# Supplementary material for: NIBBS-Search for Fast and Accurate Prediction of Phenotype-Biased Metabolic Systems
Source: PLoS Comput Biol. 2012 May 10;8(5):e1002490. doi: 10.1371/journal.pcbi.1002490 (PMC3349732; doi:10.1371/journal.pcbi.1002490)
Supplement: Table S3 — NIBBS-Search results for the dark fermentation, hydrogen production phenotype versus bio-photolysis, hydrogen production phenotype. This file consists for NIBBS-Search results when using dark fermentation as target phenotype and bio-photolysis organisms set was used as the “negative set.” (TXT) [file pcbi.1002490.s003.txt]

"Subsystem ID","Bias Score","Edge Type","Compound ID","Compound Name","Compound ID","Compound Name","EC Number","Enzyme Name","Pathway IDs","Pathway Names","Positive Instances","","","","","","","","Negative Instances","","",""
"Subsystem 1","0.00202020202020202","","","","","","","","","","cac","csc","cth","bli","tna","cbe","cpf","eco","","","",""
"","","i","C00025","L-Glutamate;","C00026","2-Oxoglutarate;","1.4.1.13","glutamate synthase (NADPH);","map00250","Alanine, aspartate and glutamate metabolism","cac","csc","cth","bli","tna","cbe","cpf","eco","","","cre",""
"","","s","C00295","Orotate;","C00337","(S)-Dihydroorotate;","1.3.3.1","dihydroorotate oxidase;","map00240","Pyrimidine metabolism","cac","csc","cth","bli","tna","cbe","cpf","eco","ava","ana","","naz"
"","","x","C00025","L-Glutamate;","C00026","2-Oxoglutarate;","2.6.1.1","aspartate transaminase;","map00250","Alanine, aspartate and glutamate metabolism","cac","csc","cth","bli","tna","cbe","cpf","eco","ava","ana","cre","naz"
"","","x","C00337","(S)-Dihydroorotate;","C00438","N-Carbamoyl-L-aspartate","3.5.2.3","dihydroorotase;","map00240","Pyrimidine metabolism","cac","csc","cth","bli","tna","cbe","cpf","eco","ava","ana","cre","naz"
"","","x","C00169","Carbamoyl phosphate","C00438","N-Carbamoyl-L-aspartate","2.1.3.2","aspartate carbamoyltransferase;","map00240; map00250","Pyrimidine metabolism; Alanine, aspartate and glutamate metabolism","cac","csc","cth","bli","tna","cbe","cpf","eco","ava","ana","cre","naz"
"","","x","C00169","Carbamoyl phosphate","C00327","L-Citrulline;","2.1.3.3","ornithine carbamoyltransferase;","map00330","Arginine and proline metabolism","cac","csc","cth","bli","tna","cbe","cpf","eco","ava","ana","cre","naz"
"","","x","C00327","L-Citrulline;","C03406","N-(L-Arginino)succinate;","6.3.4.5","argininosuccinate synthase;","map00330","Arginine and proline metabolism","cac","csc","cth","bli","tna","cbe","cpf","eco","ava","ana","cre","naz"
"","","x","C00025","L-Glutamate;","C03287","L-Glutamyl 5-phosphate;","2.7.2.11","glutamate 5-kinase;","map00330","Arginine and proline metabolism","cac","csc","cth","bli","tna","cbe","cpf","eco","ava","ana","cre","naz"
"","","x","C00025","L-Glutamate;","C00049","L-Aspartate;","2.6.1.1","aspartate transaminase;","map00250; map00330","Alanine, aspartate and glutamate metabolism; Arginine and proline metabolism","cac","csc","cth","bli","tna","cbe","cpf","eco","ava","ana","cre","naz"
"","","x","C00036","Oxaloacetate;","C00049","L-Aspartate;","2.6.1.1","aspartate transaminase;","map00250; map00710","Alanine, aspartate and glutamate metabolism; Carbon fixation in photosynthetic organisms","cac","csc","cth","bli","tna","cbe","cpf","eco","ava","ana","cre","naz"
"","","x","C00049","L-Aspartate;","C03082","4-Phospho-L-aspartate;","2.7.2.4","aspartate kinase;","map00260; map00270; map00300","Glycine, serine and threonine metabolism; Cysteine and methionine metabolism; Lysine biosynthesis","cac","csc","cth","bli","tna","cbe","cpf","eco","ava","ana","cre","naz"
"","","x","C00441","L-Aspartate 4-semialdehyde;","C03082","4-Phospho-L-aspartate;","1.2.1.11","aspartate-semialdehyde dehydrogenase;","map00260; map00270; map00300","Glycine, serine and threonine metabolism; Cysteine and methionine metabolism; Lysine biosynthesis","cac","csc","cth","bli","tna","cbe","cpf","eco","ava","ana","cre","naz"
"","","x","C00441","L-Aspartate 4-semialdehyde;","C03340","L-2,3-Dihydrodipicolinate;","4.2.1.52","dihydrodipicolinate synthase;","map00300","Lysine biosynthesis","cac","csc","cth","bli","tna","cbe","cpf","eco","ava","ana","cre","naz"
"","","x","C03340","L-2,3-Dihydrodipicolinate;","C03972","2,3,4,5-Tetrahydrodipicolinate;","1.3.1.26","dihydrodipicolinate reductase;","map00300","Lysine biosynthesis","cac","csc","cth","bli","tna","cbe","cpf","eco","ava","ana","cre","naz"
"","","x","C00077","L-Ornithine;","C00327","L-Citrulline;","2.1.3.3","ornithine carbamoyltransferase;","map00330","Arginine and proline metabolism","cac","csc","cth","bli","tna","cbe","cpf","eco","ava","ana","cre","naz"
"","","x","C00122","Fumarate;","C03406","N-(L-Arginino)succinate;","4.3.2.1","argininosuccinate lyase;","map00250; map00330","Alanine, aspartate and glutamate metabolism; Arginine and proline metabolism","cac","csc","cth","bli","tna","cbe","cpf","eco","ava","ana","cre","naz"
"","","x","C00064","L-Glutamine;","C00169","Carbamoyl phosphate","6.3.5.5","carbamoyl-phosphate synthase (glutamine-hydrolysing);","map00240; map00250","Pyrimidine metabolism; Alanine, aspartate and glutamate metabolism","cac","csc","cth","bli","tna","cbe","cpf","eco","ava","ana","cre","naz"
"","","x","C00025","L-Glutamate;","C00026","2-Oxoglutarate;","1.4.1.14","glutamate synthase (NADH);","map00250","Alanine, aspartate and glutamate metabolism","cac","csc","cth","bli","tna","cbe","cpf","eco","","","cre",""
"","","x","C00025","L-Glutamate;","C00064","L-Glutamine;","6.3.1.2","glutamate---ammonia ligase;","map00250; map00330; map00910","Alanine, aspartate and glutamate metabolism; Arginine and proline metabolism; Nitrogen metabolism","cac","csc","cth","bli","tna","cbe","cpf","eco","ava","ana","cre","naz"
"","","x","C01165","L-Glutamate 5-semialdehyde;","C03287","L-Glutamyl 5-phosphate;","1.2.1.41","glutamate-5-semialdehyde dehydrogenase;","map00330","Arginine and proline metabolism","cac","csc","cth","bli","tna","cbe","cpf","eco","ava","ana","cre","naz"
"","","x","C00062","L-Arginine;","C03406","N-(L-Arginino)succinate;","4.3.2.1","argininosuccinate lyase;","map00330","Arginine and proline metabolism","cac","csc","cth","bli","tna","cbe","cpf","eco","ava","ana","cre","naz"
"","","x","C00049","L-Aspartate;","C03406","N-(L-Arginino)succinate;","6.3.4.5","argininosuccinate synthase;","map00250; map00330","Alanine, aspartate and glutamate metabolism; Arginine and proline metabolism","cac","csc","cth","bli","tna","cbe","cpf","eco","ava","ana","cre","naz"

"Subsystem 2","0.00202020202020202","","","","","","","","","","cac","csc","cth","bli","tna","cbe","cpf","eco","","","",""
"","","i","C00262","Hypoxanthine;","C00294","Inosine","2.4.2.1","purine-nucleoside phosphorylase;","map00230","Purine metabolism","cac","csc","cth","bli","tna","cbe","cpf","eco","","","",""
"","","x","C00130","IMP;","C00262","Hypoxanthine;","2.4.2.8","hypoxanthine phosphoribosyltransferase;","map00230","Purine metabolism","cac","csc","cth","bli","tna","cbe","cpf","eco","","","",""
"","","x","C00130","IMP;","C04734","1-(5'-Phosphoribosyl)-5-formamido-4-imidazolecarboxamide;","3.5.4.10","IMP cyclohydrolase;","map00230","Purine metabolism","cac","csc","cth","bli","tna","cbe","cpf","eco","ava","ana","cre","naz"
"","","x","C00130","IMP;","C00655","Xanthosine 5'-phosphate;","1.1.1.205","IMP dehydrogenase;","map00230","Purine metabolism","cac","csc","cth","bli","tna","cbe","cpf","eco","ava","ana","cre","naz"
"","","x","C00385","Xanthine","C00655","Xanthosine 5'-phosphate;","2.4.2.8","hypoxanthine phosphoribosyltransferase;","map00230","Purine metabolism","cac","csc","cth","bli","tna","cbe","cpf","eco","","","",""
"","","x","C04677","1-(5'-Phosphoribosyl)-5-amino-4-imidazolecarboxamide;","C04734","1-(5'-Phosphoribosyl)-5-formamido-4-imidazolecarboxamide;","6.3.4.-","<Ligases; Forming carbon-nitrogen bonds; Other carbon--nitrogen ligases>","map00230","Purine metabolism","cac","csc","cth","bli","tna","cbe","cpf","eco","ava","ana","","naz"
"","","x","C04677","1-(5'-Phosphoribosyl)-5-amino-4-imidazolecarboxamide;","C04823","1-(5'-Phosphoribosyl)-5-amino-4-(N-succinocarboxamide)-imidazole;","4.3.2.2","adenylosuccinate lyase;","map00230","Purine metabolism","cac","csc","cth","bli","tna","cbe","cpf","eco","ava","ana","","naz"
"","","x","C00144","GMP;","C00655","Xanthosine 5'-phosphate;","6.3.5.2","GMP synthase (glutamine-hydrolysing);","map00230","Purine metabolism","cac","csc","cth","bli","tna","cbe","cpf","eco","ava","ana","cre","naz"
"","","x","C00144","GMP;","C00242","Guanine;","2.4.2.7","adenine phosphoribosyltransferase;","map00230","Purine metabolism","cac","csc","cth","bli","tna","cbe","cpf","eco","ava","ana","cre","naz"
"","","x","C00144","GMP;","C00242","Guanine;","2.4.2.8","hypoxanthine phosphoribosyltransferase;","map00230","Purine metabolism","cac","csc","cth","bli","tna","cbe","cpf","eco","","","",""
"","","x","C00130","IMP;","C04734","1-(5'-Phosphoribosyl)-5-formamido-4-imidazolecarboxamide;","2.1.2.3","phosphoribosylaminoimidazolecarboxamide formyltransferase;","map00230","Purine metabolism","cac","csc","cth","bli","tna","cbe","cpf","eco","ava","ana","cre","naz"
"","","x","C00262","Hypoxanthine;","C05512","Deoxyinosine","2.4.2.1","purine-nucleoside phosphorylase;","map00230","Purine metabolism","cac","csc","cth","bli","tna","cbe","cpf","eco","","","",""
"","","x","C00242","Guanine;","C00330","Deoxyguanosine;","2.4.2.1","purine-nucleoside phosphorylase;","map00230","Purine metabolism","cac","csc","cth","bli","tna","cbe","cpf","eco","","","",""
"","","x","C00385","Xanthine","C01762","Xanthosine","2.4.2.1","purine-nucleoside phosphorylase;","map00230","Purine metabolism","cac","csc","cth","bli","tna","cbe","cpf","eco","","","",""
"","","x","C00035","GDP;","C00144","GMP;","2.7.4.8","guanylate kinase;","map00230","Purine metabolism","cac","csc","cth","bli","tna","cbe","cpf","eco","ava","ana","cre","naz"
"","","x","C00130","IMP;","C03794","N6-(1,2-Dicarboxyethyl)-AMP;","6.3.4.4","adenylosuccinate synthase;","map00230","Purine metabolism","cac","csc","cth","bli","tna","cbe","cpf","eco","ava","ana","cre","naz"
"","","x","C00020","AMP;","C03794","N6-(1,2-Dicarboxyethyl)-AMP;","4.3.2.2","adenylosuccinate lyase;","map00230","Purine metabolism","cac","csc","cth","bli","tna","cbe","cpf","eco","ava","ana","","naz"
"","","x","C00020","AMP;","C00147","Adenine;","2.4.2.7","adenine phosphoribosyltransferase;","map00230","Purine metabolism","cac","csc","cth","bli","tna","cbe","cpf","eco","ava","ana","cre","naz"
"","","x","C00147","Adenine;","C00212","Adenosine","2.4.2.1","purine-nucleoside phosphorylase;","map00230","Purine metabolism","cac","csc","cth","bli","tna","cbe","cpf","eco","","","",""
"","","x","C00008","ADP;","C00020","AMP;","2.7.4.3","adenylate kinase;","map00230","Purine metabolism","cac","csc","cth","bli","tna","cbe","cpf","eco","ava","ana","cre","naz"
"","","x","C00147","Adenine;","C00559","Deoxyadenosine;","2.4.2.1","purine-nucleoside phosphorylase;","map00230","Purine metabolism","cac","csc","cth","bli","tna","cbe","cpf","eco","","","",""
"","","x","C00242","Guanine;","C00387","Guanosine","2.4.2.1","purine-nucleoside phosphorylase;","map00230","Purine metabolism","cac","csc","cth","bli","tna","cbe","cpf","eco","","","",""
"","","x","C04677","1-(5'-Phosphoribosyl)-5-amino-4-imidazolecarboxamide;","C04734","1-(5'-Phosphoribosyl)-5-formamido-4-imidazolecarboxamide;","2.1.2.3","phosphoribosylaminoimidazolecarboxamide formyltransferase;","map00230","Purine metabolism","cac","csc","cth","bli","tna","cbe","cpf","eco","ava","ana","cre","naz"
"","","x","C04751","1-(5-Phospho-D-ribosyl)-5-amino-4-imidazolecarboxylate;","C04823","1-(5'-Phosphoribosyl)-5-amino-4-(N-succinocarboxamide)-imidazole;","6.3.2.6","phosphoribosylaminoimidazolesuccinocarboxamide synthase;","map00230","Purine metabolism","cac","csc","cth","bli","tna","cbe","cpf","eco","ava","ana","cre","naz"
"","","x","C04751","1-(5-Phospho-D-ribosyl)-5-amino-4-imidazolecarboxylate;","C15667","5-Carboxyamino-1-(5-phospho-D-ribosyl)imidazole","5.4.99.18","5-(carboxyamino)imidazole ribonucleotide mutase;","map00230","Purine metabolism","cac","csc","cth","bli","tna","cbe","cpf","eco","ava","ana","","naz"

"Subsystem 3","0.00202020202020202","","","","","","","","","","cac","csc","cth","bli","tna","cbe","cpf","eco","","","",""
"","","i","C00063","CTP;","C00458","dCTP;","1.17.4.2","ribonucleoside-triphosphate reductase;","map00240","Pyrimidine metabolism","cac","csc","cth","bli","tna","cbe","cpf","eco","","","",""
"","","x","C00063","CTP;","C00075","UTP;","6.3.4.2","CTP synthase;","map00240","Pyrimidine metabolism","cac","csc","cth","bli","tna","cbe","cpf","eco","ava","ana","cre","naz"
"","","x","C00046","RNA;","C00075","UTP;","2.7.7.6","DNA-directed RNA polymerase;","map00240","Pyrimidine metabolism","cac","csc","cth","bli","tna","cbe","cpf","eco","ava","ana","cre","naz"
"","","x","C00002","ATP;","C00046","RNA;","2.7.7.6","DNA-directed RNA polymerase;","map00230","Purine metabolism","cac","csc","cth","bli","tna","cbe","cpf","eco","ava","ana","cre","naz"
"","","x","C00044","GTP;","C00046","RNA;","2.7.7.6","DNA-directed RNA polymerase;","map00230","Purine metabolism","cac","csc","cth","bli","tna","cbe","cpf","eco","ava","ana","cre","naz"
"","","x","C00044","GTP;","C01304","2,5-Diamino-6-(5'-phosphoribosylamino)-4-pyrimidineone","3.5.4.25","GTP cyclohydrolase II;","map00740","Riboflavin metabolism","cac","csc","cth","bli","tna","cbe","cpf","eco","ava","ana","cre","naz"
"","","x","C00044","GTP;","C00286","dGTP;","1.17.4.2","ribonucleoside-triphosphate reductase;","map00230","Purine metabolism","cac","csc","cth","bli","tna","cbe","cpf","eco","","","",""
"","","x","C00039","DNA;","C00286","dGTP;","2.7.7.7","DNA-directed DNA polymerase;","map00230","Purine metabolism","cac","csc","cth","bli","tna","cbe","cpf","eco","ava","ana","cre","naz"
"","","x","C00039","DNA;","C00131","dATP;","2.7.7.7","DNA-directed DNA polymerase;","map00230","Purine metabolism","cac","csc","cth","bli","tna","cbe","cpf","eco","ava","ana","cre","naz"
"","","x","C01268","5-Amino-6-(5'-phosphoribosylamino)uracil;","C01304","2,5-Diamino-6-(5'-phosphoribosylamino)-4-pyrimidineone","3.5.4.26","diaminohydroxyphosphoribosylaminopyrimidine deaminase","map00740","Riboflavin metabolism","cac","csc","cth","bli","tna","cbe","cpf","eco","ava","ana","cre","naz"
"","","x","C01268","5-Amino-6-(5'-phosphoribosylamino)uracil;","C04454","5-Amino-6-(5'-phosphoribitylamino)uracil;","1.1.1.193","5-amino-6-(5-phosphoribosylamino)uracil reductase;","map00740","Riboflavin metabolism","cac","csc","cth","bli","tna","cbe","cpf","eco","ava","ana","cre","naz"
"","","x","C00046","RNA;","C00063","CTP;","2.7.7.6","DNA-directed RNA polymerase;","map00240","Pyrimidine metabolism","cac","csc","cth","bli","tna","cbe","cpf","eco","ava","ana","cre","naz"
"","","x","C00002","ATP;","C00131","dATP;","1.17.4.2","ribonucleoside-triphosphate reductase;","map00230","Purine metabolism","cac","csc","cth","bli","tna","cbe","cpf","eco","","","",""
"","","x","C00039","DNA;","C00458","dCTP;","2.7.7.7","DNA-directed DNA polymerase;","map00240","Pyrimidine metabolism","cac","csc","cth","bli","tna","cbe","cpf","eco","ava","ana","cre","naz"
"","","x","C00039","DNA;","C00459","dTTP;","2.7.7.7","DNA-directed DNA polymerase;","map00240","Pyrimidine metabolism","cac","csc","cth","bli","tna","cbe","cpf","eco","ava","ana","cre","naz"

"Subsystem 4","0.00202020202020202","","","","","","","","","","cac","csc","cth","bli","tna","cbe","cpf","eco","","","",""
"","","i","C00860","L-Histidinol","C01100","L-Histidinol phosphate","3.1.3.15","histidinol-phosphatase;","map00340","Histidine metabolism","cac","csc","cth","bli","tna","cbe","cpf","eco","","","",""
"","","x","C01100","L-Histidinol phosphate","C01267","3-(Imidazol-4-yl)-2-oxopropyl phosphate;","2.6.1.9","histidinol-phosphate transaminase;","map00340","Histidine metabolism","cac","csc","cth","bli","tna","cbe","cpf","eco","ava","ana","cre","naz"

"Subsystem 5","0.010101010101010102","","","","","","","","","","cac","csc","cth","bli","tna","cbe","","eco","","","",""
"","","i","C00025","L-Glutamate;","C00026","2-Oxoglutarate;","1.4.1.14","glutamate synthase (NADH);","map00250","Alanine, aspartate and glutamate metabolism","cac","csc","cth","bli","tna","cbe","cpf","eco","","","cre",""
"","","s","C00049","L-Aspartate;","C00099","beta-Alanine;","4.1.1.11","aspartate 1-decarboxylase;","map00410; map00770","beta-Alanine metabolism; Pantothenate and CoA biosynthesis","cac","csc","cth","bli","tna","cbe","","eco","ava","ana","","naz"
"","","x","C00036","Oxaloacetate;","C00049","L-Aspartate;","2.6.1.1","aspartate transaminase;","map00250; map00710","Alanine, aspartate and glutamate metabolism; Carbon fixation in photosynthetic organisms","cac","csc","cth","bli","tna","cbe","cpf","eco","ava","ana","cre","naz"
"","","x","C00025","L-Glutamate;","C00026","2-Oxoglutarate;","2.6.1.1","aspartate transaminase;","map00250","Alanine, aspartate and glutamate metabolism","cac","csc","cth","bli","tna","cbe","cpf","eco","ava","ana","cre","naz"
"","","x","C00049","L-Aspartate;","C03082","4-Phospho-L-aspartate;","2.7.2.4","aspartate kinase;","map00260; map00270; map00300","Glycine, serine and threonine metabolism; Cysteine and methionine metabolism; Lysine biosynthesis","cac","csc","cth","bli","tna","cbe","cpf","eco","ava","ana","cre","naz"
"","","x","C00441","L-Aspartate 4-semialdehyde;","C03082","4-Phospho-L-aspartate;","1.2.1.11","aspartate-semialdehyde dehydrogenase;","map00260; map00270; map00300","Glycine, serine and threonine metabolism; Cysteine and methionine metabolism; Lysine biosynthesis","cac","csc","cth","bli","tna","cbe","cpf","eco","ava","ana","cre","naz"
"","","x","C00441","L-Aspartate 4-semialdehyde;","C03340","L-2,3-Dihydrodipicolinate;","4.2.1.52","dihydrodipicolinate synthase;","map00300","Lysine biosynthesis","cac","csc","cth","bli","tna","cbe","cpf","eco","ava","ana","cre","naz"
"","","x","C00025","L-Glutamate;","C00049","L-Aspartate;","2.6.1.1","aspartate transaminase;","map00250; map00330","Alanine, aspartate and glutamate metabolism; Arginine and proline metabolism","cac","csc","cth","bli","tna","cbe","cpf","eco","ava","ana","cre","naz"
"","","x","C00099","beta-Alanine;","C00864","Pantothenate;","6.3.2.1","pantoate---beta-alanine ligase;","map00410; map00770","beta-Alanine metabolism; Pantothenate and CoA biosynthesis","cac","csc","cth","bli","tna","cbe","","eco","ava","ana","cre","naz"
"","","x","C00522","(R)-Pantoate;","C00864","Pantothenate;","6.3.2.1","pantoate---beta-alanine ligase;","map00770","Pantothenate and CoA biosynthesis","cac","csc","cth","bli","tna","cbe","","eco","ava","ana","cre","naz"
"","","x","C00049","L-Aspartate;","C03406","N-(L-Arginino)succinate;","6.3.4.5","argininosuccinate synthase;","map00250; map00330","Alanine, aspartate and glutamate metabolism; Arginine and proline metabolism","cac","csc","cth","bli","tna","cbe","cpf","eco","ava","ana","cre","naz"
"","","x","C00864","Pantothenate;","C03492","D-4'-Phosphopantothenate;","2.7.1.33","pantothenate kinase;","map00770","Pantothenate and CoA biosynthesis","cac","csc","cth","bli","tna","cbe","cpf","eco","ava","ana","cre","naz"
"","","x","C03492","D-4'-Phosphopantothenate;","C04352","(R)-4'-Phosphopantothenoyl-L-cysteine;","6.3.2.5","phosphopantothenate---cysteine ligase;","map00770","Pantothenate and CoA biosynthesis","cac","csc","cth","bli","tna","cbe","cpf","eco","ava","ana","","naz"
"","","x","C00327","L-Citrulline;","C03406","N-(L-Arginino)succinate;","6.3.4.5","argininosuccinate synthase;","map00330","Arginine and proline metabolism","cac","csc","cth","bli","tna","cbe","cpf","eco","ava","ana","cre","naz"
"","","x","C00169","Carbamoyl phosphate","C00327","L-Citrulline;","2.1.3.3","ornithine carbamoyltransferase;","map00330","Arginine and proline metabolism","cac","csc","cth","bli","tna","cbe","cpf","eco","ava","ana","cre","naz"
"","","x","C00077","L-Ornithine;","C00327","L-Citrulline;","2.1.3.3","ornithine carbamoyltransferase;","map00330","Arginine and proline metabolism","cac","csc","cth","bli","tna","cbe","cpf","eco","ava","ana","cre","naz"
"","","x","C00169","Carbamoyl phosphate","C00438","N-Carbamoyl-L-aspartate","2.1.3.2","aspartate carbamoyltransferase;","map00240; map00250","Pyrimidine metabolism; Alanine, aspartate and glutamate metabolism","cac","csc","cth","bli","tna","cbe","cpf","eco","ava","ana","cre","naz"
"","","x","C00337","(S)-Dihydroorotate;","C00438","N-Carbamoyl-L-aspartate","3.5.2.3","dihydroorotase;","map00240","Pyrimidine metabolism","cac","csc","cth","bli","tna","cbe","cpf","eco","ava","ana","cre","naz"
"","","x","C00025","L-Glutamate;","C03287","L-Glutamyl 5-phosphate;","2.7.2.11","glutamate 5-kinase;","map00330","Arginine and proline metabolism","cac","csc","cth","bli","tna","cbe","cpf","eco","ava","ana","cre","naz"
"","","x","C01165","L-Glutamate 5-semialdehyde;","C03287","L-Glutamyl 5-phosphate;","1.2.1.41","glutamate-5-semialdehyde dehydrogenase;","map00330","Arginine and proline metabolism","cac","csc","cth","bli","tna","cbe","cpf","eco","ava","ana","cre","naz"
"","","x","C03340","L-2,3-Dihydrodipicolinate;","C03972","2,3,4,5-Tetrahydrodipicolinate;","1.3.1.26","dihydrodipicolinate reductase;","map00300","Lysine biosynthesis","cac","csc","cth","bli","tna","cbe","cpf","eco","ava","ana","cre","naz"
"","","x","C00025","L-Glutamate;","C00026","2-Oxoglutarate;","1.4.1.13","glutamate synthase (NADPH);","map00250","Alanine, aspartate and glutamate metabolism","cac","csc","cth","bli","tna","cbe","cpf","eco","","","cre",""
"","","x","C00263","L-Homoserine;","C00441","L-Aspartate 4-semialdehyde;","1.1.1.3","homoserine dehydrogenase;","map00260; map00270; map00300","Glycine, serine and threonine metabolism; Cysteine and methionine metabolism; Lysine biosynthesis","cac","csc","cth","bli","tna","cbe","","eco","ava","ana","cre","naz"
"","","x","C00122","Fumarate;","C03406","N-(L-Arginino)succinate;","4.3.2.1","argininosuccinate lyase;","map00250; map00330","Alanine, aspartate and glutamate metabolism; Arginine and proline metabolism","cac","csc","cth","bli","tna","cbe","cpf","eco","ava","ana","cre","naz"
"","","x","C00122","Fumarate;","C00149","(S)-Malate;","4.2.1.2","fumarate hydratase;","map00020; map00720","Citrate cycle (TCA cycle); Reductive carboxylate cycle (CO2 fixation)","cac","csc","cth","bli","tna","cbe","","eco","ava","ana","cre",""
"","","x","C00064","L-Glutamine;","C00169","Carbamoyl phosphate","6.3.5.5","carbamoyl-phosphate synthase (glutamine-hydrolysing);","map00240; map00250","Pyrimidine metabolism; Alanine, aspartate and glutamate metabolism","cac","csc","cth","bli","tna","cbe","cpf","eco","ava","ana","cre","naz"
"","","x","C00025","L-Glutamate;","C00064","L-Glutamine;","6.3.1.2","glutamate---ammonia ligase;","map00250; map00330; map00910","Alanine, aspartate and glutamate metabolism; Arginine and proline metabolism; Nitrogen metabolism","cac","csc","cth","bli","tna","cbe","cpf","eco","ava","ana","cre","naz"
"","","x","C01134","Pantetheine 4'-phosphate;","C04352","(R)-4'-Phosphopantothenoyl-L-cysteine;","4.1.1.36","phosphopantothenoylcysteine decarboxylase;","map00770","Pantothenate and CoA biosynthesis","cac","csc","cth","bli","tna","cbe","cpf","eco","ava","ana","","naz"
"","","x","C00882","Dephospho-CoA;","C01134","Pantetheine 4'-phosphate;","2.7.7.3","pantetheine-phosphate adenylyltransferase;","map00770","Pantothenate and CoA biosynthesis","cac","csc","cth","bli","tna","cbe","cpf","eco","ava","ana","","naz"
"","","x","C00010","CoA;","C00882","Dephospho-CoA;","2.7.1.24","dephospho-CoA kinase;","map00770","Pantothenate and CoA biosynthesis","cac","csc","cth","bli","tna","cbe","cpf","eco","ava","ana","cre","naz"
"","","x","C00062","L-Arginine;","C03406","N-(L-Arginino)succinate;","4.3.2.1","argininosuccinate lyase;","map00330","Arginine and proline metabolism","cac","csc","cth","bli","tna","cbe","cpf","eco","ava","ana","cre","naz"
"","","x","C00295","Orotate;","C00337","(S)-Dihydroorotate;","1.3.3.1","dihydroorotate oxidase;","map00240","Pyrimidine metabolism","cac","csc","cth","bli","tna","cbe","cpf","eco","ava","ana","","naz"

"Subsystem 6","0.010101010101010102","","","","","","","","","","cac","csc","cth","bli","","cbe","cpf","eco","","","",""
"","","i","C00019","S-Adenosyl-L-methionine;","C01137","S-Adenosylmethioninamine;","4.1.1.50","adenosylmethionine decarboxylase;","map00270; map00330","Cysteine and methionine metabolism; Arginine and proline metabolism","cac","csc","cth","bli","tna","cbe","cpf","eco","","","cre",""
"","","s","C00073","L-Methionine;","C01180","4-Methylthio-2-oxobutanoic acid;","2.6.1.-","<Transferases; Transferring nitrogenous groups; Transaminases>","map00270; map00966","Cysteine and methionine metabolism; Glucosinolate biosynthesis","cac","csc","cth","bli","","cbe","cpf","eco","ava","ana","",""
"","","x","C00315","Spermidine;","C01137","S-Adenosylmethioninamine;","2.5.1.16","spermidine synthase;","map00330","Arginine and proline metabolism","cac","csc","cth","bli","tna","cbe","cpf","eco","","","cre",""
"","","x","C00170","5'-Methylthioadenosine;","C01137","S-Adenosylmethioninamine;","2.5.1.16","spermidine synthase;","map00270","Cysteine and methionine metabolism","cac","csc","cth","bli","tna","cbe","cpf","eco","","","cre",""
"","","x","C00134","Putrescine;","C00170","5'-Methylthioadenosine;","2.5.1.16","spermidine synthase;","","","cac","csc","cth","bli","tna","cbe","cpf","eco","","","cre",""
"","","x","C00073","L-Methionine;","C00155","L-Homocysteine;","2.1.1.13","methionine synthase;","map00270","Cysteine and methionine metabolism","cac","csc","cth","bli","tna","cbe","cpf","eco","ava","ana","cre","naz"
"","","x","C00019","S-Adenosyl-L-methionine;","C00073","L-Methionine;","2.5.1.6","methionine adenosyltransferase;","map00270","Cysteine and methionine metabolism","cac","csc","cth","bli","tna","cbe","cpf","eco","ava","ana","cre","naz"
"","","x","C00134","Putrescine;","C00315","Spermidine;","2.5.1.16","spermidine synthase;","map00330; map00480","Arginine and proline metabolism; Glutathione metabolism","cac","csc","cth","bli","tna","cbe","cpf","eco","","","cre",""

"Subsystem 7","0.010101010101010102","","","","","","","","","","cac","csc","cth","bli","tna","cbe","","eco","","","",""
"","","i","C00141","3-Methyl-2-oxobutanoic acid;","C00183","L-Valine;","2.6.1.42","branched-chain-amino-acid transaminase;","map00280; map00290; map00770; map00966","Valine, leucine and isoleucine degradation; Valine, leucine and isoleucine biosynthesis; Pantothenate and CoA biosynthesis; Glucosinolate biosynthesis","cac","csc","cth","bli","tna","cbe","cpf","eco","","","cre",""
"","","s","C00141","3-Methyl-2-oxobutanoic acid;","C00966","2-Dehydropantoate","2.1.2.11","3-methyl-2-oxobutanoate hydroxymethyltransferase;","map00770","Pantothenate and CoA biosynthesis","cac","csc","cth","bli","tna","cbe","","eco","ava","ana","","naz"
"","","x","C00141","3-Methyl-2-oxobutanoic acid;","C02504","(2S)-2-Isopropylmalate;","2.3.3.13","2-isopropylmalate synthase;","map00290","Valine, leucine and isoleucine biosynthesis","cac","csc","cth","bli","tna","cbe","","eco","ava","ana","cre","naz"
"","","x","C02504","(2S)-2-Isopropylmalate;","C04411","(2R,3S)-3-Isopropylmalate;","4.2.1.33","3-isopropylmalate dehydratase;","map00290","Valine, leucine and isoleucine biosynthesis","cac","csc","cth","bli","tna","cbe","","eco","ava","ana","cre","naz"
"","","x","C04236","(2S)-2-Isopropyl-3-oxosuccinate;","C04411","(2R,3S)-3-Isopropylmalate;","1.1.1.85","3-isopropylmalate dehydrogenase;","map00290","Valine, leucine and isoleucine biosynthesis","cac","csc","cth","bli","tna","cbe","","eco","ava","ana","cre","naz"
"","","x","C00141","3-Methyl-2-oxobutanoic acid;","C04272","(R)-2,3-Dihydroxy-3-methylbutanoate;","4.2.1.9","dihydroxy-acid dehydratase;","map00290","Valine, leucine and isoleucine biosynthesis","cac","csc","cth","bli","tna","cbe","","eco","ava","ana","cre","naz"
"","","x","C04272","(R)-2,3-Dihydroxy-3-methylbutanoate;","C06010","(S)-2-Acetolactate;","1.1.1.86","ketol-acid reductoisomerase;","map00290","Valine, leucine and isoleucine biosynthesis","cac","csc","cth","bli","tna","cbe","","eco","ava","ana","cre","naz"
"","","x","C05125","2-(alpha-Hydroxyethyl)thiamine diphosphate;","C06010","(S)-2-Acetolactate;","2.2.1.6","acetolactate synthase;","map00290","Valine, leucine and isoleucine biosynthesis","cac","csc","cth","bli","tna","cbe","","eco","ava","ana","cre","naz"
"","","x","C05125","2-(alpha-Hydroxyethyl)thiamine diphosphate;","C06006","(S)-2-Aceto-2-hydroxybutanoate;","2.2.1.6","acetolactate synthase;","map00290","Valine, leucine and isoleucine biosynthesis","cac","csc","cth","bli","tna","cbe","","eco","ava","ana","cre","naz"
"","","x","C06006","(S)-2-Aceto-2-hydroxybutanoate;","C06007","(R)-2,3-Dihydroxy-3-methylpentanoate;","1.1.1.86","ketol-acid reductoisomerase;","map00290","Valine, leucine and isoleucine biosynthesis","cac","csc","cth","bli","tna","cbe","","eco","ava","ana","cre","naz"
"","","x","C00671","(S)-3-Methyl-2-oxopentanoic acid;","C06007","(R)-2,3-Dihydroxy-3-methylpentanoate;","4.2.1.9","dihydroxy-acid dehydratase;","map00290","Valine, leucine and isoleucine biosynthesis","cac","csc","cth","bli","tna","cbe","","eco","ava","ana","cre","naz"
"","","x","C00407","L-Isoleucine;","C00671","(S)-3-Methyl-2-oxopentanoic acid;","2.6.1.42","branched-chain-amino-acid transaminase;","map00280; map00290; map00966","Valine, leucine and isoleucine degradation; Valine, leucine and isoleucine biosynthesis; Glucosinolate biosynthesis","cac","csc","cth","bli","tna","cbe","cpf","eco","","","cre",""
"","","x","C00109","2-Oxobutanoate;","C06006","(S)-2-Aceto-2-hydroxybutanoate;","2.2.1.6","acetolactate synthase;","map00290","Valine, leucine and isoleucine biosynthesis","cac","csc","cth","bli","tna","cbe","","eco","ava","ana","cre","naz"
"","","x","C00022","Pyruvate;","C05125","2-(alpha-Hydroxyethyl)thiamine diphosphate;","2.2.1.6","acetolactate synthase;","map00290; map00650","Valine, leucine and isoleucine biosynthesis; Butanoate metabolism","cac","csc","cth","bli","tna","cbe","","eco","ava","ana","cre","naz"
"","","x","C00022","Pyruvate;","C00204","2-Dehydro-3-deoxy-D-gluconate;","4.2.1.-","<Lyases; Carbon-oxygen lyases; Hydro-lyases>","map00030; map00040","Pentose phosphate pathway; Pentose and glucuronate interconversions","cac","csc","cth","bli","tna","cbe","cpf","eco","ava","ana","cre","naz"
"","","x","C00022","Pyruvate;","C11437","1-Deoxy-D-xylulose 5-phosphate","2.2.1.7","1-deoxy-D-xylulose-5-phosphate synthase;","map00900","Terpenoid backbone biosynthesis","cac","csc","cth","bli","tna","cbe","cpf","eco","ava","ana","cre","naz"
"","","x","C11434","2-C-Methyl-D-erythritol 4-phosphate","C11437","1-Deoxy-D-xylulose 5-phosphate","1.1.1.267","1-deoxy-D-xylulose-5-phosphate reductoisomerase;","map00900","Terpenoid backbone biosynthesis","cac","csc","cth","bli","tna","cbe","cpf","eco","ava","ana","cre","naz"
"","","x","C11434","2-C-Methyl-D-erythritol 4-phosphate","C11435","4-(Cytidine 5'-diphospho)-2-C-methyl-D-erythritol","2.7.7.60","2-C-methyl-D-erythritol 4-phosphate cytidylyltransferase;","map00900","Terpenoid backbone biosynthesis","cac","csc","cth","bli","tna","cbe","cpf","eco","ava","ana","cre","naz"
"","","x","C11435","4-(Cytidine 5'-diphospho)-2-C-methyl-D-erythritol","C11436","2-Phospho-4-(cytidine 5'-diphospho)-2-C-methyl-D-erythritol","2.7.1.148","4-(cytidine 5'-diphospho)-2-C-methyl-D-erythritol kinase;","map00900","Terpenoid backbone biosynthesis","cac","csc","cth","bli","tna","cbe","cpf","eco","ava","ana","cre","naz"
"","","x","C11436","2-Phospho-4-(cytidine 5'-diphospho)-2-C-methyl-D-erythritol","C11453","2-C-Methyl-D-erythritol 2,4-cyclodiphosphate;","4.6.1.12","2-C-methyl-D-erythritol 2,4-cyclodiphosphate synthase;","map00900","Terpenoid backbone biosynthesis","cac","csc","cth","bli","tna","cbe","cpf","eco","ava","ana","cre","naz"
"","","x","C11453","2-C-Methyl-D-erythritol 2,4-cyclodiphosphate;","C11811","1-Hydroxy-2-methyl-2-butenyl 4-diphosphate;","1.17.7.1","(E)-4-hydroxy-3-methylbut-2-enyl-diphosphate synthase;","map00900","Terpenoid backbone biosynthesis","cac","csc","cth","bli","tna","cbe","cpf","eco","ava","ana","cre","naz"
"","","x","C00118","D-Glyceraldehyde 3-phosphate;","C11437","1-Deoxy-D-xylulose 5-phosphate","2.2.1.7","1-deoxy-D-xylulose-5-phosphate synthase;","map00900","Terpenoid backbone biosynthesis","cac","csc","cth","bli","tna","cbe","cpf","eco","ava","ana","cre","naz"
"","","x","C00118","D-Glyceraldehyde 3-phosphate;","C00231","D-Xylulose 5-phosphate","2.2.1.1","transketolase;","map00030; map00710","Pentose phosphate pathway; Carbon fixation in photosynthetic organisms","cac","csc","cth","bli","tna","cbe","cpf","eco","ava","ana","cre","naz"
"","","x","C00199","D-Ribulose 5-phosphate","C00231","D-Xylulose 5-phosphate","5.1.3.1","ribulose-phosphate 3-epimerase;","map00030; map00040; map00710","Pentose phosphate pathway; Pentose and glucuronate interconversions; Carbon fixation in photosynthetic organisms","cac","csc","cth","bli","tna","cbe","cpf","eco","ava","ana","cre","naz"
"","","x","C00231","D-Xylulose 5-phosphate","C05345","beta-D-Fructose 6-phosphate","2.2.1.1","transketolase;","map00030","Pentose phosphate pathway","cac","csc","cth","bli","tna","cbe","cpf","eco","ava","ana","cre","naz"
"","","x","C00668","alpha-D-Glucose 6-phosphate","C05345","beta-D-Fructose 6-phosphate","5.3.1.9","glucose-6-phosphate isomerase;","map00010; map00030; map00500; map00520","Glycolysis / Gluconeogenesis; Pentose phosphate pathway; Starch and sucrose metabolism; Amino sugar and nucleotide sugar metabolism","cac","csc","cth","bli","tna","cbe","cpf","eco","ava","ana","cre","naz"
"","","x","C01172","beta-D-Glucose 6-phosphate","C05345","beta-D-Fructose 6-phosphate","5.3.1.9","glucose-6-phosphate isomerase;","map00010; map00030; map00500","Glycolysis / Gluconeogenesis; Pentose phosphate pathway; Starch and sucrose metabolism","cac","csc","cth","bli","tna","cbe","cpf","eco","ava","ana","cre","naz"
"","","x","C00267","alpha-D-Glucose","C00668","alpha-D-Glucose 6-phosphate","2.7.1.2","glucokinase;","map00010; map00052; map00500; map00520","Glycolysis / Gluconeogenesis; Galactose metabolism; Starch and sucrose metabolism; Amino sugar and nucleotide sugar metabolism","cac","csc","cth","bli","tna","cbe","cpf","eco","ava","ana","","naz"
"","","x","C00118","D-Glyceraldehyde 3-phosphate;","C00236","3-Phospho-D-glyceroyl phosphate;","1.2.1.12","glyceraldehyde-3-phosphate dehydrogenase (phosphorylating);","map00010","Glycolysis / Gluconeogenesis","cac","csc","cth","bli","tna","cbe","cpf","eco","ava","ana","cre",""
"","","x","C00197","3-Phospho-D-glycerate;","C00236","3-Phospho-D-glyceroyl phosphate;","2.7.2.3","phosphoglycerate kinase;","map00010; map00710","Glycolysis / Gluconeogenesis; Carbon fixation in photosynthetic organisms","cac","csc","cth","bli","tna","cbe","cpf","eco","ava","ana","cre","naz"
"","","x","C00197","3-Phospho-D-glycerate;","C00631","2-Phospho-D-glycerate;","5.4.2.1","phosphoglycerate mutase;","map00010","Glycolysis / Gluconeogenesis","cac","csc","cth","bli","tna","cbe","cpf","eco","ava","ana","cre","naz"
"","","x","C00118","D-Glyceraldehyde 3-phosphate;","C05378","beta-D-Fructose 1,6-bisphosphate","4.1.2.13","fructose-bisphosphate aldolase;","map00010; map00030; map00051","Glycolysis / Gluconeogenesis; Pentose phosphate pathway; Fructose and mannose metabolism","cac","csc","cth","bli","tna","cbe","cpf","eco","ava","ana","cre","naz"
"","","x","C00117","D-Ribose 5-phosphate;","C00118","D-Glyceraldehyde 3-phosphate;","2.2.1.1","transketolase;","map00030; map00710","Pentose phosphate pathway; Carbon fixation in photosynthetic organisms","cac","csc","cth","bli","tna","cbe","cpf","eco","ava","ana","cre","naz"
"","","x","C00275","D-Mannose 6-phosphate","C05345","beta-D-Fructose 6-phosphate","5.3.1.8","mannose-6-phosphate isomerase;","map00051; map00520","Fructose and mannose metabolism; Amino sugar and nucleotide sugar metabolism","cac","csc","cth","bli","tna","cbe","cpf","eco","ava","ana","cre","naz"
"","","x","C05345","beta-D-Fructose 6-phosphate","C05378","beta-D-Fructose 1,6-bisphosphate","2.7.1.11","6-phosphofructokinase;","map00010; map00030; map00051","Glycolysis / Gluconeogenesis; Pentose phosphate pathway; Fructose and mannose metabolism","cac","csc","cth","bli","tna","cbe","cpf","eco","ava","ana","cre",""
"","","x","C00231","D-Xylulose 5-phosphate","C05382","Sedoheptulose 7-phosphate;","2.2.1.1","transketolase;","map00030; map00710","Pentose phosphate pathway; Carbon fixation in photosynthetic organisms","cac","csc","cth","bli","tna","cbe","cpf","eco","ava","ana","cre","naz"
"","","x","C00095","D-Fructose;","C05345","beta-D-Fructose 6-phosphate","2.7.1.4","fructokinase;","map00051; map00500","Fructose and mannose metabolism; Starch and sucrose metabolism","cac","csc","cth","bli","tna","cbe","cpf","eco","ava","ana","","naz"
"","","x","C00279","D-Erythrose 4-phosphate","C05345","beta-D-Fructose 6-phosphate","2.2.1.1","transketolase;","map00030","Pentose phosphate pathway","cac","csc","cth","bli","tna","cbe","cpf","eco","ava","ana","cre","naz"
"","","x","C00074","Phosphoenolpyruvate;","C00631","2-Phospho-D-glycerate;","4.2.1.11","phosphopyruvate hydratase;","map00010","Glycolysis / Gluconeogenesis","cac","csc","cth","bli","tna","cbe","cpf","eco","ava","ana","cre","naz"
"","","x","C00074","Phosphoenolpyruvate;","C04691","2-Dehydro-3-deoxy-D-arabino-heptonate 7-phosphate;","2.5.1.54","3-deoxy-7-phosphoheptulonate synthase;","map00400","Phenylalanine, tyrosine and tryptophan biosynthesis","cac","csc","cth","bli","tna","cbe","cpf","eco","ava","ana","cre","naz"
"","","x","C00944","3-Dehydroquinate;","C04691","2-Dehydro-3-deoxy-D-arabino-heptonate 7-phosphate;","4.2.3.4","3-dehydroquinate synthase;","map00400","Phenylalanine, tyrosine and tryptophan biosynthesis","cac","csc","cth","bli","tna","cbe","cpf","eco","ava","ana","cre","naz"
"","","x","C00944","3-Dehydroquinate;","C02637","3-Dehydroshikimate","4.2.1.10","3-dehydroquinate dehydratase;","map00400","Phenylalanine, tyrosine and tryptophan biosynthesis","cac","csc","cth","bli","tna","cbe","cpf","eco","ava","ana","cre","naz"
"","","x","C00118","D-Glyceraldehyde 3-phosphate;","C00279","D-Erythrose 4-phosphate","2.2.1.1","transketolase;","map00030; map00710","Pentose phosphate pathway; Carbon fixation in photosynthetic organisms","cac","csc","cth","bli","tna","cbe","cpf","eco","ava","ana","cre","naz"
"","","x","C00117","D-Ribose 5-phosphate;","C05382","Sedoheptulose 7-phosphate;","2.2.1.1","transketolase;","map00030; map00710","Pentose phosphate pathway; Carbon fixation in photosynthetic organisms","cac","csc","cth","bli","tna","cbe","cpf","eco","ava","ana","cre","naz"
"","","x","C00111","Glycerone phosphate;","C00118","D-Glyceraldehyde 3-phosphate;","5.3.1.1","triose-phosphate isomerase;","map00010; map00051; map00562; map00710","Glycolysis / Gluconeogenesis; Fructose and mannose metabolism; Inositol phosphate metabolism; Carbon fixation in photosynthetic organisms","cac","csc","cth","bli","tna","cbe","cpf","eco","ava","ana","cre","naz"
"","","x","C00111","Glycerone phosphate;","C01094","D-Fructose 1-phosphate","4.1.2.13","fructose-bisphosphate aldolase;","map00051","Fructose and mannose metabolism","cac","csc","cth","bli","tna","cbe","cpf","eco","ava","ana","cre","naz"
"","","x","C00111","Glycerone phosphate;","C05378","beta-D-Fructose 1,6-bisphosphate","4.1.2.13","fructose-bisphosphate aldolase;","map00010; map00051","Glycolysis / Gluconeogenesis; Fructose and mannose metabolism","cac","csc","cth","bli","tna","cbe","cpf","eco","ava","ana","cre","naz"
"","","x","C00493","Shikimate;","C02637","3-Dehydroshikimate","1.1.1.25","shikimate dehydrogenase;","map00400","Phenylalanine, tyrosine and tryptophan biosynthesis","cac","csc","cth","bli","tna","cbe","cpf","eco","ava","ana","cre","naz"
"","","x","C00352","D-Glucosamine 6-phosphate;","C05345","beta-D-Fructose 6-phosphate","2.6.1.16","glutamine---fructose-6-phosphate transaminase (isomerizing);","map00520","Amino sugar and nucleotide sugar metabolism","cac","csc","cth","bli","tna","cbe","cpf","eco","ava","ana","cre","naz"
"","","x","C00352","D-Glucosamine 6-phosphate;","C06156","alpha-D-Glucosamine 1-phosphate;","5.4.2.10","phosphoglucosamine mutase","map00520","Amino sugar and nucleotide sugar metabolism","cac","csc","cth","bli","tna","cbe","cpf","eco","ava","ana","","naz"
"","","x","C00668","alpha-D-Glucose 6-phosphate","C01172","beta-D-Glucose 6-phosphate","5.3.1.9","glucose-6-phosphate isomerase;","map00010; map00030; map00500","Glycolysis / Gluconeogenesis; Pentose phosphate pathway; Starch and sucrose metabolism","cac","csc","cth","bli","tna","cbe","cpf","eco","ava","ana","cre","naz"
"","","x","C04501","N-Acetyl-alpha-D-glucosamine 1-phosphate","C06156","alpha-D-Glucosamine 1-phosphate;","2.3.1.157","glucosamine-1-phosphate N-acetyltransferase","map00520","Amino sugar and nucleotide sugar metabolism","cac","csc","cth","bli","tna","cbe","cpf","eco","ava","ana","","naz"
"","","x","C00043","UDP-N-acetyl-D-glucosamine;","C04501","N-Acetyl-alpha-D-glucosamine 1-phosphate","2.7.7.23","UDP-N-acetylglucosamine diphosphorylase;","map00520","Amino sugar and nucleotide sugar metabolism","cac","csc","cth","bli","tna","cbe","cpf","eco","ava","ana","cre","naz"
"","","x","C00043","UDP-N-acetyl-D-glucosamine;","C04631","UDP-N-acetyl-3-(1-carboxyvinyl)-D-glucosamine;","2.5.1.7","UDP-N-acetylglucosamine 1-carboxyvinyltransferase;","map00520; map00550","Amino sugar and nucleotide sugar metabolism; Peptidoglycan biosynthesis","cac","csc","cth","bli","tna","cbe","cpf","eco","ava","ana","","naz"
"","","x","C01050","UDP-N-acetylmuramate;","C04631","UDP-N-acetyl-3-(1-carboxyvinyl)-D-glucosamine;","1.1.1.158","UDP-N-acetylmuramate dehydrogenase;","map00520; map00550","Amino sugar and nucleotide sugar metabolism; Peptidoglycan biosynthesis","cac","csc","cth","bli","tna","cbe","cpf","eco","ava","ana","","naz"
"","","x","C00043","UDP-N-acetyl-D-glucosamine;","C00645","N-Acetyl-D-mannosamine;","5.1.3.14","UDP-N-acetylglucosamine 2-epimerase;","map00520","Amino sugar and nucleotide sugar metabolism","cac","csc","cth","bli","tna","cbe","cpf","eco","ava","ana","","naz"
"","","x","C01050","UDP-N-acetylmuramate;","C01212","UDP-N-acetylmuramoyl-L-alanine","6.3.2.8","UDP-N-acetylmuramate---L-alanine ligase;","map00471; map00550","D-Glutamine and D-glutamate metabolism; Peptidoglycan biosynthesis","cac","csc","cth","bli","tna","cbe","cpf","eco","ava","ana","","naz"
"","","x","C00692","UDP-N-acetylmuramoyl-L-alanyl-D-glutamate","C01212","UDP-N-acetylmuramoyl-L-alanine","6.3.2.9","UDP-N-acetylmuramoyl-L-alanine---D-glutamate ligase;","map00471; map00550","D-Glutamine and D-glutamate metabolism; Peptidoglycan biosynthesis","cac","csc","cth","bli","tna","cbe","cpf","eco","ava","ana","","naz"
"","","x","C00043","UDP-N-acetyl-D-glucosamine;","C01170","UDP-N-acetyl-D-mannosamine","5.1.3.14","UDP-N-acetylglucosamine 2-epimerase;","map00520","Amino sugar and nucleotide sugar metabolism","cac","csc","cth","bli","tna","cbe","cpf","eco","ava","ana","","naz"
"","","x","C00117","D-Ribose 5-phosphate;","C00119","5-Phospho-alpha-D-ribose 1-diphosphate;","2.7.6.1","ribose-phosphate diphosphokinase;","map00030; map00230","Pentose phosphate pathway; Purine metabolism","cac","csc","cth","bli","tna","cbe","cpf","eco","ava","ana","cre","naz"
"","","x","C00119","5-Phospho-alpha-D-ribose 1-diphosphate;","C03090","5-Phosphoribosylamine;","2.4.2.14","amidophosphoribosyltransferase;","map00230","Purine metabolism","cac","csc","cth","bli","tna","cbe","cpf","eco","ava","ana","cre","naz"
"","","x","C03090","5-Phosphoribosylamine;","C03838","5'-Phosphoribosylglycinamide;","6.3.4.13","phosphoribosylamine---glycine ligase;","map00230","Purine metabolism","cac","csc","cth","bli","tna","cbe","cpf","eco","ava","ana","cre","naz"
"","","x","C00119","5-Phospho-alpha-D-ribose 1-diphosphate;","C02739","1-(5-Phospho-D-ribosyl)-ATP;","2.4.2.17","ATP phosphoribosyltransferase;","map00340","Histidine metabolism","cac","csc","cth","bli","tna","cbe","","eco","ava","ana","","naz"
"","","x","C00204","2-Dehydro-3-deoxy-D-gluconate;","C00577","D-Glyceraldehyde","4.2.1.-","<Lyases; Carbon-oxygen lyases; Hydro-lyases>","map00030","Pentose phosphate pathway","cac","csc","cth","bli","tna","cbe","cpf","eco","ava","ana","cre","naz"
"","","x","C00279","D-Erythrose 4-phosphate","C04691","2-Dehydro-3-deoxy-D-arabino-heptonate 7-phosphate;","2.5.1.54","3-deoxy-7-phosphoheptulonate synthase;","map00400","Phenylalanine, tyrosine and tryptophan biosynthesis","cac","csc","cth","bli","tna","cbe","cpf","eco","ava","ana","cre","naz"
"","","x","C00197","3-Phospho-D-glycerate;","C03232","3-Phosphonooxypyruvate;","1.1.1.95","phosphoglycerate dehydrogenase;","map00260","Glycine, serine and threonine metabolism","cac","csc","cth","bli","tna","cbe","cpf","eco","ava","ana","cre","naz"
"","","x","C00117","D-Ribose 5-phosphate;","C00199","D-Ribulose 5-phosphate","5.3.1.6","ribose-5-phosphate isomerase;","map00030; map00710","Pentose phosphate pathway; Carbon fixation in photosynthetic organisms","cac","csc","cth","bli","tna","cbe","cpf","eco","ava","ana","cre","naz"
"","","x","C03838","5'-Phosphoribosylglycinamide;","C04376","5'-Phosphoribosyl-N-formylglycinamide;","2.1.2.2","phosphoribosylglycinamide formyltransferase;","map00230","Purine metabolism","cac","csc","cth","bli","tna","cbe","cpf","eco","ava","ana","","naz"
"","","x","C04376","5'-Phosphoribosyl-N-formylglycinamide;","C04640","2-(Formamido)-N1-(5'-phosphoribosyl)acetamidine;","6.3.5.3","phosphoribosylformylglycinamidine synthase;","map00230","Purine metabolism","cac","csc","cth","bli","tna","cbe","cpf","eco","ava","ana","cre","naz"
"","","x","C03373","Aminoimidazole ribotide;","C04640","2-(Formamido)-N1-(5'-phosphoribosyl)acetamidine;","6.3.3.1","phosphoribosylformylglycinamidine cyclo-ligase;","map00230","Purine metabolism","cac","csc","cth","bli","tna","cbe","cpf","eco","ava","ana","cre","naz"
"","","x","C02739","1-(5-Phospho-D-ribosyl)-ATP;","C02741","Phosphoribosyl-AMP;","3.6.1.31","phosphoribosyl-ATP diphosphatase;","map00340","Histidine metabolism","cac","csc","cth","bli","tna","cbe","","eco","ava","ana","cre","naz"
"","","x","C02741","Phosphoribosyl-AMP;","C04896","5-(5-Phospho-D-ribosylaminoformimino)-1-(5-phosphoribosyl)-","3.5.4.19","phosphoribosyl-AMP cyclohydrolase;","map00340","Histidine metabolism","cac","csc","cth","bli","tna","cbe","","eco","ava","ana","cre","naz"
"","","x","C04896","5-(5-Phospho-D-ribosylaminoformimino)-1-(5-phosphoribosyl)-","C04916","N-(5'-Phospho-D-1'-ribulosylformimino)-5-amino-1-(5''-phospho-D-","5.3.1.16","1-(5-phosphoribosyl)-5-[(5-","map00340","Histidine metabolism","cac","csc","cth","bli","tna","cbe","","eco","ava","ana","cre","naz"

"Subsystem 8","0.010101010101010102","","","","","","","","","","cac","","cth","bli","tna","cbe","cpf","eco","","","",""
"","","i","C00134","Putrescine;","C00170","5'-Methylthioadenosine;","2.5.1.16","spermidine synthase;","","","cac","csc","cth","bli","tna","cbe","cpf","eco","","","cre",""
"","","s","C00051","Glutathione;","C05730","Glutathionylspermidine;","3.5.1.-","<Hydrolases; Acting on carbon-nitrogen bonds, other than peptide bonds; In linear amides>","map00480","Glutathione metabolism","cac","","cth","bli","tna","cbe","cpf","eco","ava","ana","","naz"
"","","x","C00315","Spermidine;","C05730","Glutathionylspermidine;","3.5.1.-","<Hydrolases; Acting on carbon-nitrogen bonds, other than peptide bonds; In linear amides>","map00480","Glutathione metabolism","cac","","cth","bli","tna","cbe","cpf","eco","ava","ana","","naz"
"","","x","C00315","Spermidine;","C01137","S-Adenosylmethioninamine;","2.5.1.16","spermidine synthase;","map00330","Arginine and proline metabolism","cac","csc","cth","bli","tna","cbe","cpf","eco","","","cre",""
"","","x","C00019","S-Adenosyl-L-methionine;","C01137","S-Adenosylmethioninamine;","4.1.1.50","adenosylmethionine decarboxylase;","map00270; map00330","Cysteine and methionine metabolism; Arginine and proline metabolism","cac","csc","cth","bli","tna","cbe","cpf","eco","","","cre",""
"","","x","C00019","S-Adenosyl-L-methionine;","C00073","L-Methionine;","2.5.1.6","methionine adenosyltransferase;","map00270","Cysteine and methionine metabolism","cac","csc","cth","bli","tna","cbe","cpf","eco","ava","ana","cre","naz"
"","","x","C00073","L-Methionine;","C00155","L-Homocysteine;","2.1.1.13","methionine synthase;","map00270","Cysteine and methionine metabolism","cac","csc","cth","bli","tna","cbe","cpf","eco","ava","ana","cre","naz"
"","","x","C00170","5'-Methylthioadenosine;","C01137","S-Adenosylmethioninamine;","2.5.1.16","spermidine synthase;","map00270","Cysteine and methionine metabolism","cac","csc","cth","bli","tna","cbe","cpf","eco","","","cre",""
"","","x","C02090","Trypanothione;","C05730","Glutathionylspermidine;","3.5.1.-","<Hydrolases; Acting on carbon-nitrogen bonds, other than peptide bonds; In linear amides>","map00480","Glutathione metabolism","cac","","cth","bli","tna","cbe","cpf","eco","ava","ana","","naz"
"","","x","C02090","Trypanothione;","C03170","Trypanothione disulfide;","1.11.1.15","peroxiredoxin;","map00480","Glutathione metabolism","cac","","cth","bli","tna","cbe","cpf","eco","ava","ana","cre","naz"
"","","x","C02090","Trypanothione;","C03170","Trypanothione disulfide;","1.17.4.1","ribonucleoside-diphosphate reductase;","map00480","Glutathione metabolism","cac","","cth","bli","tna","cbe","cpf","eco","ava","ana","cre",""
"","","x","C00134","Putrescine;","C00315","Spermidine;","2.5.1.16","spermidine synthase;","map00330; map00480","Arginine and proline metabolism; Glutathione metabolism","cac","csc","cth","bli","tna","cbe","cpf","eco","","","cre",""

"Subsystem 9","0.010101010101010102","","","","","","","","","","cac","csc","","bli","tna","cbe","cpf","eco","","","",""
"","","i","C00299","Uridine","C00475","Cytidine","3.5.4.5","cytidine deaminase;","map00240","Pyrimidine metabolism","cac","csc","cth","bli","tna","cbe","cpf","eco","","","cre",""
"","","s","C00118","D-Glyceraldehyde 3-phosphate;","C04442","2-Dehydro-3-deoxy-6-phospho-D-gluconate;","4.1.2.14","2-dehydro-3-deoxy-phosphogluconate aldolase;","map00030; map00040","Pentose phosphate pathway; Pentose and glucuronate interconversions","cac","csc","","bli","tna","cbe","cpf","eco","ava","ana","","naz"
"","","x","C00105","UMP;","C00299","Uridine","2.7.1.48","uridine kinase;","map00240","Pyrimidine metabolism","cac","csc","cth","bli","tna","cbe","cpf","eco","","","cre",""
"","","x","C00118","D-Glyceraldehyde 3-phosphate;","C00231","D-Xylulose 5-phosphate","2.2.1.1","transketolase;","map00030; map00710","Pentose phosphate pathway; Carbon fixation in photosynthetic organisms","cac","csc","cth","bli","tna","cbe","cpf","eco","ava","ana","cre","naz"
"","","x","C00199","D-Ribulose 5-phosphate","C00231","D-Xylulose 5-phosphate","5.1.3.1","ribulose-phosphate 3-epimerase;","map00030; map00040; map00710","Pentose phosphate pathway; Pentose and glucuronate interconversions; Carbon fixation in photosynthetic organisms","cac","csc","cth","bli","tna","cbe","cpf","eco","ava","ana","cre","naz"
"","","x","C00118","D-Glyceraldehyde 3-phosphate;","C05345","beta-D-Fructose 6-phosphate","2.2.1.2","transaldolase;","map00030","Pentose phosphate pathway","cac","csc","","bli","tna","cbe","cpf","eco","ava","ana","cre","naz"
"","","x","C00668","alpha-D-Glucose 6-phosphate","C05345","beta-D-Fructose 6-phosphate","5.3.1.9","glucose-6-phosphate isomerase;","map00010; map00030; map00500; map00520","Glycolysis / Gluconeogenesis; Pentose phosphate pathway; Starch and sucrose metabolism; Amino sugar and nucleotide sugar metabolism","cac","csc","cth","bli","tna","cbe","cpf","eco","ava","ana","cre","naz"
"","","x","C01172","beta-D-Glucose 6-phosphate","C05345","beta-D-Fructose 6-phosphate","5.3.1.9","glucose-6-phosphate isomerase;","map00010; map00030; map00500","Glycolysis / Gluconeogenesis; Pentose phosphate pathway; Starch and sucrose metabolism","cac","csc","cth","bli","tna","cbe","cpf","eco","ava","ana","cre","naz"
"","","x","C00267","alpha-D-Glucose","C00668","alpha-D-Glucose 6-phosphate","2.7.1.2","glucokinase;","map00010; map00052; map00500; map00520","Glycolysis / Gluconeogenesis; Galactose metabolism; Starch and sucrose metabolism; Amino sugar and nucleotide sugar metabolism","cac","csc","cth","bli","tna","cbe","cpf","eco","ava","ana","","naz"
"","","x","C00022","Pyruvate;","C04442","2-Dehydro-3-deoxy-6-phospho-D-gluconate;","4.1.2.14","2-dehydro-3-deoxy-phosphogluconate aldolase;","map00030; map00040","Pentose phosphate pathway; Pentose and glucuronate interconversions","cac","csc","","bli","tna","cbe","cpf","eco","ava","ana","","naz"
"","","x","C00022","Pyruvate;","C00204","2-Dehydro-3-deoxy-D-gluconate;","4.2.1.-","<Lyases; Carbon-oxygen lyases; Hydro-lyases>","map00030; map00040","Pentose phosphate pathway; Pentose and glucuronate interconversions","cac","csc","cth","bli","tna","cbe","cpf","eco","ava","ana","cre","naz"
"","","x","C00231","D-Xylulose 5-phosphate","C05345","beta-D-Fructose 6-phosphate","2.2.1.1","transketolase;","map00030","Pentose phosphate pathway","cac","csc","cth","bli","tna","cbe","cpf","eco","ava","ana","cre","naz"
"","","x","C00055","CMP;","C00475","Cytidine","2.7.1.48","uridine kinase;","map00240","Pyrimidine metabolism","cac","csc","cth","bli","tna","cbe","cpf","eco","","","cre",""
"","","x","C00118","D-Glyceraldehyde 3-phosphate;","C00236","3-Phospho-D-glyceroyl phosphate;","1.2.1.12","glyceraldehyde-3-phosphate dehydrogenase (phosphorylating);","map00010","Glycolysis / Gluconeogenesis","cac","csc","cth","bli","tna","cbe","cpf","eco","ava","ana","cre",""
"","","x","C00105","UMP;","C00106","Uracil","2.4.2.9","uracil phosphoribosyltransferase;","map00240","Pyrimidine metabolism","cac","csc","cth","bli","tna","cbe","cpf","eco","ava","ana","cre","naz"
"","","x","C05345","beta-D-Fructose 6-phosphate","C05378","beta-D-Fructose 1,6-bisphosphate","2.7.1.11","6-phosphofructokinase;","map00010; map00030; map00051","Glycolysis / Gluconeogenesis; Pentose phosphate pathway; Fructose and mannose metabolism","cac","csc","cth","bli","tna","cbe","cpf","eco","ava","ana","cre",""
"","","x","C00231","D-Xylulose 5-phosphate","C05382","Sedoheptulose 7-phosphate;","2.2.1.1","transketolase;","map00030; map00710","Pentose phosphate pathway; Carbon fixation in photosynthetic organisms","cac","csc","cth","bli","tna","cbe","cpf","eco","ava","ana","cre","naz"
"","","x","C00279","D-Erythrose 4-phosphate","C05382","Sedoheptulose 7-phosphate;","2.2.1.2","transaldolase;","map00030","Pentose phosphate pathway","cac","csc","","bli","tna","cbe","cpf","eco","ava","ana","cre","naz"
"","","x","C00015","UDP;","C00105","UMP;","2.7.4.14","cytidylate kinase;","map00240","Pyrimidine metabolism","cac","csc","cth","bli","tna","cbe","cpf","eco","ava","ana","cre","naz"
"","","x","C00055","CMP;","C00112","CDP;","2.7.4.14","cytidylate kinase;","map00240","Pyrimidine metabolism","cac","csc","cth","bli","tna","cbe","cpf","eco","ava","ana","cre","naz"
"","","x","C00118","D-Glyceraldehyde 3-phosphate;","C00279","D-Erythrose 4-phosphate","2.2.1.1","transketolase;","map00030; map00710","Pentose phosphate pathway; Carbon fixation in photosynthetic organisms","cac","csc","cth","bli","tna","cbe","cpf","eco","ava","ana","cre","naz"
"","","x","C00022","Pyruvate;","C11437","1-Deoxy-D-xylulose 5-phosphate","2.2.1.7","1-deoxy-D-xylulose-5-phosphate synthase;","map00900","Terpenoid backbone biosynthesis","cac","csc","cth","bli","tna","cbe","cpf","eco","ava","ana","cre","naz"
"","","x","C00668","alpha-D-Glucose 6-phosphate","C01172","beta-D-Glucose 6-phosphate","5.3.1.9","glucose-6-phosphate isomerase;","map00010; map00030; map00500","Glycolysis / Gluconeogenesis; Pentose phosphate pathway; Starch and sucrose metabolism","cac","csc","cth","bli","tna","cbe","cpf","eco","ava","ana","cre","naz"
"","","x","C00204","2-Dehydro-3-deoxy-D-gluconate;","C00577","D-Glyceraldehyde","4.2.1.-","<Lyases; Carbon-oxygen lyases; Hydro-lyases>","map00030","Pentose phosphate pathway","cac","csc","cth","bli","tna","cbe","cpf","eco","ava","ana","cre","naz"
"","","x","C00279","D-Erythrose 4-phosphate","C04691","2-Dehydro-3-deoxy-D-arabino-heptonate 7-phosphate;","2.5.1.54","3-deoxy-7-phosphoheptulonate synthase;","map00400","Phenylalanine, tyrosine and tryptophan biosynthesis","cac","csc","cth","bli","tna","cbe","cpf","eco","ava","ana","cre","naz"
"","","x","C00944","3-Dehydroquinate;","C04691","2-Dehydro-3-deoxy-D-arabino-heptonate 7-phosphate;","4.2.3.4","3-dehydroquinate synthase;","map00400","Phenylalanine, tyrosine and tryptophan biosynthesis","cac","csc","cth","bli","tna","cbe","cpf","eco","ava","ana","cre","naz"
"","","x","C00118","D-Glyceraldehyde 3-phosphate;","C00279","D-Erythrose 4-phosphate","2.2.1.2","transaldolase;","map00030","Pentose phosphate pathway","cac","csc","","bli","tna","cbe","cpf","eco","ava","ana","cre","naz"
"","","x","C00022","Pyruvate;","C00074","Phosphoenolpyruvate;","2.7.1.40","pyruvate kinase;","map00010; map00620; map00710","Glycolysis / Gluconeogenesis; Pyruvate metabolism; Carbon fixation in photosynthetic organisms","cac","csc","","bli","tna","cbe","cpf","eco","ava","ana","cre","naz"
"","","x","C00197","3-Phospho-D-glycerate;","C00236","3-Phospho-D-glyceroyl phosphate;","2.7.2.3","phosphoglycerate kinase;","map00010; map00710","Glycolysis / Gluconeogenesis; Carbon fixation in photosynthetic organisms","cac","csc","cth","bli","tna","cbe","cpf","eco","ava","ana","cre","naz"
"","","x","C00197","3-Phospho-D-glycerate;","C00631","2-Phospho-D-glycerate;","5.4.2.1","phosphoglycerate mutase;","map00010","Glycolysis / Gluconeogenesis","cac","csc","cth","bli","tna","cbe","cpf","eco","ava","ana","cre","naz"
"","","x","C00197","3-Phospho-D-glycerate;","C03232","3-Phosphonooxypyruvate;","1.1.1.95","phosphoglycerate dehydrogenase;","map00260","Glycine, serine and threonine metabolism","cac","csc","cth","bli","tna","cbe","cpf","eco","ava","ana","cre","naz"
"","","x","C00105","UMP;","C01103","Orotidine 5'-phosphate;","4.1.1.23","orotidine-5'-phosphate decarboxylase;","map00240","Pyrimidine metabolism","cac","csc","cth","bli","tna","cbe","cpf","eco","ava","ana","cre","naz"
"","","x","C00118","D-Glyceraldehyde 3-phosphate;","C05378","beta-D-Fructose 1,6-bisphosphate","4.1.2.13","fructose-bisphosphate aldolase;","map00010; map00030; map00051","Glycolysis / Gluconeogenesis; Pentose phosphate pathway; Fructose and mannose metabolism","cac","csc","cth","bli","tna","cbe","cpf","eco","ava","ana","cre","naz"
"","","x","C00117","D-Ribose 5-phosphate;","C00118","D-Glyceraldehyde 3-phosphate;","2.2.1.1","transketolase;","map00030; map00710","Pentose phosphate pathway; Carbon fixation in photosynthetic organisms","cac","csc","cth","bli","tna","cbe","cpf","eco","ava","ana","cre","naz"
"","","x","C00117","D-Ribose 5-phosphate;","C00119","5-Phospho-alpha-D-ribose 1-diphosphate;","2.7.6.1","ribose-phosphate diphosphokinase;","map00030; map00230","Pentose phosphate pathway; Purine metabolism","cac","csc","cth","bli","tna","cbe","cpf","eco","ava","ana","cre","naz"
"","","x","C00119","5-Phospho-alpha-D-ribose 1-diphosphate;","C03090","5-Phosphoribosylamine;","2.4.2.14","amidophosphoribosyltransferase;","map00230","Purine metabolism","cac","csc","cth","bli","tna","cbe","cpf","eco","ava","ana","cre","naz"
"","","x","C03090","5-Phosphoribosylamine;","C03838","5'-Phosphoribosylglycinamide;","6.3.4.13","phosphoribosylamine---glycine ligase;","map00230","Purine metabolism","cac","csc","cth","bli","tna","cbe","cpf","eco","ava","ana","cre","naz"
"","","x","C00275","D-Mannose 6-phosphate","C05345","beta-D-Fructose 6-phosphate","5.3.1.8","mannose-6-phosphate isomerase;","map00051; map00520","Fructose and mannose metabolism; Amino sugar and nucleotide sugar metabolism","cac","csc","cth","bli","tna","cbe","cpf","eco","ava","ana","cre","naz"
"","","x","C00204","2-Dehydro-3-deoxy-D-gluconate;","C04442","2-Dehydro-3-deoxy-6-phospho-D-gluconate;","2.7.1.45","2-dehydro-3-deoxygluconokinase;","map00030; map00040","Pentose phosphate pathway; Pentose and glucuronate interconversions","cac","csc","","bli","tna","cbe","cpf","eco","","","",""
"","","x","C00074","Phosphoenolpyruvate;","C04691","2-Dehydro-3-deoxy-D-arabino-heptonate 7-phosphate;","2.5.1.54","3-deoxy-7-phosphoheptulonate synthase;","map00400","Phenylalanine, tyrosine and tryptophan biosynthesis","cac","csc","cth","bli","tna","cbe","cpf","eco","ava","ana","cre","naz"
"","","x","C00095","D-Fructose;","C05345","beta-D-Fructose 6-phosphate","2.7.1.4","fructokinase;","map00051; map00500","Fructose and mannose metabolism; Starch and sucrose metabolism","cac","csc","cth","bli","tna","cbe","cpf","eco","ava","ana","","naz"
"","","x","C00119","5-Phospho-alpha-D-ribose 1-diphosphate;","C01103","Orotidine 5'-phosphate;","2.4.2.10","orotate phosphoribosyltransferase;","map00240","Pyrimidine metabolism","cac","csc","","bli","tna","cbe","cpf","eco","ava","ana","cre","naz"
"","","x","C00944","3-Dehydroquinate;","C02637","3-Dehydroshikimate","4.2.1.10","3-dehydroquinate dehydratase;","map00400","Phenylalanine, tyrosine and tryptophan biosynthesis","cac","csc","cth","bli","tna","cbe","cpf","eco","ava","ana","cre","naz"
"","","x","C00493","Shikimate;","C02637","3-Dehydroshikimate","1.1.1.25","shikimate dehydrogenase;","map00400","Phenylalanine, tyrosine and tryptophan biosynthesis","cac","csc","cth","bli","tna","cbe","cpf","eco","ava","ana","cre","naz"
"","","x","C05345","beta-D-Fructose 6-phosphate","C05382","Sedoheptulose 7-phosphate;","2.2.1.2","transaldolase;","map00030","Pentose phosphate pathway","cac","csc","","bli","tna","cbe","cpf","eco","ava","ana","cre","naz"
"","","x","C00279","D-Erythrose 4-phosphate","C05345","beta-D-Fructose 6-phosphate","2.2.1.1","transketolase;","map00030","Pentose phosphate pathway","cac","csc","cth","bli","tna","cbe","cpf","eco","ava","ana","cre","naz"
"","","x","C00074","Phosphoenolpyruvate;","C00631","2-Phospho-D-glycerate;","4.2.1.11","phosphopyruvate hydratase;","map00010","Glycolysis / Gluconeogenesis","cac","csc","cth","bli","tna","cbe","cpf","eco","ava","ana","cre","naz"
"","","x","C00117","D-Ribose 5-phosphate;","C05382","Sedoheptulose 7-phosphate;","2.2.1.1","transketolase;","map00030; map00710","Pentose phosphate pathway; Carbon fixation in photosynthetic organisms","cac","csc","cth","bli","tna","cbe","cpf","eco","ava","ana","cre","naz"
"","","x","C00111","Glycerone phosphate;","C00118","D-Glyceraldehyde 3-phosphate;","5.3.1.1","triose-phosphate isomerase;","map00010; map00051; map00562; map00710","Glycolysis / Gluconeogenesis; Fructose and mannose metabolism; Inositol phosphate metabolism; Carbon fixation in photosynthetic organisms","cac","csc","cth","bli","tna","cbe","cpf","eco","ava","ana","cre","naz"
"","","x","C00111","Glycerone phosphate;","C01094","D-Fructose 1-phosphate","4.1.2.13","fructose-bisphosphate aldolase;","map00051","Fructose and mannose metabolism","cac","csc","cth","bli","tna","cbe","cpf","eco","ava","ana","cre","naz"
"","","x","C11434","2-C-Methyl-D-erythritol 4-phosphate","C11437","1-Deoxy-D-xylulose 5-phosphate","1.1.1.267","1-deoxy-D-xylulose-5-phosphate reductoisomerase;","map00900","Terpenoid backbone biosynthesis","cac","csc","cth","bli","tna","cbe","cpf","eco","ava","ana","cre","naz"
"","","x","C11434","2-C-Methyl-D-erythritol 4-phosphate","C11435","4-(Cytidine 5'-diphospho)-2-C-methyl-D-erythritol","2.7.7.60","2-C-methyl-D-erythritol 4-phosphate cytidylyltransferase;","map00900","Terpenoid backbone biosynthesis","cac","csc","cth","bli","tna","cbe","cpf","eco","ava","ana","cre","naz"
"","","x","C11435","4-(Cytidine 5'-diphospho)-2-C-methyl-D-erythritol","C11436","2-Phospho-4-(cytidine 5'-diphospho)-2-C-methyl-D-erythritol","2.7.1.148","4-(cytidine 5'-diphospho)-2-C-methyl-D-erythritol kinase;","map00900","Terpenoid backbone biosynthesis","cac","csc","cth","bli","tna","cbe","cpf","eco","ava","ana","cre","naz"
"","","x","C00111","Glycerone phosphate;","C05378","beta-D-Fructose 1,6-bisphosphate","4.1.2.13","fructose-bisphosphate aldolase;","map00010; map00051","Glycolysis / Gluconeogenesis; Fructose and mannose metabolism","cac","csc","cth","bli","tna","cbe","cpf","eco","ava","ana","cre","naz"
"","","x","C00352","D-Glucosamine 6-phosphate;","C05345","beta-D-Fructose 6-phosphate","2.6.1.16","glutamine---fructose-6-phosphate transaminase (isomerizing);","map00520","Amino sugar and nucleotide sugar metabolism","cac","csc","cth","bli","tna","cbe","cpf","eco","ava","ana","cre","naz"
"","","x","C00352","D-Glucosamine 6-phosphate;","C06156","alpha-D-Glucosamine 1-phosphate;","5.4.2.10","phosphoglucosamine mutase","map00520","Amino sugar and nucleotide sugar metabolism","cac","csc","cth","bli","tna","cbe","cpf","eco","ava","ana","","naz"
"","","x","C00231","D-Xylulose 5-phosphate","C01101","L-Ribulose 5-phosphate","5.1.3.4","L-ribulose-5-phosphate 4-epimerase;","map00040; map00053","Pentose and glucuronate interconversions; Ascorbate and aldarate metabolism","cac","csc","","bli","tna","cbe","cpf","eco","","","",""
"","","x","C04501","N-Acetyl-alpha-D-glucosamine 1-phosphate","C06156","alpha-D-Glucosamine 1-phosphate;","2.3.1.157","glucosamine-1-phosphate N-acetyltransferase","map00520","Amino sugar and nucleotide sugar metabolism","cac","csc","cth","bli","tna","cbe","cpf","eco","ava","ana","","naz"
"","","x","C00043","UDP-N-acetyl-D-glucosamine;","C04501","N-Acetyl-alpha-D-glucosamine 1-phosphate","2.7.7.23","UDP-N-acetylglucosamine diphosphorylase;","map00520","Amino sugar and nucleotide sugar metabolism","cac","csc","cth","bli","tna","cbe","cpf","eco","ava","ana","cre","naz"
"","","x","C00043","UDP-N-acetyl-D-glucosamine;","C00645","N-Acetyl-D-mannosamine;","5.1.3.14","UDP-N-acetylglucosamine 2-epimerase;","map00520","Amino sugar and nucleotide sugar metabolism","cac","csc","cth","bli","tna","cbe","cpf","eco","ava","ana","","naz"
"","","x","C00043","UDP-N-acetyl-D-glucosamine;","C01170","UDP-N-acetyl-D-mannosamine","5.1.3.14","UDP-N-acetylglucosamine 2-epimerase;","map00520","Amino sugar and nucleotide sugar metabolism","cac","csc","cth","bli","tna","cbe","cpf","eco","ava","ana","","naz"
"","","x","C00043","UDP-N-acetyl-D-glucosamine;","C04631","UDP-N-acetyl-3-(1-carboxyvinyl)-D-glucosamine;","2.5.1.7","UDP-N-acetylglucosamine 1-carboxyvinyltransferase;","map00520; map00550","Amino sugar and nucleotide sugar metabolism; Peptidoglycan biosynthesis","cac","csc","cth","bli","tna","cbe","cpf","eco","ava","ana","","naz"
"","","x","C01050","UDP-N-acetylmuramate;","C04631","UDP-N-acetyl-3-(1-carboxyvinyl)-D-glucosamine;","1.1.1.158","UDP-N-acetylmuramate dehydrogenase;","map00520; map00550","Amino sugar and nucleotide sugar metabolism; Peptidoglycan biosynthesis","cac","csc","cth","bli","tna","cbe","cpf","eco","ava","ana","","naz"
"","","x","C01050","UDP-N-acetylmuramate;","C01212","UDP-N-acetylmuramoyl-L-alanine","6.3.2.8","UDP-N-acetylmuramate---L-alanine ligase;","map00471; map00550","D-Glutamine and D-glutamate metabolism; Peptidoglycan biosynthesis","cac","csc","cth","bli","tna","cbe","cpf","eco","ava","ana","","naz"
"","","x","C00692","UDP-N-acetylmuramoyl-L-alanyl-D-glutamate","C01212","UDP-N-acetylmuramoyl-L-alanine","6.3.2.9","UDP-N-acetylmuramoyl-L-alanine---D-glutamate ligase;","map00471; map00550","D-Glutamine and D-glutamate metabolism; Peptidoglycan biosynthesis","cac","csc","cth","bli","tna","cbe","cpf","eco","ava","ana","","naz"
"","","x","C11436","2-Phospho-4-(cytidine 5'-diphospho)-2-C-methyl-D-erythritol","C11453","2-C-Methyl-D-erythritol 2,4-cyclodiphosphate;","4.6.1.12","2-C-methyl-D-erythritol 2,4-cyclodiphosphate synthase;","map00900","Terpenoid backbone biosynthesis","cac","csc","cth","bli","tna","cbe","cpf","eco","ava","ana","cre","naz"
"","","x","C11453","2-C-Methyl-D-erythritol 2,4-cyclodiphosphate;","C11811","1-Hydroxy-2-methyl-2-butenyl 4-diphosphate;","1.17.7.1","(E)-4-hydroxy-3-methylbut-2-enyl-diphosphate synthase;","map00900","Terpenoid backbone biosynthesis","cac","csc","cth","bli","tna","cbe","cpf","eco","ava","ana","cre","naz"
"","","x","C00118","D-Glyceraldehyde 3-phosphate;","C11437","1-Deoxy-D-xylulose 5-phosphate","2.2.1.7","1-deoxy-D-xylulose-5-phosphate synthase;","map00900","Terpenoid backbone biosynthesis","cac","csc","cth","bli","tna","cbe","cpf","eco","ava","ana","cre","naz"
"","","x","C00117","D-Ribose 5-phosphate;","C00199","D-Ribulose 5-phosphate","5.3.1.6","ribose-5-phosphate isomerase;","map00030; map00710","Pentose phosphate pathway; Carbon fixation in photosynthetic organisms","cac","csc","cth","bli","tna","cbe","cpf","eco","ava","ana","cre","naz"
"","","x","C00295","Orotate;","C01103","Orotidine 5'-phosphate;","2.4.2.10","orotate phosphoribosyltransferase;","map00240","Pyrimidine metabolism","cac","csc","","bli","tna","cbe","cpf","eco","ava","ana","cre","naz"
"","","x","C00295","Orotate;","C00337","(S)-Dihydroorotate;","1.3.3.1","dihydroorotate oxidase;","map00240","Pyrimidine metabolism","cac","csc","cth","bli","tna","cbe","cpf","eco","ava","ana","","naz"
"","","x","C00337","(S)-Dihydroorotate;","C00438","N-Carbamoyl-L-aspartate","3.5.2.3","dihydroorotase;","map00240","Pyrimidine metabolism","cac","csc","cth","bli","tna","cbe","cpf","eco","ava","ana","cre","naz"
"","","x","C00169","Carbamoyl phosphate","C00438","N-Carbamoyl-L-aspartate","2.1.3.2","aspartate carbamoyltransferase;","map00240; map00250","Pyrimidine metabolism; Alanine, aspartate and glutamate metabolism","cac","csc","cth","bli","tna","cbe","cpf","eco","ava","ana","cre","naz"
"","","x","C00169","Carbamoyl phosphate","C00327","L-Citrulline;","2.1.3.3","ornithine carbamoyltransferase;","map00330","Arginine and proline metabolism","cac","csc","cth","bli","tna","cbe","cpf","eco","ava","ana","cre","naz"
"","","x","C00077","L-Ornithine;","C00327","L-Citrulline;","2.1.3.3","ornithine carbamoyltransferase;","map00330","Arginine and proline metabolism","cac","csc","cth","bli","tna","cbe","cpf","eco","ava","ana","cre","naz"
"","","x","C00327","L-Citrulline;","C03406","N-(L-Arginino)succinate;","6.3.4.5","argininosuccinate synthase;","map00330","Arginine and proline metabolism","cac","csc","cth","bli","tna","cbe","cpf","eco","ava","ana","cre","naz"
"","","x","C00049","L-Aspartate;","C03406","N-(L-Arginino)succinate;","6.3.4.5","argininosuccinate synthase;","map00250; map00330","Alanine, aspartate and glutamate metabolism; Arginine and proline metabolism","cac","csc","cth","bli","tna","cbe","cpf","eco","ava","ana","cre","naz"
"","","x","C00036","Oxaloacetate;","C00049","L-Aspartate;","2.6.1.1","aspartate transaminase;","map00250; map00710","Alanine, aspartate and glutamate metabolism; Carbon fixation in photosynthetic organisms","cac","csc","cth","bli","tna","cbe","cpf","eco","ava","ana","cre","naz"
"","","x","C00049","L-Aspartate;","C03082","4-Phospho-L-aspartate;","2.7.2.4","aspartate kinase;","map00260; map00270; map00300","Glycine, serine and threonine metabolism; Cysteine and methionine metabolism; Lysine biosynthesis","cac","csc","cth","bli","tna","cbe","cpf","eco","ava","ana","cre","naz"
"","","x","C00441","L-Aspartate 4-semialdehyde;","C03082","4-Phospho-L-aspartate;","1.2.1.11","aspartate-semialdehyde dehydrogenase;","map00260; map00270; map00300","Glycine, serine and threonine metabolism; Cysteine and methionine metabolism; Lysine biosynthesis","cac","csc","cth","bli","tna","cbe","cpf","eco","ava","ana","cre","naz"
"","","x","C00441","L-Aspartate 4-semialdehyde;","C03340","L-2,3-Dihydrodipicolinate;","4.2.1.52","dihydrodipicolinate synthase;","map00300","Lysine biosynthesis","cac","csc","cth","bli","tna","cbe","cpf","eco","ava","ana","cre","naz"
"","","x","C00025","L-Glutamate;","C00049","L-Aspartate;","2.6.1.1","aspartate transaminase;","map00250; map00330","Alanine, aspartate and glutamate metabolism; Arginine and proline metabolism","cac","csc","cth","bli","tna","cbe","cpf","eco","ava","ana","cre","naz"
"","","x","C00025","L-Glutamate;","C00026","2-Oxoglutarate;","2.6.1.1","aspartate transaminase;","map00250","Alanine, aspartate and glutamate metabolism","cac","csc","cth","bli","tna","cbe","cpf","eco","ava","ana","cre","naz"
"","","x","C00025","L-Glutamate;","C03287","L-Glutamyl 5-phosphate;","2.7.2.11","glutamate 5-kinase;","map00330","Arginine and proline metabolism","cac","csc","cth","bli","tna","cbe","cpf","eco","ava","ana","cre","naz"
"","","x","C01165","L-Glutamate 5-semialdehyde;","C03287","L-Glutamyl 5-phosphate;","1.2.1.41","glutamate-5-semialdehyde dehydrogenase;","map00330","Arginine and proline metabolism","cac","csc","cth","bli","tna","cbe","cpf","eco","ava","ana","cre","naz"
"","","x","C00025","L-Glutamate;","C00026","2-Oxoglutarate;","1.4.1.13","glutamate synthase (NADPH);","map00250","Alanine, aspartate and glutamate metabolism","cac","csc","cth","bli","tna","cbe","cpf","eco","","","cre",""
"","","x","C03340","L-2,3-Dihydrodipicolinate;","C03972","2,3,4,5-Tetrahydrodipicolinate;","1.3.1.26","dihydrodipicolinate reductase;","map00300","Lysine biosynthesis","cac","csc","cth","bli","tna","cbe","cpf","eco","ava","ana","cre","naz"
"","","x","C00122","Fumarate;","C03406","N-(L-Arginino)succinate;","4.3.2.1","argininosuccinate lyase;","map00250; map00330","Alanine, aspartate and glutamate metabolism; Arginine and proline metabolism","cac","csc","cth","bli","tna","cbe","cpf","eco","ava","ana","cre","naz"
"","","x","C00064","L-Glutamine;","C00169","Carbamoyl phosphate","6.3.5.5","carbamoyl-phosphate synthase (glutamine-hydrolysing);","map00240; map00250","Pyrimidine metabolism; Alanine, aspartate and glutamate metabolism","cac","csc","cth","bli","tna","cbe","cpf","eco","ava","ana","cre","naz"
"","","x","C00025","L-Glutamate;","C00026","2-Oxoglutarate;","1.4.1.14","glutamate synthase (NADH);","map00250","Alanine, aspartate and glutamate metabolism","cac","csc","cth","bli","tna","cbe","cpf","eco","","","cre",""
"","","x","C00025","L-Glutamate;","C00064","L-Glutamine;","6.3.1.2","glutamate---ammonia ligase;","map00250; map00330; map00910","Alanine, aspartate and glutamate metabolism; Arginine and proline metabolism; Nitrogen metabolism","cac","csc","cth","bli","tna","cbe","cpf","eco","ava","ana","cre","naz"
"","","x","C00062","L-Arginine;","C03406","N-(L-Arginino)succinate;","4.3.2.1","argininosuccinate lyase;","map00330","Arginine and proline metabolism","cac","csc","cth","bli","tna","cbe","cpf","eco","ava","ana","cre","naz"
"","","x","C03838","5'-Phosphoribosylglycinamide;","C04376","5'-Phosphoribosyl-N-formylglycinamide;","2.1.2.2","phosphoribosylglycinamide formyltransferase;","map00230","Purine metabolism","cac","csc","cth","bli","tna","cbe","cpf","eco","ava","ana","","naz"
"","","x","C04376","5'-Phosphoribosyl-N-formylglycinamide;","C04640","2-(Formamido)-N1-(5'-phosphoribosyl)acetamidine;","6.3.5.3","phosphoribosylformylglycinamidine synthase;","map00230","Purine metabolism","cac","csc","cth","bli","tna","cbe","cpf","eco","ava","ana","cre","naz"
"","","x","C03373","Aminoimidazole ribotide;","C04640","2-(Formamido)-N1-(5'-phosphoribosyl)acetamidine;","6.3.3.1","phosphoribosylformylglycinamidine cyclo-ligase;","map00230","Purine metabolism","cac","csc","cth","bli","tna","cbe","cpf","eco","ava","ana","cre","naz"

"Subsystem 10","0.010101010101010102","","","","","","","","","","cac","csc","cth","bli","tna","cbe","cpf","","","","",""
"","","i","C00068","Thiamin diphosphate;","C03028","Thiamin triphosphate;","2.7.6.2","thiamine diphosphokinase;","map00730","Thiamine metabolism","cac","csc","cth","bli","tna","cbe","cpf","","","","",""
"","","x","C00068","Thiamin diphosphate;","C01081","Thiamin monophosphate;","3.6.1.15","nucleoside-triphosphatase;","map00730","Thiamine metabolism","cac","csc","cth","bli","tna","cbe","cpf","eco","ava","ana","","naz"
"","","x","C00068","Thiamin diphosphate;","C00378","Thiamine;","2.7.6.2","thiamine diphosphokinase;","map00730","Thiamine metabolism","cac","csc","cth","bli","tna","cbe","cpf","","","","",""

"Subsystem 11","0.010101010101010102","","","","","","","","","","cac","csc","cth","bli","tna","cbe","cpf","","","","",""
"","","i","C00058","Formate;","C00234","10-Formyltetrahydrofolate;","6.3.4.3","formate---tetrahydrofolate ligase;","map00630","Glyoxylate and dicarboxylate metabolism","cac","csc","cth","bli","tna","cbe","cpf","","","","",""
"","","x","C00234","10-Formyltetrahydrofolate;","C00445","5,10-Methenyltetrahydrofolate","3.5.4.9","methenyltetrahydrofolate cyclohydrolase;","map00630; map00670","Glyoxylate and dicarboxylate metabolism; One carbon pool by folate","cac","csc","cth","bli","tna","cbe","cpf","eco","ava","ana","","naz"
"","","x","C00143","5,10-Methylenetetrahydrofolate;","C00445","5,10-Methenyltetrahydrofolate","1.5.1.5","methylenetetrahydrofolate dehydrogenase (NADP+);","map00630; map00670","Glyoxylate and dicarboxylate metabolism; One carbon pool by folate","cac","csc","cth","bli","tna","cbe","cpf","eco","ava","ana","","naz"

"Subsystem 12","0.010101010101010102","","","","","","","","","","cac","csc","cth","bli","tna","cbe","cpf","","","","",""
"","","i","C00101","Tetrahydrofolate;","C00234","10-Formyltetrahydrofolate;","6.3.4.3","formate---tetrahydrofolate ligase;","map00670","One carbon pool by folate","cac","csc","cth","bli","tna","cbe","cpf","","","","",""
"","","x","C00101","Tetrahydrofolate;","C00234","10-Formyltetrahydrofolate;","2.1.2.3","phosphoribosylaminoimidazolecarboxamide formyltransferase;","map00670","One carbon pool by folate","cac","csc","cth","bli","tna","cbe","cpf","eco","ava","ana","cre","naz"
"","","x","C00101","Tetrahydrofolate;","C00234","10-Formyltetrahydrofolate;","2.1.2.2","phosphoribosylglycinamide formyltransferase;","map00670","One carbon pool by folate","cac","csc","cth","bli","tna","cbe","cpf","eco","ava","ana","","naz"
"","","x","C00101","Tetrahydrofolate;","C00445","5,10-Methenyltetrahydrofolate","2.1.2.2","phosphoribosylglycinamide formyltransferase;","map00670","One carbon pool by folate","cac","csc","cth","bli","tna","cbe","cpf","eco","ava","ana","","naz"
"","","x","C00101","Tetrahydrofolate;","C00143","5,10-Methylenetetrahydrofolate;","2.1.2.1","glycine hydroxymethyltransferase;","map00260; map00670","Glycine, serine and threonine metabolism; One carbon pool by folate","cac","csc","cth","bli","tna","cbe","cpf","eco","ava","ana","cre","naz"
"","","x","C00234","10-Formyltetrahydrofolate;","C00445","5,10-Methenyltetrahydrofolate","3.5.4.9","methenyltetrahydrofolate cyclohydrolase;","map00630; map00670","Glyoxylate and dicarboxylate metabolism; One carbon pool by folate","cac","csc","cth","bli","tna","cbe","cpf","eco","ava","ana","","naz"
"","","x","C00143","5,10-Methylenetetrahydrofolate;","C00445","5,10-Methenyltetrahydrofolate","1.5.1.5","methylenetetrahydrofolate dehydrogenase (NADP+);","map00630; map00670","Glyoxylate and dicarboxylate metabolism; One carbon pool by folate","cac","csc","cth","bli","tna","cbe","cpf","eco","ava","ana","","naz"

"Subsystem 13","0.010101010101010102","","","","","","","","","","cac","csc","cth","bli","tna","cbe","cpf","","","","",""
"","","i","C00022","Pyruvate;","C00186","(S)-Lactate;","1.1.1.27","L-lactate dehydrogenase;","map00010; map00620","Glycolysis / Gluconeogenesis; Pyruvate metabolism","cac","csc","cth","bli","tna","cbe","cpf","","","","",""
"","","x","C00022","Pyruvate;","C00204","2-Dehydro-3-deoxy-D-gluconate;","4.2.1.-","<Lyases; Carbon-oxygen lyases; Hydro-lyases>","map00030; map00040","Pentose phosphate pathway; Pentose and glucuronate interconversions","cac","csc","cth","bli","tna","cbe","cpf","eco","ava","ana","cre","naz"
"","","x","C00022","Pyruvate;","C11437","1-Deoxy-D-xylulose 5-phosphate","2.2.1.7","1-deoxy-D-xylulose-5-phosphate synthase;","map00900","Terpenoid backbone biosynthesis","cac","csc","cth","bli","tna","cbe","cpf","eco","ava","ana","cre","naz"
"","","x","C11434","2-C-Methyl-D-erythritol 4-phosphate","C11437","1-Deoxy-D-xylulose 5-phosphate","1.1.1.267","1-deoxy-D-xylulose-5-phosphate reductoisomerase;","map00900","Terpenoid backbone biosynthesis","cac","csc","cth","bli","tna","cbe","cpf","eco","ava","ana","cre","naz"
"","","x","C11434","2-C-Methyl-D-erythritol 4-phosphate","C11435","4-(Cytidine 5'-diphospho)-2-C-methyl-D-erythritol","2.7.7.60","2-C-methyl-D-erythritol 4-phosphate cytidylyltransferase;","map00900","Terpenoid backbone biosynthesis","cac","csc","cth","bli","tna","cbe","cpf","eco","ava","ana","cre","naz"
"","","x","C11435","4-(Cytidine 5'-diphospho)-2-C-methyl-D-erythritol","C11436","2-Phospho-4-(cytidine 5'-diphospho)-2-C-methyl-D-erythritol","2.7.1.148","4-(cytidine 5'-diphospho)-2-C-methyl-D-erythritol kinase;","map00900","Terpenoid backbone biosynthesis","cac","csc","cth","bli","tna","cbe","cpf","eco","ava","ana","cre","naz"
"","","x","C11436","2-Phospho-4-(cytidine 5'-diphospho)-2-C-methyl-D-erythritol","C11453","2-C-Methyl-D-erythritol 2,4-cyclodiphosphate;","4.6.1.12","2-C-methyl-D-erythritol 2,4-cyclodiphosphate synthase;","map00900","Terpenoid backbone biosynthesis","cac","csc","cth","bli","tna","cbe","cpf","eco","ava","ana","cre","naz"
"","","x","C11453","2-C-Methyl-D-erythritol 2,4-cyclodiphosphate;","C11811","1-Hydroxy-2-methyl-2-butenyl 4-diphosphate;","1.17.7.1","(E)-4-hydroxy-3-methylbut-2-enyl-diphosphate synthase;","map00900","Terpenoid backbone biosynthesis","cac","csc","cth","bli","tna","cbe","cpf","eco","ava","ana","cre","naz"
"","","x","C00118","D-Glyceraldehyde 3-phosphate;","C11437","1-Deoxy-D-xylulose 5-phosphate","2.2.1.7","1-deoxy-D-xylulose-5-phosphate synthase;","map00900","Terpenoid backbone biosynthesis","cac","csc","cth","bli","tna","cbe","cpf","eco","ava","ana","cre","naz"
"","","x","C00118","D-Glyceraldehyde 3-phosphate;","C00231","D-Xylulose 5-phosphate","2.2.1.1","transketolase;","map00030; map00710","Pentose phosphate pathway; Carbon fixation in photosynthetic organisms","cac","csc","cth","bli","tna","cbe","cpf","eco","ava","ana","cre","naz"
"","","x","C00199","D-Ribulose 5-phosphate","C00231","D-Xylulose 5-phosphate","5.1.3.1","ribulose-phosphate 3-epimerase;","map00030; map00040; map00710","Pentose phosphate pathway; Pentose and glucuronate interconversions; Carbon fixation in photosynthetic organisms","cac","csc","cth","bli","tna","cbe","cpf","eco","ava","ana","cre","naz"
"","","x","C00231","D-Xylulose 5-phosphate","C05345","beta-D-Fructose 6-phosphate","2.2.1.1","transketolase;","map00030","Pentose phosphate pathway","cac","csc","cth","bli","tna","cbe","cpf","eco","ava","ana","cre","naz"
"","","x","C00668","alpha-D-Glucose 6-phosphate","C05345","beta-D-Fructose 6-phosphate","5.3.1.9","glucose-6-phosphate isomerase;","map00010; map00030; map00500; map00520","Glycolysis / Gluconeogenesis; Pentose phosphate pathway; Starch and sucrose metabolism; Amino sugar and nucleotide sugar metabolism","cac","csc","cth","bli","tna","cbe","cpf","eco","ava","ana","cre","naz"
"","","x","C01172","beta-D-Glucose 6-phosphate","C05345","beta-D-Fructose 6-phosphate","5.3.1.9","glucose-6-phosphate isomerase;","map00010; map00030; map00500","Glycolysis / Gluconeogenesis; Pentose phosphate pathway; Starch and sucrose metabolism","cac","csc","cth","bli","tna","cbe","cpf","eco","ava","ana","cre","naz"
"","","x","C00267","alpha-D-Glucose","C00668","alpha-D-Glucose 6-phosphate","2.7.1.2","glucokinase;","map00010; map00052; map00500; map00520","Glycolysis / Gluconeogenesis; Galactose metabolism; Starch and sucrose metabolism; Amino sugar and nucleotide sugar metabolism","cac","csc","cth","bli","tna","cbe","cpf","eco","ava","ana","","naz"
"","","x","C00118","D-Glyceraldehyde 3-phosphate;","C00236","3-Phospho-D-glyceroyl phosphate;","1.2.1.12","glyceraldehyde-3-phosphate dehydrogenase (phosphorylating);","map00010","Glycolysis / Gluconeogenesis","cac","csc","cth","bli","tna","cbe","cpf","eco","ava","ana","cre",""
"","","x","C00197","3-Phospho-D-glycerate;","C00236","3-Phospho-D-glyceroyl phosphate;","2.7.2.3","phosphoglycerate kinase;","map00010; map00710","Glycolysis / Gluconeogenesis; Carbon fixation in photosynthetic organisms","cac","csc","cth","bli","tna","cbe","cpf","eco","ava","ana","cre","naz"
"","","x","C00197","3-Phospho-D-glycerate;","C00631","2-Phospho-D-glycerate;","5.4.2.1","phosphoglycerate mutase;","map00010","Glycolysis / Gluconeogenesis","cac","csc","cth","bli","tna","cbe","cpf","eco","ava","ana","cre","naz"
"","","x","C00118","D-Glyceraldehyde 3-phosphate;","C05378","beta-D-Fructose 1,6-bisphosphate","4.1.2.13","fructose-bisphosphate aldolase;","map00010; map00030; map00051","Glycolysis / Gluconeogenesis; Pentose phosphate pathway; Fructose and mannose metabolism","cac","csc","cth","bli","tna","cbe","cpf","eco","ava","ana","cre","naz"
"","","x","C00117","D-Ribose 5-phosphate;","C00118","D-Glyceraldehyde 3-phosphate;","2.2.1.1","transketolase;","map00030; map00710","Pentose phosphate pathway; Carbon fixation in photosynthetic organisms","cac","csc","cth","bli","tna","cbe","cpf","eco","ava","ana","cre","naz"
"","","x","C00275","D-Mannose 6-phosphate","C05345","beta-D-Fructose 6-phosphate","5.3.1.8","mannose-6-phosphate isomerase;","map00051; map00520","Fructose and mannose metabolism; Amino sugar and nucleotide sugar metabolism","cac","csc","cth","bli","tna","cbe","cpf","eco","ava","ana","cre","naz"
"","","x","C05345","beta-D-Fructose 6-phosphate","C05378","beta-D-Fructose 1,6-bisphosphate","2.7.1.11","6-phosphofructokinase;","map00010; map00030; map00051","Glycolysis / Gluconeogenesis; Pentose phosphate pathway; Fructose and mannose metabolism","cac","csc","cth","bli","tna","cbe","cpf","eco","ava","ana","cre",""
"","","x","C00231","D-Xylulose 5-phosphate","C05382","Sedoheptulose 7-phosphate;","2.2.1.1","transketolase;","map00030; map00710","Pentose phosphate pathway; Carbon fixation in photosynthetic organisms","cac","csc","cth","bli","tna","cbe","cpf","eco","ava","ana","cre","naz"
"","","x","C00095","D-Fructose;","C05345","beta-D-Fructose 6-phosphate","2.7.1.4","fructokinase;","map00051; map00500","Fructose and mannose metabolism; Starch and sucrose metabolism","cac","csc","cth","bli","tna","cbe","cpf","eco","ava","ana","","naz"
"","","x","C00279","D-Erythrose 4-phosphate","C05345","beta-D-Fructose 6-phosphate","2.2.1.1","transketolase;","map00030","Pentose phosphate pathway","cac","csc","cth","bli","tna","cbe","cpf","eco","ava","ana","cre","naz"
"","","x","C00074","Phosphoenolpyruvate;","C00631","2-Phospho-D-glycerate;","4.2.1.11","phosphopyruvate hydratase;","map00010","Glycolysis / Gluconeogenesis","cac","csc","cth","bli","tna","cbe","cpf","eco","ava","ana","cre","naz"
"","","x","C00074","Phosphoenolpyruvate;","C04691","2-Dehydro-3-deoxy-D-arabino-heptonate 7-phosphate;","2.5.1.54","3-deoxy-7-phosphoheptulonate synthase;","map00400","Phenylalanine, tyrosine and tryptophan biosynthesis","cac","csc","cth","bli","tna","cbe","cpf","eco","ava","ana","cre","naz"
"","","x","C00944","3-Dehydroquinate;","C04691","2-Dehydro-3-deoxy-D-arabino-heptonate 7-phosphate;","4.2.3.4","3-dehydroquinate synthase;","map00400","Phenylalanine, tyrosine and tryptophan biosynthesis","cac","csc","cth","bli","tna","cbe","cpf","eco","ava","ana","cre","naz"
"","","x","C00944","3-Dehydroquinate;","C02637","3-Dehydroshikimate","4.2.1.10","3-dehydroquinate dehydratase;","map00400","Phenylalanine, tyrosine and tryptophan biosynthesis","cac","csc","cth","bli","tna","cbe","cpf","eco","ava","ana","cre","naz"
"","","x","C00118","D-Glyceraldehyde 3-phosphate;","C00279","D-Erythrose 4-phosphate","2.2.1.1","transketolase;","map00030; map00710","Pentose phosphate pathway; Carbon fixation in photosynthetic organisms","cac","csc","cth","bli","tna","cbe","cpf","eco","ava","ana","cre","naz"
"","","x","C00117","D-Ribose 5-phosphate;","C05382","Sedoheptulose 7-phosphate;","2.2.1.1","transketolase;","map00030; map00710","Pentose phosphate pathway; Carbon fixation in photosynthetic organisms","cac","csc","cth","bli","tna","cbe","cpf","eco","ava","ana","cre","naz"
"","","x","C00111","Glycerone phosphate;","C00118","D-Glyceraldehyde 3-phosphate;","5.3.1.1","triose-phosphate isomerase;","map00010; map00051; map00562; map00710","Glycolysis / Gluconeogenesis; Fructose and mannose metabolism; Inositol phosphate metabolism; Carbon fixation in photosynthetic organisms","cac","csc","cth","bli","tna","cbe","cpf","eco","ava","ana","cre","naz"
"","","x","C00111","Glycerone phosphate;","C01094","D-Fructose 1-phosphate","4.1.2.13","fructose-bisphosphate aldolase;","map00051","Fructose and mannose metabolism","cac","csc","cth","bli","tna","cbe","cpf","eco","ava","ana","cre","naz"
"","","x","C00111","Glycerone phosphate;","C05378","beta-D-Fructose 1,6-bisphosphate","4.1.2.13","fructose-bisphosphate aldolase;","map00010; map00051","Glycolysis / Gluconeogenesis; Fructose and mannose metabolism","cac","csc","cth","bli","tna","cbe","cpf","eco","ava","ana","cre","naz"
"","","x","C00493","Shikimate;","C02637","3-Dehydroshikimate","1.1.1.25","shikimate dehydrogenase;","map00400","Phenylalanine, tyrosine and tryptophan biosynthesis","cac","csc","cth","bli","tna","cbe","cpf","eco","ava","ana","cre","naz"
"","","x","C00352","D-Glucosamine 6-phosphate;","C05345","beta-D-Fructose 6-phosphate","2.6.1.16","glutamine---fructose-6-phosphate transaminase (isomerizing);","map00520","Amino sugar and nucleotide sugar metabolism","cac","csc","cth","bli","tna","cbe","cpf","eco","ava","ana","cre","naz"
"","","x","C00352","D-Glucosamine 6-phosphate;","C06156","alpha-D-Glucosamine 1-phosphate;","5.4.2.10","phosphoglucosamine mutase","map00520","Amino sugar and nucleotide sugar metabolism","cac","csc","cth","bli","tna","cbe","cpf","eco","ava","ana","","naz"
"","","x","C00668","alpha-D-Glucose 6-phosphate","C01172","beta-D-Glucose 6-phosphate","5.3.1.9","glucose-6-phosphate isomerase;","map00010; map00030; map00500","Glycolysis / Gluconeogenesis; Pentose phosphate pathway; Starch and sucrose metabolism","cac","csc","cth","bli","tna","cbe","cpf","eco","ava","ana","cre","naz"
"","","x","C04501","N-Acetyl-alpha-D-glucosamine 1-phosphate","C06156","alpha-D-Glucosamine 1-phosphate;","2.3.1.157","glucosamine-1-phosphate N-acetyltransferase","map00520","Amino sugar and nucleotide sugar metabolism","cac","csc","cth","bli","tna","cbe","cpf","eco","ava","ana","","naz"
"","","x","C00043","UDP-N-acetyl-D-glucosamine;","C04501","N-Acetyl-alpha-D-glucosamine 1-phosphate","2.7.7.23","UDP-N-acetylglucosamine diphosphorylase;","map00520","Amino sugar and nucleotide sugar metabolism","cac","csc","cth","bli","tna","cbe","cpf","eco","ava","ana","cre","naz"
"","","x","C00043","UDP-N-acetyl-D-glucosamine;","C04631","UDP-N-acetyl-3-(1-carboxyvinyl)-D-glucosamine;","2.5.1.7","UDP-N-acetylglucosamine 1-carboxyvinyltransferase;","map00520; map00550","Amino sugar and nucleotide sugar metabolism; Peptidoglycan biosynthesis","cac","csc","cth","bli","tna","cbe","cpf","eco","ava","ana","","naz"
"","","x","C01050","UDP-N-acetylmuramate;","C04631","UDP-N-acetyl-3-(1-carboxyvinyl)-D-glucosamine;","1.1.1.158","UDP-N-acetylmuramate dehydrogenase;","map00520; map00550","Amino sugar and nucleotide sugar metabolism; Peptidoglycan biosynthesis","cac","csc","cth","bli","tna","cbe","cpf","eco","ava","ana","","naz"
"","","x","C00043","UDP-N-acetyl-D-glucosamine;","C00645","N-Acetyl-D-mannosamine;","5.1.3.14","UDP-N-acetylglucosamine 2-epimerase;","map00520","Amino sugar and nucleotide sugar metabolism","cac","csc","cth","bli","tna","cbe","cpf","eco","ava","ana","","naz"
"","","x","C01050","UDP-N-acetylmuramate;","C01212","UDP-N-acetylmuramoyl-L-alanine","6.3.2.8","UDP-N-acetylmuramate---L-alanine ligase;","map00471; map00550","D-Glutamine and D-glutamate metabolism; Peptidoglycan biosynthesis","cac","csc","cth","bli","tna","cbe","cpf","eco","ava","ana","","naz"
"","","x","C00692","UDP-N-acetylmuramoyl-L-alanyl-D-glutamate","C01212","UDP-N-acetylmuramoyl-L-alanine","6.3.2.9","UDP-N-acetylmuramoyl-L-alanine---D-glutamate ligase;","map00471; map00550","D-Glutamine and D-glutamate metabolism; Peptidoglycan biosynthesis","cac","csc","cth","bli","tna","cbe","cpf","eco","ava","ana","","naz"
"","","x","C00043","UDP-N-acetyl-D-glucosamine;","C01170","UDP-N-acetyl-D-mannosamine","5.1.3.14","UDP-N-acetylglucosamine 2-epimerase;","map00520","Amino sugar and nucleotide sugar metabolism","cac","csc","cth","bli","tna","cbe","cpf","eco","ava","ana","","naz"
"","","x","C00117","D-Ribose 5-phosphate;","C00119","5-Phospho-alpha-D-ribose 1-diphosphate;","2.7.6.1","ribose-phosphate diphosphokinase;","map00030; map00230","Pentose phosphate pathway; Purine metabolism","cac","csc","cth","bli","tna","cbe","cpf","eco","ava","ana","cre","naz"
"","","x","C00119","5-Phospho-alpha-D-ribose 1-diphosphate;","C03090","5-Phosphoribosylamine;","2.4.2.14","amidophosphoribosyltransferase;","map00230","Purine metabolism","cac","csc","cth","bli","tna","cbe","cpf","eco","ava","ana","cre","naz"
"","","x","C03090","5-Phosphoribosylamine;","C03838","5'-Phosphoribosylglycinamide;","6.3.4.13","phosphoribosylamine---glycine ligase;","map00230","Purine metabolism","cac","csc","cth","bli","tna","cbe","cpf","eco","ava","ana","cre","naz"
"","","x","C00204","2-Dehydro-3-deoxy-D-gluconate;","C00577","D-Glyceraldehyde","4.2.1.-","<Lyases; Carbon-oxygen lyases; Hydro-lyases>","map00030","Pentose phosphate pathway","cac","csc","cth","bli","tna","cbe","cpf","eco","ava","ana","cre","naz"
"","","x","C00279","D-Erythrose 4-phosphate","C04691","2-Dehydro-3-deoxy-D-arabino-heptonate 7-phosphate;","2.5.1.54","3-deoxy-7-phosphoheptulonate synthase;","map00400","Phenylalanine, tyrosine and tryptophan biosynthesis","cac","csc","cth","bli","tna","cbe","cpf","eco","ava","ana","cre","naz"
"","","x","C00197","3-Phospho-D-glycerate;","C03232","3-Phosphonooxypyruvate;","1.1.1.95","phosphoglycerate dehydrogenase;","map00260","Glycine, serine and threonine metabolism","cac","csc","cth","bli","tna","cbe","cpf","eco","ava","ana","cre","naz"
"","","x","C00117","D-Ribose 5-phosphate;","C00199","D-Ribulose 5-phosphate","5.3.1.6","ribose-5-phosphate isomerase;","map00030; map00710","Pentose phosphate pathway; Carbon fixation in photosynthetic organisms","cac","csc","cth","bli","tna","cbe","cpf","eco","ava","ana","cre","naz"
"","","x","C03838","5'-Phosphoribosylglycinamide;","C04376","5'-Phosphoribosyl-N-formylglycinamide;","2.1.2.2","phosphoribosylglycinamide formyltransferase;","map00230","Purine metabolism","cac","csc","cth","bli","tna","cbe","cpf","eco","ava","ana","","naz"
"","","x","C04376","5'-Phosphoribosyl-N-formylglycinamide;","C04640","2-(Formamido)-N1-(5'-phosphoribosyl)acetamidine;","6.3.5.3","phosphoribosylformylglycinamidine synthase;","map00230","Purine metabolism","cac","csc","cth","bli","tna","cbe","cpf","eco","ava","ana","cre","naz"
"","","x","C03373","Aminoimidazole ribotide;","C04640","2-(Formamido)-N1-(5'-phosphoribosyl)acetamidine;","6.3.3.1","phosphoribosylformylglycinamidine cyclo-ligase;","map00230","Purine metabolism","cac","csc","cth","bli","tna","cbe","cpf","eco","ava","ana","cre","naz"

"Subsystem 14","0.010101010101010102","","","","","","","","","","cac","","cth","bli","tna","cbe","cpf","eco","","","",""
"","","i","C00020","AMP;","C03794","N6-(1,2-Dicarboxyethyl)-AMP;","4.3.2.2","adenylosuccinate lyase;","map00230","Purine metabolism","cac","csc","cth","bli","tna","cbe","cpf","eco","ava","ana","","naz"
"","","s","C00035","GDP;","C00361","dGDP;","1.17.4.1","ribonucleoside-diphosphate reductase;","map00230","Purine metabolism","cac","","cth","bli","tna","cbe","cpf","eco","ava","ana","cre",""
"","","x","C00020","AMP;","C00147","Adenine;","2.4.2.7","adenine phosphoribosyltransferase;","map00230","Purine metabolism","cac","csc","cth","bli","tna","cbe","cpf","eco","ava","ana","cre","naz"
"","","x","C00147","Adenine;","C00559","Deoxyadenosine;","2.4.2.1","purine-nucleoside phosphorylase;","map00230","Purine metabolism","cac","csc","cth","bli","tna","cbe","cpf","eco","","","",""
"","","x","C00008","ADP;","C00020","AMP;","2.7.4.3","adenylate kinase;","map00230","Purine metabolism","cac","csc","cth","bli","tna","cbe","cpf","eco","ava","ana","cre","naz"
"","","x","C00035","GDP;","C00144","GMP;","2.7.4.8","guanylate kinase;","map00230","Purine metabolism","cac","csc","cth","bli","tna","cbe","cpf","eco","ava","ana","cre","naz"
"","","x","C00361","dGDP;","C00362","dGMP;","2.7.4.8","guanylate kinase;","map00230","Purine metabolism","cac","csc","cth","bli","tna","cbe","cpf","eco","ava","ana","cre","naz"
"","","x","C00130","IMP;","C03794","N6-(1,2-Dicarboxyethyl)-AMP;","6.3.4.4","adenylosuccinate synthase;","map00230","Purine metabolism","cac","csc","cth","bli","tna","cbe","cpf","eco","ava","ana","cre","naz"
"","","x","C00130","IMP;","C04734","1-(5'-Phosphoribosyl)-5-formamido-4-imidazolecarboxamide;","3.5.4.10","IMP cyclohydrolase;","map00230","Purine metabolism","cac","csc","cth","bli","tna","cbe","cpf","eco","ava","ana","cre","naz"
"","","x","C00130","IMP;","C00655","Xanthosine 5'-phosphate;","1.1.1.205","IMP dehydrogenase;","map00230","Purine metabolism","cac","csc","cth","bli","tna","cbe","cpf","eco","ava","ana","cre","naz"
"","","x","C00385","Xanthine","C00655","Xanthosine 5'-phosphate;","2.4.2.8","hypoxanthine phosphoribosyltransferase;","map00230","Purine metabolism","cac","csc","cth","bli","tna","cbe","cpf","eco","","","",""
"","","x","C00144","GMP;","C00655","Xanthosine 5'-phosphate;","6.3.5.2","GMP synthase (glutamine-hydrolysing);","map00230","Purine metabolism","cac","csc","cth","bli","tna","cbe","cpf","eco","ava","ana","cre","naz"
"","","x","C00144","GMP;","C00242","Guanine;","2.4.2.7","adenine phosphoribosyltransferase;","map00230","Purine metabolism","cac","csc","cth","bli","tna","cbe","cpf","eco","ava","ana","cre","naz"
"","","x","C04677","1-(5'-Phosphoribosyl)-5-amino-4-imidazolecarboxamide;","C04734","1-(5'-Phosphoribosyl)-5-formamido-4-imidazolecarboxamide;","6.3.4.-","<Ligases; Forming carbon-nitrogen bonds; Other carbon--nitrogen ligases>","map00230","Purine metabolism","cac","csc","cth","bli","tna","cbe","cpf","eco","ava","ana","","naz"
"","","x","C04677","1-(5'-Phosphoribosyl)-5-amino-4-imidazolecarboxamide;","C04823","1-(5'-Phosphoribosyl)-5-amino-4-(N-succinocarboxamide)-imidazole;","4.3.2.2","adenylosuccinate lyase;","map00230","Purine metabolism","cac","csc","cth","bli","tna","cbe","cpf","eco","ava","ana","","naz"
"","","x","C00130","IMP;","C00262","Hypoxanthine;","2.4.2.8","hypoxanthine phosphoribosyltransferase;","map00230","Purine metabolism","cac","csc","cth","bli","tna","cbe","cpf","eco","","","",""
"","","x","C00262","Hypoxanthine;","C00294","Inosine","2.4.2.1","purine-nucleoside phosphorylase;","map00230","Purine metabolism","cac","csc","cth","bli","tna","cbe","cpf","eco","","","",""
"","","x","C00144","GMP;","C00242","Guanine;","2.4.2.8","hypoxanthine phosphoribosyltransferase;","map00230","Purine metabolism","cac","csc","cth","bli","tna","cbe","cpf","eco","","","",""
"","","x","C00130","IMP;","C04734","1-(5'-Phosphoribosyl)-5-formamido-4-imidazolecarboxamide;","2.1.2.3","phosphoribosylaminoimidazolecarboxamide formyltransferase;","map00230","Purine metabolism","cac","csc","cth","bli","tna","cbe","cpf","eco","ava","ana","cre","naz"
"","","x","C00262","Hypoxanthine;","C05512","Deoxyinosine","2.4.2.1","purine-nucleoside phosphorylase;","map00230","Purine metabolism","cac","csc","cth","bli","tna","cbe","cpf","eco","","","",""
"","","x","C00147","Adenine;","C00212","Adenosine","2.4.2.1","purine-nucleoside phosphorylase;","map00230","Purine metabolism","cac","csc","cth","bli","tna","cbe","cpf","eco","","","",""
"","","x","C00008","ADP;","C00206","dADP;","1.17.4.1","ribonucleoside-diphosphate reductase;","map00230","Purine metabolism","cac","","cth","bli","tna","cbe","cpf","eco","ava","ana","cre",""
"","","x","C00206","dADP;","C00360","dAMP;","2.7.4.3","adenylate kinase;","map00230","Purine metabolism","cac","csc","cth","bli","tna","cbe","cpf","eco","ava","ana","cre","naz"
"","","x","C00242","Guanine;","C00330","Deoxyguanosine;","2.4.2.1","purine-nucleoside phosphorylase;","map00230","Purine metabolism","cac","csc","cth","bli","tna","cbe","cpf","eco","","","",""
"","","x","C00385","Xanthine","C01762","Xanthosine","2.4.2.1","purine-nucleoside phosphorylase;","map00230","Purine metabolism","cac","csc","cth","bli","tna","cbe","cpf","eco","","","",""
"","","x","C00242","Guanine;","C00387","Guanosine","2.4.2.1","purine-nucleoside phosphorylase;","map00230","Purine metabolism","cac","csc","cth","bli","tna","cbe","cpf","eco","","","",""
"","","x","C04677","1-(5'-Phosphoribosyl)-5-amino-4-imidazolecarboxamide;","C04734","1-(5'-Phosphoribosyl)-5-formamido-4-imidazolecarboxamide;","2.1.2.3","phosphoribosylaminoimidazolecarboxamide formyltransferase;","map00230","Purine metabolism","cac","csc","cth","bli","tna","cbe","cpf","eco","ava","ana","cre","naz"
"","","x","C04751","1-(5-Phospho-D-ribosyl)-5-amino-4-imidazolecarboxylate;","C04823","1-(5'-Phosphoribosyl)-5-amino-4-(N-succinocarboxamide)-imidazole;","6.3.2.6","phosphoribosylaminoimidazolesuccinocarboxamide synthase;","map00230","Purine metabolism","cac","csc","cth","bli","tna","cbe","cpf","eco","ava","ana","cre","naz"
"","","x","C04751","1-(5-Phospho-D-ribosyl)-5-amino-4-imidazolecarboxylate;","C15667","5-Carboxyamino-1-(5-phospho-D-ribosyl)imidazole","5.4.99.18","5-(carboxyamino)imidazole ribonucleotide mutase;","map00230","Purine metabolism","cac","csc","cth","bli","tna","cbe","cpf","eco","ava","ana","","naz"

"Subsystem 15","0.01818181818181818","","","","","","","","","","cac","csc","cth","bli","tna","cbe","cpf","eco","","","cre",""
"","","i","C00123","L-Leucine;","C00233","4-Methyl-2-oxopentanoate;","2.6.1.42","branched-chain-amino-acid transaminase;","map00280; map00290; map00966","Valine, leucine and isoleucine degradation; Valine, leucine and isoleucine biosynthesis; Glucosinolate biosynthesis","cac","csc","cth","bli","tna","cbe","cpf","eco","","","cre",""

"Subsystem 16","0.01818181818181818","","","","","","","","","","cac","csc","cth","bli","tna","cbe","cpf","eco","","","cre",""
"","","i","C00315","Spermidine;","C01137","S-Adenosylmethioninamine;","2.5.1.16","spermidine synthase;","map00330","Arginine and proline metabolism","cac","csc","cth","bli","tna","cbe","cpf","eco","","","cre",""
"","","x","C00019","S-Adenosyl-L-methionine;","C01137","S-Adenosylmethioninamine;","4.1.1.50","adenosylmethionine decarboxylase;","map00270; map00330","Cysteine and methionine metabolism; Arginine and proline metabolism","cac","csc","cth","bli","tna","cbe","cpf","eco","","","cre",""
"","","x","C00170","5'-Methylthioadenosine;","C01137","S-Adenosylmethioninamine;","2.5.1.16","spermidine synthase;","map00270","Cysteine and methionine metabolism","cac","csc","cth","bli","tna","cbe","cpf","eco","","","cre",""
"","","x","C00134","Putrescine;","C00170","5'-Methylthioadenosine;","2.5.1.16","spermidine synthase;","","","cac","csc","cth","bli","tna","cbe","cpf","eco","","","cre",""
"","","x","C00019","S-Adenosyl-L-methionine;","C00073","L-Methionine;","2.5.1.6","methionine adenosyltransferase;","map00270","Cysteine and methionine metabolism","cac","csc","cth","bli","tna","cbe","cpf","eco","ava","ana","cre","naz"
"","","x","C00073","L-Methionine;","C00155","L-Homocysteine;","2.1.1.13","methionine synthase;","map00270","Cysteine and methionine metabolism","cac","csc","cth","bli","tna","cbe","cpf","eco","ava","ana","cre","naz"
"","","x","C00134","Putrescine;","C00315","Spermidine;","2.5.1.16","spermidine synthase;","map00330; map00480","Arginine and proline metabolism; Glutathione metabolism","cac","csc","cth","bli","tna","cbe","cpf","eco","","","cre",""

"Subsystem 17","0.01818181818181818","","","","","","","","","","cac","csc","cth","bli","tna","cbe","cpf","eco","","","cre",""
"","","i","C00055","CMP;","C00475","Cytidine","2.7.1.48","uridine kinase;","map00240","Pyrimidine metabolism","cac","csc","cth","bli","tna","cbe","cpf","eco","","","cre",""
"","","x","C00299","Uridine","C00475","Cytidine","3.5.4.5","cytidine deaminase;","map00240","Pyrimidine metabolism","cac","csc","cth","bli","tna","cbe","cpf","eco","","","cre",""
"","","x","C00105","UMP;","C00299","Uridine","2.7.1.48","uridine kinase;","map00240","Pyrimidine metabolism","cac","csc","cth","bli","tna","cbe","cpf","eco","","","cre",""
"","","x","C00105","UMP;","C00106","Uracil","2.4.2.9","uracil phosphoribosyltransferase;","map00240","Pyrimidine metabolism","cac","csc","cth","bli","tna","cbe","cpf","eco","ava","ana","cre","naz"
"","","x","C00055","CMP;","C00112","CDP;","2.7.4.14","cytidylate kinase;","map00240","Pyrimidine metabolism","cac","csc","cth","bli","tna","cbe","cpf","eco","ava","ana","cre","naz"
"","","x","C00105","UMP;","C01103","Orotidine 5'-phosphate;","4.1.1.23","orotidine-5'-phosphate decarboxylase;","map00240","Pyrimidine metabolism","cac","csc","cth","bli","tna","cbe","cpf","eco","ava","ana","cre","naz"
"","","x","C00015","UDP;","C00105","UMP;","2.7.4.14","cytidylate kinase;","map00240","Pyrimidine metabolism","cac","csc","cth","bli","tna","cbe","cpf","eco","ava","ana","cre","naz"

"Subsystem 18","0.030303030303030304","","","","","","","","","","cac","csc","","bli","","cbe","cpf","eco","","","",""
"","","i","C00159","D-Mannose;","C00275","D-Mannose 6-phosphate","2.7.1.69","protein-Npi-phosphohistidine---sugar phosphotransferase;","map00051; map00520","Fructose and mannose metabolism; Amino sugar and nucleotide sugar metabolism","cac","csc","","bli","","cbe","cpf","eco","","","","naz"
"","","s","C05345","beta-D-Fructose 6-phosphate","C05378","beta-D-Fructose 1,6-bisphosphate","2.7.1.11","6-phosphofructokinase;","map00010; map00030; map00051","Glycolysis / Gluconeogenesis; Pentose phosphate pathway; Fructose and mannose metabolism","cac","csc","cth","bli","tna","cbe","cpf","eco","ava","ana","cre",""
"","","x","C00095","D-Fructose;","C05345","beta-D-Fructose 6-phosphate","2.7.1.4","fructokinase;","map00051; map00500","Fructose and mannose metabolism; Starch and sucrose metabolism","cac","csc","cth","bli","tna","cbe","cpf","eco","ava","ana","","naz"
"","","x","C00668","alpha-D-Glucose 6-phosphate","C05345","beta-D-Fructose 6-phosphate","5.3.1.9","glucose-6-phosphate isomerase;","map00010; map00030; map00500; map00520","Glycolysis / Gluconeogenesis; Pentose phosphate pathway; Starch and sucrose metabolism; Amino sugar and nucleotide sugar metabolism","cac","csc","cth","bli","tna","cbe","cpf","eco","ava","ana","cre","naz"
"","","x","C00279","D-Erythrose 4-phosphate","C05345","beta-D-Fructose 6-phosphate","2.2.1.1","transketolase;","map00030","Pentose phosphate pathway","cac","csc","cth","bli","tna","cbe","cpf","eco","ava","ana","cre","naz"
"","","x","C05345","beta-D-Fructose 6-phosphate","C05382","Sedoheptulose 7-phosphate;","2.2.1.2","transaldolase;","map00030","Pentose phosphate pathway","cac","csc","","bli","tna","cbe","cpf","eco","ava","ana","cre","naz"
"","","x","C00118","D-Glyceraldehyde 3-phosphate;","C05345","beta-D-Fructose 6-phosphate","2.2.1.2","transaldolase;","map00030","Pentose phosphate pathway","cac","csc","","bli","tna","cbe","cpf","eco","ava","ana","cre","naz"
"","","x","C00118","D-Glyceraldehyde 3-phosphate;","C00231","D-Xylulose 5-phosphate","2.2.1.1","transketolase;","map00030; map00710","Pentose phosphate pathway; Carbon fixation in photosynthetic organisms","cac","csc","cth","bli","tna","cbe","cpf","eco","ava","ana","cre","naz"
"","","x","C00199","D-Ribulose 5-phosphate","C00231","D-Xylulose 5-phosphate","5.1.3.1","ribulose-phosphate 3-epimerase;","map00030; map00040; map00710","Pentose phosphate pathway; Pentose and glucuronate interconversions; Carbon fixation in photosynthetic organisms","cac","csc","cth","bli","tna","cbe","cpf","eco","ava","ana","cre","naz"
"","","x","C01172","beta-D-Glucose 6-phosphate","C05345","beta-D-Fructose 6-phosphate","5.3.1.9","glucose-6-phosphate isomerase;","map00010; map00030; map00500","Glycolysis / Gluconeogenesis; Pentose phosphate pathway; Starch and sucrose metabolism","cac","csc","cth","bli","tna","cbe","cpf","eco","ava","ana","cre","naz"
"","","x","C00095","D-Fructose;","C01094","D-Fructose 1-phosphate","2.7.1.69","protein-Npi-phosphohistidine---sugar phosphotransferase;","map00051","Fructose and mannose metabolism","cac","csc","","bli","","cbe","cpf","eco","","","","naz"
"","","x","C00111","Glycerone phosphate;","C01094","D-Fructose 1-phosphate","4.1.2.13","fructose-bisphosphate aldolase;","map00051","Fructose and mannose metabolism","cac","csc","cth","bli","tna","cbe","cpf","eco","ava","ana","cre","naz"
"","","x","C00267","alpha-D-Glucose","C00668","alpha-D-Glucose 6-phosphate","2.7.1.2","glucokinase;","map00010; map00052; map00500; map00520","Glycolysis / Gluconeogenesis; Galactose metabolism; Starch and sucrose metabolism; Amino sugar and nucleotide sugar metabolism","cac","csc","cth","bli","tna","cbe","cpf","eco","ava","ana","","naz"
"","","x","C00231","D-Xylulose 5-phosphate","C05345","beta-D-Fructose 6-phosphate","2.2.1.1","transketolase;","map00030","Pentose phosphate pathway","cac","csc","cth","bli","tna","cbe","cpf","eco","ava","ana","cre","naz"
"","","x","C00279","D-Erythrose 4-phosphate","C05382","Sedoheptulose 7-phosphate;","2.2.1.2","transaldolase;","map00030","Pentose phosphate pathway","cac","csc","","bli","tna","cbe","cpf","eco","ava","ana","cre","naz"
"","","x","C00118","D-Glyceraldehyde 3-phosphate;","C05378","beta-D-Fructose 1,6-bisphosphate","4.1.2.13","fructose-bisphosphate aldolase;","map00010; map00030; map00051","Glycolysis / Gluconeogenesis; Pentose phosphate pathway; Fructose and mannose metabolism","cac","csc","cth","bli","tna","cbe","cpf","eco","ava","ana","cre","naz"
"","","x","C00118","D-Glyceraldehyde 3-phosphate;","C00236","3-Phospho-D-glyceroyl phosphate;","1.2.1.12","glyceraldehyde-3-phosphate dehydrogenase (phosphorylating);","map00010","Glycolysis / Gluconeogenesis","cac","csc","cth","bli","tna","cbe","cpf","eco","ava","ana","cre",""
"","","x","C00197","3-Phospho-D-glycerate;","C00236","3-Phospho-D-glyceroyl phosphate;","2.7.2.3","phosphoglycerate kinase;","map00010; map00710","Glycolysis / Gluconeogenesis; Carbon fixation in photosynthetic organisms","cac","csc","cth","bli","tna","cbe","cpf","eco","ava","ana","cre","naz"
"","","x","C00197","3-Phospho-D-glycerate;","C00631","2-Phospho-D-glycerate;","5.4.2.1","phosphoglycerate mutase;","map00010","Glycolysis / Gluconeogenesis","cac","csc","cth","bli","tna","cbe","cpf","eco","ava","ana","cre","naz"
"","","x","C00117","D-Ribose 5-phosphate;","C00118","D-Glyceraldehyde 3-phosphate;","2.2.1.1","transketolase;","map00030; map00710","Pentose phosphate pathway; Carbon fixation in photosynthetic organisms","cac","csc","cth","bli","tna","cbe","cpf","eco","ava","ana","cre","naz"
"","","x","C00275","D-Mannose 6-phosphate","C05345","beta-D-Fructose 6-phosphate","5.3.1.8","mannose-6-phosphate isomerase;","map00051; map00520","Fructose and mannose metabolism; Amino sugar and nucleotide sugar metabolism","cac","csc","cth","bli","tna","cbe","cpf","eco","ava","ana","cre","naz"
"","","x","C00231","D-Xylulose 5-phosphate","C05382","Sedoheptulose 7-phosphate;","2.2.1.1","transketolase;","map00030; map00710","Pentose phosphate pathway; Carbon fixation in photosynthetic organisms","cac","csc","cth","bli","tna","cbe","cpf","eco","ava","ana","cre","naz"
"","","x","C00074","Phosphoenolpyruvate;","C00631","2-Phospho-D-glycerate;","4.2.1.11","phosphopyruvate hydratase;","map00010","Glycolysis / Gluconeogenesis","cac","csc","cth","bli","tna","cbe","cpf","eco","ava","ana","cre","naz"
"","","x","C00074","Phosphoenolpyruvate;","C04691","2-Dehydro-3-deoxy-D-arabino-heptonate 7-phosphate;","2.5.1.54","3-deoxy-7-phosphoheptulonate synthase;","map00400","Phenylalanine, tyrosine and tryptophan biosynthesis","cac","csc","cth","bli","tna","cbe","cpf","eco","ava","ana","cre","naz"
"","","x","C00944","3-Dehydroquinate;","C04691","2-Dehydro-3-deoxy-D-arabino-heptonate 7-phosphate;","4.2.3.4","3-dehydroquinate synthase;","map00400","Phenylalanine, tyrosine and tryptophan biosynthesis","cac","csc","cth","bli","tna","cbe","cpf","eco","ava","ana","cre","naz"
"","","x","C00944","3-Dehydroquinate;","C02637","3-Dehydroshikimate","4.2.1.10","3-dehydroquinate dehydratase;","map00400","Phenylalanine, tyrosine and tryptophan biosynthesis","cac","csc","cth","bli","tna","cbe","cpf","eco","ava","ana","cre","naz"
"","","x","C00118","D-Glyceraldehyde 3-phosphate;","C00279","D-Erythrose 4-phosphate","2.2.1.1","transketolase;","map00030; map00710","Pentose phosphate pathway; Carbon fixation in photosynthetic organisms","cac","csc","cth","bli","tna","cbe","cpf","eco","ava","ana","cre","naz"
"","","x","C00117","D-Ribose 5-phosphate;","C05382","Sedoheptulose 7-phosphate;","2.2.1.1","transketolase;","map00030; map00710","Pentose phosphate pathway; Carbon fixation in photosynthetic organisms","cac","csc","cth","bli","tna","cbe","cpf","eco","ava","ana","cre","naz"
"","","x","C00111","Glycerone phosphate;","C00118","D-Glyceraldehyde 3-phosphate;","5.3.1.1","triose-phosphate isomerase;","map00010; map00051; map00562; map00710","Glycolysis / Gluconeogenesis; Fructose and mannose metabolism; Inositol phosphate metabolism; Carbon fixation in photosynthetic organisms","cac","csc","cth","bli","tna","cbe","cpf","eco","ava","ana","cre","naz"
"","","x","C00111","Glycerone phosphate;","C05378","beta-D-Fructose 1,6-bisphosphate","4.1.2.13","fructose-bisphosphate aldolase;","map00010; map00051","Glycolysis / Gluconeogenesis; Fructose and mannose metabolism","cac","csc","cth","bli","tna","cbe","cpf","eco","ava","ana","cre","naz"
"","","x","C00493","Shikimate;","C02637","3-Dehydroshikimate","1.1.1.25","shikimate dehydrogenase;","map00400","Phenylalanine, tyrosine and tryptophan biosynthesis","cac","csc","cth","bli","tna","cbe","cpf","eco","ava","ana","cre","naz"
"","","x","C00493","Shikimate;","C03175","Shikimate 3-phosphate;","2.7.1.71","shikimate kinase;","map00400","Phenylalanine, tyrosine and tryptophan biosynthesis","cac","csc","cth","bli","","cbe","cpf","eco","ava","ana","","naz"
"","","x","C01269","5-O-(1-Carboxyvinyl)-3-phosphoshikimate;","C03175","Shikimate 3-phosphate;","2.5.1.19","3-phosphoshikimate 1-carboxyvinyltransferase;","map00400","Phenylalanine, tyrosine and tryptophan biosynthesis","cac","csc","cth","bli","tna","cbe","cpf","eco","ava","ana","cre","naz"
"","","x","C00251","Chorismate;","C01269","5-O-(1-Carboxyvinyl)-3-phosphoshikimate;","4.2.3.5","chorismate synthase;","map00400","Phenylalanine, tyrosine and tryptophan biosynthesis","cac","csc","cth","bli","tna","cbe","cpf","eco","ava","ana","cre","naz"
"","","x","C00352","D-Glucosamine 6-phosphate;","C05345","beta-D-Fructose 6-phosphate","2.6.1.16","glutamine---fructose-6-phosphate transaminase (isomerizing);","map00520","Amino sugar and nucleotide sugar metabolism","cac","csc","cth","bli","tna","cbe","cpf","eco","ava","ana","cre","naz"
"","","x","C00352","D-Glucosamine 6-phosphate;","C06156","alpha-D-Glucosamine 1-phosphate;","5.4.2.10","phosphoglucosamine mutase","map00520","Amino sugar and nucleotide sugar metabolism","cac","csc","cth","bli","tna","cbe","cpf","eco","ava","ana","","naz"
"","","x","C00118","D-Glyceraldehyde 3-phosphate;","C04442","2-Dehydro-3-deoxy-6-phospho-D-gluconate;","4.1.2.14","2-dehydro-3-deoxy-phosphogluconate aldolase;","map00030; map00040","Pentose phosphate pathway; Pentose and glucuronate interconversions","cac","csc","","bli","tna","cbe","cpf","eco","ava","ana","","naz"
"","","x","C00022","Pyruvate;","C04442","2-Dehydro-3-deoxy-6-phospho-D-gluconate;","4.1.2.14","2-dehydro-3-deoxy-phosphogluconate aldolase;","map00030; map00040","Pentose phosphate pathway; Pentose and glucuronate interconversions","cac","csc","","bli","tna","cbe","cpf","eco","ava","ana","","naz"
"","","x","C00022","Pyruvate;","C00204","2-Dehydro-3-deoxy-D-gluconate;","4.2.1.-","<Lyases; Carbon-oxygen lyases; Hydro-lyases>","map00030; map00040","Pentose phosphate pathway; Pentose and glucuronate interconversions","cac","csc","cth","bli","tna","cbe","cpf","eco","ava","ana","cre","naz"
"","","x","C00204","2-Dehydro-3-deoxy-D-gluconate;","C04442","2-Dehydro-3-deoxy-6-phospho-D-gluconate;","2.7.1.45","2-dehydro-3-deoxygluconokinase;","map00030; map00040","Pentose phosphate pathway; Pentose and glucuronate interconversions","cac","csc","","bli","tna","cbe","cpf","eco","","","",""
"","","x","C00022","Pyruvate;","C11437","1-Deoxy-D-xylulose 5-phosphate","2.2.1.7","1-deoxy-D-xylulose-5-phosphate synthase;","map00900","Terpenoid backbone biosynthesis","cac","csc","cth","bli","tna","cbe","cpf","eco","ava","ana","cre","naz"
"","","x","C11434","2-C-Methyl-D-erythritol 4-phosphate","C11437","1-Deoxy-D-xylulose 5-phosphate","1.1.1.267","1-deoxy-D-xylulose-5-phosphate reductoisomerase;","map00900","Terpenoid backbone biosynthesis","cac","csc","cth","bli","tna","cbe","cpf","eco","ava","ana","cre","naz"
"","","x","C11434","2-C-Methyl-D-erythritol 4-phosphate","C11435","4-(Cytidine 5'-diphospho)-2-C-methyl-D-erythritol","2.7.7.60","2-C-methyl-D-erythritol 4-phosphate cytidylyltransferase;","map00900","Terpenoid backbone biosynthesis","cac","csc","cth","bli","tna","cbe","cpf","eco","ava","ana","cre","naz"
"","","x","C11435","4-(Cytidine 5'-diphospho)-2-C-methyl-D-erythritol","C11436","2-Phospho-4-(cytidine 5'-diphospho)-2-C-methyl-D-erythritol","2.7.1.148","4-(cytidine 5'-diphospho)-2-C-methyl-D-erythritol kinase;","map00900","Terpenoid backbone biosynthesis","cac","csc","cth","bli","tna","cbe","cpf","eco","ava","ana","cre","naz"
"","","x","C00251","Chorismate;","C00254","Prephenate;","5.4.99.5","chorismate mutase;","map00400","Phenylalanine, tyrosine and tryptophan biosynthesis","cac","csc","cth","bli","tna","cbe","cpf","eco","ava","ana","","naz"
"","","x","C00668","alpha-D-Glucose 6-phosphate","C01172","beta-D-Glucose 6-phosphate","5.3.1.9","glucose-6-phosphate isomerase;","map00010; map00030; map00500","Glycolysis / Gluconeogenesis; Pentose phosphate pathway; Starch and sucrose metabolism","cac","csc","cth","bli","tna","cbe","cpf","eco","ava","ana","cre","naz"
"","","x","C00231","D-Xylulose 5-phosphate","C01101","L-Ribulose 5-phosphate","5.1.3.4","L-ribulose-5-phosphate 4-epimerase;","map00040; map00053","Pentose and glucuronate interconversions; Ascorbate and aldarate metabolism","cac","csc","","bli","tna","cbe","cpf","eco","","","",""
"","","x","C11436","2-Phospho-4-(cytidine 5'-diphospho)-2-C-methyl-D-erythritol","C11453","2-C-Methyl-D-erythritol 2,4-cyclodiphosphate;","4.6.1.12","2-C-methyl-D-erythritol 2,4-cyclodiphosphate synthase;","map00900","Terpenoid backbone biosynthesis","cac","csc","cth","bli","tna","cbe","cpf","eco","ava","ana","cre","naz"
"","","x","C11453","2-C-Methyl-D-erythritol 2,4-cyclodiphosphate;","C11811","1-Hydroxy-2-methyl-2-butenyl 4-diphosphate;","1.17.7.1","(E)-4-hydroxy-3-methylbut-2-enyl-diphosphate synthase;","map00900","Terpenoid backbone biosynthesis","cac","csc","cth","bli","tna","cbe","cpf","eco","ava","ana","cre","naz"
"","","x","C04501","N-Acetyl-alpha-D-glucosamine 1-phosphate","C06156","alpha-D-Glucosamine 1-phosphate;","2.3.1.157","glucosamine-1-phosphate N-acetyltransferase","map00520","Amino sugar and nucleotide sugar metabolism","cac","csc","cth","bli","tna","cbe","cpf","eco","ava","ana","","naz"
"","","x","C00043","UDP-N-acetyl-D-glucosamine;","C04501","N-Acetyl-alpha-D-glucosamine 1-phosphate","2.7.7.23","UDP-N-acetylglucosamine diphosphorylase;","map00520","Amino sugar and nucleotide sugar metabolism","cac","csc","cth","bli","tna","cbe","cpf","eco","ava","ana","cre","naz"
"","","x","C00043","UDP-N-acetyl-D-glucosamine;","C04631","UDP-N-acetyl-3-(1-carboxyvinyl)-D-glucosamine;","2.5.1.7","UDP-N-acetylglucosamine 1-carboxyvinyltransferase;","map00520; map00550","Amino sugar and nucleotide sugar metabolism; Peptidoglycan biosynthesis","cac","csc","cth","bli","tna","cbe","cpf","eco","ava","ana","","naz"
"","","x","C01050","UDP-N-acetylmuramate;","C04631","UDP-N-acetyl-3-(1-carboxyvinyl)-D-glucosamine;","1.1.1.158","UDP-N-acetylmuramate dehydrogenase;","map00520; map00550","Amino sugar and nucleotide sugar metabolism; Peptidoglycan biosynthesis","cac","csc","cth","bli","tna","cbe","cpf","eco","ava","ana","","naz"
"","","x","C00043","UDP-N-acetyl-D-glucosamine;","C00645","N-Acetyl-D-mannosamine;","5.1.3.14","UDP-N-acetylglucosamine 2-epimerase;","map00520","Amino sugar and nucleotide sugar metabolism","cac","csc","cth","bli","tna","cbe","cpf","eco","ava","ana","","naz"
"","","x","C01050","UDP-N-acetylmuramate;","C01212","UDP-N-acetylmuramoyl-L-alanine","6.3.2.8","UDP-N-acetylmuramate---L-alanine ligase;","map00471; map00550","D-Glutamine and D-glutamate metabolism; Peptidoglycan biosynthesis","cac","csc","cth","bli","tna","cbe","cpf","eco","ava","ana","","naz"
"","","x","C00692","UDP-N-acetylmuramoyl-L-alanyl-D-glutamate","C01212","UDP-N-acetylmuramoyl-L-alanine","6.3.2.9","UDP-N-acetylmuramoyl-L-alanine---D-glutamate ligase;","map00471; map00550","D-Glutamine and D-glutamate metabolism; Peptidoglycan biosynthesis","cac","csc","cth","bli","tna","cbe","cpf","eco","ava","ana","","naz"
"","","x","C00043","UDP-N-acetyl-D-glucosamine;","C01170","UDP-N-acetyl-D-mannosamine","5.1.3.14","UDP-N-acetylglucosamine 2-epimerase;","map00520","Amino sugar and nucleotide sugar metabolism","cac","csc","cth","bli","tna","cbe","cpf","eco","ava","ana","","naz"
"","","x","C00117","D-Ribose 5-phosphate;","C00119","5-Phospho-alpha-D-ribose 1-diphosphate;","2.7.6.1","ribose-phosphate diphosphokinase;","map00030; map00230","Pentose phosphate pathway; Purine metabolism","cac","csc","cth","bli","tna","cbe","cpf","eco","ava","ana","cre","naz"
"","","x","C00119","5-Phospho-alpha-D-ribose 1-diphosphate;","C03090","5-Phosphoribosylamine;","2.4.2.14","amidophosphoribosyltransferase;","map00230","Purine metabolism","cac","csc","cth","bli","tna","cbe","cpf","eco","ava","ana","cre","naz"
"","","x","C03090","5-Phosphoribosylamine;","C03838","5'-Phosphoribosylglycinamide;","6.3.4.13","phosphoribosylamine---glycine ligase;","map00230","Purine metabolism","cac","csc","cth","bli","tna","cbe","cpf","eco","ava","ana","cre","naz"
"","","x","C00119","5-Phospho-alpha-D-ribose 1-diphosphate;","C01103","Orotidine 5'-phosphate;","2.4.2.10","orotate phosphoribosyltransferase;","map00240","Pyrimidine metabolism","cac","csc","","bli","tna","cbe","cpf","eco","ava","ana","cre","naz"
"","","x","C00105","UMP;","C01103","Orotidine 5'-phosphate;","4.1.1.23","orotidine-5'-phosphate decarboxylase;","map00240","Pyrimidine metabolism","cac","csc","cth","bli","tna","cbe","cpf","eco","ava","ana","cre","naz"
"","","x","C00105","UMP;","C00106","Uracil","2.4.2.9","uracil phosphoribosyltransferase;","map00240","Pyrimidine metabolism","cac","csc","cth","bli","tna","cbe","cpf","eco","ava","ana","cre","naz"
"","","x","C00015","UDP;","C00105","UMP;","2.7.4.14","cytidylate kinase;","map00240","Pyrimidine metabolism","cac","csc","cth","bli","tna","cbe","cpf","eco","ava","ana","cre","naz"
"","","x","C00105","UMP;","C00299","Uridine","2.7.1.48","uridine kinase;","map00240","Pyrimidine metabolism","cac","csc","cth","bli","tna","cbe","cpf","eco","","","cre",""
"","","x","C00299","Uridine","C00475","Cytidine","3.5.4.5","cytidine deaminase;","map00240","Pyrimidine metabolism","cac","csc","cth","bli","tna","cbe","cpf","eco","","","cre",""
"","","x","C00055","CMP;","C00475","Cytidine","2.7.1.48","uridine kinase;","map00240","Pyrimidine metabolism","cac","csc","cth","bli","tna","cbe","cpf","eco","","","cre",""
"","","x","C00055","CMP;","C00112","CDP;","2.7.4.14","cytidylate kinase;","map00240","Pyrimidine metabolism","cac","csc","cth","bli","tna","cbe","cpf","eco","ava","ana","cre","naz"
"","","x","C00118","D-Glyceraldehyde 3-phosphate;","C11437","1-Deoxy-D-xylulose 5-phosphate","2.2.1.7","1-deoxy-D-xylulose-5-phosphate synthase;","map00900","Terpenoid backbone biosynthesis","cac","csc","cth","bli","tna","cbe","cpf","eco","ava","ana","cre","naz"
"","","x","C00204","2-Dehydro-3-deoxy-D-gluconate;","C00577","D-Glyceraldehyde","4.2.1.-","<Lyases; Carbon-oxygen lyases; Hydro-lyases>","map00030","Pentose phosphate pathway","cac","csc","cth","bli","tna","cbe","cpf","eco","ava","ana","cre","naz"
"","","x","C00197","3-Phospho-D-glycerate;","C03232","3-Phosphonooxypyruvate;","1.1.1.95","phosphoglycerate dehydrogenase;","map00260","Glycine, serine and threonine metabolism","cac","csc","cth","bli","tna","cbe","cpf","eco","ava","ana","cre","naz"
"","","x","C00279","D-Erythrose 4-phosphate","C04691","2-Dehydro-3-deoxy-D-arabino-heptonate 7-phosphate;","2.5.1.54","3-deoxy-7-phosphoheptulonate synthase;","map00400","Phenylalanine, tyrosine and tryptophan biosynthesis","cac","csc","cth","bli","tna","cbe","cpf","eco","ava","ana","cre","naz"
"","","x","C00118","D-Glyceraldehyde 3-phosphate;","C00279","D-Erythrose 4-phosphate","2.2.1.2","transaldolase;","map00030","Pentose phosphate pathway","cac","csc","","bli","tna","cbe","cpf","eco","ava","ana","cre","naz"
"","","x","C00117","D-Ribose 5-phosphate;","C00199","D-Ribulose 5-phosphate","5.3.1.6","ribose-5-phosphate isomerase;","map00030; map00710","Pentose phosphate pathway; Carbon fixation in photosynthetic organisms","cac","csc","cth","bli","tna","cbe","cpf","eco","ava","ana","cre","naz"
"","","x","C00295","Orotate;","C01103","Orotidine 5'-phosphate;","2.4.2.10","orotate phosphoribosyltransferase;","map00240","Pyrimidine metabolism","cac","csc","","bli","tna","cbe","cpf","eco","ava","ana","cre","naz"
"","","x","C00295","Orotate;","C00337","(S)-Dihydroorotate;","1.3.3.1","dihydroorotate oxidase;","map00240","Pyrimidine metabolism","cac","csc","cth","bli","tna","cbe","cpf","eco","ava","ana","","naz"
"","","x","C00337","(S)-Dihydroorotate;","C00438","N-Carbamoyl-L-aspartate","3.5.2.3","dihydroorotase;","map00240","Pyrimidine metabolism","cac","csc","cth","bli","tna","cbe","cpf","eco","ava","ana","cre","naz"
"","","x","C00169","Carbamoyl phosphate","C00438","N-Carbamoyl-L-aspartate","2.1.3.2","aspartate carbamoyltransferase;","map00240; map00250","Pyrimidine metabolism; Alanine, aspartate and glutamate metabolism","cac","csc","cth","bli","tna","cbe","cpf","eco","ava","ana","cre","naz"
"","","x","C00169","Carbamoyl phosphate","C00327","L-Citrulline;","2.1.3.3","ornithine carbamoyltransferase;","map00330","Arginine and proline metabolism","cac","csc","cth","bli","tna","cbe","cpf","eco","ava","ana","cre","naz"
"","","x","C00327","L-Citrulline;","C03406","N-(L-Arginino)succinate;","6.3.4.5","argininosuccinate synthase;","map00330","Arginine and proline metabolism","cac","csc","cth","bli","tna","cbe","cpf","eco","ava","ana","cre","naz"
"","","x","C00077","L-Ornithine;","C00327","L-Citrulline;","2.1.3.3","ornithine carbamoyltransferase;","map00330","Arginine and proline metabolism","cac","csc","cth","bli","tna","cbe","cpf","eco","ava","ana","cre","naz"
"","","x","C00122","Fumarate;","C03406","N-(L-Arginino)succinate;","4.3.2.1","argininosuccinate lyase;","map00250; map00330","Alanine, aspartate and glutamate metabolism; Arginine and proline metabolism","cac","csc","cth","bli","tna","cbe","cpf","eco","ava","ana","cre","naz"
"","","x","C00064","L-Glutamine;","C00169","Carbamoyl phosphate","6.3.5.5","carbamoyl-phosphate synthase (glutamine-hydrolysing);","map00240; map00250","Pyrimidine metabolism; Alanine, aspartate and glutamate metabolism","cac","csc","cth","bli","tna","cbe","cpf","eco","ava","ana","cre","naz"
"","","x","C00025","L-Glutamate;","C00064","L-Glutamine;","6.3.1.2","glutamate---ammonia ligase;","map00250; map00330; map00910","Alanine, aspartate and glutamate metabolism; Arginine and proline metabolism; Nitrogen metabolism","cac","csc","cth","bli","tna","cbe","cpf","eco","ava","ana","cre","naz"
"","","x","C00025","L-Glutamate;","C00026","2-Oxoglutarate;","2.6.1.1","aspartate transaminase;","map00250","Alanine, aspartate and glutamate metabolism","cac","csc","cth","bli","tna","cbe","cpf","eco","ava","ana","cre","naz"
"","","x","C00025","L-Glutamate;","C00049","L-Aspartate;","2.6.1.1","aspartate transaminase;","map00250; map00330","Alanine, aspartate and glutamate metabolism; Arginine and proline metabolism","cac","csc","cth","bli","tna","cbe","cpf","eco","ava","ana","cre","naz"
"","","x","C00049","L-Aspartate;","C05840","Iminoaspartate;","1.4.3.16","L-aspartate oxidase;","map00760","Nicotinate and nicotinamide metabolism","cac","csc","cth","bli","","cbe","cpf","eco","ava","ana","cre","naz"
"","","x","C00036","Oxaloacetate;","C00049","L-Aspartate;","1.4.3.16","L-aspartate oxidase;","map00250","Alanine, aspartate and glutamate metabolism","cac","csc","cth","bli","","cbe","cpf","eco","ava","ana","cre","naz"
"","","x","C00036","Oxaloacetate;","C00049","L-Aspartate;","2.6.1.1","aspartate transaminase;","map00250; map00710","Alanine, aspartate and glutamate metabolism; Carbon fixation in photosynthetic organisms","cac","csc","cth","bli","tna","cbe","cpf","eco","ava","ana","cre","naz"
"","","x","C00049","L-Aspartate;","C03082","4-Phospho-L-aspartate;","2.7.2.4","aspartate kinase;","map00260; map00270; map00300","Glycine, serine and threonine metabolism; Cysteine and methionine metabolism; Lysine biosynthesis","cac","csc","cth","bli","tna","cbe","cpf","eco","ava","ana","cre","naz"
"","","x","C00441","L-Aspartate 4-semialdehyde;","C03082","4-Phospho-L-aspartate;","1.2.1.11","aspartate-semialdehyde dehydrogenase;","map00260; map00270; map00300","Glycine, serine and threonine metabolism; Cysteine and methionine metabolism; Lysine biosynthesis","cac","csc","cth","bli","tna","cbe","cpf","eco","ava","ana","cre","naz"
"","","x","C00441","L-Aspartate 4-semialdehyde;","C03340","L-2,3-Dihydrodipicolinate;","4.2.1.52","dihydrodipicolinate synthase;","map00300","Lysine biosynthesis","cac","csc","cth","bli","tna","cbe","cpf","eco","ava","ana","cre","naz"
"","","x","C00025","L-Glutamate;","C03287","L-Glutamyl 5-phosphate;","2.7.2.11","glutamate 5-kinase;","map00330","Arginine and proline metabolism","cac","csc","cth","bli","tna","cbe","cpf","eco","ava","ana","cre","naz"
"","","x","C03340","L-2,3-Dihydrodipicolinate;","C03972","2,3,4,5-Tetrahydrodipicolinate;","1.3.1.26","dihydrodipicolinate reductase;","map00300","Lysine biosynthesis","cac","csc","cth","bli","tna","cbe","cpf","eco","ava","ana","cre","naz"
"","","x","C00025","L-Glutamate;","C00026","2-Oxoglutarate;","1.4.1.13","glutamate synthase (NADPH);","map00250","Alanine, aspartate and glutamate metabolism","cac","csc","cth","bli","tna","cbe","cpf","eco","","","cre",""
"","","x","C00025","L-Glutamate;","C00026","2-Oxoglutarate;","1.4.1.14","glutamate synthase (NADH);","map00250","Alanine, aspartate and glutamate metabolism","cac","csc","cth","bli","tna","cbe","cpf","eco","","","cre",""
"","","x","C00025","L-Glutamate;","C00217","D-Glutamate;","5.1.1.3","glutamate racemase","map00471","D-Glutamine and D-glutamate metabolism","cac","csc","cth","bli","","cbe","cpf","eco","ava","ana","","naz"
"","","x","C01165","L-Glutamate 5-semialdehyde;","C03287","L-Glutamyl 5-phosphate;","1.2.1.41","glutamate-5-semialdehyde dehydrogenase;","map00330","Arginine and proline metabolism","cac","csc","cth","bli","tna","cbe","cpf","eco","ava","ana","cre","naz"
"","","x","C00062","L-Arginine;","C03406","N-(L-Arginino)succinate;","4.3.2.1","argininosuccinate lyase;","map00330","Arginine and proline metabolism","cac","csc","cth","bli","tna","cbe","cpf","eco","ava","ana","cre","naz"
"","","x","C00022","Pyruvate;","C00074","Phosphoenolpyruvate;","2.7.1.40","pyruvate kinase;","map00010; map00620; map00710","Glycolysis / Gluconeogenesis; Pyruvate metabolism; Carbon fixation in photosynthetic organisms","cac","csc","","bli","tna","cbe","cpf","eco","ava","ana","cre","naz"
"","","x","C00049","L-Aspartate;","C03406","N-(L-Arginino)succinate;","6.3.4.5","argininosuccinate synthase;","map00250; map00330","Alanine, aspartate and glutamate metabolism; Arginine and proline metabolism","cac","csc","cth","bli","tna","cbe","cpf","eco","ava","ana","cre","naz"
"","","x","C03838","5'-Phosphoribosylglycinamide;","C04376","5'-Phosphoribosyl-N-formylglycinamide;","2.1.2.2","phosphoribosylglycinamide formyltransferase;","map00230","Purine metabolism","cac","csc","cth","bli","tna","cbe","cpf","eco","ava","ana","","naz"
"","","x","C04376","5'-Phosphoribosyl-N-formylglycinamide;","C04640","2-(Formamido)-N1-(5'-phosphoribosyl)acetamidine;","6.3.5.3","phosphoribosylformylglycinamidine synthase;","map00230","Purine metabolism","cac","csc","cth","bli","tna","cbe","cpf","eco","ava","ana","cre","naz"
"","","x","C03373","Aminoimidazole ribotide;","C04640","2-(Formamido)-N1-(5'-phosphoribosyl)acetamidine;","6.3.3.1","phosphoribosylformylglycinamidine cyclo-ligase;","map00230","Purine metabolism","cac","csc","cth","bli","tna","cbe","cpf","eco","ava","ana","cre","naz"

"Subsystem 19","0.030303030303030304","","","","","","","","","","cac","csc","cth","bli","","cbe","","eco","","","",""
"","","i","C00049","L-Aspartate;","C00152","L-Asparagine;","6.3.5.4","asparagine synthase (glutamine-hydrolysing);","map00250; map00910","Alanine, aspartate and glutamate metabolism; Nitrogen metabolism","cac","csc","cth","bli","","cbe","","eco","","","cre",""
"","","s","C01134","Pantetheine 4'-phosphate;","C04352","(R)-4'-Phosphopantothenoyl-L-cysteine;","4.1.1.36","phosphopantothenoylcysteine decarboxylase;","map00770","Pantothenate and CoA biosynthesis","cac","csc","cth","bli","tna","cbe","cpf","eco","ava","ana","","naz"
"","","x","C03492","D-4'-Phosphopantothenate;","C04352","(R)-4'-Phosphopantothenoyl-L-cysteine;","6.3.2.5","phosphopantothenate---cysteine ligase;","map00770","Pantothenate and CoA biosynthesis","cac","csc","cth","bli","tna","cbe","cpf","eco","ava","ana","","naz"
"","","x","C00049","L-Aspartate;","C00099","beta-Alanine;","4.1.1.11","aspartate 1-decarboxylase;","map00410; map00770","beta-Alanine metabolism; Pantothenate and CoA biosynthesis","cac","csc","cth","bli","tna","cbe","","eco","ava","ana","","naz"
"","","x","C00049","L-Aspartate;","C05840","Iminoaspartate;","1.4.3.16","L-aspartate oxidase;","map00760","Nicotinate and nicotinamide metabolism","cac","csc","cth","bli","","cbe","cpf","eco","ava","ana","cre","naz"
"","","x","C00882","Dephospho-CoA;","C01134","Pantetheine 4'-phosphate;","2.7.7.3","pantetheine-phosphate adenylyltransferase;","map00770","Pantothenate and CoA biosynthesis","cac","csc","cth","bli","tna","cbe","cpf","eco","ava","ana","","naz"
"","","x","C00010","CoA;","C00882","Dephospho-CoA;","2.7.1.24","dephospho-CoA kinase;","map00770","Pantothenate and CoA biosynthesis","cac","csc","cth","bli","tna","cbe","cpf","eco","ava","ana","cre","naz"
"","","x","C00036","Oxaloacetate;","C00049","L-Aspartate;","1.4.3.16","L-aspartate oxidase;","map00250","Alanine, aspartate and glutamate metabolism","cac","csc","cth","bli","","cbe","cpf","eco","ava","ana","cre","naz"
"","","x","C00036","Oxaloacetate;","C00049","L-Aspartate;","2.6.1.1","aspartate transaminase;","map00250; map00710","Alanine, aspartate and glutamate metabolism; Carbon fixation in photosynthetic organisms","cac","csc","cth","bli","tna","cbe","cpf","eco","ava","ana","cre","naz"
"","","x","C00099","beta-Alanine;","C00864","Pantothenate;","6.3.2.1","pantoate---beta-alanine ligase;","map00410; map00770","beta-Alanine metabolism; Pantothenate and CoA biosynthesis","cac","csc","cth","bli","tna","cbe","","eco","ava","ana","cre","naz"
"","","x","C00522","(R)-Pantoate;","C00864","Pantothenate;","6.3.2.1","pantoate---beta-alanine ligase;","map00770","Pantothenate and CoA biosynthesis","cac","csc","cth","bli","tna","cbe","","eco","ava","ana","cre","naz"
"","","x","C00049","L-Aspartate;","C03082","4-Phospho-L-aspartate;","2.7.2.4","aspartate kinase;","map00260; map00270; map00300","Glycine, serine and threonine metabolism; Cysteine and methionine metabolism; Lysine biosynthesis","cac","csc","cth","bli","tna","cbe","cpf","eco","ava","ana","cre","naz"
"","","x","C00441","L-Aspartate 4-semialdehyde;","C03082","4-Phospho-L-aspartate;","1.2.1.11","aspartate-semialdehyde dehydrogenase;","map00260; map00270; map00300","Glycine, serine and threonine metabolism; Cysteine and methionine metabolism; Lysine biosynthesis","cac","csc","cth","bli","tna","cbe","cpf","eco","ava","ana","cre","naz"
"","","x","C00263","L-Homoserine;","C00441","L-Aspartate 4-semialdehyde;","1.1.1.3","homoserine dehydrogenase;","map00260; map00270; map00300","Glycine, serine and threonine metabolism; Cysteine and methionine metabolism; Lysine biosynthesis","cac","csc","cth","bli","tna","cbe","","eco","ava","ana","cre","naz"
"","","x","C00441","L-Aspartate 4-semialdehyde;","C03340","L-2,3-Dihydrodipicolinate;","4.2.1.52","dihydrodipicolinate synthase;","map00300","Lysine biosynthesis","cac","csc","cth","bli","tna","cbe","cpf","eco","ava","ana","cre","naz"
"","","x","C03340","L-2,3-Dihydrodipicolinate;","C03972","2,3,4,5-Tetrahydrodipicolinate;","1.3.1.26","dihydrodipicolinate reductase;","map00300","Lysine biosynthesis","cac","csc","cth","bli","tna","cbe","cpf","eco","ava","ana","cre","naz"
"","","x","C00025","L-Glutamate;","C00049","L-Aspartate;","2.6.1.1","aspartate transaminase;","map00250; map00330","Alanine, aspartate and glutamate metabolism; Arginine and proline metabolism","cac","csc","cth","bli","tna","cbe","cpf","eco","ava","ana","cre","naz"
"","","x","C00025","L-Glutamate;","C00026","2-Oxoglutarate;","2.6.1.1","aspartate transaminase;","map00250","Alanine, aspartate and glutamate metabolism","cac","csc","cth","bli","tna","cbe","cpf","eco","ava","ana","cre","naz"
"","","x","C00025","L-Glutamate;","C03287","L-Glutamyl 5-phosphate;","2.7.2.11","glutamate 5-kinase;","map00330","Arginine and proline metabolism","cac","csc","cth","bli","tna","cbe","cpf","eco","ava","ana","cre","naz"
"","","x","C00025","L-Glutamate;","C00026","2-Oxoglutarate;","1.4.1.13","glutamate synthase (NADPH);","map00250","Alanine, aspartate and glutamate metabolism","cac","csc","cth","bli","tna","cbe","cpf","eco","","","cre",""
"","","x","C00025","L-Glutamate;","C00026","2-Oxoglutarate;","1.4.1.14","glutamate synthase (NADH);","map00250","Alanine, aspartate and glutamate metabolism","cac","csc","cth","bli","tna","cbe","cpf","eco","","","cre",""
"","","x","C00025","L-Glutamate;","C00217","D-Glutamate;","5.1.1.3","glutamate racemase","map00471","D-Glutamine and D-glutamate metabolism","cac","csc","cth","bli","","cbe","cpf","eco","ava","ana","","naz"
"","","x","C00025","L-Glutamate;","C00064","L-Glutamine;","6.3.1.2","glutamate---ammonia ligase;","map00250; map00330; map00910","Alanine, aspartate and glutamate metabolism; Arginine and proline metabolism; Nitrogen metabolism","cac","csc","cth","bli","tna","cbe","cpf","eco","ava","ana","cre","naz"
"","","x","C00064","L-Glutamine;","C00169","Carbamoyl phosphate","6.3.5.5","carbamoyl-phosphate synthase (glutamine-hydrolysing);","map00240; map00250","Pyrimidine metabolism; Alanine, aspartate and glutamate metabolism","cac","csc","cth","bli","tna","cbe","cpf","eco","ava","ana","cre","naz"
"","","x","C00169","Carbamoyl phosphate","C00327","L-Citrulline;","2.1.3.3","ornithine carbamoyltransferase;","map00330","Arginine and proline metabolism","cac","csc","cth","bli","tna","cbe","cpf","eco","ava","ana","cre","naz"
"","","x","C00327","L-Citrulline;","C03406","N-(L-Arginino)succinate;","6.3.4.5","argininosuccinate synthase;","map00330","Arginine and proline metabolism","cac","csc","cth","bli","tna","cbe","cpf","eco","ava","ana","cre","naz"
"","","x","C00169","Carbamoyl phosphate","C00438","N-Carbamoyl-L-aspartate","2.1.3.2","aspartate carbamoyltransferase;","map00240; map00250","Pyrimidine metabolism; Alanine, aspartate and glutamate metabolism","cac","csc","cth","bli","tna","cbe","cpf","eco","ava","ana","cre","naz"
"","","x","C00337","(S)-Dihydroorotate;","C00438","N-Carbamoyl-L-aspartate","3.5.2.3","dihydroorotase;","map00240","Pyrimidine metabolism","cac","csc","cth","bli","tna","cbe","cpf","eco","ava","ana","cre","naz"
"","","x","C00077","L-Ornithine;","C00327","L-Citrulline;","2.1.3.3","ornithine carbamoyltransferase;","map00330","Arginine and proline metabolism","cac","csc","cth","bli","tna","cbe","cpf","eco","ava","ana","cre","naz"
"","","x","C00122","Fumarate;","C03406","N-(L-Arginino)succinate;","4.3.2.1","argininosuccinate lyase;","map00250; map00330","Alanine, aspartate and glutamate metabolism; Arginine and proline metabolism","cac","csc","cth","bli","tna","cbe","cpf","eco","ava","ana","cre","naz"
"","","x","C00122","Fumarate;","C00149","(S)-Malate;","4.2.1.2","fumarate hydratase;","map00020; map00720","Citrate cycle (TCA cycle); Reductive carboxylate cycle (CO2 fixation)","cac","csc","cth","bli","tna","cbe","","eco","ava","ana","cre",""
"","","x","C01165","L-Glutamate 5-semialdehyde;","C03287","L-Glutamyl 5-phosphate;","1.2.1.41","glutamate-5-semialdehyde dehydrogenase;","map00330","Arginine and proline metabolism","cac","csc","cth","bli","tna","cbe","cpf","eco","ava","ana","cre","naz"
"","","x","C00062","L-Arginine;","C03406","N-(L-Arginino)succinate;","4.3.2.1","argininosuccinate lyase;","map00330","Arginine and proline metabolism","cac","csc","cth","bli","tna","cbe","cpf","eco","ava","ana","cre","naz"
"","","x","C00295","Orotate;","C00337","(S)-Dihydroorotate;","1.3.3.1","dihydroorotate oxidase;","map00240","Pyrimidine metabolism","cac","csc","cth","bli","tna","cbe","cpf","eco","ava","ana","","naz"
"","","x","C00049","L-Aspartate;","C03406","N-(L-Arginino)succinate;","6.3.4.5","argininosuccinate synthase;","map00250; map00330","Alanine, aspartate and glutamate metabolism; Arginine and proline metabolism","cac","csc","cth","bli","tna","cbe","cpf","eco","ava","ana","cre","naz"
"","","x","C00864","Pantothenate;","C03492","D-4'-Phosphopantothenate;","2.7.1.33","pantothenate kinase;","map00770","Pantothenate and CoA biosynthesis","cac","csc","cth","bli","tna","cbe","cpf","eco","ava","ana","cre","naz"

"Subsystem 20","0.030303030303030304","","","","","","","","","","cac","csc","","bli","tna","cbe","","eco","","","",""
"","","i","C00231","D-Xylulose 5-phosphate","C00310","D-Xylulose;","2.7.1.17","xylulokinase;","map00040","Pentose and glucuronate interconversions","cac","csc","","bli","tna","cbe","","eco","ava","","",""
"","","s","C00049","L-Aspartate;","C00122","Fumarate;","4.3.1.1","aspartate ammonia-lyase;","map00250","Alanine, aspartate and glutamate metabolism","cac","csc","","bli","tna","cbe","","eco","","","","naz"
"","","x","C00199","D-Ribulose 5-phosphate","C00231","D-Xylulose 5-phosphate","5.1.3.1","ribulose-phosphate 3-epimerase;","map00030; map00040; map00710","Pentose phosphate pathway; Pentose and glucuronate interconversions; Carbon fixation in photosynthetic organisms","cac","csc","cth","bli","tna","cbe","cpf","eco","ava","ana","cre","naz"
"","","x","C00049","L-Aspartate;","C00099","beta-Alanine;","4.1.1.11","aspartate 1-decarboxylase;","map00410; map00770","beta-Alanine metabolism; Pantothenate and CoA biosynthesis","cac","csc","cth","bli","tna","cbe","","eco","ava","ana","","naz"
"","","x","C00118","D-Glyceraldehyde 3-phosphate;","C00231","D-Xylulose 5-phosphate","2.2.1.1","transketolase;","map00030; map00710","Pentose phosphate pathway; Carbon fixation in photosynthetic organisms","cac","csc","cth","bli","tna","cbe","cpf","eco","ava","ana","cre","naz"
"","","x","C00118","D-Glyceraldehyde 3-phosphate;","C05345","beta-D-Fructose 6-phosphate","2.2.1.2","transaldolase;","map00030","Pentose phosphate pathway","cac","csc","","bli","tna","cbe","cpf","eco","ava","ana","cre","naz"
"","","x","C00668","alpha-D-Glucose 6-phosphate","C05345","beta-D-Fructose 6-phosphate","5.3.1.9","glucose-6-phosphate isomerase;","map00010; map00030; map00500; map00520","Glycolysis / Gluconeogenesis; Pentose phosphate pathway; Starch and sucrose metabolism; Amino sugar and nucleotide sugar metabolism","cac","csc","cth","bli","tna","cbe","cpf","eco","ava","ana","cre","naz"
"","","x","C01172","beta-D-Glucose 6-phosphate","C05345","beta-D-Fructose 6-phosphate","5.3.1.9","glucose-6-phosphate isomerase;","map00010; map00030; map00500","Glycolysis / Gluconeogenesis; Pentose phosphate pathway; Starch and sucrose metabolism","cac","csc","cth","bli","tna","cbe","cpf","eco","ava","ana","cre","naz"
"","","x","C00267","alpha-D-Glucose","C00668","alpha-D-Glucose 6-phosphate","2.7.1.2","glucokinase;","map00010; map00052; map00500; map00520","Glycolysis / Gluconeogenesis; Galactose metabolism; Starch and sucrose metabolism; Amino sugar and nucleotide sugar metabolism","cac","csc","cth","bli","tna","cbe","cpf","eco","ava","ana","","naz"
"","","x","C00036","Oxaloacetate;","C00049","L-Aspartate;","2.6.1.1","aspartate transaminase;","map00250; map00710","Alanine, aspartate and glutamate metabolism; Carbon fixation in photosynthetic organisms","cac","csc","cth","bli","tna","cbe","cpf","eco","ava","ana","cre","naz"
"","","x","C00231","D-Xylulose 5-phosphate","C05345","beta-D-Fructose 6-phosphate","2.2.1.1","transketolase;","map00030","Pentose phosphate pathway","cac","csc","cth","bli","tna","cbe","cpf","eco","ava","ana","cre","naz"
"","","x","C00118","D-Glyceraldehyde 3-phosphate;","C05378","beta-D-Fructose 1,6-bisphosphate","4.1.2.13","fructose-bisphosphate aldolase;","map00010; map00030; map00051","Glycolysis / Gluconeogenesis; Pentose phosphate pathway; Fructose and mannose metabolism","cac","csc","cth","bli","tna","cbe","cpf","eco","ava","ana","cre","naz"
"","","x","C00118","D-Glyceraldehyde 3-phosphate;","C00236","3-Phospho-D-glyceroyl phosphate;","1.2.1.12","glyceraldehyde-3-phosphate dehydrogenase (phosphorylating);","map00010","Glycolysis / Gluconeogenesis","cac","csc","cth","bli","tna","cbe","cpf","eco","ava","ana","cre",""
"","","x","C00197","3-Phospho-D-glycerate;","C00236","3-Phospho-D-glyceroyl phosphate;","2.7.2.3","phosphoglycerate kinase;","map00010; map00710","Glycolysis / Gluconeogenesis; Carbon fixation in photosynthetic organisms","cac","csc","cth","bli","tna","cbe","cpf","eco","ava","ana","cre","naz"
"","","x","C00197","3-Phospho-D-glycerate;","C00631","2-Phospho-D-glycerate;","5.4.2.1","phosphoglycerate mutase;","map00010","Glycolysis / Gluconeogenesis","cac","csc","cth","bli","tna","cbe","cpf","eco","ava","ana","cre","naz"
"","","x","C00117","D-Ribose 5-phosphate;","C00118","D-Glyceraldehyde 3-phosphate;","2.2.1.1","transketolase;","map00030; map00710","Pentose phosphate pathway; Carbon fixation in photosynthetic organisms","cac","csc","cth","bli","tna","cbe","cpf","eco","ava","ana","cre","naz"
"","","x","C00275","D-Mannose 6-phosphate","C05345","beta-D-Fructose 6-phosphate","5.3.1.8","mannose-6-phosphate isomerase;","map00051; map00520","Fructose and mannose metabolism; Amino sugar and nucleotide sugar metabolism","cac","csc","cth","bli","tna","cbe","cpf","eco","ava","ana","cre","naz"
"","","x","C00049","L-Aspartate;","C03082","4-Phospho-L-aspartate;","2.7.2.4","aspartate kinase;","map00260; map00270; map00300","Glycine, serine and threonine metabolism; Cysteine and methionine metabolism; Lysine biosynthesis","cac","csc","cth","bli","tna","cbe","cpf","eco","ava","ana","cre","naz"
"","","x","C00441","L-Aspartate 4-semialdehyde;","C03082","4-Phospho-L-aspartate;","1.2.1.11","aspartate-semialdehyde dehydrogenase;","map00260; map00270; map00300","Glycine, serine and threonine metabolism; Cysteine and methionine metabolism; Lysine biosynthesis","cac","csc","cth","bli","tna","cbe","cpf","eco","ava","ana","cre","naz"
"","","x","C00441","L-Aspartate 4-semialdehyde;","C03340","L-2,3-Dihydrodipicolinate;","4.2.1.52","dihydrodipicolinate synthase;","map00300","Lysine biosynthesis","cac","csc","cth","bli","tna","cbe","cpf","eco","ava","ana","cre","naz"
"","","x","C05345","beta-D-Fructose 6-phosphate","C05378","beta-D-Fructose 1,6-bisphosphate","2.7.1.11","6-phosphofructokinase;","map00010; map00030; map00051","Glycolysis / Gluconeogenesis; Pentose phosphate pathway; Fructose and mannose metabolism","cac","csc","cth","bli","tna","cbe","cpf","eco","ava","ana","cre",""
"","","x","C00025","L-Glutamate;","C00049","L-Aspartate;","2.6.1.1","aspartate transaminase;","map00250; map00330","Alanine, aspartate and glutamate metabolism; Arginine and proline metabolism","cac","csc","cth","bli","tna","cbe","cpf","eco","ava","ana","cre","naz"
"","","x","C00025","L-Glutamate;","C00026","2-Oxoglutarate;","2.6.1.1","aspartate transaminase;","map00250","Alanine, aspartate and glutamate metabolism","cac","csc","cth","bli","tna","cbe","cpf","eco","ava","ana","cre","naz"
"","","x","C00231","D-Xylulose 5-phosphate","C05382","Sedoheptulose 7-phosphate;","2.2.1.1","transketolase;","map00030; map00710","Pentose phosphate pathway; Carbon fixation in photosynthetic organisms","cac","csc","cth","bli","tna","cbe","cpf","eco","ava","ana","cre","naz"
"","","x","C00279","D-Erythrose 4-phosphate","C05382","Sedoheptulose 7-phosphate;","2.2.1.2","transaldolase;","map00030","Pentose phosphate pathway","cac","csc","","bli","tna","cbe","cpf","eco","ava","ana","cre","naz"
"","","x","C00122","Fumarate;","C00149","(S)-Malate;","4.2.1.2","fumarate hydratase;","map00020; map00720","Citrate cycle (TCA cycle); Reductive carboxylate cycle (CO2 fixation)","cac","csc","cth","bli","tna","cbe","","eco","ava","ana","cre",""
"","","x","C00118","D-Glyceraldehyde 3-phosphate;","C00279","D-Erythrose 4-phosphate","2.2.1.1","transketolase;","map00030; map00710","Pentose phosphate pathway; Carbon fixation in photosynthetic organisms","cac","csc","cth","bli","tna","cbe","cpf","eco","ava","ana","cre","naz"
"","","x","C00099","beta-Alanine;","C00864","Pantothenate;","6.3.2.1","pantoate---beta-alanine ligase;","map00410; map00770","beta-Alanine metabolism; Pantothenate and CoA biosynthesis","cac","csc","cth","bli","tna","cbe","","eco","ava","ana","cre","naz"
"","","x","C00522","(R)-Pantoate;","C00864","Pantothenate;","6.3.2.1","pantoate---beta-alanine ligase;","map00770","Pantothenate and CoA biosynthesis","cac","csc","cth","bli","tna","cbe","","eco","ava","ana","cre","naz"
"","","x","C00668","alpha-D-Glucose 6-phosphate","C01172","beta-D-Glucose 6-phosphate","5.3.1.9","glucose-6-phosphate isomerase;","map00010; map00030; map00500","Glycolysis / Gluconeogenesis; Pentose phosphate pathway; Starch and sucrose metabolism","cac","csc","cth","bli","tna","cbe","cpf","eco","ava","ana","cre","naz"
"","","x","C00117","D-Ribose 5-phosphate;","C00119","5-Phospho-alpha-D-ribose 1-diphosphate;","2.7.6.1","ribose-phosphate diphosphokinase;","map00030; map00230","Pentose phosphate pathway; Purine metabolism","cac","csc","cth","bli","tna","cbe","cpf","eco","ava","ana","cre","naz"
"","","x","C00119","5-Phospho-alpha-D-ribose 1-diphosphate;","C03090","5-Phosphoribosylamine;","2.4.2.14","amidophosphoribosyltransferase;","map00230","Purine metabolism","cac","csc","cth","bli","tna","cbe","cpf","eco","ava","ana","cre","naz"
"","","x","C00119","5-Phospho-alpha-D-ribose 1-diphosphate;","C02739","1-(5-Phospho-D-ribosyl)-ATP;","2.4.2.17","ATP phosphoribosyltransferase;","map00340","Histidine metabolism","cac","csc","cth","bli","tna","cbe","","eco","ava","ana","","naz"
"","","x","C00279","D-Erythrose 4-phosphate","C04691","2-Dehydro-3-deoxy-D-arabino-heptonate 7-phosphate;","2.5.1.54","3-deoxy-7-phosphoheptulonate synthase;","map00400","Phenylalanine, tyrosine and tryptophan biosynthesis","cac","csc","cth","bli","tna","cbe","cpf","eco","ava","ana","cre","naz"
"","","x","C00944","3-Dehydroquinate;","C04691","2-Dehydro-3-deoxy-D-arabino-heptonate 7-phosphate;","4.2.3.4","3-dehydroquinate synthase;","map00400","Phenylalanine, tyrosine and tryptophan biosynthesis","cac","csc","cth","bli","tna","cbe","cpf","eco","ava","ana","cre","naz"
"","","x","C00118","D-Glyceraldehyde 3-phosphate;","C00279","D-Erythrose 4-phosphate","2.2.1.2","transaldolase;","map00030","Pentose phosphate pathway","cac","csc","","bli","tna","cbe","cpf","eco","ava","ana","cre","naz"
"","","x","C00197","3-Phospho-D-glycerate;","C03232","3-Phosphonooxypyruvate;","1.1.1.95","phosphoglycerate dehydrogenase;","map00260","Glycine, serine and threonine metabolism","cac","csc","cth","bli","tna","cbe","cpf","eco","ava","ana","cre","naz"
"","","x","C00049","L-Aspartate;","C03406","N-(L-Arginino)succinate;","6.3.4.5","argininosuccinate synthase;","map00250; map00330","Alanine, aspartate and glutamate metabolism; Arginine and proline metabolism","cac","csc","cth","bli","tna","cbe","cpf","eco","ava","ana","cre","naz"
"","","x","C00864","Pantothenate;","C03492","D-4'-Phosphopantothenate;","2.7.1.33","pantothenate kinase;","map00770","Pantothenate and CoA biosynthesis","cac","csc","cth","bli","tna","cbe","cpf","eco","ava","ana","cre","naz"
"","","x","C03090","5-Phosphoribosylamine;","C03838","5'-Phosphoribosylglycinamide;","6.3.4.13","phosphoribosylamine---glycine ligase;","map00230","Purine metabolism","cac","csc","cth","bli","tna","cbe","cpf","eco","ava","ana","cre","naz"
"","","x","C03492","D-4'-Phosphopantothenate;","C04352","(R)-4'-Phosphopantothenoyl-L-cysteine;","6.3.2.5","phosphopantothenate---cysteine ligase;","map00770","Pantothenate and CoA biosynthesis","cac","csc","cth","bli","tna","cbe","cpf","eco","ava","ana","","naz"
"","","x","C00327","L-Citrulline;","C03406","N-(L-Arginino)succinate;","6.3.4.5","argininosuccinate synthase;","map00330","Arginine and proline metabolism","cac","csc","cth","bli","tna","cbe","cpf","eco","ava","ana","cre","naz"
"","","x","C00169","Carbamoyl phosphate","C00327","L-Citrulline;","2.1.3.3","ornithine carbamoyltransferase;","map00330","Arginine and proline metabolism","cac","csc","cth","bli","tna","cbe","cpf","eco","ava","ana","cre","naz"
"","","x","C00077","L-Ornithine;","C00327","L-Citrulline;","2.1.3.3","ornithine carbamoyltransferase;","map00330","Arginine and proline metabolism","cac","csc","cth","bli","tna","cbe","cpf","eco","ava","ana","cre","naz"
"","","x","C00169","Carbamoyl phosphate","C00438","N-Carbamoyl-L-aspartate","2.1.3.2","aspartate carbamoyltransferase;","map00240; map00250","Pyrimidine metabolism; Alanine, aspartate and glutamate metabolism","cac","csc","cth","bli","tna","cbe","cpf","eco","ava","ana","cre","naz"
"","","x","C00337","(S)-Dihydroorotate;","C00438","N-Carbamoyl-L-aspartate","3.5.2.3","dihydroorotase;","map00240","Pyrimidine metabolism","cac","csc","cth","bli","tna","cbe","cpf","eco","ava","ana","cre","naz"
"","","x","C00025","L-Glutamate;","C03287","L-Glutamyl 5-phosphate;","2.7.2.11","glutamate 5-kinase;","map00330","Arginine and proline metabolism","cac","csc","cth","bli","tna","cbe","cpf","eco","ava","ana","cre","naz"
"","","x","C01165","L-Glutamate 5-semialdehyde;","C03287","L-Glutamyl 5-phosphate;","1.2.1.41","glutamate-5-semialdehyde dehydrogenase;","map00330","Arginine and proline metabolism","cac","csc","cth","bli","tna","cbe","cpf","eco","ava","ana","cre","naz"
"","","x","C00074","Phosphoenolpyruvate;","C04691","2-Dehydro-3-deoxy-D-arabino-heptonate 7-phosphate;","2.5.1.54","3-deoxy-7-phosphoheptulonate synthase;","map00400","Phenylalanine, tyrosine and tryptophan biosynthesis","cac","csc","cth","bli","tna","cbe","cpf","eco","ava","ana","cre","naz"
"","","x","C00022","Pyruvate;","C00074","Phosphoenolpyruvate;","2.7.1.40","pyruvate kinase;","map00010; map00620; map00710","Glycolysis / Gluconeogenesis; Pyruvate metabolism; Carbon fixation in photosynthetic organisms","cac","csc","","bli","tna","cbe","cpf","eco","ava","ana","cre","naz"
"","","x","C00022","Pyruvate;","C00204","2-Dehydro-3-deoxy-D-gluconate;","4.2.1.-","<Lyases; Carbon-oxygen lyases; Hydro-lyases>","map00030; map00040","Pentose phosphate pathway; Pentose and glucuronate interconversions","cac","csc","cth","bli","tna","cbe","cpf","eco","ava","ana","cre","naz"
"","","x","C00204","2-Dehydro-3-deoxy-D-gluconate;","C00514","D-Mannonate","4.2.1.8","mannonate dehydratase;","map00040","Pentose and glucuronate interconversions","cac","csc","","bli","tna","cbe","","eco","","","",""
"","","x","C00022","Pyruvate;","C11437","1-Deoxy-D-xylulose 5-phosphate","2.2.1.7","1-deoxy-D-xylulose-5-phosphate synthase;","map00900","Terpenoid backbone biosynthesis","cac","csc","cth","bli","tna","cbe","cpf","eco","ava","ana","cre","naz"
"","","x","C00022","Pyruvate;","C05125","2-(alpha-Hydroxyethyl)thiamine diphosphate;","2.2.1.6","acetolactate synthase;","map00290; map00650","Valine, leucine and isoleucine biosynthesis; Butanoate metabolism","cac","csc","cth","bli","tna","cbe","","eco","ava","ana","cre","naz"
"","","x","C05125","2-(alpha-Hydroxyethyl)thiamine diphosphate;","C06006","(S)-2-Aceto-2-hydroxybutanoate;","2.2.1.6","acetolactate synthase;","map00290","Valine, leucine and isoleucine biosynthesis","cac","csc","cth","bli","tna","cbe","","eco","ava","ana","cre","naz"
"","","x","C06006","(S)-2-Aceto-2-hydroxybutanoate;","C06007","(R)-2,3-Dihydroxy-3-methylpentanoate;","1.1.1.86","ketol-acid reductoisomerase;","map00290","Valine, leucine and isoleucine biosynthesis","cac","csc","cth","bli","tna","cbe","","eco","ava","ana","cre","naz"
"","","x","C00671","(S)-3-Methyl-2-oxopentanoic acid;","C06007","(R)-2,3-Dihydroxy-3-methylpentanoate;","4.2.1.9","dihydroxy-acid dehydratase;","map00290","Valine, leucine and isoleucine biosynthesis","cac","csc","cth","bli","tna","cbe","","eco","ava","ana","cre","naz"
"","","x","C00109","2-Oxobutanoate;","C06006","(S)-2-Aceto-2-hydroxybutanoate;","2.2.1.6","acetolactate synthase;","map00290","Valine, leucine and isoleucine biosynthesis","cac","csc","cth","bli","tna","cbe","","eco","ava","ana","cre","naz"
"","","x","C00407","L-Isoleucine;","C00671","(S)-3-Methyl-2-oxopentanoic acid;","2.6.1.42","branched-chain-amino-acid transaminase;","map00280; map00290; map00966","Valine, leucine and isoleucine degradation; Valine, leucine and isoleucine biosynthesis; Glucosinolate biosynthesis","cac","csc","cth","bli","tna","cbe","cpf","eco","","","cre",""
"","","x","C00204","2-Dehydro-3-deoxy-D-gluconate;","C00577","D-Glyceraldehyde","4.2.1.-","<Lyases; Carbon-oxygen lyases; Hydro-lyases>","map00030","Pentose phosphate pathway","cac","csc","cth","bli","tna","cbe","cpf","eco","ava","ana","cre","naz"
"","","x","C05125","2-(alpha-Hydroxyethyl)thiamine diphosphate;","C06010","(S)-2-Acetolactate;","2.2.1.6","acetolactate synthase;","map00290","Valine, leucine and isoleucine biosynthesis","cac","csc","cth","bli","tna","cbe","","eco","ava","ana","cre","naz"
"","","x","C04272","(R)-2,3-Dihydroxy-3-methylbutanoate;","C06010","(S)-2-Acetolactate;","1.1.1.86","ketol-acid reductoisomerase;","map00290","Valine, leucine and isoleucine biosynthesis","cac","csc","cth","bli","tna","cbe","","eco","ava","ana","cre","naz"
"","","x","C00141","3-Methyl-2-oxobutanoic acid;","C04272","(R)-2,3-Dihydroxy-3-methylbutanoate;","4.2.1.9","dihydroxy-acid dehydratase;","map00290","Valine, leucine and isoleucine biosynthesis","cac","csc","cth","bli","tna","cbe","","eco","ava","ana","cre","naz"
"","","x","C00141","3-Methyl-2-oxobutanoic acid;","C02504","(2S)-2-Isopropylmalate;","2.3.3.13","2-isopropylmalate synthase;","map00290","Valine, leucine and isoleucine biosynthesis","cac","csc","cth","bli","tna","cbe","","eco","ava","ana","cre","naz"
"","","x","C00141","3-Methyl-2-oxobutanoic acid;","C00183","L-Valine;","2.6.1.42","branched-chain-amino-acid transaminase;","map00280; map00290; map00770; map00966","Valine, leucine and isoleucine degradation; Valine, leucine and isoleucine biosynthesis; Pantothenate and CoA biosynthesis; Glucosinolate biosynthesis","cac","csc","cth","bli","tna","cbe","cpf","eco","","","cre",""
"","","x","C02504","(2S)-2-Isopropylmalate;","C04411","(2R,3S)-3-Isopropylmalate;","4.2.1.33","3-isopropylmalate dehydratase;","map00290","Valine, leucine and isoleucine biosynthesis","cac","csc","cth","bli","tna","cbe","","eco","ava","ana","cre","naz"
"","","x","C04236","(2S)-2-Isopropyl-3-oxosuccinate;","C04411","(2R,3S)-3-Isopropylmalate;","1.1.1.85","3-isopropylmalate dehydrogenase;","map00290","Valine, leucine and isoleucine biosynthesis","cac","csc","cth","bli","tna","cbe","","eco","ava","ana","cre","naz"
"","","x","C00022","Pyruvate;","C04442","2-Dehydro-3-deoxy-6-phospho-D-gluconate;","4.1.2.14","2-dehydro-3-deoxy-phosphogluconate aldolase;","map00030; map00040","Pentose phosphate pathway; Pentose and glucuronate interconversions","cac","csc","","bli","tna","cbe","cpf","eco","ava","ana","","naz"
"","","x","C00141","3-Methyl-2-oxobutanoic acid;","C00966","2-Dehydropantoate","2.1.2.11","3-methyl-2-oxobutanoate hydroxymethyltransferase;","map00770","Pantothenate and CoA biosynthesis","cac","csc","cth","bli","tna","cbe","","eco","ava","ana","","naz"
"","","x","C00204","2-Dehydro-3-deoxy-D-gluconate;","C04442","2-Dehydro-3-deoxy-6-phospho-D-gluconate;","2.7.1.45","2-dehydro-3-deoxygluconokinase;","map00030; map00040","Pentose phosphate pathway; Pentose and glucuronate interconversions","cac","csc","","bli","tna","cbe","cpf","eco","","","",""
"","","x","C00095","D-Fructose;","C05345","beta-D-Fructose 6-phosphate","2.7.1.4","fructokinase;","map00051; map00500","Fructose and mannose metabolism; Starch and sucrose metabolism","cac","csc","cth","bli","tna","cbe","cpf","eco","ava","ana","","naz"
"","","x","C03340","L-2,3-Dihydrodipicolinate;","C03972","2,3,4,5-Tetrahydrodipicolinate;","1.3.1.26","dihydrodipicolinate reductase;","map00300","Lysine biosynthesis","cac","csc","cth","bli","tna","cbe","cpf","eco","ava","ana","cre","naz"
"","","x","C00025","L-Glutamate;","C00026","2-Oxoglutarate;","1.4.1.13","glutamate synthase (NADPH);","map00250","Alanine, aspartate and glutamate metabolism","cac","csc","cth","bli","tna","cbe","cpf","eco","","","cre",""
"","","x","C00119","5-Phospho-alpha-D-ribose 1-diphosphate;","C01103","Orotidine 5'-phosphate;","2.4.2.10","orotate phosphoribosyltransferase;","map00240","Pyrimidine metabolism","cac","csc","","bli","tna","cbe","cpf","eco","ava","ana","cre","naz"
"","","x","C00105","UMP;","C01103","Orotidine 5'-phosphate;","4.1.1.23","orotidine-5'-phosphate decarboxylase;","map00240","Pyrimidine metabolism","cac","csc","cth","bli","tna","cbe","cpf","eco","ava","ana","cre","naz"
"","","x","C00105","UMP;","C00106","Uracil","2.4.2.9","uracil phosphoribosyltransferase;","map00240","Pyrimidine metabolism","cac","csc","cth","bli","tna","cbe","cpf","eco","ava","ana","cre","naz"
"","","x","C00015","UDP;","C00105","UMP;","2.7.4.14","cytidylate kinase;","map00240","Pyrimidine metabolism","cac","csc","cth","bli","tna","cbe","cpf","eco","ava","ana","cre","naz"
"","","x","C00263","L-Homoserine;","C00441","L-Aspartate 4-semialdehyde;","1.1.1.3","homoserine dehydrogenase;","map00260; map00270; map00300","Glycine, serine and threonine metabolism; Cysteine and methionine metabolism; Lysine biosynthesis","cac","csc","cth","bli","tna","cbe","","eco","ava","ana","cre","naz"
"","","x","C00105","UMP;","C00299","Uridine","2.7.1.48","uridine kinase;","map00240","Pyrimidine metabolism","cac","csc","cth","bli","tna","cbe","cpf","eco","","","cre",""
"","","x","C00299","Uridine","C00475","Cytidine","3.5.4.5","cytidine deaminase;","map00240","Pyrimidine metabolism","cac","csc","cth","bli","tna","cbe","cpf","eco","","","cre",""
"","","x","C00055","CMP;","C00475","Cytidine","2.7.1.48","uridine kinase;","map00240","Pyrimidine metabolism","cac","csc","cth","bli","tna","cbe","cpf","eco","","","cre",""
"","","x","C00055","CMP;","C00112","CDP;","2.7.4.14","cytidylate kinase;","map00240","Pyrimidine metabolism","cac","csc","cth","bli","tna","cbe","cpf","eco","ava","ana","cre","naz"
"","","x","C00122","Fumarate;","C03406","N-(L-Arginino)succinate;","4.3.2.1","argininosuccinate lyase;","map00250; map00330","Alanine, aspartate and glutamate metabolism; Arginine and proline metabolism","cac","csc","cth","bli","tna","cbe","cpf","eco","ava","ana","cre","naz"
"","","x","C00064","L-Glutamine;","C00169","Carbamoyl phosphate","6.3.5.5","carbamoyl-phosphate synthase (glutamine-hydrolysing);","map00240; map00250","Pyrimidine metabolism; Alanine, aspartate and glutamate metabolism","cac","csc","cth","bli","tna","cbe","cpf","eco","ava","ana","cre","naz"
"","","x","C00944","3-Dehydroquinate;","C02637","3-Dehydroshikimate","4.2.1.10","3-dehydroquinate dehydratase;","map00400","Phenylalanine, tyrosine and tryptophan biosynthesis","cac","csc","cth","bli","tna","cbe","cpf","eco","ava","ana","cre","naz"
"","","x","C00493","Shikimate;","C02637","3-Dehydroshikimate","1.1.1.25","shikimate dehydrogenase;","map00400","Phenylalanine, tyrosine and tryptophan biosynthesis","cac","csc","cth","bli","tna","cbe","cpf","eco","ava","ana","cre","naz"
"","","x","C05345","beta-D-Fructose 6-phosphate","C05382","Sedoheptulose 7-phosphate;","2.2.1.2","transaldolase;","map00030","Pentose phosphate pathway","cac","csc","","bli","tna","cbe","cpf","eco","ava","ana","cre","naz"
"","","x","C00279","D-Erythrose 4-phosphate","C05345","beta-D-Fructose 6-phosphate","2.2.1.1","transketolase;","map00030","Pentose phosphate pathway","cac","csc","cth","bli","tna","cbe","cpf","eco","ava","ana","cre","naz"
"","","x","C00025","L-Glutamate;","C00026","2-Oxoglutarate;","1.4.1.14","glutamate synthase (NADH);","map00250","Alanine, aspartate and glutamate metabolism","cac","csc","cth","bli","tna","cbe","cpf","eco","","","cre",""
"","","x","C00074","Phosphoenolpyruvate;","C00631","2-Phospho-D-glycerate;","4.2.1.11","phosphopyruvate hydratase;","map00010","Glycolysis / Gluconeogenesis","cac","csc","cth","bli","tna","cbe","cpf","eco","ava","ana","cre","naz"
"","","x","C00263","L-Homoserine;","C01102","O-Phospho-L-homoserine","2.7.1.39","homoserine kinase;","map00260","Glycine, serine and threonine metabolism","cac","csc","","bli","tna","cbe","","eco","ava","ana","cre","naz"
"","","x","C00188","L-Threonine;","C01102","O-Phospho-L-homoserine","4.2.3.1","threonine synthase;","map00260","Glycine, serine and threonine metabolism","cac","csc","cth","bli","tna","cbe","","eco","ava","ana","cre","naz"
"","","x","C00025","L-Glutamate;","C00064","L-Glutamine;","6.3.1.2","glutamate---ammonia ligase;","map00250; map00330; map00910","Alanine, aspartate and glutamate metabolism; Arginine and proline metabolism; Nitrogen metabolism","cac","csc","cth","bli","tna","cbe","cpf","eco","ava","ana","cre","naz"
"","","x","C00111","Glycerone phosphate;","C00118","D-Glyceraldehyde 3-phosphate;","5.3.1.1","triose-phosphate isomerase;","map00010; map00051; map00562; map00710","Glycolysis / Gluconeogenesis; Fructose and mannose metabolism; Inositol phosphate metabolism; Carbon fixation in photosynthetic organisms","cac","csc","cth","bli","tna","cbe","cpf","eco","ava","ana","cre","naz"
"","","x","C00111","Glycerone phosphate;","C01094","D-Fructose 1-phosphate","4.1.2.13","fructose-bisphosphate aldolase;","map00051","Fructose and mannose metabolism","cac","csc","cth","bli","tna","cbe","cpf","eco","ava","ana","cre","naz"
"","","x","C00117","D-Ribose 5-phosphate;","C05382","Sedoheptulose 7-phosphate;","2.2.1.1","transketolase;","map00030; map00710","Pentose phosphate pathway; Carbon fixation in photosynthetic organisms","cac","csc","cth","bli","tna","cbe","cpf","eco","ava","ana","cre","naz"
"","","x","C11434","2-C-Methyl-D-erythritol 4-phosphate","C11437","1-Deoxy-D-xylulose 5-phosphate","1.1.1.267","1-deoxy-D-xylulose-5-phosphate reductoisomerase;","map00900","Terpenoid backbone biosynthesis","cac","csc","cth","bli","tna","cbe","cpf","eco","ava","ana","cre","naz"
"","","x","C11434","2-C-Methyl-D-erythritol 4-phosphate","C11435","4-(Cytidine 5'-diphospho)-2-C-methyl-D-erythritol","2.7.7.60","2-C-methyl-D-erythritol 4-phosphate cytidylyltransferase;","map00900","Terpenoid backbone biosynthesis","cac","csc","cth","bli","tna","cbe","cpf","eco","ava","ana","cre","naz"
"","","x","C11435","4-(Cytidine 5'-diphospho)-2-C-methyl-D-erythritol","C11436","2-Phospho-4-(cytidine 5'-diphospho)-2-C-methyl-D-erythritol","2.7.1.148","4-(cytidine 5'-diphospho)-2-C-methyl-D-erythritol kinase;","map00900","Terpenoid backbone biosynthesis","cac","csc","cth","bli","tna","cbe","cpf","eco","ava","ana","cre","naz"
"","","x","C00111","Glycerone phosphate;","C05378","beta-D-Fructose 1,6-bisphosphate","4.1.2.13","fructose-bisphosphate aldolase;","map00010; map00051","Glycolysis / Gluconeogenesis; Fructose and mannose metabolism","cac","csc","cth","bli","tna","cbe","cpf","eco","ava","ana","cre","naz"
"","","x","C01134","Pantetheine 4'-phosphate;","C04352","(R)-4'-Phosphopantothenoyl-L-cysteine;","4.1.1.36","phosphopantothenoylcysteine decarboxylase;","map00770","Pantothenate and CoA biosynthesis","cac","csc","cth","bli","tna","cbe","cpf","eco","ava","ana","","naz"
"","","x","C00882","Dephospho-CoA;","C01134","Pantetheine 4'-phosphate;","2.7.7.3","pantetheine-phosphate adenylyltransferase;","map00770","Pantothenate and CoA biosynthesis","cac","csc","cth","bli","tna","cbe","cpf","eco","ava","ana","","naz"
"","","x","C00010","CoA;","C00882","Dephospho-CoA;","2.7.1.24","dephospho-CoA kinase;","map00770","Pantothenate and CoA biosynthesis","cac","csc","cth","bli","tna","cbe","cpf","eco","ava","ana","cre","naz"
"","","x","C00062","L-Arginine;","C03406","N-(L-Arginino)succinate;","4.3.2.1","argininosuccinate lyase;","map00330","Arginine and proline metabolism","cac","csc","cth","bli","tna","cbe","cpf","eco","ava","ana","cre","naz"
"","","x","C00352","D-Glucosamine 6-phosphate;","C05345","beta-D-Fructose 6-phosphate","2.6.1.16","glutamine---fructose-6-phosphate transaminase (isomerizing);","map00520","Amino sugar and nucleotide sugar metabolism","cac","csc","cth","bli","tna","cbe","cpf","eco","ava","ana","cre","naz"
"","","x","C00352","D-Glucosamine 6-phosphate;","C06156","alpha-D-Glucosamine 1-phosphate;","5.4.2.10","phosphoglucosamine mutase","map00520","Amino sugar and nucleotide sugar metabolism","cac","csc","cth","bli","tna","cbe","cpf","eco","ava","ana","","naz"
"","","x","C00118","D-Glyceraldehyde 3-phosphate;","C04442","2-Dehydro-3-deoxy-6-phospho-D-gluconate;","4.1.2.14","2-dehydro-3-deoxy-phosphogluconate aldolase;","map00030; map00040","Pentose phosphate pathway; Pentose and glucuronate interconversions","cac","csc","","bli","tna","cbe","cpf","eco","ava","ana","","naz"
"","","x","C00231","D-Xylulose 5-phosphate","C01101","L-Ribulose 5-phosphate","5.1.3.4","L-ribulose-5-phosphate 4-epimerase;","map00040; map00053","Pentose and glucuronate interconversions; Ascorbate and aldarate metabolism","cac","csc","","bli","tna","cbe","cpf","eco","","","",""
"","","x","C00295","Orotate;","C00337","(S)-Dihydroorotate;","1.3.3.1","dihydroorotate oxidase;","map00240","Pyrimidine metabolism","cac","csc","cth","bli","tna","cbe","cpf","eco","ava","ana","","naz"
"","","x","C04501","N-Acetyl-alpha-D-glucosamine 1-phosphate","C06156","alpha-D-Glucosamine 1-phosphate;","2.3.1.157","glucosamine-1-phosphate N-acetyltransferase","map00520","Amino sugar and nucleotide sugar metabolism","cac","csc","cth","bli","tna","cbe","cpf","eco","ava","ana","","naz"
"","","x","C00043","UDP-N-acetyl-D-glucosamine;","C04501","N-Acetyl-alpha-D-glucosamine 1-phosphate","2.7.7.23","UDP-N-acetylglucosamine diphosphorylase;","map00520","Amino sugar and nucleotide sugar metabolism","cac","csc","cth","bli","tna","cbe","cpf","eco","ava","ana","cre","naz"
"","","x","C00043","UDP-N-acetyl-D-glucosamine;","C00645","N-Acetyl-D-mannosamine;","5.1.3.14","UDP-N-acetylglucosamine 2-epimerase;","map00520","Amino sugar and nucleotide sugar metabolism","cac","csc","cth","bli","tna","cbe","cpf","eco","ava","ana","","naz"
"","","x","C00043","UDP-N-acetyl-D-glucosamine;","C01170","UDP-N-acetyl-D-mannosamine","5.1.3.14","UDP-N-acetylglucosamine 2-epimerase;","map00520","Amino sugar and nucleotide sugar metabolism","cac","csc","cth","bli","tna","cbe","cpf","eco","ava","ana","","naz"
"","","x","C00043","UDP-N-acetyl-D-glucosamine;","C04631","UDP-N-acetyl-3-(1-carboxyvinyl)-D-glucosamine;","2.5.1.7","UDP-N-acetylglucosamine 1-carboxyvinyltransferase;","map00520; map00550","Amino sugar and nucleotide sugar metabolism; Peptidoglycan biosynthesis","cac","csc","cth","bli","tna","cbe","cpf","eco","ava","ana","","naz"
"","","x","C01050","UDP-N-acetylmuramate;","C04631","UDP-N-acetyl-3-(1-carboxyvinyl)-D-glucosamine;","1.1.1.158","UDP-N-acetylmuramate dehydrogenase;","map00520; map00550","Amino sugar and nucleotide sugar metabolism; Peptidoglycan biosynthesis","cac","csc","cth","bli","tna","cbe","cpf","eco","ava","ana","","naz"
"","","x","C01050","UDP-N-acetylmuramate;","C01212","UDP-N-acetylmuramoyl-L-alanine","6.3.2.8","UDP-N-acetylmuramate---L-alanine ligase;","map00471; map00550","D-Glutamine and D-glutamate metabolism; Peptidoglycan biosynthesis","cac","csc","cth","bli","tna","cbe","cpf","eco","ava","ana","","naz"
"","","x","C00692","UDP-N-acetylmuramoyl-L-alanyl-D-glutamate","C01212","UDP-N-acetylmuramoyl-L-alanine","6.3.2.9","UDP-N-acetylmuramoyl-L-alanine---D-glutamate ligase;","map00471; map00550","D-Glutamine and D-glutamate metabolism; Peptidoglycan biosynthesis","cac","csc","cth","bli","tna","cbe","cpf","eco","ava","ana","","naz"
"","","x","C11436","2-Phospho-4-(cytidine 5'-diphospho)-2-C-methyl-D-erythritol","C11453","2-C-Methyl-D-erythritol 2,4-cyclodiphosphate;","4.6.1.12","2-C-methyl-D-erythritol 2,4-cyclodiphosphate synthase;","map00900","Terpenoid backbone biosynthesis","cac","csc","cth","bli","tna","cbe","cpf","eco","ava","ana","cre","naz"
"","","x","C11453","2-C-Methyl-D-erythritol 2,4-cyclodiphosphate;","C11811","1-Hydroxy-2-methyl-2-butenyl 4-diphosphate;","1.17.7.1","(E)-4-hydroxy-3-methylbut-2-enyl-diphosphate synthase;","map00900","Terpenoid backbone biosynthesis","cac","csc","cth","bli","tna","cbe","cpf","eco","ava","ana","cre","naz"
"","","x","C00118","D-Glyceraldehyde 3-phosphate;","C11437","1-Deoxy-D-xylulose 5-phosphate","2.2.1.7","1-deoxy-D-xylulose-5-phosphate synthase;","map00900","Terpenoid backbone biosynthesis","cac","csc","cth","bli","tna","cbe","cpf","eco","ava","ana","cre","naz"
"","","x","C00117","D-Ribose 5-phosphate;","C00199","D-Ribulose 5-phosphate","5.3.1.6","ribose-5-phosphate isomerase;","map00030; map00710","Pentose phosphate pathway; Carbon fixation in photosynthetic organisms","cac","csc","cth","bli","tna","cbe","cpf","eco","ava","ana","cre","naz"
"","","x","C00295","Orotate;","C01103","Orotidine 5'-phosphate;","2.4.2.10","orotate phosphoribosyltransferase;","map00240","Pyrimidine metabolism","cac","csc","","bli","tna","cbe","cpf","eco","ava","ana","cre","naz"
"","","x","C03838","5'-Phosphoribosylglycinamide;","C04376","5'-Phosphoribosyl-N-formylglycinamide;","2.1.2.2","phosphoribosylglycinamide formyltransferase;","map00230","Purine metabolism","cac","csc","cth","bli","tna","cbe","cpf","eco","ava","ana","","naz"
"","","x","C04376","5'-Phosphoribosyl-N-formylglycinamide;","C04640","2-(Formamido)-N1-(5'-phosphoribosyl)acetamidine;","6.3.5.3","phosphoribosylformylglycinamidine synthase;","map00230","Purine metabolism","cac","csc","cth","bli","tna","cbe","cpf","eco","ava","ana","cre","naz"
"","","x","C03373","Aminoimidazole ribotide;","C04640","2-(Formamido)-N1-(5'-phosphoribosyl)acetamidine;","6.3.3.1","phosphoribosylformylglycinamidine cyclo-ligase;","map00230","Purine metabolism","cac","csc","cth","bli","tna","cbe","cpf","eco","ava","ana","cre","naz"
"","","x","C02739","1-(5-Phospho-D-ribosyl)-ATP;","C02741","Phosphoribosyl-AMP;","3.6.1.31","phosphoribosyl-ATP diphosphatase;","map00340","Histidine metabolism","cac","csc","cth","bli","tna","cbe","","eco","ava","ana","cre","naz"
"","","x","C02741","Phosphoribosyl-AMP;","C04896","5-(5-Phospho-D-ribosylaminoformimino)-1-(5-phosphoribosyl)-","3.5.4.19","phosphoribosyl-AMP cyclohydrolase;","map00340","Histidine metabolism","cac","csc","cth","bli","tna","cbe","","eco","ava","ana","cre","naz"
"","","x","C04896","5-(5-Phospho-D-ribosylaminoformimino)-1-(5-phosphoribosyl)-","C04916","N-(5'-Phospho-D-1'-ribulosylformimino)-5-amino-1-(5''-phospho-D-","5.3.1.16","1-(5-phosphoribosyl)-5-[(5-","map00340","Histidine metabolism","cac","csc","cth","bli","tna","cbe","","eco","ava","ana","cre","naz"

"Subsystem 21","0.030303030303030304","","","","","","","","","","cac","csc","","bli","tna","","cpf","eco","","","",""
"","","i","C00666","LL-2,6-Diaminoheptanedioate;","C04421","N-Succinyl-LL-2,6-diaminoheptanedioate;","3.5.1.18","succinyl-diaminopimelate desuccinylase;","map00300","Lysine biosynthesis","cac","csc","","bli","tna","","cpf","eco","","","",""
"","","x","C00666","LL-2,6-Diaminoheptanedioate;","C00680","meso-2,6-Diaminoheptanedioate;","5.1.1.7","diaminopimelate epimerase","map00300","Lysine biosynthesis","cac","csc","cth","bli","tna","cbe","cpf","eco","ava","ana","cre","naz"
"","","x","C00047","L-Lysine;","C00680","meso-2,6-Diaminoheptanedioate;","4.1.1.20","diaminopimelate decarboxylase;","map00300","Lysine biosynthesis","cac","csc","cth","bli","tna","cbe","cpf","eco","ava","ana","cre","naz"

"Subsystem 22","0.030303030303030304","","","","","","","","","","cac","","cth","bli","tna","cbe","","eco","","","",""
"","","i","C00263","L-Homoserine;","C01118","O-Succinyl-L-homoserine;","2.3.1.46","homoserine O-succinyltransferase;","map00270; map00920","Cysteine and methionine metabolism; Sulfur metabolism","cac","","cth","bli","tna","cbe","","eco","","","",""
"","","x","C00263","L-Homoserine;","C00441","L-Aspartate 4-semialdehyde;","1.1.1.3","homoserine dehydrogenase;","map00260; map00270; map00300","Glycine, serine and threonine metabolism; Cysteine and methionine metabolism; Lysine biosynthesis","cac","csc","cth","bli","tna","cbe","","eco","ava","ana","cre","naz"
"","","x","C00441","L-Aspartate 4-semialdehyde;","C03340","L-2,3-Dihydrodipicolinate;","4.2.1.52","dihydrodipicolinate synthase;","map00300","Lysine biosynthesis","cac","csc","cth","bli","tna","cbe","cpf","eco","ava","ana","cre","naz"
"","","x","C03340","L-2,3-Dihydrodipicolinate;","C03972","2,3,4,5-Tetrahydrodipicolinate;","1.3.1.26","dihydrodipicolinate reductase;","map00300","Lysine biosynthesis","cac","csc","cth","bli","tna","cbe","cpf","eco","ava","ana","cre","naz"
"","","x","C00441","L-Aspartate 4-semialdehyde;","C03082","4-Phospho-L-aspartate;","1.2.1.11","aspartate-semialdehyde dehydrogenase;","map00260; map00270; map00300","Glycine, serine and threonine metabolism; Cysteine and methionine metabolism; Lysine biosynthesis","cac","csc","cth","bli","tna","cbe","cpf","eco","ava","ana","cre","naz"
"","","x","C00049","L-Aspartate;","C03082","4-Phospho-L-aspartate;","2.7.2.4","aspartate kinase;","map00260; map00270; map00300","Glycine, serine and threonine metabolism; Cysteine and methionine metabolism; Lysine biosynthesis","cac","csc","cth","bli","tna","cbe","cpf","eco","ava","ana","cre","naz"
"","","x","C00049","L-Aspartate;","C00099","beta-Alanine;","4.1.1.11","aspartate 1-decarboxylase;","map00410; map00770","beta-Alanine metabolism; Pantothenate and CoA biosynthesis","cac","csc","cth","bli","tna","cbe","","eco","ava","ana","","naz"
"","","x","C00036","Oxaloacetate;","C00049","L-Aspartate;","2.6.1.1","aspartate transaminase;","map00250; map00710","Alanine, aspartate and glutamate metabolism; Carbon fixation in photosynthetic organisms","cac","csc","cth","bli","tna","cbe","cpf","eco","ava","ana","cre","naz"
"","","x","C00099","beta-Alanine;","C00864","Pantothenate;","6.3.2.1","pantoate---beta-alanine ligase;","map00410; map00770","beta-Alanine metabolism; Pantothenate and CoA biosynthesis","cac","csc","cth","bli","tna","cbe","","eco","ava","ana","cre","naz"
"","","x","C00522","(R)-Pantoate;","C00864","Pantothenate;","6.3.2.1","pantoate---beta-alanine ligase;","map00770","Pantothenate and CoA biosynthesis","cac","csc","cth","bli","tna","cbe","","eco","ava","ana","cre","naz"
"","","x","C00025","L-Glutamate;","C00049","L-Aspartate;","2.6.1.1","aspartate transaminase;","map00250; map00330","Alanine, aspartate and glutamate metabolism; Arginine and proline metabolism","cac","csc","cth","bli","tna","cbe","cpf","eco","ava","ana","cre","naz"
"","","x","C00025","L-Glutamate;","C00026","2-Oxoglutarate;","2.6.1.1","aspartate transaminase;","map00250","Alanine, aspartate and glutamate metabolism","cac","csc","cth","bli","tna","cbe","cpf","eco","ava","ana","cre","naz"
"","","x","C00025","L-Glutamate;","C03287","L-Glutamyl 5-phosphate;","2.7.2.11","glutamate 5-kinase;","map00330","Arginine and proline metabolism","cac","csc","cth","bli","tna","cbe","cpf","eco","ava","ana","cre","naz"
"","","x","C00025","L-Glutamate;","C00026","2-Oxoglutarate;","1.4.1.13","glutamate synthase (NADPH);","map00250","Alanine, aspartate and glutamate metabolism","cac","csc","cth","bli","tna","cbe","cpf","eco","","","cre",""
"","","x","C00025","L-Glutamate;","C00624","N-Acetyl-L-glutamate;","2.3.1.1","amino-acid N-acetyltransferase;","map00330","Arginine and proline metabolism","cac","","cth","bli","tna","cbe","","eco","ava","ana","cre","naz"
"","","x","C00624","N-Acetyl-L-glutamate;","C04133","N-Acetyl-L-glutamate 5-phosphate;","2.7.2.8","acetylglutamate kinase;","map00330","Arginine and proline metabolism","cac","csc","cth","bli","tna","cbe","","eco","ava","ana","cre","naz"
"","","x","C00025","L-Glutamate;","C00026","2-Oxoglutarate;","1.4.1.14","glutamate synthase (NADH);","map00250","Alanine, aspartate and glutamate metabolism","cac","csc","cth","bli","tna","cbe","cpf","eco","","","cre",""
"","","x","C01250","N-Acetyl-L-glutamate 5-semialdehyde;","C04133","N-Acetyl-L-glutamate 5-phosphate;","1.2.1.38","N-acetyl-gamma-glutamyl-phosphate reductase;","map00330","Arginine and proline metabolism","cac","csc","cth","bli","tna","cbe","","eco","ava","ana","cre","naz"
"","","x","C00025","L-Glutamate;","C00064","L-Glutamine;","6.3.1.2","glutamate---ammonia ligase;","map00250; map00330; map00910","Alanine, aspartate and glutamate metabolism; Arginine and proline metabolism; Nitrogen metabolism","cac","csc","cth","bli","tna","cbe","cpf","eco","ava","ana","cre","naz"
"","","x","C00064","L-Glutamine;","C00169","Carbamoyl phosphate","6.3.5.5","carbamoyl-phosphate synthase (glutamine-hydrolysing);","map00240; map00250","Pyrimidine metabolism; Alanine, aspartate and glutamate metabolism","cac","csc","cth","bli","tna","cbe","cpf","eco","ava","ana","cre","naz"
"","","x","C00169","Carbamoyl phosphate","C00327","L-Citrulline;","2.1.3.3","ornithine carbamoyltransferase;","map00330","Arginine and proline metabolism","cac","csc","cth","bli","tna","cbe","cpf","eco","ava","ana","cre","naz"
"","","x","C00327","L-Citrulline;","C03406","N-(L-Arginino)succinate;","6.3.4.5","argininosuccinate synthase;","map00330","Arginine and proline metabolism","cac","csc","cth","bli","tna","cbe","cpf","eco","ava","ana","cre","naz"
"","","x","C00169","Carbamoyl phosphate","C00438","N-Carbamoyl-L-aspartate","2.1.3.2","aspartate carbamoyltransferase;","map00240; map00250","Pyrimidine metabolism; Alanine, aspartate and glutamate metabolism","cac","csc","cth","bli","tna","cbe","cpf","eco","ava","ana","cre","naz"
"","","x","C00337","(S)-Dihydroorotate;","C00438","N-Carbamoyl-L-aspartate","3.5.2.3","dihydroorotase;","map00240","Pyrimidine metabolism","cac","csc","cth","bli","tna","cbe","cpf","eco","ava","ana","cre","naz"
"","","x","C00077","L-Ornithine;","C00327","L-Citrulline;","2.1.3.3","ornithine carbamoyltransferase;","map00330","Arginine and proline metabolism","cac","csc","cth","bli","tna","cbe","cpf","eco","ava","ana","cre","naz"
"","","x","C00122","Fumarate;","C03406","N-(L-Arginino)succinate;","4.3.2.1","argininosuccinate lyase;","map00250; map00330","Alanine, aspartate and glutamate metabolism; Arginine and proline metabolism","cac","csc","cth","bli","tna","cbe","cpf","eco","ava","ana","cre","naz"
"","","x","C00122","Fumarate;","C00149","(S)-Malate;","4.2.1.2","fumarate hydratase;","map00020; map00720","Citrate cycle (TCA cycle); Reductive carboxylate cycle (CO2 fixation)","cac","csc","cth","bli","tna","cbe","","eco","ava","ana","cre",""
"","","x","C01165","L-Glutamate 5-semialdehyde;","C03287","L-Glutamyl 5-phosphate;","1.2.1.41","glutamate-5-semialdehyde dehydrogenase;","map00330","Arginine and proline metabolism","cac","csc","cth","bli","tna","cbe","cpf","eco","ava","ana","cre","naz"
"","","x","C00062","L-Arginine;","C03406","N-(L-Arginino)succinate;","4.3.2.1","argininosuccinate lyase;","map00330","Arginine and proline metabolism","cac","csc","cth","bli","tna","cbe","cpf","eco","ava","ana","cre","naz"
"","","x","C00295","Orotate;","C00337","(S)-Dihydroorotate;","1.3.3.1","dihydroorotate oxidase;","map00240","Pyrimidine metabolism","cac","csc","cth","bli","tna","cbe","cpf","eco","ava","ana","","naz"
"","","x","C00049","L-Aspartate;","C03406","N-(L-Arginino)succinate;","6.3.4.5","argininosuccinate synthase;","map00250; map00330","Alanine, aspartate and glutamate metabolism; Arginine and proline metabolism","cac","csc","cth","bli","tna","cbe","cpf","eco","ava","ana","cre","naz"
"","","x","C00864","Pantothenate;","C03492","D-4'-Phosphopantothenate;","2.7.1.33","pantothenate kinase;","map00770","Pantothenate and CoA biosynthesis","cac","csc","cth","bli","tna","cbe","cpf","eco","ava","ana","cre","naz"
"","","x","C03492","D-4'-Phosphopantothenate;","C04352","(R)-4'-Phosphopantothenoyl-L-cysteine;","6.3.2.5","phosphopantothenate---cysteine ligase;","map00770","Pantothenate and CoA biosynthesis","cac","csc","cth","bli","tna","cbe","cpf","eco","ava","ana","","naz"
"","","x","C01134","Pantetheine 4'-phosphate;","C04352","(R)-4'-Phosphopantothenoyl-L-cysteine;","4.1.1.36","phosphopantothenoylcysteine decarboxylase;","map00770","Pantothenate and CoA biosynthesis","cac","csc","cth","bli","tna","cbe","cpf","eco","ava","ana","","naz"
"","","x","C00882","Dephospho-CoA;","C01134","Pantetheine 4'-phosphate;","2.7.7.3","pantetheine-phosphate adenylyltransferase;","map00770","Pantothenate and CoA biosynthesis","cac","csc","cth","bli","tna","cbe","cpf","eco","ava","ana","","naz"
"","","x","C00010","CoA;","C00882","Dephospho-CoA;","2.7.1.24","dephospho-CoA kinase;","map00770","Pantothenate and CoA biosynthesis","cac","csc","cth","bli","tna","cbe","cpf","eco","ava","ana","cre","naz"

"Subsystem 23","0.030303030303030304","","","","","","","","","","cac","csc","","bli","tna","cbe","","eco","","","",""
"","","i","C00333","D-Galacturonate;","C00558","D-Tagaturonate;","5.3.1.12","glucuronate isomerase;","map00040","Pentose and glucuronate interconversions","cac","csc","","bli","tna","cbe","","eco","","","",""

"Subsystem 24","0.030303030303030304","","","","","","","","","","cac","csc","","bli","tna","cbe","","eco","","","",""
"","","i","C00191","D-Glucuronate;","C00905","D-Fructuronate;","5.3.1.12","glucuronate isomerase;","map00040","Pentose and glucuronate interconversions","cac","csc","","bli","tna","cbe","","eco","","","",""

"Subsystem 25","0.030303030303030304","","","","","","","","","","cac","","cth","bli","","cbe","cpf","eco","","","",""
"","","i","C00022","Pyruvate;","C00024","Acetyl-CoA;","2.3.1.54","formate C-acetyltransferase;","map00620; map00650","Pyruvate metabolism; Butanoate metabolism","cac","","cth","bli","","cbe","cpf","eco","","","",""
"","","x","C00022","Pyruvate;","C00204","2-Dehydro-3-deoxy-D-gluconate;","4.2.1.-","<Lyases; Carbon-oxygen lyases; Hydro-lyases>","map00030; map00040","Pentose phosphate pathway; Pentose and glucuronate interconversions","cac","csc","cth","bli","tna","cbe","cpf","eco","ava","ana","cre","naz"
"","","x","C00024","Acetyl-CoA;","C03939","Acetyl-[acyl-carrier protein]","2.3.1.180","beta-ketoacyl-acyl-carrier-protein synthase III;","map00061","Fatty acid biosynthesis","cac","csc","cth","bli","","cbe","cpf","eco","ava","ana","cre","naz"
"","","x","C03939","Acetyl-[acyl-carrier protein]","C05744","Acetoacetyl-[acp];","2.3.1.180","beta-ketoacyl-acyl-carrier-protein synthase III;","map00061","Fatty acid biosynthesis","cac","csc","cth","bli","","cbe","cpf","eco","ava","ana","cre","naz"
"","","x","C03939","Acetyl-[acyl-carrier protein]","C05744","Acetoacetyl-[acp];","2.3.1.179","beta-ketoacyl-acyl-carrier-protein synthase II;","map00061","Fatty acid biosynthesis","cac","csc","cth","bli","tna","cbe","cpf","eco","ava","ana","cre","naz"
"","","x","C00022","Pyruvate;","C11437","1-Deoxy-D-xylulose 5-phosphate","2.2.1.7","1-deoxy-D-xylulose-5-phosphate synthase;","map00900","Terpenoid backbone biosynthesis","cac","csc","cth","bli","tna","cbe","cpf","eco","ava","ana","cre","naz"
"","","x","C01209","Malonyl-[acyl-carrier protein]","C05744","Acetoacetyl-[acp];","2.3.1.179","beta-ketoacyl-acyl-carrier-protein synthase II;","map00061","Fatty acid biosynthesis","cac","csc","cth","bli","tna","cbe","cpf","eco","ava","ana","cre","naz"
"","","x","C01209","Malonyl-[acyl-carrier protein]","C05762","3-Oxohexadecanoyl-[acp];","2.3.1.179","beta-ketoacyl-acyl-carrier-protein synthase II;","map00061","Fatty acid biosynthesis","cac","csc","cth","bli","tna","cbe","cpf","eco","ava","ana","cre","naz"
"","","x","C01209","Malonyl-[acyl-carrier protein]","C05753","3-Oxodecanoyl-[acp];","2.3.1.179","beta-ketoacyl-acyl-carrier-protein synthase II;","map00061","Fatty acid biosynthesis","cac","csc","cth","bli","tna","cbe","cpf","eco","ava","ana","cre","naz"
"","","x","C05752","Octanoyl-[acp];","C05753","3-Oxodecanoyl-[acp];","2.3.1.179","beta-ketoacyl-acyl-carrier-protein synthase II;","map00061","Fatty acid biosynthesis","cac","csc","cth","bli","tna","cbe","cpf","eco","ava","ana","cre","naz"
"","","x","C01209","Malonyl-[acyl-carrier protein]","C05759","3-Oxotetradecanoyl-[acp];","2.3.1.179","beta-ketoacyl-acyl-carrier-protein synthase II;","map00061","Fatty acid biosynthesis","cac","csc","cth","bli","tna","cbe","cpf","eco","ava","ana","cre","naz"
"","","x","C05223","Dodecanoyl-[acyl-carrier protein];","C05759","3-Oxotetradecanoyl-[acp];","2.3.1.179","beta-ketoacyl-acyl-carrier-protein synthase II;","map00061","Fatty acid biosynthesis","cac","csc","cth","bli","tna","cbe","cpf","eco","ava","ana","cre","naz"
"","","x","C01209","Malonyl-[acyl-carrier protein]","C05756","3-Oxododecanoyl-[acp];","2.3.1.179","beta-ketoacyl-acyl-carrier-protein synthase II;","map00061","Fatty acid biosynthesis","cac","csc","cth","bli","tna","cbe","cpf","eco","ava","ana","cre","naz"
"","","x","C05755","Decanoyl-[acp];","C05756","3-Oxododecanoyl-[acp];","2.3.1.179","beta-ketoacyl-acyl-carrier-protein synthase II;","map00061","Fatty acid biosynthesis","cac","csc","cth","bli","tna","cbe","cpf","eco","ava","ana","cre","naz"
"","","x","C00083","Malonyl-CoA;","C01209","Malonyl-[acyl-carrier protein]","2.3.1.39","[acyl-carrier-protein] S-malonyltransferase;","map00061","Fatty acid biosynthesis","cac","csc","cth","bli","tna","cbe","cpf","eco","ava","ana","cre","naz"
"","","x","C01209","Malonyl-[acyl-carrier protein]","C05746","3-Oxohexanoyl-[acp];","2.3.1.179","beta-ketoacyl-acyl-carrier-protein synthase II;","map00061","Fatty acid biosynthesis","cac","csc","cth","bli","tna","cbe","cpf","eco","ava","ana","cre","naz"
"","","x","C05746","3-Oxohexanoyl-[acp];","C05747","(R)-3-Hydroxyhexanoyl-[acp];","1.1.1.100","3-oxoacyl-[acyl-carrier-protein] reductase;","map00061","Fatty acid biosynthesis","cac","csc","cth","bli","tna","cbe","cpf","eco","ava","ana","cre","naz"
"","","x","C00204","2-Dehydro-3-deoxy-D-gluconate;","C00577","D-Glyceraldehyde","4.2.1.-","<Lyases; Carbon-oxygen lyases; Hydro-lyases>","map00030","Pentose phosphate pathway","cac","csc","cth","bli","tna","cbe","cpf","eco","ava","ana","cre","naz"
"","","x","C00024","Acetyl-CoA;","C00084","Acetaldehyde;","1.2.1.10","acetaldehyde dehydrogenase (acetylating);","map00620","Pyruvate metabolism","cac","","cth","bli","","cbe","cpf","eco","","","",""
"","","x","C01209","Malonyl-[acyl-carrier protein]","C05750","3-Oxooctanoyl-[acp];","2.3.1.179","beta-ketoacyl-acyl-carrier-protein synthase II;","map00061","Fatty acid biosynthesis","cac","csc","cth","bli","tna","cbe","cpf","eco","ava","ana","cre","naz"
"","","x","C05749","Hexanoyl-[acp];","C05750","3-Oxooctanoyl-[acp];","2.3.1.179","beta-ketoacyl-acyl-carrier-protein synthase II;","map00061","Fatty acid biosynthesis","cac","csc","cth","bli","tna","cbe","cpf","eco","ava","ana","cre","naz"
"","","x","C00084","Acetaldehyde;","C00469","Ethanol;","1.1.1.1","alcohol dehydrogenase;","map00010","Glycolysis / Gluconeogenesis","cac","csc","cth","bli","","cbe","cpf","eco","ava","ana","cre","naz"
"","","x","C01209","Malonyl-[acyl-carrier protein]","C05744","Acetoacetyl-[acp];","2.3.1.180","beta-ketoacyl-acyl-carrier-protein synthase III;","map00061","Fatty acid biosynthesis","cac","csc","cth","bli","","cbe","cpf","eco","ava","ana","cre","naz"
"","","x","C04619","(3R)-3-Hydroxydecanoyl-[acyl-carrier protein];","C05753","3-Oxodecanoyl-[acp];","1.1.1.100","3-oxoacyl-[acyl-carrier-protein] reductase;","map00061","Fatty acid biosynthesis","cac","csc","cth","bli","tna","cbe","cpf","eco","ava","ana","cre","naz"
"","","x","C04619","(3R)-3-Hydroxydecanoyl-[acyl-carrier protein];","C05754","trans-Dec-2-enoyl-[acp];","4.2.1.-","<Lyases; Carbon-oxygen lyases; Hydro-lyases>","map00061","Fatty acid biosynthesis","cac","csc","cth","bli","tna","cbe","cpf","eco","ava","ana","cre","naz"
"","","x","C04633","(3R)-3-Hydroxypalmitoyl-[acyl-carrier protein];","C05762","3-Oxohexadecanoyl-[acp];","1.1.1.100","3-oxoacyl-[acyl-carrier-protein] reductase;","map00061","Fatty acid biosynthesis","cac","csc","cth","bli","tna","cbe","cpf","eco","ava","ana","cre","naz"
"","","x","C04633","(3R)-3-Hydroxypalmitoyl-[acyl-carrier protein];","C05763","trans-Hexadec-2-enoyl-[acp];","4.2.1.-","<Lyases; Carbon-oxygen lyases; Hydro-lyases>","map00061","Fatty acid biosynthesis","cac","csc","cth","bli","tna","cbe","cpf","eco","ava","ana","cre","naz"
"","","x","C05756","3-Oxododecanoyl-[acp];","C05757","(R)-3-Hydroxydodecanoyl-[acp];","1.1.1.100","3-oxoacyl-[acyl-carrier-protein] reductase;","map00061","Fatty acid biosynthesis","cac","csc","cth","bli","tna","cbe","cpf","eco","ava","ana","cre","naz"
"","","x","C05757","(R)-3-Hydroxydodecanoyl-[acp];","C05758","trans-Dodec-2-enoyl-[acp];","4.2.1.-","<Lyases; Carbon-oxygen lyases; Hydro-lyases>","map00061","Fatty acid biosynthesis","cac","csc","cth","bli","tna","cbe","cpf","eco","ava","ana","cre","naz"
"","","x","C05745","Butyryl-[acp];","C05746","3-Oxohexanoyl-[acp];","2.3.1.179","beta-ketoacyl-acyl-carrier-protein synthase II;","map00061","Fatty acid biosynthesis","cac","csc","cth","bli","tna","cbe","cpf","eco","ava","ana","cre","naz"
"","","x","C11434","2-C-Methyl-D-erythritol 4-phosphate","C11437","1-Deoxy-D-xylulose 5-phosphate","1.1.1.267","1-deoxy-D-xylulose-5-phosphate reductoisomerase;","map00900","Terpenoid backbone biosynthesis","cac","csc","cth","bli","tna","cbe","cpf","eco","ava","ana","cre","naz"
"","","x","C11434","2-C-Methyl-D-erythritol 4-phosphate","C11435","4-(Cytidine 5'-diphospho)-2-C-methyl-D-erythritol","2.7.7.60","2-C-methyl-D-erythritol 4-phosphate cytidylyltransferase;","map00900","Terpenoid backbone biosynthesis","cac","csc","cth","bli","tna","cbe","cpf","eco","ava","ana","cre","naz"
"","","x","C11435","4-(Cytidine 5'-diphospho)-2-C-methyl-D-erythritol","C11436","2-Phospho-4-(cytidine 5'-diphospho)-2-C-methyl-D-erythritol","2.7.1.148","4-(cytidine 5'-diphospho)-2-C-methyl-D-erythritol kinase;","map00900","Terpenoid backbone biosynthesis","cac","csc","cth","bli","tna","cbe","cpf","eco","ava","ana","cre","naz"
"","","x","C04620","(3R)-3-Hydroxyoctanoyl-[acyl-carrier protein];","C05750","3-Oxooctanoyl-[acp];","1.1.1.100","3-oxoacyl-[acyl-carrier-protein] reductase;","map00061","Fatty acid biosynthesis","cac","csc","cth","bli","tna","cbe","cpf","eco","ava","ana","cre","naz"
"","","x","C04620","(3R)-3-Hydroxyoctanoyl-[acyl-carrier protein];","C05751","trans-Oct-2-enoyl-[acp];","4.2.1.-","<Lyases; Carbon-oxygen lyases; Hydro-lyases>","map00061","Fatty acid biosynthesis","cac","csc","cth","bli","tna","cbe","cpf","eco","ava","ana","cre","naz"
"","","x","C05747","(R)-3-Hydroxyhexanoyl-[acp];","C05748","trans-Hex-2-enoyl-[acp];","4.2.1.-","<Lyases; Carbon-oxygen lyases; Hydro-lyases>","map00061","Fatty acid biosynthesis","cac","csc","cth","bli","tna","cbe","cpf","eco","ava","ana","cre","naz"
"","","x","C11436","2-Phospho-4-(cytidine 5'-diphospho)-2-C-methyl-D-erythritol","C11453","2-C-Methyl-D-erythritol 2,4-cyclodiphosphate;","4.6.1.12","2-C-methyl-D-erythritol 2,4-cyclodiphosphate synthase;","map00900","Terpenoid backbone biosynthesis","cac","csc","cth","bli","tna","cbe","cpf","eco","ava","ana","cre","naz"
"","","x","C11453","2-C-Methyl-D-erythritol 2,4-cyclodiphosphate;","C11811","1-Hydroxy-2-methyl-2-butenyl 4-diphosphate;","1.17.7.1","(E)-4-hydroxy-3-methylbut-2-enyl-diphosphate synthase;","map00900","Terpenoid backbone biosynthesis","cac","csc","cth","bli","tna","cbe","cpf","eco","ava","ana","cre","naz"
"","","x","C00118","D-Glyceraldehyde 3-phosphate;","C11437","1-Deoxy-D-xylulose 5-phosphate","2.2.1.7","1-deoxy-D-xylulose-5-phosphate synthase;","map00900","Terpenoid backbone biosynthesis","cac","csc","cth","bli","tna","cbe","cpf","eco","ava","ana","cre","naz"
"","","x","C00118","D-Glyceraldehyde 3-phosphate;","C00231","D-Xylulose 5-phosphate","2.2.1.1","transketolase;","map00030; map00710","Pentose phosphate pathway; Carbon fixation in photosynthetic organisms","cac","csc","cth","bli","tna","cbe","cpf","eco","ava","ana","cre","naz"
"","","x","C00199","D-Ribulose 5-phosphate","C00231","D-Xylulose 5-phosphate","5.1.3.1","ribulose-phosphate 3-epimerase;","map00030; map00040; map00710","Pentose phosphate pathway; Pentose and glucuronate interconversions; Carbon fixation in photosynthetic organisms","cac","csc","cth","bli","tna","cbe","cpf","eco","ava","ana","cre","naz"
"","","x","C00231","D-Xylulose 5-phosphate","C05345","beta-D-Fructose 6-phosphate","2.2.1.1","transketolase;","map00030","Pentose phosphate pathway","cac","csc","cth","bli","tna","cbe","cpf","eco","ava","ana","cre","naz"
"","","x","C00668","alpha-D-Glucose 6-phosphate","C05345","beta-D-Fructose 6-phosphate","5.3.1.9","glucose-6-phosphate isomerase;","map00010; map00030; map00500; map00520","Glycolysis / Gluconeogenesis; Pentose phosphate pathway; Starch and sucrose metabolism; Amino sugar and nucleotide sugar metabolism","cac","csc","cth","bli","tna","cbe","cpf","eco","ava","ana","cre","naz"
"","","x","C00267","alpha-D-Glucose","C00668","alpha-D-Glucose 6-phosphate","2.7.1.2","glucokinase;","map00010; map00052; map00500; map00520","Glycolysis / Gluconeogenesis; Galactose metabolism; Starch and sucrose metabolism; Amino sugar and nucleotide sugar metabolism","cac","csc","cth","bli","tna","cbe","cpf","eco","ava","ana","","naz"
"","","x","C00118","D-Glyceraldehyde 3-phosphate;","C00236","3-Phospho-D-glyceroyl phosphate;","1.2.1.12","glyceraldehyde-3-phosphate dehydrogenase (phosphorylating);","map00010","Glycolysis / Gluconeogenesis","cac","csc","cth","bli","tna","cbe","cpf","eco","ava","ana","cre",""
"","","x","C05345","beta-D-Fructose 6-phosphate","C05378","beta-D-Fructose 1,6-bisphosphate","2.7.1.11","6-phosphofructokinase;","map00010; map00030; map00051","Glycolysis / Gluconeogenesis; Pentose phosphate pathway; Fructose and mannose metabolism","cac","csc","cth","bli","tna","cbe","cpf","eco","ava","ana","cre",""
"","","x","C00231","D-Xylulose 5-phosphate","C05382","Sedoheptulose 7-phosphate;","2.2.1.1","transketolase;","map00030; map00710","Pentose phosphate pathway; Carbon fixation in photosynthetic organisms","cac","csc","cth","bli","tna","cbe","cpf","eco","ava","ana","cre","naz"
"","","x","C00118","D-Glyceraldehyde 3-phosphate;","C00279","D-Erythrose 4-phosphate","2.2.1.1","transketolase;","map00030; map00710","Pentose phosphate pathway; Carbon fixation in photosynthetic organisms","cac","csc","cth","bli","tna","cbe","cpf","eco","ava","ana","cre","naz"
"","","x","C00668","alpha-D-Glucose 6-phosphate","C01172","beta-D-Glucose 6-phosphate","5.3.1.9","glucose-6-phosphate isomerase;","map00010; map00030; map00500","Glycolysis / Gluconeogenesis; Pentose phosphate pathway; Starch and sucrose metabolism","cac","csc","cth","bli","tna","cbe","cpf","eco","ava","ana","cre","naz"
"","","x","C00279","D-Erythrose 4-phosphate","C04691","2-Dehydro-3-deoxy-D-arabino-heptonate 7-phosphate;","2.5.1.54","3-deoxy-7-phosphoheptulonate synthase;","map00400","Phenylalanine, tyrosine and tryptophan biosynthesis","cac","csc","cth","bli","tna","cbe","cpf","eco","ava","ana","cre","naz"
"","","x","C00944","3-Dehydroquinate;","C04691","2-Dehydro-3-deoxy-D-arabino-heptonate 7-phosphate;","4.2.3.4","3-dehydroquinate synthase;","map00400","Phenylalanine, tyrosine and tryptophan biosynthesis","cac","csc","cth","bli","tna","cbe","cpf","eco","ava","ana","cre","naz"
"","","x","C00197","3-Phospho-D-glycerate;","C00236","3-Phospho-D-glyceroyl phosphate;","2.7.2.3","phosphoglycerate kinase;","map00010; map00710","Glycolysis / Gluconeogenesis; Carbon fixation in photosynthetic organisms","cac","csc","cth","bli","tna","cbe","cpf","eco","ava","ana","cre","naz"
"","","x","C00197","3-Phospho-D-glycerate;","C00631","2-Phospho-D-glycerate;","5.4.2.1","phosphoglycerate mutase;","map00010","Glycolysis / Gluconeogenesis","cac","csc","cth","bli","tna","cbe","cpf","eco","ava","ana","cre","naz"
"","","x","C00197","3-Phospho-D-glycerate;","C03232","3-Phosphonooxypyruvate;","1.1.1.95","phosphoglycerate dehydrogenase;","map00260","Glycine, serine and threonine metabolism","cac","csc","cth","bli","tna","cbe","cpf","eco","ava","ana","cre","naz"
"","","x","C01172","beta-D-Glucose 6-phosphate","C05345","beta-D-Fructose 6-phosphate","5.3.1.9","glucose-6-phosphate isomerase;","map00010; map00030; map00500","Glycolysis / Gluconeogenesis; Pentose phosphate pathway; Starch and sucrose metabolism","cac","csc","cth","bli","tna","cbe","cpf","eco","ava","ana","cre","naz"
"","","x","C00118","D-Glyceraldehyde 3-phosphate;","C05378","beta-D-Fructose 1,6-bisphosphate","4.1.2.13","fructose-bisphosphate aldolase;","map00010; map00030; map00051","Glycolysis / Gluconeogenesis; Pentose phosphate pathway; Fructose and mannose metabolism","cac","csc","cth","bli","tna","cbe","cpf","eco","ava","ana","cre","naz"
"","","x","C00117","D-Ribose 5-phosphate;","C00118","D-Glyceraldehyde 3-phosphate;","2.2.1.1","transketolase;","map00030; map00710","Pentose phosphate pathway; Carbon fixation in photosynthetic organisms","cac","csc","cth","bli","tna","cbe","cpf","eco","ava","ana","cre","naz"
"","","x","C00117","D-Ribose 5-phosphate;","C00119","5-Phospho-alpha-D-ribose 1-diphosphate;","2.7.6.1","ribose-phosphate diphosphokinase;","map00030; map00230","Pentose phosphate pathway; Purine metabolism","cac","csc","cth","bli","tna","cbe","cpf","eco","ava","ana","cre","naz"
"","","x","C00119","5-Phospho-alpha-D-ribose 1-diphosphate;","C03090","5-Phosphoribosylamine;","2.4.2.14","amidophosphoribosyltransferase;","map00230","Purine metabolism","cac","csc","cth","bli","tna","cbe","cpf","eco","ava","ana","cre","naz"
"","","x","C03090","5-Phosphoribosylamine;","C03838","5'-Phosphoribosylglycinamide;","6.3.4.13","phosphoribosylamine---glycine ligase;","map00230","Purine metabolism","cac","csc","cth","bli","tna","cbe","cpf","eco","ava","ana","cre","naz"
"","","x","C00275","D-Mannose 6-phosphate","C05345","beta-D-Fructose 6-phosphate","5.3.1.8","mannose-6-phosphate isomerase;","map00051; map00520","Fructose and mannose metabolism; Amino sugar and nucleotide sugar metabolism","cac","csc","cth","bli","tna","cbe","cpf","eco","ava","ana","cre","naz"
"","","x","C00074","Phosphoenolpyruvate;","C04691","2-Dehydro-3-deoxy-D-arabino-heptonate 7-phosphate;","2.5.1.54","3-deoxy-7-phosphoheptulonate synthase;","map00400","Phenylalanine, tyrosine and tryptophan biosynthesis","cac","csc","cth","bli","tna","cbe","cpf","eco","ava","ana","cre","naz"
"","","x","C00095","D-Fructose;","C05345","beta-D-Fructose 6-phosphate","2.7.1.4","fructokinase;","map00051; map00500","Fructose and mannose metabolism; Starch and sucrose metabolism","cac","csc","cth","bli","tna","cbe","cpf","eco","ava","ana","","naz"
"","","x","C00352","D-Glucosamine 6-phosphate;","C05345","beta-D-Fructose 6-phosphate","3.5.1.-","<Hydrolases; Acting on carbon-nitrogen bonds, other than peptide bonds; In linear amides>","map00520","Amino sugar and nucleotide sugar metabolism","cac","","cth","bli","tna","cbe","cpf","eco","ava","ana","","naz"
"","","x","C00352","D-Glucosamine 6-phosphate;","C06156","alpha-D-Glucosamine 1-phosphate;","5.4.2.10","phosphoglucosamine mutase","map00520","Amino sugar and nucleotide sugar metabolism","cac","csc","cth","bli","tna","cbe","cpf","eco","ava","ana","","naz"
"","","x","C00944","3-Dehydroquinate;","C02637","3-Dehydroshikimate","4.2.1.10","3-dehydroquinate dehydratase;","map00400","Phenylalanine, tyrosine and tryptophan biosynthesis","cac","csc","cth","bli","tna","cbe","cpf","eco","ava","ana","cre","naz"
"","","x","C00493","Shikimate;","C02637","3-Dehydroshikimate","1.1.1.25","shikimate dehydrogenase;","map00400","Phenylalanine, tyrosine and tryptophan biosynthesis","cac","csc","cth","bli","tna","cbe","cpf","eco","ava","ana","cre","naz"
"","","x","C00493","Shikimate;","C03175","Shikimate 3-phosphate;","2.7.1.71","shikimate kinase;","map00400","Phenylalanine, tyrosine and tryptophan biosynthesis","cac","csc","cth","bli","","cbe","cpf","eco","ava","ana","","naz"
"","","x","C01269","5-O-(1-Carboxyvinyl)-3-phosphoshikimate;","C03175","Shikimate 3-phosphate;","2.5.1.19","3-phosphoshikimate 1-carboxyvinyltransferase;","map00400","Phenylalanine, tyrosine and tryptophan biosynthesis","cac","csc","cth","bli","tna","cbe","cpf","eco","ava","ana","cre","naz"
"","","x","C00251","Chorismate;","C01269","5-O-(1-Carboxyvinyl)-3-phosphoshikimate;","4.2.3.5","chorismate synthase;","map00400","Phenylalanine, tyrosine and tryptophan biosynthesis","cac","csc","cth","bli","tna","cbe","cpf","eco","ava","ana","cre","naz"
"","","x","C00251","Chorismate;","C00254","Prephenate;","5.4.99.5","chorismate mutase;","map00400","Phenylalanine, tyrosine and tryptophan biosynthesis","cac","csc","cth","bli","tna","cbe","cpf","eco","ava","ana","","naz"
"","","x","C00279","D-Erythrose 4-phosphate","C05345","beta-D-Fructose 6-phosphate","2.2.1.1","transketolase;","map00030","Pentose phosphate pathway","cac","csc","cth","bli","tna","cbe","cpf","eco","ava","ana","cre","naz"
"","","x","C00074","Phosphoenolpyruvate;","C00631","2-Phospho-D-glycerate;","4.2.1.11","phosphopyruvate hydratase;","map00010","Glycolysis / Gluconeogenesis","cac","csc","cth","bli","tna","cbe","cpf","eco","ava","ana","cre","naz"
"","","x","C00117","D-Ribose 5-phosphate;","C05382","Sedoheptulose 7-phosphate;","2.2.1.1","transketolase;","map00030; map00710","Pentose phosphate pathway; Carbon fixation in photosynthetic organisms","cac","csc","cth","bli","tna","cbe","cpf","eco","ava","ana","cre","naz"
"","","x","C00111","Glycerone phosphate;","C00118","D-Glyceraldehyde 3-phosphate;","5.3.1.1","triose-phosphate isomerase;","map00010; map00051; map00562; map00710","Glycolysis / Gluconeogenesis; Fructose and mannose metabolism; Inositol phosphate metabolism; Carbon fixation in photosynthetic organisms","cac","csc","cth","bli","tna","cbe","cpf","eco","ava","ana","cre","naz"
"","","x","C00111","Glycerone phosphate;","C01094","D-Fructose 1-phosphate","4.1.2.13","fructose-bisphosphate aldolase;","map00051","Fructose and mannose metabolism","cac","csc","cth","bli","tna","cbe","cpf","eco","ava","ana","cre","naz"
"","","x","C00111","Glycerone phosphate;","C05378","beta-D-Fructose 1,6-bisphosphate","4.1.2.13","fructose-bisphosphate aldolase;","map00010; map00051","Glycolysis / Gluconeogenesis; Fructose and mannose metabolism","cac","csc","cth","bli","tna","cbe","cpf","eco","ava","ana","cre","naz"
"","","x","C00352","D-Glucosamine 6-phosphate;","C05345","beta-D-Fructose 6-phosphate","2.6.1.16","glutamine---fructose-6-phosphate transaminase (isomerizing);","map00520","Amino sugar and nucleotide sugar metabolism","cac","csc","cth","bli","tna","cbe","cpf","eco","ava","ana","cre","naz"
"","","x","C04501","N-Acetyl-alpha-D-glucosamine 1-phosphate","C06156","alpha-D-Glucosamine 1-phosphate;","2.3.1.157","glucosamine-1-phosphate N-acetyltransferase","map00520","Amino sugar and nucleotide sugar metabolism","cac","csc","cth","bli","tna","cbe","cpf","eco","ava","ana","","naz"
"","","x","C00043","UDP-N-acetyl-D-glucosamine;","C04501","N-Acetyl-alpha-D-glucosamine 1-phosphate","2.7.7.23","UDP-N-acetylglucosamine diphosphorylase;","map00520","Amino sugar and nucleotide sugar metabolism","cac","csc","cth","bli","tna","cbe","cpf","eco","ava","ana","cre","naz"
"","","x","C00043","UDP-N-acetyl-D-glucosamine;","C00645","N-Acetyl-D-mannosamine;","5.1.3.14","UDP-N-acetylglucosamine 2-epimerase;","map00520","Amino sugar and nucleotide sugar metabolism","cac","csc","cth","bli","tna","cbe","cpf","eco","ava","ana","","naz"
"","","x","C00043","UDP-N-acetyl-D-glucosamine;","C01170","UDP-N-acetyl-D-mannosamine","5.1.3.14","UDP-N-acetylglucosamine 2-epimerase;","map00520","Amino sugar and nucleotide sugar metabolism","cac","csc","cth","bli","tna","cbe","cpf","eco","ava","ana","","naz"
"","","x","C00043","UDP-N-acetyl-D-glucosamine;","C04631","UDP-N-acetyl-3-(1-carboxyvinyl)-D-glucosamine;","2.5.1.7","UDP-N-acetylglucosamine 1-carboxyvinyltransferase;","map00520; map00550","Amino sugar and nucleotide sugar metabolism; Peptidoglycan biosynthesis","cac","csc","cth","bli","tna","cbe","cpf","eco","ava","ana","","naz"
"","","x","C01050","UDP-N-acetylmuramate;","C04631","UDP-N-acetyl-3-(1-carboxyvinyl)-D-glucosamine;","1.1.1.158","UDP-N-acetylmuramate dehydrogenase;","map00520; map00550","Amino sugar and nucleotide sugar metabolism; Peptidoglycan biosynthesis","cac","csc","cth","bli","tna","cbe","cpf","eco","ava","ana","","naz"
"","","x","C01050","UDP-N-acetylmuramate;","C01212","UDP-N-acetylmuramoyl-L-alanine","6.3.2.8","UDP-N-acetylmuramate---L-alanine ligase;","map00471; map00550","D-Glutamine and D-glutamate metabolism; Peptidoglycan biosynthesis","cac","csc","cth","bli","tna","cbe","cpf","eco","ava","ana","","naz"
"","","x","C00692","UDP-N-acetylmuramoyl-L-alanyl-D-glutamate","C01212","UDP-N-acetylmuramoyl-L-alanine","6.3.2.9","UDP-N-acetylmuramoyl-L-alanine---D-glutamate ligase;","map00471; map00550","D-Glutamine and D-glutamate metabolism; Peptidoglycan biosynthesis","cac","csc","cth","bli","tna","cbe","cpf","eco","ava","ana","","naz"
"","","x","C00117","D-Ribose 5-phosphate;","C00199","D-Ribulose 5-phosphate","5.3.1.6","ribose-5-phosphate isomerase;","map00030; map00710","Pentose phosphate pathway; Carbon fixation in photosynthetic organisms","cac","csc","cth","bli","tna","cbe","cpf","eco","ava","ana","cre","naz"
"","","x","C03838","5'-Phosphoribosylglycinamide;","C04376","5'-Phosphoribosyl-N-formylglycinamide;","2.1.2.2","phosphoribosylglycinamide formyltransferase;","map00230","Purine metabolism","cac","csc","cth","bli","tna","cbe","cpf","eco","ava","ana","","naz"
"","","x","C04376","5'-Phosphoribosyl-N-formylglycinamide;","C04640","2-(Formamido)-N1-(5'-phosphoribosyl)acetamidine;","6.3.5.3","phosphoribosylformylglycinamidine synthase;","map00230","Purine metabolism","cac","csc","cth","bli","tna","cbe","cpf","eco","ava","ana","cre","naz"
"","","x","C03373","Aminoimidazole ribotide;","C04640","2-(Formamido)-N1-(5'-phosphoribosyl)acetamidine;","6.3.3.1","phosphoribosylformylglycinamidine cyclo-ligase;","map00230","Purine metabolism","cac","csc","cth","bli","tna","cbe","cpf","eco","ava","ana","cre","naz"
"","","x","C05761","Tetradecanoyl-[acp];","C05762","3-Oxohexadecanoyl-[acp];","2.3.1.179","beta-ketoacyl-acyl-carrier-protein synthase II;","map00061","Fatty acid biosynthesis","cac","csc","cth","bli","tna","cbe","cpf","eco","ava","ana","cre","naz"
"","","x","C04618","(3R)-3-Hydroxybutanoyl-[acyl-carrier protein];","C05744","Acetoacetyl-[acp];","1.1.1.100","3-oxoacyl-[acyl-carrier-protein] reductase;","map00061","Fatty acid biosynthesis","cac","csc","cth","bli","tna","cbe","cpf","eco","ava","ana","cre","naz"
"","","x","C04246","But-2-enoyl-[acyl-carrier protein]","C04618","(3R)-3-Hydroxybutanoyl-[acyl-carrier protein];","4.2.1.-","<Lyases; Carbon-oxygen lyases; Hydro-lyases>","map00061","Fatty acid biosynthesis","cac","csc","cth","bli","tna","cbe","cpf","eco","ava","ana","cre","naz"

"Subsystem 26","0.030303030303030304","","","","","","","","","","cac","","","bli","tna","cbe","cpf","eco","","","",""
"","","i","C00021","S-Adenosyl-L-homocysteine;","C03539","S-Ribosyl-L-homocysteine;","3.2.2.9","adenosylhomocysteine nucleosidase;","map00270","Cysteine and methionine metabolism","cac","","","bli","tna","cbe","cpf","eco","","","",""

"Subsystem 27","0.06666666666666667","","","","","","","","","","cac","","cth","bli","tna","cbe","cpf","eco","","","","naz"
"","","i","C00101","Tetrahydrofolate;","C00415","Dihydrofolate;","1.5.1.3","dihydrofolate reductase;","map00670; map00790","One carbon pool by folate; Folate biosynthesis","cac","","cth","bli","tna","cbe","cpf","eco","","","cre","naz"
"","","s","C00101","Tetrahydrofolate;","C00234","10-Formyltetrahydrofolate;","2.1.2.2","phosphoribosylglycinamide formyltransferase;","map00670","One carbon pool by folate","cac","csc","cth","bli","tna","cbe","cpf","eco","ava","ana","","naz"
"","","x","C00101","Tetrahydrofolate;","C00504","Folate;","1.5.1.3","dihydrofolate reductase;","map00670; map00790","One carbon pool by folate; Folate biosynthesis","cac","","cth","bli","tna","cbe","cpf","eco","","","cre","naz"
"","","x","C00101","Tetrahydrofolate;","C00143","5,10-Methylenetetrahydrofolate;","2.1.2.1","glycine hydroxymethyltransferase;","map00260; map00670","Glycine, serine and threonine metabolism; One carbon pool by folate","cac","csc","cth","bli","tna","cbe","cpf","eco","ava","ana","cre","naz"
"","","x","C00415","Dihydrofolate;","C00504","Folate;","1.5.1.3","dihydrofolate reductase;","map00670; map00790","One carbon pool by folate; Folate biosynthesis","cac","","cth","bli","tna","cbe","cpf","eco","","","cre","naz"
"","","x","C00101","Tetrahydrofolate;","C00234","10-Formyltetrahydrofolate;","2.1.2.3","phosphoribosylaminoimidazolecarboxamide formyltransferase;","map00670","One carbon pool by folate","cac","csc","cth","bli","tna","cbe","cpf","eco","ava","ana","cre","naz"
"","","x","C00101","Tetrahydrofolate;","C00445","5,10-Methenyltetrahydrofolate","2.1.2.2","phosphoribosylglycinamide formyltransferase;","map00670","One carbon pool by folate","cac","csc","cth","bli","tna","cbe","cpf","eco","ava","ana","","naz"
"","","x","C00234","10-Formyltetrahydrofolate;","C00445","5,10-Methenyltetrahydrofolate","3.5.4.9","methenyltetrahydrofolate cyclohydrolase;","map00630; map00670","Glyoxylate and dicarboxylate metabolism; One carbon pool by folate","cac","csc","cth","bli","tna","cbe","cpf","eco","ava","ana","","naz"
"","","x","C00143","5,10-Methylenetetrahydrofolate;","C00445","5,10-Methenyltetrahydrofolate","1.5.1.5","methylenetetrahydrofolate dehydrogenase (NADP+);","map00630; map00670","Glyoxylate and dicarboxylate metabolism; One carbon pool by folate","cac","csc","cth","bli","tna","cbe","cpf","eco","ava","ana","","naz"

"Subsystem 28","0.06666666666666667","","","","","","","","","","cac","csc","","bli","tna","cbe","cpf","eco","","","cre",""
"","","i","C00124","D-Galactose","G13032","null","3.2.1.23","beta-galactosidase;","map00531","Glycosaminoglycan degradation","cac","csc","","bli","tna","cbe","cpf","eco","","","cre",""
"","","x","C00124","D-Galactose","C00446","alpha-D-Galactose 1-phosphate;","2.7.1.6","galactokinase;","map00052; map00520","Galactose metabolism; Amino sugar and nucleotide sugar metabolism","cac","csc","","bli","tna","cbe","cpf","eco","","","cre",""
"","","x","G06780","null","G13032","null","3.2.1.23","beta-galactosidase;","map00531","Glycosaminoglycan degradation","cac","csc","","bli","tna","cbe","cpf","eco","","","cre",""

"Subsystem 29","0.06666666666666667","","","","","","","","","","cac","csc","","bli","tna","cbe","cpf","eco","","","cre",""
"","","i","G00109","null","G00110","null","3.2.1.23","beta-galactosidase;","map00604","Glycosphingolipid biosynthesis - ganglio series","cac","csc","","bli","tna","cbe","cpf","eco","","","cre",""

"Subsystem 30","0.06666666666666667","","","","","","","","","","cac","csc","cth","bli","","cbe","cpf","eco","ava","","",""
"","","i","C00197","3-Phospho-D-glycerate;","C00258","D-Glycerate;","2.7.1.31","glycerate kinase;","map00260; map00561; map00630","Glycine, serine and threonine metabolism; Glycerolipid metabolism; Glyoxylate and dicarboxylate metabolism","cac","csc","cth","bli","","cbe","cpf","eco","ava","","",""
"","","x","C00197","3-Phospho-D-glycerate;","C00236","3-Phospho-D-glyceroyl phosphate;","2.7.2.3","phosphoglycerate kinase;","map00010; map00710","Glycolysis / Gluconeogenesis; Carbon fixation in photosynthetic organisms","cac","csc","cth","bli","tna","cbe","cpf","eco","ava","ana","cre","naz"

"Subsystem 31","0.06666666666666667","","","","","","","","","","cac","csc","","bli","tna","cbe","cpf","eco","","","cre",""
"","","i","C01190","Glucosylceramide;","C01290","beta-D-Galactosyl-1,4-beta-D-glucosylceramide;","3.2.1.23","beta-galactosidase;","map00600","Sphingolipid metabolism","cac","csc","","bli","tna","cbe","cpf","eco","","","cre",""

"Subsystem 32","0.0707070707070707","","","","","","","","","","cac","","","bli","tna","cbe","cpf","","","","",""
"","","i","C00089","Sucrose;","C00267","alpha-D-Glucose","3.2.1.26","beta-fructofuranosidase;","map00052; map00500","Galactose metabolism; Starch and sucrose metabolism","cac","","","bli","tna","cbe","cpf","","","","cre",""
"","","s","C00352","D-Glucosamine 6-phosphate;","C05345","beta-D-Fructose 6-phosphate","3.5.1.-","<Hydrolases; Acting on carbon-nitrogen bonds, other than peptide bonds; In linear amides>","map00520","Amino sugar and nucleotide sugar metabolism","cac","","cth","bli","tna","cbe","cpf","eco","ava","ana","","naz"
"","","x","C00668","alpha-D-Glucose 6-phosphate","C05345","beta-D-Fructose 6-phosphate","5.3.1.9","glucose-6-phosphate isomerase;","map00010; map00030; map00500; map00520","Glycolysis / Gluconeogenesis; Pentose phosphate pathway; Starch and sucrose metabolism; Amino sugar and nucleotide sugar metabolism","cac","csc","cth","bli","tna","cbe","cpf","eco","ava","ana","cre","naz"
"","","x","C00118","D-Glyceraldehyde 3-phosphate;","C05345","beta-D-Fructose 6-phosphate","2.2.1.2","transaldolase;","map00030","Pentose phosphate pathway","cac","csc","","bli","tna","cbe","cpf","eco","ava","ana","cre","naz"
"","","x","C00118","D-Glyceraldehyde 3-phosphate;","C00231","D-Xylulose 5-phosphate","2.2.1.1","transketolase;","map00030; map00710","Pentose phosphate pathway; Carbon fixation in photosynthetic organisms","cac","csc","cth","bli","tna","cbe","cpf","eco","ava","ana","cre","naz"
"","","x","C00199","D-Ribulose 5-phosphate","C00231","D-Xylulose 5-phosphate","5.1.3.1","ribulose-phosphate 3-epimerase;","map00030; map00040; map00710","Pentose phosphate pathway; Pentose and glucuronate interconversions; Carbon fixation in photosynthetic organisms","cac","csc","cth","bli","tna","cbe","cpf","eco","ava","ana","cre","naz"
"","","x","C01172","beta-D-Glucose 6-phosphate","C05345","beta-D-Fructose 6-phosphate","5.3.1.9","glucose-6-phosphate isomerase;","map00010; map00030; map00500","Glycolysis / Gluconeogenesis; Pentose phosphate pathway; Starch and sucrose metabolism","cac","csc","cth","bli","tna","cbe","cpf","eco","ava","ana","cre","naz"
"","","x","C00267","alpha-D-Glucose","C00668","alpha-D-Glucose 6-phosphate","2.7.1.2","glucokinase;","map00010; map00052; map00500; map00520","Glycolysis / Gluconeogenesis; Galactose metabolism; Starch and sucrose metabolism; Amino sugar and nucleotide sugar metabolism","cac","csc","cth","bli","tna","cbe","cpf","eco","ava","ana","","naz"
"","","x","C00231","D-Xylulose 5-phosphate","C05345","beta-D-Fructose 6-phosphate","2.2.1.1","transketolase;","map00030","Pentose phosphate pathway","cac","csc","cth","bli","tna","cbe","cpf","eco","ava","ana","cre","naz"
"","","x","C00118","D-Glyceraldehyde 3-phosphate;","C00236","3-Phospho-D-glyceroyl phosphate;","1.2.1.12","glyceraldehyde-3-phosphate dehydrogenase (phosphorylating);","map00010","Glycolysis / Gluconeogenesis","cac","csc","cth","bli","tna","cbe","cpf","eco","ava","ana","cre",""
"","","x","C00197","3-Phospho-D-glycerate;","C00236","3-Phospho-D-glyceroyl phosphate;","2.7.2.3","phosphoglycerate kinase;","map00010; map00710","Glycolysis / Gluconeogenesis; Carbon fixation in photosynthetic organisms","cac","csc","cth","bli","tna","cbe","cpf","eco","ava","ana","cre","naz"
"","","x","C00197","3-Phospho-D-glycerate;","C00631","2-Phospho-D-glycerate;","5.4.2.1","phosphoglycerate mutase;","map00010","Glycolysis / Gluconeogenesis","cac","csc","cth","bli","tna","cbe","cpf","eco","ava","ana","cre","naz"
"","","x","C00118","D-Glyceraldehyde 3-phosphate;","C05378","beta-D-Fructose 1,6-bisphosphate","4.1.2.13","fructose-bisphosphate aldolase;","map00010; map00030; map00051","Glycolysis / Gluconeogenesis; Pentose phosphate pathway; Fructose and mannose metabolism","cac","csc","cth","bli","tna","cbe","cpf","eco","ava","ana","cre","naz"
"","","x","C00117","D-Ribose 5-phosphate;","C00118","D-Glyceraldehyde 3-phosphate;","2.2.1.1","transketolase;","map00030; map00710","Pentose phosphate pathway; Carbon fixation in photosynthetic organisms","cac","csc","cth","bli","tna","cbe","cpf","eco","ava","ana","cre","naz"
"","","x","C00275","D-Mannose 6-phosphate","C05345","beta-D-Fructose 6-phosphate","5.3.1.8","mannose-6-phosphate isomerase;","map00051; map00520","Fructose and mannose metabolism; Amino sugar and nucleotide sugar metabolism","cac","csc","cth","bli","tna","cbe","cpf","eco","ava","ana","cre","naz"
"","","x","C00089","Sucrose;","C02336","beta-D-Fructose;","3.2.1.26","beta-fructofuranosidase;","map00500","Starch and sucrose metabolism","cac","","","bli","tna","cbe","cpf","","","","cre",""
"","","x","C05345","beta-D-Fructose 6-phosphate","C05378","beta-D-Fructose 1,6-bisphosphate","2.7.1.11","6-phosphofructokinase;","map00010; map00030; map00051","Glycolysis / Gluconeogenesis; Pentose phosphate pathway; Fructose and mannose metabolism","cac","csc","cth","bli","tna","cbe","cpf","eco","ava","ana","cre",""
"","","x","C00231","D-Xylulose 5-phosphate","C05382","Sedoheptulose 7-phosphate;","2.2.1.1","transketolase;","map00030; map00710","Pentose phosphate pathway; Carbon fixation in photosynthetic organisms","cac","csc","cth","bli","tna","cbe","cpf","eco","ava","ana","cre","naz"
"","","x","C00279","D-Erythrose 4-phosphate","C05382","Sedoheptulose 7-phosphate;","2.2.1.2","transaldolase;","map00030","Pentose phosphate pathway","cac","csc","","bli","tna","cbe","cpf","eco","ava","ana","cre","naz"
"","","x","C00352","D-Glucosamine 6-phosphate;","C06156","alpha-D-Glucosamine 1-phosphate;","5.4.2.10","phosphoglucosamine mutase","map00520","Amino sugar and nucleotide sugar metabolism","cac","csc","cth","bli","tna","cbe","cpf","eco","ava","ana","","naz"
"","","x","C00095","D-Fructose;","C05345","beta-D-Fructose 6-phosphate","2.7.1.4","fructokinase;","map00051; map00500","Fructose and mannose metabolism; Starch and sucrose metabolism","cac","csc","cth","bli","tna","cbe","cpf","eco","ava","ana","","naz"
"","","x","C00279","D-Erythrose 4-phosphate","C05345","beta-D-Fructose 6-phosphate","2.2.1.1","transketolase;","map00030","Pentose phosphate pathway","cac","csc","cth","bli","tna","cbe","cpf","eco","ava","ana","cre","naz"
"","","x","C05345","beta-D-Fructose 6-phosphate","C05382","Sedoheptulose 7-phosphate;","2.2.1.2","transaldolase;","map00030","Pentose phosphate pathway","cac","csc","","bli","tna","cbe","cpf","eco","ava","ana","cre","naz"
"","","x","C00074","Phosphoenolpyruvate;","C00631","2-Phospho-D-glycerate;","4.2.1.11","phosphopyruvate hydratase;","map00010","Glycolysis / Gluconeogenesis","cac","csc","cth","bli","tna","cbe","cpf","eco","ava","ana","cre","naz"
"","","x","C00074","Phosphoenolpyruvate;","C04691","2-Dehydro-3-deoxy-D-arabino-heptonate 7-phosphate;","2.5.1.54","3-deoxy-7-phosphoheptulonate synthase;","map00400","Phenylalanine, tyrosine and tryptophan biosynthesis","cac","csc","cth","bli","tna","cbe","cpf","eco","ava","ana","cre","naz"
"","","x","C00944","3-Dehydroquinate;","C04691","2-Dehydro-3-deoxy-D-arabino-heptonate 7-phosphate;","4.2.3.4","3-dehydroquinate synthase;","map00400","Phenylalanine, tyrosine and tryptophan biosynthesis","cac","csc","cth","bli","tna","cbe","cpf","eco","ava","ana","cre","naz"
"","","x","C00944","3-Dehydroquinate;","C02637","3-Dehydroshikimate","4.2.1.10","3-dehydroquinate dehydratase;","map00400","Phenylalanine, tyrosine and tryptophan biosynthesis","cac","csc","cth","bli","tna","cbe","cpf","eco","ava","ana","cre","naz"
"","","x","C00118","D-Glyceraldehyde 3-phosphate;","C00279","D-Erythrose 4-phosphate","2.2.1.1","transketolase;","map00030; map00710","Pentose phosphate pathway; Carbon fixation in photosynthetic organisms","cac","csc","cth","bli","tna","cbe","cpf","eco","ava","ana","cre","naz"
"","","x","C00117","D-Ribose 5-phosphate;","C05382","Sedoheptulose 7-phosphate;","2.2.1.1","transketolase;","map00030; map00710","Pentose phosphate pathway; Carbon fixation in photosynthetic organisms","cac","csc","cth","bli","tna","cbe","cpf","eco","ava","ana","cre","naz"
"","","x","C00111","Glycerone phosphate;","C00118","D-Glyceraldehyde 3-phosphate;","5.3.1.1","triose-phosphate isomerase;","map00010; map00051; map00562; map00710","Glycolysis / Gluconeogenesis; Fructose and mannose metabolism; Inositol phosphate metabolism; Carbon fixation in photosynthetic organisms","cac","csc","cth","bli","tna","cbe","cpf","eco","ava","ana","cre","naz"
"","","x","C00111","Glycerone phosphate;","C01094","D-Fructose 1-phosphate","4.1.2.13","fructose-bisphosphate aldolase;","map00051","Fructose and mannose metabolism","cac","csc","cth","bli","tna","cbe","cpf","eco","ava","ana","cre","naz"
"","","x","C00111","Glycerone phosphate;","C05378","beta-D-Fructose 1,6-bisphosphate","4.1.2.13","fructose-bisphosphate aldolase;","map00010; map00051","Glycolysis / Gluconeogenesis; Fructose and mannose metabolism","cac","csc","cth","bli","tna","cbe","cpf","eco","ava","ana","cre","naz"
"","","x","C00493","Shikimate;","C02637","3-Dehydroshikimate","1.1.1.25","shikimate dehydrogenase;","map00400","Phenylalanine, tyrosine and tryptophan biosynthesis","cac","csc","cth","bli","tna","cbe","cpf","eco","ava","ana","cre","naz"
"","","x","C00352","D-Glucosamine 6-phosphate;","C05345","beta-D-Fructose 6-phosphate","2.6.1.16","glutamine---fructose-6-phosphate transaminase (isomerizing);","map00520","Amino sugar and nucleotide sugar metabolism","cac","csc","cth","bli","tna","cbe","cpf","eco","ava","ana","cre","naz"
"","","x","C00118","D-Glyceraldehyde 3-phosphate;","C04442","2-Dehydro-3-deoxy-6-phospho-D-gluconate;","4.1.2.14","2-dehydro-3-deoxy-phosphogluconate aldolase;","map00030; map00040","Pentose phosphate pathway; Pentose and glucuronate interconversions","cac","csc","","bli","tna","cbe","cpf","eco","ava","ana","","naz"
"","","x","C00022","Pyruvate;","C04442","2-Dehydro-3-deoxy-6-phospho-D-gluconate;","4.1.2.14","2-dehydro-3-deoxy-phosphogluconate aldolase;","map00030; map00040","Pentose phosphate pathway; Pentose and glucuronate interconversions","cac","csc","","bli","tna","cbe","cpf","eco","ava","ana","","naz"
"","","x","C00022","Pyruvate;","C00204","2-Dehydro-3-deoxy-D-gluconate;","4.2.1.-","<Lyases; Carbon-oxygen lyases; Hydro-lyases>","map00030; map00040","Pentose phosphate pathway; Pentose and glucuronate interconversions","cac","csc","cth","bli","tna","cbe","cpf","eco","ava","ana","cre","naz"
"","","x","C00022","Pyruvate;","C00186","(S)-Lactate;","1.1.1.27","L-lactate dehydrogenase;","map00010; map00620","Glycolysis / Gluconeogenesis; Pyruvate metabolism","cac","csc","cth","bli","tna","cbe","cpf","","","","",""
"","","x","C00204","2-Dehydro-3-deoxy-D-gluconate;","C04442","2-Dehydro-3-deoxy-6-phospho-D-gluconate;","2.7.1.45","2-dehydro-3-deoxygluconokinase;","map00030; map00040","Pentose phosphate pathway; Pentose and glucuronate interconversions","cac","csc","","bli","tna","cbe","cpf","eco","","","",""
"","","x","C00022","Pyruvate;","C11437","1-Deoxy-D-xylulose 5-phosphate","2.2.1.7","1-deoxy-D-xylulose-5-phosphate synthase;","map00900","Terpenoid backbone biosynthesis","cac","csc","cth","bli","tna","cbe","cpf","eco","ava","ana","cre","naz"
"","","x","C11434","2-C-Methyl-D-erythritol 4-phosphate","C11437","1-Deoxy-D-xylulose 5-phosphate","1.1.1.267","1-deoxy-D-xylulose-5-phosphate reductoisomerase;","map00900","Terpenoid backbone biosynthesis","cac","csc","cth","bli","tna","cbe","cpf","eco","ava","ana","cre","naz"
"","","x","C11434","2-C-Methyl-D-erythritol 4-phosphate","C11435","4-(Cytidine 5'-diphospho)-2-C-methyl-D-erythritol","2.7.7.60","2-C-methyl-D-erythritol 4-phosphate cytidylyltransferase;","map00900","Terpenoid backbone biosynthesis","cac","csc","cth","bli","tna","cbe","cpf","eco","ava","ana","cre","naz"
"","","x","C11435","4-(Cytidine 5'-diphospho)-2-C-methyl-D-erythritol","C11436","2-Phospho-4-(cytidine 5'-diphospho)-2-C-methyl-D-erythritol","2.7.1.148","4-(cytidine 5'-diphospho)-2-C-methyl-D-erythritol kinase;","map00900","Terpenoid backbone biosynthesis","cac","csc","cth","bli","tna","cbe","cpf","eco","ava","ana","cre","naz"
"","","x","C00668","alpha-D-Glucose 6-phosphate","C01172","beta-D-Glucose 6-phosphate","5.3.1.9","glucose-6-phosphate isomerase;","map00010; map00030; map00500","Glycolysis / Gluconeogenesis; Pentose phosphate pathway; Starch and sucrose metabolism","cac","csc","cth","bli","tna","cbe","cpf","eco","ava","ana","cre","naz"
"","","x","C00231","D-Xylulose 5-phosphate","C01101","L-Ribulose 5-phosphate","5.1.3.4","L-ribulose-5-phosphate 4-epimerase;","map00040; map00053","Pentose and glucuronate interconversions; Ascorbate and aldarate metabolism","cac","csc","","bli","tna","cbe","cpf","eco","","","",""
"","","x","C11436","2-Phospho-4-(cytidine 5'-diphospho)-2-C-methyl-D-erythritol","C11453","2-C-Methyl-D-erythritol 2,4-cyclodiphosphate;","4.6.1.12","2-C-methyl-D-erythritol 2,4-cyclodiphosphate synthase;","map00900","Terpenoid backbone biosynthesis","cac","csc","cth","bli","tna","cbe","cpf","eco","ava","ana","cre","naz"
"","","x","C11453","2-C-Methyl-D-erythritol 2,4-cyclodiphosphate;","C11811","1-Hydroxy-2-methyl-2-butenyl 4-diphosphate;","1.17.7.1","(E)-4-hydroxy-3-methylbut-2-enyl-diphosphate synthase;","map00900","Terpenoid backbone biosynthesis","cac","csc","cth","bli","tna","cbe","cpf","eco","ava","ana","cre","naz"
"","","x","C04501","N-Acetyl-alpha-D-glucosamine 1-phosphate","C06156","alpha-D-Glucosamine 1-phosphate;","2.3.1.157","glucosamine-1-phosphate N-acetyltransferase","map00520","Amino sugar and nucleotide sugar metabolism","cac","csc","cth","bli","tna","cbe","cpf","eco","ava","ana","","naz"
"","","x","C00043","UDP-N-acetyl-D-glucosamine;","C04501","N-Acetyl-alpha-D-glucosamine 1-phosphate","2.7.7.23","UDP-N-acetylglucosamine diphosphorylase;","map00520","Amino sugar and nucleotide sugar metabolism","cac","csc","cth","bli","tna","cbe","cpf","eco","ava","ana","cre","naz"
"","","x","C00043","UDP-N-acetyl-D-glucosamine;","C04631","UDP-N-acetyl-3-(1-carboxyvinyl)-D-glucosamine;","2.5.1.7","UDP-N-acetylglucosamine 1-carboxyvinyltransferase;","map00520; map00550","Amino sugar and nucleotide sugar metabolism; Peptidoglycan biosynthesis","cac","csc","cth","bli","tna","cbe","cpf","eco","ava","ana","","naz"
"","","x","C01050","UDP-N-acetylmuramate;","C04631","UDP-N-acetyl-3-(1-carboxyvinyl)-D-glucosamine;","1.1.1.158","UDP-N-acetylmuramate dehydrogenase;","map00520; map00550","Amino sugar and nucleotide sugar metabolism; Peptidoglycan biosynthesis","cac","csc","cth","bli","tna","cbe","cpf","eco","ava","ana","","naz"
"","","x","C00043","UDP-N-acetyl-D-glucosamine;","C00645","N-Acetyl-D-mannosamine;","5.1.3.14","UDP-N-acetylglucosamine 2-epimerase;","map00520","Amino sugar and nucleotide sugar metabolism","cac","csc","cth","bli","tna","cbe","cpf","eco","ava","ana","","naz"
"","","x","C01050","UDP-N-acetylmuramate;","C01212","UDP-N-acetylmuramoyl-L-alanine","6.3.2.8","UDP-N-acetylmuramate---L-alanine ligase;","map00471; map00550","D-Glutamine and D-glutamate metabolism; Peptidoglycan biosynthesis","cac","csc","cth","bli","tna","cbe","cpf","eco","ava","ana","","naz"
"","","x","C00692","UDP-N-acetylmuramoyl-L-alanyl-D-glutamate","C01212","UDP-N-acetylmuramoyl-L-alanine","6.3.2.9","UDP-N-acetylmuramoyl-L-alanine---D-glutamate ligase;","map00471; map00550","D-Glutamine and D-glutamate metabolism; Peptidoglycan biosynthesis","cac","csc","cth","bli","tna","cbe","cpf","eco","ava","ana","","naz"
"","","x","C00043","UDP-N-acetyl-D-glucosamine;","C01170","UDP-N-acetyl-D-mannosamine","5.1.3.14","UDP-N-acetylglucosamine 2-epimerase;","map00520","Amino sugar and nucleotide sugar metabolism","cac","csc","cth","bli","tna","cbe","cpf","eco","ava","ana","","naz"
"","","x","C00117","D-Ribose 5-phosphate;","C00119","5-Phospho-alpha-D-ribose 1-diphosphate;","2.7.6.1","ribose-phosphate diphosphokinase;","map00030; map00230","Pentose phosphate pathway; Purine metabolism","cac","csc","cth","bli","tna","cbe","cpf","eco","ava","ana","cre","naz"
"","","x","C00119","5-Phospho-alpha-D-ribose 1-diphosphate;","C03090","5-Phosphoribosylamine;","2.4.2.14","amidophosphoribosyltransferase;","map00230","Purine metabolism","cac","csc","cth","bli","tna","cbe","cpf","eco","ava","ana","cre","naz"
"","","x","C03090","5-Phosphoribosylamine;","C03838","5'-Phosphoribosylglycinamide;","6.3.4.13","phosphoribosylamine---glycine ligase;","map00230","Purine metabolism","cac","csc","cth","bli","tna","cbe","cpf","eco","ava","ana","cre","naz"
"","","x","C00119","5-Phospho-alpha-D-ribose 1-diphosphate;","C01103","Orotidine 5'-phosphate;","2.4.2.10","orotate phosphoribosyltransferase;","map00240","Pyrimidine metabolism","cac","csc","","bli","tna","cbe","cpf","eco","ava","ana","cre","naz"
"","","x","C00105","UMP;","C01103","Orotidine 5'-phosphate;","4.1.1.23","orotidine-5'-phosphate decarboxylase;","map00240","Pyrimidine metabolism","cac","csc","cth","bli","tna","cbe","cpf","eco","ava","ana","cre","naz"
"","","x","C00105","UMP;","C00106","Uracil","2.4.2.9","uracil phosphoribosyltransferase;","map00240","Pyrimidine metabolism","cac","csc","cth","bli","tna","cbe","cpf","eco","ava","ana","cre","naz"
"","","x","C00015","UDP;","C00105","UMP;","2.7.4.14","cytidylate kinase;","map00240","Pyrimidine metabolism","cac","csc","cth","bli","tna","cbe","cpf","eco","ava","ana","cre","naz"
"","","x","C00105","UMP;","C00299","Uridine","2.7.1.48","uridine kinase;","map00240","Pyrimidine metabolism","cac","csc","cth","bli","tna","cbe","cpf","eco","","","cre",""
"","","x","C00299","Uridine","C00475","Cytidine","3.5.4.5","cytidine deaminase;","map00240","Pyrimidine metabolism","cac","csc","cth","bli","tna","cbe","cpf","eco","","","cre",""
"","","x","C00055","CMP;","C00475","Cytidine","2.7.1.48","uridine kinase;","map00240","Pyrimidine metabolism","cac","csc","cth","bli","tna","cbe","cpf","eco","","","cre",""
"","","x","C00055","CMP;","C00112","CDP;","2.7.4.14","cytidylate kinase;","map00240","Pyrimidine metabolism","cac","csc","cth","bli","tna","cbe","cpf","eco","ava","ana","cre","naz"
"","","x","C00112","CDP;","C00705","dCDP;","1.17.4.1","ribonucleoside-diphosphate reductase;","map00240","Pyrimidine metabolism","cac","","cth","bli","tna","cbe","cpf","eco","ava","ana","cre",""
"","","x","C00118","D-Glyceraldehyde 3-phosphate;","C11437","1-Deoxy-D-xylulose 5-phosphate","2.2.1.7","1-deoxy-D-xylulose-5-phosphate synthase;","map00900","Terpenoid backbone biosynthesis","cac","csc","cth","bli","tna","cbe","cpf","eco","ava","ana","cre","naz"
"","","x","C00204","2-Dehydro-3-deoxy-D-gluconate;","C00577","D-Glyceraldehyde","4.2.1.-","<Lyases; Carbon-oxygen lyases; Hydro-lyases>","map00030","Pentose phosphate pathway","cac","csc","cth","bli","tna","cbe","cpf","eco","ava","ana","cre","naz"
"","","x","C00279","D-Erythrose 4-phosphate","C04691","2-Dehydro-3-deoxy-D-arabino-heptonate 7-phosphate;","2.5.1.54","3-deoxy-7-phosphoheptulonate synthase;","map00400","Phenylalanine, tyrosine and tryptophan biosynthesis","cac","csc","cth","bli","tna","cbe","cpf","eco","ava","ana","cre","naz"
"","","x","C00197","3-Phospho-D-glycerate;","C03232","3-Phosphonooxypyruvate;","1.1.1.95","phosphoglycerate dehydrogenase;","map00260","Glycine, serine and threonine metabolism","cac","csc","cth","bli","tna","cbe","cpf","eco","ava","ana","cre","naz"
"","","x","C00118","D-Glyceraldehyde 3-phosphate;","C00279","D-Erythrose 4-phosphate","2.2.1.2","transaldolase;","map00030","Pentose phosphate pathway","cac","csc","","bli","tna","cbe","cpf","eco","ava","ana","cre","naz"
"","","x","C00117","D-Ribose 5-phosphate;","C00199","D-Ribulose 5-phosphate","5.3.1.6","ribose-5-phosphate isomerase;","map00030; map00710","Pentose phosphate pathway; Carbon fixation in photosynthetic organisms","cac","csc","cth","bli","tna","cbe","cpf","eco","ava","ana","cre","naz"
"","","x","C00295","Orotate;","C01103","Orotidine 5'-phosphate;","2.4.2.10","orotate phosphoribosyltransferase;","map00240","Pyrimidine metabolism","cac","csc","","bli","tna","cbe","cpf","eco","ava","ana","cre","naz"
"","","x","C00295","Orotate;","C00337","(S)-Dihydroorotate;","1.3.3.1","dihydroorotate oxidase;","map00240","Pyrimidine metabolism","cac","csc","cth","bli","tna","cbe","cpf","eco","ava","ana","","naz"
"","","x","C00337","(S)-Dihydroorotate;","C00438","N-Carbamoyl-L-aspartate","3.5.2.3","dihydroorotase;","map00240","Pyrimidine metabolism","cac","csc","cth","bli","tna","cbe","cpf","eco","ava","ana","cre","naz"
"","","x","C00169","Carbamoyl phosphate","C00438","N-Carbamoyl-L-aspartate","2.1.3.2","aspartate carbamoyltransferase;","map00240; map00250","Pyrimidine metabolism; Alanine, aspartate and glutamate metabolism","cac","csc","cth","bli","tna","cbe","cpf","eco","ava","ana","cre","naz"
"","","x","C00169","Carbamoyl phosphate","C00327","L-Citrulline;","2.1.3.3","ornithine carbamoyltransferase;","map00330","Arginine and proline metabolism","cac","csc","cth","bli","tna","cbe","cpf","eco","ava","ana","cre","naz"
"","","x","C00327","L-Citrulline;","C03406","N-(L-Arginino)succinate;","6.3.4.5","argininosuccinate synthase;","map00330","Arginine and proline metabolism","cac","csc","cth","bli","tna","cbe","cpf","eco","ava","ana","cre","naz"
"","","x","C00077","L-Ornithine;","C00327","L-Citrulline;","2.1.3.3","ornithine carbamoyltransferase;","map00330","Arginine and proline metabolism","cac","csc","cth","bli","tna","cbe","cpf","eco","ava","ana","cre","naz"
"","","x","C00122","Fumarate;","C03406","N-(L-Arginino)succinate;","4.3.2.1","argininosuccinate lyase;","map00250; map00330","Alanine, aspartate and glutamate metabolism; Arginine and proline metabolism","cac","csc","cth","bli","tna","cbe","cpf","eco","ava","ana","cre","naz"
"","","x","C00064","L-Glutamine;","C00169","Carbamoyl phosphate","6.3.5.5","carbamoyl-phosphate synthase (glutamine-hydrolysing);","map00240; map00250","Pyrimidine metabolism; Alanine, aspartate and glutamate metabolism","cac","csc","cth","bli","tna","cbe","cpf","eco","ava","ana","cre","naz"
"","","x","C00025","L-Glutamate;","C00064","L-Glutamine;","6.3.1.2","glutamate---ammonia ligase;","map00250; map00330; map00910","Alanine, aspartate and glutamate metabolism; Arginine and proline metabolism; Nitrogen metabolism","cac","csc","cth","bli","tna","cbe","cpf","eco","ava","ana","cre","naz"
"","","x","C00025","L-Glutamate;","C00026","2-Oxoglutarate;","2.6.1.1","aspartate transaminase;","map00250","Alanine, aspartate and glutamate metabolism","cac","csc","cth","bli","tna","cbe","cpf","eco","ava","ana","cre","naz"
"","","x","C00025","L-Glutamate;","C00049","L-Aspartate;","2.6.1.1","aspartate transaminase;","map00250; map00330","Alanine, aspartate and glutamate metabolism; Arginine and proline metabolism","cac","csc","cth","bli","tna","cbe","cpf","eco","ava","ana","cre","naz"
"","","x","C00036","Oxaloacetate;","C00049","L-Aspartate;","2.6.1.1","aspartate transaminase;","map00250; map00710","Alanine, aspartate and glutamate metabolism; Carbon fixation in photosynthetic organisms","cac","csc","cth","bli","tna","cbe","cpf","eco","ava","ana","cre","naz"
"","","x","C00049","L-Aspartate;","C03082","4-Phospho-L-aspartate;","2.7.2.4","aspartate kinase;","map00260; map00270; map00300","Glycine, serine and threonine metabolism; Cysteine and methionine metabolism; Lysine biosynthesis","cac","csc","cth","bli","tna","cbe","cpf","eco","ava","ana","cre","naz"
"","","x","C00441","L-Aspartate 4-semialdehyde;","C03082","4-Phospho-L-aspartate;","1.2.1.11","aspartate-semialdehyde dehydrogenase;","map00260; map00270; map00300","Glycine, serine and threonine metabolism; Cysteine and methionine metabolism; Lysine biosynthesis","cac","csc","cth","bli","tna","cbe","cpf","eco","ava","ana","cre","naz"
"","","x","C00441","L-Aspartate 4-semialdehyde;","C03340","L-2,3-Dihydrodipicolinate;","4.2.1.52","dihydrodipicolinate synthase;","map00300","Lysine biosynthesis","cac","csc","cth","bli","tna","cbe","cpf","eco","ava","ana","cre","naz"
"","","x","C00025","L-Glutamate;","C03287","L-Glutamyl 5-phosphate;","2.7.2.11","glutamate 5-kinase;","map00330","Arginine and proline metabolism","cac","csc","cth","bli","tna","cbe","cpf","eco","ava","ana","cre","naz"
"","","x","C03340","L-2,3-Dihydrodipicolinate;","C03972","2,3,4,5-Tetrahydrodipicolinate;","1.3.1.26","dihydrodipicolinate reductase;","map00300","Lysine biosynthesis","cac","csc","cth","bli","tna","cbe","cpf","eco","ava","ana","cre","naz"
"","","x","C00025","L-Glutamate;","C00026","2-Oxoglutarate;","1.4.1.13","glutamate synthase (NADPH);","map00250","Alanine, aspartate and glutamate metabolism","cac","csc","cth","bli","tna","cbe","cpf","eco","","","cre",""
"","","x","C00025","L-Glutamate;","C00026","2-Oxoglutarate;","1.4.1.14","glutamate synthase (NADH);","map00250","Alanine, aspartate and glutamate metabolism","cac","csc","cth","bli","tna","cbe","cpf","eco","","","cre",""
"","","x","C01165","L-Glutamate 5-semialdehyde;","C03287","L-Glutamyl 5-phosphate;","1.2.1.41","glutamate-5-semialdehyde dehydrogenase;","map00330","Arginine and proline metabolism","cac","csc","cth","bli","tna","cbe","cpf","eco","ava","ana","cre","naz"
"","","x","C00062","L-Arginine;","C03406","N-(L-Arginino)succinate;","4.3.2.1","argininosuccinate lyase;","map00330","Arginine and proline metabolism","cac","csc","cth","bli","tna","cbe","cpf","eco","ava","ana","cre","naz"
"","","x","C00022","Pyruvate;","C00074","Phosphoenolpyruvate;","2.7.1.40","pyruvate kinase;","map00010; map00620; map00710","Glycolysis / Gluconeogenesis; Pyruvate metabolism; Carbon fixation in photosynthetic organisms","cac","csc","","bli","tna","cbe","cpf","eco","ava","ana","cre","naz"
"","","x","C00049","L-Aspartate;","C03406","N-(L-Arginino)succinate;","6.3.4.5","argininosuccinate synthase;","map00250; map00330","Alanine, aspartate and glutamate metabolism; Arginine and proline metabolism","cac","csc","cth","bli","tna","cbe","cpf","eco","ava","ana","cre","naz"
"","","x","C00239","dCMP;","C00705","dCDP;","2.7.4.14","cytidylate kinase;","map00240","Pyrimidine metabolism","cac","csc","cth","bli","tna","cbe","cpf","eco","ava","ana","cre","naz"
"","","x","C03838","5'-Phosphoribosylglycinamide;","C04376","5'-Phosphoribosyl-N-formylglycinamide;","2.1.2.2","phosphoribosylglycinamide formyltransferase;","map00230","Purine metabolism","cac","csc","cth","bli","tna","cbe","cpf","eco","ava","ana","","naz"
"","","x","C04376","5'-Phosphoribosyl-N-formylglycinamide;","C04640","2-(Formamido)-N1-(5'-phosphoribosyl)acetamidine;","6.3.5.3","phosphoribosylformylglycinamidine synthase;","map00230","Purine metabolism","cac","csc","cth","bli","tna","cbe","cpf","eco","ava","ana","cre","naz"
"","","x","C03373","Aminoimidazole ribotide;","C04640","2-(Formamido)-N1-(5'-phosphoribosyl)acetamidine;","6.3.3.1","phosphoribosylformylglycinamidine cyclo-ligase;","map00230","Purine metabolism","cac","csc","cth","bli","tna","cbe","cpf","eco","ava","ana","cre","naz"
"","","x","C00239","dCMP;","C00365","dUMP;","3.5.4.12","dCMP deaminase;","map00240","Pyrimidine metabolism","cac","csc","cth","bli","tna","cbe","cpf","","","","cre","naz"

"Subsystem 33","0.0707070707070707","","","","","","","","","","cac","","","bli","","cbe","cpf","eco","","","",""
"","","i","C00024","Acetyl-CoA;","C00332","Acetoacetyl-CoA;","2.3.1.9","acetyl-CoA C-acetyltransferase;","map00071; map00072; map00280; map00310; map00380; map00620; map00632; map00640; map00650; map00900","Fatty acid metabolism; Synthesis and degradation of ketone bodies; Valine, leucine and isoleucine degradation; Lysine degradation; Tryptophan metabolism; Pyruvate metabolism; Benzoate degradation via CoA ligation; Propanoate metabolism; Butanoate metabolism; Terpenoid backbone biosynthesis","cac","","","bli","","cbe","cpf","eco","","","cre",""
"","","s","C00043","UDP-N-acetyl-D-glucosamine;","C01170","UDP-N-acetyl-D-mannosamine","5.1.3.14","UDP-N-acetylglucosamine 2-epimerase;","map00520","Amino sugar and nucleotide sugar metabolism","cac","csc","cth","bli","tna","cbe","cpf","eco","ava","ana","","naz"
"","","x","C00043","UDP-N-acetyl-D-glucosamine;","C04631","UDP-N-acetyl-3-(1-carboxyvinyl)-D-glucosamine;","2.5.1.7","UDP-N-acetylglucosamine 1-carboxyvinyltransferase;","map00520; map00550","Amino sugar and nucleotide sugar metabolism; Peptidoglycan biosynthesis","cac","csc","cth","bli","tna","cbe","cpf","eco","ava","ana","","naz"
"","","x","C00024","Acetyl-CoA;","C03939","Acetyl-[acyl-carrier protein]","2.3.1.-","<Transferases; Acyltransferases; Transferring groups other than amino-acyl groups>","map00061","Fatty acid biosynthesis","cac","","","bli","tna","cbe","cpf","eco","ava","ana","cre","naz"
"","","x","C03939","Acetyl-[acyl-carrier protein]","C05744","Acetoacetyl-[acp];","2.3.1.-","<Transferases; Acyltransferases; Transferring groups other than amino-acyl groups>","map00061","Fatty acid biosynthesis","cac","","","bli","tna","cbe","cpf","eco","ava","ana","cre","naz"
"","","x","C00024","Acetyl-CoA;","C03939","Acetyl-[acyl-carrier protein]","2.3.1.180","beta-ketoacyl-acyl-carrier-protein synthase III;","map00061","Fatty acid biosynthesis","cac","csc","cth","bli","","cbe","cpf","eco","ava","ana","cre","naz"
"","","x","C00024","Acetyl-CoA;","C00083","Malonyl-CoA;","6.4.1.2","acetyl-CoA carboxylase;","map00061; map00253; map00620; map00640","Fatty acid biosynthesis; Tetracycline biosynthesis; Pyruvate metabolism; Propanoate metabolism","cac","","","bli","","cbe","cpf","eco","ava","ana","cre","naz"
"","","x","C01209","Malonyl-[acyl-carrier protein]","C05744","Acetoacetyl-[acp];","2.3.1.180","beta-ketoacyl-acyl-carrier-protein synthase III;","map00061","Fatty acid biosynthesis","cac","csc","cth","bli","","cbe","cpf","eco","ava","ana","cre","naz"
"","","x","C01209","Malonyl-[acyl-carrier protein]","C05750","3-Oxooctanoyl-[acp];","2.3.1.-","<Transferases; Acyltransferases; Transferring groups other than amino-acyl groups>","map00061","Fatty acid biosynthesis","cac","","","bli","tna","cbe","cpf","eco","ava","ana","cre","naz"
"","","x","C01209","Malonyl-[acyl-carrier protein]","C05762","3-Oxohexadecanoyl-[acp];","2.3.1.179","beta-ketoacyl-acyl-carrier-protein synthase II;","map00061","Fatty acid biosynthesis","cac","csc","cth","bli","tna","cbe","cpf","eco","ava","ana","cre","naz"
"","","x","C04633","(3R)-3-Hydroxypalmitoyl-[acyl-carrier protein];","C05762","3-Oxohexadecanoyl-[acp];","2.3.1.-","<Transferases; Acyltransferases; Transferring groups other than amino-acyl groups>","map00061","Fatty acid biosynthesis","cac","","","bli","tna","cbe","cpf","eco","ava","ana","cre","naz"
"","","x","C04633","(3R)-3-Hydroxypalmitoyl-[acyl-carrier protein];","C05763","trans-Hexadec-2-enoyl-[acp];","4.2.1.-","<Lyases; Carbon-oxygen lyases; Hydro-lyases>","map00061","Fatty acid biosynthesis","cac","csc","cth","bli","tna","cbe","cpf","eco","ava","ana","cre","naz"
"","","x","C01050","UDP-N-acetylmuramate;","C04631","UDP-N-acetyl-3-(1-carboxyvinyl)-D-glucosamine;","1.1.1.158","UDP-N-acetylmuramate dehydrogenase;","map00520; map00550","Amino sugar and nucleotide sugar metabolism; Peptidoglycan biosynthesis","cac","csc","cth","bli","tna","cbe","cpf","eco","ava","ana","","naz"
"","","x","C00043","UDP-N-acetyl-D-glucosamine;","C00645","N-Acetyl-D-mannosamine;","5.1.3.14","UDP-N-acetylglucosamine 2-epimerase;","map00520","Amino sugar and nucleotide sugar metabolism","cac","csc","cth","bli","tna","cbe","cpf","eco","ava","ana","","naz"
"","","x","C01209","Malonyl-[acyl-carrier protein]","C05753","3-Oxodecanoyl-[acp];","2.3.1.-","<Transferases; Acyltransferases; Transferring groups other than amino-acyl groups>","map00061","Fatty acid biosynthesis","cac","","","bli","tna","cbe","cpf","eco","ava","ana","cre","naz"
"","","x","C05752","Octanoyl-[acp];","C05753","3-Oxodecanoyl-[acp];","2.3.1.179","beta-ketoacyl-acyl-carrier-protein synthase II;","map00061","Fatty acid biosynthesis","cac","csc","cth","bli","tna","cbe","cpf","eco","ava","ana","cre","naz"
"","","x","C01209","Malonyl-[acyl-carrier protein]","C05744","Acetoacetyl-[acp];","2.3.1.-","<Transferases; Acyltransferases; Transferring groups other than amino-acyl groups>","map00061","Fatty acid biosynthesis","cac","","","bli","tna","cbe","cpf","eco","ava","ana","cre","naz"
"","","x","C01209","Malonyl-[acyl-carrier protein]","C05753","3-Oxodecanoyl-[acp];","2.3.1.179","beta-ketoacyl-acyl-carrier-protein synthase II;","map00061","Fatty acid biosynthesis","cac","csc","cth","bli","tna","cbe","cpf","eco","ava","ana","cre","naz"
"","","x","C04620","(3R)-3-Hydroxyoctanoyl-[acyl-carrier protein];","C05750","3-Oxooctanoyl-[acp];","2.3.1.-","<Transferases; Acyltransferases; Transferring groups other than amino-acyl groups>","map00061","Fatty acid biosynthesis","cac","","","bli","tna","cbe","cpf","eco","ava","ana","cre","naz"
"","","x","C04620","(3R)-3-Hydroxyoctanoyl-[acyl-carrier protein];","C05751","trans-Oct-2-enoyl-[acp];","2.3.1.-","<Transferases; Acyltransferases; Transferring groups other than amino-acyl groups>","map00061","Fatty acid biosynthesis","cac","","","bli","tna","cbe","cpf","eco","ava","ana","cre","naz"
"","","x","C01209","Malonyl-[acyl-carrier protein]","C05759","3-Oxotetradecanoyl-[acp];","2.3.1.179","beta-ketoacyl-acyl-carrier-protein synthase II;","map00061","Fatty acid biosynthesis","cac","csc","cth","bli","tna","cbe","cpf","eco","ava","ana","cre","naz"
"","","x","C04688","(3R)-3-Hydroxytetradecanoyl-[acyl-carrier protein];","C05759","3-Oxotetradecanoyl-[acp];","2.3.1.-","<Transferases; Acyltransferases; Transferring groups other than amino-acyl groups>","map00061","Fatty acid biosynthesis","cac","","","bli","tna","cbe","cpf","eco","ava","ana","cre","naz"
"","","x","C05223","Dodecanoyl-[acyl-carrier protein];","C05759","3-Oxotetradecanoyl-[acp];","2.3.1.179","beta-ketoacyl-acyl-carrier-protein synthase II;","map00061","Fatty acid biosynthesis","cac","csc","cth","bli","tna","cbe","cpf","eco","ava","ana","cre","naz"
"","","x","C01050","UDP-N-acetylmuramate;","C01212","UDP-N-acetylmuramoyl-L-alanine","6.3.2.8","UDP-N-acetylmuramate---L-alanine ligase;","map00471; map00550","D-Glutamine and D-glutamate metabolism; Peptidoglycan biosynthesis","cac","csc","cth","bli","tna","cbe","cpf","eco","ava","ana","","naz"
"","","x","C05749","Hexanoyl-[acp];","C05750","3-Oxooctanoyl-[acp];","2.3.1.179","beta-ketoacyl-acyl-carrier-protein synthase II;","map00061","Fatty acid biosynthesis","cac","csc","cth","bli","tna","cbe","cpf","eco","ava","ana","cre","naz"
"","","x","C05748","trans-Hex-2-enoyl-[acp];","C05749","Hexanoyl-[acp];","2.3.1.-","<Transferases; Acyltransferases; Transferring groups other than amino-acyl groups>","map00061","Fatty acid biosynthesis","cac","","","bli","tna","cbe","cpf","eco","ava","ana","cre","naz"
"","","x","C01209","Malonyl-[acyl-carrier protein]","C05759","3-Oxotetradecanoyl-[acp];","2.3.1.-","<Transferases; Acyltransferases; Transferring groups other than amino-acyl groups>","map00061","Fatty acid biosynthesis","cac","","","bli","tna","cbe","cpf","eco","ava","ana","cre","naz"
"","","x","C03939","Acetyl-[acyl-carrier protein]","C05744","Acetoacetyl-[acp];","2.3.1.179","beta-ketoacyl-acyl-carrier-protein synthase II;","map00061","Fatty acid biosynthesis","cac","csc","cth","bli","tna","cbe","cpf","eco","ava","ana","cre","naz"
"","","x","C03939","Acetyl-[acyl-carrier protein]","C05744","Acetoacetyl-[acp];","2.3.1.180","beta-ketoacyl-acyl-carrier-protein synthase III;","map00061","Fatty acid biosynthesis","cac","csc","cth","bli","","cbe","cpf","eco","ava","ana","cre","naz"
"","","x","C01209","Malonyl-[acyl-carrier protein]","C05756","3-Oxododecanoyl-[acp];","2.3.1.179","beta-ketoacyl-acyl-carrier-protein synthase II;","map00061","Fatty acid biosynthesis","cac","csc","cth","bli","tna","cbe","cpf","eco","ava","ana","cre","naz"
"","","x","C05755","Decanoyl-[acp];","C05756","3-Oxododecanoyl-[acp];","2.3.1.179","beta-ketoacyl-acyl-carrier-protein synthase II;","map00061","Fatty acid biosynthesis","cac","csc","cth","bli","tna","cbe","cpf","eco","ava","ana","cre","naz"
"","","x","C05754","trans-Dec-2-enoyl-[acp];","C05755","Decanoyl-[acp];","2.3.1.-","<Transferases; Acyltransferases; Transferring groups other than amino-acyl groups>","map00061","Fatty acid biosynthesis","cac","","","bli","tna","cbe","cpf","eco","ava","ana","cre","naz"
"","","x","C05756","3-Oxododecanoyl-[acp];","C05757","(R)-3-Hydroxydodecanoyl-[acp];","2.3.1.-","<Transferases; Acyltransferases; Transferring groups other than amino-acyl groups>","map00061","Fatty acid biosynthesis","cac","","","bli","tna","cbe","cpf","eco","ava","ana","cre","naz"
"","","x","C05757","(R)-3-Hydroxydodecanoyl-[acp];","C05758","trans-Dodec-2-enoyl-[acp];","2.3.1.-","<Transferases; Acyltransferases; Transferring groups other than amino-acyl groups>","map00061","Fatty acid biosynthesis","cac","","","bli","tna","cbe","cpf","eco","ava","ana","cre","naz"
"","","x","C05757","(R)-3-Hydroxydodecanoyl-[acp];","C05758","trans-Dodec-2-enoyl-[acp];","4.2.1.-","<Lyases; Carbon-oxygen lyases; Hydro-lyases>","map00061","Fatty acid biosynthesis","cac","csc","cth","bli","tna","cbe","cpf","eco","ava","ana","cre","naz"
"","","x","C04633","(3R)-3-Hydroxypalmitoyl-[acyl-carrier protein];","C05763","trans-Hexadec-2-enoyl-[acp];","2.3.1.-","<Transferases; Acyltransferases; Transferring groups other than amino-acyl groups>","map00061","Fatty acid biosynthesis","cac","","","bli","tna","cbe","cpf","eco","ava","ana","cre","naz"
"","","x","C05749","Hexanoyl-[acp];","C05750","3-Oxooctanoyl-[acp];","2.3.1.-","<Transferases; Acyltransferases; Transferring groups other than amino-acyl groups>","map00061","Fatty acid biosynthesis","cac","","","bli","tna","cbe","cpf","eco","ava","ana","cre","naz"
"","","x","C00024","Acetyl-CoA;","C00083","Malonyl-CoA;","6.3.4.14","biotin carboxylase;","map00061","Fatty acid biosynthesis","cac","","","bli","","cbe","cpf","eco","ava","ana","cre","naz"
"","","x","C00083","Malonyl-CoA;","C01209","Malonyl-[acyl-carrier protein]","2.3.1.39","[acyl-carrier-protein] S-malonyltransferase;","map00061","Fatty acid biosynthesis","cac","csc","cth","bli","tna","cbe","cpf","eco","ava","ana","cre","naz"
"","","x","C01209","Malonyl-[acyl-carrier protein]","C05746","3-Oxohexanoyl-[acp];","2.3.1.-","<Transferases; Acyltransferases; Transferring groups other than amino-acyl groups>","map00061","Fatty acid biosynthesis","cac","","","bli","tna","cbe","cpf","eco","ava","ana","cre","naz"
"","","x","C05746","3-Oxohexanoyl-[acp];","C05747","(R)-3-Hydroxyhexanoyl-[acp];","1.1.1.100","3-oxoacyl-[acyl-carrier-protein] reductase;","map00061","Fatty acid biosynthesis","cac","csc","cth","bli","tna","cbe","cpf","eco","ava","ana","cre","naz"
"","","x","C05755","Decanoyl-[acp];","C05756","3-Oxododecanoyl-[acp];","2.3.1.-","<Transferases; Acyltransferases; Transferring groups other than amino-acyl groups>","map00061","Fatty acid biosynthesis","cac","","","bli","tna","cbe","cpf","eco","ava","ana","cre","naz"
"","","x","C05747","(R)-3-Hydroxyhexanoyl-[acp];","C05748","trans-Hex-2-enoyl-[acp];","2.3.1.-","<Transferases; Acyltransferases; Transferring groups other than amino-acyl groups>","map00061","Fatty acid biosynthesis","cac","","","bli","tna","cbe","cpf","eco","ava","ana","cre","naz"
"","","x","C01209","Malonyl-[acyl-carrier protein]","C05746","3-Oxohexanoyl-[acp];","2.3.1.179","beta-ketoacyl-acyl-carrier-protein synthase II;","map00061","Fatty acid biosynthesis","cac","csc","cth","bli","tna","cbe","cpf","eco","ava","ana","cre","naz"
"","","x","C04688","(3R)-3-Hydroxytetradecanoyl-[acyl-carrier protein];","C05760","trans-Tetradec-2-enoyl-[acp];","2.3.1.-","<Transferases; Acyltransferases; Transferring groups other than amino-acyl groups>","map00061","Fatty acid biosynthesis","cac","","","bli","tna","cbe","cpf","eco","ava","ana","cre","naz"
"","","x","C05760","trans-Tetradec-2-enoyl-[acp];","C05761","Tetradecanoyl-[acp];","2.3.1.-","<Transferases; Acyltransferases; Transferring groups other than amino-acyl groups>","map00061","Fatty acid biosynthesis","cac","","","bli","tna","cbe","cpf","eco","ava","ana","cre","naz"
"","","x","C05751","trans-Oct-2-enoyl-[acp];","C05752","Octanoyl-[acp];","2.3.1.-","<Transferases; Acyltransferases; Transferring groups other than amino-acyl groups>","map00061","Fatty acid biosynthesis","cac","","","bli","tna","cbe","cpf","eco","ava","ana","cre","naz"
"","","x","C04620","(3R)-3-Hydroxyoctanoyl-[acyl-carrier protein];","C05751","trans-Oct-2-enoyl-[acp];","4.2.1.-","<Lyases; Carbon-oxygen lyases; Hydro-lyases>","map00061","Fatty acid biosynthesis","cac","csc","cth","bli","tna","cbe","cpf","eco","ava","ana","cre","naz"
"","","x","C04688","(3R)-3-Hydroxytetradecanoyl-[acyl-carrier protein];","C05760","trans-Tetradec-2-enoyl-[acp];","4.2.1.-","<Lyases; Carbon-oxygen lyases; Hydro-lyases>","map00061","Fatty acid biosynthesis","cac","csc","cth","bli","tna","cbe","cpf","eco","ava","ana","cre","naz"
"","","x","C01209","Malonyl-[acyl-carrier protein]","C05744","Acetoacetyl-[acp];","2.3.1.179","beta-ketoacyl-acyl-carrier-protein synthase II;","map00061","Fatty acid biosynthesis","cac","csc","cth","bli","tna","cbe","cpf","eco","ava","ana","cre","naz"
"","","x","C00024","Acetyl-CoA;","C00084","Acetaldehyde;","1.2.1.10","acetaldehyde dehydrogenase (acetylating);","map00620","Pyruvate metabolism","cac","","cth","bli","","cbe","cpf","eco","","","",""
"","","x","C01209","Malonyl-[acyl-carrier protein]","C05756","3-Oxododecanoyl-[acp];","2.3.1.-","<Transferases; Acyltransferases; Transferring groups other than amino-acyl groups>","map00061","Fatty acid biosynthesis","cac","","","bli","tna","cbe","cpf","eco","ava","ana","cre","naz"
"","","x","C01209","Malonyl-[acyl-carrier protein]","C05750","3-Oxooctanoyl-[acp];","2.3.1.179","beta-ketoacyl-acyl-carrier-protein synthase II;","map00061","Fatty acid biosynthesis","cac","csc","cth","bli","tna","cbe","cpf","eco","ava","ana","cre","naz"
"","","x","C00692","UDP-N-acetylmuramoyl-L-alanyl-D-glutamate","C01212","UDP-N-acetylmuramoyl-L-alanine","6.3.2.9","UDP-N-acetylmuramoyl-L-alanine---D-glutamate ligase;","map00471; map00550","D-Glutamine and D-glutamate metabolism; Peptidoglycan biosynthesis","cac","csc","cth","bli","tna","cbe","cpf","eco","ava","ana","","naz"
"","","x","C00084","Acetaldehyde;","C00469","Ethanol;","1.1.1.1","alcohol dehydrogenase;","map00010","Glycolysis / Gluconeogenesis","cac","csc","cth","bli","","cbe","cpf","eco","ava","ana","cre","naz"
"","","x","C00043","UDP-N-acetyl-D-glucosamine;","C04501","N-Acetyl-alpha-D-glucosamine 1-phosphate","2.7.7.23","UDP-N-acetylglucosamine diphosphorylase;","map00520","Amino sugar and nucleotide sugar metabolism","cac","csc","cth","bli","tna","cbe","cpf","eco","ava","ana","cre","naz"
"","","x","C04619","(3R)-3-Hydroxydecanoyl-[acyl-carrier protein];","C05754","trans-Dec-2-enoyl-[acp];","4.2.1.-","<Lyases; Carbon-oxygen lyases; Hydro-lyases>","map00061","Fatty acid biosynthesis","cac","csc","cth","bli","tna","cbe","cpf","eco","ava","ana","cre","naz"
"","","x","C01209","Malonyl-[acyl-carrier protein]","C05762","3-Oxohexadecanoyl-[acp];","2.3.1.-","<Transferases; Acyltransferases; Transferring groups other than amino-acyl groups>","map00061","Fatty acid biosynthesis","cac","","","bli","tna","cbe","cpf","eco","ava","ana","cre","naz"
"","","x","C00332","Acetoacetyl-CoA;","C01144","(S)-3-Hydroxybutanoyl-CoA;","1.1.1.157","3-hydroxybutyryl-CoA dehydrogenase;","map00632; map00650","Benzoate degradation via CoA ligation; Butanoate metabolism","cac","","","bli","","cbe","cpf","eco","","","cre",""
"","","x","C05746","3-Oxohexanoyl-[acp];","C05747","(R)-3-Hydroxyhexanoyl-[acp];","2.3.1.-","<Transferases; Acyltransferases; Transferring groups other than amino-acyl groups>","map00061","Fatty acid biosynthesis","cac","","","bli","tna","cbe","cpf","eco","ava","ana","cre","naz"
"","","x","C04619","(3R)-3-Hydroxydecanoyl-[acyl-carrier protein];","C05753","3-Oxodecanoyl-[acp];","1.1.1.100","3-oxoacyl-[acyl-carrier-protein] reductase;","map00061","Fatty acid biosynthesis","cac","csc","cth","bli","tna","cbe","cpf","eco","ava","ana","cre","naz"
"","","x","C04619","(3R)-3-Hydroxydecanoyl-[acyl-carrier protein];","C05754","trans-Dec-2-enoyl-[acp];","2.3.1.-","<Transferases; Acyltransferases; Transferring groups other than amino-acyl groups>","map00061","Fatty acid biosynthesis","cac","","","bli","tna","cbe","cpf","eco","ava","ana","cre","naz"
"","","x","C04633","(3R)-3-Hydroxypalmitoyl-[acyl-carrier protein];","C05762","3-Oxohexadecanoyl-[acp];","1.1.1.100","3-oxoacyl-[acyl-carrier-protein] reductase;","map00061","Fatty acid biosynthesis","cac","csc","cth","bli","tna","cbe","cpf","eco","ava","ana","cre","naz"
"","","x","C05756","3-Oxododecanoyl-[acp];","C05757","(R)-3-Hydroxydodecanoyl-[acp];","1.1.1.100","3-oxoacyl-[acyl-carrier-protein] reductase;","map00061","Fatty acid biosynthesis","cac","csc","cth","bli","tna","cbe","cpf","eco","ava","ana","cre","naz"
"","","x","C04618","(3R)-3-Hydroxybutanoyl-[acyl-carrier protein];","C05744","Acetoacetyl-[acp];","2.3.1.-","<Transferases; Acyltransferases; Transferring groups other than amino-acyl groups>","map00061","Fatty acid biosynthesis","cac","","","bli","tna","cbe","cpf","eco","ava","ana","cre","naz"
"","","x","C04246","But-2-enoyl-[acyl-carrier protein]","C04618","(3R)-3-Hydroxybutanoyl-[acyl-carrier protein];","2.3.1.-","<Transferases; Acyltransferases; Transferring groups other than amino-acyl groups>","map00061","Fatty acid biosynthesis","cac","","","bli","tna","cbe","cpf","eco","ava","ana","cre","naz"
"","","x","C04246","But-2-enoyl-[acyl-carrier protein]","C05745","Butyryl-[acp];","2.3.1.-","<Transferases; Acyltransferases; Transferring groups other than amino-acyl groups>","map00061","Fatty acid biosynthesis","cac","","","bli","tna","cbe","cpf","eco","ava","ana","cre","naz"
"","","x","C04246","But-2-enoyl-[acyl-carrier protein]","C04618","(3R)-3-Hydroxybutanoyl-[acyl-carrier protein];","4.2.1.-","<Lyases; Carbon-oxygen lyases; Hydro-lyases>","map00061","Fatty acid biosynthesis","cac","csc","cth","bli","tna","cbe","cpf","eco","ava","ana","cre","naz"
"","","x","C05745","Butyryl-[acp];","C05746","3-Oxohexanoyl-[acp];","2.3.1.179","beta-ketoacyl-acyl-carrier-protein synthase II;","map00061","Fatty acid biosynthesis","cac","csc","cth","bli","tna","cbe","cpf","eco","ava","ana","cre","naz"
"","","x","C00022","Pyruvate;","C00024","Acetyl-CoA;","2.3.1.54","formate C-acetyltransferase;","map00620; map00650","Pyruvate metabolism; Butanoate metabolism","cac","","cth","bli","","cbe","cpf","eco","","","",""
"","","x","C00022","Pyruvate;","C00204","2-Dehydro-3-deoxy-D-gluconate;","4.2.1.-","<Lyases; Carbon-oxygen lyases; Hydro-lyases>","map00030; map00040","Pentose phosphate pathway; Pentose and glucuronate interconversions","cac","csc","cth","bli","tna","cbe","cpf","eco","ava","ana","cre","naz"
"","","x","C00022","Pyruvate;","C11437","1-Deoxy-D-xylulose 5-phosphate","2.2.1.7","1-deoxy-D-xylulose-5-phosphate synthase;","map00900","Terpenoid backbone biosynthesis","cac","csc","cth","bli","tna","cbe","cpf","eco","ava","ana","cre","naz"
"","","x","C00204","2-Dehydro-3-deoxy-D-gluconate;","C00577","D-Glyceraldehyde","4.2.1.-","<Lyases; Carbon-oxygen lyases; Hydro-lyases>","map00030","Pentose phosphate pathway","cac","csc","cth","bli","tna","cbe","cpf","eco","ava","ana","cre","naz"
"","","x","C00022","Pyruvate;","C00074","Phosphoenolpyruvate;","2.7.1.40","pyruvate kinase;","map00010; map00620; map00710","Glycolysis / Gluconeogenesis; Pyruvate metabolism; Carbon fixation in photosynthetic organisms","cac","csc","","bli","tna","cbe","cpf","eco","ava","ana","cre","naz"
"","","x","C00022","Pyruvate;","C04442","2-Dehydro-3-deoxy-6-phospho-D-gluconate;","4.1.2.14","2-dehydro-3-deoxy-phosphogluconate aldolase;","map00030; map00040","Pentose phosphate pathway; Pentose and glucuronate interconversions","cac","csc","","bli","tna","cbe","cpf","eco","ava","ana","","naz"
"","","x","C00204","2-Dehydro-3-deoxy-D-gluconate;","C04442","2-Dehydro-3-deoxy-6-phospho-D-gluconate;","2.7.1.45","2-dehydro-3-deoxygluconokinase;","map00030; map00040","Pentose phosphate pathway; Pentose and glucuronate interconversions","cac","csc","","bli","tna","cbe","cpf","eco","","","",""
"","","x","C00074","Phosphoenolpyruvate;","C04691","2-Dehydro-3-deoxy-D-arabino-heptonate 7-phosphate;","2.5.1.54","3-deoxy-7-phosphoheptulonate synthase;","map00400","Phenylalanine, tyrosine and tryptophan biosynthesis","cac","csc","cth","bli","tna","cbe","cpf","eco","ava","ana","cre","naz"
"","","x","C00944","3-Dehydroquinate;","C04691","2-Dehydro-3-deoxy-D-arabino-heptonate 7-phosphate;","4.2.3.4","3-dehydroquinate synthase;","map00400","Phenylalanine, tyrosine and tryptophan biosynthesis","cac","csc","cth","bli","tna","cbe","cpf","eco","ava","ana","cre","naz"
"","","x","C00279","D-Erythrose 4-phosphate","C04691","2-Dehydro-3-deoxy-D-arabino-heptonate 7-phosphate;","2.5.1.54","3-deoxy-7-phosphoheptulonate synthase;","map00400","Phenylalanine, tyrosine and tryptophan biosynthesis","cac","csc","cth","bli","tna","cbe","cpf","eco","ava","ana","cre","naz"
"","","x","C00279","D-Erythrose 4-phosphate","C05382","Sedoheptulose 7-phosphate;","2.2.1.2","transaldolase;","map00030","Pentose phosphate pathway","cac","csc","","bli","tna","cbe","cpf","eco","ava","ana","cre","naz"
"","","x","C00231","D-Xylulose 5-phosphate","C05382","Sedoheptulose 7-phosphate;","2.2.1.1","transketolase;","map00030; map00710","Pentose phosphate pathway; Carbon fixation in photosynthetic organisms","cac","csc","cth","bli","tna","cbe","cpf","eco","ava","ana","cre","naz"
"","","x","C00199","D-Ribulose 5-phosphate","C00231","D-Xylulose 5-phosphate","5.1.3.1","ribulose-phosphate 3-epimerase;","map00030; map00040; map00710","Pentose phosphate pathway; Pentose and glucuronate interconversions; Carbon fixation in photosynthetic organisms","cac","csc","cth","bli","tna","cbe","cpf","eco","ava","ana","cre","naz"
"","","x","C00118","D-Glyceraldehyde 3-phosphate;","C00231","D-Xylulose 5-phosphate","2.2.1.1","transketolase;","map00030; map00710","Pentose phosphate pathway; Carbon fixation in photosynthetic organisms","cac","csc","cth","bli","tna","cbe","cpf","eco","ava","ana","cre","naz"
"","","x","C00118","D-Glyceraldehyde 3-phosphate;","C05345","beta-D-Fructose 6-phosphate","2.2.1.2","transaldolase;","map00030","Pentose phosphate pathway","cac","csc","","bli","tna","cbe","cpf","eco","ava","ana","cre","naz"
"","","x","C00668","alpha-D-Glucose 6-phosphate","C05345","beta-D-Fructose 6-phosphate","5.3.1.9","glucose-6-phosphate isomerase;","map00010; map00030; map00500; map00520","Glycolysis / Gluconeogenesis; Pentose phosphate pathway; Starch and sucrose metabolism; Amino sugar and nucleotide sugar metabolism","cac","csc","cth","bli","tna","cbe","cpf","eco","ava","ana","cre","naz"
"","","x","C00267","alpha-D-Glucose","C00668","alpha-D-Glucose 6-phosphate","2.7.1.2","glucokinase;","map00010; map00052; map00500; map00520","Glycolysis / Gluconeogenesis; Galactose metabolism; Starch and sucrose metabolism; Amino sugar and nucleotide sugar metabolism","cac","csc","cth","bli","tna","cbe","cpf","eco","ava","ana","","naz"
"","","x","C00231","D-Xylulose 5-phosphate","C05345","beta-D-Fructose 6-phosphate","2.2.1.1","transketolase;","map00030","Pentose phosphate pathway","cac","csc","cth","bli","tna","cbe","cpf","eco","ava","ana","cre","naz"
"","","x","C00118","D-Glyceraldehyde 3-phosphate;","C00236","3-Phospho-D-glyceroyl phosphate;","1.2.1.12","glyceraldehyde-3-phosphate dehydrogenase (phosphorylating);","map00010","Glycolysis / Gluconeogenesis","cac","csc","cth","bli","tna","cbe","cpf","eco","ava","ana","cre",""
"","","x","C05345","beta-D-Fructose 6-phosphate","C05378","beta-D-Fructose 1,6-bisphosphate","2.7.1.11","6-phosphofructokinase;","map00010; map00030; map00051","Glycolysis / Gluconeogenesis; Pentose phosphate pathway; Fructose and mannose metabolism","cac","csc","cth","bli","tna","cbe","cpf","eco","ava","ana","cre",""
"","","x","C00118","D-Glyceraldehyde 3-phosphate;","C00279","D-Erythrose 4-phosphate","2.2.1.1","transketolase;","map00030; map00710","Pentose phosphate pathway; Carbon fixation in photosynthetic organisms","cac","csc","cth","bli","tna","cbe","cpf","eco","ava","ana","cre","naz"
"","","x","C00668","alpha-D-Glucose 6-phosphate","C01172","beta-D-Glucose 6-phosphate","5.3.1.9","glucose-6-phosphate isomerase;","map00010; map00030; map00500","Glycolysis / Gluconeogenesis; Pentose phosphate pathway; Starch and sucrose metabolism","cac","csc","cth","bli","tna","cbe","cpf","eco","ava","ana","cre","naz"
"","","x","C00118","D-Glyceraldehyde 3-phosphate;","C00279","D-Erythrose 4-phosphate","2.2.1.2","transaldolase;","map00030","Pentose phosphate pathway","cac","csc","","bli","tna","cbe","cpf","eco","ava","ana","cre","naz"
"","","x","C00197","3-Phospho-D-glycerate;","C00236","3-Phospho-D-glyceroyl phosphate;","2.7.2.3","phosphoglycerate kinase;","map00010; map00710","Glycolysis / Gluconeogenesis; Carbon fixation in photosynthetic organisms","cac","csc","cth","bli","tna","cbe","cpf","eco","ava","ana","cre","naz"
"","","x","C00197","3-Phospho-D-glycerate;","C00631","2-Phospho-D-glycerate;","5.4.2.1","phosphoglycerate mutase;","map00010","Glycolysis / Gluconeogenesis","cac","csc","cth","bli","tna","cbe","cpf","eco","ava","ana","cre","naz"
"","","x","C00197","3-Phospho-D-glycerate;","C03232","3-Phosphonooxypyruvate;","1.1.1.95","phosphoglycerate dehydrogenase;","map00260","Glycine, serine and threonine metabolism","cac","csc","cth","bli","tna","cbe","cpf","eco","ava","ana","cre","naz"
"","","x","C00352","D-Glucosamine 6-phosphate;","C05345","beta-D-Fructose 6-phosphate","3.5.99.6","glucosamine-6-phosphate deaminase;","map00520","Amino sugar and nucleotide sugar metabolism","cac","","","bli","","cbe","cpf","eco","ava","ana","","naz"
"","","x","C00352","D-Glucosamine 6-phosphate;","C06156","alpha-D-Glucosamine 1-phosphate;","5.4.2.10","phosphoglucosamine mutase","map00520","Amino sugar and nucleotide sugar metabolism","cac","csc","cth","bli","tna","cbe","cpf","eco","ava","ana","","naz"
"","","x","C01172","beta-D-Glucose 6-phosphate","C05345","beta-D-Fructose 6-phosphate","5.3.1.9","glucose-6-phosphate isomerase;","map00010; map00030; map00500","Glycolysis / Gluconeogenesis; Pentose phosphate pathway; Starch and sucrose metabolism","cac","csc","cth","bli","tna","cbe","cpf","eco","ava","ana","cre","naz"
"","","x","C00118","D-Glyceraldehyde 3-phosphate;","C05378","beta-D-Fructose 1,6-bisphosphate","4.1.2.13","fructose-bisphosphate aldolase;","map00010; map00030; map00051","Glycolysis / Gluconeogenesis; Pentose phosphate pathway; Fructose and mannose metabolism","cac","csc","cth","bli","tna","cbe","cpf","eco","ava","ana","cre","naz"
"","","x","C00117","D-Ribose 5-phosphate;","C00118","D-Glyceraldehyde 3-phosphate;","2.2.1.1","transketolase;","map00030; map00710","Pentose phosphate pathway; Carbon fixation in photosynthetic organisms","cac","csc","cth","bli","tna","cbe","cpf","eco","ava","ana","cre","naz"
"","","x","C00117","D-Ribose 5-phosphate;","C00119","5-Phospho-alpha-D-ribose 1-diphosphate;","2.7.6.1","ribose-phosphate diphosphokinase;","map00030; map00230","Pentose phosphate pathway; Purine metabolism","cac","csc","cth","bli","tna","cbe","cpf","eco","ava","ana","cre","naz"
"","","x","C00119","5-Phospho-alpha-D-ribose 1-diphosphate;","C03090","5-Phosphoribosylamine;","2.4.2.14","amidophosphoribosyltransferase;","map00230","Purine metabolism","cac","csc","cth","bli","tna","cbe","cpf","eco","ava","ana","cre","naz"
"","","x","C03090","5-Phosphoribosylamine;","C03838","5'-Phosphoribosylglycinamide;","6.3.4.13","phosphoribosylamine---glycine ligase;","map00230","Purine metabolism","cac","csc","cth","bli","tna","cbe","cpf","eco","ava","ana","cre","naz"
"","","x","C00275","D-Mannose 6-phosphate","C05345","beta-D-Fructose 6-phosphate","5.3.1.8","mannose-6-phosphate isomerase;","map00051; map00520","Fructose and mannose metabolism; Amino sugar and nucleotide sugar metabolism","cac","csc","cth","bli","tna","cbe","cpf","eco","ava","ana","cre","naz"
"","","x","C00159","D-Mannose;","C00275","D-Mannose 6-phosphate","2.7.1.69","protein-Npi-phosphohistidine---sugar phosphotransferase;","map00051; map00520","Fructose and mannose metabolism; Amino sugar and nucleotide sugar metabolism","cac","csc","","bli","","cbe","cpf","eco","","","","naz"
"","","x","C00208","Maltose;","C00267","alpha-D-Glucose","3.2.1.20","alpha-glucosidase;","map00500","Starch and sucrose metabolism","cac","","","bli","","cbe","cpf","eco","","ana","",""
"","","x","C00089","Sucrose;","C00267","alpha-D-Glucose","3.2.1.20","alpha-glucosidase;","map00052; map00500","Galactose metabolism; Starch and sucrose metabolism","cac","","","bli","","cbe","cpf","eco","","ana","",""
"","","x","C00089","Sucrose;","C02336","beta-D-Fructose;","3.2.1.20","alpha-glucosidase;","map00500","Starch and sucrose metabolism","cac","","","bli","","cbe","cpf","eco","","ana","",""
"","","x","C00095","D-Fructose;","C05345","beta-D-Fructose 6-phosphate","2.7.1.4","fructokinase;","map00051; map00500","Fructose and mannose metabolism; Starch and sucrose metabolism","cac","csc","cth","bli","tna","cbe","cpf","eco","ava","ana","","naz"
"","","x","C00095","D-Fructose;","C01094","D-Fructose 1-phosphate","2.7.1.69","protein-Npi-phosphohistidine---sugar phosphotransferase;","map00051","Fructose and mannose metabolism","cac","csc","","bli","","cbe","cpf","eco","","","","naz"
"","","x","C00111","Glycerone phosphate;","C01094","D-Fructose 1-phosphate","4.1.2.13","fructose-bisphosphate aldolase;","map00051","Fructose and mannose metabolism","cac","csc","cth","bli","tna","cbe","cpf","eco","ava","ana","cre","naz"
"","","x","C00119","5-Phospho-alpha-D-ribose 1-diphosphate;","C01103","Orotidine 5'-phosphate;","2.4.2.10","orotate phosphoribosyltransferase;","map00240","Pyrimidine metabolism","cac","csc","","bli","tna","cbe","cpf","eco","ava","ana","cre","naz"
"","","x","C00105","UMP;","C01103","Orotidine 5'-phosphate;","4.1.1.23","orotidine-5'-phosphate decarboxylase;","map00240","Pyrimidine metabolism","cac","csc","cth","bli","tna","cbe","cpf","eco","ava","ana","cre","naz"
"","","x","C00105","UMP;","C00106","Uracil","2.4.2.9","uracil phosphoribosyltransferase;","map00240","Pyrimidine metabolism","cac","csc","cth","bli","tna","cbe","cpf","eco","ava","ana","cre","naz"
"","","x","C00015","UDP;","C00105","UMP;","2.7.4.14","cytidylate kinase;","map00240","Pyrimidine metabolism","cac","csc","cth","bli","tna","cbe","cpf","eco","ava","ana","cre","naz"
"","","x","C00105","UMP;","C00299","Uridine","2.7.1.48","uridine kinase;","map00240","Pyrimidine metabolism","cac","csc","cth","bli","tna","cbe","cpf","eco","","","cre",""
"","","x","C00299","Uridine","C00475","Cytidine","3.5.4.5","cytidine deaminase;","map00240","Pyrimidine metabolism","cac","csc","cth","bli","tna","cbe","cpf","eco","","","cre",""
"","","x","C00055","CMP;","C00475","Cytidine","2.7.1.48","uridine kinase;","map00240","Pyrimidine metabolism","cac","csc","cth","bli","tna","cbe","cpf","eco","","","cre",""
"","","x","C00055","CMP;","C00112","CDP;","2.7.4.14","cytidylate kinase;","map00240","Pyrimidine metabolism","cac","csc","cth","bli","tna","cbe","cpf","eco","ava","ana","cre","naz"
"","","x","C00352","D-Glucosamine 6-phosphate;","C05345","beta-D-Fructose 6-phosphate","3.5.1.-","<Hydrolases; Acting on carbon-nitrogen bonds, other than peptide bonds; In linear amides>","map00520","Amino sugar and nucleotide sugar metabolism","cac","","cth","bli","tna","cbe","cpf","eco","ava","ana","","naz"
"","","x","C00944","3-Dehydroquinate;","C02637","3-Dehydroshikimate","4.2.1.10","3-dehydroquinate dehydratase;","map00400","Phenylalanine, tyrosine and tryptophan biosynthesis","cac","csc","cth","bli","tna","cbe","cpf","eco","ava","ana","cre","naz"
"","","x","C00493","Shikimate;","C02637","3-Dehydroshikimate","1.1.1.25","shikimate dehydrogenase;","map00400","Phenylalanine, tyrosine and tryptophan biosynthesis","cac","csc","cth","bli","tna","cbe","cpf","eco","ava","ana","cre","naz"
"","","x","C00493","Shikimate;","C03175","Shikimate 3-phosphate;","2.7.1.71","shikimate kinase;","map00400","Phenylalanine, tyrosine and tryptophan biosynthesis","cac","csc","cth","bli","","cbe","cpf","eco","ava","ana","","naz"
"","","x","C01269","5-O-(1-Carboxyvinyl)-3-phosphoshikimate;","C03175","Shikimate 3-phosphate;","2.5.1.19","3-phosphoshikimate 1-carboxyvinyltransferase;","map00400","Phenylalanine, tyrosine and tryptophan biosynthesis","cac","csc","cth","bli","tna","cbe","cpf","eco","ava","ana","cre","naz"
"","","x","C00251","Chorismate;","C01269","5-O-(1-Carboxyvinyl)-3-phosphoshikimate;","4.2.3.5","chorismate synthase;","map00400","Phenylalanine, tyrosine and tryptophan biosynthesis","cac","csc","cth","bli","tna","cbe","cpf","eco","ava","ana","cre","naz"
"","","x","C00251","Chorismate;","C00254","Prephenate;","5.4.99.5","chorismate mutase;","map00400","Phenylalanine, tyrosine and tryptophan biosynthesis","cac","csc","cth","bli","tna","cbe","cpf","eco","ava","ana","","naz"
"","","x","C05752","Octanoyl-[acp];","C05753","3-Oxodecanoyl-[acp];","2.3.1.-","<Transferases; Acyltransferases; Transferring groups other than amino-acyl groups>","map00061","Fatty acid biosynthesis","cac","","","bli","tna","cbe","cpf","eco","ava","ana","cre","naz"
"","","x","C05345","beta-D-Fructose 6-phosphate","C05382","Sedoheptulose 7-phosphate;","2.2.1.2","transaldolase;","map00030","Pentose phosphate pathway","cac","csc","","bli","tna","cbe","cpf","eco","ava","ana","cre","naz"
"","","x","C00279","D-Erythrose 4-phosphate","C05345","beta-D-Fructose 6-phosphate","2.2.1.1","transketolase;","map00030","Pentose phosphate pathway","cac","csc","cth","bli","tna","cbe","cpf","eco","ava","ana","cre","naz"
"","","x","C05223","Dodecanoyl-[acyl-carrier protein];","C05758","trans-Dodec-2-enoyl-[acp];","2.3.1.-","<Transferases; Acyltransferases; Transferring groups other than amino-acyl groups>","map00061","Fatty acid biosynthesis","cac","","","bli","tna","cbe","cpf","eco","ava","ana","cre","naz"
"","","x","C00074","Phosphoenolpyruvate;","C00631","2-Phospho-D-glycerate;","4.2.1.11","phosphopyruvate hydratase;","map00010","Glycolysis / Gluconeogenesis","cac","csc","cth","bli","tna","cbe","cpf","eco","ava","ana","cre","naz"
"","","x","C00111","Glycerone phosphate;","C00118","D-Glyceraldehyde 3-phosphate;","5.3.1.1","triose-phosphate isomerase;","map00010; map00051; map00562; map00710","Glycolysis / Gluconeogenesis; Fructose and mannose metabolism; Inositol phosphate metabolism; Carbon fixation in photosynthetic organisms","cac","csc","cth","bli","tna","cbe","cpf","eco","ava","ana","cre","naz"
"","","x","C00117","D-Ribose 5-phosphate;","C05382","Sedoheptulose 7-phosphate;","2.2.1.1","transketolase;","map00030; map00710","Pentose phosphate pathway; Carbon fixation in photosynthetic organisms","cac","csc","cth","bli","tna","cbe","cpf","eco","ava","ana","cre","naz"
"","","x","C05761","Tetradecanoyl-[acp];","C05762","3-Oxohexadecanoyl-[acp];","2.3.1.-","<Transferases; Acyltransferases; Transferring groups other than amino-acyl groups>","map00061","Fatty acid biosynthesis","cac","","","bli","tna","cbe","cpf","eco","ava","ana","cre","naz"
"","","x","C00111","Glycerone phosphate;","C05378","beta-D-Fructose 1,6-bisphosphate","4.1.2.13","fructose-bisphosphate aldolase;","map00010; map00051","Glycolysis / Gluconeogenesis; Fructose and mannose metabolism","cac","csc","cth","bli","tna","cbe","cpf","eco","ava","ana","cre","naz"
"","","x","C11434","2-C-Methyl-D-erythritol 4-phosphate","C11437","1-Deoxy-D-xylulose 5-phosphate","1.1.1.267","1-deoxy-D-xylulose-5-phosphate reductoisomerase;","map00900","Terpenoid backbone biosynthesis","cac","csc","cth","bli","tna","cbe","cpf","eco","ava","ana","cre","naz"
"","","x","C11434","2-C-Methyl-D-erythritol 4-phosphate","C11435","4-(Cytidine 5'-diphospho)-2-C-methyl-D-erythritol","2.7.7.60","2-C-methyl-D-erythritol 4-phosphate cytidylyltransferase;","map00900","Terpenoid backbone biosynthesis","cac","csc","cth","bli","tna","cbe","cpf","eco","ava","ana","cre","naz"
"","","x","C11435","4-(Cytidine 5'-diphospho)-2-C-methyl-D-erythritol","C11436","2-Phospho-4-(cytidine 5'-diphospho)-2-C-methyl-D-erythritol","2.7.1.148","4-(cytidine 5'-diphospho)-2-C-methyl-D-erythritol kinase;","map00900","Terpenoid backbone biosynthesis","cac","csc","cth","bli","tna","cbe","cpf","eco","ava","ana","cre","naz"
"","","x","C04619","(3R)-3-Hydroxydecanoyl-[acyl-carrier protein];","C05753","3-Oxodecanoyl-[acp];","2.3.1.-","<Transferases; Acyltransferases; Transferring groups other than amino-acyl groups>","map00061","Fatty acid biosynthesis","cac","","","bli","tna","cbe","cpf","eco","ava","ana","cre","naz"
"","","x","C00112","CDP;","C00705","dCDP;","1.17.4.1","ribonucleoside-diphosphate reductase;","map00240","Pyrimidine metabolism","cac","","cth","bli","tna","cbe","cpf","eco","ava","ana","cre",""
"","","x","C00239","dCMP;","C00705","dCDP;","2.7.4.14","cytidylate kinase;","map00240","Pyrimidine metabolism","cac","csc","cth","bli","tna","cbe","cpf","eco","ava","ana","cre","naz"
"","","x","C00352","D-Glucosamine 6-phosphate;","C05345","beta-D-Fructose 6-phosphate","2.6.1.16","glutamine---fructose-6-phosphate transaminase (isomerizing);","map00520","Amino sugar and nucleotide sugar metabolism","cac","csc","cth","bli","tna","cbe","cpf","eco","ava","ana","cre","naz"
"","","x","C00118","D-Glyceraldehyde 3-phosphate;","C04442","2-Dehydro-3-deoxy-6-phospho-D-gluconate;","4.1.2.14","2-dehydro-3-deoxy-phosphogluconate aldolase;","map00030; map00040","Pentose phosphate pathway; Pentose and glucuronate interconversions","cac","csc","","bli","tna","cbe","cpf","eco","ava","ana","","naz"
"","","x","C04620","(3R)-3-Hydroxyoctanoyl-[acyl-carrier protein];","C05750","3-Oxooctanoyl-[acp];","1.1.1.100","3-oxoacyl-[acyl-carrier-protein] reductase;","map00061","Fatty acid biosynthesis","cac","csc","cth","bli","tna","cbe","cpf","eco","ava","ana","cre","naz"
"","","x","C00231","D-Xylulose 5-phosphate","C01101","L-Ribulose 5-phosphate","5.1.3.4","L-ribulose-5-phosphate 4-epimerase;","map00040; map00053","Pentose and glucuronate interconversions; Ascorbate and aldarate metabolism","cac","csc","","bli","tna","cbe","cpf","eco","","","",""
"","","x","C05747","(R)-3-Hydroxyhexanoyl-[acp];","C05748","trans-Hex-2-enoyl-[acp];","4.2.1.-","<Lyases; Carbon-oxygen lyases; Hydro-lyases>","map00061","Fatty acid biosynthesis","cac","csc","cth","bli","tna","cbe","cpf","eco","ava","ana","cre","naz"
"","","x","C05223","Dodecanoyl-[acyl-carrier protein];","C05759","3-Oxotetradecanoyl-[acp];","2.3.1.-","<Transferases; Acyltransferases; Transferring groups other than amino-acyl groups>","map00061","Fatty acid biosynthesis","cac","","","bli","tna","cbe","cpf","eco","ava","ana","cre","naz"
"","","x","C11436","2-Phospho-4-(cytidine 5'-diphospho)-2-C-methyl-D-erythritol","C11453","2-C-Methyl-D-erythritol 2,4-cyclodiphosphate;","4.6.1.12","2-C-methyl-D-erythritol 2,4-cyclodiphosphate synthase;","map00900","Terpenoid backbone biosynthesis","cac","csc","cth","bli","tna","cbe","cpf","eco","ava","ana","cre","naz"
"","","x","C11453","2-C-Methyl-D-erythritol 2,4-cyclodiphosphate;","C11811","1-Hydroxy-2-methyl-2-butenyl 4-diphosphate;","1.17.7.1","(E)-4-hydroxy-3-methylbut-2-enyl-diphosphate synthase;","map00900","Terpenoid backbone biosynthesis","cac","csc","cth","bli","tna","cbe","cpf","eco","ava","ana","cre","naz"
"","","x","C00118","D-Glyceraldehyde 3-phosphate;","C11437","1-Deoxy-D-xylulose 5-phosphate","2.2.1.7","1-deoxy-D-xylulose-5-phosphate synthase;","map00900","Terpenoid backbone biosynthesis","cac","csc","cth","bli","tna","cbe","cpf","eco","ava","ana","cre","naz"
"","","x","C04501","N-Acetyl-alpha-D-glucosamine 1-phosphate","C06156","alpha-D-Glucosamine 1-phosphate;","2.3.1.157","glucosamine-1-phosphate N-acetyltransferase","map00520","Amino sugar and nucleotide sugar metabolism","cac","csc","cth","bli","tna","cbe","cpf","eco","ava","ana","","naz"
"","","x","C00117","D-Ribose 5-phosphate;","C00199","D-Ribulose 5-phosphate","5.3.1.6","ribose-5-phosphate isomerase;","map00030; map00710","Pentose phosphate pathway; Carbon fixation in photosynthetic organisms","cac","csc","cth","bli","tna","cbe","cpf","eco","ava","ana","cre","naz"
"","","x","C00295","Orotate;","C01103","Orotidine 5'-phosphate;","2.4.2.10","orotate phosphoribosyltransferase;","map00240","Pyrimidine metabolism","cac","csc","","bli","tna","cbe","cpf","eco","ava","ana","cre","naz"
"","","x","C00295","Orotate;","C00337","(S)-Dihydroorotate;","1.3.3.1","dihydroorotate oxidase;","map00240","Pyrimidine metabolism","cac","csc","cth","bli","tna","cbe","cpf","eco","ava","ana","","naz"
"","","x","C00337","(S)-Dihydroorotate;","C00438","N-Carbamoyl-L-aspartate","3.5.2.3","dihydroorotase;","map00240","Pyrimidine metabolism","cac","csc","cth","bli","tna","cbe","cpf","eco","ava","ana","cre","naz"
"","","x","C00169","Carbamoyl phosphate","C00438","N-Carbamoyl-L-aspartate","2.1.3.2","aspartate carbamoyltransferase;","map00240; map00250","Pyrimidine metabolism; Alanine, aspartate and glutamate metabolism","cac","csc","cth","bli","tna","cbe","cpf","eco","ava","ana","cre","naz"
"","","x","C00169","Carbamoyl phosphate","C00327","L-Citrulline;","2.1.3.3","ornithine carbamoyltransferase;","map00330","Arginine and proline metabolism","cac","csc","cth","bli","tna","cbe","cpf","eco","ava","ana","cre","naz"
"","","x","C00077","L-Ornithine;","C00327","L-Citrulline;","2.1.3.3","ornithine carbamoyltransferase;","map00330","Arginine and proline metabolism","cac","csc","cth","bli","tna","cbe","cpf","eco","ava","ana","cre","naz"
"","","x","C00327","L-Citrulline;","C03406","N-(L-Arginino)succinate;","6.3.4.5","argininosuccinate synthase;","map00330","Arginine and proline metabolism","cac","csc","cth","bli","tna","cbe","cpf","eco","ava","ana","cre","naz"
"","","x","C00049","L-Aspartate;","C03406","N-(L-Arginino)succinate;","6.3.4.5","argininosuccinate synthase;","map00250; map00330","Alanine, aspartate and glutamate metabolism; Arginine and proline metabolism","cac","csc","cth","bli","tna","cbe","cpf","eco","ava","ana","cre","naz"
"","","x","C00049","L-Aspartate;","C05840","Iminoaspartate;","1.4.3.16","L-aspartate oxidase;","map00760","Nicotinate and nicotinamide metabolism","cac","csc","cth","bli","","cbe","cpf","eco","ava","ana","cre","naz"
"","","x","C00036","Oxaloacetate;","C00049","L-Aspartate;","2.6.1.1","aspartate transaminase;","map00250; map00710","Alanine, aspartate and glutamate metabolism; Carbon fixation in photosynthetic organisms","cac","csc","cth","bli","tna","cbe","cpf","eco","ava","ana","cre","naz"
"","","x","C00049","L-Aspartate;","C03082","4-Phospho-L-aspartate;","2.7.2.4","aspartate kinase;","map00260; map00270; map00300","Glycine, serine and threonine metabolism; Cysteine and methionine metabolism; Lysine biosynthesis","cac","csc","cth","bli","tna","cbe","cpf","eco","ava","ana","cre","naz"
"","","x","C00441","L-Aspartate 4-semialdehyde;","C03082","4-Phospho-L-aspartate;","1.2.1.11","aspartate-semialdehyde dehydrogenase;","map00260; map00270; map00300","Glycine, serine and threonine metabolism; Cysteine and methionine metabolism; Lysine biosynthesis","cac","csc","cth","bli","tna","cbe","cpf","eco","ava","ana","cre","naz"
"","","x","C00441","L-Aspartate 4-semialdehyde;","C03340","L-2,3-Dihydrodipicolinate;","4.2.1.52","dihydrodipicolinate synthase;","map00300","Lysine biosynthesis","cac","csc","cth","bli","tna","cbe","cpf","eco","ava","ana","cre","naz"
"","","x","C00025","L-Glutamate;","C00049","L-Aspartate;","2.6.1.1","aspartate transaminase;","map00250; map00330","Alanine, aspartate and glutamate metabolism; Arginine and proline metabolism","cac","csc","cth","bli","tna","cbe","cpf","eco","ava","ana","cre","naz"
"","","x","C00025","L-Glutamate;","C00026","2-Oxoglutarate;","2.6.1.1","aspartate transaminase;","map00250","Alanine, aspartate and glutamate metabolism","cac","csc","cth","bli","tna","cbe","cpf","eco","ava","ana","cre","naz"
"","","x","C00025","L-Glutamate;","C00217","D-Glutamate;","5.1.1.3","glutamate racemase","map00471","D-Glutamine and D-glutamate metabolism","cac","csc","cth","bli","","cbe","cpf","eco","ava","ana","","naz"
"","","x","C00049","L-Aspartate;","C00152","L-Asparagine;","3.5.1.1","asparaginase;","map00250; map00460; map00910","Alanine, aspartate and glutamate metabolism; Cyanoamino acid metabolism; Nitrogen metabolism","cac","","","bli","","cbe","cpf","eco","ava","ana","","naz"
"","","x","C00036","Oxaloacetate;","C00049","L-Aspartate;","1.4.3.16","L-aspartate oxidase;","map00250","Alanine, aspartate and glutamate metabolism","cac","csc","cth","bli","","cbe","cpf","eco","ava","ana","cre","naz"
"","","x","C00025","L-Glutamate;","C03287","L-Glutamyl 5-phosphate;","2.7.2.11","glutamate 5-kinase;","map00330","Arginine and proline metabolism","cac","csc","cth","bli","tna","cbe","cpf","eco","ava","ana","cre","naz"
"","","x","C01165","L-Glutamate 5-semialdehyde;","C03287","L-Glutamyl 5-phosphate;","1.2.1.41","glutamate-5-semialdehyde dehydrogenase;","map00330","Arginine and proline metabolism","cac","csc","cth","bli","tna","cbe","cpf","eco","ava","ana","cre","naz"
"","","x","C00025","L-Glutamate;","C00026","2-Oxoglutarate;","1.4.1.13","glutamate synthase (NADPH);","map00250","Alanine, aspartate and glutamate metabolism","cac","csc","cth","bli","tna","cbe","cpf","eco","","","cre",""
"","","x","C03340","L-2,3-Dihydrodipicolinate;","C03972","2,3,4,5-Tetrahydrodipicolinate;","1.3.1.26","dihydrodipicolinate reductase;","map00300","Lysine biosynthesis","cac","csc","cth","bli","tna","cbe","cpf","eco","ava","ana","cre","naz"
"","","x","C00122","Fumarate;","C03406","N-(L-Arginino)succinate;","4.3.2.1","argininosuccinate lyase;","map00250; map00330","Alanine, aspartate and glutamate metabolism; Arginine and proline metabolism","cac","csc","cth","bli","tna","cbe","cpf","eco","ava","ana","cre","naz"
"","","x","C00064","L-Glutamine;","C00169","Carbamoyl phosphate","6.3.5.5","carbamoyl-phosphate synthase (glutamine-hydrolysing);","map00240; map00250","Pyrimidine metabolism; Alanine, aspartate and glutamate metabolism","cac","csc","cth","bli","tna","cbe","cpf","eco","ava","ana","cre","naz"
"","","x","C00025","L-Glutamate;","C00026","2-Oxoglutarate;","1.4.1.14","glutamate synthase (NADH);","map00250","Alanine, aspartate and glutamate metabolism","cac","csc","cth","bli","tna","cbe","cpf","eco","","","cre",""
"","","x","C00025","L-Glutamate;","C00064","L-Glutamine;","6.3.1.2","glutamate---ammonia ligase;","map00250; map00330; map00910","Alanine, aspartate and glutamate metabolism; Arginine and proline metabolism; Nitrogen metabolism","cac","csc","cth","bli","tna","cbe","cpf","eco","ava","ana","cre","naz"
"","","x","C00062","L-Arginine;","C03406","N-(L-Arginino)succinate;","4.3.2.1","argininosuccinate lyase;","map00330","Arginine and proline metabolism","cac","csc","cth","bli","tna","cbe","cpf","eco","ava","ana","cre","naz"
"","","x","C00022","Pyruvate;","C00065","L-Serine;","4.3.1.17","L-serine ammonia-lyase;","map00260; map00270","Glycine, serine and threonine metabolism; Cysteine and methionine metabolism","cac","","","bli","","cbe","cpf","eco","","","",""
"","","x","C00065","L-Serine;","C02291","L-Cystathionine","4.4.1.8","cystathionine beta-lyase;","map00270","Cysteine and methionine metabolism","cac","","cth","bli","","cbe","cpf","eco","","","cre",""
"","","x","C00155","L-Homocysteine;","C02291","L-Cystathionine","4.4.1.8","cystathionine beta-lyase;","map00270","Cysteine and methionine metabolism","cac","","cth","bli","","cbe","cpf","eco","","","cre",""
"","","x","C00073","L-Methionine;","C00155","L-Homocysteine;","2.1.1.13","methionine synthase;","map00270","Cysteine and methionine metabolism","cac","csc","cth","bli","tna","cbe","cpf","eco","ava","ana","cre","naz"
"","","x","C00019","S-Adenosyl-L-methionine;","C00073","L-Methionine;","2.5.1.6","methionine adenosyltransferase;","map00270","Cysteine and methionine metabolism","cac","csc","cth","bli","tna","cbe","cpf","eco","ava","ana","cre","naz"
"","","x","C00073","L-Methionine;","C01180","4-Methylthio-2-oxobutanoic acid;","2.6.1.-","<Transferases; Transferring nitrogenous groups; Transaminases>","map00270; map00966","Cysteine and methionine metabolism; Glucosinolate biosynthesis","cac","csc","cth","bli","","cbe","cpf","eco","ava","ana","",""
"","","x","C00065","L-Serine;","C00979","O-Acetyl-L-serine;","2.3.1.30","serine O-acetyltransferase;","map00270; map00920","Cysteine and methionine metabolism; Sulfur metabolism","cac","csc","cth","bli","tna","cbe","cpf","eco","ava","ana","cre","naz"
"","","x","C00065","L-Serine;","C00143","5,10-Methylenetetrahydrofolate;","2.1.2.1","glycine hydroxymethyltransferase;","map00260; map00680","Glycine, serine and threonine metabolism; Methane metabolism","cac","csc","cth","bli","tna","cbe","cpf","eco","ava","ana","cre","naz"
"","","x","C00019","S-Adenosyl-L-methionine;","C01137","S-Adenosylmethioninamine;","4.1.1.50","adenosylmethionine decarboxylase;","map00270; map00330","Cysteine and methionine metabolism; Arginine and proline metabolism","cac","csc","cth","bli","tna","cbe","cpf","eco","","","cre",""
"","","x","C00315","Spermidine;","C01137","S-Adenosylmethioninamine;","2.5.1.16","spermidine synthase;","map00330","Arginine and proline metabolism","cac","csc","cth","bli","tna","cbe","cpf","eco","","","cre",""
"","","x","C00315","Spermidine;","C05730","Glutathionylspermidine;","3.5.1.-","<Hydrolases; Acting on carbon-nitrogen bonds, other than peptide bonds; In linear amides>","map00480","Glutathione metabolism","cac","","cth","bli","tna","cbe","cpf","eco","ava","ana","","naz"
"","","x","C00170","5'-Methylthioadenosine;","C01137","S-Adenosylmethioninamine;","2.5.1.16","spermidine synthase;","map00270","Cysteine and methionine metabolism","cac","csc","cth","bli","tna","cbe","cpf","eco","","","cre",""
"","","x","C00097","L-Cysteine;","C00979","O-Acetyl-L-serine;","2.5.1.47","cysteine synthase;","map00270; map00920","Cysteine and methionine metabolism; Sulfur metabolism","cac","csc","cth","bli","tna","cbe","cpf","eco","ava","ana","cre","naz"
"","","x","C00097","L-Cysteine;","C00283","Hydrogen sulfide;","2.5.1.47","cysteine synthase;","map00270; map00920","Cysteine and methionine metabolism; Sulfur metabolism","cac","csc","cth","bli","tna","cbe","cpf","eco","ava","ana","cre","naz"
"","","x","C00097","L-Cysteine;","C00957","Mercaptopyruvate;","2.6.1.1","aspartate transaminase;","map00270","Cysteine and methionine metabolism","cac","csc","cth","bli","tna","cbe","cpf","eco","ava","ana","cre","naz"
"","","x","C00037","Glycine;","C00065","L-Serine;","2.1.2.1","glycine hydroxymethyltransferase;","map00260; map00460; map00680","Glycine, serine and threonine metabolism; Cyanoamino acid metabolism; Methane metabolism","cac","csc","cth","bli","tna","cbe","cpf","eco","ava","ana","cre","naz"
"","","x","C02090","Trypanothione;","C05730","Glutathionylspermidine;","3.5.1.-","<Hydrolases; Acting on carbon-nitrogen bonds, other than peptide bonds; In linear amides>","map00480","Glutathione metabolism","cac","","cth","bli","tna","cbe","cpf","eco","ava","ana","","naz"
"","","x","C02090","Trypanothione;","C03170","Trypanothione disulfide;","1.17.4.1","ribonucleoside-diphosphate reductase;","map00480","Glutathione metabolism","cac","","cth","bli","tna","cbe","cpf","eco","ava","ana","cre",""
"","","x","C02090","Trypanothione;","C03170","Trypanothione disulfide;","1.11.1.15","peroxiredoxin;","map00480","Glutathione metabolism","cac","","cth","bli","tna","cbe","cpf","eco","ava","ana","cre","naz"
"","","x","C00134","Putrescine;","C00315","Spermidine;","2.5.1.16","spermidine synthase;","map00330; map00480","Arginine and proline metabolism; Glutathione metabolism","cac","csc","cth","bli","tna","cbe","cpf","eco","","","cre",""
"","","x","C00134","Putrescine;","C00170","5'-Methylthioadenosine;","2.5.1.16","spermidine synthase;","","","cac","csc","cth","bli","tna","cbe","cpf","eco","","","cre",""
"","","x","C00051","Glutathione;","C05730","Glutathionylspermidine;","3.5.1.-","<Hydrolases; Acting on carbon-nitrogen bonds, other than peptide bonds; In linear amides>","map00480","Glutathione metabolism","cac","","cth","bli","tna","cbe","cpf","eco","ava","ana","","naz"
"","","x","C05763","trans-Hexadec-2-enoyl-[acp];","C05764","Hexadecanoyl-[acp];","2.3.1.-","<Transferases; Acyltransferases; Transferring groups other than amino-acyl groups>","map00061","Fatty acid biosynthesis","cac","","","bli","tna","cbe","cpf","eco","ava","ana","cre","naz"
"","","x","C00249","Hexadecanoic acid;","C05764","Hexadecanoyl-[acp];","2.3.1.-","<Transferases; Acyltransferases; Transferring groups other than amino-acyl groups>","map00061; map01040","Fatty acid biosynthesis; Biosynthesis of unsaturated fatty acids","cac","","","bli","tna","cbe","cpf","eco","ava","ana","cre","naz"
"","","x","C03838","5'-Phosphoribosylglycinamide;","C04376","5'-Phosphoribosyl-N-formylglycinamide;","2.1.2.2","phosphoribosylglycinamide formyltransferase;","map00230","Purine metabolism","cac","csc","cth","bli","tna","cbe","cpf","eco","ava","ana","","naz"
"","","x","C04376","5'-Phosphoribosyl-N-formylglycinamide;","C04640","2-(Formamido)-N1-(5'-phosphoribosyl)acetamidine;","6.3.5.3","phosphoribosylformylglycinamidine synthase;","map00230","Purine metabolism","cac","csc","cth","bli","tna","cbe","cpf","eco","ava","ana","cre","naz"
"","","x","C03373","Aminoimidazole ribotide;","C04640","2-(Formamido)-N1-(5'-phosphoribosyl)acetamidine;","6.3.3.1","phosphoribosylformylglycinamidine cyclo-ligase;","map00230","Purine metabolism","cac","csc","cth","bli","tna","cbe","cpf","eco","ava","ana","cre","naz"
"","","x","C05745","Butyryl-[acp];","C05746","3-Oxohexanoyl-[acp];","2.3.1.-","<Transferases; Acyltransferases; Transferring groups other than amino-acyl groups>","map00061","Fatty acid biosynthesis","cac","","","bli","tna","cbe","cpf","eco","ava","ana","cre","naz"
"","","x","C05761","Tetradecanoyl-[acp];","C05762","3-Oxohexadecanoyl-[acp];","2.3.1.179","beta-ketoacyl-acyl-carrier-protein synthase II;","map00061","Fatty acid biosynthesis","cac","csc","cth","bli","tna","cbe","cpf","eco","ava","ana","cre","naz"
"","","x","C04618","(3R)-3-Hydroxybutanoyl-[acyl-carrier protein];","C05744","Acetoacetyl-[acp];","1.1.1.100","3-oxoacyl-[acyl-carrier-protein] reductase;","map00061","Fatty acid biosynthesis","cac","csc","cth","bli","tna","cbe","cpf","eco","ava","ana","cre","naz"

"Subsystem 34","0.0707070707070707","","","","","","","","","","cac","csc","cth","bli","","","","eco","","","",""
"","","i","C01037","7,8-Diaminononanoate","C01092","8-Amino-7-oxononanoate;","2.6.1.62","adenosylmethionine---8-amino-7-oxononanoate transaminase;","map00780","Biotin metabolism","cac","csc","cth","bli","","","","eco","","","cre",""
"","","s","C01037","7,8-Diaminononanoate","C01909","Dethiobiotin;","6.3.3.3","dethiobiotin synthase;","map00780","Biotin metabolism","cac","csc","cth","bli","","","cpf","eco","ava","ana","","naz"
"","","x","C00120","Biotin;","C01909","Dethiobiotin;","2.8.1.6","biotin synthase","map00780","Biotin metabolism","cac","csc","cth","bli","tna","cbe","cpf","eco","ava","ana","cre","naz"

"Subsystem 35","0.0707070707070707","","","","","","","","","","cac","","","bli","","cbe","cpf","eco","","","",""
"","","i","C01279","4-Amino-5-hydroxymethyl-2-methylpyrimidine;","C04556","4-Amino-2-methyl-5-phosphomethylpyrimidine;","2.7.1.49","hydroxymethylpyrimidine kinase;","map00730","Thiamine metabolism","cac","","","bli","tna","cbe","cpf","eco","ava","","",""
"","","s","C04294","5-(2-Hydroxyethyl)-4-methylthiazole;","C04327","4-Methyl-5-(2-phosphoethyl)-thiazole;","2.7.1.50","hydroxyethylthiazole kinase;","map00730","Thiamine metabolism","cac","","","bli","","cbe","cpf","eco","","","cre",""
"","","x","C04556","4-Amino-2-methyl-5-phosphomethylpyrimidine;","C04752","2-Methyl-4-amino-5-hydroxymethylpyrimidine diphosphate;","2.7.4.7","phosphomethylpyrimidine kinase;","map00730","Thiamine metabolism","cac","csc","","bli","tna","cbe","cpf","eco","ava","ana","",""
"","","x","C01081","Thiamin monophosphate;","C04752","2-Methyl-4-amino-5-hydroxymethylpyrimidine diphosphate;","2.5.1.3","thiamine-phosphate diphosphorylase;","map00730","Thiamine metabolism","cac","csc","cth","bli","","cbe","cpf","eco","ava","ana","","naz"
"","","x","C00068","Thiamin diphosphate;","C01081","Thiamin monophosphate;","3.6.1.15","nucleoside-triphosphatase;","map00730","Thiamine metabolism","cac","csc","cth","bli","tna","cbe","cpf","eco","ava","ana","","naz"
"","","x","C01081","Thiamin monophosphate;","C04327","4-Methyl-5-(2-phosphoethyl)-thiazole;","2.5.1.3","thiamine-phosphate diphosphorylase;","map00730","Thiamine metabolism","cac","csc","cth","bli","","cbe","cpf","eco","ava","ana","","naz"

"Subsystem 36","0.0707070707070707","","","","","","","","","","cac","csc","","","tna","","cpf","eco","","","",""
"","","i","C00029","UDP-glucose;","C00103","D-Glucose 1-phosphate;","2.7.7.12","UDP-glucose---hexose-1-phosphate uridylyltransferase;","map00052; map00520","Galactose metabolism; Amino sugar and nucleotide sugar metabolism","cac","csc","","","tna","","cpf","eco","","","",""
"","","x","C00103","D-Glucose 1-phosphate;","C00446","alpha-D-Galactose 1-phosphate;","2.7.7.12","UDP-glucose---hexose-1-phosphate uridylyltransferase;","map00052; map00520","Galactose metabolism; Amino sugar and nucleotide sugar metabolism","cac","csc","","","tna","","cpf","eco","","","",""
"","","x","C00029","UDP-glucose;","C00052","UDP-D-galactose;","2.7.7.12","UDP-glucose---hexose-1-phosphate uridylyltransferase;","map00052; map00520","Galactose metabolism; Amino sugar and nucleotide sugar metabolism","cac","csc","","","tna","","cpf","eco","","","",""
"","","x","C00052","UDP-D-galactose;","C00446","alpha-D-Galactose 1-phosphate;","2.7.7.12","UDP-glucose---hexose-1-phosphate uridylyltransferase;","map00052; map00520","Galactose metabolism; Amino sugar and nucleotide sugar metabolism","cac","csc","","","tna","","cpf","eco","","","",""
"","","x","C00124","D-Galactose","C00446","alpha-D-Galactose 1-phosphate;","2.7.1.6","galactokinase;","map00052; map00520","Galactose metabolism; Amino sugar and nucleotide sugar metabolism","cac","csc","","bli","tna","cbe","cpf","eco","","","cre",""
"","","x","C00124","D-Galactose","G13032","null","3.2.1.23","beta-galactosidase;","map00531","Glycosaminoglycan degradation","cac","csc","","bli","tna","cbe","cpf","eco","","","cre",""
"","","x","G06780","null","G13032","null","3.2.1.23","beta-galactosidase;","map00531","Glycosaminoglycan degradation","cac","csc","","bli","tna","cbe","cpf","eco","","","cre",""

"Subsystem 37","0.0707070707070707","","","","","","","","","","","csc","","bli","tna","cbe","","eco","","","",""
"","","i","C00095","D-Fructose;","C00267","alpha-D-Glucose","5.3.1.5","xylose isomerase;","map00051","Fructose and mannose metabolism","","csc","","bli","tna","cbe","","eco","","","",""
"","","x","C00095","D-Fructose;","C05345","beta-D-Fructose 6-phosphate","2.7.1.4","fructokinase;","map00051; map00500","Fructose and mannose metabolism; Starch and sucrose metabolism","cac","csc","cth","bli","tna","cbe","cpf","eco","ava","ana","","naz"
"","","x","C00279","D-Erythrose 4-phosphate","C05345","beta-D-Fructose 6-phosphate","2.2.1.1","transketolase;","map00030","Pentose phosphate pathway","cac","csc","cth","bli","tna","cbe","cpf","eco","ava","ana","cre","naz"
"","","x","C00668","alpha-D-Glucose 6-phosphate","C05345","beta-D-Fructose 6-phosphate","5.3.1.9","glucose-6-phosphate isomerase;","map00010; map00030; map00500; map00520","Glycolysis / Gluconeogenesis; Pentose phosphate pathway; Starch and sucrose metabolism; Amino sugar and nucleotide sugar metabolism","cac","csc","cth","bli","tna","cbe","cpf","eco","ava","ana","cre","naz"
"","","x","C05345","beta-D-Fructose 6-phosphate","C05382","Sedoheptulose 7-phosphate;","2.2.1.2","transaldolase;","map00030","Pentose phosphate pathway","cac","csc","","bli","tna","cbe","cpf","eco","ava","ana","cre","naz"
"","","x","C00118","D-Glyceraldehyde 3-phosphate;","C05345","beta-D-Fructose 6-phosphate","2.2.1.2","transaldolase;","map00030","Pentose phosphate pathway","cac","csc","","bli","tna","cbe","cpf","eco","ava","ana","cre","naz"
"","","x","C00118","D-Glyceraldehyde 3-phosphate;","C00231","D-Xylulose 5-phosphate","2.2.1.1","transketolase;","map00030; map00710","Pentose phosphate pathway; Carbon fixation in photosynthetic organisms","cac","csc","cth","bli","tna","cbe","cpf","eco","ava","ana","cre","naz"
"","","x","C00199","D-Ribulose 5-phosphate","C00231","D-Xylulose 5-phosphate","5.1.3.1","ribulose-phosphate 3-epimerase;","map00030; map00040; map00710","Pentose phosphate pathway; Pentose and glucuronate interconversions; Carbon fixation in photosynthetic organisms","cac","csc","cth","bli","tna","cbe","cpf","eco","ava","ana","cre","naz"
"","","x","C00231","D-Xylulose 5-phosphate","C00310","D-Xylulose;","2.7.1.17","xylulokinase;","map00040","Pentose and glucuronate interconversions","cac","csc","","bli","tna","cbe","","eco","ava","","",""
"","","x","C01172","beta-D-Glucose 6-phosphate","C05345","beta-D-Fructose 6-phosphate","5.3.1.9","glucose-6-phosphate isomerase;","map00010; map00030; map00500","Glycolysis / Gluconeogenesis; Pentose phosphate pathway; Starch and sucrose metabolism","cac","csc","cth","bli","tna","cbe","cpf","eco","ava","ana","cre","naz"
"","","x","C00267","alpha-D-Glucose","C00668","alpha-D-Glucose 6-phosphate","2.7.1.2","glucokinase;","map00010; map00052; map00500; map00520","Glycolysis / Gluconeogenesis; Galactose metabolism; Starch and sucrose metabolism; Amino sugar and nucleotide sugar metabolism","cac","csc","cth","bli","tna","cbe","cpf","eco","ava","ana","","naz"
"","","x","C00231","D-Xylulose 5-phosphate","C05345","beta-D-Fructose 6-phosphate","2.2.1.1","transketolase;","map00030","Pentose phosphate pathway","cac","csc","cth","bli","tna","cbe","cpf","eco","ava","ana","cre","naz"
"","","x","C00279","D-Erythrose 4-phosphate","C05382","Sedoheptulose 7-phosphate;","2.2.1.2","transaldolase;","map00030","Pentose phosphate pathway","cac","csc","","bli","tna","cbe","cpf","eco","ava","ana","cre","naz"
"","","x","C00118","D-Glyceraldehyde 3-phosphate;","C05378","beta-D-Fructose 1,6-bisphosphate","4.1.2.13","fructose-bisphosphate aldolase;","map00010; map00030; map00051","Glycolysis / Gluconeogenesis; Pentose phosphate pathway; Fructose and mannose metabolism","cac","csc","cth","bli","tna","cbe","cpf","eco","ava","ana","cre","naz"
"","","x","C00118","D-Glyceraldehyde 3-phosphate;","C00236","3-Phospho-D-glyceroyl phosphate;","1.2.1.12","glyceraldehyde-3-phosphate dehydrogenase (phosphorylating);","map00010","Glycolysis / Gluconeogenesis","cac","csc","cth","bli","tna","cbe","cpf","eco","ava","ana","cre",""
"","","x","C00197","3-Phospho-D-glycerate;","C00236","3-Phospho-D-glyceroyl phosphate;","2.7.2.3","phosphoglycerate kinase;","map00010; map00710","Glycolysis / Gluconeogenesis; Carbon fixation in photosynthetic organisms","cac","csc","cth","bli","tna","cbe","cpf","eco","ava","ana","cre","naz"
"","","x","C00197","3-Phospho-D-glycerate;","C00631","2-Phospho-D-glycerate;","5.4.2.1","phosphoglycerate mutase;","map00010","Glycolysis / Gluconeogenesis","cac","csc","cth","bli","tna","cbe","cpf","eco","ava","ana","cre","naz"
"","","x","C00117","D-Ribose 5-phosphate;","C00118","D-Glyceraldehyde 3-phosphate;","2.2.1.1","transketolase;","map00030; map00710","Pentose phosphate pathway; Carbon fixation in photosynthetic organisms","cac","csc","cth","bli","tna","cbe","cpf","eco","ava","ana","cre","naz"
"","","x","C00275","D-Mannose 6-phosphate","C05345","beta-D-Fructose 6-phosphate","5.3.1.8","mannose-6-phosphate isomerase;","map00051; map00520","Fructose and mannose metabolism; Amino sugar and nucleotide sugar metabolism","cac","csc","cth","bli","tna","cbe","cpf","eco","ava","ana","cre","naz"
"","","x","C05345","beta-D-Fructose 6-phosphate","C05378","beta-D-Fructose 1,6-bisphosphate","2.7.1.11","6-phosphofructokinase;","map00010; map00030; map00051","Glycolysis / Gluconeogenesis; Pentose phosphate pathway; Fructose and mannose metabolism","cac","csc","cth","bli","tna","cbe","cpf","eco","ava","ana","cre",""
"","","x","C00181","D-Xylose;","C00310","D-Xylulose;","5.3.1.5","xylose isomerase;","map00040","Pentose and glucuronate interconversions","","csc","","bli","tna","cbe","","eco","","","",""
"","","x","C00231","D-Xylulose 5-phosphate","C05382","Sedoheptulose 7-phosphate;","2.2.1.1","transketolase;","map00030; map00710","Pentose phosphate pathway; Carbon fixation in photosynthetic organisms","cac","csc","cth","bli","tna","cbe","cpf","eco","ava","ana","cre","naz"
"","","x","C00074","Phosphoenolpyruvate;","C00631","2-Phospho-D-glycerate;","4.2.1.11","phosphopyruvate hydratase;","map00010","Glycolysis / Gluconeogenesis","cac","csc","cth","bli","tna","cbe","cpf","eco","ava","ana","cre","naz"
"","","x","C00074","Phosphoenolpyruvate;","C04691","2-Dehydro-3-deoxy-D-arabino-heptonate 7-phosphate;","2.5.1.54","3-deoxy-7-phosphoheptulonate synthase;","map00400","Phenylalanine, tyrosine and tryptophan biosynthesis","cac","csc","cth","bli","tna","cbe","cpf","eco","ava","ana","cre","naz"
"","","x","C00944","3-Dehydroquinate;","C04691","2-Dehydro-3-deoxy-D-arabino-heptonate 7-phosphate;","4.2.3.4","3-dehydroquinate synthase;","map00400","Phenylalanine, tyrosine and tryptophan biosynthesis","cac","csc","cth","bli","tna","cbe","cpf","eco","ava","ana","cre","naz"
"","","x","C00944","3-Dehydroquinate;","C02637","3-Dehydroshikimate","4.2.1.10","3-dehydroquinate dehydratase;","map00400","Phenylalanine, tyrosine and tryptophan biosynthesis","cac","csc","cth","bli","tna","cbe","cpf","eco","ava","ana","cre","naz"
"","","x","C00118","D-Glyceraldehyde 3-phosphate;","C00279","D-Erythrose 4-phosphate","2.2.1.1","transketolase;","map00030; map00710","Pentose phosphate pathway; Carbon fixation in photosynthetic organisms","cac","csc","cth","bli","tna","cbe","cpf","eco","ava","ana","cre","naz"
"","","x","C00117","D-Ribose 5-phosphate;","C05382","Sedoheptulose 7-phosphate;","2.2.1.1","transketolase;","map00030; map00710","Pentose phosphate pathway; Carbon fixation in photosynthetic organisms","cac","csc","cth","bli","tna","cbe","cpf","eco","ava","ana","cre","naz"
"","","x","C00111","Glycerone phosphate;","C00118","D-Glyceraldehyde 3-phosphate;","5.3.1.1","triose-phosphate isomerase;","map00010; map00051; map00562; map00710","Glycolysis / Gluconeogenesis; Fructose and mannose metabolism; Inositol phosphate metabolism; Carbon fixation in photosynthetic organisms","cac","csc","cth","bli","tna","cbe","cpf","eco","ava","ana","cre","naz"
"","","x","C00111","Glycerone phosphate;","C01094","D-Fructose 1-phosphate","4.1.2.13","fructose-bisphosphate aldolase;","map00051","Fructose and mannose metabolism","cac","csc","cth","bli","tna","cbe","cpf","eco","ava","ana","cre","naz"
"","","x","C00111","Glycerone phosphate;","C05378","beta-D-Fructose 1,6-bisphosphate","4.1.2.13","fructose-bisphosphate aldolase;","map00010; map00051","Glycolysis / Gluconeogenesis; Fructose and mannose metabolism","cac","csc","cth","bli","tna","cbe","cpf","eco","ava","ana","cre","naz"
"","","x","C00493","Shikimate;","C02637","3-Dehydroshikimate","1.1.1.25","shikimate dehydrogenase;","map00400","Phenylalanine, tyrosine and tryptophan biosynthesis","cac","csc","cth","bli","tna","cbe","cpf","eco","ava","ana","cre","naz"
"","","x","C00352","D-Glucosamine 6-phosphate;","C05345","beta-D-Fructose 6-phosphate","2.6.1.16","glutamine---fructose-6-phosphate transaminase (isomerizing);","map00520","Amino sugar and nucleotide sugar metabolism","cac","csc","cth","bli","tna","cbe","cpf","eco","ava","ana","cre","naz"
"","","x","C00352","D-Glucosamine 6-phosphate;","C06156","alpha-D-Glucosamine 1-phosphate;","5.4.2.10","phosphoglucosamine mutase","map00520","Amino sugar and nucleotide sugar metabolism","cac","csc","cth","bli","tna","cbe","cpf","eco","ava","ana","","naz"
"","","x","C00118","D-Glyceraldehyde 3-phosphate;","C04442","2-Dehydro-3-deoxy-6-phospho-D-gluconate;","4.1.2.14","2-dehydro-3-deoxy-phosphogluconate aldolase;","map00030; map00040","Pentose phosphate pathway; Pentose and glucuronate interconversions","cac","csc","","bli","tna","cbe","cpf","eco","ava","ana","","naz"
"","","x","C00022","Pyruvate;","C04442","2-Dehydro-3-deoxy-6-phospho-D-gluconate;","4.1.2.14","2-dehydro-3-deoxy-phosphogluconate aldolase;","map00030; map00040","Pentose phosphate pathway; Pentose and glucuronate interconversions","cac","csc","","bli","tna","cbe","cpf","eco","ava","ana","","naz"
"","","x","C00022","Pyruvate;","C00204","2-Dehydro-3-deoxy-D-gluconate;","4.2.1.-","<Lyases; Carbon-oxygen lyases; Hydro-lyases>","map00030; map00040","Pentose phosphate pathway; Pentose and glucuronate interconversions","cac","csc","cth","bli","tna","cbe","cpf","eco","ava","ana","cre","naz"
"","","x","C00204","2-Dehydro-3-deoxy-D-gluconate;","C00514","D-Mannonate","4.2.1.8","mannonate dehydratase;","map00040","Pentose and glucuronate interconversions","cac","csc","","bli","tna","cbe","","eco","","","",""
"","","x","C00204","2-Dehydro-3-deoxy-D-gluconate;","C04442","2-Dehydro-3-deoxy-6-phospho-D-gluconate;","2.7.1.45","2-dehydro-3-deoxygluconokinase;","map00030; map00040","Pentose phosphate pathway; Pentose and glucuronate interconversions","cac","csc","","bli","tna","cbe","cpf","eco","","","",""
"","","x","C00022","Pyruvate;","C11437","1-Deoxy-D-xylulose 5-phosphate","2.2.1.7","1-deoxy-D-xylulose-5-phosphate synthase;","map00900","Terpenoid backbone biosynthesis","cac","csc","cth","bli","tna","cbe","cpf","eco","ava","ana","cre","naz"
"","","x","C11434","2-C-Methyl-D-erythritol 4-phosphate","C11437","1-Deoxy-D-xylulose 5-phosphate","1.1.1.267","1-deoxy-D-xylulose-5-phosphate reductoisomerase;","map00900","Terpenoid backbone biosynthesis","cac","csc","cth","bli","tna","cbe","cpf","eco","ava","ana","cre","naz"
"","","x","C11434","2-C-Methyl-D-erythritol 4-phosphate","C11435","4-(Cytidine 5'-diphospho)-2-C-methyl-D-erythritol","2.7.7.60","2-C-methyl-D-erythritol 4-phosphate cytidylyltransferase;","map00900","Terpenoid backbone biosynthesis","cac","csc","cth","bli","tna","cbe","cpf","eco","ava","ana","cre","naz"
"","","x","C11435","4-(Cytidine 5'-diphospho)-2-C-methyl-D-erythritol","C11436","2-Phospho-4-(cytidine 5'-diphospho)-2-C-methyl-D-erythritol","2.7.1.148","4-(cytidine 5'-diphospho)-2-C-methyl-D-erythritol kinase;","map00900","Terpenoid backbone biosynthesis","cac","csc","cth","bli","tna","cbe","cpf","eco","ava","ana","cre","naz"
"","","x","C00668","alpha-D-Glucose 6-phosphate","C01172","beta-D-Glucose 6-phosphate","5.3.1.9","glucose-6-phosphate isomerase;","map00010; map00030; map00500","Glycolysis / Gluconeogenesis; Pentose phosphate pathway; Starch and sucrose metabolism","cac","csc","cth","bli","tna","cbe","cpf","eco","ava","ana","cre","naz"
"","","x","C00022","Pyruvate;","C05125","2-(alpha-Hydroxyethyl)thiamine diphosphate;","2.2.1.6","acetolactate synthase;","map00290; map00650","Valine, leucine and isoleucine biosynthesis; Butanoate metabolism","cac","csc","cth","bli","tna","cbe","","eco","ava","ana","cre","naz"
"","","x","C05125","2-(alpha-Hydroxyethyl)thiamine diphosphate;","C06010","(S)-2-Acetolactate;","2.2.1.6","acetolactate synthase;","map00290","Valine, leucine and isoleucine biosynthesis","cac","csc","cth","bli","tna","cbe","","eco","ava","ana","cre","naz"
"","","x","C05125","2-(alpha-Hydroxyethyl)thiamine diphosphate;","C06006","(S)-2-Aceto-2-hydroxybutanoate;","2.2.1.6","acetolactate synthase;","map00290","Valine, leucine and isoleucine biosynthesis","cac","csc","cth","bli","tna","cbe","","eco","ava","ana","cre","naz"
"","","x","C06006","(S)-2-Aceto-2-hydroxybutanoate;","C06007","(R)-2,3-Dihydroxy-3-methylpentanoate;","1.1.1.86","ketol-acid reductoisomerase;","map00290","Valine, leucine and isoleucine biosynthesis","cac","csc","cth","bli","tna","cbe","","eco","ava","ana","cre","naz"
"","","x","C00671","(S)-3-Methyl-2-oxopentanoic acid;","C06007","(R)-2,3-Dihydroxy-3-methylpentanoate;","4.2.1.9","dihydroxy-acid dehydratase;","map00290","Valine, leucine and isoleucine biosynthesis","cac","csc","cth","bli","tna","cbe","","eco","ava","ana","cre","naz"
"","","x","C00109","2-Oxobutanoate;","C06006","(S)-2-Aceto-2-hydroxybutanoate;","2.2.1.6","acetolactate synthase;","map00290","Valine, leucine and isoleucine biosynthesis","cac","csc","cth","bli","tna","cbe","","eco","ava","ana","cre","naz"
"","","x","C00407","L-Isoleucine;","C00671","(S)-3-Methyl-2-oxopentanoic acid;","2.6.1.42","branched-chain-amino-acid transaminase;","map00280; map00290; map00966","Valine, leucine and isoleucine degradation; Valine, leucine and isoleucine biosynthesis; Glucosinolate biosynthesis","cac","csc","cth","bli","tna","cbe","cpf","eco","","","cre",""
"","","x","C00231","D-Xylulose 5-phosphate","C01101","L-Ribulose 5-phosphate","5.1.3.4","L-ribulose-5-phosphate 4-epimerase;","map00040; map00053","Pentose and glucuronate interconversions; Ascorbate and aldarate metabolism","cac","csc","","bli","tna","cbe","cpf","eco","","","",""
"","","x","C04272","(R)-2,3-Dihydroxy-3-methylbutanoate;","C06010","(S)-2-Acetolactate;","1.1.1.86","ketol-acid reductoisomerase;","map00290","Valine, leucine and isoleucine biosynthesis","cac","csc","cth","bli","tna","cbe","","eco","ava","ana","cre","naz"
"","","x","C00141","3-Methyl-2-oxobutanoic acid;","C04272","(R)-2,3-Dihydroxy-3-methylbutanoate;","4.2.1.9","dihydroxy-acid dehydratase;","map00290","Valine, leucine and isoleucine biosynthesis","cac","csc","cth","bli","tna","cbe","","eco","ava","ana","cre","naz"
"","","x","C00141","3-Methyl-2-oxobutanoic acid;","C02504","(2S)-2-Isopropylmalate;","2.3.3.13","2-isopropylmalate synthase;","map00290","Valine, leucine and isoleucine biosynthesis","cac","csc","cth","bli","tna","cbe","","eco","ava","ana","cre","naz"
"","","x","C02504","(2S)-2-Isopropylmalate;","C04411","(2R,3S)-3-Isopropylmalate;","4.2.1.33","3-isopropylmalate dehydratase;","map00290","Valine, leucine and isoleucine biosynthesis","cac","csc","cth","bli","tna","cbe","","eco","ava","ana","cre","naz"
"","","x","C00141","3-Methyl-2-oxobutanoic acid;","C00183","L-Valine;","2.6.1.42","branched-chain-amino-acid transaminase;","map00280; map00290; map00770; map00966","Valine, leucine and isoleucine degradation; Valine, leucine and isoleucine biosynthesis; Pantothenate and CoA biosynthesis; Glucosinolate biosynthesis","cac","csc","cth","bli","tna","cbe","cpf","eco","","","cre",""
"","","x","C00141","3-Methyl-2-oxobutanoic acid;","C00966","2-Dehydropantoate","2.1.2.11","3-methyl-2-oxobutanoate hydroxymethyltransferase;","map00770","Pantothenate and CoA biosynthesis","cac","csc","cth","bli","tna","cbe","","eco","ava","ana","","naz"
"","","x","C11436","2-Phospho-4-(cytidine 5'-diphospho)-2-C-methyl-D-erythritol","C11453","2-C-Methyl-D-erythritol 2,4-cyclodiphosphate;","4.6.1.12","2-C-methyl-D-erythritol 2,4-cyclodiphosphate synthase;","map00900","Terpenoid backbone biosynthesis","cac","csc","cth","bli","tna","cbe","cpf","eco","ava","ana","cre","naz"
"","","x","C11453","2-C-Methyl-D-erythritol 2,4-cyclodiphosphate;","C11811","1-Hydroxy-2-methyl-2-butenyl 4-diphosphate;","1.17.7.1","(E)-4-hydroxy-3-methylbut-2-enyl-diphosphate synthase;","map00900","Terpenoid backbone biosynthesis","cac","csc","cth","bli","tna","cbe","cpf","eco","ava","ana","cre","naz"
"","","x","C04501","N-Acetyl-alpha-D-glucosamine 1-phosphate","C06156","alpha-D-Glucosamine 1-phosphate;","2.3.1.157","glucosamine-1-phosphate N-acetyltransferase","map00520","Amino sugar and nucleotide sugar metabolism","cac","csc","cth","bli","tna","cbe","cpf","eco","ava","ana","","naz"
"","","x","C00043","UDP-N-acetyl-D-glucosamine;","C04501","N-Acetyl-alpha-D-glucosamine 1-phosphate","2.7.7.23","UDP-N-acetylglucosamine diphosphorylase;","map00520","Amino sugar and nucleotide sugar metabolism","cac","csc","cth","bli","tna","cbe","cpf","eco","ava","ana","cre","naz"
"","","x","C00043","UDP-N-acetyl-D-glucosamine;","C04631","UDP-N-acetyl-3-(1-carboxyvinyl)-D-glucosamine;","2.5.1.7","UDP-N-acetylglucosamine 1-carboxyvinyltransferase;","map00520; map00550","Amino sugar and nucleotide sugar metabolism; Peptidoglycan biosynthesis","cac","csc","cth","bli","tna","cbe","cpf","eco","ava","ana","","naz"
"","","x","C01050","UDP-N-acetylmuramate;","C04631","UDP-N-acetyl-3-(1-carboxyvinyl)-D-glucosamine;","1.1.1.158","UDP-N-acetylmuramate dehydrogenase;","map00520; map00550","Amino sugar and nucleotide sugar metabolism; Peptidoglycan biosynthesis","cac","csc","cth","bli","tna","cbe","cpf","eco","ava","ana","","naz"
"","","x","C00043","UDP-N-acetyl-D-glucosamine;","C00645","N-Acetyl-D-mannosamine;","5.1.3.14","UDP-N-acetylglucosamine 2-epimerase;","map00520","Amino sugar and nucleotide sugar metabolism","cac","csc","cth","bli","tna","cbe","cpf","eco","ava","ana","","naz"
"","","x","C01050","UDP-N-acetylmuramate;","C01212","UDP-N-acetylmuramoyl-L-alanine","6.3.2.8","UDP-N-acetylmuramate---L-alanine ligase;","map00471; map00550","D-Glutamine and D-glutamate metabolism; Peptidoglycan biosynthesis","cac","csc","cth","bli","tna","cbe","cpf","eco","ava","ana","","naz"
"","","x","C00692","UDP-N-acetylmuramoyl-L-alanyl-D-glutamate","C01212","UDP-N-acetylmuramoyl-L-alanine","6.3.2.9","UDP-N-acetylmuramoyl-L-alanine---D-glutamate ligase;","map00471; map00550","D-Glutamine and D-glutamate metabolism; Peptidoglycan biosynthesis","cac","csc","cth","bli","tna","cbe","cpf","eco","ava","ana","","naz"
"","","x","C00043","UDP-N-acetyl-D-glucosamine;","C01170","UDP-N-acetyl-D-mannosamine","5.1.3.14","UDP-N-acetylglucosamine 2-epimerase;","map00520","Amino sugar and nucleotide sugar metabolism","cac","csc","cth","bli","tna","cbe","cpf","eco","ava","ana","","naz"
"","","x","C00117","D-Ribose 5-phosphate;","C00119","5-Phospho-alpha-D-ribose 1-diphosphate;","2.7.6.1","ribose-phosphate diphosphokinase;","map00030; map00230","Pentose phosphate pathway; Purine metabolism","cac","csc","cth","bli","tna","cbe","cpf","eco","ava","ana","cre","naz"
"","","x","C00119","5-Phospho-alpha-D-ribose 1-diphosphate;","C03090","5-Phosphoribosylamine;","2.4.2.14","amidophosphoribosyltransferase;","map00230","Purine metabolism","cac","csc","cth","bli","tna","cbe","cpf","eco","ava","ana","cre","naz"
"","","x","C03090","5-Phosphoribosylamine;","C03838","5'-Phosphoribosylglycinamide;","6.3.4.13","phosphoribosylamine---glycine ligase;","map00230","Purine metabolism","cac","csc","cth","bli","tna","cbe","cpf","eco","ava","ana","cre","naz"
"","","x","C00119","5-Phospho-alpha-D-ribose 1-diphosphate;","C02739","1-(5-Phospho-D-ribosyl)-ATP;","2.4.2.17","ATP phosphoribosyltransferase;","map00340","Histidine metabolism","cac","csc","cth","bli","tna","cbe","","eco","ava","ana","","naz"
"","","x","C00119","5-Phospho-alpha-D-ribose 1-diphosphate;","C01103","Orotidine 5'-phosphate;","2.4.2.10","orotate phosphoribosyltransferase;","map00240","Pyrimidine metabolism","cac","csc","","bli","tna","cbe","cpf","eco","ava","ana","cre","naz"
"","","x","C00105","UMP;","C01103","Orotidine 5'-phosphate;","4.1.1.23","orotidine-5'-phosphate decarboxylase;","map00240","Pyrimidine metabolism","cac","csc","cth","bli","tna","cbe","cpf","eco","ava","ana","cre","naz"
"","","x","C00105","UMP;","C00106","Uracil","2.4.2.9","uracil phosphoribosyltransferase;","map00240","Pyrimidine metabolism","cac","csc","cth","bli","tna","cbe","cpf","eco","ava","ana","cre","naz"
"","","x","C00015","UDP;","C00105","UMP;","2.7.4.14","cytidylate kinase;","map00240","Pyrimidine metabolism","cac","csc","cth","bli","tna","cbe","cpf","eco","ava","ana","cre","naz"
"","","x","C00105","UMP;","C00299","Uridine","2.7.1.48","uridine kinase;","map00240","Pyrimidine metabolism","cac","csc","cth","bli","tna","cbe","cpf","eco","","","cre",""
"","","x","C00299","Uridine","C00475","Cytidine","3.5.4.5","cytidine deaminase;","map00240","Pyrimidine metabolism","cac","csc","cth","bli","tna","cbe","cpf","eco","","","cre",""
"","","x","C00055","CMP;","C00475","Cytidine","2.7.1.48","uridine kinase;","map00240","Pyrimidine metabolism","cac","csc","cth","bli","tna","cbe","cpf","eco","","","cre",""
"","","x","C00055","CMP;","C00112","CDP;","2.7.4.14","cytidylate kinase;","map00240","Pyrimidine metabolism","cac","csc","cth","bli","tna","cbe","cpf","eco","ava","ana","cre","naz"
"","","x","C00118","D-Glyceraldehyde 3-phosphate;","C11437","1-Deoxy-D-xylulose 5-phosphate","2.2.1.7","1-deoxy-D-xylulose-5-phosphate synthase;","map00900","Terpenoid backbone biosynthesis","cac","csc","cth","bli","tna","cbe","cpf","eco","ava","ana","cre","naz"
"","","x","C00204","2-Dehydro-3-deoxy-D-gluconate;","C00577","D-Glyceraldehyde","4.2.1.-","<Lyases; Carbon-oxygen lyases; Hydro-lyases>","map00030","Pentose phosphate pathway","cac","csc","cth","bli","tna","cbe","cpf","eco","ava","ana","cre","naz"
"","","x","C00197","3-Phospho-D-glycerate;","C03232","3-Phosphonooxypyruvate;","1.1.1.95","phosphoglycerate dehydrogenase;","map00260","Glycine, serine and threonine metabolism","cac","csc","cth","bli","tna","cbe","cpf","eco","ava","ana","cre","naz"
"","","x","C00279","D-Erythrose 4-phosphate","C04691","2-Dehydro-3-deoxy-D-arabino-heptonate 7-phosphate;","2.5.1.54","3-deoxy-7-phosphoheptulonate synthase;","map00400","Phenylalanine, tyrosine and tryptophan biosynthesis","cac","csc","cth","bli","tna","cbe","cpf","eco","ava","ana","cre","naz"
"","","x","C00118","D-Glyceraldehyde 3-phosphate;","C00279","D-Erythrose 4-phosphate","2.2.1.2","transaldolase;","map00030","Pentose phosphate pathway","cac","csc","","bli","tna","cbe","cpf","eco","ava","ana","cre","naz"
"","","x","C04236","(2S)-2-Isopropyl-3-oxosuccinate;","C04411","(2R,3S)-3-Isopropylmalate;","1.1.1.85","3-isopropylmalate dehydrogenase;","map00290","Valine, leucine and isoleucine biosynthesis","cac","csc","cth","bli","tna","cbe","","eco","ava","ana","cre","naz"
"","","x","C00117","D-Ribose 5-phosphate;","C00199","D-Ribulose 5-phosphate","5.3.1.6","ribose-5-phosphate isomerase;","map00030; map00710","Pentose phosphate pathway; Carbon fixation in photosynthetic organisms","cac","csc","cth","bli","tna","cbe","cpf","eco","ava","ana","cre","naz"
"","","x","C00295","Orotate;","C01103","Orotidine 5'-phosphate;","2.4.2.10","orotate phosphoribosyltransferase;","map00240","Pyrimidine metabolism","cac","csc","","bli","tna","cbe","cpf","eco","ava","ana","cre","naz"
"","","x","C00295","Orotate;","C00337","(S)-Dihydroorotate;","1.3.3.1","dihydroorotate oxidase;","map00240","Pyrimidine metabolism","cac","csc","cth","bli","tna","cbe","cpf","eco","ava","ana","","naz"
"","","x","C00337","(S)-Dihydroorotate;","C00438","N-Carbamoyl-L-aspartate","3.5.2.3","dihydroorotase;","map00240","Pyrimidine metabolism","cac","csc","cth","bli","tna","cbe","cpf","eco","ava","ana","cre","naz"
"","","x","C00169","Carbamoyl phosphate","C00438","N-Carbamoyl-L-aspartate","2.1.3.2","aspartate carbamoyltransferase;","map00240; map00250","Pyrimidine metabolism; Alanine, aspartate and glutamate metabolism","cac","csc","cth","bli","tna","cbe","cpf","eco","ava","ana","cre","naz"
"","","x","C00169","Carbamoyl phosphate","C00327","L-Citrulline;","2.1.3.3","ornithine carbamoyltransferase;","map00330","Arginine and proline metabolism","cac","csc","cth","bli","tna","cbe","cpf","eco","ava","ana","cre","naz"
"","","x","C00327","L-Citrulline;","C03406","N-(L-Arginino)succinate;","6.3.4.5","argininosuccinate synthase;","map00330","Arginine and proline metabolism","cac","csc","cth","bli","tna","cbe","cpf","eco","ava","ana","cre","naz"
"","","x","C00077","L-Ornithine;","C00327","L-Citrulline;","2.1.3.3","ornithine carbamoyltransferase;","map00330","Arginine and proline metabolism","cac","csc","cth","bli","tna","cbe","cpf","eco","ava","ana","cre","naz"
"","","x","C00122","Fumarate;","C03406","N-(L-Arginino)succinate;","4.3.2.1","argininosuccinate lyase;","map00250; map00330","Alanine, aspartate and glutamate metabolism; Arginine and proline metabolism","cac","csc","cth","bli","tna","cbe","cpf","eco","ava","ana","cre","naz"
"","","x","C00064","L-Glutamine;","C00169","Carbamoyl phosphate","6.3.5.5","carbamoyl-phosphate synthase (glutamine-hydrolysing);","map00240; map00250","Pyrimidine metabolism; Alanine, aspartate and glutamate metabolism","cac","csc","cth","bli","tna","cbe","cpf","eco","ava","ana","cre","naz"
"","","x","C00122","Fumarate;","C00149","(S)-Malate;","4.2.1.2","fumarate hydratase;","map00020; map00720","Citrate cycle (TCA cycle); Reductive carboxylate cycle (CO2 fixation)","cac","csc","cth","bli","tna","cbe","","eco","ava","ana","cre",""
"","","x","C00025","L-Glutamate;","C00064","L-Glutamine;","6.3.1.2","glutamate---ammonia ligase;","map00250; map00330; map00910","Alanine, aspartate and glutamate metabolism; Arginine and proline metabolism; Nitrogen metabolism","cac","csc","cth","bli","tna","cbe","cpf","eco","ava","ana","cre","naz"
"","","x","C00025","L-Glutamate;","C00026","2-Oxoglutarate;","2.6.1.1","aspartate transaminase;","map00250","Alanine, aspartate and glutamate metabolism","cac","csc","cth","bli","tna","cbe","cpf","eco","ava","ana","cre","naz"
"","","x","C00025","L-Glutamate;","C00049","L-Aspartate;","2.6.1.1","aspartate transaminase;","map00250; map00330","Alanine, aspartate and glutamate metabolism; Arginine and proline metabolism","cac","csc","cth","bli","tna","cbe","cpf","eco","ava","ana","cre","naz"
"","","x","C00049","L-Aspartate;","C00099","beta-Alanine;","4.1.1.11","aspartate 1-decarboxylase;","map00410; map00770","beta-Alanine metabolism; Pantothenate and CoA biosynthesis","cac","csc","cth","bli","tna","cbe","","eco","ava","ana","","naz"
"","","x","C00036","Oxaloacetate;","C00049","L-Aspartate;","2.6.1.1","aspartate transaminase;","map00250; map00710","Alanine, aspartate and glutamate metabolism; Carbon fixation in photosynthetic organisms","cac","csc","cth","bli","tna","cbe","cpf","eco","ava","ana","cre","naz"
"","","x","C00049","L-Aspartate;","C03082","4-Phospho-L-aspartate;","2.7.2.4","aspartate kinase;","map00260; map00270; map00300","Glycine, serine and threonine metabolism; Cysteine and methionine metabolism; Lysine biosynthesis","cac","csc","cth","bli","tna","cbe","cpf","eco","ava","ana","cre","naz"
"","","x","C00441","L-Aspartate 4-semialdehyde;","C03082","4-Phospho-L-aspartate;","1.2.1.11","aspartate-semialdehyde dehydrogenase;","map00260; map00270; map00300","Glycine, serine and threonine metabolism; Cysteine and methionine metabolism; Lysine biosynthesis","cac","csc","cth","bli","tna","cbe","cpf","eco","ava","ana","cre","naz"
"","","x","C00441","L-Aspartate 4-semialdehyde;","C03340","L-2,3-Dihydrodipicolinate;","4.2.1.52","dihydrodipicolinate synthase;","map00300","Lysine biosynthesis","cac","csc","cth","bli","tna","cbe","cpf","eco","ava","ana","cre","naz"
"","","x","C00025","L-Glutamate;","C03287","L-Glutamyl 5-phosphate;","2.7.2.11","glutamate 5-kinase;","map00330","Arginine and proline metabolism","cac","csc","cth","bli","tna","cbe","cpf","eco","ava","ana","cre","naz"
"","","x","C03340","L-2,3-Dihydrodipicolinate;","C03972","2,3,4,5-Tetrahydrodipicolinate;","1.3.1.26","dihydrodipicolinate reductase;","map00300","Lysine biosynthesis","cac","csc","cth","bli","tna","cbe","cpf","eco","ava","ana","cre","naz"
"","","x","C00025","L-Glutamate;","C00026","2-Oxoglutarate;","1.4.1.13","glutamate synthase (NADPH);","map00250","Alanine, aspartate and glutamate metabolism","cac","csc","cth","bli","tna","cbe","cpf","eco","","","cre",""
"","","x","C00263","L-Homoserine;","C00441","L-Aspartate 4-semialdehyde;","1.1.1.3","homoserine dehydrogenase;","map00260; map00270; map00300","Glycine, serine and threonine metabolism; Cysteine and methionine metabolism; Lysine biosynthesis","cac","csc","cth","bli","tna","cbe","","eco","ava","ana","cre","naz"
"","","x","C00025","L-Glutamate;","C00026","2-Oxoglutarate;","1.4.1.14","glutamate synthase (NADH);","map00250","Alanine, aspartate and glutamate metabolism","cac","csc","cth","bli","tna","cbe","cpf","eco","","","cre",""
"","","x","C00263","L-Homoserine;","C01102","O-Phospho-L-homoserine","2.7.1.39","homoserine kinase;","map00260","Glycine, serine and threonine metabolism","cac","csc","","bli","tna","cbe","","eco","ava","ana","cre","naz"
"","","x","C00188","L-Threonine;","C01102","O-Phospho-L-homoserine","4.2.3.1","threonine synthase;","map00260","Glycine, serine and threonine metabolism","cac","csc","cth","bli","tna","cbe","","eco","ava","ana","cre","naz"
"","","x","C01165","L-Glutamate 5-semialdehyde;","C03287","L-Glutamyl 5-phosphate;","1.2.1.41","glutamate-5-semialdehyde dehydrogenase;","map00330","Arginine and proline metabolism","cac","csc","cth","bli","tna","cbe","cpf","eco","ava","ana","cre","naz"
"","","x","C00099","beta-Alanine;","C00864","Pantothenate;","6.3.2.1","pantoate---beta-alanine ligase;","map00410; map00770","beta-Alanine metabolism; Pantothenate and CoA biosynthesis","cac","csc","cth","bli","tna","cbe","","eco","ava","ana","cre","naz"
"","","x","C00522","(R)-Pantoate;","C00864","Pantothenate;","6.3.2.1","pantoate---beta-alanine ligase;","map00770","Pantothenate and CoA biosynthesis","cac","csc","cth","bli","tna","cbe","","eco","ava","ana","cre","naz"
"","","x","C00062","L-Arginine;","C03406","N-(L-Arginino)succinate;","4.3.2.1","argininosuccinate lyase;","map00330","Arginine and proline metabolism","cac","csc","cth","bli","tna","cbe","cpf","eco","ava","ana","cre","naz"
"","","x","C00049","L-Aspartate;","C00122","Fumarate;","4.3.1.1","aspartate ammonia-lyase;","map00250","Alanine, aspartate and glutamate metabolism","cac","csc","","bli","tna","cbe","","eco","","","","naz"
"","","x","C00022","Pyruvate;","C00074","Phosphoenolpyruvate;","2.7.1.40","pyruvate kinase;","map00010; map00620; map00710","Glycolysis / Gluconeogenesis; Pyruvate metabolism; Carbon fixation in photosynthetic organisms","cac","csc","","bli","tna","cbe","cpf","eco","ava","ana","cre","naz"
"","","x","C00049","L-Aspartate;","C03406","N-(L-Arginino)succinate;","6.3.4.5","argininosuccinate synthase;","map00250; map00330","Alanine, aspartate and glutamate metabolism; Arginine and proline metabolism","cac","csc","cth","bli","tna","cbe","cpf","eco","ava","ana","cre","naz"
"","","x","C03838","5'-Phosphoribosylglycinamide;","C04376","5'-Phosphoribosyl-N-formylglycinamide;","2.1.2.2","phosphoribosylglycinamide formyltransferase;","map00230","Purine metabolism","cac","csc","cth","bli","tna","cbe","cpf","eco","ava","ana","","naz"
"","","x","C04376","5'-Phosphoribosyl-N-formylglycinamide;","C04640","2-(Formamido)-N1-(5'-phosphoribosyl)acetamidine;","6.3.5.3","phosphoribosylformylglycinamidine synthase;","map00230","Purine metabolism","cac","csc","cth","bli","tna","cbe","cpf","eco","ava","ana","cre","naz"
"","","x","C03373","Aminoimidazole ribotide;","C04640","2-(Formamido)-N1-(5'-phosphoribosyl)acetamidine;","6.3.3.1","phosphoribosylformylglycinamidine cyclo-ligase;","map00230","Purine metabolism","cac","csc","cth","bli","tna","cbe","cpf","eco","ava","ana","cre","naz"
"","","x","C00864","Pantothenate;","C03492","D-4'-Phosphopantothenate;","2.7.1.33","pantothenate kinase;","map00770","Pantothenate and CoA biosynthesis","cac","csc","cth","bli","tna","cbe","cpf","eco","ava","ana","cre","naz"
"","","x","C03492","D-4'-Phosphopantothenate;","C04352","(R)-4'-Phosphopantothenoyl-L-cysteine;","6.3.2.5","phosphopantothenate---cysteine ligase;","map00770","Pantothenate and CoA biosynthesis","cac","csc","cth","bli","tna","cbe","cpf","eco","ava","ana","","naz"
"","","x","C01134","Pantetheine 4'-phosphate;","C04352","(R)-4'-Phosphopantothenoyl-L-cysteine;","4.1.1.36","phosphopantothenoylcysteine decarboxylase;","map00770","Pantothenate and CoA biosynthesis","cac","csc","cth","bli","tna","cbe","cpf","eco","ava","ana","","naz"
"","","x","C00882","Dephospho-CoA;","C01134","Pantetheine 4'-phosphate;","2.7.7.3","pantetheine-phosphate adenylyltransferase;","map00770","Pantothenate and CoA biosynthesis","cac","csc","cth","bli","tna","cbe","cpf","eco","ava","ana","","naz"
"","","x","C00010","CoA;","C00882","Dephospho-CoA;","2.7.1.24","dephospho-CoA kinase;","map00770","Pantothenate and CoA biosynthesis","cac","csc","cth","bli","tna","cbe","cpf","eco","ava","ana","cre","naz"
"","","x","C02739","1-(5-Phospho-D-ribosyl)-ATP;","C02741","Phosphoribosyl-AMP;","3.6.1.31","phosphoribosyl-ATP diphosphatase;","map00340","Histidine metabolism","cac","csc","cth","bli","tna","cbe","","eco","ava","ana","cre","naz"
"","","x","C02741","Phosphoribosyl-AMP;","C04896","5-(5-Phospho-D-ribosylaminoformimino)-1-(5-phosphoribosyl)-","3.5.4.19","phosphoribosyl-AMP cyclohydrolase;","map00340","Histidine metabolism","cac","csc","cth","bli","tna","cbe","","eco","ava","ana","cre","naz"
"","","x","C04896","5-(5-Phospho-D-ribosylaminoformimino)-1-(5-phosphoribosyl)-","C04916","N-(5'-Phospho-D-1'-ribulosylformimino)-5-amino-1-(5''-phospho-D-","5.3.1.16","1-(5-phosphoribosyl)-5-[(5-","map00340","Histidine metabolism","cac","csc","cth","bli","tna","cbe","","eco","ava","ana","cre","naz"

"Subsystem 38","0.0707070707070707","","","","","","","","","","cac","csc","cth","","tna","cbe","","","","","",""
"","","i","C00026","2-Oxoglutarate;","C00091","Succinyl-CoA;","1.2.7.3","2-oxoglutarate synthase;","map00020; map00720","Citrate cycle (TCA cycle); Reductive carboxylate cycle (CO2 fixation)","cac","csc","cth","","tna","cbe","","","","","",""
"","","x","C00025","L-Glutamate;","C00026","2-Oxoglutarate;","1.4.1.13","glutamate synthase (NADPH);","map00250","Alanine, aspartate and glutamate metabolism","cac","csc","cth","bli","tna","cbe","cpf","eco","","","cre",""
"","","x","C00025","L-Glutamate;","C00026","2-Oxoglutarate;","2.6.1.1","aspartate transaminase;","map00250","Alanine, aspartate and glutamate metabolism","cac","csc","cth","bli","tna","cbe","cpf","eco","ava","ana","cre","naz"
"","","x","C00025","L-Glutamate;","C03287","L-Glutamyl 5-phosphate;","2.7.2.11","glutamate 5-kinase;","map00330","Arginine and proline metabolism","cac","csc","cth","bli","tna","cbe","cpf","eco","ava","ana","cre","naz"
"","","x","C00025","L-Glutamate;","C00049","L-Aspartate;","2.6.1.1","aspartate transaminase;","map00250; map00330","Alanine, aspartate and glutamate metabolism; Arginine and proline metabolism","cac","csc","cth","bli","tna","cbe","cpf","eco","ava","ana","cre","naz"
"","","x","C00049","L-Aspartate;","C00099","beta-Alanine;","4.1.1.11","aspartate 1-decarboxylase;","map00410; map00770","beta-Alanine metabolism; Pantothenate and CoA biosynthesis","cac","csc","cth","bli","tna","cbe","","eco","ava","ana","","naz"
"","","x","C00036","Oxaloacetate;","C00049","L-Aspartate;","2.6.1.1","aspartate transaminase;","map00250; map00710","Alanine, aspartate and glutamate metabolism; Carbon fixation in photosynthetic organisms","cac","csc","cth","bli","tna","cbe","cpf","eco","ava","ana","cre","naz"
"","","x","C00049","L-Aspartate;","C03082","4-Phospho-L-aspartate;","2.7.2.4","aspartate kinase;","map00260; map00270; map00300","Glycine, serine and threonine metabolism; Cysteine and methionine metabolism; Lysine biosynthesis","cac","csc","cth","bli","tna","cbe","cpf","eco","ava","ana","cre","naz"
"","","x","C00441","L-Aspartate 4-semialdehyde;","C03082","4-Phospho-L-aspartate;","1.2.1.11","aspartate-semialdehyde dehydrogenase;","map00260; map00270; map00300","Glycine, serine and threonine metabolism; Cysteine and methionine metabolism; Lysine biosynthesis","cac","csc","cth","bli","tna","cbe","cpf","eco","ava","ana","cre","naz"
"","","x","C00441","L-Aspartate 4-semialdehyde;","C03340","L-2,3-Dihydrodipicolinate;","4.2.1.52","dihydrodipicolinate synthase;","map00300","Lysine biosynthesis","cac","csc","cth","bli","tna","cbe","cpf","eco","ava","ana","cre","naz"
"","","x","C03340","L-2,3-Dihydrodipicolinate;","C03972","2,3,4,5-Tetrahydrodipicolinate;","1.3.1.26","dihydrodipicolinate reductase;","map00300","Lysine biosynthesis","cac","csc","cth","bli","tna","cbe","cpf","eco","ava","ana","cre","naz"
"","","x","C00263","L-Homoserine;","C00441","L-Aspartate 4-semialdehyde;","1.1.1.3","homoserine dehydrogenase;","map00260; map00270; map00300","Glycine, serine and threonine metabolism; Cysteine and methionine metabolism; Lysine biosynthesis","cac","csc","cth","bli","tna","cbe","","eco","ava","ana","cre","naz"
"","","x","C00025","L-Glutamate;","C02987","L-Glutamyl-tRNA(Glu)","6.1.1.17","glutamate---tRNA ligase;","map00860; map00970","Porphyrin and chlorophyll metabolism; Aminoacyl-tRNA biosynthesis","cac","csc","cth","","tna","cbe","cpf","eco","ava","ana","cre","naz"
"","","x","C00025","L-Glutamate;","C00026","2-Oxoglutarate;","1.4.1.14","glutamate synthase (NADH);","map00250","Alanine, aspartate and glutamate metabolism","cac","csc","cth","bli","tna","cbe","cpf","eco","","","cre",""
"","","x","C00025","L-Glutamate;","C00064","L-Glutamine;","6.3.1.2","glutamate---ammonia ligase;","map00250; map00330; map00910","Alanine, aspartate and glutamate metabolism; Arginine and proline metabolism; Nitrogen metabolism","cac","csc","cth","bli","tna","cbe","cpf","eco","ava","ana","cre","naz"
"","","x","C00064","L-Glutamine;","C00169","Carbamoyl phosphate","6.3.5.5","carbamoyl-phosphate synthase (glutamine-hydrolysing);","map00240; map00250","Pyrimidine metabolism; Alanine, aspartate and glutamate metabolism","cac","csc","cth","bli","tna","cbe","cpf","eco","ava","ana","cre","naz"
"","","x","C00169","Carbamoyl phosphate","C00327","L-Citrulline;","2.1.3.3","ornithine carbamoyltransferase;","map00330","Arginine and proline metabolism","cac","csc","cth","bli","tna","cbe","cpf","eco","ava","ana","cre","naz"
"","","x","C00327","L-Citrulline;","C03406","N-(L-Arginino)succinate;","6.3.4.5","argininosuccinate synthase;","map00330","Arginine and proline metabolism","cac","csc","cth","bli","tna","cbe","cpf","eco","ava","ana","cre","naz"
"","","x","C00169","Carbamoyl phosphate","C00438","N-Carbamoyl-L-aspartate","2.1.3.2","aspartate carbamoyltransferase;","map00240; map00250","Pyrimidine metabolism; Alanine, aspartate and glutamate metabolism","cac","csc","cth","bli","tna","cbe","cpf","eco","ava","ana","cre","naz"
"","","x","C00337","(S)-Dihydroorotate;","C00438","N-Carbamoyl-L-aspartate","3.5.2.3","dihydroorotase;","map00240","Pyrimidine metabolism","cac","csc","cth","bli","tna","cbe","cpf","eco","ava","ana","cre","naz"
"","","x","C00077","L-Ornithine;","C00327","L-Citrulline;","2.1.3.3","ornithine carbamoyltransferase;","map00330","Arginine and proline metabolism","cac","csc","cth","bli","tna","cbe","cpf","eco","ava","ana","cre","naz"
"","","x","C00122","Fumarate;","C03406","N-(L-Arginino)succinate;","4.3.2.1","argininosuccinate lyase;","map00250; map00330","Alanine, aspartate and glutamate metabolism; Arginine and proline metabolism","cac","csc","cth","bli","tna","cbe","cpf","eco","ava","ana","cre","naz"
"","","x","C00122","Fumarate;","C00149","(S)-Malate;","4.2.1.2","fumarate hydratase;","map00020; map00720","Citrate cycle (TCA cycle); Reductive carboxylate cycle (CO2 fixation)","cac","csc","cth","bli","tna","cbe","","eco","ava","ana","cre",""
"","","x","C01165","L-Glutamate 5-semialdehyde;","C03287","L-Glutamyl 5-phosphate;","1.2.1.41","glutamate-5-semialdehyde dehydrogenase;","map00330","Arginine and proline metabolism","cac","csc","cth","bli","tna","cbe","cpf","eco","ava","ana","cre","naz"
"","","x","C00099","beta-Alanine;","C00864","Pantothenate;","6.3.2.1","pantoate---beta-alanine ligase;","map00410; map00770","beta-Alanine metabolism; Pantothenate and CoA biosynthesis","cac","csc","cth","bli","tna","cbe","","eco","ava","ana","cre","naz"
"","","x","C00522","(R)-Pantoate;","C00864","Pantothenate;","6.3.2.1","pantoate---beta-alanine ligase;","map00770","Pantothenate and CoA biosynthesis","cac","csc","cth","bli","tna","cbe","","eco","ava","ana","cre","naz"
"","","x","C00062","L-Arginine;","C03406","N-(L-Arginino)succinate;","4.3.2.1","argininosuccinate lyase;","map00330","Arginine and proline metabolism","cac","csc","cth","bli","tna","cbe","cpf","eco","ava","ana","cre","naz"
"","","x","C00295","Orotate;","C00337","(S)-Dihydroorotate;","1.3.3.1","dihydroorotate oxidase;","map00240","Pyrimidine metabolism","cac","csc","cth","bli","tna","cbe","cpf","eco","ava","ana","","naz"
"","","x","C00049","L-Aspartate;","C03406","N-(L-Arginino)succinate;","6.3.4.5","argininosuccinate synthase;","map00250; map00330","Alanine, aspartate and glutamate metabolism; Arginine and proline metabolism","cac","csc","cth","bli","tna","cbe","cpf","eco","ava","ana","cre","naz"
"","","x","C00864","Pantothenate;","C03492","D-4'-Phosphopantothenate;","2.7.1.33","pantothenate kinase;","map00770","Pantothenate and CoA biosynthesis","cac","csc","cth","bli","tna","cbe","cpf","eco","ava","ana","cre","naz"
"","","x","C03492","D-4'-Phosphopantothenate;","C04352","(R)-4'-Phosphopantothenoyl-L-cysteine;","6.3.2.5","phosphopantothenate---cysteine ligase;","map00770","Pantothenate and CoA biosynthesis","cac","csc","cth","bli","tna","cbe","cpf","eco","ava","ana","","naz"
"","","x","C01134","Pantetheine 4'-phosphate;","C04352","(R)-4'-Phosphopantothenoyl-L-cysteine;","4.1.1.36","phosphopantothenoylcysteine decarboxylase;","map00770","Pantothenate and CoA biosynthesis","cac","csc","cth","bli","tna","cbe","cpf","eco","ava","ana","","naz"
"","","x","C00882","Dephospho-CoA;","C01134","Pantetheine 4'-phosphate;","2.7.7.3","pantetheine-phosphate adenylyltransferase;","map00770","Pantothenate and CoA biosynthesis","cac","csc","cth","bli","tna","cbe","cpf","eco","ava","ana","","naz"
"","","x","C00010","CoA;","C00882","Dephospho-CoA;","2.7.1.24","dephospho-CoA kinase;","map00770","Pantothenate and CoA biosynthesis","cac","csc","cth","bli","tna","cbe","cpf","eco","ava","ana","cre","naz"

"Subsystem 39","0.0707070707070707","","","","","","","","","","cac","","","bli","","cbe","cpf","eco","","","",""
"","","i","C00144","GMP;","C00242","Guanine;","2.4.2.22","xanthine phosphoribosyltransferase;","map00230","Purine metabolism","cac","","","bli","","cbe","cpf","eco","","","",""
"","","x","C00242","Guanine;","C00330","Deoxyguanosine;","2.4.2.1","purine-nucleoside phosphorylase;","map00230","Purine metabolism","cac","csc","cth","bli","tna","cbe","cpf","eco","","","",""
"","","x","C00035","GDP;","C00144","GMP;","2.7.4.8","guanylate kinase;","map00230","Purine metabolism","cac","csc","cth","bli","tna","cbe","cpf","eco","ava","ana","cre","naz"
"","","x","C00035","GDP;","C00361","dGDP;","1.17.4.1","ribonucleoside-diphosphate reductase;","map00230","Purine metabolism","cac","","cth","bli","tna","cbe","cpf","eco","ava","ana","cre",""
"","","x","C00361","dGDP;","C00362","dGMP;","2.7.4.8","guanylate kinase;","map00230","Purine metabolism","cac","csc","cth","bli","tna","cbe","cpf","eco","ava","ana","cre","naz"
"","","x","C00286","dGTP;","C00361","dGDP;","2.7.1.40","pyruvate kinase;","map00230","Purine metabolism","cac","csc","","bli","tna","cbe","cpf","eco","ava","ana","cre","naz"
"","","x","C00039","DNA;","C00286","dGTP;","2.7.7.7","DNA-directed DNA polymerase;","map00230","Purine metabolism","cac","csc","cth","bli","tna","cbe","cpf","eco","ava","ana","cre","naz"
"","","x","C00039","DNA;","C00131","dATP;","2.7.7.7","DNA-directed DNA polymerase;","map00230","Purine metabolism","cac","csc","cth","bli","tna","cbe","cpf","eco","ava","ana","cre","naz"
"","","x","C00044","GTP;","C00286","dGTP;","1.17.4.2","ribonucleoside-triphosphate reductase;","map00230","Purine metabolism","cac","csc","cth","bli","tna","cbe","cpf","eco","","","",""
"","","x","C00044","GTP;","C01304","2,5-Diamino-6-(5'-phosphoribosylamino)-4-pyrimidineone","3.5.4.25","GTP cyclohydrolase II;","map00740","Riboflavin metabolism","cac","csc","cth","bli","tna","cbe","cpf","eco","ava","ana","cre","naz"
"","","x","C00131","dATP;","C00206","dADP;","2.7.1.40","pyruvate kinase;","map00230","Purine metabolism","cac","csc","","bli","tna","cbe","cpf","eco","ava","ana","cre","naz"
"","","x","C00206","dADP;","C00360","dAMP;","2.7.4.3","adenylate kinase;","map00230","Purine metabolism","cac","csc","cth","bli","tna","cbe","cpf","eco","ava","ana","cre","naz"
"","","x","C01268","5-Amino-6-(5'-phosphoribosylamino)uracil;","C01304","2,5-Diamino-6-(5'-phosphoribosylamino)-4-pyrimidineone","3.5.4.26","diaminohydroxyphosphoribosylaminopyrimidine deaminase","map00740","Riboflavin metabolism","cac","csc","cth","bli","tna","cbe","cpf","eco","ava","ana","cre","naz"
"","","x","C00144","GMP;","C00655","Xanthosine 5'-phosphate;","6.3.5.2","GMP synthase (glutamine-hydrolysing);","map00230","Purine metabolism","cac","csc","cth","bli","tna","cbe","cpf","eco","ava","ana","cre","naz"
"","","x","C00385","Xanthine","C00655","Xanthosine 5'-phosphate;","2.4.2.8","hypoxanthine phosphoribosyltransferase;","map00230","Purine metabolism","cac","csc","cth","bli","tna","cbe","cpf","eco","","","",""
"","","x","C00130","IMP;","C00655","Xanthosine 5'-phosphate;","1.1.1.205","IMP dehydrogenase;","map00230","Purine metabolism","cac","csc","cth","bli","tna","cbe","cpf","eco","ava","ana","cre","naz"
"","","x","C00130","IMP;","C04734","1-(5'-Phosphoribosyl)-5-formamido-4-imidazolecarboxamide;","3.5.4.10","IMP cyclohydrolase;","map00230","Purine metabolism","cac","csc","cth","bli","tna","cbe","cpf","eco","ava","ana","cre","naz"
"","","x","C00385","Xanthine","C00655","Xanthosine 5'-phosphate;","2.4.2.22","xanthine phosphoribosyltransferase;","map00230","Purine metabolism","cac","","","bli","","cbe","cpf","eco","","","",""
"","","x","C04677","1-(5'-Phosphoribosyl)-5-amino-4-imidazolecarboxamide;","C04734","1-(5'-Phosphoribosyl)-5-formamido-4-imidazolecarboxamide;","6.3.4.-","<Ligases; Forming carbon-nitrogen bonds; Other carbon--nitrogen ligases>","map00230","Purine metabolism","cac","csc","cth","bli","tna","cbe","cpf","eco","ava","ana","","naz"
"","","x","C04677","1-(5'-Phosphoribosyl)-5-amino-4-imidazolecarboxamide;","C04823","1-(5'-Phosphoribosyl)-5-amino-4-(N-succinocarboxamide)-imidazole;","4.3.2.2","adenylosuccinate lyase;","map00230","Purine metabolism","cac","csc","cth","bli","tna","cbe","cpf","eco","ava","ana","","naz"
"","","x","C00144","GMP;","C00242","Guanine;","2.4.2.8","hypoxanthine phosphoribosyltransferase;","map00230","Purine metabolism","cac","csc","cth","bli","tna","cbe","cpf","eco","","","",""
"","","x","C00130","IMP;","C04734","1-(5'-Phosphoribosyl)-5-formamido-4-imidazolecarboxamide;","2.1.2.3","phosphoribosylaminoimidazolecarboxamide formyltransferase;","map00230","Purine metabolism","cac","csc","cth","bli","tna","cbe","cpf","eco","ava","ana","cre","naz"
"","","x","C00008","ADP;","C00206","dADP;","1.17.4.1","ribonucleoside-diphosphate reductase;","map00230","Purine metabolism","cac","","cth","bli","tna","cbe","cpf","eco","ava","ana","cre",""
"","","x","C00385","Xanthine","C01762","Xanthosine","2.4.2.1","purine-nucleoside phosphorylase;","map00230","Purine metabolism","cac","csc","cth","bli","tna","cbe","cpf","eco","","","",""
"","","x","C00130","IMP;","C03794","N6-(1,2-Dicarboxyethyl)-AMP;","6.3.4.4","adenylosuccinate synthase;","map00230","Purine metabolism","cac","csc","cth","bli","tna","cbe","cpf","eco","ava","ana","cre","naz"
"","","x","C00020","AMP;","C03794","N6-(1,2-Dicarboxyethyl)-AMP;","4.3.2.2","adenylosuccinate lyase;","map00230","Purine metabolism","cac","csc","cth","bli","tna","cbe","cpf","eco","ava","ana","","naz"
"","","x","C00020","AMP;","C00147","Adenine;","2.4.2.7","adenine phosphoribosyltransferase;","map00230","Purine metabolism","cac","csc","cth","bli","tna","cbe","cpf","eco","ava","ana","cre","naz"
"","","x","C00147","Adenine;","C00262","Hypoxanthine;","3.5.4.2","adenine deaminase;","map00230","Purine metabolism","cac","","","bli","","cbe","cpf","eco","","","",""
"","","x","C00262","Hypoxanthine;","C05512","Deoxyinosine","2.4.2.1","purine-nucleoside phosphorylase;","map00230","Purine metabolism","cac","csc","cth","bli","tna","cbe","cpf","eco","","","",""
"","","x","C00147","Adenine;","C00559","Deoxyadenosine;","2.4.2.1","purine-nucleoside phosphorylase;","map00230","Purine metabolism","cac","csc","cth","bli","tna","cbe","cpf","eco","","","",""
"","","x","C00242","Guanine;","C00387","Guanosine","2.4.2.1","purine-nucleoside phosphorylase;","map00230","Purine metabolism","cac","csc","cth","bli","tna","cbe","cpf","eco","","","",""
"","","x","C04677","1-(5'-Phosphoribosyl)-5-amino-4-imidazolecarboxamide;","C04734","1-(5'-Phosphoribosyl)-5-formamido-4-imidazolecarboxamide;","2.1.2.3","phosphoribosylaminoimidazolecarboxamide formyltransferase;","map00230","Purine metabolism","cac","csc","cth","bli","tna","cbe","cpf","eco","ava","ana","cre","naz"
"","","x","C00262","Hypoxanthine;","C00294","Inosine","2.4.2.1","purine-nucleoside phosphorylase;","map00230","Purine metabolism","cac","csc","cth","bli","tna","cbe","cpf","eco","","","",""
"","","x","C00044","GTP;","C00046","RNA;","2.7.7.6","DNA-directed RNA polymerase;","map00230","Purine metabolism","cac","csc","cth","bli","tna","cbe","cpf","eco","ava","ana","cre","naz"
"","","x","C00002","ATP;","C00046","RNA;","2.7.7.6","DNA-directed RNA polymerase;","map00230","Purine metabolism","cac","csc","cth","bli","tna","cbe","cpf","eco","ava","ana","cre","naz"
"","","x","C00046","RNA;","C00063","CTP;","2.7.7.6","DNA-directed RNA polymerase;","map00240","Pyrimidine metabolism","cac","csc","cth","bli","tna","cbe","cpf","eco","ava","ana","cre","naz"
"","","x","C00063","CTP;","C00075","UTP;","6.3.4.2","CTP synthase;","map00240","Pyrimidine metabolism","cac","csc","cth","bli","tna","cbe","cpf","eco","ava","ana","cre","naz"
"","","x","C00063","CTP;","C00458","dCTP;","1.17.4.2","ribonucleoside-triphosphate reductase;","map00240","Pyrimidine metabolism","cac","csc","cth","bli","tna","cbe","cpf","eco","","","",""
"","","x","C00046","RNA;","C00075","UTP;","2.7.7.6","DNA-directed RNA polymerase;","map00240","Pyrimidine metabolism","cac","csc","cth","bli","tna","cbe","cpf","eco","ava","ana","cre","naz"
"","","x","C00144","GMP;","C00242","Guanine;","2.4.2.7","adenine phosphoribosyltransferase;","map00230","Purine metabolism","cac","csc","cth","bli","tna","cbe","cpf","eco","ava","ana","cre","naz"
"","","x","C00130","IMP;","C00262","Hypoxanthine;","2.4.2.8","hypoxanthine phosphoribosyltransferase;","map00230","Purine metabolism","cac","csc","cth","bli","tna","cbe","cpf","eco","","","",""
"","","x","C00002","ATP;","C00008","ADP;","2.7.1.40","pyruvate kinase;","map00230","Purine metabolism","cac","csc","","bli","tna","cbe","cpf","eco","ava","ana","cre","naz"
"","","x","C00039","DNA;","C00458","dCTP;","2.7.7.7","DNA-directed DNA polymerase;","map00240","Pyrimidine metabolism","cac","csc","cth","bli","tna","cbe","cpf","eco","ava","ana","cre","naz"
"","","x","C00147","Adenine;","C00212","Adenosine","2.4.2.1","purine-nucleoside phosphorylase;","map00230","Purine metabolism","cac","csc","cth","bli","tna","cbe","cpf","eco","","","",""
"","","x","C00008","ADP;","C00020","AMP;","2.7.4.3","adenylate kinase;","map00230","Purine metabolism","cac","csc","cth","bli","tna","cbe","cpf","eco","ava","ana","cre","naz"
"","","x","C00044","GTP;","C05922","Formamidopyrimidine nucleoside triphosphate","3.5.4.16","GTP cyclohydrolase I;","map00790","Folate biosynthesis","cac","","cth","bli","","cbe","cpf","eco","ava","ana","cre","naz"
"","","x","C05922","Formamidopyrimidine nucleoside triphosphate","C05923","2,5-Diaminopyrimidine nucleoside triphosphate","3.5.4.16","GTP cyclohydrolase I;","map00790","Folate biosynthesis","cac","","cth","bli","","cbe","cpf","eco","ava","ana","cre","naz"
"","","x","C05923","2,5-Diaminopyrimidine nucleoside triphosphate","C06148","2,5-Diamino-6-(5'-triphosphoryl-3',4'-trihydroxy-2'-oxopentyl)-","3.5.4.16","GTP cyclohydrolase I;","map00790","Folate biosynthesis","cac","","cth","bli","","cbe","cpf","eco","ava","ana","cre","naz"
"","","x","C01268","5-Amino-6-(5'-phosphoribosylamino)uracil;","C04454","5-Amino-6-(5'-phosphoribitylamino)uracil;","1.1.1.193","5-amino-6-(5-phosphoribosylamino)uracil reductase;","map00740","Riboflavin metabolism","cac","csc","cth","bli","tna","cbe","cpf","eco","ava","ana","cre","naz"
"","","x","C04895","2-Amino-4-hydroxy-6-(erythro-1,2,3-trihydroxypropyl)dihydropteridine","C06148","2,5-Diamino-6-(5'-triphosphoryl-3',4'-trihydroxy-2'-oxopentyl)-","3.5.4.16","GTP cyclohydrolase I;","map00790","Folate biosynthesis","cac","","cth","bli","","cbe","cpf","eco","ava","ana","cre","naz"
"","","x","C00002","ATP;","C00131","dATP;","1.17.4.2","ribonucleoside-triphosphate reductase;","map00230","Purine metabolism","cac","csc","cth","bli","tna","cbe","cpf","eco","","","",""
"","","x","C04751","1-(5-Phospho-D-ribosyl)-5-amino-4-imidazolecarboxylate;","C04823","1-(5'-Phosphoribosyl)-5-amino-4-(N-succinocarboxamide)-imidazole;","6.3.2.6","phosphoribosylaminoimidazolesuccinocarboxamide synthase;","map00230","Purine metabolism","cac","csc","cth","bli","tna","cbe","cpf","eco","ava","ana","cre","naz"
"","","x","C04751","1-(5-Phospho-D-ribosyl)-5-amino-4-imidazolecarboxylate;","C15667","5-Carboxyamino-1-(5-phospho-D-ribosyl)imidazole","5.4.99.18","5-(carboxyamino)imidazole ribonucleotide mutase;","map00230","Purine metabolism","cac","csc","cth","bli","tna","cbe","cpf","eco","ava","ana","","naz"
"","","x","C00039","DNA;","C00459","dTTP;","2.7.7.7","DNA-directed DNA polymerase;","map00240","Pyrimidine metabolism","cac","csc","cth","bli","tna","cbe","cpf","eco","ava","ana","cre","naz"

"Subsystem 40","0.0707070707070707","","","","","","","","","","cac","","cth","","","cbe","cpf","eco","","","",""
"","","i","C04778","N1-(5-Phospho-alpha-D-ribosyl)-5,6-dimethylbenzimidazole;","C05775","alpha-Ribazole;","3.1.3.73","alpha-ribazole phosphatase;","map00740; map00860","Riboflavin metabolism; Porphyrin and chlorophyll metabolism","cac","","cth","","","cbe","cpf","eco","","","",""
"","","x","C03114","Dimethylbenzimidazole;","C04778","N1-(5-Phospho-alpha-D-ribosyl)-5,6-dimethylbenzimidazole;","2.4.2.21","nicotinate-nucleotide---dimethylbenzimidazole","map00740; map00860","Riboflavin metabolism; Porphyrin and chlorophyll metabolism","cac","","cth","","","cbe","cpf","eco","","","",""
"","","x","C00194","Cobamide coenzyme;","C05775","alpha-Ribazole;","2.7.8.26","adenosylcobinamide-GDP ribazoletransferase;","map00860","Porphyrin and chlorophyll metabolism","cac","","cth","","","cbe","cpf","eco","ava","ana","","naz"
"","","x","C00194","Cobamide coenzyme;","C06510","Adenosine-GDP-cobinamide;","2.7.8.26","adenosylcobinamide-GDP ribazoletransferase;","map00860","Porphyrin and chlorophyll metabolism","cac","","cth","","","cbe","cpf","eco","ava","ana","","naz"
"","","x","C06509","Adenosyl cobinamide phosphate","C06510","Adenosine-GDP-cobinamide;","2.7.1.156","adenosylcobinamide kinase;","map00860","Porphyrin and chlorophyll metabolism","cac","","cth","","","cbe","cpf","eco","ava","ana","","naz"
"","","x","C06508","Adenosyl cobinamide","C06509","Adenosyl cobinamide phosphate","2.7.1.156","adenosylcobinamide kinase;","map00860","Porphyrin and chlorophyll metabolism","cac","","cth","","","cbe","cpf","eco","ava","ana","","naz"

"Subsystem 41","0.0707070707070707","","","","","","","","","","cac","","","bli","","cbe","cpf","eco","","","",""
"","","i","C00269","CDP-diacylglycerol;","C02737","Phosphatidylserine;","2.7.8.8","CDP-diacylglycerol---serine O-phosphatidyltransferase;","map00564","Glycerophospholipid metabolism","cac","","","bli","","cbe","cpf","eco","","","",""
"","","x","C00157","Phosphatidylcholine;","C02737","Phosphatidylserine;","2.7.8.-","<Transferases; Transferring phosphorus-containing groups; Transferases for other substituted phosphate groups>","map00564","Glycerophospholipid metabolism","cac","","cth","bli","","cbe","cpf","eco","ava","ana","",""
"","","x","C00269","CDP-diacylglycerol;","C00416","Phosphatidate;","2.7.7.41","phosphatidate cytidylyltransferase;","map00564","Glycerophospholipid metabolism","cac","csc","cth","bli","tna","cbe","cpf","eco","ava","ana","cre","naz"
"","","x","C00269","CDP-diacylglycerol;","C03892","Phosphatidylglycerophosphate;","2.7.8.5","CDP-diacylglycerol---glycerol-3-phosphate 3-phosphatidyltransferase;","map00564","Glycerophospholipid metabolism","cac","csc","cth","bli","tna","cbe","cpf","eco","ava","ana","cre","naz"
"","","x","C00350","Phosphatidylethanolamine;","C02737","Phosphatidylserine;","2.7.8.-","<Transferases; Transferring phosphorus-containing groups; Transferases for other substituted phosphate groups>","map00564","Glycerophospholipid metabolism","cac","","cth","bli","","cbe","cpf","eco","ava","ana","",""
"","","x","C00269","CDP-diacylglycerol;","C05980","Cardiolipin;","2.7.8.-","<Transferases; Transferring phosphorus-containing groups; Transferases for other substituted phosphate groups>","map00564","Glycerophospholipid metabolism","cac","","cth","bli","","cbe","cpf","eco","ava","ana","",""
"","","x","C00344","Phosphatidylglycerol;","C05980","Cardiolipin;","2.7.8.-","<Transferases; Transferring phosphorus-containing groups; Transferases for other substituted phosphate groups>","map00564","Glycerophospholipid metabolism","cac","","cth","bli","","cbe","cpf","eco","ava","ana","",""

"Subsystem 42","0.0707070707070707","","","","","","","","","","cac","","cth","bli","","","cpf","eco","","","",""
"","","i","C00735","Cortisol;","C00762","Cortisone;","1.1.1.-","<Oxidoreductases; Acting on the CH-OH group of donors; With NAD+ or NADP+ as acceptor>","map00140","Steroid hormone biosynthesis","cac","","cth","bli","","","cpf","eco","","","",""

"Subsystem 43","0.0707070707070707","","","","","","","","","","cac","","cth","bli","","","cpf","eco","","","",""
"","","i","C06749","6-Hydroxycyclohex-1-enecarbonyl-CoA;","C09821","6-Ketoxycyclohex-1-ene-1-carboxyl-CoA","1.1.1.-","<Oxidoreductases; Acting on the CH-OH group of donors; With NAD+ or NADP+ as acceptor>","map00632","Benzoate degradation via CoA ligation","cac","","cth","bli","","","cpf","eco","","","",""

"Subsystem 44","0.0707070707070707","","","","","","","","","","cac","","","bli","tna","cbe","cpf","","","","",""
"","","i","C00246","Butanoic acid;","C02527","Butanoylphosphate;","2.7.2.7","butyrate kinase","map00650","Butanoate metabolism","cac","","","bli","tna","cbe","cpf","","","","",""

"Subsystem 45","0.0707070707070707","","","","","","","","","","cac","csc","","bli","","cbe","","eco","","","",""
"","","i","C00181","D-Xylose;","C02352","1,4-beta-D-Xylan;","3.2.1.37","xylan 1,4-beta-xylosidase;","map00500; map00520","Starch and sucrose metabolism; Amino sugar and nucleotide sugar metabolism","cac","csc","","bli","","cbe","","eco","","","",""

"Subsystem 46","0.0707070707070707","","","","","","","","","","cac","","cth","bli","","","cpf","eco","","","",""
"","","i","C00024","Acetyl-CoA;","C06548","Ethylene oxide","1.1.1.-","<Oxidoreductases; Acting on the CH-OH group of donors; With NAD+ or NADP+ as acceptor>","map00625","Tetrachloroethene degradation","cac","","cth","bli","","","cpf","eco","","","",""
"","","x","C00024","Acetyl-CoA;","C03939","Acetyl-[acyl-carrier protein]","2.3.1.180","beta-ketoacyl-acyl-carrier-protein synthase III;","map00061","Fatty acid biosynthesis","cac","csc","cth","bli","","cbe","cpf","eco","ava","ana","cre","naz"
"","","x","C03939","Acetyl-[acyl-carrier protein]","C05744","Acetoacetyl-[acp];","2.3.1.180","beta-ketoacyl-acyl-carrier-protein synthase III;","map00061","Fatty acid biosynthesis","cac","csc","cth","bli","","cbe","cpf","eco","ava","ana","cre","naz"
"","","x","C01209","Malonyl-[acyl-carrier protein]","C05744","Acetoacetyl-[acp];","2.3.1.180","beta-ketoacyl-acyl-carrier-protein synthase III;","map00061","Fatty acid biosynthesis","cac","csc","cth","bli","","cbe","cpf","eco","ava","ana","cre","naz"
"","","x","C01209","Malonyl-[acyl-carrier protein]","C05762","3-Oxohexadecanoyl-[acp];","2.3.1.179","beta-ketoacyl-acyl-carrier-protein synthase II;","map00061","Fatty acid biosynthesis","cac","csc","cth","bli","tna","cbe","cpf","eco","ava","ana","cre","naz"
"","","x","C01209","Malonyl-[acyl-carrier protein]","C05753","3-Oxodecanoyl-[acp];","2.3.1.179","beta-ketoacyl-acyl-carrier-protein synthase II;","map00061","Fatty acid biosynthesis","cac","csc","cth","bli","tna","cbe","cpf","eco","ava","ana","cre","naz"
"","","x","C05752","Octanoyl-[acp];","C05753","3-Oxodecanoyl-[acp];","2.3.1.179","beta-ketoacyl-acyl-carrier-protein synthase II;","map00061","Fatty acid biosynthesis","cac","csc","cth","bli","tna","cbe","cpf","eco","ava","ana","cre","naz"
"","","x","C01209","Malonyl-[acyl-carrier protein]","C05759","3-Oxotetradecanoyl-[acp];","2.3.1.179","beta-ketoacyl-acyl-carrier-protein synthase II;","map00061","Fatty acid biosynthesis","cac","csc","cth","bli","tna","cbe","cpf","eco","ava","ana","cre","naz"
"","","x","C05223","Dodecanoyl-[acyl-carrier protein];","C05759","3-Oxotetradecanoyl-[acp];","2.3.1.179","beta-ketoacyl-acyl-carrier-protein synthase II;","map00061","Fatty acid biosynthesis","cac","csc","cth","bli","tna","cbe","cpf","eco","ava","ana","cre","naz"
"","","x","C03939","Acetyl-[acyl-carrier protein]","C05744","Acetoacetyl-[acp];","2.3.1.179","beta-ketoacyl-acyl-carrier-protein synthase II;","map00061","Fatty acid biosynthesis","cac","csc","cth","bli","tna","cbe","cpf","eco","ava","ana","cre","naz"
"","","x","C01209","Malonyl-[acyl-carrier protein]","C05756","3-Oxododecanoyl-[acp];","2.3.1.179","beta-ketoacyl-acyl-carrier-protein synthase II;","map00061","Fatty acid biosynthesis","cac","csc","cth","bli","tna","cbe","cpf","eco","ava","ana","cre","naz"
"","","x","C05755","Decanoyl-[acp];","C05756","3-Oxododecanoyl-[acp];","2.3.1.179","beta-ketoacyl-acyl-carrier-protein synthase II;","map00061","Fatty acid biosynthesis","cac","csc","cth","bli","tna","cbe","cpf","eco","ava","ana","cre","naz"
"","","x","C00083","Malonyl-CoA;","C01209","Malonyl-[acyl-carrier protein]","2.3.1.39","[acyl-carrier-protein] S-malonyltransferase;","map00061","Fatty acid biosynthesis","cac","csc","cth","bli","tna","cbe","cpf","eco","ava","ana","cre","naz"
"","","x","C01209","Malonyl-[acyl-carrier protein]","C05746","3-Oxohexanoyl-[acp];","2.3.1.179","beta-ketoacyl-acyl-carrier-protein synthase II;","map00061","Fatty acid biosynthesis","cac","csc","cth","bli","tna","cbe","cpf","eco","ava","ana","cre","naz"
"","","x","C05746","3-Oxohexanoyl-[acp];","C05747","(R)-3-Hydroxyhexanoyl-[acp];","1.1.1.100","3-oxoacyl-[acyl-carrier-protein] reductase;","map00061","Fatty acid biosynthesis","cac","csc","cth","bli","tna","cbe","cpf","eco","ava","ana","cre","naz"
"","","x","C01209","Malonyl-[acyl-carrier protein]","C05744","Acetoacetyl-[acp];","2.3.1.179","beta-ketoacyl-acyl-carrier-protein synthase II;","map00061","Fatty acid biosynthesis","cac","csc","cth","bli","tna","cbe","cpf","eco","ava","ana","cre","naz"
"","","x","C00024","Acetyl-CoA;","C00084","Acetaldehyde;","1.2.1.10","acetaldehyde dehydrogenase (acetylating);","map00620","Pyruvate metabolism","cac","","cth","bli","","cbe","cpf","eco","","","",""
"","","x","C01209","Malonyl-[acyl-carrier protein]","C05750","3-Oxooctanoyl-[acp];","2.3.1.179","beta-ketoacyl-acyl-carrier-protein synthase II;","map00061","Fatty acid biosynthesis","cac","csc","cth","bli","tna","cbe","cpf","eco","ava","ana","cre","naz"
"","","x","C05749","Hexanoyl-[acp];","C05750","3-Oxooctanoyl-[acp];","2.3.1.179","beta-ketoacyl-acyl-carrier-protein synthase II;","map00061","Fatty acid biosynthesis","cac","csc","cth","bli","tna","cbe","cpf","eco","ava","ana","cre","naz"
"","","x","C00084","Acetaldehyde;","C00469","Ethanol;","1.1.1.1","alcohol dehydrogenase;","map00010","Glycolysis / Gluconeogenesis","cac","csc","cth","bli","","cbe","cpf","eco","ava","ana","cre","naz"
"","","x","C04619","(3R)-3-Hydroxydecanoyl-[acyl-carrier protein];","C05753","3-Oxodecanoyl-[acp];","1.1.1.100","3-oxoacyl-[acyl-carrier-protein] reductase;","map00061","Fatty acid biosynthesis","cac","csc","cth","bli","tna","cbe","cpf","eco","ava","ana","cre","naz"
"","","x","C04619","(3R)-3-Hydroxydecanoyl-[acyl-carrier protein];","C05754","trans-Dec-2-enoyl-[acp];","4.2.1.-","<Lyases; Carbon-oxygen lyases; Hydro-lyases>","map00061","Fatty acid biosynthesis","cac","csc","cth","bli","tna","cbe","cpf","eco","ava","ana","cre","naz"
"","","x","C04633","(3R)-3-Hydroxypalmitoyl-[acyl-carrier protein];","C05762","3-Oxohexadecanoyl-[acp];","1.1.1.100","3-oxoacyl-[acyl-carrier-protein] reductase;","map00061","Fatty acid biosynthesis","cac","csc","cth","bli","tna","cbe","cpf","eco","ava","ana","cre","naz"
"","","x","C04633","(3R)-3-Hydroxypalmitoyl-[acyl-carrier protein];","C05763","trans-Hexadec-2-enoyl-[acp];","4.2.1.-","<Lyases; Carbon-oxygen lyases; Hydro-lyases>","map00061","Fatty acid biosynthesis","cac","csc","cth","bli","tna","cbe","cpf","eco","ava","ana","cre","naz"
"","","x","C05756","3-Oxododecanoyl-[acp];","C05757","(R)-3-Hydroxydodecanoyl-[acp];","1.1.1.100","3-oxoacyl-[acyl-carrier-protein] reductase;","map00061","Fatty acid biosynthesis","cac","csc","cth","bli","tna","cbe","cpf","eco","ava","ana","cre","naz"
"","","x","C05757","(R)-3-Hydroxydodecanoyl-[acp];","C05758","trans-Dodec-2-enoyl-[acp];","4.2.1.-","<Lyases; Carbon-oxygen lyases; Hydro-lyases>","map00061","Fatty acid biosynthesis","cac","csc","cth","bli","tna","cbe","cpf","eco","ava","ana","cre","naz"
"","","x","C05745","Butyryl-[acp];","C05746","3-Oxohexanoyl-[acp];","2.3.1.179","beta-ketoacyl-acyl-carrier-protein synthase II;","map00061","Fatty acid biosynthesis","cac","csc","cth","bli","tna","cbe","cpf","eco","ava","ana","cre","naz"
"","","x","C00022","Pyruvate;","C00024","Acetyl-CoA;","2.3.1.54","formate C-acetyltransferase;","map00620; map00650","Pyruvate metabolism; Butanoate metabolism","cac","","cth","bli","","cbe","cpf","eco","","","",""
"","","x","C00022","Pyruvate;","C00204","2-Dehydro-3-deoxy-D-gluconate;","4.2.1.-","<Lyases; Carbon-oxygen lyases; Hydro-lyases>","map00030; map00040","Pentose phosphate pathway; Pentose and glucuronate interconversions","cac","csc","cth","bli","tna","cbe","cpf","eco","ava","ana","cre","naz"
"","","x","C00022","Pyruvate;","C11437","1-Deoxy-D-xylulose 5-phosphate","2.2.1.7","1-deoxy-D-xylulose-5-phosphate synthase;","map00900","Terpenoid backbone biosynthesis","cac","csc","cth","bli","tna","cbe","cpf","eco","ava","ana","cre","naz"
"","","x","C00204","2-Dehydro-3-deoxy-D-gluconate;","C00577","D-Glyceraldehyde","4.2.1.-","<Lyases; Carbon-oxygen lyases; Hydro-lyases>","map00030","Pentose phosphate pathway","cac","csc","cth","bli","tna","cbe","cpf","eco","ava","ana","cre","naz"
"","","x","C11434","2-C-Methyl-D-erythritol 4-phosphate","C11437","1-Deoxy-D-xylulose 5-phosphate","1.1.1.267","1-deoxy-D-xylulose-5-phosphate reductoisomerase;","map00900","Terpenoid backbone biosynthesis","cac","csc","cth","bli","tna","cbe","cpf","eco","ava","ana","cre","naz"
"","","x","C11434","2-C-Methyl-D-erythritol 4-phosphate","C11435","4-(Cytidine 5'-diphospho)-2-C-methyl-D-erythritol","2.7.7.60","2-C-methyl-D-erythritol 4-phosphate cytidylyltransferase;","map00900","Terpenoid backbone biosynthesis","cac","csc","cth","bli","tna","cbe","cpf","eco","ava","ana","cre","naz"
"","","x","C11435","4-(Cytidine 5'-diphospho)-2-C-methyl-D-erythritol","C11436","2-Phospho-4-(cytidine 5'-diphospho)-2-C-methyl-D-erythritol","2.7.1.148","4-(cytidine 5'-diphospho)-2-C-methyl-D-erythritol kinase;","map00900","Terpenoid backbone biosynthesis","cac","csc","cth","bli","tna","cbe","cpf","eco","ava","ana","cre","naz"
"","","x","C04620","(3R)-3-Hydroxyoctanoyl-[acyl-carrier protein];","C05750","3-Oxooctanoyl-[acp];","1.1.1.100","3-oxoacyl-[acyl-carrier-protein] reductase;","map00061","Fatty acid biosynthesis","cac","csc","cth","bli","tna","cbe","cpf","eco","ava","ana","cre","naz"
"","","x","C04620","(3R)-3-Hydroxyoctanoyl-[acyl-carrier protein];","C05751","trans-Oct-2-enoyl-[acp];","4.2.1.-","<Lyases; Carbon-oxygen lyases; Hydro-lyases>","map00061","Fatty acid biosynthesis","cac","csc","cth","bli","tna","cbe","cpf","eco","ava","ana","cre","naz"
"","","x","C05747","(R)-3-Hydroxyhexanoyl-[acp];","C05748","trans-Hex-2-enoyl-[acp];","4.2.1.-","<Lyases; Carbon-oxygen lyases; Hydro-lyases>","map00061","Fatty acid biosynthesis","cac","csc","cth","bli","tna","cbe","cpf","eco","ava","ana","cre","naz"
"","","x","C11436","2-Phospho-4-(cytidine 5'-diphospho)-2-C-methyl-D-erythritol","C11453","2-C-Methyl-D-erythritol 2,4-cyclodiphosphate;","4.6.1.12","2-C-methyl-D-erythritol 2,4-cyclodiphosphate synthase;","map00900","Terpenoid backbone biosynthesis","cac","csc","cth","bli","tna","cbe","cpf","eco","ava","ana","cre","naz"
"","","x","C11453","2-C-Methyl-D-erythritol 2,4-cyclodiphosphate;","C11811","1-Hydroxy-2-methyl-2-butenyl 4-diphosphate;","1.17.7.1","(E)-4-hydroxy-3-methylbut-2-enyl-diphosphate synthase;","map00900","Terpenoid backbone biosynthesis","cac","csc","cth","bli","tna","cbe","cpf","eco","ava","ana","cre","naz"
"","","x","C00129","Isopentenyl diphosphate;","C11811","1-Hydroxy-2-methyl-2-butenyl 4-diphosphate;","1.17.1.2","4-hydroxy-3-methylbut-2-enyl diphosphate reductase;","map00900","Terpenoid backbone biosynthesis","cac","csc","cth","bli","tna","","cpf","eco","ava","ana","cre","naz"
"","","x","C00129","Isopentenyl diphosphate;","C00341","Geranyl diphosphate","2.5.1.10","geranyltranstransferase;","map00900","Terpenoid backbone biosynthesis","cac","csc","cth","bli","tna","cbe","cpf","eco","ava","ana","cre",""
"","","x","C00235","Dimethylallyl diphosphate;","C00341","Geranyl diphosphate","2.5.1.10","geranyltranstransferase;","map00900","Terpenoid backbone biosynthesis","cac","csc","cth","bli","tna","cbe","cpf","eco","ava","ana","cre",""
"","","x","C00235","Dimethylallyl diphosphate;","C04432","tRNA containing 6-isopentenyladenosine","2.5.1.75","tRNA dimethylallyltransferase;","map00908","Zeatin biosynthesis","cac","csc","cth","bli","tna","cbe","cpf","eco","ava","ana","","naz"
"","","x","C00341","Geranyl diphosphate","C00448","trans,trans-Farnesyl diphosphate;","2.5.1.10","geranyltranstransferase;","map00900","Terpenoid backbone biosynthesis","cac","csc","cth","bli","tna","cbe","cpf","eco","ava","ana","cre",""
"","","x","C00129","Isopentenyl diphosphate;","C00448","trans,trans-Farnesyl diphosphate;","2.5.1.10","geranyltranstransferase;","map00900","Terpenoid backbone biosynthesis","cac","csc","cth","bli","tna","cbe","cpf","eco","ava","ana","cre",""
"","","x","C00118","D-Glyceraldehyde 3-phosphate;","C11437","1-Deoxy-D-xylulose 5-phosphate","2.2.1.7","1-deoxy-D-xylulose-5-phosphate synthase;","map00900","Terpenoid backbone biosynthesis","cac","csc","cth","bli","tna","cbe","cpf","eco","ava","ana","cre","naz"
"","","x","C00118","D-Glyceraldehyde 3-phosphate;","C00231","D-Xylulose 5-phosphate","2.2.1.1","transketolase;","map00030; map00710","Pentose phosphate pathway; Carbon fixation in photosynthetic organisms","cac","csc","cth","bli","tna","cbe","cpf","eco","ava","ana","cre","naz"
"","","x","C00199","D-Ribulose 5-phosphate","C00231","D-Xylulose 5-phosphate","5.1.3.1","ribulose-phosphate 3-epimerase;","map00030; map00040; map00710","Pentose phosphate pathway; Pentose and glucuronate interconversions; Carbon fixation in photosynthetic organisms","cac","csc","cth","bli","tna","cbe","cpf","eco","ava","ana","cre","naz"
"","","x","C00231","D-Xylulose 5-phosphate","C05345","beta-D-Fructose 6-phosphate","2.2.1.1","transketolase;","map00030","Pentose phosphate pathway","cac","csc","cth","bli","tna","cbe","cpf","eco","ava","ana","cre","naz"
"","","x","C00668","alpha-D-Glucose 6-phosphate","C05345","beta-D-Fructose 6-phosphate","5.3.1.9","glucose-6-phosphate isomerase;","map00010; map00030; map00500; map00520","Glycolysis / Gluconeogenesis; Pentose phosphate pathway; Starch and sucrose metabolism; Amino sugar and nucleotide sugar metabolism","cac","csc","cth","bli","tna","cbe","cpf","eco","ava","ana","cre","naz"
"","","x","C00267","alpha-D-Glucose","C00668","alpha-D-Glucose 6-phosphate","2.7.1.2","glucokinase;","map00010; map00052; map00500; map00520","Glycolysis / Gluconeogenesis; Galactose metabolism; Starch and sucrose metabolism; Amino sugar and nucleotide sugar metabolism","cac","csc","cth","bli","tna","cbe","cpf","eco","ava","ana","","naz"
"","","x","C00118","D-Glyceraldehyde 3-phosphate;","C00236","3-Phospho-D-glyceroyl phosphate;","1.2.1.12","glyceraldehyde-3-phosphate dehydrogenase (phosphorylating);","map00010","Glycolysis / Gluconeogenesis","cac","csc","cth","bli","tna","cbe","cpf","eco","ava","ana","cre",""
"","","x","C05345","beta-D-Fructose 6-phosphate","C05378","beta-D-Fructose 1,6-bisphosphate","2.7.1.11","6-phosphofructokinase;","map00010; map00030; map00051","Glycolysis / Gluconeogenesis; Pentose phosphate pathway; Fructose and mannose metabolism","cac","csc","cth","bli","tna","cbe","cpf","eco","ava","ana","cre",""
"","","x","C00231","D-Xylulose 5-phosphate","C05382","Sedoheptulose 7-phosphate;","2.2.1.1","transketolase;","map00030; map00710","Pentose phosphate pathway; Carbon fixation in photosynthetic organisms","cac","csc","cth","bli","tna","cbe","cpf","eco","ava","ana","cre","naz"
"","","x","C00118","D-Glyceraldehyde 3-phosphate;","C00279","D-Erythrose 4-phosphate","2.2.1.1","transketolase;","map00030; map00710","Pentose phosphate pathway; Carbon fixation in photosynthetic organisms","cac","csc","cth","bli","tna","cbe","cpf","eco","ava","ana","cre","naz"
"","","x","C00668","alpha-D-Glucose 6-phosphate","C01172","beta-D-Glucose 6-phosphate","5.3.1.9","glucose-6-phosphate isomerase;","map00010; map00030; map00500","Glycolysis / Gluconeogenesis; Pentose phosphate pathway; Starch and sucrose metabolism","cac","csc","cth","bli","tna","cbe","cpf","eco","ava","ana","cre","naz"
"","","x","C00279","D-Erythrose 4-phosphate","C04691","2-Dehydro-3-deoxy-D-arabino-heptonate 7-phosphate;","2.5.1.54","3-deoxy-7-phosphoheptulonate synthase;","map00400","Phenylalanine, tyrosine and tryptophan biosynthesis","cac","csc","cth","bli","tna","cbe","cpf","eco","ava","ana","cre","naz"
"","","x","C00944","3-Dehydroquinate;","C04691","2-Dehydro-3-deoxy-D-arabino-heptonate 7-phosphate;","4.2.3.4","3-dehydroquinate synthase;","map00400","Phenylalanine, tyrosine and tryptophan biosynthesis","cac","csc","cth","bli","tna","cbe","cpf","eco","ava","ana","cre","naz"
"","","x","C00197","3-Phospho-D-glycerate;","C00236","3-Phospho-D-glyceroyl phosphate;","2.7.2.3","phosphoglycerate kinase;","map00010; map00710","Glycolysis / Gluconeogenesis; Carbon fixation in photosynthetic organisms","cac","csc","cth","bli","tna","cbe","cpf","eco","ava","ana","cre","naz"
"","","x","C00197","3-Phospho-D-glycerate;","C00631","2-Phospho-D-glycerate;","5.4.2.1","phosphoglycerate mutase;","map00010","Glycolysis / Gluconeogenesis","cac","csc","cth","bli","tna","cbe","cpf","eco","ava","ana","cre","naz"
"","","x","C00197","3-Phospho-D-glycerate;","C03232","3-Phosphonooxypyruvate;","1.1.1.95","phosphoglycerate dehydrogenase;","map00260","Glycine, serine and threonine metabolism","cac","csc","cth","bli","tna","cbe","cpf","eco","ava","ana","cre","naz"
"","","x","C01172","beta-D-Glucose 6-phosphate","C05345","beta-D-Fructose 6-phosphate","5.3.1.9","glucose-6-phosphate isomerase;","map00010; map00030; map00500","Glycolysis / Gluconeogenesis; Pentose phosphate pathway; Starch and sucrose metabolism","cac","csc","cth","bli","tna","cbe","cpf","eco","ava","ana","cre","naz"
"","","x","C00118","D-Glyceraldehyde 3-phosphate;","C05378","beta-D-Fructose 1,6-bisphosphate","4.1.2.13","fructose-bisphosphate aldolase;","map00010; map00030; map00051","Glycolysis / Gluconeogenesis; Pentose phosphate pathway; Fructose and mannose metabolism","cac","csc","cth","bli","tna","cbe","cpf","eco","ava","ana","cre","naz"
"","","x","C00117","D-Ribose 5-phosphate;","C00118","D-Glyceraldehyde 3-phosphate;","2.2.1.1","transketolase;","map00030; map00710","Pentose phosphate pathway; Carbon fixation in photosynthetic organisms","cac","csc","cth","bli","tna","cbe","cpf","eco","ava","ana","cre","naz"
"","","x","C00117","D-Ribose 5-phosphate;","C00119","5-Phospho-alpha-D-ribose 1-diphosphate;","2.7.6.1","ribose-phosphate diphosphokinase;","map00030; map00230","Pentose phosphate pathway; Purine metabolism","cac","csc","cth","bli","tna","cbe","cpf","eco","ava","ana","cre","naz"
"","","x","C00119","5-Phospho-alpha-D-ribose 1-diphosphate;","C03090","5-Phosphoribosylamine;","2.4.2.14","amidophosphoribosyltransferase;","map00230","Purine metabolism","cac","csc","cth","bli","tna","cbe","cpf","eco","ava","ana","cre","naz"
"","","x","C03090","5-Phosphoribosylamine;","C03838","5'-Phosphoribosylglycinamide;","6.3.4.13","phosphoribosylamine---glycine ligase;","map00230","Purine metabolism","cac","csc","cth","bli","tna","cbe","cpf","eco","ava","ana","cre","naz"
"","","x","C00275","D-Mannose 6-phosphate","C05345","beta-D-Fructose 6-phosphate","5.3.1.8","mannose-6-phosphate isomerase;","map00051; map00520","Fructose and mannose metabolism; Amino sugar and nucleotide sugar metabolism","cac","csc","cth","bli","tna","cbe","cpf","eco","ava","ana","cre","naz"
"","","x","C00074","Phosphoenolpyruvate;","C04691","2-Dehydro-3-deoxy-D-arabino-heptonate 7-phosphate;","2.5.1.54","3-deoxy-7-phosphoheptulonate synthase;","map00400","Phenylalanine, tyrosine and tryptophan biosynthesis","cac","csc","cth","bli","tna","cbe","cpf","eco","ava","ana","cre","naz"
"","","x","C00095","D-Fructose;","C05345","beta-D-Fructose 6-phosphate","2.7.1.4","fructokinase;","map00051; map00500","Fructose and mannose metabolism; Starch and sucrose metabolism","cac","csc","cth","bli","tna","cbe","cpf","eco","ava","ana","","naz"
"","","x","C00352","D-Glucosamine 6-phosphate;","C05345","beta-D-Fructose 6-phosphate","3.5.1.-","<Hydrolases; Acting on carbon-nitrogen bonds, other than peptide bonds; In linear amides>","map00520","Amino sugar and nucleotide sugar metabolism","cac","","cth","bli","tna","cbe","cpf","eco","ava","ana","","naz"
"","","x","C00352","D-Glucosamine 6-phosphate;","C06156","alpha-D-Glucosamine 1-phosphate;","5.4.2.10","phosphoglucosamine mutase","map00520","Amino sugar and nucleotide sugar metabolism","cac","csc","cth","bli","tna","cbe","cpf","eco","ava","ana","","naz"
"","","x","C00944","3-Dehydroquinate;","C02637","3-Dehydroshikimate","4.2.1.10","3-dehydroquinate dehydratase;","map00400","Phenylalanine, tyrosine and tryptophan biosynthesis","cac","csc","cth","bli","tna","cbe","cpf","eco","ava","ana","cre","naz"
"","","x","C00493","Shikimate;","C02637","3-Dehydroshikimate","1.1.1.25","shikimate dehydrogenase;","map00400","Phenylalanine, tyrosine and tryptophan biosynthesis","cac","csc","cth","bli","tna","cbe","cpf","eco","ava","ana","cre","naz"
"","","x","C00493","Shikimate;","C03175","Shikimate 3-phosphate;","2.7.1.71","shikimate kinase;","map00400","Phenylalanine, tyrosine and tryptophan biosynthesis","cac","csc","cth","bli","","cbe","cpf","eco","ava","ana","","naz"
"","","x","C01269","5-O-(1-Carboxyvinyl)-3-phosphoshikimate;","C03175","Shikimate 3-phosphate;","2.5.1.19","3-phosphoshikimate 1-carboxyvinyltransferase;","map00400","Phenylalanine, tyrosine and tryptophan biosynthesis","cac","csc","cth","bli","tna","cbe","cpf","eco","ava","ana","cre","naz"
"","","x","C00251","Chorismate;","C01269","5-O-(1-Carboxyvinyl)-3-phosphoshikimate;","4.2.3.5","chorismate synthase;","map00400","Phenylalanine, tyrosine and tryptophan biosynthesis","cac","csc","cth","bli","tna","cbe","cpf","eco","ava","ana","cre","naz"
"","","x","C00251","Chorismate;","C00254","Prephenate;","5.4.99.5","chorismate mutase;","map00400","Phenylalanine, tyrosine and tryptophan biosynthesis","cac","csc","cth","bli","tna","cbe","cpf","eco","ava","ana","","naz"
"","","x","C00279","D-Erythrose 4-phosphate","C05345","beta-D-Fructose 6-phosphate","2.2.1.1","transketolase;","map00030","Pentose phosphate pathway","cac","csc","cth","bli","tna","cbe","cpf","eco","ava","ana","cre","naz"
"","","x","C00074","Phosphoenolpyruvate;","C00631","2-Phospho-D-glycerate;","4.2.1.11","phosphopyruvate hydratase;","map00010","Glycolysis / Gluconeogenesis","cac","csc","cth","bli","tna","cbe","cpf","eco","ava","ana","cre","naz"
"","","x","C00117","D-Ribose 5-phosphate;","C05382","Sedoheptulose 7-phosphate;","2.2.1.1","transketolase;","map00030; map00710","Pentose phosphate pathway; Carbon fixation in photosynthetic organisms","cac","csc","cth","bli","tna","cbe","cpf","eco","ava","ana","cre","naz"
"","","x","C00111","Glycerone phosphate;","C00118","D-Glyceraldehyde 3-phosphate;","5.3.1.1","triose-phosphate isomerase;","map00010; map00051; map00562; map00710","Glycolysis / Gluconeogenesis; Fructose and mannose metabolism; Inositol phosphate metabolism; Carbon fixation in photosynthetic organisms","cac","csc","cth","bli","tna","cbe","cpf","eco","ava","ana","cre","naz"
"","","x","C00111","Glycerone phosphate;","C01094","D-Fructose 1-phosphate","4.1.2.13","fructose-bisphosphate aldolase;","map00051","Fructose and mannose metabolism","cac","csc","cth","bli","tna","cbe","cpf","eco","ava","ana","cre","naz"
"","","x","C00111","Glycerone phosphate;","C05378","beta-D-Fructose 1,6-bisphosphate","4.1.2.13","fructose-bisphosphate aldolase;","map00010; map00051","Glycolysis / Gluconeogenesis; Fructose and mannose metabolism","cac","csc","cth","bli","tna","cbe","cpf","eco","ava","ana","cre","naz"
"","","x","C00352","D-Glucosamine 6-phosphate;","C05345","beta-D-Fructose 6-phosphate","2.6.1.16","glutamine---fructose-6-phosphate transaminase (isomerizing);","map00520","Amino sugar and nucleotide sugar metabolism","cac","csc","cth","bli","tna","cbe","cpf","eco","ava","ana","cre","naz"
"","","x","C04501","N-Acetyl-alpha-D-glucosamine 1-phosphate","C06156","alpha-D-Glucosamine 1-phosphate;","2.3.1.157","glucosamine-1-phosphate N-acetyltransferase","map00520","Amino sugar and nucleotide sugar metabolism","cac","csc","cth","bli","tna","cbe","cpf","eco","ava","ana","","naz"
"","","x","C00043","UDP-N-acetyl-D-glucosamine;","C04501","N-Acetyl-alpha-D-glucosamine 1-phosphate","2.7.7.23","UDP-N-acetylglucosamine diphosphorylase;","map00520","Amino sugar and nucleotide sugar metabolism","cac","csc","cth","bli","tna","cbe","cpf","eco","ava","ana","cre","naz"
"","","x","C00043","UDP-N-acetyl-D-glucosamine;","C00645","N-Acetyl-D-mannosamine;","5.1.3.14","UDP-N-acetylglucosamine 2-epimerase;","map00520","Amino sugar and nucleotide sugar metabolism","cac","csc","cth","bli","tna","cbe","cpf","eco","ava","ana","","naz"
"","","x","C00043","UDP-N-acetyl-D-glucosamine;","C01170","UDP-N-acetyl-D-mannosamine","5.1.3.14","UDP-N-acetylglucosamine 2-epimerase;","map00520","Amino sugar and nucleotide sugar metabolism","cac","csc","cth","bli","tna","cbe","cpf","eco","ava","ana","","naz"
"","","x","C00043","UDP-N-acetyl-D-glucosamine;","C04631","UDP-N-acetyl-3-(1-carboxyvinyl)-D-glucosamine;","2.5.1.7","UDP-N-acetylglucosamine 1-carboxyvinyltransferase;","map00520; map00550","Amino sugar and nucleotide sugar metabolism; Peptidoglycan biosynthesis","cac","csc","cth","bli","tna","cbe","cpf","eco","ava","ana","","naz"
"","","x","C01050","UDP-N-acetylmuramate;","C04631","UDP-N-acetyl-3-(1-carboxyvinyl)-D-glucosamine;","1.1.1.158","UDP-N-acetylmuramate dehydrogenase;","map00520; map00550","Amino sugar and nucleotide sugar metabolism; Peptidoglycan biosynthesis","cac","csc","cth","bli","tna","cbe","cpf","eco","ava","ana","","naz"
"","","x","C01050","UDP-N-acetylmuramate;","C01212","UDP-N-acetylmuramoyl-L-alanine","6.3.2.8","UDP-N-acetylmuramate---L-alanine ligase;","map00471; map00550","D-Glutamine and D-glutamate metabolism; Peptidoglycan biosynthesis","cac","csc","cth","bli","tna","cbe","cpf","eco","ava","ana","","naz"
"","","x","C00692","UDP-N-acetylmuramoyl-L-alanyl-D-glutamate","C01212","UDP-N-acetylmuramoyl-L-alanine","6.3.2.9","UDP-N-acetylmuramoyl-L-alanine---D-glutamate ligase;","map00471; map00550","D-Glutamine and D-glutamate metabolism; Peptidoglycan biosynthesis","cac","csc","cth","bli","tna","cbe","cpf","eco","ava","ana","","naz"
"","","x","C00117","D-Ribose 5-phosphate;","C00199","D-Ribulose 5-phosphate","5.3.1.6","ribose-5-phosphate isomerase;","map00030; map00710","Pentose phosphate pathway; Carbon fixation in photosynthetic organisms","cac","csc","cth","bli","tna","cbe","cpf","eco","ava","ana","cre","naz"
"","","x","C03838","5'-Phosphoribosylglycinamide;","C04376","5'-Phosphoribosyl-N-formylglycinamide;","2.1.2.2","phosphoribosylglycinamide formyltransferase;","map00230","Purine metabolism","cac","csc","cth","bli","tna","cbe","cpf","eco","ava","ana","","naz"
"","","x","C04376","5'-Phosphoribosyl-N-formylglycinamide;","C04640","2-(Formamido)-N1-(5'-phosphoribosyl)acetamidine;","6.3.5.3","phosphoribosylformylglycinamidine synthase;","map00230","Purine metabolism","cac","csc","cth","bli","tna","cbe","cpf","eco","ava","ana","cre","naz"
"","","x","C03373","Aminoimidazole ribotide;","C04640","2-(Formamido)-N1-(5'-phosphoribosyl)acetamidine;","6.3.3.1","phosphoribosylformylglycinamidine cyclo-ligase;","map00230","Purine metabolism","cac","csc","cth","bli","tna","cbe","cpf","eco","ava","ana","cre","naz"
"","","x","C05761","Tetradecanoyl-[acp];","C05762","3-Oxohexadecanoyl-[acp];","2.3.1.179","beta-ketoacyl-acyl-carrier-protein synthase II;","map00061","Fatty acid biosynthesis","cac","csc","cth","bli","tna","cbe","cpf","eco","ava","ana","cre","naz"
"","","x","C04618","(3R)-3-Hydroxybutanoyl-[acyl-carrier protein];","C05744","Acetoacetyl-[acp];","1.1.1.100","3-oxoacyl-[acyl-carrier-protein] reductase;","map00061","Fatty acid biosynthesis","cac","csc","cth","bli","tna","cbe","cpf","eco","ava","ana","cre","naz"
"","","x","C04246","But-2-enoyl-[acyl-carrier protein]","C04618","(3R)-3-Hydroxybutanoyl-[acyl-carrier protein];","4.2.1.-","<Lyases; Carbon-oxygen lyases; Hydro-lyases>","map00061","Fatty acid biosynthesis","cac","csc","cth","bli","tna","cbe","cpf","eco","ava","ana","cre","naz"

"Subsystem 47","0.0707070707070707","","","","","","","","","","cac","","","","tna","cbe","cpf","eco","","","",""
"","","i","C03972","2,3,4,5-Tetrahydrodipicolinate;","C04462","N-Succinyl-2-L-amino-6-oxoheptanedioate;","2.3.1.117","2,3,4,5-tetrahydropyridine-2,6-dicarboxylate N-succinyltransferase;","map00300","Lysine biosynthesis","cac","","","","tna","cbe","cpf","eco","","","",""
"","","x","C03340","L-2,3-Dihydrodipicolinate;","C03972","2,3,4,5-Tetrahydrodipicolinate;","1.3.1.26","dihydrodipicolinate reductase;","map00300","Lysine biosynthesis","cac","csc","cth","bli","tna","cbe","cpf","eco","ava","ana","cre","naz"
"","","x","C00441","L-Aspartate 4-semialdehyde;","C03340","L-2,3-Dihydrodipicolinate;","4.2.1.52","dihydrodipicolinate synthase;","map00300","Lysine biosynthesis","cac","csc","cth","bli","tna","cbe","cpf","eco","ava","ana","cre","naz"
"","","x","C00441","L-Aspartate 4-semialdehyde;","C03082","4-Phospho-L-aspartate;","1.2.1.11","aspartate-semialdehyde dehydrogenase;","map00260; map00270; map00300","Glycine, serine and threonine metabolism; Cysteine and methionine metabolism; Lysine biosynthesis","cac","csc","cth","bli","tna","cbe","cpf","eco","ava","ana","cre","naz"
"","","x","C00049","L-Aspartate;","C03082","4-Phospho-L-aspartate;","2.7.2.4","aspartate kinase;","map00260; map00270; map00300","Glycine, serine and threonine metabolism; Cysteine and methionine metabolism; Lysine biosynthesis","cac","csc","cth","bli","tna","cbe","cpf","eco","ava","ana","cre","naz"
"","","x","C00036","Oxaloacetate;","C00049","L-Aspartate;","2.6.1.1","aspartate transaminase;","map00250; map00710","Alanine, aspartate and glutamate metabolism; Carbon fixation in photosynthetic organisms","cac","csc","cth","bli","tna","cbe","cpf","eco","ava","ana","cre","naz"
"","","x","C00025","L-Glutamate;","C00049","L-Aspartate;","2.6.1.1","aspartate transaminase;","map00250; map00330","Alanine, aspartate and glutamate metabolism; Arginine and proline metabolism","cac","csc","cth","bli","tna","cbe","cpf","eco","ava","ana","cre","naz"
"","","x","C00025","L-Glutamate;","C00026","2-Oxoglutarate;","2.6.1.1","aspartate transaminase;","map00250","Alanine, aspartate and glutamate metabolism","cac","csc","cth","bli","tna","cbe","cpf","eco","ava","ana","cre","naz"
"","","x","C00025","L-Glutamate;","C03287","L-Glutamyl 5-phosphate;","2.7.2.11","glutamate 5-kinase;","map00330","Arginine and proline metabolism","cac","csc","cth","bli","tna","cbe","cpf","eco","ava","ana","cre","naz"
"","","x","C00025","L-Glutamate;","C00026","2-Oxoglutarate;","1.4.1.13","glutamate synthase (NADPH);","map00250","Alanine, aspartate and glutamate metabolism","cac","csc","cth","bli","tna","cbe","cpf","eco","","","cre",""
"","","x","C00025","L-Glutamate;","C02987","L-Glutamyl-tRNA(Glu)","6.1.1.17","glutamate---tRNA ligase;","map00860; map00970","Porphyrin and chlorophyll metabolism; Aminoacyl-tRNA biosynthesis","cac","csc","cth","","tna","cbe","cpf","eco","ava","ana","cre","naz"
"","","x","C00025","L-Glutamate;","C00026","2-Oxoglutarate;","1.4.1.14","glutamate synthase (NADH);","map00250","Alanine, aspartate and glutamate metabolism","cac","csc","cth","bli","tna","cbe","cpf","eco","","","cre",""
"","","x","C00025","L-Glutamate;","C00064","L-Glutamine;","6.3.1.2","glutamate---ammonia ligase;","map00250; map00330; map00910","Alanine, aspartate and glutamate metabolism; Arginine and proline metabolism; Nitrogen metabolism","cac","csc","cth","bli","tna","cbe","cpf","eco","ava","ana","cre","naz"
"","","x","C00064","L-Glutamine;","C00169","Carbamoyl phosphate","6.3.5.5","carbamoyl-phosphate synthase (glutamine-hydrolysing);","map00240; map00250","Pyrimidine metabolism; Alanine, aspartate and glutamate metabolism","cac","csc","cth","bli","tna","cbe","cpf","eco","ava","ana","cre","naz"
"","","x","C00169","Carbamoyl phosphate","C00327","L-Citrulline;","2.1.3.3","ornithine carbamoyltransferase;","map00330","Arginine and proline metabolism","cac","csc","cth","bli","tna","cbe","cpf","eco","ava","ana","cre","naz"
"","","x","C00327","L-Citrulline;","C03406","N-(L-Arginino)succinate;","6.3.4.5","argininosuccinate synthase;","map00330","Arginine and proline metabolism","cac","csc","cth","bli","tna","cbe","cpf","eco","ava","ana","cre","naz"
"","","x","C00169","Carbamoyl phosphate","C00438","N-Carbamoyl-L-aspartate","2.1.3.2","aspartate carbamoyltransferase;","map00240; map00250","Pyrimidine metabolism; Alanine, aspartate and glutamate metabolism","cac","csc","cth","bli","tna","cbe","cpf","eco","ava","ana","cre","naz"
"","","x","C00337","(S)-Dihydroorotate;","C00438","N-Carbamoyl-L-aspartate","3.5.2.3","dihydroorotase;","map00240","Pyrimidine metabolism","cac","csc","cth","bli","tna","cbe","cpf","eco","ava","ana","cre","naz"
"","","x","C00077","L-Ornithine;","C00327","L-Citrulline;","2.1.3.3","ornithine carbamoyltransferase;","map00330","Arginine and proline metabolism","cac","csc","cth","bli","tna","cbe","cpf","eco","ava","ana","cre","naz"
"","","x","C00122","Fumarate;","C03406","N-(L-Arginino)succinate;","4.3.2.1","argininosuccinate lyase;","map00250; map00330","Alanine, aspartate and glutamate metabolism; Arginine and proline metabolism","cac","csc","cth","bli","tna","cbe","cpf","eco","ava","ana","cre","naz"
"","","x","C01165","L-Glutamate 5-semialdehyde;","C03287","L-Glutamyl 5-phosphate;","1.2.1.41","glutamate-5-semialdehyde dehydrogenase;","map00330","Arginine and proline metabolism","cac","csc","cth","bli","tna","cbe","cpf","eco","ava","ana","cre","naz"
"","","x","C00062","L-Arginine;","C03406","N-(L-Arginino)succinate;","4.3.2.1","argininosuccinate lyase;","map00330","Arginine and proline metabolism","cac","csc","cth","bli","tna","cbe","cpf","eco","ava","ana","cre","naz"
"","","x","C00295","Orotate;","C00337","(S)-Dihydroorotate;","1.3.3.1","dihydroorotate oxidase;","map00240","Pyrimidine metabolism","cac","csc","cth","bli","tna","cbe","cpf","eco","ava","ana","","naz"
"","","x","C00295","Orotate;","C01103","Orotidine 5'-phosphate;","2.4.2.10","orotate phosphoribosyltransferase;","map00240","Pyrimidine metabolism","cac","csc","","bli","tna","cbe","cpf","eco","ava","ana","cre","naz"
"","","x","C00105","UMP;","C01103","Orotidine 5'-phosphate;","4.1.1.23","orotidine-5'-phosphate decarboxylase;","map00240","Pyrimidine metabolism","cac","csc","cth","bli","tna","cbe","cpf","eco","ava","ana","cre","naz"
"","","x","C00105","UMP;","C00106","Uracil","2.4.2.9","uracil phosphoribosyltransferase;","map00240","Pyrimidine metabolism","cac","csc","cth","bli","tna","cbe","cpf","eco","ava","ana","cre","naz"
"","","x","C00015","UDP;","C00105","UMP;","2.7.4.14","cytidylate kinase;","map00240","Pyrimidine metabolism","cac","csc","cth","bli","tna","cbe","cpf","eco","ava","ana","cre","naz"
"","","x","C00119","5-Phospho-alpha-D-ribose 1-diphosphate;","C01103","Orotidine 5'-phosphate;","2.4.2.10","orotate phosphoribosyltransferase;","map00240","Pyrimidine metabolism","cac","csc","","bli","tna","cbe","cpf","eco","ava","ana","cre","naz"
"","","x","C00119","5-Phospho-alpha-D-ribose 1-diphosphate;","C03090","5-Phosphoribosylamine;","2.4.2.14","amidophosphoribosyltransferase;","map00230","Purine metabolism","cac","csc","cth","bli","tna","cbe","cpf","eco","ava","ana","cre","naz"
"","","x","C03090","5-Phosphoribosylamine;","C03838","5'-Phosphoribosylglycinamide;","6.3.4.13","phosphoribosylamine---glycine ligase;","map00230","Purine metabolism","cac","csc","cth","bli","tna","cbe","cpf","eco","ava","ana","cre","naz"
"","","x","C00105","UMP;","C00299","Uridine","2.7.1.48","uridine kinase;","map00240","Pyrimidine metabolism","cac","csc","cth","bli","tna","cbe","cpf","eco","","","cre",""
"","","x","C00299","Uridine","C00475","Cytidine","3.5.4.5","cytidine deaminase;","map00240","Pyrimidine metabolism","cac","csc","cth","bli","tna","cbe","cpf","eco","","","cre",""
"","","x","C00055","CMP;","C00475","Cytidine","2.7.1.48","uridine kinase;","map00240","Pyrimidine metabolism","cac","csc","cth","bli","tna","cbe","cpf","eco","","","cre",""
"","","x","C00055","CMP;","C00112","CDP;","2.7.4.14","cytidylate kinase;","map00240","Pyrimidine metabolism","cac","csc","cth","bli","tna","cbe","cpf","eco","ava","ana","cre","naz"
"","","x","C00112","CDP;","C00705","dCDP;","1.17.4.1","ribonucleoside-diphosphate reductase;","map00240","Pyrimidine metabolism","cac","","cth","bli","tna","cbe","cpf","eco","ava","ana","cre",""
"","","x","C00117","D-Ribose 5-phosphate;","C00119","5-Phospho-alpha-D-ribose 1-diphosphate;","2.7.6.1","ribose-phosphate diphosphokinase;","map00030; map00230","Pentose phosphate pathway; Purine metabolism","cac","csc","cth","bli","tna","cbe","cpf","eco","ava","ana","cre","naz"
"","","x","C00117","D-Ribose 5-phosphate;","C00118","D-Glyceraldehyde 3-phosphate;","2.2.1.1","transketolase;","map00030; map00710","Pentose phosphate pathway; Carbon fixation in photosynthetic organisms","cac","csc","cth","bli","tna","cbe","cpf","eco","ava","ana","cre","naz"
"","","x","C00118","D-Glyceraldehyde 3-phosphate;","C00231","D-Xylulose 5-phosphate","2.2.1.1","transketolase;","map00030; map00710","Pentose phosphate pathway; Carbon fixation in photosynthetic organisms","cac","csc","cth","bli","tna","cbe","cpf","eco","ava","ana","cre","naz"
"","","x","C00199","D-Ribulose 5-phosphate","C00231","D-Xylulose 5-phosphate","5.1.3.1","ribulose-phosphate 3-epimerase;","map00030; map00040; map00710","Pentose phosphate pathway; Pentose and glucuronate interconversions; Carbon fixation in photosynthetic organisms","cac","csc","cth","bli","tna","cbe","cpf","eco","ava","ana","cre","naz"
"","","x","C00118","D-Glyceraldehyde 3-phosphate;","C05345","beta-D-Fructose 6-phosphate","2.2.1.2","transaldolase;","map00030","Pentose phosphate pathway","cac","csc","","bli","tna","cbe","cpf","eco","ava","ana","cre","naz"
"","","x","C00668","alpha-D-Glucose 6-phosphate","C05345","beta-D-Fructose 6-phosphate","5.3.1.9","glucose-6-phosphate isomerase;","map00010; map00030; map00500; map00520","Glycolysis / Gluconeogenesis; Pentose phosphate pathway; Starch and sucrose metabolism; Amino sugar and nucleotide sugar metabolism","cac","csc","cth","bli","tna","cbe","cpf","eco","ava","ana","cre","naz"
"","","x","C01172","beta-D-Glucose 6-phosphate","C05345","beta-D-Fructose 6-phosphate","5.3.1.9","glucose-6-phosphate isomerase;","map00010; map00030; map00500","Glycolysis / Gluconeogenesis; Pentose phosphate pathway; Starch and sucrose metabolism","cac","csc","cth","bli","tna","cbe","cpf","eco","ava","ana","cre","naz"
"","","x","C00267","alpha-D-Glucose","C00668","alpha-D-Glucose 6-phosphate","2.7.1.2","glucokinase;","map00010; map00052; map00500; map00520","Glycolysis / Gluconeogenesis; Galactose metabolism; Starch and sucrose metabolism; Amino sugar and nucleotide sugar metabolism","cac","csc","cth","bli","tna","cbe","cpf","eco","ava","ana","","naz"
"","","x","C00231","D-Xylulose 5-phosphate","C05345","beta-D-Fructose 6-phosphate","2.2.1.1","transketolase;","map00030","Pentose phosphate pathway","cac","csc","cth","bli","tna","cbe","cpf","eco","ava","ana","cre","naz"
"","","x","C00118","D-Glyceraldehyde 3-phosphate;","C00236","3-Phospho-D-glyceroyl phosphate;","1.2.1.12","glyceraldehyde-3-phosphate dehydrogenase (phosphorylating);","map00010","Glycolysis / Gluconeogenesis","cac","csc","cth","bli","tna","cbe","cpf","eco","ava","ana","cre",""
[truncated: 1,664,602 more chars]
