# Supplementary material for: NIBBS-Search for Fast and Accurate Prediction of Phenotype-Biased Metabolic Systems
Source: PLoS Comput Biol. 2012 May 10;8(5):e1002490. doi: 10.1371/journal.pcbi.1002490 (PMC3349732; doi:10.1371/journal.pcbi.1002490)
Supplement: Table S6 — NIBBS-Search results for the light fermentation, hydrogen production phenotype versus bio-photolysis, hydrogen production phenotype. This file consists for NIBBS-Search results when using light fermentation as target phenotype and bio-photolysis organisms set was used as the “negative set.” (TXT) [file pcbi.1002490.s006.txt]

"Subsystem ID","Bias Score","Edge Type","Compound ID","Compound Name","Compound ID","Compound Name","EC Number","Enzyme Name","Pathway IDs","Pathway Names","Positive Instances","","","","","Negative Instances","","",""
"Subsystem 1","0.007936507936507936","","","","","","","","","","rcp","rsk","rpa","rru","cau","","","",""
"","","i","C00091","Succinyl-CoA;","C16254","[Dihydrolipoyllysine-residue succinyltransferase]","2.3.1.61","dihydrolipoyllysine-residue succinyltransferase;","map00020","Citrate cycle (TCA cycle)","rcp","rsk","rpa","rru","cau","","","cre",""
"","","s","C00042","Succinate;","C00122","Fumarate;","1.3.99.1","succinate dehydrogenase;","map00020; map00190; map00632; map00650; map00720","Citrate cycle (TCA cycle); Oxidative phosphorylation; Benzoate degradation via CoA ligation; Butanoate metabolism; Reductive carboxylate cycle (CO2 fixation)","rcp","rsk","rpa","rru","cau","ava","ana","","naz"
"","","x","C00122","Fumarate;","C03406","N-(L-Arginino)succinate;","4.3.2.1","argininosuccinate lyase;","map00250; map00330","Alanine, aspartate and glutamate metabolism; Arginine and proline metabolism","rcp","rsk","rpa","rru","cau","ava","ana","cre","naz"
"","","x","C15973","Enzyme N6-(dihydrolipoyl)lysine;","C16254","[Dihydrolipoyllysine-residue succinyltransferase]","2.3.1.61","dihydrolipoyllysine-residue succinyltransferase;","map00020","Citrate cycle (TCA cycle)","rcp","rsk","rpa","rru","cau","","","cre",""
"","","x","C15972","Enzyme N6-(lipoyl)lysine;","C15973","Enzyme N6-(dihydrolipoyl)lysine;","1.8.1.4","dihydrolipoyl dehydrogenase;","map00010; map00020; map00280; map00620","Glycolysis / Gluconeogenesis; Citrate cycle (TCA cycle); Valine, leucine and isoleucine degradation; Pyruvate metabolism","rcp","rsk","rpa","rru","cau","ava","ana","cre","naz"
"","","x","C00122","Fumarate;","C00149","(S)-Malate;","4.2.1.2","fumarate hydratase;","map00020; map00720","Citrate cycle (TCA cycle); Reductive carboxylate cycle (CO2 fixation)","rcp","rsk","rpa","rru","cau","ava","ana","cre",""
"","","x","C00327","L-Citrulline;","C03406","N-(L-Arginino)succinate;","6.3.4.5","argininosuccinate synthase;","map00330","Arginine and proline metabolism","rcp","rsk","rpa","rru","cau","ava","ana","cre","naz"
"","","x","C15972","Enzyme N6-(lipoyl)lysine;","C16254","[Dihydrolipoyllysine-residue succinyltransferase]","1.2.4.2","oxoglutarate dehydrogenase (succinyl-transferring);","map00020","Citrate cycle (TCA cycle)","rcp","rsk","rpa","rru","cau","","","cre",""
"","","x","C00036","Oxaloacetate;","C00149","(S)-Malate;","1.1.1.37","malate dehydrogenase;","map00020; map00620; map00630; map00710; map00720","Citrate cycle (TCA cycle); Pyruvate metabolism; Glyoxylate and dicarboxylate metabolism; Carbon fixation in photosynthetic organisms; Reductive carboxylate cycle (CO2 fixation)","rcp","rsk","rpa","rru","cau","ava","ana","cre",""
"","","x","C00036","Oxaloacetate;","C00158","Citrate;","2.3.3.1","citrate (Si)-synthase;","map00020; map00630","Citrate cycle (TCA cycle); Glyoxylate and dicarboxylate metabolism","rcp","rsk","rpa","rru","cau","ava","ana","cre","naz"
"","","x","C00024","Acetyl-CoA;","C00158","Citrate;","2.3.3.1","citrate (Si)-synthase;","map00020; map00630","Citrate cycle (TCA cycle); Glyoxylate and dicarboxylate metabolism","rcp","rsk","rpa","rru","cau","ava","ana","cre","naz"
"","","x","C00158","Citrate;","C00417","cis-Aconitate;","4.2.1.3","aconitate hydratase;","map00020; map00630; map00720","Citrate cycle (TCA cycle); Glyoxylate and dicarboxylate metabolism; Reductive carboxylate cycle (CO2 fixation)","rcp","rsk","rpa","rru","cau","ava","ana","cre","naz"
"","","x","C00024","Acetyl-CoA;","C03939","Acetyl-[acyl-carrier protein]","2.3.1.-","<Transferases; Acyltransferases; Transferring groups other than amino-acyl groups>","map00061","Fatty acid biosynthesis","rcp","rsk","rpa","rru","cau","ava","ana","cre","naz"
"","","x","C03939","Acetyl-[acyl-carrier protein]","C05744","Acetoacetyl-[acp];","2.3.1.-","<Transferases; Acyltransferases; Transferring groups other than amino-acyl groups>","map00061","Fatty acid biosynthesis","rcp","rsk","rpa","rru","cau","ava","ana","cre","naz"
"","","x","C00022","Pyruvate;","C00024","Acetyl-CoA;","1.8.1.4","dihydrolipoyl dehydrogenase;","map00010; map00020; map00620","Glycolysis / Gluconeogenesis; Citrate cycle (TCA cycle); Pyruvate metabolism","rcp","rsk","rpa","rru","cau","ava","ana","cre","naz"
"","","x","C00022","Pyruvate;","C00204","2-Dehydro-3-deoxy-D-gluconate;","4.2.1.-","<Lyases; Carbon-oxygen lyases; Hydro-lyases>","map00030; map00040","Pentose phosphate pathway; Pentose and glucuronate interconversions","rcp","rsk","rpa","rru","cau","ava","ana","cre","naz"
"","","x","C00024","Acetyl-CoA;","C03939","Acetyl-[acyl-carrier protein]","2.3.1.180","beta-ketoacyl-acyl-carrier-protein synthase III;","map00061","Fatty acid biosynthesis","rcp","rsk","rpa","rru","cau","ava","ana","cre","naz"
"","","x","C00024","Acetyl-CoA;","C00083","Malonyl-CoA;","6.4.1.2","acetyl-CoA carboxylase;","map00061; map00253; map00620; map00640","Fatty acid biosynthesis; Tetracycline biosynthesis; Pyruvate metabolism; Propanoate metabolism","rcp","rsk","rpa","rru","cau","ava","ana","cre","naz"
"","","x","C00036","Oxaloacetate;","C00049","L-Aspartate;","2.6.1.1","aspartate transaminase;","map00250; map00710","Alanine, aspartate and glutamate metabolism; Carbon fixation in photosynthetic organisms","rcp","rsk","rpa","rru","cau","ava","ana","cre","naz"
"","","x","C00049","L-Aspartate;","C05840","Iminoaspartate;","1.4.3.16","L-aspartate oxidase;","map00760","Nicotinate and nicotinamide metabolism","rcp","rsk","rpa","rru","cau","ava","ana","cre","naz"
"","","x","C01209","Malonyl-[acyl-carrier protein]","C05744","Acetoacetyl-[acp];","2.3.1.-","<Transferases; Acyltransferases; Transferring groups other than amino-acyl groups>","map00061","Fatty acid biosynthesis","rcp","rsk","rpa","rru","cau","ava","ana","cre","naz"
"","","x","C01209","Malonyl-[acyl-carrier protein]","C05750","3-Oxooctanoyl-[acp];","2.3.1.-","<Transferases; Acyltransferases; Transferring groups other than amino-acyl groups>","map00061","Fatty acid biosynthesis","rcp","rsk","rpa","rru","cau","ava","ana","cre","naz"
"","","x","C01209","Malonyl-[acyl-carrier protein]","C05762","3-Oxohexadecanoyl-[acp];","2.3.1.179","beta-ketoacyl-acyl-carrier-protein synthase II;","map00061","Fatty acid biosynthesis","rcp","rsk","rpa","rru","cau","ava","ana","cre","naz"
"","","x","C04633","(3R)-3-Hydroxypalmitoyl-[acyl-carrier protein];","C05762","3-Oxohexadecanoyl-[acp];","2.3.1.-","<Transferases; Acyltransferases; Transferring groups other than amino-acyl groups>","map00061","Fatty acid biosynthesis","rcp","rsk","rpa","rru","cau","ava","ana","cre","naz"
"","","x","C04633","(3R)-3-Hydroxypalmitoyl-[acyl-carrier protein];","C05763","trans-Hexadec-2-enoyl-[acp];","4.2.1.-","<Lyases; Carbon-oxygen lyases; Hydro-lyases>","map00061","Fatty acid biosynthesis","rcp","rsk","rpa","rru","cau","ava","ana","cre","naz"
"","","x","C01209","Malonyl-[acyl-carrier protein]","C05753","3-Oxodecanoyl-[acp];","2.3.1.-","<Transferases; Acyltransferases; Transferring groups other than amino-acyl groups>","map00061","Fatty acid biosynthesis","rcp","rsk","rpa","rru","cau","ava","ana","cre","naz"
"","","x","C05752","Octanoyl-[acp];","C05753","3-Oxodecanoyl-[acp];","2.3.1.179","beta-ketoacyl-acyl-carrier-protein synthase II;","map00061","Fatty acid biosynthesis","rcp","rsk","rpa","rru","cau","ava","ana","cre","naz"
"","","x","C01209","Malonyl-[acyl-carrier protein]","C05753","3-Oxodecanoyl-[acp];","2.3.1.179","beta-ketoacyl-acyl-carrier-protein synthase II;","map00061","Fatty acid biosynthesis","rcp","rsk","rpa","rru","cau","ava","ana","cre","naz"
"","","x","C04620","(3R)-3-Hydroxyoctanoyl-[acyl-carrier protein];","C05750","3-Oxooctanoyl-[acp];","2.3.1.-","<Transferases; Acyltransferases; Transferring groups other than amino-acyl groups>","map00061","Fatty acid biosynthesis","rcp","rsk","rpa","rru","cau","ava","ana","cre","naz"
"","","x","C04620","(3R)-3-Hydroxyoctanoyl-[acyl-carrier protein];","C05751","trans-Oct-2-enoyl-[acp];","2.3.1.-","<Transferases; Acyltransferases; Transferring groups other than amino-acyl groups>","map00061","Fatty acid biosynthesis","rcp","rsk","rpa","rru","cau","ava","ana","cre","naz"
"","","x","C00049","L-Aspartate;","C03082","4-Phospho-L-aspartate;","2.7.2.4","aspartate kinase;","map00260; map00270; map00300","Glycine, serine and threonine metabolism; Cysteine and methionine metabolism; Lysine biosynthesis","rcp","rsk","rpa","rru","cau","ava","ana","cre","naz"
"","","x","C00441","L-Aspartate 4-semialdehyde;","C03082","4-Phospho-L-aspartate;","1.2.1.11","aspartate-semialdehyde dehydrogenase;","map00260; map00270; map00300","Glycine, serine and threonine metabolism; Cysteine and methionine metabolism; Lysine biosynthesis","rcp","rsk","rpa","rru","cau","ava","ana","cre","naz"
"","","x","C00441","L-Aspartate 4-semialdehyde;","C03340","L-2,3-Dihydrodipicolinate;","4.2.1.52","dihydrodipicolinate synthase;","map00300","Lysine biosynthesis","rcp","rsk","rpa","rru","cau","ava","ana","cre","naz"
"","","x","C01209","Malonyl-[acyl-carrier protein]","C05759","3-Oxotetradecanoyl-[acp];","2.3.1.179","beta-ketoacyl-acyl-carrier-protein synthase II;","map00061","Fatty acid biosynthesis","rcp","rsk","rpa","rru","cau","ava","ana","cre","naz"
"","","x","C04688","(3R)-3-Hydroxytetradecanoyl-[acyl-carrier protein];","C05759","3-Oxotetradecanoyl-[acp];","2.3.1.-","<Transferases; Acyltransferases; Transferring groups other than amino-acyl groups>","map00061","Fatty acid biosynthesis","rcp","rsk","rpa","rru","cau","ava","ana","cre","naz"
"","","x","C00025","L-Glutamate;","C00049","L-Aspartate;","2.6.1.1","aspartate transaminase;","map00250; map00330","Alanine, aspartate and glutamate metabolism; Arginine and proline metabolism","rcp","rsk","rpa","rru","cau","ava","ana","cre","naz"
"","","x","C00025","L-Glutamate;","C00026","2-Oxoglutarate;","2.6.1.1","aspartate transaminase;","map00250","Alanine, aspartate and glutamate metabolism","rcp","rsk","rpa","rru","cau","ava","ana","cre","naz"
"","","x","C05223","Dodecanoyl-[acyl-carrier protein];","C05759","3-Oxotetradecanoyl-[acp];","2.3.1.179","beta-ketoacyl-acyl-carrier-protein synthase II;","map00061","Fatty acid biosynthesis","rcp","rsk","rpa","rru","cau","ava","ana","cre","naz"
"","","x","C05749","Hexanoyl-[acp];","C05750","3-Oxooctanoyl-[acp];","2.3.1.179","beta-ketoacyl-acyl-carrier-protein synthase II;","map00061","Fatty acid biosynthesis","rcp","rsk","rpa","rru","cau","ava","ana","cre","naz"
"","","x","C05748","trans-Hex-2-enoyl-[acp];","C05749","Hexanoyl-[acp];","2.3.1.-","<Transferases; Acyltransferases; Transferring groups other than amino-acyl groups>","map00061","Fatty acid biosynthesis","rcp","rsk","rpa","rru","cau","ava","ana","cre","naz"
"","","x","C01209","Malonyl-[acyl-carrier protein]","C05759","3-Oxotetradecanoyl-[acp];","2.3.1.-","<Transferases; Acyltransferases; Transferring groups other than amino-acyl groups>","map00061","Fatty acid biosynthesis","rcp","rsk","rpa","rru","cau","ava","ana","cre","naz"
"","","x","C05748","trans-Hex-2-enoyl-[acp];","C05749","Hexanoyl-[acp];","1.3.1.9","enoyl-[acyl-carrier-protein] reductase (NADH);","map00061","Fatty acid biosynthesis","rcp","rsk","rpa","rru","cau","ava","ana","cre","naz"
"","","x","C03939","Acetyl-[acyl-carrier protein]","C05744","Acetoacetyl-[acp];","2.3.1.179","beta-ketoacyl-acyl-carrier-protein synthase II;","map00061","Fatty acid biosynthesis","rcp","rsk","rpa","rru","cau","ava","ana","cre","naz"
"","","x","C03939","Acetyl-[acyl-carrier protein]","C05744","Acetoacetyl-[acp];","2.3.1.180","beta-ketoacyl-acyl-carrier-protein synthase III;","map00061","Fatty acid biosynthesis","rcp","rsk","rpa","rru","cau","ava","ana","cre","naz"
"","","x","C05763","trans-Hexadec-2-enoyl-[acp];","C05764","Hexadecanoyl-[acp];","1.3.1.9","enoyl-[acyl-carrier-protein] reductase (NADH);","map00061","Fatty acid biosynthesis","rcp","rsk","rpa","rru","cau","ava","ana","cre","naz"
"","","x","C01209","Malonyl-[acyl-carrier protein]","C05756","3-Oxododecanoyl-[acp];","2.3.1.179","beta-ketoacyl-acyl-carrier-protein synthase II;","map00061","Fatty acid biosynthesis","rcp","rsk","rpa","rru","cau","ava","ana","cre","naz"
"","","x","C05755","Decanoyl-[acp];","C05756","3-Oxododecanoyl-[acp];","2.3.1.179","beta-ketoacyl-acyl-carrier-protein synthase II;","map00061","Fatty acid biosynthesis","rcp","rsk","rpa","rru","cau","ava","ana","cre","naz"
"","","x","C05754","trans-Dec-2-enoyl-[acp];","C05755","Decanoyl-[acp];","2.3.1.-","<Transferases; Acyltransferases; Transferring groups other than amino-acyl groups>","map00061","Fatty acid biosynthesis","rcp","rsk","rpa","rru","cau","ava","ana","cre","naz"
"","","x","C05756","3-Oxododecanoyl-[acp];","C05757","(R)-3-Hydroxydodecanoyl-[acp];","2.3.1.-","<Transferases; Acyltransferases; Transferring groups other than amino-acyl groups>","map00061","Fatty acid biosynthesis","rcp","rsk","rpa","rru","cau","ava","ana","cre","naz"
"","","x","C05757","(R)-3-Hydroxydodecanoyl-[acp];","C05758","trans-Dodec-2-enoyl-[acp];","2.3.1.-","<Transferases; Acyltransferases; Transferring groups other than amino-acyl groups>","map00061","Fatty acid biosynthesis","rcp","rsk","rpa","rru","cau","ava","ana","cre","naz"
"","","x","C05757","(R)-3-Hydroxydodecanoyl-[acp];","C05758","trans-Dodec-2-enoyl-[acp];","4.2.1.-","<Lyases; Carbon-oxygen lyases; Hydro-lyases>","map00061","Fatty acid biosynthesis","rcp","rsk","rpa","rru","cau","ava","ana","cre","naz"
"","","x","C04633","(3R)-3-Hydroxypalmitoyl-[acyl-carrier protein];","C05763","trans-Hexadec-2-enoyl-[acp];","2.3.1.-","<Transferases; Acyltransferases; Transferring groups other than amino-acyl groups>","map00061","Fatty acid biosynthesis","rcp","rsk","rpa","rru","cau","ava","ana","cre","naz"
"","","x","C05749","Hexanoyl-[acp];","C05750","3-Oxooctanoyl-[acp];","2.3.1.-","<Transferases; Acyltransferases; Transferring groups other than amino-acyl groups>","map00061","Fatty acid biosynthesis","rcp","rsk","rpa","rru","cau","ava","ana","cre","naz"
"","","x","C00024","Acetyl-CoA;","C00083","Malonyl-CoA;","6.3.4.14","biotin carboxylase;","map00061","Fatty acid biosynthesis","rcp","rsk","rpa","rru","cau","ava","ana","cre","naz"
"","","x","C00083","Malonyl-CoA;","C01209","Malonyl-[acyl-carrier protein]","2.3.1.39","[acyl-carrier-protein] S-malonyltransferase;","map00061","Fatty acid biosynthesis","rcp","rsk","rpa","rru","cau","ava","ana","cre","naz"
"","","x","C01209","Malonyl-[acyl-carrier protein]","C05746","3-Oxohexanoyl-[acp];","2.3.1.-","<Transferases; Acyltransferases; Transferring groups other than amino-acyl groups>","map00061","Fatty acid biosynthesis","rcp","rsk","rpa","rru","cau","ava","ana","cre","naz"
"","","x","C05755","Decanoyl-[acp];","C05756","3-Oxododecanoyl-[acp];","2.3.1.-","<Transferases; Acyltransferases; Transferring groups other than amino-acyl groups>","map00061","Fatty acid biosynthesis","rcp","rsk","rpa","rru","cau","ava","ana","cre","naz"
"","","x","C00024","Acetyl-CoA;","C00332","Acetoacetyl-CoA;","2.3.1.9","acetyl-CoA C-acetyltransferase;","map00071; map00072; map00280; map00310; map00380; map00620; map00632; map00640; map00650; map00900","Fatty acid metabolism; Synthesis and degradation of ketone bodies; Valine, leucine and isoleucine degradation; Lysine degradation; Tryptophan metabolism; Pyruvate metabolism; Benzoate degradation via CoA ligation; Propanoate metabolism; Butanoate metabolism; Terpenoid backbone biosynthesis","rcp","rsk","rpa","rru","cau","","","cre",""
"","","x","C00025","L-Glutamate;","C00624","N-Acetyl-L-glutamate;","2.3.1.1","amino-acid N-acetyltransferase;","map00330","Arginine and proline metabolism","rcp","rsk","rpa","rru","cau","ava","ana","cre","naz"
"","","x","C00624","N-Acetyl-L-glutamate;","C04133","N-Acetyl-L-glutamate 5-phosphate;","2.7.2.8","acetylglutamate kinase;","map00330","Arginine and proline metabolism","rcp","rsk","rpa","rru","cau","ava","ana","cre","naz"
"","","x","C05746","3-Oxohexanoyl-[acp];","C05747","(R)-3-Hydroxyhexanoyl-[acp];","2.3.1.-","<Transferases; Acyltransferases; Transferring groups other than amino-acyl groups>","map00061","Fatty acid biosynthesis","rcp","rsk","rpa","rru","cau","ava","ana","cre","naz"
"","","x","C05747","(R)-3-Hydroxyhexanoyl-[acp];","C05748","trans-Hex-2-enoyl-[acp];","2.3.1.-","<Transferases; Acyltransferases; Transferring groups other than amino-acyl groups>","map00061","Fatty acid biosynthesis","rcp","rsk","rpa","rru","cau","ava","ana","cre","naz"
"","","x","C00022","Pyruvate;","C00024","Acetyl-CoA;","2.3.1.12","dihydrolipoyllysine-residue acetyltransferase;","map00010; map00020; map00620","Glycolysis / Gluconeogenesis; Citrate cycle (TCA cycle); Pyruvate metabolism","rcp","rsk","rpa","rru","cau","ava","ana","cre","naz"
"","","x","C01209","Malonyl-[acyl-carrier protein]","C05746","3-Oxohexanoyl-[acp];","2.3.1.179","beta-ketoacyl-acyl-carrier-protein synthase II;","map00061","Fatty acid biosynthesis","rcp","rsk","rpa","rru","cau","ava","ana","cre","naz"
"","","x","C04688","(3R)-3-Hydroxytetradecanoyl-[acyl-carrier protein];","C05760","trans-Tetradec-2-enoyl-[acp];","2.3.1.-","<Transferases; Acyltransferases; Transferring groups other than amino-acyl groups>","map00061","Fatty acid biosynthesis","rcp","rsk","rpa","rru","cau","ava","ana","cre","naz"
"","","x","C05760","trans-Tetradec-2-enoyl-[acp];","C05761","Tetradecanoyl-[acp];","1.3.1.9","enoyl-[acyl-carrier-protein] reductase (NADH);","map00061","Fatty acid biosynthesis","rcp","rsk","rpa","rru","cau","ava","ana","cre","naz"
"","","x","C05760","trans-Tetradec-2-enoyl-[acp];","C05761","Tetradecanoyl-[acp];","2.3.1.-","<Transferases; Acyltransferases; Transferring groups other than amino-acyl groups>","map00061","Fatty acid biosynthesis","rcp","rsk","rpa","rru","cau","ava","ana","cre","naz"
"","","x","C05751","trans-Oct-2-enoyl-[acp];","C05752","Octanoyl-[acp];","2.3.1.-","<Transferases; Acyltransferases; Transferring groups other than amino-acyl groups>","map00061","Fatty acid biosynthesis","rcp","rsk","rpa","rru","cau","ava","ana","cre","naz"
"","","x","C00091","Succinyl-CoA;","C01213","(R)-Methylmalonyl-CoA;","5.4.99.2","methylmalonyl-CoA mutase;","map00280; map00640","Valine, leucine and isoleucine degradation; Propanoate metabolism","rcp","rsk","rpa","rru","cau","","","",""
"","","x","C04620","(3R)-3-Hydroxyoctanoyl-[acyl-carrier protein];","C05751","trans-Oct-2-enoyl-[acp];","4.2.1.-","<Lyases; Carbon-oxygen lyases; Hydro-lyases>","map00061","Fatty acid biosynthesis","rcp","rsk","rpa","rru","cau","ava","ana","cre","naz"
"","","x","C00022","Pyruvate;","C05125","2-(alpha-Hydroxyethyl)thiamine diphosphate;","1.2.4.1","pyruvate dehydrogenase (acetyl-transferring);","map00010; map00020; map00290; map00620; map00650","Glycolysis / Gluconeogenesis; Citrate cycle (TCA cycle); Valine, leucine and isoleucine biosynthesis; Pyruvate metabolism; Butanoate metabolism","rcp","rsk","rpa","rru","cau","ava","ana","cre","naz"
"","","x","C05125","2-(alpha-Hydroxyethyl)thiamine diphosphate;","C06006","(S)-2-Aceto-2-hydroxybutanoate;","2.2.1.6","acetolactate synthase;","map00290","Valine, leucine and isoleucine biosynthesis","rcp","rsk","rpa","rru","cau","ava","ana","cre","naz"
"","","x","C06006","(S)-2-Aceto-2-hydroxybutanoate;","C06007","(R)-2,3-Dihydroxy-3-methylpentanoate;","1.1.1.86","ketol-acid reductoisomerase;","map00290","Valine, leucine and isoleucine biosynthesis","rcp","rsk","rpa","rru","cau","ava","ana","cre","naz"
"","","x","C00671","(S)-3-Methyl-2-oxopentanoic acid;","C06007","(R)-2,3-Dihydroxy-3-methylpentanoate;","4.2.1.9","dihydroxy-acid dehydratase;","map00290","Valine, leucine and isoleucine biosynthesis","rcp","rsk","rpa","rru","cau","ava","ana","cre","naz"
"","","x","C00109","2-Oxobutanoate;","C06006","(S)-2-Aceto-2-hydroxybutanoate;","2.2.1.6","acetolactate synthase;","map00290","Valine, leucine and isoleucine biosynthesis","rcp","rsk","rpa","rru","cau","ava","ana","cre","naz"
"","","x","C00109","2-Oxobutanoate;","C00188","L-Threonine;","4.3.1.19","threonine ammonia-lyase;","map00260; map00290","Glycine, serine and threonine metabolism; Valine, leucine and isoleucine biosynthesis","rcp","rsk","rpa","rru","cau","ava","ana","cre","naz"
"","","x","C00407","L-Isoleucine;","C00671","(S)-3-Methyl-2-oxopentanoic acid;","2.6.1.42","branched-chain-amino-acid transaminase;","map00280; map00290; map00966","Valine, leucine and isoleucine degradation; Valine, leucine and isoleucine biosynthesis; Glucosinolate biosynthesis","rcp","rsk","rpa","rru","cau","","","cre",""
"","","x","C00022","Pyruvate;","C05125","2-(alpha-Hydroxyethyl)thiamine diphosphate;","2.2.1.6","acetolactate synthase;","map00290; map00650","Valine, leucine and isoleucine biosynthesis; Butanoate metabolism","rcp","rsk","rpa","rru","cau","ava","ana","cre","naz"
"","","x","C04688","(3R)-3-Hydroxytetradecanoyl-[acyl-carrier protein];","C05760","trans-Tetradec-2-enoyl-[acp];","4.2.1.-","<Lyases; Carbon-oxygen lyases; Hydro-lyases>","map00061","Fatty acid biosynthesis","rcp","rsk","rpa","rru","cau","ava","ana","cre","naz"
"","","x","C00042","Succinate;","C00091","Succinyl-CoA;","6.2.1.5","succinate---CoA ligase (ADP-forming);","map00020; map00640; map00720","Citrate cycle (TCA cycle); Propanoate metabolism; Reductive carboxylate cycle (CO2 fixation)","rcp","rsk","rpa","rru","cau","ava","ana","cre","naz"
"","","x","C01209","Malonyl-[acyl-carrier protein]","C05744","Acetoacetyl-[acp];","2.3.1.179","beta-ketoacyl-acyl-carrier-protein synthase II;","map00061","Fatty acid biosynthesis","rcp","rsk","rpa","rru","cau","ava","ana","cre","naz"
"","","x","C05752","Octanoyl-[acp];","C16239","Lipoyl-[acp];","2.8.1.8","lipoyl synthase;","map00785","Lipoic acid metabolism","rcp","rsk","rpa","rru","cau","ava","ana","cre","naz"
"","","x","C00204","2-Dehydro-3-deoxy-D-gluconate;","C00577","D-Glyceraldehyde","4.2.1.-","<Lyases; Carbon-oxygen lyases; Hydro-lyases>","map00030","Pentose phosphate pathway","rcp","rsk","rpa","rru","cau","ava","ana","cre","naz"
"","","x","C00042","Succinate;","C00232","Succinate semialdehyde;","1.2.1.16","succinate-semialdehyde dehydrogenase [NAD(P)+];","map00250; map00350; map00650","Alanine, aspartate and glutamate metabolism; Tyrosine metabolism; Butanoate metabolism","rcp","rsk","rpa","rru","cau","ava","ana","","naz"
"","","x","C00037","Glycine;","C00188","L-Threonine;","4.1.2.5","threonine aldolase;","map00260","Glycine, serine and threonine metabolism","rcp","rsk","rpa","rru","cau","ava","ana","",""
"","","x","C00037","Glycine;","C01419","Cys-Gly;","3.4.11.1","leucyl aminopeptidase;","map00480","Glutathione metabolism","rcp","rsk","rpa","rru","cau","ava","ana","cre","naz"
"","","x","C00097","L-Cysteine;","C01419","Cys-Gly;","3.4.11.1","leucyl aminopeptidase;","map00480","Glutathione metabolism","rcp","rsk","rpa","rru","cau","ava","ana","cre","naz"
"","","x","C00022","Pyruvate;","C00074","Phosphoenolpyruvate;","2.7.1.40","pyruvate kinase;","map00010; map00620; map00710","Glycolysis / Gluconeogenesis; Pyruvate metabolism; Carbon fixation in photosynthetic organisms","rcp","rsk","rpa","rru","cau","ava","ana","cre","naz"
"","","x","C00049","L-Aspartate;","C03406","N-(L-Arginino)succinate;","6.3.4.5","argininosuccinate synthase;","map00250; map00330","Alanine, aspartate and glutamate metabolism; Arginine and proline metabolism","rcp","rsk","rpa","rru","cau","ava","ana","cre","naz"
"","","x","C01209","Malonyl-[acyl-carrier protein]","C05756","3-Oxododecanoyl-[acp];","2.3.1.-","<Transferases; Acyltransferases; Transferring groups other than amino-acyl groups>","map00061","Fatty acid biosynthesis","rcp","rsk","rpa","rru","cau","ava","ana","cre","naz"
"","","x","C01209","Malonyl-[acyl-carrier protein]","C05750","3-Oxooctanoyl-[acp];","2.3.1.179","beta-ketoacyl-acyl-carrier-protein synthase II;","map00061","Fatty acid biosynthesis","rcp","rsk","rpa","rru","cau","ava","ana","cre","naz"
"","","x","C05125","2-(alpha-Hydroxyethyl)thiamine diphosphate;","C06010","(S)-2-Acetolactate;","2.2.1.6","acetolactate synthase;","map00290","Valine, leucine and isoleucine biosynthesis","rcp","rsk","rpa","rru","cau","ava","ana","cre","naz"
"","","x","C04272","(R)-2,3-Dihydroxy-3-methylbutanoate;","C06010","(S)-2-Acetolactate;","1.1.1.86","ketol-acid reductoisomerase;","map00290","Valine, leucine and isoleucine biosynthesis","rcp","rsk","rpa","rru","cau","ava","ana","cre","naz"
"","","x","C00141","3-Methyl-2-oxobutanoic acid;","C04272","(R)-2,3-Dihydroxy-3-methylbutanoate;","4.2.1.9","dihydroxy-acid dehydratase;","map00290","Valine, leucine and isoleucine biosynthesis","rcp","rsk","rpa","rru","cau","ava","ana","cre","naz"
"","","x","C00141","3-Methyl-2-oxobutanoic acid;","C02504","(2S)-2-Isopropylmalate;","2.3.3.13","2-isopropylmalate synthase;","map00290","Valine, leucine and isoleucine biosynthesis","rcp","rsk","rpa","rru","cau","ava","ana","cre","naz"
"","","x","C00141","3-Methyl-2-oxobutanoic acid;","C00183","L-Valine;","2.6.1.42","branched-chain-amino-acid transaminase;","map00280; map00290; map00770; map00966","Valine, leucine and isoleucine degradation; Valine, leucine and isoleucine biosynthesis; Pantothenate and CoA biosynthesis; Glucosinolate biosynthesis","rcp","rsk","rpa","rru","cau","","","cre",""
"","","x","C00188","L-Threonine;","C01102","O-Phospho-L-homoserine","4.2.3.1","threonine synthase;","map00260","Glycine, serine and threonine metabolism","rcp","rsk","rpa","rru","cau","ava","ana","cre","naz"
"","","x","C05754","trans-Dec-2-enoyl-[acp];","C05755","Decanoyl-[acp];","1.3.1.9","enoyl-[acyl-carrier-protein] reductase (NADH);","map00061","Fatty acid biosynthesis","rcp","rsk","rpa","rru","cau","ava","ana","cre","naz"
"","","x","C00036","Oxaloacetate;","C00049","L-Aspartate;","1.4.3.16","L-aspartate oxidase;","map00250","Alanine, aspartate and glutamate metabolism","rcp","rsk","rpa","rru","cau","ava","ana","cre","naz"
"","","x","C01209","Malonyl-[acyl-carrier protein]","C05744","Acetoacetyl-[acp];","2.3.1.180","beta-ketoacyl-acyl-carrier-protein synthase III;","map00061","Fatty acid biosynthesis","rcp","rsk","rpa","rru","cau","ava","ana","cre","naz"
"","","x","C04619","(3R)-3-Hydroxydecanoyl-[acyl-carrier protein];","C05754","trans-Dec-2-enoyl-[acp];","4.2.1.-","<Lyases; Carbon-oxygen lyases; Hydro-lyases>","map00061","Fatty acid biosynthesis","rcp","rsk","rpa","rru","cau","ava","ana","cre","naz"
"","","x","C05751","trans-Oct-2-enoyl-[acp];","C05752","Octanoyl-[acp];","1.3.1.9","enoyl-[acyl-carrier-protein] reductase (NADH);","map00061","Fatty acid biosynthesis","rcp","rsk","rpa","rru","cau","ava","ana","cre","naz"
"","","x","C01209","Malonyl-[acyl-carrier protein]","C05762","3-Oxohexadecanoyl-[acp];","2.3.1.-","<Transferases; Acyltransferases; Transferring groups other than amino-acyl groups>","map00061","Fatty acid biosynthesis","rcp","rsk","rpa","rru","cau","ava","ana","cre","naz"
"","","x","C02504","(2S)-2-Isopropylmalate;","C04411","(2R,3S)-3-Isopropylmalate;","4.2.1.33","3-isopropylmalate dehydratase;","map00290","Valine, leucine and isoleucine biosynthesis","rcp","rsk","rpa","rru","cau","ava","ana","cre","naz"
"","","x","C04236","(2S)-2-Isopropyl-3-oxosuccinate;","C04411","(2R,3S)-3-Isopropylmalate;","1.1.1.85","3-isopropylmalate dehydrogenase;","map00290","Valine, leucine and isoleucine biosynthesis","rcp","rsk","rpa","rru","cau","ava","ana","cre","naz"
"","","x","C00141","3-Methyl-2-oxobutanoic acid;","C00966","2-Dehydropantoate","2.1.2.11","3-methyl-2-oxobutanoate hydroxymethyltransferase;","map00770","Pantothenate and CoA biosynthesis","rcp","rsk","rpa","rru","cau","ava","ana","","naz"
"","","x","C00037","Glycine;","C05519","L-Allothreonine;","4.1.2.5","threonine aldolase;","map00260","Glycine, serine and threonine metabolism","rcp","rsk","rpa","rru","cau","ava","ana","",""
"","","x","C05746","3-Oxohexanoyl-[acp];","C05747","(R)-3-Hydroxyhexanoyl-[acp];","1.1.1.100","3-oxoacyl-[acyl-carrier-protein] reductase;","map00061","Fatty acid biosynthesis","rcp","rsk","rpa","rru","cau","ava","ana","cre","naz"
"","","x","C00037","Glycine;","C00065","L-Serine;","2.1.2.1","glycine hydroxymethyltransferase;","map00260; map00460; map00680","Glycine, serine and threonine metabolism; Cyanoamino acid metabolism; Methane metabolism","rcp","rsk","rpa","rru","cau","ava","ana","cre","naz"
"","","x","C00065","L-Serine;","C00979","O-Acetyl-L-serine;","2.3.1.30","serine O-acetyltransferase;","map00270; map00920","Cysteine and methionine metabolism; Sulfur metabolism","rcp","rsk","rpa","rru","cau","ava","ana","cre","naz"
"","","x","C00065","L-Serine;","C00143","5,10-Methylenetetrahydrofolate;","2.1.2.1","glycine hydroxymethyltransferase;","map00260; map00680","Glycine, serine and threonine metabolism; Methane metabolism","rcp","rsk","rpa","rru","cau","ava","ana","cre","naz"
"","","x","C00143","5,10-Methylenetetrahydrofolate;","C01242","S-Aminomethyldihydrolipoylprotein;","2.1.2.10","aminomethyltransferase;","map00260","Glycine, serine and threonine metabolism","rcp","rsk","rpa","rru","cau","ava","ana","cre","naz"
"","","x","C00097","L-Cysteine;","C00979","O-Acetyl-L-serine;","2.5.1.47","cysteine synthase;","map00270; map00920","Cysteine and methionine metabolism; Sulfur metabolism","rcp","rsk","rpa","rru","cau","ava","ana","cre","naz"
"","","x","C00097","L-Cysteine;","C00283","Hydrogen sulfide;","2.5.1.47","cysteine synthase;","map00270; map00920","Cysteine and methionine metabolism; Sulfur metabolism","rcp","rsk","rpa","rru","cau","ava","ana","cre","naz"
"","","x","C00097","L-Cysteine;","C00957","Mercaptopyruvate;","2.6.1.1","aspartate transaminase;","map00270","Cysteine and methionine metabolism","rcp","rsk","rpa","rru","cau","ava","ana","cre","naz"
"","","x","C04619","(3R)-3-Hydroxydecanoyl-[acyl-carrier protein];","C05753","3-Oxodecanoyl-[acp];","1.1.1.100","3-oxoacyl-[acyl-carrier-protein] reductase;","map00061","Fatty acid biosynthesis","rcp","rsk","rpa","rru","cau","ava","ana","cre","naz"
"","","x","C00022","Pyruvate;","C00024","Acetyl-CoA;","1.2.4.1","pyruvate dehydrogenase (acetyl-transferring);","map00010; map00020; map00290; map00620; map00650","Glycolysis / Gluconeogenesis; Citrate cycle (TCA cycle); Valine, leucine and isoleucine biosynthesis; Pyruvate metabolism; Butanoate metabolism","rcp","rsk","rpa","rru","cau","ava","ana","cre","naz"
"","","x","C05223","Dodecanoyl-[acyl-carrier protein];","C05758","trans-Dodec-2-enoyl-[acp];","1.3.1.9","enoyl-[acyl-carrier-protein] reductase (NADH);","map00061","Fatty acid biosynthesis","rcp","rsk","rpa","rru","cau","ava","ana","cre","naz"
"","","x","C00025","L-Glutamate;","C03287","L-Glutamyl 5-phosphate;","2.7.2.11","glutamate 5-kinase;","map00330","Arginine and proline metabolism","rcp","rsk","rpa","rru","cau","ava","ana","cre","naz"
"","","x","C01165","L-Glutamate 5-semialdehyde;","C03287","L-Glutamyl 5-phosphate;","1.2.1.41","glutamate-5-semialdehyde dehydrogenase;","map00330","Arginine and proline metabolism","rcp","rsk","rpa","rru","cau","ava","ana","cre","naz"
"","","x","C00025","L-Glutamate;","C03912","(S)-1-Pyrroline-5-carboxylate;","1.5.1.12","1-pyrroline-5-carboxylate dehydrogenase;","map00250; map00330","Alanine, aspartate and glutamate metabolism; Arginine and proline metabolism","rcp","rsk","rpa","rru","cau","ava","ana","cre","naz"
"","","x","C00148","L-Proline;","C03912","(S)-1-Pyrroline-5-carboxylate;","1.5.1.2","pyrroline-5-carboxylate reductase;","map00330","Arginine and proline metabolism","rcp","rsk","rpa","rru","cau","ava","ana","","naz"
"","","x","C00074","Phosphoenolpyruvate;","C04691","2-Dehydro-3-deoxy-D-arabino-heptonate 7-phosphate;","2.5.1.54","3-deoxy-7-phosphoheptulonate synthase;","map00400","Phenylalanine, tyrosine and tryptophan biosynthesis","rcp","rsk","rpa","rru","cau","ava","ana","cre","naz"
"","","x","C00944","3-Dehydroquinate;","C04691","2-Dehydro-3-deoxy-D-arabino-heptonate 7-phosphate;","4.2.3.4","3-dehydroquinate synthase;","map00400","Phenylalanine, tyrosine and tryptophan biosynthesis","rcp","rsk","rpa","rru","cau","ava","ana","cre","naz"
"","","x","C00279","D-Erythrose 4-phosphate","C04691","2-Dehydro-3-deoxy-D-arabino-heptonate 7-phosphate;","2.5.1.54","3-deoxy-7-phosphoheptulonate synthase;","map00400","Phenylalanine, tyrosine and tryptophan biosynthesis","rcp","rsk","rpa","rru","cau","ava","ana","cre","naz"
"","","x","C00279","D-Erythrose 4-phosphate","C05382","Sedoheptulose 7-phosphate;","2.2.1.2","transaldolase;","map00030","Pentose phosphate pathway","rcp","rsk","rpa","rru","cau","ava","ana","cre","naz"
"","","x","C00231","D-Xylulose 5-phosphate","C05382","Sedoheptulose 7-phosphate;","2.2.1.1","transketolase;","map00030; map00710","Pentose phosphate pathway; Carbon fixation in photosynthetic organisms","rcp","rsk","rpa","rru","cau","ava","ana","cre","naz"
"","","x","C00199","D-Ribulose 5-phosphate","C00231","D-Xylulose 5-phosphate","5.1.3.1","ribulose-phosphate 3-epimerase;","map00030; map00040; map00710","Pentose phosphate pathway; Pentose and glucuronate interconversions; Carbon fixation in photosynthetic organisms","rcp","rsk","rpa","rru","cau","ava","ana","cre","naz"
"","","x","C00118","D-Glyceraldehyde 3-phosphate;","C00231","D-Xylulose 5-phosphate","2.2.1.1","transketolase;","map00030; map00710","Pentose phosphate pathway; Carbon fixation in photosynthetic organisms","rcp","rsk","rpa","rru","cau","ava","ana","cre","naz"
"","","x","C00118","D-Glyceraldehyde 3-phosphate;","C05345","beta-D-Fructose 6-phosphate","2.2.1.2","transaldolase;","map00030","Pentose phosphate pathway","rcp","rsk","rpa","rru","cau","ava","ana","cre","naz"
"","","x","C00668","alpha-D-Glucose 6-phosphate","C05345","beta-D-Fructose 6-phosphate","5.3.1.9","glucose-6-phosphate isomerase;","map00010; map00030; map00500; map00520","Glycolysis / Gluconeogenesis; Pentose phosphate pathway; Starch and sucrose metabolism; Amino sugar and nucleotide sugar metabolism","rcp","rsk","rpa","rru","cau","ava","ana","cre","naz"
"","","x","C00231","D-Xylulose 5-phosphate","C05345","beta-D-Fructose 6-phosphate","2.2.1.1","transketolase;","map00030","Pentose phosphate pathway","rcp","rsk","rpa","rru","cau","ava","ana","cre","naz"
"","","x","C00118","D-Glyceraldehyde 3-phosphate;","C00236","3-Phospho-D-glyceroyl phosphate;","1.2.1.12","glyceraldehyde-3-phosphate dehydrogenase (phosphorylating);","map00010","Glycolysis / Gluconeogenesis","rcp","rsk","rpa","rru","cau","ava","ana","cre",""
"","","x","C05345","beta-D-Fructose 6-phosphate","C05378","beta-D-Fructose 1,6-bisphosphate","2.7.1.11","6-phosphofructokinase;","map00010; map00030; map00051","Glycolysis / Gluconeogenesis; Pentose phosphate pathway; Fructose and mannose metabolism","rcp","rsk","rpa","rru","cau","ava","ana","cre",""
"","","x","C00118","D-Glyceraldehyde 3-phosphate;","C00279","D-Erythrose 4-phosphate","2.2.1.1","transketolase;","map00030; map00710","Pentose phosphate pathway; Carbon fixation in photosynthetic organisms","rcp","rsk","rpa","rru","cau","ava","ana","cre","naz"
"","","x","C00668","alpha-D-Glucose 6-phosphate","C01172","beta-D-Glucose 6-phosphate","5.3.1.9","glucose-6-phosphate isomerase;","map00010; map00030; map00500","Glycolysis / Gluconeogenesis; Pentose phosphate pathway; Starch and sucrose metabolism","rcp","rsk","rpa","rru","cau","ava","ana","cre","naz"
"","","x","C00118","D-Glyceraldehyde 3-phosphate;","C00279","D-Erythrose 4-phosphate","2.2.1.2","transaldolase;","map00030","Pentose phosphate pathway","rcp","rsk","rpa","rru","cau","ava","ana","cre","naz"
"","","x","C00197","3-Phospho-D-glycerate;","C00236","3-Phospho-D-glyceroyl phosphate;","2.7.2.3","phosphoglycerate kinase;","map00010; map00710","Glycolysis / Gluconeogenesis; Carbon fixation in photosynthetic organisms","rcp","rsk","rpa","rru","cau","ava","ana","cre","naz"
"","","x","C00197","3-Phospho-D-glycerate;","C00631","2-Phospho-D-glycerate;","5.4.2.1","phosphoglycerate mutase;","map00010","Glycolysis / Gluconeogenesis","rcp","rsk","rpa","rru","cau","ava","ana","cre","naz"
"","","x","C00258","D-Glycerate;","C00631","2-Phospho-D-glycerate;","2.7.1.-","<Transferases; Transferring phosphorus-containing groups; Phosphotransferases with an alcohol group as acceptor>","map00030","Pentose phosphate pathway","rcp","rsk","rpa","rru","cau","ava","ana","","naz"
"","","x","C00197","3-Phospho-D-glycerate;","C03232","3-Phosphonooxypyruvate;","1.1.1.95","phosphoglycerate dehydrogenase;","map00260","Glycine, serine and threonine metabolism","rcp","rsk","rpa","rru","cau","ava","ana","cre","naz"
"","","x","C01005","O-Phospho-L-serine;","C03232","3-Phosphonooxypyruvate;","2.6.1.52","phosphoserine transaminase;","map00260","Glycine, serine and threonine metabolism","rcp","rsk","rpa","rru","cau","ava","ana","cre",""
"","","x","C01172","beta-D-Glucose 6-phosphate","C05345","beta-D-Fructose 6-phosphate","5.3.1.9","glucose-6-phosphate isomerase;","map00010; map00030; map00500","Glycolysis / Gluconeogenesis; Pentose phosphate pathway; Starch and sucrose metabolism","rcp","rsk","rpa","rru","cau","ava","ana","cre","naz"
"","","x","C00117","D-Ribose 5-phosphate;","C00118","D-Glyceraldehyde 3-phosphate;","2.2.1.1","transketolase;","map00030; map00710","Pentose phosphate pathway; Carbon fixation in photosynthetic organisms","rcp","rsk","rpa","rru","cau","ava","ana","cre","naz"
"","","x","C00117","D-Ribose 5-phosphate;","C00119","5-Phospho-alpha-D-ribose 1-diphosphate;","2.7.6.1","ribose-phosphate diphosphokinase;","map00030; map00230","Pentose phosphate pathway; Purine metabolism","rcp","rsk","rpa","rru","cau","ava","ana","cre","naz"
"","","x","C00119","5-Phospho-alpha-D-ribose 1-diphosphate;","C03090","5-Phosphoribosylamine;","2.4.2.14","amidophosphoribosyltransferase;","map00230","Purine metabolism","rcp","rsk","rpa","rru","cau","ava","ana","cre","naz"
"","","x","C00119","5-Phospho-alpha-D-ribose 1-diphosphate;","C02739","1-(5-Phospho-D-ribosyl)-ATP;","2.4.2.17","ATP phosphoribosyltransferase;","map00340","Histidine metabolism","rcp","rsk","rpa","rru","cau","ava","ana","","naz"
"","","x","C03090","5-Phosphoribosylamine;","C03838","5'-Phosphoribosylglycinamide;","6.3.4.13","phosphoribosylamine---glycine ligase;","map00230","Purine metabolism","rcp","rsk","rpa","rru","cau","ava","ana","cre","naz"
"","","x","C05345","beta-D-Fructose 6-phosphate","C05378","beta-D-Fructose 1,6-bisphosphate","3.1.3.11","fructose-bisphosphatase;","map00010; map00030; map00051","Glycolysis / Gluconeogenesis; Pentose phosphate pathway; Fructose and mannose metabolism","rcp","rsk","rpa","rru","cau","ava","ana","cre","naz"
"","","x","C04619","(3R)-3-Hydroxydecanoyl-[acyl-carrier protein];","C05754","trans-Dec-2-enoyl-[acp];","2.3.1.-","<Transferases; Acyltransferases; Transferring groups other than amino-acyl groups>","map00061","Fatty acid biosynthesis","rcp","rsk","rpa","rru","cau","ava","ana","cre","naz"
"","","x","C00025","L-Glutamate;","C00026","2-Oxoglutarate;","1.4.1.13","glutamate synthase (NADPH);","map00250","Alanine, aspartate and glutamate metabolism","rcp","rsk","rpa","rru","cau","","","cre",""
"","","x","C03340","L-2,3-Dihydrodipicolinate;","C03972","2,3,4,5-Tetrahydrodipicolinate;","1.3.1.26","dihydrodipicolinate reductase;","map00300","Lysine biosynthesis","rcp","rsk","rpa","rru","cau","ava","ana","cre","naz"
"","","x","C00119","5-Phospho-alpha-D-ribose 1-diphosphate;","C01103","Orotidine 5'-phosphate;","2.4.2.10","orotate phosphoribosyltransferase;","map00240","Pyrimidine metabolism","rcp","rsk","rpa","rru","cau","ava","ana","cre","naz"
"","","x","C00105","UMP;","C01103","Orotidine 5'-phosphate;","4.1.1.23","orotidine-5'-phosphate decarboxylase;","map00240","Pyrimidine metabolism","rcp","rsk","rpa","rru","cau","ava","ana","cre","naz"
"","","x","C00015","UDP;","C00105","UMP;","2.7.4.14","cytidylate kinase;","map00240","Pyrimidine metabolism","rcp","rsk","rpa","rru","cau","ava","ana","cre","naz"
"","","x","C00015","UDP;","C00075","UTP;","2.7.4.6","nucleoside-diphosphate kinase;","map00240","Pyrimidine metabolism","rcp","rsk","rpa","rru","cau","ava","ana","cre","naz"
"","","x","C00063","CTP;","C00075","UTP;","6.3.4.2","CTP synthase;","map00240","Pyrimidine metabolism","rcp","rsk","rpa","rru","cau","ava","ana","cre","naz"
"","","x","C00063","CTP;","C00112","CDP;","2.7.4.6","nucleoside-diphosphate kinase;","map00240","Pyrimidine metabolism","rcp","rsk","rpa","rru","cau","ava","ana","cre","naz"
"","","x","C00055","CMP;","C00112","CDP;","2.7.4.14","cytidylate kinase;","map00240","Pyrimidine metabolism","rcp","rsk","rpa","rru","cau","ava","ana","cre","naz"
"","","x","C00046","RNA;","C00063","CTP;","2.7.7.6","DNA-directed RNA polymerase;","map00240","Pyrimidine metabolism","rcp","rsk","rpa","rru","cau","ava","ana","cre","naz"
"","","x","C00044","GTP;","C00046","RNA;","2.7.7.6","DNA-directed RNA polymerase;","map00230","Purine metabolism","rcp","rsk","rpa","rru","cau","ava","ana","cre","naz"
"","","x","C00044","GTP;","C01304","2,5-Diamino-6-(5'-phosphoribosylamino)-4-pyrimidineone","3.5.4.25","GTP cyclohydrolase II;","map00740","Riboflavin metabolism","rcp","rsk","rpa","rru","cau","ava","ana","cre","naz"
"","","x","C00002","ATP;","C00046","RNA;","2.7.7.6","DNA-directed RNA polymerase;","map00230","Purine metabolism","rcp","rsk","rpa","rru","cau","ava","ana","cre","naz"
"","","x","C00035","GDP;","C00044","GTP;","2.7.4.6","nucleoside-diphosphate kinase;","map00230","Purine metabolism","rcp","rsk","rpa","rru","cau","ava","ana","cre","naz"
"","","x","C00035","GDP;","C00361","dGDP;","1.17.4.1","ribonucleoside-diphosphate reductase;","map00230","Purine metabolism","rcp","rsk","rpa","rru","cau","ava","ana","cre",""
"","","x","C00286","dGTP;","C00361","dGDP;","2.7.1.40","pyruvate kinase;","map00230","Purine metabolism","rcp","rsk","rpa","rru","cau","ava","ana","cre","naz"
"","","x","C00035","GDP;","C00144","GMP;","2.7.4.8","guanylate kinase;","map00230","Purine metabolism","rcp","rsk","rpa","rru","cau","ava","ana","cre","naz"
"","","x","C00144","GMP;","C00242","Guanine;","2.4.2.22","xanthine phosphoribosyltransferase;","map00230","Purine metabolism","rcp","rsk","rpa","rru","cau","","","",""
"","","x","C00144","GMP;","C00242","Guanine;","2.4.2.7","adenine phosphoribosyltransferase;","map00230","Purine metabolism","rcp","rsk","rpa","rru","cau","ava","ana","cre","naz"
"","","x","C00144","GMP;","C00387","Guanosine","3.1.3.5","5'-nucleotidase;","map00230","Purine metabolism","rcp","rsk","rpa","rru","cau","ava","ana","cre","naz"
"","","x","C00286","dGTP;","C00361","dGDP;","2.7.4.6","nucleoside-diphosphate kinase;","map00230","Purine metabolism","rcp","rsk","rpa","rru","cau","ava","ana","cre","naz"
"","","x","C00263","L-Homoserine;","C00441","L-Aspartate 4-semialdehyde;","1.1.1.3","homoserine dehydrogenase;","map00260; map00270; map00300","Glycine, serine and threonine metabolism; Cysteine and methionine metabolism; Lysine biosynthesis","rcp","rsk","rpa","rru","cau","ava","ana","cre","naz"
"","","x","C04633","(3R)-3-Hydroxypalmitoyl-[acyl-carrier protein];","C05762","3-Oxohexadecanoyl-[acp];","1.1.1.100","3-oxoacyl-[acyl-carrier-protein] reductase;","map00061","Fatty acid biosynthesis","rcp","rsk","rpa","rru","cau","ava","ana","cre","naz"
"","","x","C00361","dGDP;","C00362","dGMP;","2.7.4.8","guanylate kinase;","map00230","Purine metabolism","rcp","rsk","rpa","rru","cau","ava","ana","cre","naz"
"","","x","C00330","Deoxyguanosine;","C00362","dGMP;","3.1.3.5","5'-nucleotidase;","map00230","Purine metabolism","rcp","rsk","rpa","rru","cau","ava","ana","cre","naz"
"","","x","C05756","3-Oxododecanoyl-[acp];","C05757","(R)-3-Hydroxydodecanoyl-[acp];","1.1.1.100","3-oxoacyl-[acyl-carrier-protein] reductase;","map00061","Fatty acid biosynthesis","rcp","rsk","rpa","rru","cau","ava","ana","cre","naz"
"","","x","C00025","L-Glutamate;","C02987","L-Glutamyl-tRNA(Glu)","6.1.1.17","glutamate---tRNA ligase;","map00860; map00970","Porphyrin and chlorophyll metabolism; Aminoacyl-tRNA biosynthesis","rcp","rsk","rpa","rru","cau","ava","ana","cre","naz"
"","","x","C04618","(3R)-3-Hydroxybutanoyl-[acyl-carrier protein];","C05744","Acetoacetyl-[acp];","2.3.1.-","<Transferases; Acyltransferases; Transferring groups other than amino-acyl groups>","map00061","Fatty acid biosynthesis","rcp","rsk","rpa","rru","cau","ava","ana","cre","naz"
"","","x","C04246","But-2-enoyl-[acyl-carrier protein]","C04618","(3R)-3-Hydroxybutanoyl-[acyl-carrier protein];","2.3.1.-","<Transferases; Acyltransferases; Transferring groups other than amino-acyl groups>","map00061","Fatty acid biosynthesis","rcp","rsk","rpa","rru","cau","ava","ana","cre","naz"
"","","x","C04246","But-2-enoyl-[acyl-carrier protein]","C05745","Butyryl-[acp];","1.3.1.9","enoyl-[acyl-carrier-protein] reductase (NADH);","map00061","Fatty acid biosynthesis","rcp","rsk","rpa","rru","cau","ava","ana","cre","naz"
"","","x","C04246","But-2-enoyl-[acyl-carrier protein]","C05745","Butyryl-[acp];","2.3.1.-","<Transferases; Acyltransferases; Transferring groups other than amino-acyl groups>","map00061","Fatty acid biosynthesis","rcp","rsk","rpa","rru","cau","ava","ana","cre","naz"
"","","x","C04246","But-2-enoyl-[acyl-carrier protein]","C04618","(3R)-3-Hydroxybutanoyl-[acyl-carrier protein];","4.2.1.-","<Lyases; Carbon-oxygen lyases; Hydro-lyases>","map00061","Fatty acid biosynthesis","rcp","rsk","rpa","rru","cau","ava","ana","cre","naz"
"","","x","C16237","Protein N6-(lipoyl)lysine","C16239","Lipoyl-[acp];","2.3.1.181","lipoyl(octanoyl) transferase;","map00785","Lipoic acid metabolism","rcp","rsk","rpa","rru","cau","ava","ana","cre","naz"
"","","x","C16236","Protein N6-(octanoyl)lysine","C16237","Protein N6-(lipoyl)lysine","2.8.1.8","lipoyl synthase;","map00785","Lipoic acid metabolism","rcp","rsk","rpa","rru","cau","ava","ana","cre","naz"
"","","x","C00332","Acetoacetyl-CoA;","C01144","(S)-3-Hydroxybutanoyl-CoA;","1.1.1.35","3-hydroxyacyl-CoA dehydrogenase;","map00071; map00310; map00380; map00632; map00650","Fatty acid metabolism; Lysine degradation; Tryptophan metabolism; Benzoate degradation via CoA ligation; Butanoate metabolism","rcp","rsk","rpa","rru","cau","","","",""
"","","x","C00877","Crotonoyl-CoA;","C01144","(S)-3-Hydroxybutanoyl-CoA;","4.2.1.17","enoyl-CoA hydratase;","map00071; map00310; map00380; map00632; map00650","Fatty acid metabolism; Lysine degradation; Tryptophan metabolism; Benzoate degradation via CoA ligation; Butanoate metabolism","rcp","rsk","rpa","rru","cau","ava","ana","cre",""
"","","x","C00527","Glutaryl-CoA","C00877","Crotonoyl-CoA;","1.3.99.7","glutaryl-CoA dehydrogenase;","map00071; map00310; map00380; map00632","Fatty acid metabolism; Lysine degradation; Tryptophan metabolism; Benzoate degradation via CoA ligation","rcp","rsk","rpa","rru","cau","","","cre",""
"","","x","C00527","Glutaryl-CoA","C06157","[Dihydrolipoyllysine-residue succinyltransferase]","2.3.1.61","dihydrolipoyllysine-residue succinyltransferase;","map00310","Lysine degradation","rcp","rsk","rpa","rru","cau","","","cre",""
"","","x","C00322","2-Oxoadipate;","C06157","[Dihydrolipoyllysine-residue succinyltransferase]","1.2.4.2","oxoglutarate dehydrogenase (succinyl-transferring);","map00310","Lysine degradation","rcp","rsk","rpa","rru","cau","","","cre",""
"","","x","C00352","D-Glucosamine 6-phosphate;","C05345","beta-D-Fructose 6-phosphate","3.5.1.-","<Hydrolases; Acting on carbon-nitrogen bonds, other than peptide bonds; In linear amides>","map00520","Amino sugar and nucleotide sugar metabolism","rcp","rsk","rpa","rru","cau","ava","ana","","naz"
"","","x","C00097","L-Cysteine;","C00979","O-Acetyl-L-serine;","2.5.1.49","O-acetylhomoserine aminocarboxypropyltransferase;","map00270","Cysteine and methionine metabolism","rcp","rsk","rpa","rru","cau","ava","","",""
"","","x","C05745","Butyryl-[acp];","C05746","3-Oxohexanoyl-[acp];","2.3.1.179","beta-ketoacyl-acyl-carrier-protein synthase II;","map00061","Fatty acid biosynthesis","rcp","rsk","rpa","rru","cau","ava","ana","cre","naz"
"","","x","C01268","5-Amino-6-(5'-phosphoribosylamino)uracil;","C01304","2,5-Diamino-6-(5'-phosphoribosylamino)-4-pyrimidineone","3.5.4.26","diaminohydroxyphosphoribosylaminopyrimidine deaminase","map00740","Riboflavin metabolism","rcp","rsk","rpa","rru","cau","ava","ana","cre","naz"
"","","x","C01268","5-Amino-6-(5'-phosphoribosylamino)uracil;","C04454","5-Amino-6-(5'-phosphoribitylamino)uracil;","1.1.1.193","5-amino-6-(5-phosphoribosylamino)uracil reductase;","map00740","Riboflavin metabolism","rcp","rsk","rpa","rru","cau","ava","ana","cre","naz"
"","","x","C00944","3-Dehydroquinate;","C02637","3-Dehydroshikimate","4.2.1.10","3-dehydroquinate dehydratase;","map00400","Phenylalanine, tyrosine and tryptophan biosynthesis","rcp","rsk","rpa","rru","cau","ava","ana","cre","naz"
"","","x","C00493","Shikimate;","C02637","3-Dehydroshikimate","1.1.1.25","shikimate dehydrogenase;","map00400","Phenylalanine, tyrosine and tryptophan biosynthesis","rcp","rsk","rpa","rru","cau","ava","ana","cre","naz"
"","","x","C00493","Shikimate;","C03175","Shikimate 3-phosphate;","2.7.1.71","shikimate kinase;","map00400","Phenylalanine, tyrosine and tryptophan biosynthesis","rcp","rsk","rpa","rru","cau","ava","ana","","naz"
"","","x","C01269","5-O-(1-Carboxyvinyl)-3-phosphoshikimate;","C03175","Shikimate 3-phosphate;","2.5.1.19","3-phosphoshikimate 1-carboxyvinyltransferase;","map00400","Phenylalanine, tyrosine and tryptophan biosynthesis","rcp","rsk","rpa","rru","cau","ava","ana","cre","naz"
"","","x","C00251","Chorismate;","C01269","5-O-(1-Carboxyvinyl)-3-phosphoshikimate;","4.2.3.5","chorismate synthase;","map00400","Phenylalanine, tyrosine and tryptophan biosynthesis","rcp","rsk","rpa","rru","cau","ava","ana","cre","naz"
"","","x","C00108","Anthranilate;","C00251","Chorismate;","4.1.3.27","anthranilate synthase;","map00400","Phenylalanine, tyrosine and tryptophan biosynthesis","rcp","rsk","rpa","rru","cau","ava","ana","cre","naz"
"","","x","C00108","Anthranilate;","C04302","N-(5-Phospho-D-ribosyl)anthranilate;","2.4.2.18","anthranilate phosphoribosyltransferase;","map00400","Phenylalanine, tyrosine and tryptophan biosynthesis","rcp","rsk","rpa","rru","cau","ava","ana","cre","naz"
"","","x","C05752","Octanoyl-[acp];","C05753","3-Oxodecanoyl-[acp];","2.3.1.-","<Transferases; Acyltransferases; Transferring groups other than amino-acyl groups>","map00061","Fatty acid biosynthesis","rcp","rsk","rpa","rru","cau","ava","ana","cre","naz"
"","","x","C00144","GMP;","C00655","Xanthosine 5'-phosphate;","6.3.5.2","GMP synthase (glutamine-hydrolysing);","map00230","Purine metabolism","rcp","rsk","rpa","rru","cau","ava","ana","cre","naz"
"","","x","C00130","IMP;","C00655","Xanthosine 5'-phosphate;","1.1.1.205","IMP dehydrogenase;","map00230","Purine metabolism","rcp","rsk","rpa","rru","cau","ava","ana","cre","naz"
"","","x","C00130","IMP;","C04734","1-(5'-Phosphoribosyl)-5-formamido-4-imidazolecarboxamide;","3.5.4.10","IMP cyclohydrolase;","map00230","Purine metabolism","rcp","rsk","rpa","rru","cau","ava","ana","cre","naz"
"","","x","C04677","1-(5'-Phosphoribosyl)-5-amino-4-imidazolecarboxamide;","C04734","1-(5'-Phosphoribosyl)-5-formamido-4-imidazolecarboxamide;","6.3.4.-","<Ligases; Forming carbon-nitrogen bonds; Other carbon--nitrogen ligases>","map00230","Purine metabolism","rcp","rsk","rpa","rru","cau","ava","ana","","naz"
"","","x","C04677","1-(5'-Phosphoribosyl)-5-amino-4-imidazolecarboxamide;","C04823","1-(5'-Phosphoribosyl)-5-amino-4-(N-succinocarboxamide)-imidazole;","4.3.2.2","adenylosuccinate lyase;","map00230","Purine metabolism","rcp","rsk","rpa","rru","cau","ava","ana","","naz"
"","","x","C04751","1-(5-Phospho-D-ribosyl)-5-amino-4-imidazolecarboxylate;","C04823","1-(5'-Phosphoribosyl)-5-amino-4-(N-succinocarboxamide)-imidazole;","6.3.2.6","phosphoribosylaminoimidazolesuccinocarboxamide synthase;","map00230","Purine metabolism","rcp","rsk","rpa","rru","cau","ava","ana","cre","naz"
"","","x","C04751","1-(5-Phospho-D-ribosyl)-5-amino-4-imidazolecarboxylate;","C15667","5-Carboxyamino-1-(5-phospho-D-ribosyl)imidazole","5.4.99.18","5-(carboxyamino)imidazole ribonucleotide mutase;","map00230","Purine metabolism","rcp","rsk","rpa","rru","cau","ava","ana","","naz"
"","","x","C03373","Aminoimidazole ribotide;","C15667","5-Carboxyamino-1-(5-phospho-D-ribosyl)imidazole","6.3.4.18","5-(carboxyamino)imidazole ribonucleotide synthase;","map00230","Purine metabolism","rcp","rsk","rpa","rru","cau","ava","ana","","naz"
"","","x","C03373","Aminoimidazole ribotide;","C04640","2-(Formamido)-N1-(5'-phosphoribosyl)acetamidine;","6.3.3.1","phosphoribosylformylglycinamidine cyclo-ligase;","map00230","Purine metabolism","rcp","rsk","rpa","rru","cau","ava","ana","cre","naz"
"","","x","C00130","IMP;","C04734","1-(5'-Phosphoribosyl)-5-formamido-4-imidazolecarboxamide;","2.1.2.3","phosphoribosylaminoimidazolecarboxamide formyltransferase;","map00230","Purine metabolism","rcp","rsk","rpa","rru","cau","ava","ana","cre","naz"
"","","x","C04376","5'-Phosphoribosyl-N-formylglycinamide;","C04640","2-(Formamido)-N1-(5'-phosphoribosyl)acetamidine;","6.3.5.3","phosphoribosylformylglycinamidine synthase;","map00230","Purine metabolism","rcp","rsk","rpa","rru","cau","ava","ana","cre","naz"
"","","x","C00130","IMP;","C03794","N6-(1,2-Dicarboxyethyl)-AMP;","6.3.4.4","adenylosuccinate synthase;","map00230","Purine metabolism","rcp","rsk","rpa","rru","cau","ava","ana","cre","naz"
"","","x","C00020","AMP;","C03794","N6-(1,2-Dicarboxyethyl)-AMP;","4.3.2.2","adenylosuccinate lyase;","map00230","Purine metabolism","rcp","rsk","rpa","rru","cau","ava","ana","","naz"
"","","x","C00020","AMP;","C00212","Adenosine","3.1.3.5","5'-nucleotidase;","map00230","Purine metabolism","rcp","rsk","rpa","rru","cau","ava","ana","cre","naz"
"","","x","C00020","AMP;","C00147","Adenine;","2.4.2.7","adenine phosphoribosyltransferase;","map00230","Purine metabolism","rcp","rsk","rpa","rru","cau","ava","ana","cre","naz"
"","","x","C04677","1-(5'-Phosphoribosyl)-5-amino-4-imidazolecarboxamide;","C04734","1-(5'-Phosphoribosyl)-5-formamido-4-imidazolecarboxamide;","2.1.2.3","phosphoribosylaminoimidazolecarboxamide formyltransferase;","map00230","Purine metabolism","rcp","rsk","rpa","rru","cau","ava","ana","cre","naz"
"","","x","C00655","Xanthosine 5'-phosphate;","C01762","Xanthosine","3.1.3.5","5'-nucleotidase;","map00230","Purine metabolism","rcp","rsk","rpa","rru","cau","ava","ana","cre","naz"
"","","x","C00385","Xanthine","C00655","Xanthosine 5'-phosphate;","2.4.2.22","xanthine phosphoribosyltransferase;","map00230","Purine metabolism","rcp","rsk","rpa","rru","cau","","","",""
"","","x","C00046","RNA;","C00075","UTP;","2.7.7.6","DNA-directed RNA polymerase;","map00240","Pyrimidine metabolism","rcp","rsk","rpa","rru","cau","ava","ana","cre","naz"
"","","x","C05345","beta-D-Fructose 6-phosphate","C05382","Sedoheptulose 7-phosphate;","2.2.1.2","transaldolase;","map00030","Pentose phosphate pathway","rcp","rsk","rpa","rru","cau","ava","ana","cre","naz"
"","","x","C00279","D-Erythrose 4-phosphate","C05345","beta-D-Fructose 6-phosphate","2.2.1.1","transketolase;","map00030","Pentose phosphate pathway","rcp","rsk","rpa","rru","cau","ava","ana","cre","naz"
"","","x","C05223","Dodecanoyl-[acyl-carrier protein];","C05758","trans-Dodec-2-enoyl-[acp];","2.3.1.-","<Transferases; Acyltransferases; Transferring groups other than amino-acyl groups>","map00061","Fatty acid biosynthesis","rcp","rsk","rpa","rru","cau","ava","ana","cre","naz"
"","","x","C00025","L-Glutamate;","C00026","2-Oxoglutarate;","1.4.1.14","glutamate synthase (NADH);","map00250","Alanine, aspartate and glutamate metabolism","rcp","rsk","rpa","rru","cau","","","cre",""
"","","x","C00074","Phosphoenolpyruvate;","C00631","2-Phospho-D-glycerate;","4.2.1.11","phosphopyruvate hydratase;","map00010","Glycolysis / Gluconeogenesis","rcp","rsk","rpa","rru","cau","ava","ana","cre","naz"
"","","x","C00002","ATP;","C00008","ADP;","2.7.4.6","nucleoside-diphosphate kinase;","map00230","Purine metabolism","rcp","rsk","rpa","rru","cau","ava","ana","cre","naz"
"","","x","C00008","ADP;","C00206","dADP;","1.17.4.1","ribonucleoside-diphosphate reductase;","map00230","Purine metabolism","rcp","rsk","rpa","rru","cau","ava","ana","cre",""
"","","x","C00206","dADP;","C00360","dAMP;","2.7.4.3","adenylate kinase;","map00230","Purine metabolism","rcp","rsk","rpa","rru","cau","ava","ana","cre","naz"
"","","x","C00131","dATP;","C00206","dADP;","2.7.1.40","pyruvate kinase;","map00230","Purine metabolism","rcp","rsk","rpa","rru","cau","ava","ana","cre","naz"
"","","x","C00360","dAMP;","C00559","Deoxyadenosine;","3.1.3.5","5'-nucleotidase;","map00230","Purine metabolism","rcp","rsk","rpa","rru","cau","ava","ana","cre","naz"
"","","x","C00039","DNA;","C00131","dATP;","2.7.7.7","DNA-directed DNA polymerase;","map00230","Purine metabolism","rcp","rsk","rpa","rru","cau","ava","ana","cre","naz"
"","","x","C00039","DNA;","C00458","dCTP;","2.7.7.7","DNA-directed DNA polymerase;","map00240","Pyrimidine metabolism","rcp","rsk","rpa","rru","cau","ava","ana","cre","naz"
"","","x","C00458","dCTP;","C00460","dUTP;","3.5.4.13","dCTP deaminase;","map00240","Pyrimidine metabolism","rcp","rsk","rpa","rru","cau","ava","ana","",""
"","","x","C00365","dUMP;","C00460","dUTP;","3.6.1.19","nucleoside-triphosphate diphosphatase;","map00240","Pyrimidine metabolism","rcp","rsk","rpa","rru","cau","ava","ana","cre","naz"
"","","x","C00365","dUMP;","C01346","dUDP;","2.7.4.9","dTMP kinase;","map00240","Pyrimidine metabolism","rcp","rsk","rpa","rru","cau","ava","ana","cre","naz"
"","","x","C00458","dCTP;","C00705","dCDP;","2.7.4.6","nucleoside-diphosphate kinase;","map00240","Pyrimidine metabolism","rcp","rsk","rpa","rru","cau","ava","ana","cre","naz"
"","","x","C00239","dCMP;","C00705","dCDP;","2.7.4.14","cytidylate kinase;","map00240","Pyrimidine metabolism","rcp","rsk","rpa","rru","cau","ava","ana","cre","naz"
"","","x","C00039","DNA;","C00459","dTTP;","2.7.7.7","DNA-directed DNA polymerase;","map00240","Pyrimidine metabolism","rcp","rsk","rpa","rru","cau","ava","ana","cre","naz"
"","","x","C00363","dTDP;","C00459","dTTP;","2.7.4.6","nucleoside-diphosphate kinase;","map00240","Pyrimidine metabolism","rcp","rsk","rpa","rru","cau","ava","ana","cre","naz"
"","","x","C00363","dTDP;","C00364","dTMP;","2.7.4.9","dTMP kinase;","map00240","Pyrimidine metabolism","rcp","rsk","rpa","rru","cau","ava","ana","cre","naz"
"","","x","C00460","dUTP;","C01346","dUDP;","2.7.4.6","nucleoside-diphosphate kinase;","map00240","Pyrimidine metabolism","rcp","rsk","rpa","rru","cau","ava","ana","cre","naz"
"","","x","C00131","dATP;","C00206","dADP;","2.7.4.6","nucleoside-diphosphate kinase;","map00230","Purine metabolism","rcp","rsk","rpa","rru","cau","ava","ana","cre","naz"
"","","x","C00002","ATP;","C00008","ADP;","2.7.1.40","pyruvate kinase;","map00230","Purine metabolism","rcp","rsk","rpa","rru","cau","ava","ana","cre","naz"
"","","x","C01250","N-Acetyl-L-glutamate 5-semialdehyde;","C04133","N-Acetyl-L-glutamate 5-phosphate;","1.2.1.38","N-acetyl-gamma-glutamyl-phosphate reductase;","map00330","Arginine and proline metabolism","rcp","rsk","rpa","rru","cau","ava","ana","cre","naz"
"","","x","C00437","N-Acetylornithine;","C01250","N-Acetyl-L-glutamate 5-semialdehyde;","2.6.1.11","acetylornithine transaminase;","map00330","Arginine and proline metabolism","rcp","rsk","rpa","rru","cau","ava","ana","cre",""
"","","x","C00077","L-Ornithine;","C00437","N-Acetylornithine;","2.3.1.35","glutamate N-acetyltransferase;","map00330","Arginine and proline metabolism","rcp","rsk","rpa","rru","cau","ava","ana","cre","naz"
"","","x","C00025","L-Glutamate;","C00064","L-Glutamine;","6.3.1.2","glutamate---ammonia ligase;","map00250; map00330; map00910","Alanine, aspartate and glutamate metabolism; Arginine and proline metabolism; Nitrogen metabolism","rcp","rsk","rpa","rru","cau","ava","ana","cre","naz"
"","","x","C00064","L-Glutamine;","C00169","Carbamoyl phosphate","6.3.5.5","carbamoyl-phosphate synthase (glutamine-hydrolysing);","map00240; map00250","Pyrimidine metabolism; Alanine, aspartate and glutamate metabolism","rcp","rsk","rpa","rru","cau","ava","ana","cre","naz"
"","","x","C00169","Carbamoyl phosphate","C00438","N-Carbamoyl-L-aspartate","2.1.3.2","aspartate carbamoyltransferase;","map00240; map00250","Pyrimidine metabolism; Alanine, aspartate and glutamate metabolism","rcp","rsk","rpa","rru","cau","ava","ana","cre","naz"
"","","x","C00337","(S)-Dihydroorotate;","C00438","N-Carbamoyl-L-aspartate","3.5.2.3","dihydroorotase;","map00240","Pyrimidine metabolism","rcp","rsk","rpa","rru","cau","ava","ana","cre","naz"
"","","x","C00065","L-Serine;","C00078","L-Tryptophan;","4.2.1.20","tryptophan synthase;","map00260","Glycine, serine and threonine metabolism","rcp","rsk","rpa","rru","cau","ava","ana","cre","naz"
"","","x","C00078","L-Tryptophan;","C03506","Indoleglycerol phosphate;","4.2.1.20","tryptophan synthase;","map00400","Phenylalanine, tyrosine and tryptophan biosynthesis","rcp","rsk","rpa","rru","cau","ava","ana","cre","naz"
"","","x","C00078","L-Tryptophan;","C00463","Indole;","4.2.1.20","tryptophan synthase;","map00400","Phenylalanine, tyrosine and tryptophan biosynthesis","rcp","rsk","rpa","rru","cau","ava","ana","cre","naz"
"","","x","C01302","1-(2-Carboxyphenylamino)-1-deoxy-D-ribulose 5-phosphate","C03506","Indoleglycerol phosphate;","4.1.1.48","indole-3-glycerol-phosphate synthase;","map00400","Phenylalanine, tyrosine and tryptophan biosynthesis","rcp","rsk","rpa","rru","cau","ava","ana","cre","naz"
"","","x","C00463","Indole;","C03506","Indoleglycerol phosphate;","4.2.1.20","tryptophan synthase;","map00400","Phenylalanine, tyrosine and tryptophan biosynthesis","rcp","rsk","rpa","rru","cau","ava","ana","cre","naz"
"","","x","C00311","Isocitrate;","C00417","cis-Aconitate;","4.2.1.3","aconitate hydratase;","map00020; map00630; map00720","Citrate cycle (TCA cycle); Glyoxylate and dicarboxylate metabolism; Reductive carboxylate cycle (CO2 fixation)","rcp","rsk","rpa","rru","cau","ava","ana","cre","naz"
"","","x","C00111","Glycerone phosphate;","C00118","D-Glyceraldehyde 3-phosphate;","5.3.1.1","triose-phosphate isomerase;","map00010; map00051; map00562; map00710","Glycolysis / Gluconeogenesis; Fructose and mannose metabolism; Inositol phosphate metabolism; Carbon fixation in photosynthetic organisms","rcp","rsk","rpa","rru","cau","ava","ana","cre","naz"
"","","x","C00117","D-Ribose 5-phosphate;","C05382","Sedoheptulose 7-phosphate;","2.2.1.1","transketolase;","map00030; map00710","Pentose phosphate pathway; Carbon fixation in photosynthetic organisms","rcp","rsk","rpa","rru","cau","ava","ana","cre","naz"
"","","x","C05761","Tetradecanoyl-[acp];","C05762","3-Oxohexadecanoyl-[acp];","2.3.1.-","<Transferases; Acyltransferases; Transferring groups other than amino-acyl groups>","map00061","Fatty acid biosynthesis","rcp","rsk","rpa","rru","cau","ava","ana","cre","naz"
"","","x","C04619","(3R)-3-Hydroxydecanoyl-[acyl-carrier protein];","C05753","3-Oxodecanoyl-[acp];","2.3.1.-","<Transferases; Acyltransferases; Transferring groups other than amino-acyl groups>","map00061","Fatty acid biosynthesis","rcp","rsk","rpa","rru","cau","ava","ana","cre","naz"
"","","x","C04454","5-Amino-6-(5'-phosphoribitylamino)uracil;","C04732","5-Amino-6-(1-D-ribitylamino)uracil;","3.1.3.-","<Hydrolases; Acting on ester bonds; Phosphoric monoester hydrolases>","map00740","Riboflavin metabolism","rcp","rsk","rpa","rru","cau","ava","ana","",""
"","","x","C04332","6,7-Dimethyl-8-(1-D-ribityl)lumazine","C04732","5-Amino-6-(1-D-ribitylamino)uracil;","2.5.1.-","<Transferases; Transferring alkyl or aryl groups, other than methyl groups; Transferring alkyl or aryl groups, other than methyl groups>","map00740","Riboflavin metabolism","rcp","rsk","rpa","rru","cau","ava","ana","cre","naz"
"","","x","C00255","Riboflavin;","C04332","6,7-Dimethyl-8-(1-D-ribityl)lumazine","2.5.1.9","riboflavin synthase;","map00740","Riboflavin metabolism","rcp","rsk","rpa","rru","cau","ava","ana","cre","naz"
"","","x","C00061","FMN;","C00255","Riboflavin;","2.7.1.26","riboflavin kinase;","map00740","Riboflavin metabolism","rcp","rsk","rpa","rru","cau","ava","ana","","naz"
"","","x","C00016","FAD;","C00061","FMN;","2.7.7.2","FAD synthetase;","map00740","Riboflavin metabolism","rcp","rsk","rpa","rru","cau","ava","ana","","naz"
"","","x","C00112","CDP;","C00705","dCDP;","1.17.4.1","ribonucleoside-diphosphate reductase;","map00240","Pyrimidine metabolism","rcp","rsk","rpa","rru","cau","ava","ana","cre",""
"","","x","C00352","D-Glucosamine 6-phosphate;","C05345","beta-D-Fructose 6-phosphate","2.6.1.16","glutamine---fructose-6-phosphate transaminase (isomerizing);","map00520","Amino sugar and nucleotide sugar metabolism","rcp","rsk","rpa","rru","cau","ava","ana","cre","naz"
"","","x","C00062","L-Arginine;","C03406","N-(L-Arginino)succinate;","4.3.2.1","argininosuccinate lyase;","map00330","Arginine and proline metabolism","rcp","rsk","rpa","rru","cau","ava","ana","cre","naz"
"","","x","C00026","2-Oxoglutarate;","C16254","[Dihydrolipoyllysine-residue succinyltransferase]","1.2.4.2","oxoglutarate dehydrogenase (succinyl-transferring);","map00020","Citrate cycle (TCA cycle)","rcp","rsk","rpa","rru","cau","","","cre",""
"","","x","C05752","Octanoyl-[acp];","C16236","Protein N6-(octanoyl)lysine","2.3.1.181","lipoyl(octanoyl) transferase;","map00785","Lipoic acid metabolism","rcp","rsk","rpa","rru","cau","ava","ana","cre","naz"
"","","x","C04620","(3R)-3-Hydroxyoctanoyl-[acyl-carrier protein];","C05750","3-Oxooctanoyl-[acp];","1.1.1.100","3-oxoacyl-[acyl-carrier-protein] reductase;","map00061","Fatty acid biosynthesis","rcp","rsk","rpa","rru","cau","ava","ana","cre","naz"
"","","x","C00039","DNA;","C00286","dGTP;","2.7.7.7","DNA-directed DNA polymerase;","map00230","Purine metabolism","rcp","rsk","rpa","rru","cau","ava","ana","cre","naz"
"","","x","C05747","(R)-3-Hydroxyhexanoyl-[acp];","C05748","trans-Hex-2-enoyl-[acp];","4.2.1.-","<Lyases; Carbon-oxygen lyases; Hydro-lyases>","map00061","Fatty acid biosynthesis","rcp","rsk","rpa","rru","cau","ava","ana","cre","naz"
"","","x","C00295","Orotate;","C00337","(S)-Dihydroorotate;","1.3.3.1","dihydroorotate oxidase;","map00240","Pyrimidine metabolism","rcp","rsk","rpa","rru","cau","ava","ana","","naz"
"","","x","C05223","Dodecanoyl-[acyl-carrier protein];","C05759","3-Oxotetradecanoyl-[acp];","2.3.1.-","<Transferases; Acyltransferases; Transferring groups other than amino-acyl groups>","map00061","Fatty acid biosynthesis","rcp","rsk","rpa","rru","cau","ava","ana","cre","naz"
"","","x","C02739","1-(5-Phospho-D-ribosyl)-ATP;","C02741","Phosphoribosyl-AMP;","3.6.1.31","phosphoribosyl-ATP diphosphatase;","map00340","Histidine metabolism","rcp","rsk","rpa","rru","cau","ava","ana","cre","naz"
"","","x","C02741","Phosphoribosyl-AMP;","C04896","5-(5-Phospho-D-ribosylaminoformimino)-1-(5-phosphoribosyl)-","3.5.4.19","phosphoribosyl-AMP cyclohydrolase;","map00340","Histidine metabolism","rcp","rsk","rpa","rru","cau","ava","ana","cre","naz"
"","","x","C04896","5-(5-Phospho-D-ribosylaminoformimino)-1-(5-phosphoribosyl)-","C04916","N-(5'-Phospho-D-1'-ribulosylformimino)-5-amino-1-(5''-phospho-D-","5.3.1.16","1-(5-phosphoribosyl)-5-[(5-","map00340","Histidine metabolism","rcp","rsk","rpa","rru","cau","ava","ana","cre","naz"
"","","x","C00037","Glycine;","C01242","S-Aminomethyldihydrolipoylprotein;","1.4.4.2","glycine dehydrogenase (decarboxylating);","map00260","Glycine, serine and threonine metabolism","rcp","rsk","rpa","rru","cau","ava","ana","cre","naz"
"","","x","C00249","Hexadecanoic acid;","C05764","Hexadecanoyl-[acp];","2.3.1.-","<Transferases; Acyltransferases; Transferring groups other than amino-acyl groups>","map00061; map01040","Fatty acid biosynthesis; Biosynthesis of unsaturated fatty acids","rcp","rsk","rpa","rru","cau","ava","ana","cre","naz"
"","","x","C01302","1-(2-Carboxyphenylamino)-1-deoxy-D-ribulose 5-phosphate","C04302","N-(5-Phospho-D-ribosyl)anthranilate;","5.3.1.24","phosphoribosylanthranilate isomerase;","map00400","Phenylalanine, tyrosine and tryptophan biosynthesis","rcp","rsk","rpa","rru","cau","ava","ana","cre","naz"
"","","x","C00075","UTP;","C00105","UMP;","3.6.1.19","nucleoside-triphosphate diphosphatase;","map00240","Pyrimidine metabolism","rcp","rsk","rpa","rru","cau","ava","ana","cre","naz"
"","","x","C00117","D-Ribose 5-phosphate;","C00199","D-Ribulose 5-phosphate","5.3.1.6","ribose-5-phosphate isomerase;","map00030; map00710","Pentose phosphate pathway; Carbon fixation in photosynthetic organisms","rcp","rsk","rpa","rru","cau","ava","ana","cre","naz"
"","","x","C00130","IMP;","C00294","Inosine","3.1.3.5","5'-nucleotidase;","map00230","Purine metabolism","rcp","rsk","rpa","rru","cau","ava","ana","cre","naz"
"","","x","C00295","Orotate;","C01103","Orotidine 5'-phosphate;","2.4.2.10","orotate phosphoribosyltransferase;","map00240","Pyrimidine metabolism","rcp","rsk","rpa","rru","cau","ava","ana","cre","naz"
"","","x","C05763","trans-Hexadec-2-enoyl-[acp];","C05764","Hexadecanoyl-[acp];","2.3.1.-","<Transferases; Acyltransferases; Transferring groups other than amino-acyl groups>","map00061","Fatty acid biosynthesis","rcp","rsk","rpa","rru","cau","ava","ana","cre","naz"
"","","x","C00385","Xanthine","C01762","Xanthosine","2.4.2.-","<Transferases; Glycosyltransferases; Pentosyltransferases>","map00230","Purine metabolism","rcp","rsk","rpa","rru","cau","ava","ana","","naz"
"","","x","C03838","5'-Phosphoribosylglycinamide;","C04376","5'-Phosphoribosyl-N-formylglycinamide;","2.1.2.2","phosphoribosylglycinamide formyltransferase;","map00230","Purine metabolism","rcp","rsk","rpa","rru","cau","ava","ana","","naz"
"","","x","C05745","Butyryl-[acp];","C05746","3-Oxohexanoyl-[acp];","2.3.1.-","<Transferases; Acyltransferases; Transferring groups other than amino-acyl groups>","map00061","Fatty acid biosynthesis","rcp","rsk","rpa","rru","cau","ava","ana","cre","naz"
"","","x","C05761","Tetradecanoyl-[acp];","C05762","3-Oxohexadecanoyl-[acp];","2.3.1.179","beta-ketoacyl-acyl-carrier-protein synthase II;","map00061","Fatty acid biosynthesis","rcp","rsk","rpa","rru","cau","ava","ana","cre","naz"
"","","x","C00024","Acetyl-CoA;","C00033","Acetate;","6.2.1.1","acetate---CoA ligase;","map00010; map00620; map00720","Glycolysis / Gluconeogenesis; Pyruvate metabolism; Reductive carboxylate cycle (CO2 fixation)","rcp","rsk","rpa","rru","cau","ava","ana","cre","naz"
"","","x","C00008","ADP;","C00020","AMP;","2.7.4.3","adenylate kinase;","map00230","Purine metabolism","rcp","rsk","rpa","rru","cau","ava","ana","cre","naz"
"","","x","C04618","(3R)-3-Hydroxybutanoyl-[acyl-carrier protein];","C05744","Acetoacetyl-[acp];","1.1.1.100","3-oxoacyl-[acyl-carrier-protein] reductase;","map00061","Fatty acid biosynthesis","rcp","rsk","rpa","rru","cau","ava","ana","cre","naz"

"Subsystem 2","0.007936507936507936","","","","","","","","","","rcp","rsk","rpa","rru","cau","","","",""
"","","i","C05264","(S)-Hydroxydecanoyl-CoA;","C05265","3-Oxodecanoyl-CoA","1.1.1.35","3-hydroxyacyl-CoA dehydrogenase;","map00062; map00071","Fatty acid elongation in mitochondria; Fatty acid metabolism","rcp","rsk","rpa","rru","cau","","","",""
"","","x","C05264","(S)-Hydroxydecanoyl-CoA;","C05275","trans-Dec-2-enoyl-CoA;","4.2.1.17","enoyl-CoA hydratase;","map00062; map00071","Fatty acid elongation in mitochondria; Fatty acid metabolism","rcp","rsk","rpa","rru","cau","ava","ana","cre",""

"Subsystem 3","0.007936507936507936","","","","","","","","","","rcp","rsk","rpa","rru","cau","","","",""
"","","i","C03344","2-Methylacetoacetyl-CoA;","C04405","(2S,3S)-3-Hydroxy-2-methylbutanoyl-CoA;","1.1.1.35","3-hydroxyacyl-CoA dehydrogenase;","map00280","Valine, leucine and isoleucine degradation","rcp","rsk","rpa","rru","cau","","","",""
"","","x","C03345","2-Methylbut-2-enoyl-CoA;","C04405","(2S,3S)-3-Hydroxy-2-methylbutanoyl-CoA;","4.2.1.17","enoyl-CoA hydratase;","map00280","Valine, leucine and isoleucine degradation","rcp","rsk","rpa","rru","cau","ava","ana","cre",""

"Subsystem 4","0.007936507936507936","","","","","","","","","","rcp","rsk","rpa","rru","cau","","","",""
"","","i","C00748","Siroheme","C05778","Sirohydrochlorin","4.99.1.4","sirohydrochlorin ferrochelatase;","map00860","Porphyrin and chlorophyll metabolism","rcp","rsk","rpa","rru","cau","","","",""
"","","x","C02463","Precorrin 2;","C05778","Sirohydrochlorin","1.3.1.76","precorrin-2 dehydrogenase;","map00860","Porphyrin and chlorophyll metabolism","rcp","rsk","rpa","rru","cau","","","",""
"","","x","C01051","Uroporphyrinogen III","C02463","Precorrin 2;","2.1.1.107","uroporphyrinogen-III C-methyltransferase;","map00860","Porphyrin and chlorophyll metabolism","rcp","rsk","rpa","rru","cau","ava","ana","",""
"","","x","C02463","Precorrin 2;","C05772","Precorrin 3A","2.1.1.130","precorrin-2 C20-methyltransferase","map00860","Porphyrin and chlorophyll metabolism","rcp","rsk","rpa","rru","cau","ava","ana","","naz"
"","","x","C01024","Hydroxymethylbilane","C01051","Uroporphyrinogen III","4.2.1.75","uroporphyrinogen-III synthase;","map00860","Porphyrin and chlorophyll metabolism","rcp","rsk","rpa","rru","cau","ava","ana","cre",""
"","","x","C00931","Porphobilinogen","C01024","Hydroxymethylbilane","2.5.1.61","hydroxymethylbilane synthase;","map00860","Porphyrin and chlorophyll metabolism","rcp","rsk","rpa","rru","cau","ava","ana","cre","naz"
"","","x","C00430","5-Aminolevulinate;","C00931","Porphobilinogen","4.2.1.24","porphobilinogen synthase;","map00860","Porphyrin and chlorophyll metabolism","rcp","rsk","rpa","rru","cau","ava","ana","cre","naz"
"","","x","C01051","Uroporphyrinogen III","C03263","Coproporphyrinogen III","4.1.1.37","uroporphyrinogen decarboxylase;","map00860","Porphyrin and chlorophyll metabolism","rcp","rsk","rpa","rru","cau","ava","ana","cre","naz"

"Subsystem 5","0.007936507936507936","","","","","","","","","","rcp","rsk","rpa","rru","cau","","","",""
"","","i","C00666","LL-2,6-Diaminoheptanedioate;","C04421","N-Succinyl-LL-2,6-diaminoheptanedioate;","3.5.1.18","succinyl-diaminopimelate desuccinylase;","map00300","Lysine biosynthesis","rcp","rsk","rpa","rru","cau","","","",""

"Subsystem 6","0.007936507936507936","","","","","","","","","","rcp","rsk","rpa","rru","cau","","","",""
"","","i","G00146","null","G00147","null","2.7.-.-","<Transferases; Transferring phosphorus-containing groups>","map00563","Glycosylphosphatidylinositol(GPI)-anchor biosynthesis","rcp","rsk","rpa","rru","cau","","","",""

"Subsystem 7","0.007936507936507936","","","","","","","","","","rcp","rsk","rpa","rru","cau","","","",""
"","","i","C09819","(Hydroxymethylphenyl)succinyl-CoA","C09820","Benzoylsuccinyl-CoA;","1.1.1.35","3-hydroxyacyl-CoA dehydrogenase;","map00632","Benzoate degradation via CoA ligation","rcp","rsk","rpa","rru","cau","","","",""
"","","x","C00512","S-Benzoate coenzyme A;","C09820","Benzoylsuccinyl-CoA;","2.3.1.-","<Transferases; Acyltransferases; Transferring groups other than amino-acyl groups>","map00632","Benzoate degradation via CoA ligation","rcp","rsk","rpa","rru","cau","ava","ana","cre","naz"
"","","x","C09818","E-Phenylitaconyl-CoA;","C09819","(Hydroxymethylphenyl)succinyl-CoA","4.2.1.-","<Lyases; Carbon-oxygen lyases; Hydro-lyases>","map00632","Benzoate degradation via CoA ligation","rcp","rsk","rpa","rru","cau","ava","ana","cre","naz"

"Subsystem 8","0.007936507936507936","","","","","","","","","","rcp","rsk","rpa","rru","cau","","","",""
"","","i","C00164","Acetoacetate;","C01089","(R)-3-Hydroxybutanoate;","1.1.1.30","3-hydroxybutyrate dehydrogenase;","map00072; map00650","Synthesis and degradation of ketone bodies; Butanoate metabolism","rcp","rsk","rpa","rru","cau","","","",""
"","","x","C00164","Acetoacetate;","C00356","(S)-3-Hydroxy-3-methylglutaryl-CoA;","4.1.3.4","hydroxymethylglutaryl-CoA lyase;","map00072; map00280; map00650","Synthesis and degradation of ketone bodies; Valine, leucine and isoleucine degradation; Butanoate metabolism","rcp","rsk","rpa","rru","cau","","","cre",""

"Subsystem 9","0.007936507936507936","","","","","","","","","","rcp","rsk","rpa","rru","cau","","","",""
"","","i","C06001","(S)-3-Hydroxyisobutyrate","C06002","(S)-Methylmalonate semialdehyde","1.1.1.35","3-hydroxyacyl-CoA dehydrogenase;","map00280","Valine, leucine and isoleucine degradation","rcp","rsk","rpa","rru","cau","","","",""

"Subsystem 10","0.007936507936507936","","","","","","","","","","rcp","rsk","rpa","rru","cau","","","",""
"","","i","C05260","(S)-3-Hydroxytetradecanoyl-CoA","C05261","3-Oxotetradecanoyl-CoA","1.1.1.35","3-hydroxyacyl-CoA dehydrogenase;","map00062; map00071","Fatty acid elongation in mitochondria; Fatty acid metabolism","rcp","rsk","rpa","rru","cau","","","",""
"","","x","C05260","(S)-3-Hydroxytetradecanoyl-CoA","C05273","trans-Tetradec-2-enoyl-CoA;","4.2.1.17","enoyl-CoA hydratase;","map00062; map00071","Fatty acid elongation in mitochondria; Fatty acid metabolism","rcp","rsk","rpa","rru","cau","ava","ana","cre",""

"Subsystem 11","0.007936507936507936","","","","","","","","","","rcp","rsk","rpa","rru","cau","","","",""
"","","i","C05448","3alpha,7alpha,24-Trihydroxy-5beta-cholestanoyl-CoA","C05449","3alpha,7alpha-Dihydroxy-5beta-24-oxocholestanoyl-CoA","1.1.1.35","3-hydroxyacyl-CoA dehydrogenase;","map00120","Primary bile acid biosynthesis","rcp","rsk","rpa","rru","cau","","","",""

"Subsystem 12","0.007936507936507936","","","","","","","","","","rcp","rsk","rpa","rru","cau","","","",""
"","","i","C05258","(S)-3-Hydroxyhexadecanoyl-CoA","C05259","3-Oxopalmitoyl-CoA;","1.1.1.35","3-hydroxyacyl-CoA dehydrogenase;","map00062; map00071","Fatty acid elongation in mitochondria; Fatty acid metabolism","rcp","rsk","rpa","rru","cau","","","",""
"","","x","C05258","(S)-3-Hydroxyhexadecanoyl-CoA","C05272","trans-Hexadec-2-enoyl-CoA;","4.2.1.17","enoyl-CoA hydratase;","map00062; map00071","Fatty acid elongation in mitochondria; Fatty acid metabolism","rcp","rsk","rpa","rru","cau","ava","ana","cre",""

"Subsystem 13","0.007936507936507936","","","","","","","","","","rcp","rsk","rpa","rru","cau","","","",""
"","","i","C00100","Propanoyl-CoA;","C00163","Propanoate;","6.2.1.17","propionate---CoA ligase;","map00640","Propanoate metabolism","rcp","rsk","rpa","rru","cau","","","",""
"","","x","C00100","Propanoyl-CoA;","C00163","Propanoate;","6.2.1.1","acetate---CoA ligase;","map00640","Propanoate metabolism","rcp","rsk","rpa","rru","cau","ava","ana","cre","naz"
"","","x","C00100","Propanoyl-CoA;","C00683","(S)-Methylmalonyl-CoA;","6.4.1.3","propionyl-CoA carboxylase;","map00280; map00640","Valine, leucine and isoleucine degradation; Propanoate metabolism","rcp","rsk","rpa","rru","cau","","","",""

"Subsystem 14","0.007936507936507936","","","","","","","","","","rcp","rsk","rpa","rru","cau","","","",""
"","","i","C05450","3alpha,7alpha,12alpha,24-Tetrahydroxy-5beta-cholestanoyl-CoA;","C05467","3alpha,7alpha,12alpha-Trihydroxy-5beta-24-oxocholestanoyl-CoA;","1.1.1.35","3-hydroxyacyl-CoA dehydrogenase;","map00120","Primary bile acid biosynthesis","rcp","rsk","rpa","rru","cau","","","",""

"Subsystem 15","0.007936507936507936","","","","","","","","","","rcp","rsk","rpa","rru","cau","","","",""
"","","i","C00168","Hydroxypyruvate;","C00258","D-Glycerate;","1.1.1.81","hydroxypyruvate reductase;","map00260; map00630","Glycine, serine and threonine metabolism; Glyoxylate and dicarboxylate metabolism","rcp","rsk","rpa","rru","cau","","","",""

"Subsystem 16","0.007936507936507936","","","","","","","","","","rcp","rsk","rpa","rru","cau","","","",""
"","","i","C05268","(S)-Hydroxyhexanoyl-CoA;","C05269","3-Oxohexanoyl-CoA;","1.1.1.35","3-hydroxyacyl-CoA dehydrogenase;","map00062; map00071","Fatty acid elongation in mitochondria; Fatty acid metabolism","rcp","rsk","rpa","rru","cau","","","",""
"","","x","C05268","(S)-Hydroxyhexanoyl-CoA;","C05271","trans-Hex-2-enoyl-CoA;","4.2.1.17","enoyl-CoA hydratase;","map00062; map00071","Fatty acid elongation in mitochondria; Fatty acid metabolism","rcp","rsk","rpa","rru","cau","ava","ana","cre",""

"Subsystem 17","0.007936507936507936","","","","","","","","","","rcp","rsk","rpa","rru","cau","","","",""
"","","i","C02232","3-Oxoadipyl-CoA;","C14145","(3S)-3-Hydroxyadipyl-CoA","1.1.1.35","3-hydroxyacyl-CoA dehydrogenase;","map00930","Caprolactam degradation","rcp","rsk","rpa","rru","cau","","","",""
"","","x","C14144","5-Carboxy-2-pentenoyl-CoA","C14145","(3S)-3-Hydroxyadipyl-CoA","4.2.1.17","enoyl-CoA hydratase;","map00930","Caprolactam degradation","rcp","rsk","rpa","rru","cau","ava","ana","cre",""

"Subsystem 18","0.007936507936507936","","","","","","","","","","rcp","rsk","rpa","rru","cau","","","",""
"","","i","G00149","null","G13044","null","2.7.-.-","<Transferases; Transferring phosphorus-containing groups>","map00563","Glycosylphosphatidylinositol(GPI)-anchor biosynthesis","rcp","rsk","rpa","rru","cau","","","",""

"Subsystem 19","0.007936507936507936","","","","","","","","","","rcp","rsk","rpa","rru","cau","","","",""
"","","i","C05262","(S)-3-Hydroxydodecanoyl-CoA","C05263","3-Oxododecanoyl-CoA","1.1.1.35","3-hydroxyacyl-CoA dehydrogenase;","map00062; map00071","Fatty acid elongation in mitochondria; Fatty acid metabolism","rcp","rsk","rpa","rru","cau","","","",""
"","","x","C03221","2-trans-Dodecenoyl-CoA;","C05262","(S)-3-Hydroxydodecanoyl-CoA","4.2.1.17","enoyl-CoA hydratase;","map00062; map00071","Fatty acid elongation in mitochondria; Fatty acid metabolism","rcp","rsk","rpa","rru","cau","ava","ana","cre",""

"Subsystem 20","0.007936507936507936","","","","","","","","","","rcp","rsk","rpa","rru","cau","","","",""
"","","i","C05266","(S)-Hydroxyoctanoyl-CoA;","C05267","3-Oxooctanoyl-CoA","1.1.1.35","3-hydroxyacyl-CoA dehydrogenase;","map00062; map00071","Fatty acid elongation in mitochondria; Fatty acid metabolism","rcp","rsk","rpa","rru","cau","","","",""
"","","x","C05266","(S)-Hydroxyoctanoyl-CoA;","C05276","trans-Oct-2-enoyl-CoA;","4.2.1.17","enoyl-CoA hydratase;","map00062; map00071","Fatty acid elongation in mitochondria; Fatty acid metabolism","rcp","rsk","rpa","rru","cau","ava","ana","cre",""

"Subsystem 21","0.007936507936507936","","","","","","","","","","rcp","rsk","rpa","rru","cau","","","",""
"","","i","C03114","Dimethylbenzimidazole;","C04778","N1-(5-Phospho-alpha-D-ribosyl)-5,6-dimethylbenzimidazole;","2.4.2.21","nicotinate-nucleotide---dimethylbenzimidazole","map00740; map00860","Riboflavin metabolism; Porphyrin and chlorophyll metabolism","rcp","rsk","rpa","rru","cau","","","",""

"Subsystem 22","0.03968253968253968","","","","","","","","","","rcp","rsk","rpa","rru","","","","",""
"","","i","C00058","Formate;","C00080","H+;","1.2.1.2","formate dehydrogenase;","map00630; map00680","Glyoxylate and dicarboxylate metabolism; Methane metabolism","rcp","rsk","rpa","rru","cau","ava","ana","",""
"","","s","C00022","Pyruvate;","C00149","(S)-Malate;","1.1.1.40","malate dehydrogenase (oxaloacetate-decarboxylating) (NADP+);","map00620; map00710","Pyruvate metabolism; Carbon fixation in photosynthetic organisms","rcp","rsk","rpa","rru","","","","cre",""
"","","x","C00022","Pyruvate;","C00074","Phosphoenolpyruvate;","2.7.9.1","pyruvate, phosphate dikinase;","map00620; map00710","Pyruvate metabolism; Carbon fixation in photosynthetic organisms","rcp","rsk","rpa","rru","cau","","","cre",""
"","","x","C00011","CO2;","C00149","(S)-Malate;","1.1.1.40","malate dehydrogenase (oxaloacetate-decarboxylating) (NADP+);","map00710","Carbon fixation in photosynthetic organisms","rcp","rsk","rpa","rru","","","","cre",""
"","","x","C00011","CO2;","C00197","3-Phospho-D-glycerate;","4.1.1.39","ribulose-bisphosphate carboxylase;","map00630; map00710","Glyoxylate and dicarboxylate metabolism; Carbon fixation in photosynthetic organisms","rcp","rsk","rpa","rru","","ava","ana","cre","naz"
"","","x","C00197","3-Phospho-D-glycerate;","C01182","D-Ribulose 1,5-bisphosphate","4.1.1.39","ribulose-bisphosphate carboxylase;","map00630; map00710","Glyoxylate and dicarboxylate metabolism; Carbon fixation in photosynthetic organisms","rcp","rsk","rpa","rru","","ava","ana","cre","naz"
"","","x","C00199","D-Ribulose 5-phosphate","C01182","D-Ribulose 1,5-bisphosphate","2.7.1.19","phosphoribulokinase;","map00710","Carbon fixation in photosynthetic organisms","rcp","rsk","rpa","rru","cau","ava","ana","cre","naz"
"","","x","C00199","D-Ribulose 5-phosphate","C00231","D-Xylulose 5-phosphate","5.1.3.1","ribulose-phosphate 3-epimerase;","map00030; map00040; map00710","Pentose phosphate pathway; Pentose and glucuronate interconversions; Carbon fixation in photosynthetic organisms","rcp","rsk","rpa","rru","cau","ava","ana","cre","naz"
"","","x","C00117","D-Ribose 5-phosphate;","C00199","D-Ribulose 5-phosphate","5.3.1.6","ribose-5-phosphate isomerase;","map00030; map00710","Pentose phosphate pathway; Carbon fixation in photosynthetic organisms","rcp","rsk","rpa","rru","cau","ava","ana","cre","naz"
"","","x","C00117","D-Ribose 5-phosphate;","C05382","Sedoheptulose 7-phosphate;","2.2.1.1","transketolase;","map00030; map00710","Pentose phosphate pathway; Carbon fixation in photosynthetic organisms","rcp","rsk","rpa","rru","cau","ava","ana","cre","naz"
"","","x","C00197","3-Phospho-D-glycerate;","C01182","D-Ribulose 1,5-bisphosphate","4.1.1.39","ribulose-bisphosphate carboxylase;","map00630; map00710","Glyoxylate and dicarboxylate metabolism; Carbon fixation in photosynthetic organisms","rcp","rsk","rpa","rru","","ava","ana","cre","naz"
"","","x","C00988","2-Phosphoglycolate;","C01182","D-Ribulose 1,5-bisphosphate","4.1.1.39","ribulose-bisphosphate carboxylase;","map00630","Glyoxylate and dicarboxylate metabolism","rcp","rsk","rpa","rru","","ava","ana","cre","naz"
"","","x","C00160","Glycolate;","C00988","2-Phosphoglycolate;","3.1.3.18","phosphoglycolate phosphatase;","map00630","Glyoxylate and dicarboxylate metabolism","rcp","rsk","rpa","rru","cau","ava","ana","","naz"
"","","x","C00036","Oxaloacetate;","C00149","(S)-Malate;","1.1.1.37","malate dehydrogenase;","map00020; map00620; map00630; map00710; map00720","Citrate cycle (TCA cycle); Pyruvate metabolism; Glyoxylate and dicarboxylate metabolism; Carbon fixation in photosynthetic organisms; Reductive carboxylate cycle (CO2 fixation)","rcp","rsk","rpa","rru","cau","ava","ana","cre",""
"","","x","C00036","Oxaloacetate;","C00049","L-Aspartate;","2.6.1.1","aspartate transaminase;","map00250; map00710","Alanine, aspartate and glutamate metabolism; Carbon fixation in photosynthetic organisms","rcp","rsk","rpa","rru","cau","ava","ana","cre","naz"
"","","x","C00197","3-Phospho-D-glycerate;","C00236","3-Phospho-D-glyceroyl phosphate;","2.7.2.3","phosphoglycerate kinase;","map00010; map00710","Glycolysis / Gluconeogenesis; Carbon fixation in photosynthetic organisms","rcp","rsk","rpa","rru","cau","ava","ana","cre","naz"
"","","x","C00011","CO2;","C00058","Formate;","1.2.1.2","formate dehydrogenase;","map00630; map00680","Glyoxylate and dicarboxylate metabolism; Methane metabolism","rcp","rsk","rpa","rru","cau","ava","ana","",""

"Subsystem 23","0.03968253968253968","","","","","","","","","","rcp","rsk","rpa","rru","","","","",""
"","","i","C00024","Acetyl-CoA;","C00222","3-Oxopropanoate;","1.2.1.27","methylmalonate-semialdehyde dehydrogenase (acylating);","map00562; map00640","Inositol phosphate metabolism; Propanoate metabolism","rcp","rsk","rpa","rru","","","","cre",""
"","","s","C04652","UDP-2,3-bis(3-hydroxytetradecanoyl)glucosamine;","C04932","2,3,2',3'-Tetrakis(3-hydroxytetradecanoyl)-D-glucosaminyl-1,6-beta-","2.4.1.182","lipid-A-disaccharide synthase","map00540","Lipopolysaccharide biosynthesis","rcp","rsk","rpa","rru","","ava","ana","","naz"
"","","x","C00024","Acetyl-CoA;","C00158","Citrate;","2.3.3.1","citrate (Si)-synthase;","map00020; map00630","Citrate cycle (TCA cycle); Glyoxylate and dicarboxylate metabolism","rcp","rsk","rpa","rru","cau","ava","ana","cre","naz"
"","","x","C00158","Citrate;","C00417","cis-Aconitate;","4.2.1.3","aconitate hydratase;","map00020; map00630; map00720","Citrate cycle (TCA cycle); Glyoxylate and dicarboxylate metabolism; Reductive carboxylate cycle (CO2 fixation)","rcp","rsk","rpa","rru","cau","ava","ana","cre","naz"
"","","x","C00024","Acetyl-CoA;","C03939","Acetyl-[acyl-carrier protein]","2.3.1.-","<Transferases; Acyltransferases; Transferring groups other than amino-acyl groups>","map00061","Fatty acid biosynthesis","rcp","rsk","rpa","rru","cau","ava","ana","cre","naz"
"","","x","C03939","Acetyl-[acyl-carrier protein]","C05744","Acetoacetyl-[acp];","2.3.1.-","<Transferases; Acyltransferases; Transferring groups other than amino-acyl groups>","map00061","Fatty acid biosynthesis","rcp","rsk","rpa","rru","cau","ava","ana","cre","naz"
"","","x","C00022","Pyruvate;","C00024","Acetyl-CoA;","1.8.1.4","dihydrolipoyl dehydrogenase;","map00010; map00020; map00620","Glycolysis / Gluconeogenesis; Citrate cycle (TCA cycle); Pyruvate metabolism","rcp","rsk","rpa","rru","cau","ava","ana","cre","naz"
"","","x","C00022","Pyruvate;","C00204","2-Dehydro-3-deoxy-D-gluconate;","4.2.1.-","<Lyases; Carbon-oxygen lyases; Hydro-lyases>","map00030; map00040","Pentose phosphate pathway; Pentose and glucuronate interconversions","rcp","rsk","rpa","rru","cau","ava","ana","cre","naz"
"","","x","C00024","Acetyl-CoA;","C03939","Acetyl-[acyl-carrier protein]","2.3.1.180","beta-ketoacyl-acyl-carrier-protein synthase III;","map00061","Fatty acid biosynthesis","rcp","rsk","rpa","rru","cau","ava","ana","cre","naz"
"","","x","C00024","Acetyl-CoA;","C00083","Malonyl-CoA;","6.4.1.2","acetyl-CoA carboxylase;","map00061; map00253; map00620; map00640","Fatty acid biosynthesis; Tetracycline biosynthesis; Pyruvate metabolism; Propanoate metabolism","rcp","rsk","rpa","rru","cau","ava","ana","cre","naz"
"","","x","C04652","UDP-2,3-bis(3-hydroxytetradecanoyl)glucosamine;","C06022","UDP-3-O-(3-hydroxytetradecanoyl)-D-glucosamine;","2.3.1.-","<Transferases; Acyltransferases; Transferring groups other than amino-acyl groups>","map00540","Lipopolysaccharide biosynthesis","rcp","rsk","rpa","rru","cau","ava","ana","cre","naz"
"","","x","C04919","2,3,2'3'-Tetrakis(3-hydroxytetradecanoyl)-D-glucosaminyl-1,6-beta-D-","C04932","2,3,2',3'-Tetrakis(3-hydroxytetradecanoyl)-D-glucosaminyl-1,6-beta-","2.7.1.130","tetraacyldisaccharide 4'-kinase;","map00540","Lipopolysaccharide biosynthesis","rcp","rsk","rpa","rru","","","","",""
"","","x","C01209","Malonyl-[acyl-carrier protein]","C05744","Acetoacetyl-[acp];","2.3.1.-","<Transferases; Acyltransferases; Transferring groups other than amino-acyl groups>","map00061","Fatty acid biosynthesis","rcp","rsk","rpa","rru","cau","ava","ana","cre","naz"
"","","x","C01209","Malonyl-[acyl-carrier protein]","C05750","3-Oxooctanoyl-[acp];","2.3.1.-","<Transferases; Acyltransferases; Transferring groups other than amino-acyl groups>","map00061","Fatty acid biosynthesis","rcp","rsk","rpa","rru","cau","ava","ana","cre","naz"
"","","x","C01209","Malonyl-[acyl-carrier protein]","C05762","3-Oxohexadecanoyl-[acp];","2.3.1.179","beta-ketoacyl-acyl-carrier-protein synthase II;","map00061","Fatty acid biosynthesis","rcp","rsk","rpa","rru","cau","ava","ana","cre","naz"
"","","x","C04633","(3R)-3-Hydroxypalmitoyl-[acyl-carrier protein];","C05762","3-Oxohexadecanoyl-[acp];","2.3.1.-","<Transferases; Acyltransferases; Transferring groups other than amino-acyl groups>","map00061","Fatty acid biosynthesis","rcp","rsk","rpa","rru","cau","ava","ana","cre","naz"
"","","x","C04633","(3R)-3-Hydroxypalmitoyl-[acyl-carrier protein];","C05763","trans-Hexadec-2-enoyl-[acp];","4.2.1.-","<Lyases; Carbon-oxygen lyases; Hydro-lyases>","map00061","Fatty acid biosynthesis","rcp","rsk","rpa","rru","cau","ava","ana","cre","naz"
"","","x","C01209","Malonyl-[acyl-carrier protein]","C05753","3-Oxodecanoyl-[acp];","2.3.1.-","<Transferases; Acyltransferases; Transferring groups other than amino-acyl groups>","map00061","Fatty acid biosynthesis","rcp","rsk","rpa","rru","cau","ava","ana","cre","naz"
"","","x","C05752","Octanoyl-[acp];","C05753","3-Oxodecanoyl-[acp];","2.3.1.179","beta-ketoacyl-acyl-carrier-protein synthase II;","map00061","Fatty acid biosynthesis","rcp","rsk","rpa","rru","cau","ava","ana","cre","naz"
"","","x","C01209","Malonyl-[acyl-carrier protein]","C05753","3-Oxodecanoyl-[acp];","2.3.1.179","beta-ketoacyl-acyl-carrier-protein synthase II;","map00061","Fatty acid biosynthesis","rcp","rsk","rpa","rru","cau","ava","ana","cre","naz"
"","","x","C04620","(3R)-3-Hydroxyoctanoyl-[acyl-carrier protein];","C05750","3-Oxooctanoyl-[acp];","2.3.1.-","<Transferases; Acyltransferases; Transferring groups other than amino-acyl groups>","map00061","Fatty acid biosynthesis","rcp","rsk","rpa","rru","cau","ava","ana","cre","naz"
"","","x","C04620","(3R)-3-Hydroxyoctanoyl-[acyl-carrier protein];","C05751","trans-Oct-2-enoyl-[acp];","2.3.1.-","<Transferases; Acyltransferases; Transferring groups other than amino-acyl groups>","map00061","Fatty acid biosynthesis","rcp","rsk","rpa","rru","cau","ava","ana","cre","naz"
"","","x","C01209","Malonyl-[acyl-carrier protein]","C05759","3-Oxotetradecanoyl-[acp];","2.3.1.179","beta-ketoacyl-acyl-carrier-protein synthase II;","map00061","Fatty acid biosynthesis","rcp","rsk","rpa","rru","cau","ava","ana","cre","naz"
"","","x","C04688","(3R)-3-Hydroxytetradecanoyl-[acyl-carrier protein];","C05759","3-Oxotetradecanoyl-[acp];","2.3.1.-","<Transferases; Acyltransferases; Transferring groups other than amino-acyl groups>","map00061","Fatty acid biosynthesis","rcp","rsk","rpa","rru","cau","ava","ana","cre","naz"
"","","x","C05223","Dodecanoyl-[acyl-carrier protein];","C05759","3-Oxotetradecanoyl-[acp];","2.3.1.179","beta-ketoacyl-acyl-carrier-protein synthase II;","map00061","Fatty acid biosynthesis","rcp","rsk","rpa","rru","cau","ava","ana","cre","naz"
"","","x","C05749","Hexanoyl-[acp];","C05750","3-Oxooctanoyl-[acp];","2.3.1.179","beta-ketoacyl-acyl-carrier-protein synthase II;","map00061","Fatty acid biosynthesis","rcp","rsk","rpa","rru","cau","ava","ana","cre","naz"
"","","x","C05748","trans-Hex-2-enoyl-[acp];","C05749","Hexanoyl-[acp];","2.3.1.-","<Transferases; Acyltransferases; Transferring groups other than amino-acyl groups>","map00061","Fatty acid biosynthesis","rcp","rsk","rpa","rru","cau","ava","ana","cre","naz"
"","","x","C01209","Malonyl-[acyl-carrier protein]","C05759","3-Oxotetradecanoyl-[acp];","2.3.1.-","<Transferases; Acyltransferases; Transferring groups other than amino-acyl groups>","map00061","Fatty acid biosynthesis","rcp","rsk","rpa","rru","cau","ava","ana","cre","naz"
"","","x","C05748","trans-Hex-2-enoyl-[acp];","C05749","Hexanoyl-[acp];","1.3.1.9","enoyl-[acyl-carrier-protein] reductase (NADH);","map00061","Fatty acid biosynthesis","rcp","rsk","rpa","rru","cau","ava","ana","cre","naz"
"","","x","C03939","Acetyl-[acyl-carrier protein]","C05744","Acetoacetyl-[acp];","2.3.1.179","beta-ketoacyl-acyl-carrier-protein synthase II;","map00061","Fatty acid biosynthesis","rcp","rsk","rpa","rru","cau","ava","ana","cre","naz"
"","","x","C03939","Acetyl-[acyl-carrier protein]","C05744","Acetoacetyl-[acp];","2.3.1.180","beta-ketoacyl-acyl-carrier-protein synthase III;","map00061","Fatty acid biosynthesis","rcp","rsk","rpa","rru","cau","ava","ana","cre","naz"
"","","x","C05763","trans-Hexadec-2-enoyl-[acp];","C05764","Hexadecanoyl-[acp];","1.3.1.9","enoyl-[acyl-carrier-protein] reductase (NADH);","map00061","Fatty acid biosynthesis","rcp","rsk","rpa","rru","cau","ava","ana","cre","naz"
"","","x","C01209","Malonyl-[acyl-carrier protein]","C05756","3-Oxododecanoyl-[acp];","2.3.1.179","beta-ketoacyl-acyl-carrier-protein synthase II;","map00061","Fatty acid biosynthesis","rcp","rsk","rpa","rru","cau","ava","ana","cre","naz"
"","","x","C05755","Decanoyl-[acp];","C05756","3-Oxododecanoyl-[acp];","2.3.1.179","beta-ketoacyl-acyl-carrier-protein synthase II;","map00061","Fatty acid biosynthesis","rcp","rsk","rpa","rru","cau","ava","ana","cre","naz"
"","","x","C05754","trans-Dec-2-enoyl-[acp];","C05755","Decanoyl-[acp];","2.3.1.-","<Transferases; Acyltransferases; Transferring groups other than amino-acyl groups>","map00061","Fatty acid biosynthesis","rcp","rsk","rpa","rru","cau","ava","ana","cre","naz"
"","","x","C05756","3-Oxododecanoyl-[acp];","C05757","(R)-3-Hydroxydodecanoyl-[acp];","2.3.1.-","<Transferases; Acyltransferases; Transferring groups other than amino-acyl groups>","map00061","Fatty acid biosynthesis","rcp","rsk","rpa","rru","cau","ava","ana","cre","naz"
"","","x","C05757","(R)-3-Hydroxydodecanoyl-[acp];","C05758","trans-Dodec-2-enoyl-[acp];","2.3.1.-","<Transferases; Acyltransferases; Transferring groups other than amino-acyl groups>","map00061","Fatty acid biosynthesis","rcp","rsk","rpa","rru","cau","ava","ana","cre","naz"
"","","x","C05757","(R)-3-Hydroxydodecanoyl-[acp];","C05758","trans-Dodec-2-enoyl-[acp];","4.2.1.-","<Lyases; Carbon-oxygen lyases; Hydro-lyases>","map00061","Fatty acid biosynthesis","rcp","rsk","rpa","rru","cau","ava","ana","cre","naz"
"","","x","C04633","(3R)-3-Hydroxypalmitoyl-[acyl-carrier protein];","C05763","trans-Hexadec-2-enoyl-[acp];","2.3.1.-","<Transferases; Acyltransferases; Transferring groups other than amino-acyl groups>","map00061","Fatty acid biosynthesis","rcp","rsk","rpa","rru","cau","ava","ana","cre","naz"
"","","x","C05749","Hexanoyl-[acp];","C05750","3-Oxooctanoyl-[acp];","2.3.1.-","<Transferases; Acyltransferases; Transferring groups other than amino-acyl groups>","map00061","Fatty acid biosynthesis","rcp","rsk","rpa","rru","cau","ava","ana","cre","naz"
"","","x","C00024","Acetyl-CoA;","C00083","Malonyl-CoA;","6.3.4.14","biotin carboxylase;","map00061","Fatty acid biosynthesis","rcp","rsk","rpa","rru","cau","ava","ana","cre","naz"
"","","x","C00083","Malonyl-CoA;","C01209","Malonyl-[acyl-carrier protein]","2.3.1.39","[acyl-carrier-protein] S-malonyltransferase;","map00061","Fatty acid biosynthesis","rcp","rsk","rpa","rru","cau","ava","ana","cre","naz"
"","","x","C01209","Malonyl-[acyl-carrier protein]","C05746","3-Oxohexanoyl-[acp];","2.3.1.-","<Transferases; Acyltransferases; Transferring groups other than amino-acyl groups>","map00061","Fatty acid biosynthesis","rcp","rsk","rpa","rru","cau","ava","ana","cre","naz"
"","","x","C05755","Decanoyl-[acp];","C05756","3-Oxododecanoyl-[acp];","2.3.1.-","<Transferases; Acyltransferases; Transferring groups other than amino-acyl groups>","map00061","Fatty acid biosynthesis","rcp","rsk","rpa","rru","cau","ava","ana","cre","naz"
"","","x","C00024","Acetyl-CoA;","C00332","Acetoacetyl-CoA;","2.3.1.9","acetyl-CoA C-acetyltransferase;","map00071; map00072; map00280; map00310; map00380; map00620; map00632; map00640; map00650; map00900","Fatty acid metabolism; Synthesis and degradation of ketone bodies; Valine, leucine and isoleucine degradation; Lysine degradation; Tryptophan metabolism; Pyruvate metabolism; Benzoate degradation via CoA ligation; Propanoate metabolism; Butanoate metabolism; Terpenoid backbone biosynthesis","rcp","rsk","rpa","rru","cau","","","cre",""
"","","x","C05746","3-Oxohexanoyl-[acp];","C05747","(R)-3-Hydroxyhexanoyl-[acp];","2.3.1.-","<Transferases; Acyltransferases; Transferring groups other than amino-acyl groups>","map00061","Fatty acid biosynthesis","rcp","rsk","rpa","rru","cau","ava","ana","cre","naz"
"","","x","C04919","2,3,2'3'-Tetrakis(3-hydroxytetradecanoyl)-D-glucosaminyl-1,6-beta-D-","C06024","3-Deoxy-D-manno-octulosonyl-lipid IV(A);","2.-.-.-","<Transferases>","map00540","Lipopolysaccharide biosynthesis","rcp","rsk","rpa","rru","cau","ava","ana","","naz"
"","","x","C04121","CMP-3-deoxy-D-manno-octulosonate;","C06024","3-Deoxy-D-manno-octulosonyl-lipid IV(A);","2.-.-.-","<Transferases>","map00540","Lipopolysaccharide biosynthesis","rcp","rsk","rpa","rru","cau","ava","ana","","naz"
"","","x","C05747","(R)-3-Hydroxyhexanoyl-[acp];","C05748","trans-Hex-2-enoyl-[acp];","2.3.1.-","<Transferases; Acyltransferases; Transferring groups other than amino-acyl groups>","map00061","Fatty acid biosynthesis","rcp","rsk","rpa","rru","cau","ava","ana","cre","naz"
"","","x","C00022","Pyruvate;","C00024","Acetyl-CoA;","2.3.1.12","dihydrolipoyllysine-residue acetyltransferase;","map00010; map00020; map00620","Glycolysis / Gluconeogenesis; Citrate cycle (TCA cycle); Pyruvate metabolism","rcp","rsk","rpa","rru","cau","ava","ana","cre","naz"
"","","x","C01209","Malonyl-[acyl-carrier protein]","C05746","3-Oxohexanoyl-[acp];","2.3.1.179","beta-ketoacyl-acyl-carrier-protein synthase II;","map00061","Fatty acid biosynthesis","rcp","rsk","rpa","rru","cau","ava","ana","cre","naz"
"","","x","C04688","(3R)-3-Hydroxytetradecanoyl-[acyl-carrier protein];","C05760","trans-Tetradec-2-enoyl-[acp];","2.3.1.-","<Transferases; Acyltransferases; Transferring groups other than amino-acyl groups>","map00061","Fatty acid biosynthesis","rcp","rsk","rpa","rru","cau","ava","ana","cre","naz"
"","","x","C05760","trans-Tetradec-2-enoyl-[acp];","C05761","Tetradecanoyl-[acp];","1.3.1.9","enoyl-[acyl-carrier-protein] reductase (NADH);","map00061","Fatty acid biosynthesis","rcp","rsk","rpa","rru","cau","ava","ana","cre","naz"
"","","x","C05760","trans-Tetradec-2-enoyl-[acp];","C05761","Tetradecanoyl-[acp];","2.3.1.-","<Transferases; Acyltransferases; Transferring groups other than amino-acyl groups>","map00061","Fatty acid biosynthesis","rcp","rsk","rpa","rru","cau","ava","ana","cre","naz"
"","","x","C05751","trans-Oct-2-enoyl-[acp];","C05752","Octanoyl-[acp];","2.3.1.-","<Transferases; Acyltransferases; Transferring groups other than amino-acyl groups>","map00061","Fatty acid biosynthesis","rcp","rsk","rpa","rru","cau","ava","ana","cre","naz"
"","","x","C00022","Pyruvate;","C11437","1-Deoxy-D-xylulose 5-phosphate","2.2.1.7","1-deoxy-D-xylulose-5-phosphate synthase;","map00900","Terpenoid backbone biosynthesis","rcp","rsk","rpa","rru","","ava","ana","cre","naz"
"","","x","C04620","(3R)-3-Hydroxyoctanoyl-[acyl-carrier protein];","C05751","trans-Oct-2-enoyl-[acp];","4.2.1.-","<Lyases; Carbon-oxygen lyases; Hydro-lyases>","map00061","Fatty acid biosynthesis","rcp","rsk","rpa","rru","cau","ava","ana","cre","naz"
"","","x","C00022","Pyruvate;","C05125","2-(alpha-Hydroxyethyl)thiamine diphosphate;","1.2.4.1","pyruvate dehydrogenase (acetyl-transferring);","map00010; map00020; map00290; map00620; map00650","Glycolysis / Gluconeogenesis; Citrate cycle (TCA cycle); Valine, leucine and isoleucine biosynthesis; Pyruvate metabolism; Butanoate metabolism","rcp","rsk","rpa","rru","cau","ava","ana","cre","naz"
"","","x","C05125","2-(alpha-Hydroxyethyl)thiamine diphosphate;","C06006","(S)-2-Aceto-2-hydroxybutanoate;","2.2.1.6","acetolactate synthase;","map00290","Valine, leucine and isoleucine biosynthesis","rcp","rsk","rpa","rru","cau","ava","ana","cre","naz"
"","","x","C06006","(S)-2-Aceto-2-hydroxybutanoate;","C06007","(R)-2,3-Dihydroxy-3-methylpentanoate;","1.1.1.86","ketol-acid reductoisomerase;","map00290","Valine, leucine and isoleucine biosynthesis","rcp","rsk","rpa","rru","cau","ava","ana","cre","naz"
"","","x","C00671","(S)-3-Methyl-2-oxopentanoic acid;","C06007","(R)-2,3-Dihydroxy-3-methylpentanoate;","4.2.1.9","dihydroxy-acid dehydratase;","map00290","Valine, leucine and isoleucine biosynthesis","rcp","rsk","rpa","rru","cau","ava","ana","cre","naz"
"","","x","C00109","2-Oxobutanoate;","C06006","(S)-2-Aceto-2-hydroxybutanoate;","2.2.1.6","acetolactate synthase;","map00290","Valine, leucine and isoleucine biosynthesis","rcp","rsk","rpa","rru","cau","ava","ana","cre","naz"
"","","x","C00109","2-Oxobutanoate;","C00188","L-Threonine;","4.3.1.19","threonine ammonia-lyase;","map00260; map00290","Glycine, serine and threonine metabolism; Valine, leucine and isoleucine biosynthesis","rcp","rsk","rpa","rru","cau","ava","ana","cre","naz"
"","","x","C00407","L-Isoleucine;","C00671","(S)-3-Methyl-2-oxopentanoic acid;","2.6.1.42","branched-chain-amino-acid transaminase;","map00280; map00290; map00966","Valine, leucine and isoleucine degradation; Valine, leucine and isoleucine biosynthesis; Glucosinolate biosynthesis","rcp","rsk","rpa","rru","cau","","","cre",""
"","","x","C01187","3-Deoxy-D-manno-octulosonate;","C04121","CMP-3-deoxy-D-manno-octulosonate;","2.7.7.38","3-deoxy-manno-octulosonate cytidylyltransferase;","map00540","Lipopolysaccharide biosynthesis","rcp","rsk","rpa","rru","","","","",""
"","","x","C00022","Pyruvate;","C05125","2-(alpha-Hydroxyethyl)thiamine diphosphate;","2.2.1.6","acetolactate synthase;","map00290; map00650","Valine, leucine and isoleucine biosynthesis; Butanoate metabolism","rcp","rsk","rpa","rru","cau","ava","ana","cre","naz"
"","","x","C04688","(3R)-3-Hydroxytetradecanoyl-[acyl-carrier protein];","C05760","trans-Tetradec-2-enoyl-[acp];","4.2.1.-","<Lyases; Carbon-oxygen lyases; Hydro-lyases>","map00061","Fatty acid biosynthesis","rcp","rsk","rpa","rru","cau","ava","ana","cre","naz"
"","","x","C01209","Malonyl-[acyl-carrier protein]","C05744","Acetoacetyl-[acp];","2.3.1.179","beta-ketoacyl-acyl-carrier-protein synthase II;","map00061","Fatty acid biosynthesis","rcp","rsk","rpa","rru","cau","ava","ana","cre","naz"
"","","x","C05752","Octanoyl-[acp];","C16239","Lipoyl-[acp];","2.8.1.8","lipoyl synthase;","map00785","Lipoic acid metabolism","rcp","rsk","rpa","rru","cau","ava","ana","cre","naz"
"","","x","C00204","2-Dehydro-3-deoxy-D-gluconate;","C00577","D-Glyceraldehyde","4.2.1.-","<Lyases; Carbon-oxygen lyases; Hydro-lyases>","map00030","Pentose phosphate pathway","rcp","rsk","rpa","rru","cau","ava","ana","cre","naz"
"","","x","C00024","Acetyl-CoA;","C01251","(R)-2-Hydroxybutane-1,2,4-tricarboxylate;","2.3.3.14","homocitrate synthase;","map00300; map00620","Lysine biosynthesis; Pyruvate metabolism","rcp","rsk","rpa","rru","","ava","ana","","naz"
"","","x","C00037","Glycine;","C00188","L-Threonine;","4.1.2.5","threonine aldolase;","map00260","Glycine, serine and threonine metabolism","rcp","rsk","rpa","rru","cau","ava","ana","",""
"","","x","C00037","Glycine;","C01419","Cys-Gly;","3.4.11.1","leucyl aminopeptidase;","map00480","Glutathione metabolism","rcp","rsk","rpa","rru","cau","ava","ana","cre","naz"
"","","x","C00037","Glycine;","C00430","5-Aminolevulinate;","2.3.1.37","5-aminolevulinate synthase;","map00260; map00860","Glycine, serine and threonine metabolism; Porphyrin and chlorophyll metabolism","rcp","rsk","rpa","rru","","","","",""
"","","x","C00037","Glycine;","C00051","Glutathione;","6.3.2.3","glutathione synthase;","map00480","Glutathione metabolism","rcp","rsk","rpa","rru","","ava","ana","cre","naz"
"","","x","C00097","L-Cysteine;","C01419","Cys-Gly;","3.4.11.1","leucyl aminopeptidase;","map00480","Glutathione metabolism","rcp","rsk","rpa","rru","cau","ava","ana","cre","naz"
"","","x","C00022","Pyruvate;","C00074","Phosphoenolpyruvate;","2.7.1.40","pyruvate kinase;","map00010; map00620; map00710","Glycolysis / Gluconeogenesis; Pyruvate metabolism; Carbon fixation in photosynthetic organisms","rcp","rsk","rpa","rru","cau","ava","ana","cre","naz"
"","","x","C00430","5-Aminolevulinate;","C00931","Porphobilinogen","4.2.1.24","porphobilinogen synthase;","map00860","Porphyrin and chlorophyll metabolism","rcp","rsk","rpa","rru","cau","ava","ana","cre","naz"
"","","x","C00931","Porphobilinogen","C01024","Hydroxymethylbilane","2.5.1.61","hydroxymethylbilane synthase;","map00860","Porphyrin and chlorophyll metabolism","rcp","rsk","rpa","rru","cau","ava","ana","cre","naz"
"","","x","C01024","Hydroxymethylbilane","C01051","Uroporphyrinogen III","4.2.1.75","uroporphyrinogen-III synthase;","map00860","Porphyrin and chlorophyll metabolism","rcp","rsk","rpa","rru","cau","ava","ana","cre",""
"","","x","C01209","Malonyl-[acyl-carrier protein]","C05756","3-Oxododecanoyl-[acp];","2.3.1.-","<Transferases; Acyltransferases; Transferring groups other than amino-acyl groups>","map00061","Fatty acid biosynthesis","rcp","rsk","rpa","rru","cau","ava","ana","cre","naz"
"","","x","C01209","Malonyl-[acyl-carrier protein]","C05750","3-Oxooctanoyl-[acp];","2.3.1.179","beta-ketoacyl-acyl-carrier-protein synthase II;","map00061","Fatty acid biosynthesis","rcp","rsk","rpa","rru","cau","ava","ana","cre","naz"
"","","x","C05125","2-(alpha-Hydroxyethyl)thiamine diphosphate;","C06010","(S)-2-Acetolactate;","2.2.1.6","acetolactate synthase;","map00290","Valine, leucine and isoleucine biosynthesis","rcp","rsk","rpa","rru","cau","ava","ana","cre","naz"
"","","x","C04272","(R)-2,3-Dihydroxy-3-methylbutanoate;","C06010","(S)-2-Acetolactate;","1.1.1.86","ketol-acid reductoisomerase;","map00290","Valine, leucine and isoleucine biosynthesis","rcp","rsk","rpa","rru","cau","ava","ana","cre","naz"
"","","x","C00141","3-Methyl-2-oxobutanoic acid;","C04272","(R)-2,3-Dihydroxy-3-methylbutanoate;","4.2.1.9","dihydroxy-acid dehydratase;","map00290","Valine, leucine and isoleucine biosynthesis","rcp","rsk","rpa","rru","cau","ava","ana","cre","naz"
"","","x","C00141","3-Methyl-2-oxobutanoic acid;","C02504","(2S)-2-Isopropylmalate;","2.3.3.13","2-isopropylmalate synthase;","map00290","Valine, leucine and isoleucine biosynthesis","rcp","rsk","rpa","rru","cau","ava","ana","cre","naz"
"","","x","C00141","3-Methyl-2-oxobutanoic acid;","C00183","L-Valine;","2.6.1.42","branched-chain-amino-acid transaminase;","map00280; map00290; map00770; map00966","Valine, leucine and isoleucine degradation; Valine, leucine and isoleucine biosynthesis; Pantothenate and CoA biosynthesis; Glucosinolate biosynthesis","rcp","rsk","rpa","rru","cau","","","cre",""
"","","x","C00026","2-Oxoglutarate;","C01251","(R)-2-Hydroxybutane-1,2,4-tricarboxylate;","2.3.3.14","homocitrate synthase;","map00300","Lysine biosynthesis","rcp","rsk","rpa","rru","","ava","ana","","naz"
"","","x","C00026","2-Oxoglutarate;","C00311","Isocitrate;","1.1.1.42","isocitrate dehydrogenase (NADP+);","map00020; map00720","Citrate cycle (TCA cycle); Reductive carboxylate cycle (CO2 fixation)","rcp","rsk","rpa","rru","","ava","ana","cre","naz"
"","","x","C00025","L-Glutamate;","C00026","2-Oxoglutarate;","2.6.1.1","aspartate transaminase;","map00250","Alanine, aspartate and glutamate metabolism","rcp","rsk","rpa","rru","cau","ava","ana","cre","naz"
"","","x","C00025","L-Glutamate;","C00049","L-Aspartate;","2.6.1.1","aspartate transaminase;","map00250; map00330","Alanine, aspartate and glutamate metabolism; Arginine and proline metabolism","rcp","rsk","rpa","rru","cau","ava","ana","cre","naz"
"","","x","C00049","L-Aspartate;","C05840","Iminoaspartate;","1.4.3.16","L-aspartate oxidase;","map00760","Nicotinate and nicotinamide metabolism","rcp","rsk","rpa","rru","cau","ava","ana","cre","naz"
"","","x","C00036","Oxaloacetate;","C00049","L-Aspartate;","2.6.1.1","aspartate transaminase;","map00250; map00710","Alanine, aspartate and glutamate metabolism; Carbon fixation in photosynthetic organisms","rcp","rsk","rpa","rru","cau","ava","ana","cre","naz"
"","","x","C00049","L-Aspartate;","C03082","4-Phospho-L-aspartate;","2.7.2.4","aspartate kinase;","map00260; map00270; map00300","Glycine, serine and threonine metabolism; Cysteine and methionine metabolism; Lysine biosynthesis","rcp","rsk","rpa","rru","cau","ava","ana","cre","naz"
"","","x","C00441","L-Aspartate 4-semialdehyde;","C03082","4-Phospho-L-aspartate;","1.2.1.11","aspartate-semialdehyde dehydrogenase;","map00260; map00270; map00300","Glycine, serine and threonine metabolism; Cysteine and methionine metabolism; Lysine biosynthesis","rcp","rsk","rpa","rru","cau","ava","ana","cre","naz"
"","","x","C00441","L-Aspartate 4-semialdehyde;","C03340","L-2,3-Dihydrodipicolinate;","4.2.1.52","dihydrodipicolinate synthase;","map00300","Lysine biosynthesis","rcp","rsk","rpa","rru","cau","ava","ana","cre","naz"
"","","x","C00025","L-Glutamate;","C00624","N-Acetyl-L-glutamate;","2.3.1.1","amino-acid N-acetyltransferase;","map00330","Arginine and proline metabolism","rcp","rsk","rpa","rru","cau","ava","ana","cre","naz"
"","","x","C00624","N-Acetyl-L-glutamate;","C04133","N-Acetyl-L-glutamate 5-phosphate;","2.7.2.8","acetylglutamate kinase;","map00330","Arginine and proline metabolism","rcp","rsk","rpa","rru","cau","ava","ana","cre","naz"
"","","x","C00036","Oxaloacetate;","C00149","(S)-Malate;","1.1.1.37","malate dehydrogenase;","map00020; map00620; map00630; map00710; map00720","Citrate cycle (TCA cycle); Pyruvate metabolism; Glyoxylate and dicarboxylate metabolism; Carbon fixation in photosynthetic organisms; Reductive carboxylate cycle (CO2 fixation)","rcp","rsk","rpa","rru","cau","ava","ana","cre",""
"","","x","C00122","Fumarate;","C00149","(S)-Malate;","4.2.1.2","fumarate hydratase;","map00020; map00720","Citrate cycle (TCA cycle); Reductive carboxylate cycle (CO2 fixation)","rcp","rsk","rpa","rru","cau","ava","ana","cre",""
"","","x","C00049","L-Aspartate;","C03406","N-(L-Arginino)succinate;","6.3.4.5","argininosuccinate synthase;","map00250; map00330","Alanine, aspartate and glutamate metabolism; Arginine and proline metabolism","rcp","rsk","rpa","rru","cau","ava","ana","cre","naz"
"","","x","C00042","Succinate;","C00122","Fumarate;","1.3.99.1","succinate dehydrogenase;","map00020; map00190; map00632; map00650; map00720","Citrate cycle (TCA cycle); Oxidative phosphorylation; Benzoate degradation via CoA ligation; Butanoate metabolism; Reductive carboxylate cycle (CO2 fixation)","rcp","rsk","rpa","rru","cau","ava","ana","","naz"
"","","x","C00042","Succinate;","C00091","Succinyl-CoA;","6.2.1.5","succinate---CoA ligase (ADP-forming);","map00020; map00640; map00720","Citrate cycle (TCA cycle); Propanoate metabolism; Reductive carboxylate cycle (CO2 fixation)","rcp","rsk","rpa","rru","cau","ava","ana","cre","naz"
"","","x","C00091","Succinyl-CoA;","C01213","(R)-Methylmalonyl-CoA;","5.4.99.2","methylmalonyl-CoA mutase;","map00280; map00640","Valine, leucine and isoleucine degradation; Propanoate metabolism","rcp","rsk","rpa","rru","cau","","","",""
"","","x","C00042","Succinate;","C00232","Succinate semialdehyde;","1.2.1.16","succinate-semialdehyde dehydrogenase [NAD(P)+];","map00250; map00350; map00650","Alanine, aspartate and glutamate metabolism; Tyrosine metabolism; Butanoate metabolism","rcp","rsk","rpa","rru","cau","ava","ana","","naz"
"","","x","C00091","Succinyl-CoA;","C16254","[Dihydrolipoyllysine-residue succinyltransferase]","2.3.1.61","dihydrolipoyllysine-residue succinyltransferase;","map00020","Citrate cycle (TCA cycle)","rcp","rsk","rpa","rru","cau","","","cre",""
"","","x","C15973","Enzyme N6-(dihydrolipoyl)lysine;","C16254","[Dihydrolipoyllysine-residue succinyltransferase]","2.3.1.61","dihydrolipoyllysine-residue succinyltransferase;","map00020","Citrate cycle (TCA cycle)","rcp","rsk","rpa","rru","cau","","","cre",""
"","","x","C15972","Enzyme N6-(lipoyl)lysine;","C15973","Enzyme N6-(dihydrolipoyl)lysine;","1.8.1.4","dihydrolipoyl dehydrogenase;","map00010; map00020; map00280; map00620","Glycolysis / Gluconeogenesis; Citrate cycle (TCA cycle); Valine, leucine and isoleucine degradation; Pyruvate metabolism","rcp","rsk","rpa","rru","cau","ava","ana","cre","naz"
"","","x","C15972","Enzyme N6-(lipoyl)lysine;","C16254","[Dihydrolipoyllysine-residue succinyltransferase]","1.2.4.2","oxoglutarate dehydrogenase (succinyl-transferring);","map00020","Citrate cycle (TCA cycle)","rcp","rsk","rpa","rru","cau","","","cre",""
"","","x","C00188","L-Threonine;","C01102","O-Phospho-L-homoserine","4.2.3.1","threonine synthase;","map00260","Glycine, serine and threonine metabolism","rcp","rsk","rpa","rru","cau","ava","ana","cre","naz"
"","","x","C05754","trans-Dec-2-enoyl-[acp];","C05755","Decanoyl-[acp];","1.3.1.9","enoyl-[acyl-carrier-protein] reductase (NADH);","map00061","Fatty acid biosynthesis","rcp","rsk","rpa","rru","cau","ava","ana","cre","naz"
"","","x","C00036","Oxaloacetate;","C00158","Citrate;","2.3.3.1","citrate (Si)-synthase;","map00020; map00630","Citrate cycle (TCA cycle); Glyoxylate and dicarboxylate metabolism","rcp","rsk","rpa","rru","cau","ava","ana","cre","naz"
"","","x","C06024","3-Deoxy-D-manno-octulosonyl-lipid IV(A);","C06025","Di[3-deoxy-D-manno-octulosonyl]-lipid IV(A);","2.-.-.-","<Transferases>","map00540","Lipopolysaccharide biosynthesis","rcp","rsk","rpa","rru","cau","ava","ana","","naz"
"","","x","C00311","Isocitrate;","C05379","Oxalosuccinate;","1.1.1.42","isocitrate dehydrogenase (NADP+);","map00020","Citrate cycle (TCA cycle)","rcp","rsk","rpa","rru","","ava","ana","cre","naz"
"","","x","C00036","Oxaloacetate;","C00049","L-Aspartate;","1.4.3.16","L-aspartate oxidase;","map00250","Alanine, aspartate and glutamate metabolism","rcp","rsk","rpa","rru","cau","ava","ana","cre","naz"
"","","x","C01209","Malonyl-[acyl-carrier protein]","C05744","Acetoacetyl-[acp];","2.3.1.180","beta-ketoacyl-acyl-carrier-protein synthase III;","map00061","Fatty acid biosynthesis","rcp","rsk","rpa","rru","cau","ava","ana","cre","naz"
"","","x","C00327","L-Citrulline;","C03406","N-(L-Arginino)succinate;","6.3.4.5","argininosuccinate synthase;","map00330","Arginine and proline metabolism","rcp","rsk","rpa","rru","cau","ava","ana","cre","naz"
"","","x","C04619","(3R)-3-Hydroxydecanoyl-[acyl-carrier protein];","C05754","trans-Dec-2-enoyl-[acp];","4.2.1.-","<Lyases; Carbon-oxygen lyases; Hydro-lyases>","map00061","Fatty acid biosynthesis","rcp","rsk","rpa","rru","cau","ava","ana","cre","naz"
"","","x","C01051","Uroporphyrinogen III","C03263","Coproporphyrinogen III","4.1.1.37","uroporphyrinogen decarboxylase;","map00860","Porphyrin and chlorophyll metabolism","rcp","rsk","rpa","rru","cau","ava","ana","cre","naz"
"","","x","C05751","trans-Oct-2-enoyl-[acp];","C05752","Octanoyl-[acp];","1.3.1.9","enoyl-[acyl-carrier-protein] reductase (NADH);","map00061","Fatty acid biosynthesis","rcp","rsk","rpa","rru","cau","ava","ana","cre","naz"
"","","x","C01209","Malonyl-[acyl-carrier protein]","C05762","3-Oxohexadecanoyl-[acp];","2.3.1.-","<Transferases; Acyltransferases; Transferring groups other than amino-acyl groups>","map00061","Fatty acid biosynthesis","rcp","rsk","rpa","rru","cau","ava","ana","cre","naz"
"","","x","C01051","Uroporphyrinogen III","C02463","Precorrin 2;","2.1.1.107","uroporphyrinogen-III C-methyltransferase;","map00860","Porphyrin and chlorophyll metabolism","rcp","rsk","rpa","rru","cau","ava","ana","",""
"","","x","C02463","Precorrin 2;","C05772","Precorrin 3A","2.1.1.130","precorrin-2 C20-methyltransferase","map00860","Porphyrin and chlorophyll metabolism","rcp","rsk","rpa","rru","cau","ava","ana","","naz"
"","","x","C00332","Acetoacetyl-CoA;","C01144","(S)-3-Hydroxybutanoyl-CoA;","1.1.1.157","3-hydroxybutyryl-CoA dehydrogenase;","map00632; map00650","Benzoate degradation via CoA ligation; Butanoate metabolism","rcp","rsk","rpa","rru","","","","cre",""
"","","x","C00877","Crotonoyl-CoA;","C01144","(S)-3-Hydroxybutanoyl-CoA;","4.2.1.17","enoyl-CoA hydratase;","map00071; map00310; map00380; map00632; map00650","Fatty acid metabolism; Lysine degradation; Tryptophan metabolism; Benzoate degradation via CoA ligation; Butanoate metabolism","rcp","rsk","rpa","rru","cau","ava","ana","cre",""
"","","x","C00527","Glutaryl-CoA","C00877","Crotonoyl-CoA;","1.3.99.7","glutaryl-CoA dehydrogenase;","map00071; map00310; map00380; map00632","Fatty acid metabolism; Lysine degradation; Tryptophan metabolism; Benzoate degradation via CoA ligation","rcp","rsk","rpa","rru","cau","","","cre",""
"","","x","C00527","Glutaryl-CoA","C06157","[Dihydrolipoyllysine-residue succinyltransferase]","2.3.1.61","dihydrolipoyllysine-residue succinyltransferase;","map00310","Lysine degradation","rcp","rsk","rpa","rru","cau","","","cre",""
"","","x","C00322","2-Oxoadipate;","C06157","[Dihydrolipoyllysine-residue succinyltransferase]","1.2.4.2","oxoglutarate dehydrogenase (succinyl-transferring);","map00310","Lysine degradation","rcp","rsk","rpa","rru","cau","","","cre",""
"","","x","C02504","(2S)-2-Isopropylmalate;","C04411","(2R,3S)-3-Isopropylmalate;","4.2.1.33","3-isopropylmalate dehydratase;","map00290","Valine, leucine and isoleucine biosynthesis","rcp","rsk","rpa","rru","cau","ava","ana","cre","naz"
"","","x","C04236","(2S)-2-Isopropyl-3-oxosuccinate;","C04411","(2R,3S)-3-Isopropylmalate;","1.1.1.85","3-isopropylmalate dehydrogenase;","map00290","Valine, leucine and isoleucine biosynthesis","rcp","rsk","rpa","rru","cau","ava","ana","cre","naz"
"","","x","C00141","3-Methyl-2-oxobutanoic acid;","C00966","2-Dehydropantoate","2.1.2.11","3-methyl-2-oxobutanoate hydroxymethyltransferase;","map00770","Pantothenate and CoA biosynthesis","rcp","rsk","rpa","rru","cau","ava","ana","","naz"
"","","x","C00037","Glycine;","C05519","L-Allothreonine;","4.1.2.5","threonine aldolase;","map00260","Glycine, serine and threonine metabolism","rcp","rsk","rpa","rru","cau","ava","ana","",""
"","","x","C05746","3-Oxohexanoyl-[acp];","C05747","(R)-3-Hydroxyhexanoyl-[acp];","1.1.1.100","3-oxoacyl-[acyl-carrier-protein] reductase;","map00061","Fatty acid biosynthesis","rcp","rsk","rpa","rru","cau","ava","ana","cre","naz"
"","","x","C00037","Glycine;","C00065","L-Serine;","2.1.2.1","glycine hydroxymethyltransferase;","map00260; map00460; map00680","Glycine, serine and threonine metabolism; Cyanoamino acid metabolism; Methane metabolism","rcp","rsk","rpa","rru","cau","ava","ana","cre","naz"
"","","x","C00065","L-Serine;","C00979","O-Acetyl-L-serine;","2.3.1.30","serine O-acetyltransferase;","map00270; map00920","Cysteine and methionine metabolism; Sulfur metabolism","rcp","rsk","rpa","rru","cau","ava","ana","cre","naz"
"","","x","C00065","L-Serine;","C00143","5,10-Methylenetetrahydrofolate;","2.1.2.1","glycine hydroxymethyltransferase;","map00260; map00680","Glycine, serine and threonine metabolism; Methane metabolism","rcp","rsk","rpa","rru","cau","ava","ana","cre","naz"
"","","x","C00143","5,10-Methylenetetrahydrofolate;","C01242","S-Aminomethyldihydrolipoylprotein;","2.1.2.10","aminomethyltransferase;","map00260","Glycine, serine and threonine metabolism","rcp","rsk","rpa","rru","cau","ava","ana","cre","naz"
"","","x","C00097","L-Cysteine;","C00979","O-Acetyl-L-serine;","2.5.1.47","cysteine synthase;","map00270; map00920","Cysteine and methionine metabolism; Sulfur metabolism","rcp","rsk","rpa","rru","cau","ava","ana","cre","naz"
"","","x","C00097","L-Cysteine;","C00283","Hydrogen sulfide;","2.5.1.47","cysteine synthase;","map00270; map00920","Cysteine and methionine metabolism; Sulfur metabolism","rcp","rsk","rpa","rru","cau","ava","ana","cre","naz"
"","","x","C00097","L-Cysteine;","C00957","Mercaptopyruvate;","2.6.1.1","aspartate transaminase;","map00270","Cysteine and methionine metabolism","rcp","rsk","rpa","rru","cau","ava","ana","cre","naz"
"","","x","C04121","CMP-3-deoxy-D-manno-octulosonate;","C06025","Di[3-deoxy-D-manno-octulosonyl]-lipid IV(A);","2.-.-.-","<Transferases>","map00540","Lipopolysaccharide biosynthesis","rcp","rsk","rpa","rru","cau","ava","ana","","naz"
"","","x","C04619","(3R)-3-Hydroxydecanoyl-[acyl-carrier protein];","C05753","3-Oxodecanoyl-[acp];","1.1.1.100","3-oxoacyl-[acyl-carrier-protein] reductase;","map00061","Fatty acid biosynthesis","rcp","rsk","rpa","rru","cau","ava","ana","cre","naz"
"","","x","C00022","Pyruvate;","C00024","Acetyl-CoA;","1.2.4.1","pyruvate dehydrogenase (acetyl-transferring);","map00010; map00020; map00290; map00620; map00650","Glycolysis / Gluconeogenesis; Citrate cycle (TCA cycle); Valine, leucine and isoleucine biosynthesis; Pyruvate metabolism; Butanoate metabolism","rcp","rsk","rpa","rru","cau","ava","ana","cre","naz"
"","","x","C00025","L-Glutamate;","C03287","L-Glutamyl 5-phosphate;","2.7.2.11","glutamate 5-kinase;","map00330","Arginine and proline metabolism","rcp","rsk","rpa","rru","cau","ava","ana","cre","naz"
"","","x","C01165","L-Glutamate 5-semialdehyde;","C03287","L-Glutamyl 5-phosphate;","1.2.1.41","glutamate-5-semialdehyde dehydrogenase;","map00330","Arginine and proline metabolism","rcp","rsk","rpa","rru","cau","ava","ana","cre","naz"
"","","x","C05223","Dodecanoyl-[acyl-carrier protein];","C05758","trans-Dodec-2-enoyl-[acp];","1.3.1.9","enoyl-[acyl-carrier-protein] reductase (NADH);","map00061","Fatty acid biosynthesis","rcp","rsk","rpa","rru","cau","ava","ana","cre","naz"
"","","x","C00025","L-Glutamate;","C03912","(S)-1-Pyrroline-5-carboxylate;","1.5.1.12","1-pyrroline-5-carboxylate dehydrogenase;","map00250; map00330","Alanine, aspartate and glutamate metabolism; Arginine and proline metabolism","rcp","rsk","rpa","rru","cau","ava","ana","cre","naz"
"","","x","C00148","L-Proline;","C03912","(S)-1-Pyrroline-5-carboxylate;","1.5.1.2","pyrroline-5-carboxylate reductase;","map00330","Arginine and proline metabolism","rcp","rsk","rpa","rru","cau","ava","ana","","naz"
"","","x","C04824","2,3-Bis(3-hydroxytetradecanoyl)-beta-D-glucosaminyl 1-phosphate;","C04932","2,3,2',3'-Tetrakis(3-hydroxytetradecanoyl)-D-glucosaminyl-1,6-beta-","2.4.1.182","lipid-A-disaccharide synthase","map00540","Lipopolysaccharide biosynthesis","rcp","rsk","rpa","rru","","ava","ana","","naz"
"","","x","C00074","Phosphoenolpyruvate;","C04691","2-Dehydro-3-deoxy-D-arabino-heptonate 7-phosphate;","2.5.1.54","3-deoxy-7-phosphoheptulonate synthase;","map00400","Phenylalanine, tyrosine and tryptophan biosynthesis","rcp","rsk","rpa","rru","cau","ava","ana","cre","naz"
"","","x","C00944","3-Dehydroquinate;","C04691","2-Dehydro-3-deoxy-D-arabino-heptonate 7-phosphate;","4.2.3.4","3-dehydroquinate synthase;","map00400","Phenylalanine, tyrosine and tryptophan biosynthesis","rcp","rsk","rpa","rru","cau","ava","ana","cre","naz"
"","","x","C00279","D-Erythrose 4-phosphate","C04691","2-Dehydro-3-deoxy-D-arabino-heptonate 7-phosphate;","2.5.1.54","3-deoxy-7-phosphoheptulonate synthase;","map00400","Phenylalanine, tyrosine and tryptophan biosynthesis","rcp","rsk","rpa","rru","cau","ava","ana","cre","naz"
"","","x","C00279","D-Erythrose 4-phosphate","C05382","Sedoheptulose 7-phosphate;","2.2.1.2","transaldolase;","map00030","Pentose phosphate pathway","rcp","rsk","rpa","rru","cau","ava","ana","cre","naz"
"","","x","C00231","D-Xylulose 5-phosphate","C05382","Sedoheptulose 7-phosphate;","2.2.1.1","transketolase;","map00030; map00710","Pentose phosphate pathway; Carbon fixation in photosynthetic organisms","rcp","rsk","rpa","rru","cau","ava","ana","cre","naz"
"","","x","C00199","D-Ribulose 5-phosphate","C00231","D-Xylulose 5-phosphate","5.1.3.1","ribulose-phosphate 3-epimerase;","map00030; map00040; map00710","Pentose phosphate pathway; Pentose and glucuronate interconversions; Carbon fixation in photosynthetic organisms","rcp","rsk","rpa","rru","cau","ava","ana","cre","naz"
"","","x","C00118","D-Glyceraldehyde 3-phosphate;","C00231","D-Xylulose 5-phosphate","2.2.1.1","transketolase;","map00030; map00710","Pentose phosphate pathway; Carbon fixation in photosynthetic organisms","rcp","rsk","rpa","rru","cau","ava","ana","cre","naz"
"","","x","C00118","D-Glyceraldehyde 3-phosphate;","C05345","beta-D-Fructose 6-phosphate","2.2.1.2","transaldolase;","map00030","Pentose phosphate pathway","rcp","rsk","rpa","rru","cau","ava","ana","cre","naz"
"","","x","C00668","alpha-D-Glucose 6-phosphate","C05345","beta-D-Fructose 6-phosphate","5.3.1.9","glucose-6-phosphate isomerase;","map00010; map00030; map00500; map00520","Glycolysis / Gluconeogenesis; Pentose phosphate pathway; Starch and sucrose metabolism; Amino sugar and nucleotide sugar metabolism","rcp","rsk","rpa","rru","cau","ava","ana","cre","naz"
"","","x","C00231","D-Xylulose 5-phosphate","C05345","beta-D-Fructose 6-phosphate","2.2.1.1","transketolase;","map00030","Pentose phosphate pathway","rcp","rsk","rpa","rru","cau","ava","ana","cre","naz"
"","","x","C00118","D-Glyceraldehyde 3-phosphate;","C00236","3-Phospho-D-glyceroyl phosphate;","1.2.1.12","glyceraldehyde-3-phosphate dehydrogenase (phosphorylating);","map00010","Glycolysis / Gluconeogenesis","rcp","rsk","rpa","rru","cau","ava","ana","cre",""
"","","x","C05345","beta-D-Fructose 6-phosphate","C05378","beta-D-Fructose 1,6-bisphosphate","2.7.1.11","6-phosphofructokinase;","map00010; map00030; map00051","Glycolysis / Gluconeogenesis; Pentose phosphate pathway; Fructose and mannose metabolism","rcp","rsk","rpa","rru","cau","ava","ana","cre",""
"","","x","C00118","D-Glyceraldehyde 3-phosphate;","C00279","D-Erythrose 4-phosphate","2.2.1.1","transketolase;","map00030; map00710","Pentose phosphate pathway; Carbon fixation in photosynthetic organisms","rcp","rsk","rpa","rru","cau","ava","ana","cre","naz"
"","","x","C00668","alpha-D-Glucose 6-phosphate","C01172","beta-D-Glucose 6-phosphate","5.3.1.9","glucose-6-phosphate isomerase;","map00010; map00030; map00500","Glycolysis / Gluconeogenesis; Pentose phosphate pathway; Starch and sucrose metabolism","rcp","rsk","rpa","rru","cau","ava","ana","cre","naz"
"","","x","C00118","D-Glyceraldehyde 3-phosphate;","C00279","D-Erythrose 4-phosphate","2.2.1.2","transaldolase;","map00030","Pentose phosphate pathway","rcp","rsk","rpa","rru","cau","ava","ana","cre","naz"
"","","x","C00197","3-Phospho-D-glycerate;","C00236","3-Phospho-D-glyceroyl phosphate;","2.7.2.3","phosphoglycerate kinase;","map00010; map00710","Glycolysis / Gluconeogenesis; Carbon fixation in photosynthetic organisms","rcp","rsk","rpa","rru","cau","ava","ana","cre","naz"
"","","x","C00197","3-Phospho-D-glycerate;","C00631","2-Phospho-D-glycerate;","5.4.2.1","phosphoglycerate mutase;","map00010","Glycolysis / Gluconeogenesis","rcp","rsk","rpa","rru","cau","ava","ana","cre","naz"
"","","x","C00258","D-Glycerate;","C00631","2-Phospho-D-glycerate;","2.7.1.-","<Transferases; Transferring phosphorus-containing groups; Phosphotransferases with an alcohol group as acceptor>","map00030","Pentose phosphate pathway","rcp","rsk","rpa","rru","cau","ava","ana","","naz"
"","","x","C00197","3-Phospho-D-glycerate;","C03232","3-Phosphonooxypyruvate;","1.1.1.95","phosphoglycerate dehydrogenase;","map00260","Glycine, serine and threonine metabolism","rcp","rsk","rpa","rru","cau","ava","ana","cre","naz"
"","","x","C01005","O-Phospho-L-serine;","C03232","3-Phosphonooxypyruvate;","2.6.1.52","phosphoserine transaminase;","map00260","Glycine, serine and threonine metabolism","rcp","rsk","rpa","rru","cau","ava","ana","cre",""
"","","x","C01172","beta-D-Glucose 6-phosphate","C05345","beta-D-Fructose 6-phosphate","5.3.1.9","glucose-6-phosphate isomerase;","map00010; map00030; map00500","Glycolysis / Gluconeogenesis; Pentose phosphate pathway; Starch and sucrose metabolism","rcp","rsk","rpa","rru","cau","ava","ana","cre","naz"
"","","x","C00118","D-Glyceraldehyde 3-phosphate;","C05378","beta-D-Fructose 1,6-bisphosphate","4.1.2.13","fructose-bisphosphate aldolase;","map00010; map00030; map00051","Glycolysis / Gluconeogenesis; Pentose phosphate pathway; Fructose and mannose metabolism","rcp","rsk","rpa","rru","","ava","ana","cre","naz"
"","","x","C00117","D-Ribose 5-phosphate;","C00118","D-Glyceraldehyde 3-phosphate;","2.2.1.1","transketolase;","map00030; map00710","Pentose phosphate pathway; Carbon fixation in photosynthetic organisms","rcp","rsk","rpa","rru","cau","ava","ana","cre","naz"
"","","x","C00117","D-Ribose 5-phosphate;","C00119","5-Phospho-alpha-D-ribose 1-diphosphate;","2.7.6.1","ribose-phosphate diphosphokinase;","map00030; map00230","Pentose phosphate pathway; Purine metabolism","rcp","rsk","rpa","rru","cau","ava","ana","cre","naz"
"","","x","C00119","5-Phospho-alpha-D-ribose 1-diphosphate;","C03090","5-Phosphoribosylamine;","2.4.2.14","amidophosphoribosyltransferase;","map00230","Purine metabolism","rcp","rsk","rpa","rru","cau","ava","ana","cre","naz"
"","","x","C00119","5-Phospho-alpha-D-ribose 1-diphosphate;","C02739","1-(5-Phospho-D-ribosyl)-ATP;","2.4.2.17","ATP phosphoribosyltransferase;","map00340","Histidine metabolism","rcp","rsk","rpa","rru","cau","ava","ana","","naz"
"","","x","C03090","5-Phosphoribosylamine;","C03838","5'-Phosphoribosylglycinamide;","6.3.4.13","phosphoribosylamine---glycine ligase;","map00230","Purine metabolism","rcp","rsk","rpa","rru","cau","ava","ana","cre","naz"
"","","x","C05345","beta-D-Fructose 6-phosphate","C05378","beta-D-Fructose 1,6-bisphosphate","3.1.3.11","fructose-bisphosphatase;","map00010; map00030; map00051","Glycolysis / Gluconeogenesis; Pentose phosphate pathway; Fructose and mannose metabolism","rcp","rsk","rpa","rru","cau","ava","ana","cre","naz"
"","","x","C06025","Di[3-deoxy-D-manno-octulosonyl]-lipid IV(A);","C06251","Lauroyl-KDO2-lipid IV(A)","2.3.1.-","<Transferases; Acyltransferases; Transferring groups other than amino-acyl groups>","map00540","Lipopolysaccharide biosynthesis","rcp","rsk","rpa","rru","cau","ava","ana","cre","naz"
"","","x","C06026","Di[3-deoxy-D-manno-octulosonyl]-lipid A;","C06251","Lauroyl-KDO2-lipid IV(A)","2.3.1.-","<Transferases; Acyltransferases; Transferring groups other than amino-acyl groups>","map00540","Lipopolysaccharide biosynthesis","rcp","rsk","rpa","rru","cau","ava","ana","cre","naz"
"","","x","C03340","L-2,3-Dihydrodipicolinate;","C03972","2,3,4,5-Tetrahydrodipicolinate;","1.3.1.26","dihydrodipicolinate reductase;","map00300","Lysine biosynthesis","rcp","rsk","rpa","rru","cau","ava","ana","cre","naz"
"","","x","C03972","2,3,4,5-Tetrahydrodipicolinate;","C04462","N-Succinyl-2-L-amino-6-oxoheptanedioate;","2.3.1.117","2,3,4,5-tetrahydropyridine-2,6-dicarboxylate N-succinyltransferase;","map00300","Lysine biosynthesis","rcp","rsk","rpa","rru","","","","",""
"","","x","C00025","L-Glutamate;","C00026","2-Oxoglutarate;","1.4.1.13","glutamate synthase (NADPH);","map00250","Alanine, aspartate and glutamate metabolism","rcp","rsk","rpa","rru","cau","","","cre",""
"","","x","C04619","(3R)-3-Hydroxydecanoyl-[acyl-carrier protein];","C05754","trans-Dec-2-enoyl-[acp];","2.3.1.-","<Transferases; Acyltransferases; Transferring groups other than amino-acyl groups>","map00061","Fatty acid biosynthesis","rcp","rsk","rpa","rru","cau","ava","ana","cre","naz"
"","","x","C00119","5-Phospho-alpha-D-ribose 1-diphosphate;","C01103","Orotidine 5'-phosphate;","2.4.2.10","orotate phosphoribosyltransferase;","map00240","Pyrimidine metabolism","rcp","rsk","rpa","rru","cau","ava","ana","cre","naz"
"","","x","C00105","UMP;","C01103","Orotidine 5'-phosphate;","4.1.1.23","orotidine-5'-phosphate decarboxylase;","map00240","Pyrimidine metabolism","rcp","rsk","rpa","rru","cau","ava","ana","cre","naz"
"","","x","C00015","UDP;","C00105","UMP;","2.7.4.14","cytidylate kinase;","map00240","Pyrimidine metabolism","rcp","rsk","rpa","rru","cau","ava","ana","cre","naz"
"","","x","C00015","UDP;","C00075","UTP;","2.7.4.6","nucleoside-diphosphate kinase;","map00240","Pyrimidine metabolism","rcp","rsk","rpa","rru","cau","ava","ana","cre","naz"
"","","x","C00063","CTP;","C00075","UTP;","6.3.4.2","CTP synthase;","map00240","Pyrimidine metabolism","rcp","rsk","rpa","rru","cau","ava","ana","cre","naz"
"","","x","C00063","CTP;","C00112","CDP;","2.7.4.6","nucleoside-diphosphate kinase;","map00240","Pyrimidine metabolism","rcp","rsk","rpa","rru","cau","ava","ana","cre","naz"
"","","x","C00055","CMP;","C00112","CDP;","2.7.4.14","cytidylate kinase;","map00240","Pyrimidine metabolism","rcp","rsk","rpa","rru","cau","ava","ana","cre","naz"
"","","x","C00046","RNA;","C00063","CTP;","2.7.7.6","DNA-directed RNA polymerase;","map00240","Pyrimidine metabolism","rcp","rsk","rpa","rru","cau","ava","ana","cre","naz"
"","","x","C00044","GTP;","C00046","RNA;","2.7.7.6","DNA-directed RNA polymerase;","map00230","Purine metabolism","rcp","rsk","rpa","rru","cau","ava","ana","cre","naz"
"","","x","C00044","GTP;","C01304","2,5-Diamino-6-(5'-phosphoribosylamino)-4-pyrimidineone","3.5.4.25","GTP cyclohydrolase II;","map00740","Riboflavin metabolism","rcp","rsk","rpa","rru","cau","ava","ana","cre","naz"
"","","x","C00002","ATP;","C00046","RNA;","2.7.7.6","DNA-directed RNA polymerase;","map00230","Purine metabolism","rcp","rsk","rpa","rru","cau","ava","ana","cre","naz"
"","","x","C00035","GDP;","C00044","GTP;","2.7.4.6","nucleoside-diphosphate kinase;","map00230","Purine metabolism","rcp","rsk","rpa","rru","cau","ava","ana","cre","naz"
"","","x","C00035","GDP;","C00361","dGDP;","1.17.4.1","ribonucleoside-diphosphate reductase;","map00230","Purine metabolism","rcp","rsk","rpa","rru","cau","ava","ana","cre",""
"","","x","C00286","dGTP;","C00361","dGDP;","2.7.1.40","pyruvate kinase;","map00230","Purine metabolism","rcp","rsk","rpa","rru","cau","ava","ana","cre","naz"
"","","x","C00035","GDP;","C00144","GMP;","2.7.4.8","guanylate kinase;","map00230","Purine metabolism","rcp","rsk","rpa","rru","cau","ava","ana","cre","naz"
"","","x","C00144","GMP;","C00242","Guanine;","2.4.2.22","xanthine phosphoribosyltransferase;","map00230","Purine metabolism","rcp","rsk","rpa","rru","cau","","","",""
"","","x","C00144","GMP;","C00242","Guanine;","2.4.2.7","adenine phosphoribosyltransferase;","map00230","Purine metabolism","rcp","rsk","rpa","rru","cau","ava","ana","cre","naz"
"","","x","C00144","GMP;","C00387","Guanosine","3.1.3.5","5'-nucleotidase;","map00230","Purine metabolism","rcp","rsk","rpa","rru","cau","ava","ana","cre","naz"
"","","x","C00286","dGTP;","C00361","dGDP;","2.7.4.6","nucleoside-diphosphate kinase;","map00230","Purine metabolism","rcp","rsk","rpa","rru","cau","ava","ana","cre","naz"
"","","x","C00263","L-Homoserine;","C00441","L-Aspartate 4-semialdehyde;","1.1.1.3","homoserine dehydrogenase;","map00260; map00270; map00300","Glycine, serine and threonine metabolism; Cysteine and methionine metabolism; Lysine biosynthesis","rcp","rsk","rpa","rru","cau","ava","ana","cre","naz"
"","","x","C04633","(3R)-3-Hydroxypalmitoyl-[acyl-carrier protein];","C05762","3-Oxohexadecanoyl-[acp];","1.1.1.100","3-oxoacyl-[acyl-carrier-protein] reductase;","map00061","Fatty acid biosynthesis","rcp","rsk","rpa","rru","cau","ava","ana","cre","naz"
"","","x","C00122","Fumarate;","C03406","N-(L-Arginino)succinate;","4.3.2.1","argininosuccinate lyase;","map00250; map00330","Alanine, aspartate and glutamate metabolism; Arginine and proline metabolism","rcp","rsk","rpa","rru","cau","ava","ana","cre","naz"
"","","x","C00361","dGDP;","C00362","dGMP;","2.7.4.8","guanylate kinase;","map00230","Purine metabolism","rcp","rsk","rpa","rru","cau","ava","ana","cre","naz"
"","","x","C00330","Deoxyguanosine;","C00362","dGMP;","3.1.3.5","5'-nucleotidase;","map00230","Purine metabolism","rcp","rsk","rpa","rru","cau","ava","ana","cre","naz"
"","","x","C00025","L-Glutamate;","C02987","L-Glutamyl-tRNA(Glu)","6.1.1.17","glutamate---tRNA ligase;","map00860; map00970","Porphyrin and chlorophyll metabolism; Aminoacyl-tRNA biosynthesis","rcp","rsk","rpa","rru","cau","ava","ana","cre","naz"
"","","x","C05756","3-Oxododecanoyl-[acp];","C05757","(R)-3-Hydroxydodecanoyl-[acp];","1.1.1.100","3-oxoacyl-[acyl-carrier-protein] reductase;","map00061","Fatty acid biosynthesis","rcp","rsk","rpa","rru","cau","ava","ana","cre","naz"
"","","x","C04618","(3R)-3-Hydroxybutanoyl-[acyl-carrier protein];","C05744","Acetoacetyl-[acp];","2.3.1.-","<Transferases; Acyltransferases; Transferring groups other than amino-acyl groups>","map00061","Fatty acid biosynthesis","rcp","rsk","rpa","rru","cau","ava","ana","cre","naz"
"","","x","C04246","But-2-enoyl-[acyl-carrier protein]","C04618","(3R)-3-Hydroxybutanoyl-[acyl-carrier protein];","2.3.1.-","<Transferases; Acyltransferases; Transferring groups other than amino-acyl groups>","map00061","Fatty acid biosynthesis","rcp","rsk","rpa","rru","cau","ava","ana","cre","naz"
"","","x","C04246","But-2-enoyl-[acyl-carrier protein]","C05745","Butyryl-[acp];","1.3.1.9","enoyl-[acyl-carrier-protein] reductase (NADH);","map00061","Fatty acid biosynthesis","rcp","rsk","rpa","rru","cau","ava","ana","cre","naz"
"","","x","C04246","But-2-enoyl-[acyl-carrier protein]","C05745","Butyryl-[acp];","2.3.1.-","<Transferases; Acyltransferases; Transferring groups other than amino-acyl groups>","map00061","Fatty acid biosynthesis","rcp","rsk","rpa","rru","cau","ava","ana","cre","naz"
"","","x","C04246","But-2-enoyl-[acyl-carrier protein]","C04618","(3R)-3-Hydroxybutanoyl-[acyl-carrier protein];","4.2.1.-","<Lyases; Carbon-oxygen lyases; Hydro-lyases>","map00061","Fatty acid biosynthesis","rcp","rsk","rpa","rru","cau","ava","ana","cre","naz"
"","","x","C16237","Protein N6-(lipoyl)lysine","C16239","Lipoyl-[acp];","2.3.1.181","lipoyl(octanoyl) transferase;","map00785","Lipoic acid metabolism","rcp","rsk","rpa","rru","cau","ava","ana","cre","naz"
"","","x","C16236","Protein N6-(octanoyl)lysine","C16237","Protein N6-(lipoyl)lysine","2.8.1.8","lipoyl synthase;","map00785","Lipoic acid metabolism","rcp","rsk","rpa","rru","cau","ava","ana","cre","naz"
"","","x","C00332","Acetoacetyl-CoA;","C01144","(S)-3-Hydroxybutanoyl-CoA;","1.1.1.35","3-hydroxyacyl-CoA dehydrogenase;","map00071; map00310; map00380; map00632; map00650","Fatty acid metabolism; Lysine degradation; Tryptophan metabolism; Benzoate degradation via CoA ligation; Butanoate metabolism","rcp","rsk","rpa","rru","cau","","","",""
"","","x","C00352","D-Glucosamine 6-phosphate;","C05345","beta-D-Fructose 6-phosphate","3.5.1.-","<Hydrolases; Acting on carbon-nitrogen bonds, other than peptide bonds; In linear amides>","map00520","Amino sugar and nucleotide sugar metabolism","rcp","rsk","rpa","rru","cau","ava","ana","","naz"
"","","x","C00352","D-Glucosamine 6-phosphate;","C06156","alpha-D-Glucosamine 1-phosphate;","5.4.2.10","phosphoglucosamine mutase","map00520","Amino sugar and nucleotide sugar metabolism","rcp","rsk","rpa","rru","","ava","ana","","naz"
"","","x","C00097","L-Cysteine;","C00979","O-Acetyl-L-serine;","2.5.1.49","O-acetylhomoserine aminocarboxypropyltransferase;","map00270","Cysteine and methionine metabolism","rcp","rsk","rpa","rru","cau","ava","","",""
"","","x","C05745","Butyryl-[acp];","C05746","3-Oxohexanoyl-[acp];","2.3.1.179","beta-ketoacyl-acyl-carrier-protein synthase II;","map00061","Fatty acid biosynthesis","rcp","rsk","rpa","rru","cau","ava","ana","cre","naz"
"","","x","C01268","5-Amino-6-(5'-phosphoribosylamino)uracil;","C01304","2,5-Diamino-6-(5'-phosphoribosylamino)-4-pyrimidineone","3.5.4.26","diaminohydroxyphosphoribosylaminopyrimidine deaminase","map00740","Riboflavin metabolism","rcp","rsk","rpa","rru","cau","ava","ana","cre","naz"
"","","x","C01268","5-Amino-6-(5'-phosphoribosylamino)uracil;","C04454","5-Amino-6-(5'-phosphoribitylamino)uracil;","1.1.1.193","5-amino-6-(5-phosphoribosylamino)uracil reductase;","map00740","Riboflavin metabolism","rcp","rsk","rpa","rru","cau","ava","ana","cre","naz"
"","","x","C00944","3-Dehydroquinate;","C02637","3-Dehydroshikimate","4.2.1.10","3-dehydroquinate dehydratase;","map00400","Phenylalanine, tyrosine and tryptophan biosynthesis","rcp","rsk","rpa","rru","cau","ava","ana","cre","naz"
"","","x","C00493","Shikimate;","C02637","3-Dehydroshikimate","1.1.1.25","shikimate dehydrogenase;","map00400","Phenylalanine, tyrosine and tryptophan biosynthesis","rcp","rsk","rpa","rru","cau","ava","ana","cre","naz"
"","","x","C00493","Shikimate;","C03175","Shikimate 3-phosphate;","2.7.1.71","shikimate kinase;","map00400","Phenylalanine, tyrosine and tryptophan biosynthesis","rcp","rsk","rpa","rru","cau","ava","ana","","naz"
"","","x","C01269","5-O-(1-Carboxyvinyl)-3-phosphoshikimate;","C03175","Shikimate 3-phosphate;","2.5.1.19","3-phosphoshikimate 1-carboxyvinyltransferase;","map00400","Phenylalanine, tyrosine and tryptophan biosynthesis","rcp","rsk","rpa","rru","cau","ava","ana","cre","naz"
"","","x","C00251","Chorismate;","C01269","5-O-(1-Carboxyvinyl)-3-phosphoshikimate;","4.2.3.5","chorismate synthase;","map00400","Phenylalanine, tyrosine and tryptophan biosynthesis","rcp","rsk","rpa","rru","cau","ava","ana","cre","naz"
"","","x","C00108","Anthranilate;","C00251","Chorismate;","4.1.3.27","anthranilate synthase;","map00400","Phenylalanine, tyrosine and tryptophan biosynthesis","rcp","rsk","rpa","rru","cau","ava","ana","cre","naz"
"","","x","C00108","Anthranilate;","C04302","N-(5-Phospho-D-ribosyl)anthranilate;","2.4.2.18","anthranilate phosphoribosyltransferase;","map00400","Phenylalanine, tyrosine and tryptophan biosynthesis","rcp","rsk","rpa","rru","cau","ava","ana","cre","naz"
"","","x","C05752","Octanoyl-[acp];","C05753","3-Oxodecanoyl-[acp];","2.3.1.-","<Transferases; Acyltransferases; Transferring groups other than amino-acyl groups>","map00061","Fatty acid biosynthesis","rcp","rsk","rpa","rru","cau","ava","ana","cre","naz"
"","","x","C00144","GMP;","C00655","Xanthosine 5'-phosphate;","6.3.5.2","GMP synthase (glutamine-hydrolysing);","map00230","Purine metabolism","rcp","rsk","rpa","rru","cau","ava","ana","cre","naz"
"","","x","C00130","IMP;","C00655","Xanthosine 5'-phosphate;","1.1.1.205","IMP dehydrogenase;","map00230","Purine metabolism","rcp","rsk","rpa","rru","cau","ava","ana","cre","naz"
"","","x","C00130","IMP;","C04734","1-(5'-Phosphoribosyl)-5-formamido-4-imidazolecarboxamide;","3.5.4.10","IMP cyclohydrolase;","map00230","Purine metabolism","rcp","rsk","rpa","rru","cau","ava","ana","cre","naz"
"","","x","C04677","1-(5'-Phosphoribosyl)-5-amino-4-imidazolecarboxamide;","C04734","1-(5'-Phosphoribosyl)-5-formamido-4-imidazolecarboxamide;","6.3.4.-","<Ligases; Forming carbon-nitrogen bonds; Other carbon--nitrogen ligases>","map00230","Purine metabolism","rcp","rsk","rpa","rru","cau","ava","ana","","naz"
"","","x","C04677","1-(5'-Phosphoribosyl)-5-amino-4-imidazolecarboxamide;","C04823","1-(5'-Phosphoribosyl)-5-amino-4-(N-succinocarboxamide)-imidazole;","4.3.2.2","adenylosuccinate lyase;","map00230","Purine metabolism","rcp","rsk","rpa","rru","cau","ava","ana","","naz"
"","","x","C04751","1-(5-Phospho-D-ribosyl)-5-amino-4-imidazolecarboxylate;","C04823","1-(5'-Phosphoribosyl)-5-amino-4-(N-succinocarboxamide)-imidazole;","6.3.2.6","phosphoribosylaminoimidazolesuccinocarboxamide synthase;","map00230","Purine metabolism","rcp","rsk","rpa","rru","cau","ava","ana","cre","naz"
"","","x","C04751","1-(5-Phospho-D-ribosyl)-5-amino-4-imidazolecarboxylate;","C15667","5-Carboxyamino-1-(5-phospho-D-ribosyl)imidazole","5.4.99.18","5-(carboxyamino)imidazole ribonucleotide mutase;","map00230","Purine metabolism","rcp","rsk","rpa","rru","cau","ava","ana","","naz"
"","","x","C03373","Aminoimidazole ribotide;","C15667","5-Carboxyamino-1-(5-phospho-D-ribosyl)imidazole","6.3.4.18","5-(carboxyamino)imidazole ribonucleotide synthase;","map00230","Purine metabolism","rcp","rsk","rpa","rru","cau","ava","ana","","naz"
"","","x","C03373","Aminoimidazole ribotide;","C04640","2-(Formamido)-N1-(5'-phosphoribosyl)acetamidine;","6.3.3.1","phosphoribosylformylglycinamidine cyclo-ligase;","map00230","Purine metabolism","rcp","rsk","rpa","rru","cau","ava","ana","cre","naz"
"","","x","C00130","IMP;","C04734","1-(5'-Phosphoribosyl)-5-formamido-4-imidazolecarboxamide;","2.1.2.3","phosphoribosylaminoimidazolecarboxamide formyltransferase;","map00230","Purine metabolism","rcp","rsk","rpa","rru","cau","ava","ana","cre","naz"
"","","x","C04376","5'-Phosphoribosyl-N-formylglycinamide;","C04640","2-(Formamido)-N1-(5'-phosphoribosyl)acetamidine;","6.3.5.3","phosphoribosylformylglycinamidine synthase;","map00230","Purine metabolism","rcp","rsk","rpa","rru","cau","ava","ana","cre","naz"
"","","x","C00130","IMP;","C03794","N6-(1,2-Dicarboxyethyl)-AMP;","6.3.4.4","adenylosuccinate synthase;","map00230","Purine metabolism","rcp","rsk","rpa","rru","cau","ava","ana","cre","naz"
"","","x","C00020","AMP;","C03794","N6-(1,2-Dicarboxyethyl)-AMP;","4.3.2.2","adenylosuccinate lyase;","map00230","Purine metabolism","rcp","rsk","rpa","rru","cau","ava","ana","","naz"
"","","x","C00020","AMP;","C00212","Adenosine","3.1.3.5","5'-nucleotidase;","map00230","Purine metabolism","rcp","rsk","rpa","rru","cau","ava","ana","cre","naz"
"","","x","C00020","AMP;","C00147","Adenine;","2.4.2.7","adenine phosphoribosyltransferase;","map00230","Purine metabolism","rcp","rsk","rpa","rru","cau","ava","ana","cre","naz"
"","","x","C04677","1-(5'-Phosphoribosyl)-5-amino-4-imidazolecarboxamide;","C04734","1-(5'-Phosphoribosyl)-5-formamido-4-imidazolecarboxamide;","2.1.2.3","phosphoribosylaminoimidazolecarboxamide formyltransferase;","map00230","Purine metabolism","rcp","rsk","rpa","rru","cau","ava","ana","cre","naz"
"","","x","C00655","Xanthosine 5'-phosphate;","C01762","Xanthosine","3.1.3.5","5'-nucleotidase;","map00230","Purine metabolism","rcp","rsk","rpa","rru","cau","ava","ana","cre","naz"
"","","x","C00385","Xanthine","C00655","Xanthosine 5'-phosphate;","2.4.2.22","xanthine phosphoribosyltransferase;","map00230","Purine metabolism","rcp","rsk","rpa","rru","cau","","","",""
"","","x","C00046","RNA;","C00075","UTP;","2.7.7.6","DNA-directed RNA polymerase;","map00240","Pyrimidine metabolism","rcp","rsk","rpa","rru","cau","ava","ana","cre","naz"
"","","x","C04421","N-Succinyl-LL-2,6-diaminoheptanedioate;","C04462","N-Succinyl-2-L-amino-6-oxoheptanedioate;","2.6.1.17","succinyldiaminopimelate transaminase;","map00300","Lysine biosynthesis","rcp","rsk","rpa","rru","","","ana","",""
"","","x","C00666","LL-2,6-Diaminoheptanedioate;","C04421","N-Succinyl-LL-2,6-diaminoheptanedioate;","3.5.1.18","succinyl-diaminopimelate desuccinylase;","map00300","Lysine biosynthesis","rcp","rsk","rpa","rru","cau","","","",""
"","","x","C00666","LL-2,6-Diaminoheptanedioate;","C00680","meso-2,6-Diaminoheptanedioate;","5.1.1.7","diaminopimelate epimerase","map00300","Lysine biosynthesis","rcp","rsk","rpa","rru","","ava","ana","cre","naz"
"","","x","C00047","L-Lysine;","C00680","meso-2,6-Diaminoheptanedioate;","4.1.1.20","diaminopimelate decarboxylase;","map00300","Lysine biosynthesis","rcp","rsk","rpa","rru","cau","ava","ana","cre","naz"
"","","x","C05345","beta-D-Fructose 6-phosphate","C05382","Sedoheptulose 7-phosphate;","2.2.1.2","transaldolase;","map00030","Pentose phosphate pathway","rcp","rsk","rpa","rru","cau","ava","ana","cre","naz"
"","","x","C00279","D-Erythrose 4-phosphate","C05345","beta-D-Fructose 6-phosphate","2.2.1.1","transketolase;","map00030","Pentose phosphate pathway","rcp","rsk","rpa","rru","cau","ava","ana","cre","naz"
"","","x","C05223","Dodecanoyl-[acyl-carrier protein];","C05758","trans-Dodec-2-enoyl-[acp];","2.3.1.-","<Transferases; Acyltransferases; Transferring groups other than amino-acyl groups>","map00061","Fatty acid biosynthesis","rcp","rsk","rpa","rru","cau","ava","ana","cre","naz"
"","","x","C00025","L-Glutamate;","C00026","2-Oxoglutarate;","1.4.1.14","glutamate synthase (NADH);","map00250","Alanine, aspartate and glutamate metabolism","rcp","rsk","rpa","rru","cau","","","cre",""
"","","x","C00026","2-Oxoglutarate;","C05379","Oxalosuccinate;","1.1.1.42","isocitrate dehydrogenase (NADP+);","map00020","Citrate cycle (TCA cycle)","rcp","rsk","rpa","rru","","ava","ana","cre","naz"
"","","x","C00074","Phosphoenolpyruvate;","C00631","2-Phospho-D-glycerate;","4.2.1.11","phosphopyruvate hydratase;","map00010","Glycolysis / Gluconeogenesis","rcp","rsk","rpa","rru","cau","ava","ana","cre","naz"
"","","x","C00002","ATP;","C00008","ADP;","2.7.4.6","nucleoside-diphosphate kinase;","map00230","Purine metabolism","rcp","rsk","rpa","rru","cau","ava","ana","cre","naz"
"","","x","C00008","ADP;","C00206","dADP;","1.17.4.1","ribonucleoside-diphosphate reductase;","map00230","Purine metabolism","rcp","rsk","rpa","rru","cau","ava","ana","cre",""
"","","x","C00206","dADP;","C00360","dAMP;","2.7.4.3","adenylate kinase;","map00230","Purine metabolism","rcp","rsk","rpa","rru","cau","ava","ana","cre","naz"
"","","x","C00131","dATP;","C00206","dADP;","2.7.1.40","pyruvate kinase;","map00230","Purine metabolism","rcp","rsk","rpa","rru","cau","ava","ana","cre","naz"
"","","x","C00360","dAMP;","C00559","Deoxyadenosine;","3.1.3.5","5'-nucleotidase;","map00230","Purine metabolism","rcp","rsk","rpa","rru","cau","ava","ana","cre","naz"
"","","x","C00039","DNA;","C00131","dATP;","2.7.7.7","DNA-directed DNA polymerase;","map00230","Purine metabolism","rcp","rsk","rpa","rru","cau","ava","ana","cre","naz"
"","","x","C00039","DNA;","C00458","dCTP;","2.7.7.7","DNA-directed DNA polymerase;","map00240","Pyrimidine metabolism","rcp","rsk","rpa","rru","cau","ava","ana","cre","naz"
"","","x","C00458","dCTP;","C00460","dUTP;","3.5.4.13","dCTP deaminase;","map00240","Pyrimidine metabolism","rcp","rsk","rpa","rru","cau","ava","ana","",""
"","","x","C00365","dUMP;","C00460","dUTP;","3.6.1.19","nucleoside-triphosphate diphosphatase;","map00240","Pyrimidine metabolism","rcp","rsk","rpa","rru","cau","ava","ana","cre","naz"
"","","x","C00365","dUMP;","C01346","dUDP;","2.7.4.9","dTMP kinase;","map00240","Pyrimidine metabolism","rcp","rsk","rpa","rru","cau","ava","ana","cre","naz"
"","","x","C00458","dCTP;","C00705","dCDP;","2.7.4.6","nucleoside-diphosphate kinase;","map00240","Pyrimidine metabolism","rcp","rsk","rpa","rru","cau","ava","ana","cre","naz"
"","","x","C00239","dCMP;","C00705","dCDP;","2.7.4.14","cytidylate kinase;","map00240","Pyrimidine metabolism","rcp","rsk","rpa","rru","cau","ava","ana","cre","naz"
"","","x","C00039","DNA;","C00459","dTTP;","2.7.7.7","DNA-directed DNA polymerase;","map00240","Pyrimidine metabolism","rcp","rsk","rpa","rru","cau","ava","ana","cre","naz"
"","","x","C00363","dTDP;","C00459","dTTP;","2.7.4.6","nucleoside-diphosphate kinase;","map00240","Pyrimidine metabolism","rcp","rsk","rpa","rru","cau","ava","ana","cre","naz"
"","","x","C00363","dTDP;","C00364","dTMP;","2.7.4.9","dTMP kinase;","map00240","Pyrimidine metabolism","rcp","rsk","rpa","rru","cau","ava","ana","cre","naz"
"","","x","C00365","dUMP;","C00460","dUTP;","3.6.1.23","dUTP diphosphatase;","map00240","Pyrimidine metabolism","rcp","rsk","rpa","rru","","","","cre",""
"","","x","C00460","dUTP;","C01346","dUDP;","2.7.4.6","nucleoside-diphosphate kinase;","map00240","Pyrimidine metabolism","rcp","rsk","rpa","rru","cau","ava","ana","cre","naz"
"","","x","C00131","dATP;","C00206","dADP;","2.7.4.6","nucleoside-diphosphate kinase;","map00230","Purine metabolism","rcp","rsk","rpa","rru","cau","ava","ana","cre","naz"
"","","x","C00002","ATP;","C00008","ADP;","2.7.1.40","pyruvate kinase;","map00230","Purine metabolism","rcp","rsk","rpa","rru","cau","ava","ana","cre","naz"
"","","x","C01250","N-Acetyl-L-glutamate 5-semialdehyde;","C04133","N-Acetyl-L-glutamate 5-phosphate;","1.2.1.38","N-acetyl-gamma-glutamyl-phosphate reductase;","map00330","Arginine and proline metabolism","rcp","rsk","rpa","rru","cau","ava","ana","cre","naz"
"","","x","C00437","N-Acetylornithine;","C01250","N-Acetyl-L-glutamate 5-semialdehyde;","2.6.1.11","acetylornithine transaminase;","map00330","Arginine and proline metabolism","rcp","rsk","rpa","rru","cau","ava","ana","cre",""
"","","x","C00077","L-Ornithine;","C00437","N-Acetylornithine;","2.3.1.35","glutamate N-acetyltransferase;","map00330","Arginine and proline metabolism","rcp","rsk","rpa","rru","cau","ava","ana","cre","naz"
"","","x","C00077","L-Ornithine;","C00134","Putrescine;","4.1.1.17","ornithine decarboxylase;","map00330; map00480","Arginine and proline metabolism; Glutathione metabolism","rcp","rsk","rpa","rru","","","","cre",""
"","","x","C00025","L-Glutamate;","C00064","L-Glutamine;","6.3.1.2","glutamate---ammonia ligase;","map00250; map00330; map00910","Alanine, aspartate and glutamate metabolism; Arginine and proline metabolism; Nitrogen metabolism","rcp","rsk","rpa","rru","cau","ava","ana","cre","naz"
"","","x","C00064","L-Glutamine;","C00169","Carbamoyl phosphate","6.3.5.5","carbamoyl-phosphate synthase (glutamine-hydrolysing);","map00240; map00250","Pyrimidine metabolism; Alanine, aspartate and glutamate metabolism","rcp","rsk","rpa","rru","cau","ava","ana","cre","naz"
"","","x","C00169","Carbamoyl phosphate","C00438","N-Carbamoyl-L-aspartate","2.1.3.2","aspartate carbamoyltransferase;","map00240; map00250","Pyrimidine metabolism; Alanine, aspartate and glutamate metabolism","rcp","rsk","rpa","rru","cau","ava","ana","cre","naz"
"","","x","C00337","(S)-Dihydroorotate;","C00438","N-Carbamoyl-L-aspartate","3.5.2.3","dihydroorotase;","map00240","Pyrimidine metabolism","rcp","rsk","rpa","rru","cau","ava","ana","cre","naz"
"","","x","C00065","L-Serine;","C00078","L-Tryptophan;","4.2.1.20","tryptophan synthase;","map00260","Glycine, serine and threonine metabolism","rcp","rsk","rpa","rru","cau","ava","ana","cre","naz"
"","","x","C00078","L-Tryptophan;","C03506","Indoleglycerol phosphate;","4.2.1.20","tryptophan synthase;","map00400","Phenylalanine, tyrosine and tryptophan biosynthesis","rcp","rsk","rpa","rru","cau","ava","ana","cre","naz"
"","","x","C00078","L-Tryptophan;","C00463","Indole;","4.2.1.20","tryptophan synthase;","map00400","Phenylalanine, tyrosine and tryptophan biosynthesis","rcp","rsk","rpa","rru","cau","ava","ana","cre","naz"
"","","x","C01302","1-(2-Carboxyphenylamino)-1-deoxy-D-ribulose 5-phosphate","C03506","Indoleglycerol phosphate;","4.1.1.48","indole-3-glycerol-phosphate synthase;","map00400","Phenylalanine, tyrosine and tryptophan biosynthesis","rcp","rsk","rpa","rru","cau","ava","ana","cre","naz"
"","","x","C00463","Indole;","C03506","Indoleglycerol phosphate;","4.2.1.20","tryptophan synthase;","map00400","Phenylalanine, tyrosine and tryptophan biosynthesis","rcp","rsk","rpa","rru","cau","ava","ana","cre","naz"
"","","x","C00311","Isocitrate;","C00417","cis-Aconitate;","4.2.1.3","aconitate hydratase;","map00020; map00630; map00720","Citrate cycle (TCA cycle); Glyoxylate and dicarboxylate metabolism; Reductive carboxylate cycle (CO2 fixation)","rcp","rsk","rpa","rru","cau","ava","ana","cre","naz"
"","","x","C00111","Glycerone phosphate;","C00118","D-Glyceraldehyde 3-phosphate;","5.3.1.1","triose-phosphate isomerase;","map00010; map00051; map00562; map00710","Glycolysis / Gluconeogenesis; Fructose and mannose metabolism; Inositol phosphate metabolism; Carbon fixation in photosynthetic organisms","rcp","rsk","rpa","rru","cau","ava","ana","cre","naz"
"","","x","C00111","Glycerone phosphate;","C01094","D-Fructose 1-phosphate","4.1.2.13","fructose-bisphosphate aldolase;","map00051","Fructose and mannose metabolism","rcp","rsk","rpa","rru","","ava","ana","cre","naz"
"","","x","C00095","D-Fructose;","C01094","D-Fructose 1-phosphate","2.7.1.69","protein-Npi-phosphohistidine---sugar phosphotransferase;","map00051","Fructose and mannose metabolism","rcp","rsk","rpa","rru","cau","","","","naz"
"","","x","C00117","D-Ribose 5-phosphate;","C05382","Sedoheptulose 7-phosphate;","2.2.1.1","transketolase;","map00030; map00710","Pentose phosphate pathway; Carbon fixation in photosynthetic organisms","rcp","rsk","rpa","rru","cau","ava","ana","cre","naz"
"","","x","C05761","Tetradecanoyl-[acp];","C05762","3-Oxohexadecanoyl-[acp];","2.3.1.-","<Transferases; Acyltransferases; Transferring groups other than amino-acyl groups>","map00061","Fatty acid biosynthesis","rcp","rsk","rpa","rru","cau","ava","ana","cre","naz"
"","","x","C00111","Glycerone phosphate;","C05378","beta-D-Fructose 1,6-bisphosphate","4.1.2.13","fructose-bisphosphate aldolase;","map00010; map00051","Glycolysis / Gluconeogenesis; Fructose and mannose metabolism","rcp","rsk","rpa","rru","","ava","ana","cre","naz"
"","","x","C11434","2-C-Methyl-D-erythritol 4-phosphate","C11437","1-Deoxy-D-xylulose 5-phosphate","1.1.1.267","1-deoxy-D-xylulose-5-phosphate reductoisomerase;","map00900","Terpenoid backbone biosynthesis","rcp","rsk","rpa","rru","","ava","ana","cre","naz"
"","","x","C11434","2-C-Methyl-D-erythritol 4-phosphate","C11435","4-(Cytidine 5'-diphospho)-2-C-methyl-D-erythritol","2.7.7.60","2-C-methyl-D-erythritol 4-phosphate cytidylyltransferase;","map00900","Terpenoid backbone biosynthesis","rcp","rsk","rpa","rru","","ava","ana","cre","naz"
"","","x","C11435","4-(Cytidine 5'-diphospho)-2-C-methyl-D-erythritol","C11436","2-Phospho-4-(cytidine 5'-diphospho)-2-C-methyl-D-erythritol","2.7.1.148","4-(cytidine 5'-diphospho)-2-C-methyl-D-erythritol kinase;","map00900","Terpenoid backbone biosynthesis","rcp","rsk","rpa","rru","","ava","ana","cre","naz"
"","","x","C04619","(3R)-3-Hydroxydecanoyl-[acyl-carrier protein];","C05753","3-Oxodecanoyl-[acp];","2.3.1.-","<Transferases; Acyltransferases; Transferring groups other than amino-acyl groups>","map00061","Fatty acid biosynthesis","rcp","rsk","rpa","rru","cau","ava","ana","cre","naz"
"","","x","C04454","5-Amino-6-(5'-phosphoribitylamino)uracil;","C04732","5-Amino-6-(1-D-ribitylamino)uracil;","3.1.3.-","<Hydrolases; Acting on ester bonds; Phosphoric monoester hydrolases>","map00740","Riboflavin metabolism","rcp","rsk","rpa","rru","cau","ava","ana","",""
"","","x","C04332","6,7-Dimethyl-8-(1-D-ribityl)lumazine","C04732","5-Amino-6-(1-D-ribitylamino)uracil;","2.5.1.-","<Transferases; Transferring alkyl or aryl groups, other than methyl groups; Transferring alkyl or aryl groups, other than methyl groups>","map00740","Riboflavin metabolism","rcp","rsk","rpa","rru","cau","ava","ana","cre","naz"
"","","x","C00255","Riboflavin;","C04332","6,7-Dimethyl-8-(1-D-ribityl)lumazine","2.5.1.9","riboflavin synthase;","map00740","Riboflavin metabolism","rcp","rsk","rpa","rru","cau","ava","ana","cre","naz"
"","","x","C00061","FMN;","C00255","Riboflavin;","2.7.1.26","riboflavin kinase;","map00740","Riboflavin metabolism","rcp","rsk","rpa","rru","cau","ava","ana","","naz"
"","","x","C00016","FAD;","C00061","FMN;","2.7.7.2","FAD synthetase;","map00740","Riboflavin metabolism","rcp","rsk","rpa","rru","cau","ava","ana","","naz"
"","","x","C00112","CDP;","C00705","dCDP;","1.17.4.1","ribonucleoside-diphosphate reductase;","map00240","Pyrimidine metabolism","rcp","rsk","rpa","rru","cau","ava","ana","cre",""
"","","x","C00352","D-Glucosamine 6-phosphate;","C05345","beta-D-Fructose 6-phosphate","2.6.1.16","glutamine---fructose-6-phosphate transaminase (isomerizing);","map00520","Amino sugar and nucleotide sugar metabolism","rcp","rsk","rpa","rru","cau","ava","ana","cre","naz"
"","","x","C00148","L-Proline;","C03912","(S)-1-Pyrroline-5-carboxylate;","1.5.99.8","proline dehydrogenase;","map00330","Arginine and proline metabolism","rcp","rsk","rpa","rru","","ava","ana","cre","naz"
"","","x","C00062","L-Arginine;","C03406","N-(L-Arginino)succinate;","4.3.2.1","argininosuccinate lyase;","map00330","Arginine and proline metabolism","rcp","rsk","rpa","rru","cau","ava","ana","cre","naz"
"","","x","C00026","2-Oxoglutarate;","C16254","[Dihydrolipoyllysine-residue succinyltransferase]","1.2.4.2","oxoglutarate dehydrogenase (succinyl-transferring);","map00020","Citrate cycle (TCA cycle)","rcp","rsk","rpa","rru","cau","","","cre",""
"","","x","C00097","L-Cysteine;","C00669","gamma-L-Glutamyl-L-cysteine;","6.3.2.2","glutamate---cysteine ligase;","map00480","Glutathione metabolism","rcp","rsk","rpa","rru","","","","cre",""
"","","x","C00037","Glycine;","C00669","gamma-L-Glutamyl-L-cysteine;","6.3.2.3","glutathione synthase;","map00480","Glutathione metabolism","rcp","rsk","rpa","rru","","ava","ana","cre","naz"
"","","x","C04738","UDP-3-O-(3-hydroxytetradecanoyl)-N-acetylglucosamine;","C06022","UDP-3-O-(3-hydroxytetradecanoyl)-D-glucosamine;","3.5.1.-","<Hydrolases; Acting on carbon-nitrogen bonds, other than peptide bonds; In linear amides>","map00540","Lipopolysaccharide biosynthesis","rcp","rsk","rpa","rru","cau","ava","ana","","naz"
"","","x","C00025","L-Glutamate;","C00669","gamma-L-Glutamyl-L-cysteine;","6.3.2.2","glutamate---cysteine ligase;","map00480","Glutathione metabolism","rcp","rsk","rpa","rru","","","","cre",""
"","","x","C05752","Octanoyl-[acp];","C16236","Protein N6-(octanoyl)lysine","2.3.1.181","lipoyl(octanoyl) transferase;","map00785","Lipoic acid metabolism","rcp","rsk","rpa","rru","cau","ava","ana","cre","naz"
"","","x","C00065","L-Serine;","C01005","O-Phospho-L-serine;","3.1.3.3","phosphoserine phosphatase","map00260","Glycine, serine and threonine metabolism","rcp","rsk","rpa","rru","","ava","","cre",""
"","","x","C04620","(3R)-3-Hydroxyoctanoyl-[acyl-carrier protein];","C05750","3-Oxooctanoyl-[acp];","1.1.1.100","3-oxoacyl-[acyl-carrier-protein] reductase;","map00061","Fatty acid biosynthesis","rcp","rsk","rpa","rru","cau","ava","ana","cre","naz"
"","","x","C00039","DNA;","C00286","dGTP;","2.7.7.7","DNA-directed DNA polymerase;","map00230","Purine metabolism","rcp","rsk","rpa","rru","cau","ava","ana","cre","naz"
"","","x","C05747","(R)-3-Hydroxyhexanoyl-[acp];","C05748","trans-Hex-2-enoyl-[acp];","4.2.1.-","<Lyases; Carbon-oxygen lyases; Hydro-lyases>","map00061","Fatty acid biosynthesis","rcp","rsk","rpa","rru","cau","ava","ana","cre","naz"
"","","x","C00022","Pyruvate;","C00133","D-Alanine;","2.6.1.21","D-amino-acid transaminase;","map00473","D-Alanine metabolism","rcp","rsk","rpa","rru","","","","",""
"","","x","C00041","L-Alanine;","C00133","D-Alanine;","5.1.1.1","alanine racemase;","map00473","D-Alanine metabolism","rcp","rsk","rpa","rru","cau","ava","ana","","naz"
"","","x","C00041","L-Alanine;","C05688","L-Selenocysteine","4.4.1.16","selenocysteine lyase;","map00450","Selenoamino acid metabolism","rcp","rsk","rpa","rru","cau","ava","ana","cre","naz"
"","","x","C01528","Selenide;","C05688","L-Selenocysteine","4.4.1.16","selenocysteine lyase;","map00450","Selenoamino acid metabolism","rcp","rsk","rpa","rru","cau","ava","ana","cre","naz"
"","","x","C00295","Orotate;","C00337","(S)-Dihydroorotate;","1.3.3.1","dihydroorotate oxidase;","map00240","Pyrimidine metabolism","rcp","rsk","rpa","rru","cau","ava","ana","","naz"
"","","x","C05223","Dodecanoyl-[acyl-carrier protein];","C05759","3-Oxotetradecanoyl-[acp];","2.3.1.-","<Transferases; Acyltransferases; Transferring groups other than amino-acyl groups>","map00061","Fatty acid biosynthesis","rcp","rsk","rpa","rru","cau","ava","ana","cre","naz"
"","","x","C00043","UDP-N-acetyl-D-glucosamine;","C04738","UDP-3-O-(3-hydroxytetradecanoyl)-N-acetylglucosamine;","2.3.1.129","acyl-[acyl-carrier-protein]---UDP-N-acetylglucosamine","map00540","Lipopolysaccharide biosynthesis","rcp","rsk","rpa","rru","","ava","ana","","naz"
"","","x","C00043","UDP-N-acetyl-D-glucosamine;","C04631","UDP-N-acetyl-3-(1-carboxyvinyl)-D-glucosamine;","2.5.1.7","UDP-N-acetylglucosamine 1-carboxyvinyltransferase;","map00520; map00550","Amino sugar and nucleotide sugar metabolism; Peptidoglycan biosynthesis","rcp","rsk","rpa","rru","cau","ava","ana","","naz"
"","","x","C01050","UDP-N-acetylmuramate;","C04631","UDP-N-acetyl-3-(1-carboxyvinyl)-D-glucosamine;","1.1.1.158","UDP-N-acetylmuramate dehydrogenase;","map00520; map00550","Amino sugar and nucleotide sugar metabolism; Peptidoglycan biosynthesis","rcp","rsk","rpa","rru","cau","ava","ana","","naz"
"","","x","C01050","UDP-N-acetylmuramate;","C01212","UDP-N-acetylmuramoyl-L-alanine","6.3.2.8","UDP-N-acetylmuramate---L-alanine ligase;","map00471; map00550","D-Glutamine and D-glutamate metabolism; Peptidoglycan biosynthesis","rcp","rsk","rpa","rru","cau","ava","ana","","naz"
"","","x","C00692","UDP-N-acetylmuramoyl-L-alanyl-D-glutamate","C01212","UDP-N-acetylmuramoyl-L-alanine","6.3.2.9","UDP-N-acetylmuramoyl-L-alanine---D-glutamate ligase;","map00471; map00550","D-Glutamine and D-glutamate metabolism; Peptidoglycan biosynthesis","rcp","rsk","rpa","rru","cau","ava","ana","","naz"
"","","x","C00043","UDP-N-acetyl-D-glucosamine;","C04501","N-Acetyl-alpha-D-glucosamine 1-phosphate","2.7.7.23","UDP-N-acetylglucosamine diphosphorylase;","map00520","Amino sugar and nucleotide sugar metabolism","rcp","rsk","rpa","rru","cau","ava","ana","cre","naz"
"","","x","C11436","2-Phospho-4-(cytidine 5'-diphospho)-2-C-methyl-D-erythritol","C11453","2-C-Methyl-D-erythritol 2,4-cyclodiphosphate;","4.6.1.12","2-C-methyl-D-erythritol 2,4-cyclodiphosphate synthase;","map00900","Terpenoid backbone biosynthesis","rcp","rsk","rpa","rru","","ava","ana","cre","naz"
"","","x","C11453","2-C-Methyl-D-erythritol 2,4-cyclodiphosphate;","C11811","1-Hydroxy-2-methyl-2-butenyl 4-diphosphate;","1.17.7.1","(E)-4-hydroxy-3-methylbut-2-enyl-diphosphate synthase;","map00900","Terpenoid backbone biosynthesis","rcp","rsk","rpa","rru","","ava","ana","cre","naz"
"","","x","C00129","Isopentenyl diphosphate;","C11811","1-Hydroxy-2-methyl-2-butenyl 4-diphosphate;","1.17.1.2","4-hydroxy-3-methylbut-2-enyl diphosphate reductase;","map00900","Terpenoid backbone biosynthesis","rcp","rsk","rpa","rru","","ava","ana","cre","naz"
"","","x","C00129","Isopentenyl diphosphate;","C00353","Geranylgeranyl diphosphate;","2.5.1.29","farnesyltranstransferase;","map00900","Terpenoid backbone biosynthesis","rcp","rsk","rpa","rru","cau","ava","ana","cre",""
"","","x","C00353","Geranylgeranyl diphosphate;","C05413","Phytoene","2.5.1.32","phytoene synthase;","map00906","Carotenoid biosynthesis","rcp","rsk","rpa","rru","cau","ava","ana","cre","naz"
"","","x","C05413","Phytoene","C05414","Phytofluene","1.14.99.-","<Oxidoreductases; Acting on paired donors with incorporation of molecular oxygen; Miscellaneous>","map00906","Carotenoid biosynthesis","rcp","rsk","rpa","rru","cau","ava","ana","cre","naz"
"","","x","C00353","Geranylgeranyl diphosphate;","C05427","Phytyl diphosphate","1.3.1.83","geranylgeranyl diphosphate reductase;","map00900","Terpenoid backbone biosynthesis","rcp","rsk","rpa","rru","cau","ava","ana","cre","naz"
"","","x","C00129","Isopentenyl diphosphate;","C00341","Geranyl diphosphate","2.5.1.10","geranyltranstransferase;","map00900","Terpenoid backbone biosynthesis","rcp","rsk","rpa","rru","cau","ava","ana","cre",""
"","","x","C00341","Geranyl diphosphate","C00448","trans,trans-Farnesyl diphosphate;","2.5.1.29","farnesyltranstransferase;","map00900","Terpenoid backbone biosynthesis","rcp","rsk","rpa","rru","cau","ava","ana","cre",""
"","","x","C00129","Isopentenyl diphosphate;","C00448","trans,trans-Farnesyl diphosphate;","2.5.1.29","farnesyltranstransferase;","map00900","Terpenoid backbone biosynthesis","rcp","rsk","rpa","rru","cau","ava","ana","cre",""
"","","x","C00235","Dimethylallyl diphosphate;","C00341","Geranyl diphosphate","2.5.1.10","geranyltranstransferase;","map00900","Terpenoid backbone biosynthesis","rcp","rsk","rpa","rru","cau","ava","ana","cre",""
"","","x","C00235","Dimethylallyl diphosphate;","C04432","tRNA containing 6-isopentenyladenosine","2.5.1.75","tRNA dimethylallyltransferase;","map00908","Zeatin biosynthesis","rcp","rsk","rpa","rru","cau","ava","ana","","naz"
"","","x","C00235","Dimethylallyl diphosphate;","C00341","Geranyl diphosphate","2.5.1.29","farnesyltranstransferase;","map00900","Terpenoid backbone biosynthesis","rcp","rsk","rpa","rru","cau","ava","ana","cre",""
"","","x","C00341","Geranyl diphosphate","C00448","trans,trans-Farnesyl diphosphate;","2.5.1.10","geranyltranstransferase;","map00900","Terpenoid backbone biosynthesis","rcp","rsk","rpa","rru","cau","ava","ana","cre",""
"","","x","C00129","Isopentenyl diphosphate;","C00341","Geranyl diphosphate","2.5.1.29","farnesyltranstransferase;","map00900","Terpenoid backbone biosynthesis","rcp","rsk","rpa","rru","cau","ava","ana","cre",""
"","","x","C00129","Isopentenyl diphosphate;","C00448","trans,trans-Farnesyl diphosphate;","2.5.1.10","geranyltranstransferase;","map00900","Terpenoid backbone biosynthesis","rcp","rsk","rpa","rru","cau","ava","ana","cre",""
"","","x","C04501","N-Acetyl-alpha-D-glucosamine 1-phosphate","C06156","alpha-D-Glucosamine 1-phosphate;","2.3.1.157","glucosamine-1-phosphate N-acetyltransferase","map00520","Amino sugar and nucleotide sugar metabolism","rcp","rsk","rpa","rru","cau","ava","ana","","naz"
"","","x","C02739","1-(5-Phospho-D-ribosyl)-ATP;","C02741","Phosphoribosyl-AMP;","3.6.1.31","phosphoribosyl-ATP diphosphatase;","map00340","Histidine metabolism","rcp","rsk","rpa","rru","cau","ava","ana","cre","naz"
"","","x","C02741","Phosphoribosyl-AMP;","C04896","5-(5-Phospho-D-ribosylaminoformimino)-1-(5-phosphoribosyl)-","3.5.4.19","phosphoribosyl-AMP cyclohydrolase;","map00340","Histidine metabolism","rcp","rsk","rpa","rru","cau","ava","ana","cre","naz"
"","","x","C04896","5-(5-Phospho-D-ribosylaminoformimino)-1-(5-phosphoribosyl)-","C04916","N-(5'-Phospho-D-1'-ribulosylformimino)-5-amino-1-(5''-phospho-D-","5.3.1.16","1-(5-phosphoribosyl)-5-[(5-","map00340","Histidine metabolism","rcp","rsk","rpa","rru","cau","ava","ana","cre","naz"
"","","x","C00051","Glutathione;","C05730","Glutathionylspermidine;","3.5.1.-","<Hydrolases; Acting on carbon-nitrogen bonds, other than peptide bonds; In linear amides>","map00480","Glutathione metabolism","rcp","rsk","rpa","rru","cau","ava","ana","","naz"
"","","x","C00315","Spermidine;","C05730","Glutathionylspermidine;","3.5.1.-","<Hydrolases; Acting on carbon-nitrogen bonds, other than peptide bonds; In linear amides>","map00480","Glutathione metabolism","rcp","rsk","rpa","rru","cau","ava","ana","","naz"
"","","x","C02090","Trypanothione;","C05730","Glutathionylspermidine;","3.5.1.-","<Hydrolases; Acting on carbon-nitrogen bonds, other than peptide bonds; In linear amides>","map00480","Glutathione metabolism","rcp","rsk","rpa","rru","cau","ava","ana","","naz"
"","","x","C02090","Trypanothione;","C03170","Trypanothione disulfide;","1.17.4.1","ribonucleoside-diphosphate reductase;","map00480","Glutathione metabolism","rcp","rsk","rpa","rru","cau","ava","ana","cre",""
"","","x","C02090","Trypanothione;","C03170","Trypanothione disulfide;","1.11.1.15","peroxiredoxin;","map00480","Glutathione metabolism","rcp","rsk","rpa","rru","cau","ava","ana","cre","naz"
"","","x","C00037","Glycine;","C01242","S-Aminomethyldihydrolipoylprotein;","1.4.4.2","glycine dehydrogenase (decarboxylating);","map00260","Glycine, serine and threonine metabolism","rcp","rsk","rpa","rru","cau","ava","ana","cre","naz"
"","","x","C00118","D-Glyceraldehyde 3-phosphate;","C11437","1-Deoxy-D-xylulose 5-phosphate","2.2.1.7","1-deoxy-D-xylulose-5-phosphate synthase;","map00900","Terpenoid backbone biosynthesis","rcp","rsk","rpa","rru","","ava","ana","cre","naz"
"","","x","C00249","Hexadecanoic acid;","C05764","Hexadecanoyl-[acp];","2.3.1.-","<Transferases; Acyltransferases; Transferring groups other than amino-acyl groups>","map00061; map01040","Fatty acid biosynthesis; Biosynthesis of unsaturated fatty acids","rcp","rsk","rpa","rru","cau","ava","ana","cre","naz"
"","","x","C00353","Geranylgeranyl diphosphate;","C00448","trans,trans-Farnesyl diphosphate;","2.5.1.29","farnesyltranstransferase;","map00900","Terpenoid backbone biosynthesis","rcp","rsk","rpa","rru","cau","ava","ana","cre",""
"","","x","C00047","L-Lysine;","C12989","N2-Acetyl-L-lysine","3.5.1.-","<Hydrolases; Acting on carbon-nitrogen bonds, other than peptide bonds; In linear amides>","map00300","Lysine biosynthesis","rcp","rsk","rpa","rru","cau","ava","ana","","naz"
"","","x","C12988","N2-Acetyl-L-aminoadipate semialdehyde","C12989","N2-Acetyl-L-lysine","2.6.1.11","acetylornithine transaminase;","map00300","Lysine biosynthesis","rcp","rsk","rpa","rru","cau","ava","ana","cre",""
"","","x","C01302","1-(2-Carboxyphenylamino)-1-deoxy-D-ribulose 5-phosphate","C04302","N-(5-Phospho-D-ribosyl)anthranilate;","5.3.1.24","phosphoribosylanthranilate isomerase;","map00400","Phenylalanine, tyrosine and tryptophan biosynthesis","rcp","rsk","rpa","rru","cau","ava","ana","cre","naz"
"","","x","C00075","UTP;","C00105","UMP;","3.6.1.19","nucleoside-triphosphate diphosphatase;","map00240","Pyrimidine metabolism","rcp","rsk","rpa","rru","cau","ava","ana","cre","naz"
"","","x","C00117","D-Ribose 5-phosphate;","C00199","D-Ribulose 5-phosphate","5.3.1.6","ribose-5-phosphate isomerase;","map00030; map00710","Pentose phosphate pathway; Carbon fixation in photosynthetic organisms","rcp","rsk","rpa","rru","cau","ava","ana","cre","naz"
"","","x","C04652","UDP-2,3-bis(3-hydroxytetradecanoyl)glucosamine;","C04824","2,3-Bis(3-hydroxytetradecanoyl)-beta-D-glucosaminyl 1-phosphate;","3.6.1.-","<Hydrolases; Acting on acid anhydrides; In phosphorus-containing anhydrides>","map00540","Lipopolysaccharide biosynthesis","rcp","rsk","rpa","rru","cau","ava","ana","cre","naz"
"","","x","C00130","IMP;","C00294","Inosine","3.1.3.5","5'-nucleotidase;","map00230","Purine metabolism","rcp","rsk","rpa","rru","cau","ava","ana","cre","naz"
"","","x","C00295","Orotate;","C01103","Orotidine 5'-phosphate;","2.4.2.10","orotate phosphoribosyltransferase;","map00240","Pyrimidine metabolism","rcp","rsk","rpa","rru","cau","ava","ana","cre","naz"
"","","x","C05763","trans-Hexadec-2-enoyl-[acp];","C05764","Hexadecanoyl-[acp];","2.3.1.-","<Transferases; Acyltransferases; Transferring groups other than amino-acyl groups>","map00061","Fatty acid biosynthesis","rcp","rsk","rpa","rru","cau","ava","ana","cre","naz"
"","","x","C05414","Phytofluene","C05430","zeta-Carotene","1.14.99.-","<Oxidoreductases; Acting on paired donors with incorporation of molecular oxygen; Miscellaneous>","map00906","Carotenoid biosynthesis","rcp","rsk","rpa","rru","cau","ava","ana","cre","naz"
"","","x","C05430","zeta-Carotene","C05431","Neurosporene","5.-.-.-","<Isomerases>","map00906","Carotenoid biosynthesis","rcp","rsk","rpa","rru","cau","ava","ana","","naz"
"","","x","C05431","Neurosporene","C05432","Lycopene","5.-.-.-","<Isomerases>","map00906","Carotenoid biosynthesis","rcp","rsk","rpa","rru","cau","ava","ana","","naz"
"","","x","C05431","Neurosporene","C05432","Lycopene","1.14.99.-","<Oxidoreductases; Acting on paired donors with incorporation of molecular oxygen; Miscellaneous>","map00906","Carotenoid biosynthesis","rcp","rsk","rpa","rru","cau","ava","ana","cre","naz"
"","","x","C05430","zeta-Carotene","C05431","Neurosporene","1.14.99.-","<Oxidoreductases; Acting on paired donors with incorporation of molecular oxygen; Miscellaneous>","map00906","Carotenoid biosynthesis","rcp","rsk","rpa","rru","cau","ava","ana","cre","naz"
"","","x","C00385","Xanthine","C01762","Xanthosine","2.4.2.-","<Transferases; Glycosyltransferases; Pentosyltransferases>","map00230","Purine metabolism","rcp","rsk","rpa","rru","cau","ava","ana","","naz"
"","","x","C03838","5'-Phosphoribosylglycinamide;","C04376","5'-Phosphoribosyl-N-formylglycinamide;","2.1.2.2","phosphoribosylglycinamide formyltransferase;","map00230","Purine metabolism","rcp","rsk","rpa","rru","cau","ava","ana","","naz"
"","","x","C02463","Precorrin 2;","C05778","Sirohydrochlorin","1.3.1.76","precorrin-2 dehydrogenase;","map00860","Porphyrin and chlorophyll metabolism","rcp","rsk","rpa","rru","cau","","","",""
"","","x","C00748","Siroheme","C05778","Sirohydrochlorin","4.99.1.4","sirohydrochlorin ferrochelatase;","map00860","Porphyrin and chlorophyll metabolism","rcp","rsk","rpa","rru","cau","","","",""
"","","x","C05745","Butyryl-[acp];","C05746","3-Oxohexanoyl-[acp];","2.3.1.-","<Transferases; Acyltransferases; Transferring groups other than amino-acyl groups>","map00061","Fatty acid biosynthesis","rcp","rsk","rpa","rru","cau","ava","ana","cre","naz"
"","","x","C05761","Tetradecanoyl-[acp];","C05762","3-Oxohexadecanoyl-[acp];","2.3.1.179","beta-ketoacyl-acyl-carrier-protein synthase II;","map00061","Fatty acid biosynthesis","rcp","rsk","rpa","rru","cau","ava","ana","cre","naz"
"","","x","C00024","Acetyl-CoA;","C00033","Acetate;","6.2.1.1","acetate---CoA ligase;","map00010; map00620; map00720","Glycolysis / Gluconeogenesis; Pyruvate metabolism; Reductive carboxylate cycle (CO2 fixation)","rcp","rsk","rpa","rru","cau","ava","ana","cre","naz"
"","","x","C00033","Acetate;","C00227","Acetyl phosphate","2.7.2.1","acetate kinase;","map00430; map00620","Taurine and hypotaurine metabolism; Pyruvate metabolism","rcp","rsk","rpa","rru","","ava","ana","","naz"
"","","x","C00008","ADP;","C00020","AMP;","2.7.4.3","adenylate kinase;","map00230","Purine metabolism","rcp","rsk","rpa","rru","cau","ava","ana","cre","naz"
"","","x","C04618","(3R)-3-Hydroxybutanoyl-[acyl-carrier protein];","C05744","Acetoacetyl-[acp];","1.1.1.100","3-oxoacyl-[acyl-carrier-protein] reductase;","map00061","Fatty acid biosynthesis","rcp","rsk","rpa","rru","cau","ava","ana","cre","naz"

"Subsystem 24","0.03968253968253968","","","","","","","","","","rcp","rsk","rpa","","cau","","","",""
"","","i","C00094","Sulfite;","C00283","Hydrogen sulfide;","1.8.1.2","sulfite reductase (NADPH);","map00920","Sulfur metabolism","rcp","rsk","rpa","","cau","","","cre",""
"","","s","C00022","Pyruvate;","C04442","2-Dehydro-3-deoxy-6-phospho-D-gluconate;","4.1.2.-","<Lyases; Carbon-carbon lyases; Aldehyde-lyases>","map00030","Pentose phosphate pathway","rcp","rsk","rpa","","cau","","ana","",""
"","","x","C00022","Pyruvate;","C00204","2-Dehydro-3-deoxy-D-gluconate;","4.2.1.-","<Lyases; Carbon-oxygen lyases; Hydro-lyases>","map00030; map00040","Pentose phosphate pathway; Pentose and glucuronate interconversions","rcp","rsk","rpa","rru","cau","ava","ana","cre","naz"
"","","x","C00022","Pyruvate;","C00024","Acetyl-CoA;","1.8.1.4","dihydrolipoyl dehydrogenase;","map00010; map00020; map00620","Glycolysis / Gluconeogenesis; Citrate cycle (TCA cycle); Pyruvate metabolism","rcp","rsk","rpa","rru","cau","ava","ana","cre","naz"
"","","x","C00024","Acetyl-CoA;","C03939","Acetyl-[acyl-carrier protein]","2.3.1.-","<Transferases; Acyltransferases; Transferring groups other than amino-acyl groups>","map00061","Fatty acid biosynthesis","rcp","rsk","rpa","rru","cau","ava","ana","cre","naz"
"","","x","C03939","Acetyl-[acyl-carrier protein]","C05744","Acetoacetyl-[acp];","2.3.1.-","<Transferases; Acyltransferases; Transferring groups other than amino-acyl groups>","map00061","Fatty acid biosynthesis","rcp","rsk","rpa","rru","cau","ava","ana","cre","naz"
"","","x","C00024","Acetyl-CoA;","C03939","Acetyl-[acyl-carrier protein]","2.3.1.180","beta-ketoacyl-acyl-carrier-protein synthase III;","map00061","Fatty acid biosynthesis","rcp","rsk","rpa","rru","cau","ava","ana","cre","naz"
"","","x","C00024","Acetyl-CoA;","C00083","Malonyl-CoA;","6.4.1.2","acetyl-CoA carboxylase;","map00061; map00253; map00620; map00640","Fatty acid biosynthesis; Tetracycline biosynthesis; Pyruvate metabolism; Propanoate metabolism","rcp","rsk","rpa","rru","cau","ava","ana","cre","naz"
"","","x","C01209","Malonyl-[acyl-carrier protein]","C05744","Acetoacetyl-[acp];","2.3.1.-","<Transferases; Acyltransferases; Transferring groups other than amino-acyl groups>","map00061","Fatty acid biosynthesis","rcp","rsk","rpa","rru","cau","ava","ana","cre","naz"
"","","x","C01209","Malonyl-[acyl-carrier protein]","C05750","3-Oxooctanoyl-[acp];","2.3.1.-","<Transferases; Acyltransferases; Transferring groups other than amino-acyl groups>","map00061","Fatty acid biosynthesis","rcp","rsk","rpa","rru","cau","ava","ana","cre","naz"
"","","x","C01209","Malonyl-[acyl-carrier protein]","C05762","3-Oxohexadecanoyl-[acp];","2.3.1.179","beta-ketoacyl-acyl-carrier-protein synthase II;","map00061","Fatty acid biosynthesis","rcp","rsk","rpa","rru","cau","ava","ana","cre","naz"
"","","x","C04633","(3R)-3-Hydroxypalmitoyl-[acyl-carrier protein];","C05762","3-Oxohexadecanoyl-[acp];","2.3.1.-","<Transferases; Acyltransferases; Transferring groups other than amino-acyl groups>","map00061","Fatty acid biosynthesis","rcp","rsk","rpa","rru","cau","ava","ana","cre","naz"
"","","x","C04633","(3R)-3-Hydroxypalmitoyl-[acyl-carrier protein];","C05763","trans-Hexadec-2-enoyl-[acp];","4.2.1.-","<Lyases; Carbon-oxygen lyases; Hydro-lyases>","map00061","Fatty acid biosynthesis","rcp","rsk","rpa","rru","cau","ava","ana","cre","naz"
"","","x","C01209","Malonyl-[acyl-carrier protein]","C05753","3-Oxodecanoyl-[acp];","2.3.1.-","<Transferases; Acyltransferases; Transferring groups other than amino-acyl groups>","map00061","Fatty acid biosynthesis","rcp","rsk","rpa","rru","cau","ava","ana","cre","naz"
"","","x","C05752","Octanoyl-[acp];","C05753","3-Oxodecanoyl-[acp];","2.3.1.179","beta-ketoacyl-acyl-carrier-protein synthase II;","map00061","Fatty acid biosynthesis","rcp","rsk","rpa","rru","cau","ava","ana","cre","naz"
"","","x","C01209","Malonyl-[acyl-carrier protein]","C05753","3-Oxodecanoyl-[acp];","2.3.1.179","beta-ketoacyl-acyl-carrier-protein synthase II;","map00061","Fatty acid biosynthesis","rcp","rsk","rpa","rru","cau","ava","ana","cre","naz"
"","","x","C04620","(3R)-3-Hydroxyoctanoyl-[acyl-carrier protein];","C05750","3-Oxooctanoyl-[acp];","2.3.1.-","<Transferases; Acyltransferases; Transferring groups other than amino-acyl groups>","map00061","Fatty acid biosynthesis","rcp","rsk","rpa","rru","cau","ava","ana","cre","naz"
"","","x","C04620","(3R)-3-Hydroxyoctanoyl-[acyl-carrier protein];","C05751","trans-Oct-2-enoyl-[acp];","2.3.1.-","<Transferases; Acyltransferases; Transferring groups other than amino-acyl groups>","map00061","Fatty acid biosynthesis","rcp","rsk","rpa","rru","cau","ava","ana","cre","naz"
"","","x","C01209","Malonyl-[acyl-carrier protein]","C05759","3-Oxotetradecanoyl-[acp];","2.3.1.179","beta-ketoacyl-acyl-carrier-protein synthase II;","map00061","Fatty acid biosynthesis","rcp","rsk","rpa","rru","cau","ava","ana","cre","naz"
"","","x","C04688","(3R)-3-Hydroxytetradecanoyl-[acyl-carrier protein];","C05759","3-Oxotetradecanoyl-[acp];","2.3.1.-","<Transferases; Acyltransferases; Transferring groups other than amino-acyl groups>","map00061","Fatty acid biosynthesis","rcp","rsk","rpa","rru","cau","ava","ana","cre","naz"
"","","x","C05223","Dodecanoyl-[acyl-carrier protein];","C05759","3-Oxotetradecanoyl-[acp];","2.3.1.179","beta-ketoacyl-acyl-carrier-protein synthase II;","map00061","Fatty acid biosynthesis","rcp","rsk","rpa","rru","cau","ava","ana","cre","naz"
"","","x","C05749","Hexanoyl-[acp];","C05750","3-Oxooctanoyl-[acp];","2.3.1.179","beta-ketoacyl-acyl-carrier-protein synthase II;","map00061","Fatty acid biosynthesis","rcp","rsk","rpa","rru","cau","ava","ana","cre","naz"
"","","x","C05748","trans-Hex-2-enoyl-[acp];","C05749","Hexanoyl-[acp];","2.3.1.-","<Transferases; Acyltransferases; Transferring groups other than amino-acyl groups>","map00061","Fatty acid biosynthesis","rcp","rsk","rpa","rru","cau","ava","ana","cre","naz"
"","","x","C01209","Malonyl-[acyl-carrier protein]","C05759","3-Oxotetradecanoyl-[acp];","2.3.1.-","<Transferases; Acyltransferases; Transferring groups other than amino-acyl groups>","map00061","Fatty acid biosynthesis","rcp","rsk","rpa","rru","cau","ava","ana","cre","naz"
"","","x","C05748","trans-Hex-2-enoyl-[acp];","C05749","Hexanoyl-[acp];","1.3.1.9","enoyl-[acyl-carrier-protein] reductase (NADH);","map00061","Fatty acid biosynthesis","rcp","rsk","rpa","rru","cau","ava","ana","cre","naz"
"","","x","C03939","Acetyl-[acyl-carrier protein]","C05744","Acetoacetyl-[acp];","2.3.1.180","beta-ketoacyl-acyl-carrier-protein synthase III;","map00061","Fatty acid biosynthesis","rcp","rsk","rpa","rru","cau","ava","ana","cre","naz"
"","","x","C03939","Acetyl-[acyl-carrier protein]","C05744","Acetoacetyl-[acp];","2.3.1.179","beta-ketoacyl-acyl-carrier-protein synthase II;","map00061","Fatty acid biosynthesis","rcp","rsk","rpa","rru","cau","ava","ana","cre","naz"
"","","x","C05763","trans-Hexadec-2-enoyl-[acp];","C05764","Hexadecanoyl-[acp];","1.3.1.9","enoyl-[acyl-carrier-protein] reductase (NADH);","map00061","Fatty acid biosynthesis","rcp","rsk","rpa","rru","cau","ava","ana","cre","naz"
"","","x","C01209","Malonyl-[acyl-carrier protein]","C05756","3-Oxododecanoyl-[acp];","2.3.1.179","beta-ketoacyl-acyl-carrier-protein synthase II;","map00061","Fatty acid biosynthesis","rcp","rsk","rpa","rru","cau","ava","ana","cre","naz"
"","","x","C05755","Decanoyl-[acp];","C05756","3-Oxododecanoyl-[acp];","2.3.1.179","beta-ketoacyl-acyl-carrier-protein synthase II;","map00061","Fatty acid biosynthesis","rcp","rsk","rpa","rru","cau","ava","ana","cre","naz"
"","","x","C05754","trans-Dec-2-enoyl-[acp];","C05755","Decanoyl-[acp];","2.3.1.-","<Transferases; Acyltransferases; Transferring groups other than amino-acyl groups>","map00061","Fatty acid biosynthesis","rcp","rsk","rpa","rru","cau","ava","ana","cre","naz"
"","","x","C05756","3-Oxododecanoyl-[acp];","C05757","(R)-3-Hydroxydodecanoyl-[acp];","2.3.1.-","<Transferases; Acyltransferases; Transferring groups other than amino-acyl groups>","map00061","Fatty acid biosynthesis","rcp","rsk","rpa","rru","cau","ava","ana","cre","naz"
"","","x","C05757","(R)-3-Hydroxydodecanoyl-[acp];","C05758","trans-Dodec-2-enoyl-[acp];","2.3.1.-","<Transferases; Acyltransferases; Transferring groups other than amino-acyl groups>","map00061","Fatty acid biosynthesis","rcp","rsk","rpa","rru","cau","ava","ana","cre","naz"
"","","x","C05757","(R)-3-Hydroxydodecanoyl-[acp];","C05758","trans-Dodec-2-enoyl-[acp];","4.2.1.-","<Lyases; Carbon-oxygen lyases; Hydro-lyases>","map00061","Fatty acid biosynthesis","rcp","rsk","rpa","rru","cau","ava","ana","cre","naz"
"","","x","C04633","(3R)-3-Hydroxypalmitoyl-[acyl-carrier protein];","C05763","trans-Hexadec-2-enoyl-[acp];","2.3.1.-","<Transferases; Acyltransferases; Transferring groups other than amino-acyl groups>","map00061","Fatty acid biosynthesis","rcp","rsk","rpa","rru","cau","ava","ana","cre","naz"
"","","x","C05749","Hexanoyl-[acp];","C05750","3-Oxooctanoyl-[acp];","2.3.1.-","<Transferases; Acyltransferases; Transferring groups other than amino-acyl groups>","map00061","Fatty acid biosynthesis","rcp","rsk","rpa","rru","cau","ava","ana","cre","naz"
"","","x","C00024","Acetyl-CoA;","C00083","Malonyl-CoA;","6.3.4.14","biotin carboxylase;","map00061","Fatty acid biosynthesis","rcp","rsk","rpa","rru","cau","ava","ana","cre","naz"
"","","x","C00083","Malonyl-CoA;","C01209","Malonyl-[acyl-carrier protein]","2.3.1.39","[acyl-carrier-protein] S-malonyltransferase;","map00061","Fatty acid biosynthesis","rcp","rsk","rpa","rru","cau","ava","ana","cre","naz"
"","","x","C01209","Malonyl-[acyl-carrier protein]","C05746","3-Oxohexanoyl-[acp];","2.3.1.-","<Transferases; Acyltransferases; Transferring groups other than amino-acyl groups>","map00061","Fatty acid biosynthesis","rcp","rsk","rpa","rru","cau","ava","ana","cre","naz"
"","","x","C05755","Decanoyl-[acp];","C05756","3-Oxododecanoyl-[acp];","2.3.1.-","<Transferases; Acyltransferases; Transferring groups other than amino-acyl groups>","map00061","Fatty acid biosynthesis","rcp","rsk","rpa","rru","cau","ava","ana","cre","naz"
"","","x","C00024","Acetyl-CoA;","C00332","Acetoacetyl-CoA;","2.3.1.9","acetyl-CoA C-acetyltransferase;","map00071; map00072; map00280; map00310; map00380; map00620; map00632; map00640; map00650; map00900","Fatty acid metabolism; Synthesis and degradation of ketone bodies; Valine, leucine and isoleucine degradation; Lysine degradation; Tryptophan metabolism; Pyruvate metabolism; Benzoate degradation via CoA ligation; Propanoate metabolism; Butanoate metabolism; Terpenoid backbone biosynthesis","rcp","rsk","rpa","rru","cau","","","cre",""
"","","x","C05746","3-Oxohexanoyl-[acp];","C05747","(R)-3-Hydroxyhexanoyl-[acp];","2.3.1.-","<Transferases; Acyltransferases; Transferring groups other than amino-acyl groups>","map00061","Fatty acid biosynthesis","rcp","rsk","rpa","rru","cau","ava","ana","cre","naz"
"","","x","C05747","(R)-3-Hydroxyhexanoyl-[acp];","C05748","trans-Hex-2-enoyl-[acp];","2.3.1.-","<Transferases; Acyltransferases; Transferring groups other than amino-acyl groups>","map00061","Fatty acid biosynthesis","rcp","rsk","rpa","rru","cau","ava","ana","cre","naz"
"","","x","C00022","Pyruvate;","C00024","Acetyl-CoA;","2.3.1.12","dihydrolipoyllysine-residue acetyltransferase;","map00010; map00020; map00620","Glycolysis / Gluconeogenesis; Citrate cycle (TCA cycle); Pyruvate metabolism","rcp","rsk","rpa","rru","cau","ava","ana","cre","naz"
"","","x","C01209","Malonyl-[acyl-carrier protein]","C05746","3-Oxohexanoyl-[acp];","2.3.1.179","beta-ketoacyl-acyl-carrier-protein synthase II;","map00061","Fatty acid biosynthesis","rcp","rsk","rpa","rru","cau","ava","ana","cre","naz"
"","","x","C04688","(3R)-3-Hydroxytetradecanoyl-[acyl-carrier protein];","C05760","trans-Tetradec-2-enoyl-[acp];","2.3.1.-","<Transferases; Acyltransferases; Transferring groups other than amino-acyl groups>","map00061","Fatty acid biosynthesis","rcp","rsk","rpa","rru","cau","ava","ana","cre","naz"
"","","x","C05760","trans-Tetradec-2-enoyl-[acp];","C05761","Tetradecanoyl-[acp];","1.3.1.9","enoyl-[acyl-carrier-protein] reductase (NADH);","map00061","Fatty acid biosynthesis","rcp","rsk","rpa","rru","cau","ava","ana","cre","naz"
"","","x","C05760","trans-Tetradec-2-enoyl-[acp];","C05761","Tetradecanoyl-[acp];","2.3.1.-","<Transferases; Acyltransferases; Transferring groups other than amino-acyl groups>","map00061","Fatty acid biosynthesis","rcp","rsk","rpa","rru","cau","ava","ana","cre","naz"
"","","x","C05751","trans-Oct-2-enoyl-[acp];","C05752","Octanoyl-[acp];","2.3.1.-","<Transferases; Acyltransferases; Transferring groups other than amino-acyl groups>","map00061","Fatty acid biosynthesis","rcp","rsk","rpa","rru","cau","ava","ana","cre","naz"
"","","x","C04620","(3R)-3-Hydroxyoctanoyl-[acyl-carrier protein];","C05751","trans-Oct-2-enoyl-[acp];","4.2.1.-","<Lyases; Carbon-oxygen lyases; Hydro-lyases>","map00061","Fatty acid biosynthesis","rcp","rsk","rpa","rru","cau","ava","ana","cre","naz"
"","","x","C00022","Pyruvate;","C05125","2-(alpha-Hydroxyethyl)thiamine diphosphate;","1.2.4.1","pyruvate dehydrogenase (acetyl-transferring);","map00010; map00020; map00290; map00620; map00650","Glycolysis / Gluconeogenesis; Citrate cycle (TCA cycle); Valine, leucine and isoleucine biosynthesis; Pyruvate metabolism; Butanoate metabolism","rcp","rsk","rpa","rru","cau","ava","ana","cre","naz"
"","","x","C05125","2-(alpha-Hydroxyethyl)thiamine diphosphate;","C06006","(S)-2-Aceto-2-hydroxybutanoate;","2.2.1.6","acetolactate synthase;","map00290","Valine, leucine and isoleucine biosynthesis","rcp","rsk","rpa","rru","cau","ava","ana","cre","naz"
"","","x","C06006","(S)-2-Aceto-2-hydroxybutanoate;","C06007","(R)-2,3-Dihydroxy-3-methylpentanoate;","1.1.1.86","ketol-acid reductoisomerase;","map00290","Valine, leucine and isoleucine biosynthesis","rcp","rsk","rpa","rru","cau","ava","ana","cre","naz"
"","","x","C00671","(S)-3-Methyl-2-oxopentanoic acid;","C06007","(R)-2,3-Dihydroxy-3-methylpentanoate;","4.2.1.9","dihydroxy-acid dehydratase;","map00290","Valine, leucine and isoleucine biosynthesis","rcp","rsk","rpa","rru","cau","ava","ana","cre","naz"
"","","x","C00109","2-Oxobutanoate;","C06006","(S)-2-Aceto-2-hydroxybutanoate;","2.2.1.6","acetolactate synthase;","map00290","Valine, leucine and isoleucine biosynthesis","rcp","rsk","rpa","rru","cau","ava","ana","cre","naz"
"","","x","C00109","2-Oxobutanoate;","C00188","L-Threonine;","4.3.1.19","threonine ammonia-lyase;","map00260; map00290","Glycine, serine and threonine metabolism; Valine, leucine and isoleucine biosynthesis","rcp","rsk","rpa","rru","cau","ava","ana","cre","naz"
"","","x","C00407","L-Isoleucine;","C00671","(S)-3-Methyl-2-oxopentanoic acid;","2.6.1.42","branched-chain-amino-acid transaminase;","map00280; map00290; map00966","Valine, leucine and isoleucine degradation; Valine, leucine and isoleucine biosynthesis; Glucosinolate biosynthesis","rcp","rsk","rpa","rru","cau","","","cre",""
"","","x","C00022","Pyruvate;","C05125","2-(alpha-Hydroxyethyl)thiamine diphosphate;","2.2.1.6","acetolactate synthase;","map00290; map00650","Valine, leucine and isoleucine biosynthesis; Butanoate metabolism","rcp","rsk","rpa","rru","cau","ava","ana","cre","naz"
"","","x","C04688","(3R)-3-Hydroxytetradecanoyl-[acyl-carrier protein];","C05760","trans-Tetradec-2-enoyl-[acp];","4.2.1.-","<Lyases; Carbon-oxygen lyases; Hydro-lyases>","map00061","Fatty acid biosynthesis","rcp","rsk","rpa","rru","cau","ava","ana","cre","naz"
"","","x","C01209","Malonyl-[acyl-carrier protein]","C05744","Acetoacetyl-[acp];","2.3.1.179","beta-ketoacyl-acyl-carrier-protein synthase II;","map00061","Fatty acid biosynthesis","rcp","rsk","rpa","rru","cau","ava","ana","cre","naz"
"","","x","C05752","Octanoyl-[acp];","C16239","Lipoyl-[acp];","2.8.1.8","lipoyl synthase;","map00785","Lipoic acid metabolism","rcp","rsk","rpa","rru","cau","ava","ana","cre","naz"
"","","x","C00204","2-Dehydro-3-deoxy-D-gluconate;","C00577","D-Glyceraldehyde","4.2.1.-","<Lyases; Carbon-oxygen lyases; Hydro-lyases>","map00030","Pentose phosphate pathway","rcp","rsk","rpa","rru","cau","ava","ana","cre","naz"
"","","x","C00037","Glycine;","C00188","L-Threonine;","4.1.2.5","threonine aldolase;","map00260","Glycine, serine and threonine metabolism","rcp","rsk","rpa","rru","cau","ava","ana","",""
"","","x","C00037","Glycine;","C01419","Cys-Gly;","3.4.11.1","leucyl aminopeptidase;","map00480","Glutathione metabolism","rcp","rsk","rpa","rru","cau","ava","ana","cre","naz"
"","","x","C00097","L-Cysteine;","C01419","Cys-Gly;","3.4.11.1","leucyl aminopeptidase;","map00480","Glutathione metabolism","rcp","rsk","rpa","rru","cau","ava","ana","cre","naz"
"","","x","C00022","Pyruvate;","C00074","Phosphoenolpyruvate;","2.7.1.40","pyruvate kinase;","map00010; map00620; map00710","Glycolysis / Gluconeogenesis; Pyruvate metabolism; Carbon fixation in photosynthetic organisms","rcp","rsk","rpa","rru","cau","ava","ana","cre","naz"
"","","x","C00097","L-Cysteine;","C00283","Hydrogen sulfide;","2.5.1.47","cysteine synthase;","map00270; map00920","Cysteine and methionine metabolism; Sulfur metabolism","rcp","rsk","rpa","rru","cau","ava","ana","cre","naz"
"","","x","C01209","Malonyl-[acyl-carrier protein]","C05756","3-Oxododecanoyl-[acp];","2.3.1.-","<Transferases; Acyltransferases; Transferring groups other than amino-acyl groups>","map00061","Fatty acid biosynthesis","rcp","rsk","rpa","rru","cau","ava","ana","cre","naz"
"","","x","C01209","Malonyl-[acyl-carrier protein]","C05750","3-Oxooctanoyl-[acp];","2.3.1.179","beta-ketoacyl-acyl-carrier-protein synthase II;","map00061","Fatty acid biosynthesis","rcp","rsk","rpa","rru","cau","ava","ana","cre","naz"
"","","x","C00024","Acetyl-CoA;","C00158","Citrate;","2.3.3.1","citrate (Si)-synthase;","map00020; map00630","Citrate cycle (TCA cycle); Glyoxylate and dicarboxylate metabolism","rcp","rsk","rpa","rru","cau","ava","ana","cre","naz"
"","","x","C00158","Citrate;","C00417","cis-Aconitate;","4.2.1.3","aconitate hydratase;","map00020; map00630; map00720","Citrate cycle (TCA cycle); Glyoxylate and dicarboxylate metabolism; Reductive carboxylate cycle (CO2 fixation)","rcp","rsk","rpa","rru","cau","ava","ana","cre","naz"
"","","x","C05125","2-(alpha-Hydroxyethyl)thiamine diphosphate;","C06010","(S)-2-Acetolactate;","2.2.1.6","acetolactate synthase;","map00290","Valine, leucine and isoleucine biosynthesis","rcp","rsk","rpa","rru","cau","ava","ana","cre","naz"
"","","x","C04272","(R)-2,3-Dihydroxy-3-methylbutanoate;","C06010","(S)-2-Acetolactate;","1.1.1.86","ketol-acid reductoisomerase;","map00290","Valine, leucine and isoleucine biosynthesis","rcp","rsk","rpa","rru","cau","ava","ana","cre","naz"
"","","x","C00141","3-Methyl-2-oxobutanoic acid;","C04272","(R)-2,3-Dihydroxy-3-methylbutanoate;","4.2.1.9","dihydroxy-acid dehydratase;","map00290","Valine, leucine and isoleucine biosynthesis","rcp","rsk","rpa","rru","cau","ava","ana","cre","naz"
"","","x","C00141","3-Methyl-2-oxobutanoic acid;","C02504","(2S)-2-Isopropylmalate;","2.3.3.13","2-isopropylmalate synthase;","map00290","Valine, leucine and isoleucine biosynthesis","rcp","rsk","rpa","rru","cau","ava","ana","cre","naz"
"","","x","C00141","3-Methyl-2-oxobutanoic acid;","C00183","L-Valine;","2.6.1.42","branched-chain-amino-acid transaminase;","map00280; map00290; map00770; map00966","Valine, leucine and isoleucine degradation; Valine, leucine and isoleucine biosynthesis; Pantothenate and CoA biosynthesis; Glucosinolate biosynthesis","rcp","rsk","rpa","rru","cau","","","cre",""
"","","x","C00036","Oxaloacetate;","C00158","Citrate;","2.3.3.1","citrate (Si)-synthase;","map00020; map00630","Citrate cycle (TCA cycle); Glyoxylate and dicarboxylate metabolism","rcp","rsk","rpa","rru","cau","ava","ana","cre","naz"
"","","x","C00036","Oxaloacetate;","C00049","L-Aspartate;","2.6.1.1","aspartate transaminase;","map00250; map00710","Alanine, aspartate and glutamate metabolism; Carbon fixation in photosynthetic organisms","rcp","rsk","rpa","rru","cau","ava","ana","cre","naz"
"","","x","C00049","L-Aspartate;","C05840","Iminoaspartate;","1.4.3.16","L-aspartate oxidase;","map00760","Nicotinate and nicotinamide metabolism","rcp","rsk","rpa","rru","cau","ava","ana","cre","naz"
"","","x","C00049","L-Aspartate;","C03082","4-Phospho-L-aspartate;","2.7.2.4","aspartate kinase;","map00260; map00270; map00300","Glycine, serine and threonine metabolism; Cysteine and methionine metabolism; Lysine biosynthesis","rcp","rsk","rpa","rru","cau","ava","ana","cre","naz"
"","","x","C00441","L-Aspartate 4-semialdehyde;","C03082","4-Phospho-L-aspartate;","1.2.1.11","aspartate-semialdehyde dehydrogenase;","map00260; map00270; map00300","Glycine, serine and threonine metabolism; Cysteine and methionine metabolism; Lysine biosynthesis","rcp","rsk","rpa","rru","cau","ava","ana","cre","naz"
"","","x","C00441","L-Aspartate 4-semialdehyde;","C03340","L-2,3-Dihydrodipicolinate;","4.2.1.52","dihydrodipicolinate synthase;","map00300","Lysine biosynthesis","rcp","rsk","rpa","rru","cau","ava","ana","cre","naz"
"","","x","C00025","L-Glutamate;","C00049","L-Aspartate;","2.6.1.1","aspartate transaminase;","map00250; map00330","Alanine, aspartate and glutamate metabolism; Arginine and proline metabolism","rcp","rsk","rpa","rru","cau","ava","ana","cre","naz"
"","","x","C00025","L-Glutamate;","C00217","D-Glutamate;","5.1.1.3","glutamate racemase","map00471","D-Glutamine and D-glutamate metabolism","rcp","rsk","rpa","","cau","ava","ana","","naz"
"","","x","C00025","L-Glutamate;","C00026","2-Oxoglutarate;","2.6.1.1","aspartate transaminase;","map00250","Alanine, aspartate and glutamate metabolism","rcp","rsk","rpa","rru","cau","ava","ana","cre","naz"
"","","x","C00025","L-Glutamate;","C00624","N-Acetyl-L-glutamate;","2.3.1.1","amino-acid N-acetyltransferase;","map00330","Arginine and proline metabolism","rcp","rsk","rpa","rru","cau","ava","ana","cre","naz"
"","","x","C00624","N-Acetyl-L-glutamate;","C04133","N-Acetyl-L-glutamate 5-phosphate;","2.7.2.8","acetylglutamate kinase;","map00330","Arginine and proline metabolism","rcp","rsk","rpa","rru","cau","ava","ana","cre","naz"
"","","x","C00036","Oxaloacetate;","C00149","(S)-Malate;","1.1.1.37","malate dehydrogenase;","map00020; map00620; map00630; map00710; map00720","Citrate cycle (TCA cycle); Pyruvate metabolism; Glyoxylate and dicarboxylate metabolism; Carbon fixation in photosynthetic organisms; Reductive carboxylate cycle (CO2 fixation)","rcp","rsk","rpa","rru","cau","ava","ana","cre",""
"","","x","C00048","Glyoxylate;","C00149","(S)-Malate;","2.3.3.9","malate synthase;","map00630","Glyoxylate and dicarboxylate metabolism","rcp","rsk","rpa","","cau","","","cre",""
"","","x","C00122","Fumarate;","C00149","(S)-Malate;","4.2.1.2","fumarate hydratase;","map00020; map00720","Citrate cycle (TCA cycle); Reductive carboxylate cycle (CO2 fixation)","rcp","rsk","rpa","rru","cau","ava","ana","cre",""
"","","x","C00049","L-Aspartate;","C03406","N-(L-Arginino)succinate;","6.3.4.5","argininosuccinate synthase;","map00250; map00330","Alanine, aspartate and glutamate metabolism; Arginine and proline metabolism","rcp","rsk","rpa","rru","cau","ava","ana","cre","naz"
"","","x","C00042","Succinate;","C00122","Fumarate;","1.3.99.1","succinate dehydrogenase;","map00020; map00190; map00632; map00650; map00720","Citrate cycle (TCA cycle); Oxidative phosphorylation; Benzoate degradation via CoA ligation; Butanoate metabolism; Reductive carboxylate cycle (CO2 fixation)","rcp","rsk","rpa","rru","cau","ava","ana","","naz"
"","","x","C00042","Succinate;","C00091","Succinyl-CoA;","6.2.1.5","succinate---CoA ligase (ADP-forming);","map00020; map00640; map00720","Citrate cycle (TCA cycle); Propanoate metabolism; Reductive carboxylate cycle (CO2 fixation)","rcp","rsk","rpa","rru","cau","ava","ana","cre","naz"
"","","x","C00091","Succinyl-CoA;","C01213","(R)-Methylmalonyl-CoA;","5.4.99.2","methylmalonyl-CoA mutase;","map00280; map00640","Valine, leucine and isoleucine degradation; Propanoate metabolism","rcp","rsk","rpa","rru","cau","","","",""
"","","x","C00042","Succinate;","C00232","Succinate semialdehyde;","1.2.1.16","succinate-semialdehyde dehydrogenase [NAD(P)+];","map00250; map00350; map00650","Alanine, aspartate and glutamate metabolism; Tyrosine metabolism; Butanoate metabolism","rcp","rsk","rpa","rru","cau","ava","ana","","naz"
"","","x","C00091","Succinyl-CoA;","C16254","[Dihydrolipoyllysine-residue succinyltransferase]","2.3.1.61","dihydrolipoyllysine-residue succinyltransferase;","map00020","Citrate cycle (TCA cycle)","rcp","rsk","rpa","rru","cau","","","cre",""
"","","x","C15973","Enzyme N6-(dihydrolipoyl)lysine;","C16254","[Dihydrolipoyllysine-residue succinyltransferase]","2.3.1.61","dihydrolipoyllysine-residue succinyltransferase;","map00020","Citrate cycle (TCA cycle)","rcp","rsk","rpa","rru","cau","","","cre",""
"","","x","C15972","Enzyme N6-(lipoyl)lysine;","C15973","Enzyme N6-(dihydrolipoyl)lysine;","1.8.1.4","dihydrolipoyl dehydrogenase;","map00010; map00020; map00280; map00620","Glycolysis / Gluconeogenesis; Citrate cycle (TCA cycle); Valine, leucine and isoleucine degradation; Pyruvate metabolism","rcp","rsk","rpa","rru","cau","ava","ana","cre","naz"
"","","x","C15972","Enzyme N6-(lipoyl)lysine;","C16254","[Dihydrolipoyllysine-residue succinyltransferase]","1.2.4.2","oxoglutarate dehydrogenase (succinyl-transferring);","map00020","Citrate cycle (TCA cycle)","rcp","rsk","rpa","rru","cau","","","cre",""
"","","x","C00188","L-Threonine;","C01102","O-Phospho-L-homoserine","4.2.3.1","threonine synthase;","map00260","Glycine, serine and threonine metabolism","rcp","rsk","rpa","rru","cau","ava","ana","cre","naz"
"","","x","C05754","trans-Dec-2-enoyl-[acp];","C05755","Decanoyl-[acp];","1.3.1.9","enoyl-[acyl-carrier-protein] reductase (NADH);","map00061","Fatty acid biosynthesis","rcp","rsk","rpa","rru","cau","ava","ana","cre","naz"
"","","x","C00232","Succinate semialdehyde;","C00334","4-Aminobutanoate;","2.6.1.19","4-aminobutyrate transaminase;","map00250; map00650","Alanine, aspartate and glutamate metabolism; Butanoate metabolism","rcp","rsk","rpa","","cau","ava","ana","",""
"","","x","C00036","Oxaloacetate;","C00049","L-Aspartate;","1.4.3.16","L-aspartate oxidase;","map00250","Alanine, aspartate and glutamate metabolism","rcp","rsk","rpa","rru","cau","ava","ana","cre","naz"
"","","x","C01209","Malonyl-[acyl-carrier protein]","C05744","Acetoacetyl-[acp];","2.3.1.180","beta-ketoacyl-acyl-carrier-protein synthase III;","map00061","Fatty acid biosynthesis","rcp","rsk","rpa","rru","cau","ava","ana","cre","naz"
"","","x","C00327","L-Citrulline;","C03406","N-(L-Arginino)succinate;","6.3.4.5","argininosuccinate synthase;","map00330","Arginine and proline metabolism","rcp","rsk","rpa","rru","cau","ava","ana","cre","naz"
"","","x","C04619","(3R)-3-Hydroxydecanoyl-[acyl-carrier protein];","C05754","trans-Dec-2-enoyl-[acp];","4.2.1.-","<Lyases; Carbon-oxygen lyases; Hydro-lyases>","map00061","Fatty acid biosynthesis","rcp","rsk","rpa","rru","cau","ava","ana","cre","naz"
"","","x","C00097","L-Cysteine;","C00957","Mercaptopyruvate;","2.6.1.1","aspartate transaminase;","map00270","Cysteine and methionine metabolism","rcp","rsk","rpa","rru","cau","ava","ana","cre","naz"
"","","x","C05751","trans-Oct-2-enoyl-[acp];","C05752","Octanoyl-[acp];","1.3.1.9","enoyl-[acyl-carrier-protein] reductase (NADH);","map00061","Fatty acid biosynthesis","rcp","rsk","rpa","rru","cau","ava","ana","cre","naz"
"","","x","C01209","Malonyl-[acyl-carrier protein]","C05762","3-Oxohexadecanoyl-[acp];","2.3.1.-","<Transferases; Acyltransferases; Transferring groups other than amino-acyl groups>","map00061","Fatty acid biosynthesis","rcp","rsk","rpa","rru","cau","ava","ana","cre","naz"
"","","x","C02504","(2S)-2-Isopropylmalate;","C04411","(2R,3S)-3-Isopropylmalate;","4.2.1.33","3-isopropylmalate dehydratase;","map00290","Valine, leucine and isoleucine biosynthesis","rcp","rsk","rpa","rru","cau","ava","ana","cre","naz"
"","","x","C04236","(2S)-2-Isopropyl-3-oxosuccinate;","C04411","(2R,3S)-3-Isopropylmalate;","1.1.1.85","3-isopropylmalate dehydrogenase;","map00290","Valine, leucine and isoleucine biosynthesis","rcp","rsk","rpa","rru","cau","ava","ana","cre","naz"
"","","x","C00141","3-Methyl-2-oxobutanoic acid;","C00966","2-Dehydropantoate","2.1.2.11","3-methyl-2-oxobutanoate hydroxymethyltransferase;","map00770","Pantothenate and CoA biosynthesis","rcp","rsk","rpa","rru","cau","ava","ana","","naz"
"","","x","C00037","Glycine;","C05519","L-Allothreonine;","4.1.2.5","threonine aldolase;","map00260","Glycine, serine and threonine metabolism","rcp","rsk","rpa","rru","cau","ava","ana","",""
"","","x","C05746","3-Oxohexanoyl-[acp];","C05747","(R)-3-Hydroxyhexanoyl-[acp];","1.1.1.100","3-oxoacyl-[acyl-carrier-protein] reductase;","map00061","Fatty acid biosynthesis","rcp","rsk","rpa","rru","cau","ava","ana","cre","naz"
"","","x","C00097","L-Cysteine;","C00979","O-Acetyl-L-serine;","2.5.1.47","cysteine synthase;","map00270; map00920","Cysteine and methionine metabolism; Sulfur metabolism","rcp","rsk","rpa","rru","cau","ava","ana","cre","naz"
"","","x","C00065","L-Serine;","C00979","O-Acetyl-L-serine;","2.3.1.30","serine O-acetyltransferase;","map00270; map00920","Cysteine and methionine metabolism; Sulfur metabolism","rcp","rsk","rpa","rru","cau","ava","ana","cre","naz"
"","","x","C00065","L-Serine;","C00143","5,10-Methylenetetrahydrofolate;","2.1.2.1","glycine hydroxymethyltransferase;","map00260; map00680","Glycine, serine and threonine metabolism; Methane metabolism","rcp","rsk","rpa","rru","cau","ava","ana","cre","naz"
"","","x","C00143","5,10-Methylenetetrahydrofolate;","C01242","S-Aminomethyldihydrolipoylprotein;","2.1.2.10","aminomethyltransferase;","map00260","Glycine, serine and threonine metabolism","rcp","rsk","rpa","rru","cau","ava","ana","cre","naz"
"","","x","C00037","Glycine;","C00065","L-Serine;","2.1.2.1","glycine hydroxymethyltransferase;","map00260; map00460; map00680","Glycine, serine and threonine metabolism; Cyanoamino acid metabolism; Methane metabolism","rcp","rsk","rpa","rru","cau","ava","ana","cre","naz"
"","","x","C04619","(3R)-3-Hydroxydecanoyl-[acyl-carrier protein];","C05753","3-Oxodecanoyl-[acp];","1.1.1.100","3-oxoacyl-[acyl-carrier-protein] reductase;","map00061","Fatty acid biosynthesis","rcp","rsk","rpa","rru","cau","ava","ana","cre","naz"
"","","x","C00022","Pyruvate;","C00024","Acetyl-CoA;","1.2.4.1","pyruvate dehydrogenase (acetyl-transferring);","map00010; map00020; map00290; map00620; map00650","Glycolysis / Gluconeogenesis; Citrate cycle (TCA cycle); Valine, leucine and isoleucine biosynthesis; Pyruvate metabolism; Butanoate metabolism","rcp","rsk","rpa","rru","cau","ava","ana","cre","naz"
"","","x","C00025","L-Glutamate;","C03287","L-Glutamyl 5-phosphate;","2.7.2.11","glutamate 5-kinase;","map00330","Arginine and proline metabolism","rcp","rsk","rpa","rru","cau","ava","ana","cre","naz"
"","","x","C01165","L-Glutamate 5-semialdehyde;","C03287","L-Glutamyl 5-phosphate;","1.2.1.41","glutamate-5-semialdehyde dehydrogenase;","map00330","Arginine and proline metabolism","rcp","rsk","rpa","rru","cau","ava","ana","cre","naz"
"","","x","C05223","Dodecanoyl-[acyl-carrier protein];","C05758","trans-Dodec-2-enoyl-[acp];","1.3.1.9","enoyl-[acyl-carrier-protein] reductase (NADH);","map00061","Fatty acid biosynthesis","rcp","rsk","rpa","rru","cau","ava","ana","cre","naz"
"","","x","C00025","L-Glutamate;","C03912","(S)-1-Pyrroline-5-carboxylate;","1.5.1.12","1-pyrroline-5-carboxylate dehydrogenase;","map00250; map00330","Alanine, aspartate and glutamate metabolism; Arginine and proline metabolism","rcp","rsk","rpa","rru","cau","ava","ana","cre","naz"
"","","x","C00148","L-Proline;","C03912","(S)-1-Pyrroline-5-carboxylate;","1.5.1.2","pyrroline-5-carboxylate reductase;","map00330","Arginine and proline metabolism","rcp","rsk","rpa","rru","cau","ava","ana","","naz"
"","","x","C00074","Phosphoenolpyruvate;","C04691","2-Dehydro-3-deoxy-D-arabino-heptonate 7-phosphate;","2.5.1.54","3-deoxy-7-phosphoheptulonate synthase;","map00400","Phenylalanine, tyrosine and tryptophan biosynthesis","rcp","rsk","rpa","rru","cau","ava","ana","cre","naz"
"","","x","C00944","3-Dehydroquinate;","C04691","2-Dehydro-3-deoxy-D-arabino-heptonate 7-phosphate;","4.2.3.4","3-dehydroquinate synthase;","map00400","Phenylalanine, tyrosine and tryptophan biosynthesis","rcp","rsk","rpa","rru","cau","ava","ana","cre","naz"
"","","x","C00279","D-Erythrose 4-phosphate","C04691","2-Dehydro-3-deoxy-D-arabino-heptonate 7-phosphate;","2.5.1.54","3-deoxy-7-phosphoheptulonate synthase;","map00400","Phenylalanine, tyrosine and tryptophan biosynthesis","rcp","rsk","rpa","rru","cau","ava","ana","cre","naz"
"","","x","C00279","D-Erythrose 4-phosphate","C05382","Sedoheptulose 7-phosphate;","2.2.1.2","transaldolase;","map00030","Pentose phosphate pathway","rcp","rsk","rpa","rru","cau","ava","ana","cre","naz"
"","","x","C00231","D-Xylulose 5-phosphate","C05382","Sedoheptulose 7-phosphate;","2.2.1.1","transketolase;","map00030; map00710","Pentose phosphate pathway; Carbon fixation in photosynthetic organisms","rcp","rsk","rpa","rru","cau","ava","ana","cre","naz"
"","","x","C00199","D-Ribulose 5-phosphate","C00231","D-Xylulose 5-phosphate","5.1.3.1","ribulose-phosphate 3-epimerase;","map00030; map00040; map00710","Pentose phosphate pathway; Pentose and glucuronate interconversions; Carbon fixation in photosynthetic organisms","rcp","rsk","rpa","rru","cau","ava","ana","cre","naz"
"","","x","C00118","D-Glyceraldehyde 3-phosphate;","C00231","D-Xylulose 5-phosphate","2.2.1.1","transketolase;","map00030; map00710","Pentose phosphate pathway; Carbon fixation in photosynthetic organisms","rcp","rsk","rpa","rru","cau","ava","ana","cre","naz"
"","","x","C00118","D-Glyceraldehyde 3-phosphate;","C05345","beta-D-Fructose 6-phosphate","2.2.1.2","transaldolase;","map00030","Pentose phosphate pathway","rcp","rsk","rpa","rru","cau","ava","ana","cre","naz"
"","","x","C00668","alpha-D-Glucose 6-phosphate","C05345","beta-D-Fructose 6-phosphate","5.3.1.9","glucose-6-phosphate isomerase;","map00010; map00030; map00500; map00520","Glycolysis / Gluconeogenesis; Pentose phosphate pathway; Starch and sucrose metabolism; Amino sugar and nucleotide sugar metabolism","rcp","rsk","rpa","rru","cau","ava","ana","cre","naz"
"","","x","C00231","D-Xylulose 5-phosphate","C05345","beta-D-Fructose 6-phosphate","2.2.1.1","transketolase;","map00030","Pentose phosphate pathway","rcp","rsk","rpa","rru","cau","ava","ana","cre","naz"
"","","x","C00118","D-Glyceraldehyde 3-phosphate;","C00236","3-Phospho-D-glyceroyl phosphate;","1.2.1.12","glyceraldehyde-3-phosphate dehydrogenase (phosphorylating);","map00010","Glycolysis / Gluconeogenesis","rcp","rsk","rpa","rru","cau","ava","ana","cre",""
"","","x","C05345","beta-D-Fructose 6-phosphate","C05378","beta-D-Fructose 1,6-bisphosphate","2.7.1.11","6-phosphofructokinase;","map00010; map00030; map00051","Glycolysis / Gluconeogenesis; Pentose phosphate pathway; Fructose and mannose metabolism","rcp","rsk","rpa","rru","cau","ava","ana","cre",""
"","","x","C00118","D-Glyceraldehyde 3-phosphate;","C00279","D-Erythrose 4-phosphate","2.2.1.1","transketolase;","map00030; map00710","Pentose phosphate pathway; Carbon fixation in photosynthetic organisms","rcp","rsk","rpa","rru","cau","ava","ana","cre","naz"
"","","x","C00668","alpha-D-Glucose 6-phosphate","C01172","beta-D-Glucose 6-phosphate","5.3.1.9","glucose-6-phosphate isomerase;","map00010; map00030; map00500","Glycolysis / Gluconeogenesis; Pentose phosphate pathway; Starch and sucrose metabolism","rcp","rsk","rpa","rru","cau","ava","ana","cre","naz"
"","","x","C00118","D-Glyceraldehyde 3-phosphate;","C00279","D-Erythrose 4-phosphate","2.2.1.2","transaldolase;","map00030","Pentose phosphate pathway","rcp","rsk","rpa","rru","cau","ava","ana","cre","naz"
"","","x","C00197","3-Phospho-D-glycerate;","C00236","3-Phospho-D-glyceroyl phosphate;","2.7.2.3","phosphoglycerate kinase;","map00010; map00710","Glycolysis / Gluconeogenesis; Carbon fixation in photosynthetic organisms","rcp","rsk","rpa","rru","cau","ava","ana","cre","naz"
"","","x","C00197","3-Phospho-D-glycerate;","C00631","2-Phospho-D-glycerate;","5.4.2.1","phosphoglycerate mutase;","map00010","Glycolysis / Gluconeogenesis","rcp","rsk","rpa","rru","cau","ava","ana","cre","naz"
"","","x","C00258","D-Glycerate;","C00631","2-Phospho-D-glycerate;","2.7.1.-","<Transferases; Transferring phosphorus-containing groups; Phosphotransferases with an alcohol group as acceptor>","map00030","Pentose phosphate pathway","rcp","rsk","rpa","rru","cau","ava","ana","","naz"
"","","x","C00197","3-Phospho-D-glycerate;","C03232","3-Phosphonooxypyruvate;","1.1.1.95","phosphoglycerate dehydrogenase;","map00260","Glycine, serine and threonine metabolism","rcp","rsk","rpa","rru","cau","ava","ana","cre","naz"
"","","x","C01005","O-Phospho-L-serine;","C03232","3-Phosphonooxypyruvate;","2.6.1.52","phosphoserine transaminase;","map00260","Glycine, serine and threonine metabolism","rcp","rsk","rpa","rru","cau","ava","ana","cre",""
"","","x","C01172","beta-D-Glucose 6-phosphate","C05345","beta-D-Fructose 6-phosphate","5.3.1.9","glucose-6-phosphate isomerase;","map00010; map00030; map00500","Glycolysis / Gluconeogenesis; Pentose phosphate pathway; Starch and sucrose metabolism","rcp","rsk","rpa","rru","cau","ava","ana","cre","naz"
"","","x","C00117","D-Ribose 5-phosphate;","C00118","D-Glyceraldehyde 3-phosphate;","2.2.1.1","transketolase;","map00030; map00710","Pentose phosphate pathway; Carbon fixation in photosynthetic organisms","rcp","rsk","rpa","rru","cau","ava","ana","cre","naz"
"","","x","C00117","D-Ribose 5-phosphate;","C00119","5-Phospho-alpha-D-ribose 1-diphosphate;","2.7.6.1","ribose-phosphate diphosphokinase;","map00030; map00230","Pentose phosphate pathway; Purine metabolism","rcp","rsk","rpa","rru","cau","ava","ana","cre","naz"
"","","x","C00119","5-Phospho-alpha-D-ribose 1-diphosphate;","C03090","5-Phosphoribosylamine;","2.4.2.14","amidophosphoribosyltransferase;","map00230","Purine metabolism","rcp","rsk","rpa","rru","cau","ava","ana","cre","naz"
"","","x","C00119","5-Phospho-alpha-D-ribose 1-diphosphate;","C02739","1-(5-Phospho-D-ribosyl)-ATP;","2.4.2.17","ATP phosphoribosyltransferase;","map00340","Histidine metabolism","rcp","rsk","rpa","rru","cau","ava","ana","","naz"
"","","x","C03090","5-Phosphoribosylamine;","C03838","5'-Phosphoribosylglycinamide;","6.3.4.13","phosphoribosylamine---glycine ligase;","map00230","Purine metabolism","rcp","rsk","rpa","rru","cau","ava","ana","cre","naz"
"","","x","C05345","beta-D-Fructose 6-phosphate","C05378","beta-D-Fructose 1,6-bisphosphate","3.1.3.11","fructose-bisphosphatase;","map00010; map00030; map00051","Glycolysis / Gluconeogenesis; Pentose phosphate pathway; Fructose and mannose metabolism","rcp","rsk","rpa","rru","cau","ava","ana","cre","naz"
"","","x","C00025","L-Glutamate;","C00026","2-Oxoglutarate;","1.4.1.13","glutamate synthase (NADPH);","map00250","Alanine, aspartate and glutamate metabolism","rcp","rsk","rpa","rru","cau","","","cre",""
"","","x","C03340","L-2,3-Dihydrodipicolinate;","C03972","2,3,4,5-Tetrahydrodipicolinate;","1.3.1.26","dihydrodipicolinate reductase;","map00300","Lysine biosynthesis","rcp","rsk","rpa","rru","cau","ava","ana","cre","naz"
"","","x","C04619","(3R)-3-Hydroxydecanoyl-[acyl-carrier protein];","C05754","trans-Dec-2-enoyl-[acp];","2.3.1.-","<Transferases; Acyltransferases; Transferring groups other than amino-acyl groups>","map00061","Fatty acid biosynthesis","rcp","rsk","rpa","rru","cau","ava","ana","cre","naz"
"","","x","C00119","5-Phospho-alpha-D-ribose 1-diphosphate;","C01103","Orotidine 5'-phosphate;","2.4.2.10","orotate phosphoribosyltransferase;","map00240","Pyrimidine metabolism","rcp","rsk","rpa","rru","cau","ava","ana","cre","naz"
"","","x","C00105","UMP;","C01103","Orotidine 5'-phosphate;","4.1.1.23","orotidine-5'-phosphate decarboxylase;","map00240","Pyrimidine metabolism","rcp","rsk","rpa","rru","cau","ava","ana","cre","naz"
"","","x","C00015","UDP;","C00105","UMP;","2.7.4.14","cytidylate kinase;","map00240","Pyrimidine metabolism","rcp","rsk","rpa","rru","cau","ava","ana","cre","naz"
"","","x","C00015","UDP;","C00075","UTP;","2.7.4.6","nucleoside-diphosphate kinase;","map00240","Pyrimidine metabolism","rcp","rsk","rpa","rru","cau","ava","ana","cre","naz"
"","","x","C00063","CTP;","C00075","UTP;","6.3.4.2","CTP synthase;","map00240","Pyrimidine metabolism","rcp","rsk","rpa","rru","cau","ava","ana","cre","naz"
"","","x","C00063","CTP;","C00112","CDP;","2.7.4.6","nucleoside-diphosphate kinase;","map00240","Pyrimidine metabolism","rcp","rsk","rpa","rru","cau","ava","ana","cre","naz"
"","","x","C00055","CMP;","C00112","CDP;","2.7.4.14","cytidylate kinase;","map00240","Pyrimidine metabolism","rcp","rsk","rpa","rru","cau","ava","ana","cre","naz"
"","","x","C00046","RNA;","C00063","CTP;","2.7.7.6","DNA-directed RNA polymerase;","map00240","Pyrimidine metabolism","rcp","rsk","rpa","rru","cau","ava","ana","cre","naz"
"","","x","C00044","GTP;","C00046","RNA;","2.7.7.6","DNA-directed RNA polymerase;","map00230","Purine metabolism","rcp","rsk","rpa","rru","cau","ava","ana","cre","naz"
"","","x","C00044","GTP;","C01304","2,5-Diamino-6-(5'-phosphoribosylamino)-4-pyrimidineone","3.5.4.25","GTP cyclohydrolase II;","map00740","Riboflavin metabolism","rcp","rsk","rpa","rru","cau","ava","ana","cre","naz"
"","","x","C00002","ATP;","C00046","RNA;","2.7.7.6","DNA-directed RNA polymerase;","map00230","Purine metabolism","rcp","rsk","rpa","rru","cau","ava","ana","cre","naz"
"","","x","C00035","GDP;","C00044","GTP;","2.7.4.6","nucleoside-diphosphate kinase;","map00230","Purine metabolism","rcp","rsk","rpa","rru","cau","ava","ana","cre","naz"
"","","x","C00035","GDP;","C00361","dGDP;","1.17.4.1","ribonucleoside-diphosphate reductase;","map00230","Purine metabolism","rcp","rsk","rpa","rru","cau","ava","ana","cre",""
"","","x","C00286","dGTP;","C00361","dGDP;","2.7.1.40","pyruvate kinase;","map00230","Purine metabolism","rcp","rsk","rpa","rru","cau","ava","ana","cre","naz"
"","","x","C00035","GDP;","C00144","GMP;","2.7.4.8","guanylate kinase;","map00230","Purine metabolism","rcp","rsk","rpa","rru","cau","ava","ana","cre","naz"
"","","x","C00144","GMP;","C00242","Guanine;","2.4.2.22","xanthine phosphoribosyltransferase;","map00230","Purine metabolism","rcp","rsk","rpa","rru","cau","","","",""
"","","x","C00144","GMP;","C00242","Guanine;","2.4.2.7","adenine phosphoribosyltransferase;","map00230","Purine metabolism","rcp","rsk","rpa","rru","cau","ava","ana","cre","naz"
"","","x","C00144","GMP;","C00387","Guanosine","3.1.3.5","5'-nucleotidase;","map00230","Purine metabolism","rcp","rsk","rpa","rru","cau","ava","ana","cre","naz"
"","","x","C00286","dGTP;","C00361","dGDP;","2.7.4.6","nucleoside-diphosphate kinase;","map00230","Purine metabolism","rcp","rsk","rpa","rru","cau","ava","ana","cre","naz"
"","","x","C00263","L-Homoserine;","C00441","L-Aspartate 4-semialdehyde;","1.1.1.3","homoserine dehydrogenase;","map00260; map00270; map00300","Glycine, serine and threonine metabolism; Cysteine and methionine metabolism; Lysine biosynthesis","rcp","rsk","rpa","rru","cau","ava","ana","cre","naz"
"","","x","C04633","(3R)-3-Hydroxypalmitoyl-[acyl-carrier protein];","C05762","3-Oxohexadecanoyl-[acp];","1.1.1.100","3-oxoacyl-[acyl-carrier-protein] reductase;","map00061","Fatty acid biosynthesis","rcp","rsk","rpa","rru","cau","ava","ana","cre","naz"
"","","x","C00122","Fumarate;","C03406","N-(L-Arginino)succinate;","4.3.2.1","argininosuccinate lyase;","map00250; map00330","Alanine, aspartate and glutamate metabolism; Arginine and proline metabolism","rcp","rsk","rpa","rru","cau","ava","ana","cre","naz"
"","","x","C00361","dGDP;","C00362","dGMP;","2.7.4.8","guanylate kinase;","map00230","Purine metabolism","rcp","rsk","rpa","rru","cau","ava","ana","cre","naz"
"","","x","C00330","Deoxyguanosine;","C00362","dGMP;","3.1.3.5","5'-nucleotidase;","map00230","Purine metabolism","rcp","rsk","rpa","rru","cau","ava","ana","cre","naz"
"","","x","C01172","beta-D-Glucose 6-phosphate","C01236","D-Glucono-1,5-lactone 6-phosphate;","1.1.1.49","glucose-6-phosphate dehydrogenase;","map00030","Pentose phosphate pathway","rcp","rsk","rpa","","cau","ava","ana","cre","naz"
"","","x","C00345","6-Phospho-D-gluconate","C01236","D-Glucono-1,5-lactone 6-phosphate;","3.1.1.31","6-phosphogluconolactonase;","map00030","Pentose phosphate pathway","rcp","rsk","rpa","","cau","ava","ana","cre","naz"
"","","x","C00025","L-Glutamate;","C02987","L-Glutamyl-tRNA(Glu)","6.1.1.17","glutamate---tRNA ligase;","map00860; map00970","Porphyrin and chlorophyll metabolism; Aminoacyl-tRNA biosynthesis","rcp","rsk","rpa","rru","cau","ava","ana","cre","naz"
"","","x","C05756","3-Oxododecanoyl-[acp];","C05757","(R)-3-Hydroxydodecanoyl-[acp];","1.1.1.100","3-oxoacyl-[acyl-carrier-protein] reductase;","map00061","Fatty acid biosynthesis","rcp","rsk","rpa","rru","cau","ava","ana","cre","naz"
"","","x","C04618","(3R)-3-Hydroxybutanoyl-[acyl-carrier protein];","C05744","Acetoacetyl-[acp];","2.3.1.-","<Transferases; Acyltransferases; Transferring groups other than amino-acyl groups>","map00061","Fatty acid biosynthesis","rcp","rsk","rpa","rru","cau","ava","ana","cre","naz"
"","","x","C04246","But-2-enoyl-[acyl-carrier protein]","C04618","(3R)-3-Hydroxybutanoyl-[acyl-carrier protein];","2.3.1.-","<Transferases; Acyltransferases; Transferring groups other than amino-acyl groups>","map00061","Fatty acid biosynthesis","rcp","rsk","rpa","rru","cau","ava","ana","cre","naz"
"","","x","C04246","But-2-enoyl-[acyl-carrier protein]","C05745","Butyryl-[acp];","1.3.1.9","enoyl-[acyl-carrier-protein] reductase (NADH);","map00061","Fatty acid biosynthesis","rcp","rsk","rpa","rru","cau","ava","ana","cre","naz"
"","","x","C04246","But-2-enoyl-[acyl-carrier protein]","C05745","Butyryl-[acp];","2.3.1.-","<Transferases; Acyltransferases; Transferring groups other than amino-acyl groups>","map00061","Fatty acid biosynthesis","rcp","rsk","rpa","rru","cau","ava","ana","cre","naz"
"","","x","C04246","But-2-enoyl-[acyl-carrier protein]","C04618","(3R)-3-Hydroxybutanoyl-[acyl-carrier protein];","4.2.1.-","<Lyases; Carbon-oxygen lyases; Hydro-lyases>","map00061","Fatty acid biosynthesis","rcp","rsk","rpa","rru","cau","ava","ana","cre","naz"
"","","x","C16237","Protein N6-(lipoyl)lysine","C16239","Lipoyl-[acp];","2.3.1.181","lipoyl(octanoyl) transferase;","map00785","Lipoic acid metabolism","rcp","rsk","rpa","rru","cau","ava","ana","cre","naz"
"","","x","C16236","Protein N6-(octanoyl)lysine","C16237","Protein N6-(lipoyl)lysine","2.8.1.8","lipoyl synthase;","map00785","Lipoic acid metabolism","rcp","rsk","rpa","rru","cau","ava","ana","cre","naz"
"","","x","C00332","Acetoacetyl-CoA;","C01144","(S)-3-Hydroxybutanoyl-CoA;","1.1.1.35","3-hydroxyacyl-CoA dehydrogenase;","map00071; map00310; map00380; map00632; map00650","Fatty acid metabolism; Lysine degradation; Tryptophan metabolism; Benzoate degradation via CoA ligation; Butanoate metabolism","rcp","rsk","rpa","rru","cau","","","",""
"","","x","C00877","Crotonoyl-CoA;","C01144","(S)-3-Hydroxybutanoyl-CoA;","4.2.1.17","enoyl-CoA hydratase;","map00071; map00310; map00380; map00632; map00650","Fatty acid metabolism; Lysine degradation; Tryptophan metabolism; Benzoate degradation via CoA ligation; Butanoate metabolism","rcp","rsk","rpa","rru","cau","ava","ana","cre",""
"","","x","C00527","Glutaryl-CoA","C00877","Crotonoyl-CoA;","1.3.99.7","glutaryl-CoA dehydrogenase;","map00071; map00310; map00380; map00632","Fatty acid metabolism; Lysine degradation; Tryptophan metabolism; Benzoate degradation via CoA ligation","rcp","rsk","rpa","rru","cau","","","cre",""
"","","x","C00527","Glutaryl-CoA","C06157","[Dihydrolipoyllysine-residue succinyltransferase]","2.3.1.61","dihydrolipoyllysine-residue succinyltransferase;","map00310","Lysine degradation","rcp","rsk","rpa","rru","cau","","","cre",""
"","","x","C00322","2-Oxoadipate;","C06157","[Dihydrolipoyllysine-residue succinyltransferase]","1.2.4.2","oxoglutarate dehydrogenase (succinyl-transferring);","map00310","Lysine degradation","rcp","rsk","rpa","rru","cau","","","cre",""
"","","x","C00352","D-Glucosamine 6-phosphate;","C05345","beta-D-Fructose 6-phosphate","3.5.1.-","<Hydrolases; Acting on carbon-nitrogen bonds, other than peptide bonds; In linear amides>","map00520","Amino sugar and nucleotide sugar metabolism","rcp","rsk","rpa","rru","cau","ava","ana","","naz"
"","","x","C00097","L-Cysteine;","C00979","O-Acetyl-L-serine;","2.5.1.49","O-acetylhomoserine aminocarboxypropyltransferase;","map00270","Cysteine and methionine metabolism","rcp","rsk","rpa","rru","cau","ava","","",""
"","","x","C05745","Butyryl-[acp];","C05746","3-Oxohexanoyl-[acp];","2.3.1.179","beta-ketoacyl-acyl-carrier-protein synthase II;","map00061","Fatty acid biosynthesis","rcp","rsk","rpa","rru","cau","ava","ana","cre","naz"
"","","x","C01268","5-Amino-6-(5'-phosphoribosylamino)uracil;","C01304","2,5-Diamino-6-(5'-phosphoribosylamino)-4-pyrimidineone","3.5.4.26","diaminohydroxyphosphoribosylaminopyrimidine deaminase","map00740","Riboflavin metabolism","rcp","rsk","rpa","rru","cau","ava","ana","cre","naz"
"","","x","C01268","5-Amino-6-(5'-phosphoribosylamino)uracil;","C04454","5-Amino-6-(5'-phosphoribitylamino)uracil;","1.1.1.193","5-amino-6-(5-phosphoribosylamino)uracil reductase;","map00740","Riboflavin metabolism","rcp","rsk","rpa","rru","cau","ava","ana","cre","naz"
"","","x","C00944","3-Dehydroquinate;","C02637","3-Dehydroshikimate","4.2.1.10","3-dehydroquinate dehydratase;","map00400","Phenylalanine, tyrosine and tryptophan biosynthesis","rcp","rsk","rpa","rru","cau","ava","ana","cre","naz"
"","","x","C00493","Shikimate;","C02637","3-Dehydroshikimate","1.1.1.25","shikimate dehydrogenase;","map00400","Phenylalanine, tyrosine and tryptophan biosynthesis","rcp","rsk","rpa","rru","cau","ava","ana","cre","naz"
"","","x","C00493","Shikimate;","C03175","Shikimate 3-phosphate;","2.7.1.71","shikimate kinase;","map00400","Phenylalanine, tyrosine and tryptophan biosynthesis","rcp","rsk","rpa","rru","cau","ava","ana","","naz"
"","","x","C01269","5-O-(1-Carboxyvinyl)-3-phosphoshikimate;","C03175","Shikimate 3-phosphate;","2.5.1.19","3-phosphoshikimate 1-carboxyvinyltransferase;","map00400","Phenylalanine, tyrosine and tryptophan biosynthesis","rcp","rsk","rpa","rru","cau","ava","ana","cre","naz"
"","","x","C00251","Chorismate;","C01269","5-O-(1-Carboxyvinyl)-3-phosphoshikimate;","4.2.3.5","chorismate synthase;","map00400","Phenylalanine, tyrosine and tryptophan biosynthesis","rcp","rsk","rpa","rru","cau","ava","ana","cre","naz"
"","","x","C00108","Anthranilate;","C00251","Chorismate;","4.1.3.27","anthranilate synthase;","map00400","Phenylalanine, tyrosine and tryptophan biosynthesis","rcp","rsk","rpa","rru","cau","ava","ana","cre","naz"
"","","x","C00108","Anthranilate;","C04302","N-(5-Phospho-D-ribosyl)anthranilate;","2.4.2.18","anthranilate phosphoribosyltransferase;","map00400","Phenylalanine, tyrosine and tryptophan biosynthesis","rcp","rsk","rpa","rru","cau","ava","ana","cre","naz"
"","","x","C05752","Octanoyl-[acp];","C05753","3-Oxodecanoyl-[acp];","2.3.1.-","<Transferases; Acyltransferases; Transferring groups other than amino-acyl groups>","map00061","Fatty acid biosynthesis","rcp","rsk","rpa","rru","cau","ava","ana","cre","naz"
"","","x","C00144","GMP;","C00655","Xanthosine 5'-phosphate;","6.3.5.2","GMP synthase (glutamine-hydrolysing);","map00230","Purine metabolism","rcp","rsk","rpa","rru","cau","ava","ana","cre","naz"
"","","x","C00130","IMP;","C00655","Xanthosine 5'-phosphate;","1.1.1.205","IMP dehydrogenase;","map00230","Purine metabolism","rcp","rsk","rpa","rru","cau","ava","ana","cre","naz"
"","","x","C00130","IMP;","C04734","1-(5'-Phosphoribosyl)-5-formamido-4-imidazolecarboxamide;","3.5.4.10","IMP cyclohydrolase;","map00230","Purine metabolism","rcp","rsk","rpa","rru","cau","ava","ana","cre","naz"
"","","x","C04677","1-(5'-Phosphoribosyl)-5-amino-4-imidazolecarboxamide;","C04734","1-(5'-Phosphoribosyl)-5-formamido-4-imidazolecarboxamide;","6.3.4.-","<Ligases; Forming carbon-nitrogen bonds; Other carbon--nitrogen ligases>","map00230","Purine metabolism","rcp","rsk","rpa","rru","cau","ava","ana","","naz"
"","","x","C04677","1-(5'-Phosphoribosyl)-5-amino-4-imidazolecarboxamide;","C04823","1-(5'-Phosphoribosyl)-5-amino-4-(N-succinocarboxamide)-imidazole;","4.3.2.2","adenylosuccinate lyase;","map00230","Purine metabolism","rcp","rsk","rpa","rru","cau","ava","ana","","naz"
"","","x","C04751","1-(5-Phospho-D-ribosyl)-5-amino-4-imidazolecarboxylate;","C04823","1-(5'-Phosphoribosyl)-5-amino-4-(N-succinocarboxamide)-imidazole;","6.3.2.6","phosphoribosylaminoimidazolesuccinocarboxamide synthase;","map00230","Purine metabolism","rcp","rsk","rpa","rru","cau","ava","ana","cre","naz"
"","","x","C04751","1-(5-Phospho-D-ribosyl)-5-amino-4-imidazolecarboxylate;","C15667","5-Carboxyamino-1-(5-phospho-D-ribosyl)imidazole","5.4.99.18","5-(carboxyamino)imidazole ribonucleotide mutase;","map00230","Purine metabolism","rcp","rsk","rpa","rru","cau","ava","ana","","naz"
"","","x","C03373","Aminoimidazole ribotide;","C15667","5-Carboxyamino-1-(5-phospho-D-ribosyl)imidazole","6.3.4.18","5-(carboxyamino)imidazole ribonucleotide synthase;","map00230","Purine metabolism","rcp","rsk","rpa","rru","cau","ava","ana","","naz"
"","","x","C03373","Aminoimidazole ribotide;","C04640","2-(Formamido)-N1-(5'-phosphoribosyl)acetamidine;","6.3.3.1","phosphoribosylformylglycinamidine cyclo-ligase;","map00230","Purine metabolism","rcp","rsk","rpa","rru","cau","ava","ana","cre","naz"
"","","x","C00130","IMP;","C04734","1-(5'-Phosphoribosyl)-5-formamido-4-imidazolecarboxamide;","2.1.2.3","phosphoribosylaminoimidazolecarboxamide formyltransferase;","map00230","Purine metabolism","rcp","rsk","rpa","rru","cau","ava","ana","cre","naz"
"","","x","C04376","5'-Phosphoribosyl-N-formylglycinamide;","C04640","2-(Formamido)-N1-(5'-phosphoribosyl)acetamidine;","6.3.5.3","phosphoribosylformylglycinamidine synthase;","map00230","Purine metabolism","rcp","rsk","rpa","rru","cau","ava","ana","cre","naz"
"","","x","C00130","IMP;","C03794","N6-(1,2-Dicarboxyethyl)-AMP;","6.3.4.4","adenylosuccinate synthase;","map00230","Purine metabolism","rcp","rsk","rpa","rru","cau","ava","ana","cre","naz"
"","","x","C00020","AMP;","C03794","N6-(1,2-Dicarboxyethyl)-AMP;","4.3.2.2","adenylosuccinate lyase;","map00230","Purine metabolism","rcp","rsk","rpa","rru","cau","ava","ana","","naz"
"","","x","C00020","AMP;","C00212","Adenosine","3.1.3.5","5'-nucleotidase;","map00230","Purine metabolism","rcp","rsk","rpa","rru","cau","ava","ana","cre","naz"
"","","x","C00020","AMP;","C00147","Adenine;","2.4.2.7","adenine phosphoribosyltransferase;","map00230","Purine metabolism","rcp","rsk","rpa","rru","cau","ava","ana","cre","naz"
"","","x","C04677","1-(5'-Phosphoribosyl)-5-amino-4-imidazolecarboxamide;","C04734","1-(5'-Phosphoribosyl)-5-formamido-4-imidazolecarboxamide;","2.1.2.3","phosphoribosylaminoimidazolecarboxamide formyltransferase;","map00230","Purine metabolism","rcp","rsk","rpa","rru","cau","ava","ana","cre","naz"
"","","x","C00655","Xanthosine 5'-phosphate;","C01762","Xanthosine","3.1.3.5","5'-nucleotidase;","map00230","Purine metabolism","rcp","rsk","rpa","rru","cau","ava","ana","cre","naz"
"","","x","C00385","Xanthine","C00655","Xanthosine 5'-phosphate;","2.4.2.22","xanthine phosphoribosyltransferase;","map00230","Purine metabolism","rcp","rsk","rpa","rru","cau","","","",""
"","","x","C00046","RNA;","C00075","UTP;","2.7.7.6","DNA-directed RNA polymerase;","map00240","Pyrimidine metabolism","rcp","rsk","rpa","rru","cau","ava","ana","cre","naz"
"","","x","C05345","beta-D-Fructose 6-phosphate","C05382","Sedoheptulose 7-phosphate;","2.2.1.2","transaldolase;","map00030","Pentose phosphate pathway","rcp","rsk","rpa","rru","cau","ava","ana","cre","naz"
"","","x","C00279","D-Erythrose 4-phosphate","C05345","beta-D-Fructose 6-phosphate","2.2.1.1","transketolase;","map00030","Pentose phosphate pathway","rcp","rsk","rpa","rru","cau","ava","ana","cre","naz"
"","","x","C05223","Dodecanoyl-[acyl-carrier protein];","C05758","trans-Dodec-2-enoyl-[acp];","2.3.1.-","<Transferases; Acyltransferases; Transferring groups other than amino-acyl groups>","map00061","Fatty acid biosynthesis","rcp","rsk","rpa","rru","cau","ava","ana","cre","naz"
"","","x","C00025","L-Glutamate;","C00026","2-Oxoglutarate;","1.4.1.14","glutamate synthase (NADH);","map00250","Alanine, aspartate and glutamate metabolism","rcp","rsk","rpa","rru","cau","","","cre",""
"","","x","C00074","Phosphoenolpyruvate;","C00631","2-Phospho-D-glycerate;","4.2.1.11","phosphopyruvate hydratase;","map00010","Glycolysis / Gluconeogenesis","rcp","rsk","rpa","rru","cau","ava","ana","cre","naz"
"","","x","C00002","ATP;","C00008","ADP;","2.7.4.6","nucleoside-diphosphate kinase;","map00230","Purine metabolism","rcp","rsk","rpa","rru","cau","ava","ana","cre","naz"
"","","x","C00008","ADP;","C00206","dADP;","1.17.4.1","ribonucleoside-diphosphate reductase;","map00230","Purine metabolism","rcp","rsk","rpa","rru","cau","ava","ana","cre",""
"","","x","C00206","dADP;","C00360","dAMP;","2.7.4.3","adenylate kinase;","map00230","Purine metabolism","rcp","rsk","rpa","rru","cau","ava","ana","cre","naz"
"","","x","C00131","dATP;","C00206","dADP;","2.7.1.40","pyruvate kinase;","map00230","Purine metabolism","rcp","rsk","rpa","rru","cau","ava","ana","cre","naz"
"","","x","C00360","dAMP;","C00559","Deoxyadenosine;","3.1.3.5","5'-nucleotidase;","map00230","Purine metabolism","rcp","rsk","rpa","rru","cau","ava","ana","cre","naz"
"","","x","C00039","DNA;","C00131","dATP;","2.7.7.7","DNA-directed DNA polymerase;","map00230","Purine metabolism","rcp","rsk","rpa","rru","cau","ava","ana","cre","naz"
"","","x","C00039","DNA;","C00458","dCTP;","2.7.7.7","DNA-directed DNA polymerase;","map00240","Pyrimidine metabolism","rcp","rsk","rpa","rru","cau","ava","ana","cre","naz"
"","","x","C00458","dCTP;","C00460","dUTP;","3.5.4.13","dCTP deaminase;","map00240","Pyrimidine metabolism","rcp","rsk","rpa","rru","cau","ava","ana","",""
"","","x","C00365","dUMP;","C00460","dUTP;","3.6.1.19","nucleoside-triphosphate diphosphatase;","map00240","Pyrimidine metabolism","rcp","rsk","rpa","rru","cau","ava","ana","cre","naz"
"","","x","C00365","dUMP;","C01346","dUDP;","2.7.4.9","dTMP kinase;","map00240","Pyrimidine metabolism","rcp","rsk","rpa","rru","cau","ava","ana","cre","naz"
"","","x","C00458","dCTP;","C00705","dCDP;","2.7.4.6","nucleoside-diphosphate kinase;","map00240","Pyrimidine metabolism","rcp","rsk","rpa","rru","cau","ava","ana","cre","naz"
"","","x","C00239","dCMP;","C00705","dCDP;","2.7.4.14","cytidylate kinase;","map00240","Pyrimidine metabolism","rcp","rsk","rpa","rru","cau","ava","ana","cre","naz"
"","","x","C00039","DNA;","C00459","dTTP;","2.7.7.7","DNA-directed DNA polymerase;","map00240","Pyrimidine metabolism","rcp","rsk","rpa","rru","cau","ava","ana","cre","naz"
"","","x","C00363","dTDP;","C00459","dTTP;","2.7.4.6","nucleoside-diphosphate kinase;","map00240","Pyrimidine metabolism","rcp","rsk","rpa","rru","cau","ava","ana","cre","naz"
"","","x","C00363","dTDP;","C00364","dTMP;","2.7.4.9","dTMP kinase;","map00240","Pyrimidine metabolism","rcp","rsk","rpa","rru","cau","ava","ana","cre","naz"
"","","x","C00460","dUTP;","C01346","dUDP;","2.7.4.6","nucleoside-diphosphate kinase;","map00240","Pyrimidine metabolism","rcp","rsk","rpa","rru","cau","ava","ana","cre","naz"
"","","x","C00131","dATP;","C00206","dADP;","2.7.4.6","nucleoside-diphosphate kinase;","map00230","Purine metabolism","rcp","rsk","rpa","rru","cau","ava","ana","cre","naz"
"","","x","C00002","ATP;","C00008","ADP;","2.7.1.40","pyruvate kinase;","map00230","Purine metabolism","rcp","rsk","rpa","rru","cau","ava","ana","cre","naz"
"","","x","C01250","N-Acetyl-L-glutamate 5-semialdehyde;","C04133","N-Acetyl-L-glutamate 5-phosphate;","1.2.1.38","N-acetyl-gamma-glutamyl-phosphate reductase;","map00330","Arginine and proline metabolism","rcp","rsk","rpa","rru","cau","ava","ana","cre","naz"
"","","x","C00437","N-Acetylornithine;","C01250","N-Acetyl-L-glutamate 5-semialdehyde;","2.6.1.11","acetylornithine transaminase;","map00330","Arginine and proline metabolism","rcp","rsk","rpa","rru","cau","ava","ana","cre",""
"","","x","C00077","L-Ornithine;","C00437","N-Acetylornithine;","2.3.1.35","glutamate N-acetyltransferase;","map00330","Arginine and proline metabolism","rcp","rsk","rpa","rru","cau","ava","ana","cre","naz"
"","","x","C00062","L-Arginine;","C00077","L-Ornithine;","3.5.3.1","arginase;","map00330","Arginine and proline metabolism","rcp","rsk","rpa","","cau","","","",""
"","","x","C00062","L-Arginine;","C00086","Urea;","3.5.3.1","arginase;","map00330","Arginine and proline metabolism","rcp","rsk","rpa","","cau","","","",""
"","","x","C00025","L-Glutamate;","C00064","L-Glutamine;","6.3.1.2","glutamate---ammonia ligase;","map00250; map00330; map00910","Alanine, aspartate and glutamate metabolism; Arginine and proline metabolism; Nitrogen metabolism","rcp","rsk","rpa","rru","cau","ava","ana","cre","naz"
"","","x","C00064","L-Glutamine;","C00169","Carbamoyl phosphate","6.3.5.5","carbamoyl-phosphate synthase (glutamine-hydrolysing);","map00240; map00250","Pyrimidine metabolism; Alanine, aspartate and glutamate metabolism","rcp","rsk","rpa","rru","cau","ava","ana","cre","naz"
"","","x","C00169","Carbamoyl phosphate","C00438","N-Carbamoyl-L-aspartate","2.1.3.2","aspartate carbamoyltransferase;","map00240; map00250","Pyrimidine metabolism; Alanine, aspartate and glutamate metabolism","rcp","rsk","rpa","rru","cau","ava","ana","cre","naz"
"","","x","C00337","(S)-Dihydroorotate;","C00438","N-Carbamoyl-L-aspartate","3.5.2.3","dihydroorotase;","map00240","Pyrimidine metabolism","rcp","rsk","rpa","rru","cau","ava","ana","cre","naz"
"","","x","C00065","L-Serine;","C00078","L-Tryptophan;","4.2.1.20","tryptophan synthase;","map00260","Glycine, serine and threonine metabolism","rcp","rsk","rpa","rru","cau","ava","ana","cre","naz"
"","","x","C00078","L-Tryptophan;","C03506","Indoleglycerol phosphate;","4.2.1.20","tryptophan synthase;","map00400","Phenylalanine, tyrosine and tryptophan biosynthesis","rcp","rsk","rpa","rru","cau","ava","ana","cre","naz"
"","","x","C00078","L-Tryptophan;","C00463","Indole;","4.2.1.20","tryptophan synthase;","map00400","Phenylalanine, tyrosine and tryptophan biosynthesis","rcp","rsk","rpa","rru","cau","ava","ana","cre","naz"
"","","x","C01302","1-(2-Carboxyphenylamino)-1-deoxy-D-ribulose 5-phosphate","C03506","Indoleglycerol phosphate;","4.1.1.48","indole-3-glycerol-phosphate synthase;","map00400","Phenylalanine, tyrosine and tryptophan biosynthesis","rcp","rsk","rpa","rru","cau","ava","ana","cre","naz"
"","","x","C00463","Indole;","C03506","Indoleglycerol phosphate;","4.2.1.20","tryptophan synthase;","map00400","Phenylalanine, tyrosine and tryptophan biosynthesis","rcp","rsk","rpa","rru","cau","ava","ana","cre","naz"
"","","x","C00311","Isocitrate;","C00417","cis-Aconitate;","4.2.1.3","aconitate hydratase;","map00020; map00630; map00720","Citrate cycle (TCA cycle); Glyoxylate and dicarboxylate metabolism; Reductive carboxylate cycle (CO2 fixation)","rcp","rsk","rpa","rru","cau","ava","ana","cre","naz"
"","","x","C00111","Glycerone phosphate;","C00118","D-Glyceraldehyde 3-phosphate;","5.3.1.1","triose-phosphate isomerase;","map00010; map00051; map00562; map00710","Glycolysis / Gluconeogenesis; Fructose and mannose metabolism; Inositol phosphate metabolism; Carbon fixation in photosynthetic organisms","rcp","rsk","rpa","rru","cau","ava","ana","cre","naz"
"","","x","C00117","D-Ribose 5-phosphate;","C05382","Sedoheptulose 7-phosphate;","2.2.1.1","transketolase;","map00030; map00710","Pentose phosphate pathway; Carbon fixation in photosynthetic organisms","rcp","rsk","rpa","rru","cau","ava","ana","cre","naz"
"","","x","C05761","Tetradecanoyl-[acp];","C05762","3-Oxohexadecanoyl-[acp];","2.3.1.-","<Transferases; Acyltransferases; Transferring groups other than amino-acyl groups>","map00061","Fatty acid biosynthesis","rcp","rsk","rpa","rru","cau","ava","ana","cre","naz"
"","","x","C00118","D-Glyceraldehyde 3-phosphate;","C04442","2-Dehydro-3-deoxy-6-phospho-D-gluconate;","4.1.2.-","<Lyases; Carbon-carbon lyases; Aldehyde-lyases>","map00030","Pentose phosphate pathway","rcp","rsk","rpa","","cau","","ana","",""
"","","x","C04619","(3R)-3-Hydroxydecanoyl-[acyl-carrier protein];","C05753","3-Oxodecanoyl-[acp];","2.3.1.-","<Transferases; Acyltransferases; Transferring groups other than amino-acyl groups>","map00061","Fatty acid biosynthesis","rcp","rsk","rpa","rru","cau","ava","ana","cre","naz"
"","","x","C04454","5-Amino-6-(5'-phosphoribitylamino)uracil;","C04732","5-Amino-6-(1-D-ribitylamino)uracil;","3.1.3.-","<Hydrolases; Acting on ester bonds; Phosphoric monoester hydrolases>","map00740","Riboflavin metabolism","rcp","rsk","rpa","rru","cau","ava","ana","",""
"","","x","C04332","6,7-Dimethyl-8-(1-D-ribityl)lumazine","C04732","5-Amino-6-(1-D-ribitylamino)uracil;","2.5.1.-","<Transferases; Transferring alkyl or aryl groups, other than methyl groups; Transferring alkyl or aryl groups, other than methyl groups>","map00740","Riboflavin metabolism","rcp","rsk","rpa","rru","cau","ava","ana","cre","naz"
"","","x","C00255","Riboflavin;","C04332","6,7-Dimethyl-8-(1-D-ribityl)lumazine","2.5.1.9","riboflavin synthase;","map00740","Riboflavin metabolism","rcp","rsk","rpa","rru","cau","ava","ana","cre","naz"
"","","x","C00061","FMN;","C00255","Riboflavin;","2.7.1.26","riboflavin kinase;","map00740","Riboflavin metabolism","rcp","rsk","rpa","rru","cau","ava","ana","","naz"
"","","x","C00016","FAD;","C00061","FMN;","2.7.7.2","FAD synthetase;","map00740","Riboflavin metabolism","rcp","rsk","rpa","rru","cau","ava","ana","","naz"
"","","x","C00112","CDP;","C00705","dCDP;","1.17.4.1","ribonucleoside-diphosphate reductase;","map00240","Pyrimidine metabolism","rcp","rsk","rpa","rru","cau","ava","ana","cre",""
"","","x","C00352","D-Glucosamine 6-phosphate;","C05345","beta-D-Fructose 6-phosphate","2.6.1.16","glutamine---fructose-6-phosphate transaminase (isomerizing);","map00520","Amino sugar and nucleotide sugar metabolism","rcp","rsk","rpa","rru","cau","ava","ana","cre","naz"
"","","x","C00062","L-Arginine;","C03406","N-(L-Arginino)succinate;","4.3.2.1","argininosuccinate lyase;","map00330","Arginine and proline metabolism","rcp","rsk","rpa","rru","cau","ava","ana","cre","naz"
"","","x","C00026","2-Oxoglutarate;","C16254","[Dihydrolipoyllysine-residue succinyltransferase]","1.2.4.2","oxoglutarate dehydrogenase (succinyl-transferring);","map00020","Citrate cycle (TCA cycle)","rcp","rsk","rpa","rru","cau","","","cre",""
"","","x","C05752","Octanoyl-[acp];","C16236","Protein N6-(octanoyl)lysine","2.3.1.181","lipoyl(octanoyl) transferase;","map00785","Lipoic acid metabolism","rcp","rsk","rpa","rru","cau","ava","ana","cre","naz"
"","","x","C04620","(3R)-3-Hydroxyoctanoyl-[acyl-carrier protein];","C05750","3-Oxooctanoyl-[acp];","1.1.1.100","3-oxoacyl-[acyl-carrier-protein] reductase;","map00061","Fatty acid biosynthesis","rcp","rsk","rpa","rru","cau","ava","ana","cre","naz"
"","","x","C00039","DNA;","C00286","dGTP;","2.7.7.7","DNA-directed DNA polymerase;","map00230","Purine metabolism","rcp","rsk","rpa","rru","cau","ava","ana","cre","naz"
"","","x","C05747","(R)-3-Hydroxyhexanoyl-[acp];","C05748","trans-Hex-2-enoyl-[acp];","4.2.1.-","<Lyases; Carbon-oxygen lyases; Hydro-lyases>","map00061","Fatty acid biosynthesis","rcp","rsk","rpa","rru","cau","ava","ana","cre","naz"
"","","x","C00295","Orotate;","C00337","(S)-Dihydroorotate;","1.3.3.1","dihydroorotate oxidase;","map00240","Pyrimidine metabolism","rcp","rsk","rpa","rru","cau","ava","ana","","naz"
"","","x","C05223","Dodecanoyl-[acyl-carrier protein];","C05759","3-Oxotetradecanoyl-[acp];","2.3.1.-","<Transferases; Acyltransferases; Transferring groups other than amino-acyl groups>","map00061","Fatty acid biosynthesis","rcp","rsk","rpa","rru","cau","ava","ana","cre","naz"
"","","x","C02739","1-(5-Phospho-D-ribosyl)-ATP;","C02741","Phosphoribosyl-AMP;","3.6.1.31","phosphoribosyl-ATP diphosphatase;","map00340","Histidine metabolism","rcp","rsk","rpa","rru","cau","ava","ana","cre","naz"
"","","x","C02741","Phosphoribosyl-AMP;","C04896","5-(5-Phospho-D-ribosylaminoformimino)-1-(5-phosphoribosyl)-","3.5.4.19","phosphoribosyl-AMP cyclohydrolase;","map00340","Histidine metabolism","rcp","rsk","rpa","rru","cau","ava","ana","cre","naz"
"","","x","C04896","5-(5-Phospho-D-ribosylaminoformimino)-1-(5-phosphoribosyl)-","C04916","N-(5'-Phospho-D-1'-ribulosylformimino)-5-amino-1-(5''-phospho-D-","5.3.1.16","1-(5-phosphoribosyl)-5-[(5-","map00340","Histidine metabolism","rcp","rsk","rpa","rru","cau","ava","ana","cre","naz"
"","","x","C00037","Glycine;","C01242","S-Aminomethyldihydrolipoylprotein;","1.4.4.2","glycine dehydrogenase (decarboxylating);","map00260","Glycine, serine and threonine metabolism","rcp","rsk","rpa","rru","cau","ava","ana","cre","naz"
"","","x","C00249","Hexadecanoic acid;","C05764","Hexadecanoyl-[acp];","2.3.1.-","<Transferases; Acyltransferases; Transferring groups other than amino-acyl groups>","map00061; map01040","Fatty acid biosynthesis; Biosynthesis of unsaturated fatty acids","rcp","rsk","rpa","rru","cau","ava","ana","cre","naz"
"","","x","C01302","1-(2-Carboxyphenylamino)-1-deoxy-D-ribulose 5-phosphate","C04302","N-(5-Phospho-D-ribosyl)anthranilate;","5.3.1.24","phosphoribosylanthranilate isomerase;","map00400","Phenylalanine, tyrosine and tryptophan biosynthesis","rcp","rsk","rpa","rru","cau","ava","ana","cre","naz"
"","","x","C00075","UTP;","C00105","UMP;","3.6.1.19","nucleoside-triphosphate diphosphatase;","map00240","Pyrimidine metabolism","rcp","rsk","rpa","rru","cau","ava","ana","cre","naz"
"","","x","C00117","D-Ribose 5-phosphate;","C00199","D-Ribulose 5-phosphate","5.3.1.6","ribose-5-phosphate isomerase;","map00030; map00710","Pentose phosphate pathway; Carbon fixation in photosynthetic organisms","rcp","rsk","rpa","rru","cau","ava","ana","cre","naz"
"","","x","C00130","IMP;","C00294","Inosine","3.1.3.5","5'-nucleotidase;","map00230","Purine metabolism","rcp","rsk","rpa","rru","cau","ava","ana","cre","naz"
"","","x","C00295","Orotate;","C01103","Orotidine 5'-phosphate;","2.4.2.10","orotate phosphoribosyltransferase;","map00240","Pyrimidine metabolism","rcp","rsk","rpa","rru","cau","ava","ana","cre","naz"
"","","x","C05763","trans-Hexadec-2-enoyl-[acp];","C05764","Hexadecanoyl-[acp];","2.3.1.-","<Transferases; Acyltransferases; Transferring groups other than amino-acyl groups>","map00061","Fatty acid biosynthesis","rcp","rsk","rpa","rru","cau","ava","ana","cre","naz"
"","","x","C00385","Xanthine","C01762","Xanthosine","2.4.2.-","<Transferases; Glycosyltransferases; Pentosyltransferases>","map00230","Purine metabolism","rcp","rsk","rpa","rru","cau","ava","ana","","naz"
"","","x","C03838","5'-Phosphoribosylglycinamide;","C04376","5'-Phosphoribosyl-N-formylglycinamide;","2.1.2.2","phosphoribosylglycinamide formyltransferase;","map00230","Purine metabolism","rcp","rsk","rpa","rru","cau","ava","ana","","naz"
"","","x","C05745","Butyryl-[acp];","C05746","3-Oxohexanoyl-[acp];","2.3.1.-","<Transferases; Acyltransferases; Transferring groups other than amino-acyl groups>","map00061","Fatty acid biosynthesis","rcp","rsk","rpa","rru","cau","ava","ana","cre","naz"
"","","x","C05761","Tetradecanoyl-[acp];","C05762","3-Oxohexadecanoyl-[acp];","2.3.1.179","beta-ketoacyl-acyl-carrier-protein synthase II;","map00061","Fatty acid biosynthesis","rcp","rsk","rpa","rru","cau","ava","ana","cre","naz"
"","","x","C00024","Acetyl-CoA;","C00033","Acetate;","6.2.1.1","acetate---CoA ligase;","map00010; map00620; map00720","Glycolysis / Gluconeogenesis; Pyruvate metabolism; Reductive carboxylate cycle (CO2 fixation)","rcp","rsk","rpa","rru","cau","ava","ana","cre","naz"
"","","x","C00008","ADP;","C00020","AMP;","2.7.4.3","adenylate kinase;","map00230","Purine metabolism","rcp","rsk","rpa","rru","cau","ava","ana","cre","naz"
"","","x","C04618","(3R)-3-Hydroxybutanoyl-[acyl-carrier protein];","C05744","Acetoacetyl-[acp];","1.1.1.100","3-oxoacyl-[acyl-carrier-protein] reductase;","map00061","Fatty acid biosynthesis","rcp","rsk","rpa","rru","cau","ava","ana","cre","naz"

"Subsystem 25","0.03968253968253968","","","","","","","","","","rcp","rsk","rpa","rru","","","","",""
"","","i","C00269","CDP-diacylglycerol;","C02737","Phosphatidylserine;","2.7.8.8","CDP-diacylglycerol---serine O-phosphatidyltransferase;","map00564","Glycerophospholipid metabolism","rcp","rsk","rpa","rru","","","","",""
"","","x","C00269","CDP-diacylglycerol;","C03892","Phosphatidylglycerophosphate;","2.7.8.5","CDP-diacylglycerol---glycerol-3-phosphate 3-phosphatidyltransferase;","map00564","Glycerophospholipid metabolism","rcp","rsk","rpa","rru","cau","ava","ana","cre","naz"
"","","x","C00269","CDP-diacylglycerol;","C00416","Phosphatidate;","2.7.7.41","phosphatidate cytidylyltransferase;","map00564","Glycerophospholipid metabolism","rcp","rsk","rpa","rru","cau","ava","ana","cre","naz"
"","","x","C00416","Phosphatidate;","C00681","1-Acyl-sn-glycerol 3-phosphate;","2.3.1.51","1-acylglycerol-3-phosphate O-acyltransferase;","map00561; map00564","Glycerolipid metabolism; Glycerophospholipid metabolism","rcp","rsk","rpa","rru","cau","ava","ana","","naz"
"","","x","C00093","sn-Glycerol 3-phosphate;","C00681","1-Acyl-sn-glycerol 3-phosphate;","2.3.1.15","glycerol-3-phosphate O-acyltransferase;","map00561; map00564","Glycerolipid metabolism; Glycerophospholipid metabolism","rcp","rsk","rpa","rru","","ava","ana","cre","naz"
"","","x","C00093","sn-Glycerol 3-phosphate;","C00116","Glycerol;","2.7.1.30","glycerol kinase;","map00561","Glycerolipid metabolism","rcp","rsk","rpa","rru","cau","ava","ana","cre",""

"Subsystem 26","0.03968253968253968","","","","","","","","","","rcp","rsk","","rru","cau","","","",""
"","","i","C00135","L-Histidine;","C00785","Urocanate;","4.3.1.3","histidine ammonia-lyase;","map00340","Histidine metabolism","rcp","rsk","","rru","cau","","","",""
"","","x","C00135","L-Histidine;","C00860","L-Histidinol","1.1.1.23","histidinol dehydrogenase;","map00340","Histidine metabolism","rcp","rsk","rpa","rru","cau","ava","ana","cre","naz"

"Subsystem 27","0.03968253968253968","","","","","","","","","","rcp","rsk","rpa","rru","","","","",""
"","","i","C00399","Ubiquinone;","C17562","2-Polyprenyl-3-methyl-5-hydroxy-6-methoxy-1,4-benzoquinone","2.1.1.64","3-demethylubiquinone-9 3-O-methyltransferase;","map00130","Ubiquinone and other terpenoid-quinone biosynthesis","rcp","rsk","rpa","rru","","","","",""
"","","x","C17561","2-Polyprenyl-3-methyl-6-methoxy-1,4-benzoquinone","C17562","2-Polyprenyl-3-methyl-5-hydroxy-6-methoxy-1,4-benzoquinone","1.14.13.-","<Oxidoreductases; Acting on paired donors with incorporation of molecular oxygen; With NADH or NADPH as one donor, and incorporation of one atom of oxygen>","map00130","Ubiquinone and other terpenoid-quinone biosynthesis","rcp","rsk","rpa","rru","","ava","ana","cre","naz"
"","","x","C17560","2-Polyprenyl-6-methoxy-1,4-benzoquinone","C17561","2-Polyprenyl-3-methyl-6-methoxy-1,4-benzoquinone","2.1.1.-","<Transferases; Transferring one-carbon groups; Methyltransferases>","map00130","Ubiquinone and other terpenoid-quinone biosynthesis","rcp","rsk","rpa","rru","cau","ava","ana","cre","naz"
"","","x","C17552","2-Polyprenyl-6-methoxyphenol","C17560","2-Polyprenyl-6-methoxy-1,4-benzoquinone","1.14.13.-","<Oxidoreductases; Acting on paired donors with incorporation of molecular oxygen; With NADH or NADPH as one donor, and incorporation of one atom of oxygen>","map00130","Ubiquinone and other terpenoid-quinone biosynthesis","rcp","rsk","rpa","rru","","ava","ana","cre","naz"

"Subsystem 28","0.03968253968253968","","","","","","","","","","rcp","rsk","rpa","rru","","","","",""
"","","i","C05946","D-4-Hydroxy-2-oxoglutarate","C05947","L-erythro-4-Hydroxyglutamate","2.6.1.21","D-amino-acid transaminase;","map00330","Arginine and proline metabolism","rcp","rsk","rpa","rru","","","","",""
"","","x","C04281","L-1-Pyrroline-3-hydroxy-5-carboxylate;","C05947","L-erythro-4-Hydroxyglutamate","1.5.1.12","1-pyrroline-5-carboxylate dehydrogenase;","map00330","Arginine and proline metabolism","rcp","rsk","rpa","rru","cau","ava","ana","cre","naz"
"","","x","C01157","trans-4-Hydroxy-L-proline","C04281","L-1-Pyrroline-3-hydroxy-5-carboxylate;","1.5.1.2","pyrroline-5-carboxylate reductase;","map00330","Arginine and proline metabolism","rcp","rsk","rpa","rru","cau","ava","ana","","naz"
"","","x","C05946","D-4-Hydroxy-2-oxoglutarate","C05947","L-erythro-4-Hydroxyglutamate","2.6.1.1","aspartate transaminase;","map00330","Arginine and proline metabolism","rcp","rsk","rpa","rru","cau","ava","ana","cre","naz"

"Subsystem 29","0.03968253968253968","","","","","","","","","","rcp","rsk","","rru","cau","","","",""
"","","i","C00037","Glycine;","C00213","Sarcosine;","1.5.3.1","sarcosine oxidase","map00260","Glycine, serine and threonine metabolism","rcp","rsk","","rru","cau","","","",""
"","","x","C00037","Glycine;","C01419","Cys-Gly;","3.4.11.1","leucyl aminopeptidase;","map00480","Glutathione metabolism","rcp","rsk","rpa","rru","cau","ava","ana","cre","naz"
"","","x","C00037","Glycine;","C05519","L-Allothreonine;","4.1.2.5","threonine aldolase;","map00260","Glycine, serine and threonine metabolism","rcp","rsk","rpa","rru","cau","ava","ana","",""
"","","x","C00037","Glycine;","C00065","L-Serine;","2.1.2.1","glycine hydroxymethyltransferase;","map00260; map00460; map00680","Glycine, serine and threonine metabolism; Cyanoamino acid metabolism; Methane metabolism","rcp","rsk","rpa","rru","cau","ava","ana","cre","naz"
"","","x","C00065","L-Serine;","C00979","O-Acetyl-L-serine;","2.3.1.30","serine O-acetyltransferase;","map00270; map00920","Cysteine and methionine metabolism; Sulfur metabolism","rcp","rsk","rpa","rru","cau","ava","ana","cre","naz"
"","","x","C00097","L-Cysteine;","C00979","O-Acetyl-L-serine;","2.5.1.49","O-acetylhomoserine aminocarboxypropyltransferase;","map00270","Cysteine and methionine metabolism","rcp","rsk","rpa","rru","cau","ava","","",""
"","","x","C00097","L-Cysteine;","C00957","Mercaptopyruvate;","2.6.1.1","aspartate transaminase;","map00270","Cysteine and methionine metabolism","rcp","rsk","rpa","rru","cau","ava","ana","cre","naz"
"","","x","C00065","L-Serine;","C00143","5,10-Methylenetetrahydrofolate;","2.1.2.1","glycine hydroxymethyltransferase;","map00260; map00680","Glycine, serine and threonine metabolism; Methane metabolism","rcp","rsk","rpa","rru","cau","ava","ana","cre","naz"
"","","x","C00143","5,10-Methylenetetrahydrofolate;","C01242","S-Aminomethyldihydrolipoylprotein;","2.1.2.10","aminomethyltransferase;","map00260","Glycine, serine and threonine metabolism","rcp","rsk","rpa","rru","cau","ava","ana","cre","naz"
"","","x","C00065","L-Serine;","C00078","L-Tryptophan;","4.2.1.20","tryptophan synthase;","map00260","Glycine, serine and threonine metabolism","rcp","rsk","rpa","rru","cau","ava","ana","cre","naz"
"","","x","C00078","L-Tryptophan;","C03506","Indoleglycerol phosphate;","4.2.1.20","tryptophan synthase;","map00400","Phenylalanine, tyrosine and tryptophan biosynthesis","rcp","rsk","rpa","rru","cau","ava","ana","cre","naz"
"","","x","C00463","Indole;","C03506","Indoleglycerol phosphate;","4.2.1.20","tryptophan synthase;","map00400","Phenylalanine, tyrosine and tryptophan biosynthesis","rcp","rsk","rpa","rru","cau","ava","ana","cre","naz"
"","","x","C00078","L-Tryptophan;","C00463","Indole;","4.2.1.20","tryptophan synthase;","map00400","Phenylalanine, tyrosine and tryptophan biosynthesis","rcp","rsk","rpa","rru","cau","ava","ana","cre","naz"
"","","x","C00097","L-Cysteine;","C00979","O-Acetyl-L-serine;","2.5.1.47","cysteine synthase;","map00270; map00920","Cysteine and methionine metabolism; Sulfur metabolism","rcp","rsk","rpa","rru","cau","ava","ana","cre","naz"
"","","x","C00037","Glycine;","C01242","S-Aminomethyldihydrolipoylprotein;","1.4.4.2","glycine dehydrogenase (decarboxylating);","map00260","Glycine, serine and threonine metabolism","rcp","rsk","rpa","rru","cau","ava","ana","cre","naz"
"","","x","C00097","L-Cysteine;","C01419","Cys-Gly;","3.4.11.1","leucyl aminopeptidase;","map00480","Glutathione metabolism","rcp","rsk","rpa","rru","cau","ava","ana","cre","naz"
"","","x","C00037","Glycine;","C00188","L-Threonine;","4.1.2.5","threonine aldolase;","map00260","Glycine, serine and threonine metabolism","rcp","rsk","rpa","rru","cau","ava","ana","",""
"","","x","C00188","L-Threonine;","C01102","O-Phospho-L-homoserine","4.2.3.1","threonine synthase;","map00260","Glycine, serine and threonine metabolism","rcp","rsk","rpa","rru","cau","ava","ana","cre","naz"
"","","x","C00109","2-Oxobutanoate;","C00188","L-Threonine;","4.3.1.19","threonine ammonia-lyase;","map00260; map00290","Glycine, serine and threonine metabolism; Valine, leucine and isoleucine biosynthesis","rcp","rsk","rpa","rru","cau","ava","ana","cre","naz"
"","","x","C00109","2-Oxobutanoate;","C06006","(S)-2-Aceto-2-hydroxybutanoate;","2.2.1.6","acetolactate synthase;","map00290","Valine, leucine and isoleucine biosynthesis","rcp","rsk","rpa","rru","cau","ava","ana","cre","naz"
"","","x","C06006","(S)-2-Aceto-2-hydroxybutanoate;","C06007","(R)-2,3-Dihydroxy-3-methylpentanoate;","1.1.1.86","ketol-acid reductoisomerase;","map00290","Valine, leucine and isoleucine biosynthesis","rcp","rsk","rpa","rru","cau","ava","ana","cre","naz"
"","","x","C00671","(S)-3-Methyl-2-oxopentanoic acid;","C06007","(R)-2,3-Dihydroxy-3-methylpentanoate;","4.2.1.9","dihydroxy-acid dehydratase;","map00290","Valine, leucine and isoleucine biosynthesis","rcp","rsk","rpa","rru","cau","ava","ana","cre","naz"
"","","x","C00407","L-Isoleucine;","C00671","(S)-3-Methyl-2-oxopentanoic acid;","2.6.1.42","branched-chain-amino-acid transaminase;","map00280; map00290; map00966","Valine, leucine and isoleucine degradation; Valine, leucine and isoleucine biosynthesis; Glucosinolate biosynthesis","rcp","rsk","rpa","rru","cau","","","cre",""
"","","x","C05125","2-(alpha-Hydroxyethyl)thiamine diphosphate;","C06006","(S)-2-Aceto-2-hydroxybutanoate;","2.2.1.6","acetolactate synthase;","map00290","Valine, leucine and isoleucine biosynthesis","rcp","rsk","rpa","rru","cau","ava","ana","cre","naz"
"","","x","C05125","2-(alpha-Hydroxyethyl)thiamine diphosphate;","C06010","(S)-2-Acetolactate;","2.2.1.6","acetolactate synthase;","map00290","Valine, leucine and isoleucine biosynthesis","rcp","rsk","rpa","rru","cau","ava","ana","cre","naz"
"","","x","C00022","Pyruvate;","C05125","2-(alpha-Hydroxyethyl)thiamine diphosphate;","1.2.4.1","pyruvate dehydrogenase (acetyl-transferring);","map00010; map00020; map00290; map00620; map00650","Glycolysis / Gluconeogenesis; Citrate cycle (TCA cycle); Valine, leucine and isoleucine biosynthesis; Pyruvate metabolism; Butanoate metabolism","rcp","rsk","rpa","rru","cau","ava","ana","cre","naz"
"","","x","C00022","Pyruvate;","C00204","2-Dehydro-3-deoxy-D-gluconate;","4.2.1.-","<Lyases; Carbon-oxygen lyases; Hydro-lyases>","map00030; map00040","Pentose phosphate pathway; Pentose and glucuronate interconversions","rcp","rsk","rpa","rru","cau","ava","ana","cre","naz"
"","","x","C00022","Pyruvate;","C00024","Acetyl-CoA;","1.8.1.4","dihydrolipoyl dehydrogenase;","map00010; map00020; map00620","Glycolysis / Gluconeogenesis; Citrate cycle (TCA cycle); Pyruvate metabolism","rcp","rsk","rpa","rru","cau","ava","ana","cre","naz"
"","","x","C00024","Acetyl-CoA;","C03939","Acetyl-[acyl-carrier protein]","2.3.1.-","<Transferases; Acyltransferases; Transferring groups other than amino-acyl groups>","map00061","Fatty acid biosynthesis","rcp","rsk","rpa","rru","cau","ava","ana","cre","naz"
"","","x","C03939","Acetyl-[acyl-carrier protein]","C05744","Acetoacetyl-[acp];","2.3.1.-","<Transferases; Acyltransferases; Transferring groups other than amino-acyl groups>","map00061","Fatty acid biosynthesis","rcp","rsk","rpa","rru","cau","ava","ana","cre","naz"
"","","x","C00024","Acetyl-CoA;","C03939","Acetyl-[acyl-carrier protein]","2.3.1.180","beta-ketoacyl-acyl-carrier-protein synthase III;","map00061","Fatty acid biosynthesis","rcp","rsk","rpa","rru","cau","ava","ana","cre","naz"
"","","x","C00024","Acetyl-CoA;","C00083","Malonyl-CoA;","6.4.1.2","acetyl-CoA carboxylase;","map00061; map00253; map00620; map00640","Fatty acid biosynthesis; Tetracycline biosynthesis; Pyruvate metabolism; Propanoate metabolism","rcp","rsk","rpa","rru","cau","ava","ana","cre","naz"
"","","x","C01209","Malonyl-[acyl-carrier protein]","C05744","Acetoacetyl-[acp];","2.3.1.-","<Transferases; Acyltransferases; Transferring groups other than amino-acyl groups>","map00061","Fatty acid biosynthesis","rcp","rsk","rpa","rru","cau","ava","ana","cre","naz"
"","","x","C01209","Malonyl-[acyl-carrier protein]","C05750","3-Oxooctanoyl-[acp];","2.3.1.-","<Transferases; Acyltransferases; Transferring groups other than amino-acyl groups>","map00061","Fatty acid biosynthesis","rcp","rsk","rpa","rru","cau","ava","ana","cre","naz"
"","","x","C01209","Malonyl-[acyl-carrier protein]","C05762","3-Oxohexadecanoyl-[acp];","2.3.1.179","beta-ketoacyl-acyl-carrier-protein synthase II;","map00061","Fatty acid biosynthesis","rcp","rsk","rpa","rru","cau","ava","ana","cre","naz"
"","","x","C04633","(3R)-3-Hydroxypalmitoyl-[acyl-carrier protein];","C05762","3-Oxohexadecanoyl-[acp];","2.3.1.-","<Transferases; Acyltransferases; Transferring groups other than amino-acyl groups>","map00061","Fatty acid biosynthesis","rcp","rsk","rpa","rru","cau","ava","ana","cre","naz"
"","","x","C04633","(3R)-3-Hydroxypalmitoyl-[acyl-carrier protein];","C05763","trans-Hexadec-2-enoyl-[acp];","4.2.1.-","<Lyases; Carbon-oxygen lyases; Hydro-lyases>","map00061","Fatty acid biosynthesis","rcp","rsk","rpa","rru","cau","ava","ana","cre","naz"
"","","x","C01209","Malonyl-[acyl-carrier protein]","C05753","3-Oxodecanoyl-[acp];","2.3.1.-","<Transferases; Acyltransferases; Transferring groups other than amino-acyl groups>","map00061","Fatty acid biosynthesis","rcp","rsk","rpa","rru","cau","ava","ana","cre","naz"
"","","x","C05752","Octanoyl-[acp];","C05753","3-Oxodecanoyl-[acp];","2.3.1.179","beta-ketoacyl-acyl-carrier-protein synthase II;","map00061","Fatty acid biosynthesis","rcp","rsk","rpa","rru","cau","ava","ana","cre","naz"
"","","x","C01209","Malonyl-[acyl-carrier protein]","C05753","3-Oxodecanoyl-[acp];","2.3.1.179","beta-ketoacyl-acyl-carrier-protein synthase II;","map00061","Fatty acid biosynthesis","rcp","rsk","rpa","rru","cau","ava","ana","cre","naz"
"","","x","C04620","(3R)-3-Hydroxyoctanoyl-[acyl-carrier protein];","C05750","3-Oxooctanoyl-[acp];","2.3.1.-","<Transferases; Acyltransferases; Transferring groups other than amino-acyl groups>","map00061","Fatty acid biosynthesis","rcp","rsk","rpa","rru","cau","ava","ana","cre","naz"
"","","x","C04620","(3R)-3-Hydroxyoctanoyl-[acyl-carrier protein];","C05751","trans-Oct-2-enoyl-[acp];","2.3.1.-","<Transferases; Acyltransferases; Transferring groups other than amino-acyl groups>","map00061","Fatty acid biosynthesis","rcp","rsk","rpa","rru","cau","ava","ana","cre","naz"
"","","x","C01209","Malonyl-[acyl-carrier protein]","C05759","3-Oxotetradecanoyl-[acp];","2.3.1.179","beta-ketoacyl-acyl-carrier-protein synthase II;","map00061","Fatty acid biosynthesis","rcp","rsk","rpa","rru","cau","ava","ana","cre","naz"
"","","x","C04688","(3R)-3-Hydroxytetradecanoyl-[acyl-carrier protein];","C05759","3-Oxotetradecanoyl-[acp];","2.3.1.-","<Transferases; Acyltransferases; Transferring groups other than amino-acyl groups>","map00061","Fatty acid biosynthesis","rcp","rsk","rpa","rru","cau","ava","ana","cre","naz"
"","","x","C05223","Dodecanoyl-[acyl-carrier protein];","C05759","3-Oxotetradecanoyl-[acp];","2.3.1.179","beta-ketoacyl-acyl-carrier-protein synthase II;","map00061","Fatty acid biosynthesis","rcp","rsk","rpa","rru","cau","ava","ana","cre","naz"
"","","x","C05749","Hexanoyl-[acp];","C05750","3-Oxooctanoyl-[acp];","2.3.1.179","beta-ketoacyl-acyl-carrier-protein synthase II;","map00061","Fatty acid biosynthesis","rcp","rsk","rpa","rru","cau","ava","ana","cre","naz"
"","","x","C05748","trans-Hex-2-enoyl-[acp];","C05749","Hexanoyl-[acp];","2.3.1.-","<Transferases; Acyltransferases; Transferring groups other than amino-acyl groups>","map00061","Fatty acid biosynthesis","rcp","rsk","rpa","rru","cau","ava","ana","cre","naz"
"","","x","C01209","Malonyl-[acyl-carrier protein]","C05759","3-Oxotetradecanoyl-[acp];","2.3.1.-","<Transferases; Acyltransferases; Transferring groups other than amino-acyl groups>","map00061","Fatty acid biosynthesis","rcp","rsk","rpa","rru","cau","ava","ana","cre","naz"
"","","x","C05748","trans-Hex-2-enoyl-[acp];","C05749","Hexanoyl-[acp];","1.3.1.9","enoyl-[acyl-carrier-protein] reductase (NADH);","map00061","Fatty acid biosynthesis","rcp","rsk","rpa","rru","cau","ava","ana","cre","naz"
"","","x","C03939","Acetyl-[acyl-carrier protein]","C05744","Acetoacetyl-[acp];","2.3.1.180","beta-ketoacyl-acyl-carrier-protein synthase III;","map00061","Fatty acid biosynthesis","rcp","rsk","rpa","rru","cau","ava","ana","cre","naz"
"","","x","C03939","Acetyl-[acyl-carrier protein]","C05744","Acetoacetyl-[acp];","2.3.1.179","beta-ketoacyl-acyl-carrier-protein synthase II;","map00061","Fatty acid biosynthesis","rcp","rsk","rpa","rru","cau","ava","ana","cre","naz"
"","","x","C05763","trans-Hexadec-2-enoyl-[acp];","C05764","Hexadecanoyl-[acp];","1.3.1.9","enoyl-[acyl-carrier-protein] reductase (NADH);","map00061","Fatty acid biosynthesis","rcp","rsk","rpa","rru","cau","ava","ana","cre","naz"
"","","x","C01209","Malonyl-[acyl-carrier protein]","C05756","3-Oxododecanoyl-[acp];","2.3.1.179","beta-ketoacyl-acyl-carrier-protein synthase II;","map00061","Fatty acid biosynthesis","rcp","rsk","rpa","rru","cau","ava","ana","cre","naz"
"","","x","C05755","Decanoyl-[acp];","C05756","3-Oxododecanoyl-[acp];","2.3.1.179","beta-ketoacyl-acyl-carrier-protein synthase II;","map00061","Fatty acid biosynthesis","rcp","rsk","rpa","rru","cau","ava","ana","cre","naz"
"","","x","C05754","trans-Dec-2-enoyl-[acp];","C05755","Decanoyl-[acp];","2.3.1.-","<Transferases; Acyltransferases; Transferring groups other than amino-acyl groups>","map00061","Fatty acid biosynthesis","rcp","rsk","rpa","rru","cau","ava","ana","cre","naz"
"","","x","C05756","3-Oxododecanoyl-[acp];","C05757","(R)-3-Hydroxydodecanoyl-[acp];","2.3.1.-","<Transferases; Acyltransferases; Transferring groups other than amino-acyl groups>","map00061","Fatty acid biosynthesis","rcp","rsk","rpa","rru","cau","ava","ana","cre","naz"
"","","x","C05757","(R)-3-Hydroxydodecanoyl-[acp];","C05758","trans-Dodec-2-enoyl-[acp];","2.3.1.-","<Transferases; Acyltransferases; Transferring groups other than amino-acyl groups>","map00061","Fatty acid biosynthesis","rcp","rsk","rpa","rru","cau","ava","ana","cre","naz"
"","","x","C05757","(R)-3-Hydroxydodecanoyl-[acp];","C05758","trans-Dodec-2-enoyl-[acp];","4.2.1.-","<Lyases; Carbon-oxygen lyases; Hydro-lyases>","map00061","Fatty acid biosynthesis","rcp","rsk","rpa","rru","cau","ava","ana","cre","naz"
"","","x","C04633","(3R)-3-Hydroxypalmitoyl-[acyl-carrier protein];","C05763","trans-Hexadec-2-enoyl-[acp];","2.3.1.-","<Transferases; Acyltransferases; Transferring groups other than amino-acyl groups>","map00061","Fatty acid biosynthesis","rcp","rsk","rpa","rru","cau","ava","ana","cre","naz"
"","","x","C05749","Hexanoyl-[acp];","C05750","3-Oxooctanoyl-[acp];","2.3.1.-","<Transferases; Acyltransferases; Transferring groups other than amino-acyl groups>","map00061","Fatty acid biosynthesis","rcp","rsk","rpa","rru","cau","ava","ana","cre","naz"
"","","x","C00024","Acetyl-CoA;","C00083","Malonyl-CoA;","6.3.4.14","biotin carboxylase;","map00061","Fatty acid biosynthesis","rcp","rsk","rpa","rru","cau","ava","ana","cre","naz"
"","","x","C00083","Malonyl-CoA;","C01209","Malonyl-[acyl-carrier protein]","2.3.1.39","[acyl-carrier-protein] S-malonyltransferase;","map00061","Fatty acid biosynthesis","rcp","rsk","rpa","rru","cau","ava","ana","cre","naz"
"","","x","C01209","Malonyl-[acyl-carrier protein]","C05746","3-Oxohexanoyl-[acp];","2.3.1.-","<Transferases; Acyltransferases; Transferring groups other than amino-acyl groups>","map00061","Fatty acid biosynthesis","rcp","rsk","rpa","rru","cau","ava","ana","cre","naz"
"","","x","C05755","Decanoyl-[acp];","C05756","3-Oxododecanoyl-[acp];","2.3.1.-","<Transferases; Acyltransferases; Transferring groups other than amino-acyl groups>","map00061","Fatty acid biosynthesis","rcp","rsk","rpa","rru","cau","ava","ana","cre","naz"
"","","x","C00024","Acetyl-CoA;","C00332","Acetoacetyl-CoA;","2.3.1.9","acetyl-CoA C-acetyltransferase;","map00071; map00072; map00280; map00310; map00380; map00620; map00632; map00640; map00650; map00900","Fatty acid metabolism; Synthesis and degradation of ketone bodies; Valine, leucine and isoleucine degradation; Lysine degradation; Tryptophan metabolism; Pyruvate metabolism; Benzoate degradation via CoA ligation; Propanoate metabolism; Butanoate metabolism; Terpenoid backbone biosynthesis","rcp","rsk","rpa","rru","cau","","","cre",""
"","","x","C05746","3-Oxohexanoyl-[acp];","C05747","(R)-3-Hydroxyhexanoyl-[acp];","2.3.1.-","<Transferases; Acyltransferases; Transferring groups other than amino-acyl groups>","map00061","Fatty acid biosynthesis","rcp","rsk","rpa","rru","cau","ava","ana","cre","naz"
"","","x","C05747","(R)-3-Hydroxyhexanoyl-[acp];","C05748","trans-Hex-2-enoyl-[acp];","2.3.1.-","<Transferases; Acyltransferases; Transferring groups other than amino-acyl groups>","map00061","Fatty acid biosynthesis","rcp","rsk","rpa","rru","cau","ava","ana","cre","naz"
"","","x","C00022","Pyruvate;","C00024","Acetyl-CoA;","2.3.1.12","dihydrolipoyllysine-residue acetyltransferase;","map00010; map00020; map00620","Glycolysis / Gluconeogenesis; Citrate cycle (TCA cycle); Pyruvate metabolism","rcp","rsk","rpa","rru","cau","ava","ana","cre","naz"
"","","x","C01209","Malonyl-[acyl-carrier protein]","C05746","3-Oxohexanoyl-[acp];","2.3.1.179","beta-ketoacyl-acyl-carrier-protein synthase II;","map00061","Fatty acid biosynthesis","rcp","rsk","rpa","rru","cau","ava","ana","cre","naz"
"","","x","C04688","(3R)-3-Hydroxytetradecanoyl-[acyl-carrier protein];","C05760","trans-Tetradec-2-enoyl-[acp];","2.3.1.-","<Transferases; Acyltransferases; Transferring groups other than amino-acyl groups>","map00061","Fatty acid biosynthesis","rcp","rsk","rpa","rru","cau","ava","ana","cre","naz"
"","","x","C05760","trans-Tetradec-2-enoyl-[acp];","C05761","Tetradecanoyl-[acp];","1.3.1.9","enoyl-[acyl-carrier-protein] reductase (NADH);","map00061","Fatty acid biosynthesis","rcp","rsk","rpa","rru","cau","ava","ana","cre","naz"
"","","x","C05760","trans-Tetradec-2-enoyl-[acp];","C05761","Tetradecanoyl-[acp];","2.3.1.-","<Transferases; Acyltransferases; Transferring groups other than amino-acyl groups>","map00061","Fatty acid biosynthesis","rcp","rsk","rpa","rru","cau","ava","ana","cre","naz"
"","","x","C05751","trans-Oct-2-enoyl-[acp];","C05752","Octanoyl-[acp];","2.3.1.-","<Transferases; Acyltransferases; Transferring groups other than amino-acyl groups>","map00061","Fatty acid biosynthesis","rcp","rsk","rpa","rru","cau","ava","ana","cre","naz"
"","","x","C04620","(3R)-3-Hydroxyoctanoyl-[acyl-carrier protein];","C05751","trans-Oct-2-enoyl-[acp];","4.2.1.-","<Lyases; Carbon-oxygen lyases; Hydro-lyases>","map00061","Fatty acid biosynthesis","rcp","rsk","rpa","rru","cau","ava","ana","cre","naz"
"","","x","C00022","Pyruvate;","C05125","2-(alpha-Hydroxyethyl)thiamine diphosphate;","2.2.1.6","acetolactate synthase;","map00290; map00650","Valine, leucine and isoleucine biosynthesis; Butanoate metabolism","rcp","rsk","rpa","rru","cau","ava","ana","cre","naz"
"","","x","C04688","(3R)-3-Hydroxytetradecanoyl-[acyl-carrier protein];","C05760","trans-Tetradec-2-enoyl-[acp];","4.2.1.-","<Lyases; Carbon-oxygen lyases; Hydro-lyases>","map00061","Fatty acid biosynthesis","rcp","rsk","rpa","rru","cau","ava","ana","cre","naz"
"","","x","C01209","Malonyl-[acyl-carrier protein]","C05744","Acetoacetyl-[acp];","2.3.1.179","beta-ketoacyl-acyl-carrier-protein synthase II;","map00061","Fatty acid biosynthesis","rcp","rsk","rpa","rru","cau","ava","ana","cre","naz"
"","","x","C04272","(R)-2,3-Dihydroxy-3-methylbutanoate;","C06010","(S)-2-Acetolactate;","1.1.1.86","ketol-acid reductoisomerase;","map00290","Valine, leucine and isoleucine biosynthesis","rcp","rsk","rpa","rru","cau","ava","ana","cre","naz"
"","","x","C00141","3-Methyl-2-oxobutanoic acid;","C04272","(R)-2,3-Dihydroxy-3-methylbutanoate;","4.2.1.9","dihydroxy-acid dehydratase;","map00290","Valine, leucine and isoleucine biosynthesis","rcp","rsk","rpa","rru","cau","ava","ana","cre","naz"
"","","x","C00141","3-Methyl-2-oxobutanoic acid;","C02504","(2S)-2-Isopropylmalate;","2.3.3.13","2-isopropylmalate synthase;","map00290","Valine, leucine and isoleucine biosynthesis","rcp","rsk","rpa","rru","cau","ava","ana","cre","naz"
"","","x","C00141","3-Methyl-2-oxobutanoic acid;","C00183","L-Valine;","2.6.1.42","branched-chain-amino-acid transaminase;","map00280; map00290; map00770; map00966","Valine, leucine and isoleucine degradation; Valine, leucine and isoleucine biosynthesis; Pantothenate and CoA biosynthesis; Glucosinolate biosynthesis","rcp","rsk","rpa","rru","cau","","","cre",""
"","","x","C05752","Octanoyl-[acp];","C16239","Lipoyl-[acp];","2.8.1.8","lipoyl synthase;","map00785","Lipoic acid metabolism","rcp","rsk","rpa","rru","cau","ava","ana","cre","naz"
"","","x","C00204","2-Dehydro-3-deoxy-D-gluconate;","C00577","D-Glyceraldehyde","4.2.1.-","<Lyases; Carbon-oxygen lyases; Hydro-lyases>","map00030","Pentose phosphate pathway","rcp","rsk","rpa","rru","cau","ava","ana","cre","naz"
"","","x","C00022","Pyruvate;","C00074","Phosphoenolpyruvate;","2.7.1.40","pyruvate kinase;","map00010; map00620; map00710","Glycolysis / Gluconeogenesis; Pyruvate metabolism; Carbon fixation in photosynthetic organisms","rcp","rsk","rpa","rru","cau","ava","ana","cre","naz"
"","","x","C01302","1-(2-Carboxyphenylamino)-1-deoxy-D-ribulose 5-phosphate","C03506","Indoleglycerol phosphate;","4.1.1.48","indole-3-glycerol-phosphate synthase;","map00400","Phenylalanine, tyrosine and tryptophan biosynthesis","rcp","rsk","rpa","rru","cau","ava","ana","cre","naz"
"","","x","C00097","L-Cysteine;","C00283","Hydrogen sulfide;","2.5.1.47","cysteine synthase;","map00270; map00920","Cysteine and methionine metabolism; Sulfur metabolism","rcp","rsk","rpa","rru","cau","ava","ana","cre","naz"
"","","x","C01209","Malonyl-[acyl-carrier protein]","C05756","3-Oxododecanoyl-[acp];","2.3.1.-","<Transferases; Acyltransferases; Transferring groups other than amino-acyl groups>","map00061","Fatty acid biosynthesis","rcp","rsk","rpa","rru","cau","ava","ana","cre","naz"
"","","x","C01209","Malonyl-[acyl-carrier protein]","C05750","3-Oxooctanoyl-[acp];","2.3.1.179","beta-ketoacyl-acyl-carrier-protein synthase II;","map00061","Fatty acid biosynthesis","rcp","rsk","rpa","rru","cau","ava","ana","cre","naz"
"","","x","C00024","Acetyl-CoA;","C00158","Citrate;","2.3.3.1","citrate (Si)-synthase;","map00020; map00630","Citrate cycle (TCA cycle); Glyoxylate and dicarboxylate metabolism","rcp","rsk","rpa","rru","cau","ava","ana","cre","naz"
"","","x","C00158","Citrate;","C00417","cis-Aconitate;","4.2.1.3","aconitate hydratase;","map00020; map00630; map00720","Citrate cycle (TCA cycle); Glyoxylate and dicarboxylate metabolism; Reductive carboxylate cycle (CO2 fixation)","rcp","rsk","rpa","rru","cau","ava","ana","cre","naz"
"","","x","C00036","Oxaloacetate;","C00158","Citrate;","2.3.3.1","citrate (Si)-synthase;","map00020; map00630","Citrate cycle (TCA cycle); Glyoxylate and dicarboxylate metabolism","rcp","rsk","rpa","rru","cau","ava","ana","cre","naz"
"","","x","C00036","Oxaloacetate;","C00049","L-Aspartate;","2.6.1.1","aspartate transaminase;","map00250; map00710","Alanine, aspartate and glutamate metabolism; Carbon fixation in photosynthetic organisms","rcp","rsk","rpa","rru","cau","ava","ana","cre","naz"
"","","x","C00049","L-Aspartate;","C05840","Iminoaspartate;","1.4.3.16","L-aspartate oxidase;","map00760","Nicotinate and nicotinamide metabolism","rcp","rsk","rpa","rru","cau","ava","ana","cre","naz"
"","","x","C00049","L-Aspartate;","C03082","4-Phospho-L-aspartate;","2.7.2.4","aspartate kinase;","map00260; map00270; map00300","Glycine, serine and threonine metabolism; Cysteine and methionine metabolism; Lysine biosynthesis","rcp","rsk","rpa","rru","cau","ava","ana","cre","naz"
"","","x","C00441","L-Aspartate 4-semialdehyde;","C03082","4-Phospho-L-aspartate;","1.2.1.11","aspartate-semialdehyde dehydrogenase;","map00260; map00270; map00300","Glycine, serine and threonine metabolism; Cysteine and methionine metabolism; Lysine biosynthesis","rcp","rsk","rpa","rru","cau","ava","ana","cre","naz"
"","","x","C00441","L-Aspartate 4-semialdehyde;","C03340","L-2,3-Dihydrodipicolinate;","4.2.1.52","dihydrodipicolinate synthase;","map00300","Lysine biosynthesis","rcp","rsk","rpa","rru","cau","ava","ana","cre","naz"
"","","x","C00025","L-Glutamate;","C00049","L-Aspartate;","2.6.1.1","aspartate transaminase;","map00250; map00330","Alanine, aspartate and glutamate metabolism; Arginine and proline metabolism","rcp","rsk","rpa","rru","cau","ava","ana","cre","naz"
"","","x","C00025","L-Glutamate;","C00026","2-Oxoglutarate;","2.6.1.1","aspartate transaminase;","map00250","Alanine, aspartate and glutamate metabolism","rcp","rsk","rpa","rru","cau","ava","ana","cre","naz"
"","","x","C00025","L-Glutamate;","C00624","N-Acetyl-L-glutamate;","2.3.1.1","amino-acid N-acetyltransferase;","map00330","Arginine and proline metabolism","rcp","rsk","rpa","rru","cau","ava","ana","cre","naz"
"","","x","C00624","N-Acetyl-L-glutamate;","C04133","N-Acetyl-L-glutamate 5-phosphate;","2.7.2.8","acetylglutamate kinase;","map00330","Arginine and proline metabolism","rcp","rsk","rpa","rru","cau","ava","ana","cre","naz"
"","","x","C00036","Oxaloacetate;","C00149","(S)-Malate;","1.1.1.37","malate dehydrogenase;","map00020; map00620; map00630; map00710; map00720","Citrate cycle (TCA cycle); Pyruvate metabolism; Glyoxylate and dicarboxylate metabolism; Carbon fixation in photosynthetic organisms; Reductive carboxylate cycle (CO2 fixation)","rcp","rsk","rpa","rru","cau","ava","ana","cre",""
"","","x","C00122","Fumarate;","C00149","(S)-Malate;","4.2.1.2","fumarate hydratase;","map00020; map00720","Citrate cycle (TCA cycle); Reductive carboxylate cycle (CO2 fixation)","rcp","rsk","rpa","rru","cau","ava","ana","cre",""
"","","x","C00049","L-Aspartate;","C03406","N-(L-Arginino)succinate;","6.3.4.5","argininosuccinate synthase;","map00250; map00330","Alanine, aspartate and glutamate metabolism; Arginine and proline metabolism","rcp","rsk","rpa","rru","cau","ava","ana","cre","naz"
"","","x","C00049","L-Aspartate;","C00152","L-Asparagine;","3.5.1.1","asparaginase;","map00250; map00460; map00910","Alanine, aspartate and glutamate metabolism; Cyanoamino acid metabolism; Nitrogen metabolism","rcp","rsk","","rru","cau","ava","ana","","naz"
"","","x","C00042","Succinate;","C00122","Fumarate;","1.3.99.1","succinate dehydrogenase;","map00020; map00190; map00632; map00650; map00720","Citrate cycle (TCA cycle); Oxidative phosphorylation; Benzoate degradation via CoA ligation; Butanoate metabolism; Reductive carboxylate cycle (CO2 fixation)","rcp","rsk","rpa","rru","cau","ava","ana","","naz"
"","","x","C00042","Succinate;","C00091","Succinyl-CoA;","6.2.1.5","succinate---CoA ligase (ADP-forming);","map00020; map00640; map00720","Citrate cycle (TCA cycle); Propanoate metabolism; Reductive carboxylate cycle (CO2 fixation)","rcp","rsk","rpa","rru","cau","ava","ana","cre","naz"
"","","x","C00091","Succinyl-CoA;","C01213","(R)-Methylmalonyl-CoA;","5.4.99.2","methylmalonyl-CoA mutase;","map00280; map00640","Valine, leucine and isoleucine degradation; Propanoate metabolism","rcp","rsk","rpa","rru","cau","","","",""
"","","x","C00042","Succinate;","C00232","Succinate semialdehyde;","1.2.1.16","succinate-semialdehyde dehydrogenase [NAD(P)+];","map00250; map00350; map00650","Alanine, aspartate and glutamate metabolism; Tyrosine metabolism; Butanoate metabolism","rcp","rsk","rpa","rru","cau","ava","ana","","naz"
"","","x","C00091","Succinyl-CoA;","C16254","[Dihydrolipoyllysine-residue succinyltransferase]","2.3.1.61","dihydrolipoyllysine-residue succinyltransferase;","map00020","Citrate cycle (TCA cycle)","rcp","rsk","rpa","rru","cau","","","cre",""
"","","x","C15973","Enzyme N6-(dihydrolipoyl)lysine;","C16254","[Dihydrolipoyllysine-residue succinyltransferase]","2.3.1.61","dihydrolipoyllysine-residue succinyltransferase;","map00020","Citrate cycle (TCA cycle)","rcp","rsk","rpa","rru","cau","","","cre",""
"","","x","C15972","Enzyme N6-(lipoyl)lysine;","C15973","Enzyme N6-(dihydrolipoyl)lysine;","1.8.1.4","dihydrolipoyl dehydrogenase;","map00010; map00020; map00280; map00620","Glycolysis / Gluconeogenesis; Citrate cycle (TCA cycle); Valine, leucine and isoleucine degradation; Pyruvate metabolism","rcp","rsk","rpa","rru","cau","ava","ana","cre","naz"
"","","x","C15972","Enzyme N6-(lipoyl)lysine;","C16254","[Dihydrolipoyllysine-residue succinyltransferase]","1.2.4.2","oxoglutarate dehydrogenase (succinyl-transferring);","map00020","Citrate cycle (TCA cycle)","rcp","rsk","rpa","rru","cau","","","cre",""
"","","x","C05754","trans-Dec-2-enoyl-[acp];","C05755","Decanoyl-[acp];","1.3.1.9","enoyl-[acyl-carrier-protein] reductase (NADH);","map00061","Fatty acid biosynthesis","rcp","rsk","rpa","rru","cau","ava","ana","cre","naz"
"","","x","C00036","Oxaloacetate;","C00049","L-Aspartate;","1.4.3.16","L-aspartate oxidase;","map00250","Alanine, aspartate and glutamate metabolism","rcp","rsk","rpa","rru","cau","ava","ana","cre","naz"
"","","x","C01209","Malonyl-[acyl-carrier protein]","C05744","Acetoacetyl-[acp];","2.3.1.180","beta-ketoacyl-acyl-carrier-protein synthase III;","map00061","Fatty acid biosynthesis","rcp","rsk","rpa","rru","cau","ava","ana","cre","naz"
"","","x","C00327","L-Citrulline;","C03406","N-(L-Arginino)succinate;","6.3.4.5","argininosuccinate synthase;","map00330","Arginine and proline metabolism","rcp","rsk","rpa","rru","cau","ava","ana","cre","naz"
"","","x","C04619","(3R)-3-Hydroxydecanoyl-[acyl-carrier protein];","C05754","trans-Dec-2-enoyl-[acp];","4.2.1.-","<Lyases; Carbon-oxygen lyases; Hydro-lyases>","map00061","Fatty acid biosynthesis","rcp","rsk","rpa","rru","cau","ava","ana","cre","naz"
"","","x","C05751","trans-Oct-2-enoyl-[acp];","C05752","Octanoyl-[acp];","1.3.1.9","enoyl-[acyl-carrier-protein] reductase (NADH);","map00061","Fatty acid biosynthesis","rcp","rsk","rpa","rru","cau","ava","ana","cre","naz"
"","","x","C01209","Malonyl-[acyl-carrier protein]","C05762","3-Oxohexadecanoyl-[acp];","2.3.1.-","<Transferases; Acyltransferases; Transferring groups other than amino-acyl groups>","map00061","Fatty acid biosynthesis","rcp","rsk","rpa","rru","cau","ava","ana","cre","naz"
"","","x","C02504","(2S)-2-Isopropylmalate;","C04411","(2R,3S)-3-Isopropylmalate;","4.2.1.33","3-isopropylmalate dehydratase;","map00290","Valine, leucine and isoleucine biosynthesis","rcp","rsk","rpa","rru","cau","ava","ana","cre","naz"
"","","x","C04236","(2S)-2-Isopropyl-3-oxosuccinate;","C04411","(2R,3S)-3-Isopropylmalate;","1.1.1.85","3-isopropylmalate dehydrogenase;","map00290","Valine, leucine and isoleucine biosynthesis","rcp","rsk","rpa","rru","cau","ava","ana","cre","naz"
"","","x","C00141","3-Methyl-2-oxobutanoic acid;","C00966","2-Dehydropantoate","2.1.2.11","3-methyl-2-oxobutanoate hydroxymethyltransferase;","map00770","Pantothenate and CoA biosynthesis","rcp","rsk","rpa","rru","cau","ava","ana","","naz"
"","","x","C05746","3-Oxohexanoyl-[acp];","C05747","(R)-3-Hydroxyhexanoyl-[acp];","1.1.1.100","3-oxoacyl-[acyl-carrier-protein] reductase;","map00061","Fatty acid biosynthesis","rcp","rsk","rpa","rru","cau","ava","ana","cre","naz"
"","","x","C04619","(3R)-3-Hydroxydecanoyl-[acyl-carrier protein];","C05753","3-Oxodecanoyl-[acp];","1.1.1.100","3-oxoacyl-[acyl-carrier-protein] reductase;","map00061","Fatty acid biosynthesis","rcp","rsk","rpa","rru","cau","ava","ana","cre","naz"
"","","x","C00022","Pyruvate;","C00024","Acetyl-CoA;","1.2.4.1","pyruvate dehydrogenase (acetyl-transferring);","map00010; map00020; map00290; map00620; map00650","Glycolysis / Gluconeogenesis; Citrate cycle (TCA cycle); Valine, leucine and isoleucine biosynthesis; Pyruvate metabolism; Butanoate metabolism","rcp","rsk","rpa","rru","cau","ava","ana","cre","naz"
"","","x","C00025","L-Glutamate;","C03287","L-Glutamyl 5-phosphate;","2.7.2.11","glutamate 5-kinase;","map00330","Arginine and proline metabolism","rcp","rsk","rpa","rru","cau","ava","ana","cre","naz"
"","","x","C01165","L-Glutamate 5-semialdehyde;","C03287","L-Glutamyl 5-phosphate;","1.2.1.41","glutamate-5-semialdehyde dehydrogenase;","map00330","Arginine and proline metabolism","rcp","rsk","rpa","rru","cau","ava","ana","cre","naz"
"","","x","C05223","Dodecanoyl-[acyl-carrier protein];","C05758","trans-Dodec-2-enoyl-[acp];","1.3.1.9","enoyl-[acyl-carrier-protein] reductase (NADH);","map00061","Fatty acid biosynthesis","rcp","rsk","rpa","rru","cau","ava","ana","cre","naz"
"","","x","C00025","L-Glutamate;","C03912","(S)-1-Pyrroline-5-carboxylate;","1.5.1.12","1-pyrroline-5-carboxylate dehydrogenase;","map00250; map00330","Alanine, aspartate and glutamate metabolism; Arginine and proline metabolism","rcp","rsk","rpa","rru","cau","ava","ana","cre","naz"
"","","x","C00148","L-Proline;","C03912","(S)-1-Pyrroline-5-carboxylate;","1.5.1.2","pyrroline-5-carboxylate reductase;","map00330","Arginine and proline metabolism","rcp","rsk","rpa","rru","cau","ava","ana","","naz"
"","","x","C00074","Phosphoenolpyruvate;","C04691","2-Dehydro-3-deoxy-D-arabino-heptonate 7-phosphate;","2.5.1.54","3-deoxy-7-phosphoheptulonate synthase;","map00400","Phenylalanine, tyrosine and tryptophan biosynthesis","rcp","rsk","rpa","rru","cau","ava","ana","cre","naz"
"","","x","C00944","3-Dehydroquinate;","C04691","2-Dehydro-3-deoxy-D-arabino-heptonate 7-phosphate;","4.2.3.4","3-dehydroquinate synthase;","map00400","Phenylalanine, tyrosine and tryptophan biosynthesis","rcp","rsk","rpa","rru","cau","ava","ana","cre","naz"
"","","x","C00279","D-Erythrose 4-phosphate","C04691","2-Dehydro-3-deoxy-D-arabino-heptonate 7-phosphate;","2.5.1.54","3-deoxy-7-phosphoheptulonate synthase;","map00400","Phenylalanine, tyrosine and tryptophan biosynthesis","rcp","rsk","rpa","rru","cau","ava","ana","cre","naz"
"","","x","C00279","D-Erythrose 4-phosphate","C05382","Sedoheptulose 7-phosphate;","2.2.1.2","transaldolase;","map00030","Pentose phosphate pathway","rcp","rsk","rpa","rru","cau","ava","ana","cre","naz"
"","","x","C00231","D-Xylulose 5-phosphate","C05382","Sedoheptulose 7-phosphate;","2.2.1.1","transketolase;","map00030; map00710","Pentose phosphate pathway; Carbon fixation in photosynthetic organisms","rcp","rsk","rpa","rru","cau","ava","ana","cre","naz"
"","","x","C00199","D-Ribulose 5-phosphate","C00231","D-Xylulose 5-phosphate","5.1.3.1","ribulose-phosphate 3-epimerase;","map00030; map00040; map00710","Pentose phosphate pathway; Pentose and glucuronate interconversions; Carbon fixation in photosynthetic organisms","rcp","rsk","rpa","rru","cau","ava","ana","cre","naz"
"","","x","C00118","D-Glyceraldehyde 3-phosphate;","C00231","D-Xylulose 5-phosphate","2.2.1.1","transketolase;","map00030; map00710","Pentose phosphate pathway; Carbon fixation in photosynthetic organisms","rcp","rsk","rpa","rru","cau","ava","ana","cre","naz"
"","","x","C00118","D-Glyceraldehyde 3-phosphate;","C05345","beta-D-Fructose 6-phosphate","2.2.1.2","transaldolase;","map00030","Pentose phosphate pathway","rcp","rsk","rpa","rru","cau","ava","ana","cre","naz"
"","","x","C00668","alpha-D-Glucose 6-phosphate","C05345","beta-D-Fructose 6-phosphate","5.3.1.9","glucose-6-phosphate isomerase;","map00010; map00030; map00500; map00520","Glycolysis / Gluconeogenesis; Pentose phosphate pathway; Starch and sucrose metabolism; Amino sugar and nucleotide sugar metabolism","rcp","rsk","rpa","rru","cau","ava","ana","cre","naz"
"","","x","C00267","alpha-D-Glucose","C00668","alpha-D-Glucose 6-phosphate","2.7.1.2","glucokinase;","map00010; map00052; map00500; map00520","Glycolysis / Gluconeogenesis; Galactose metabolism; Starch and sucrose metabolism; Amino sugar and nucleotide sugar metabolism","rcp","rsk","","rru","cau","ava","ana","","naz"
"","","x","C00231","D-Xylulose 5-phosphate","C05345","beta-D-Fructose 6-phosphate","2.2.1.1","transketolase;","map00030","Pentose phosphate pathway","rcp","rsk","rpa","rru","cau","ava","ana","cre","naz"
"","","x","C00118","D-Glyceraldehyde 3-phosphate;","C00236","3-Phospho-D-glyceroyl phosphate;","1.2.1.12","glyceraldehyde-3-phosphate dehydrogenase (phosphorylating);","map00010","Glycolysis / Gluconeogenesis","rcp","rsk","rpa","rru","cau","ava","ana","cre",""
"","","x","C05345","beta-D-Fructose 6-phosphate","C05378","beta-D-Fructose 1,6-bisphosphate","2.7.1.11","6-phosphofructokinase;","map00010; map00030; map00051","Glycolysis / Gluconeogenesis; Pentose phosphate pathway; Fructose and mannose metabolism","rcp","rsk","rpa","rru","cau","ava","ana","cre",""
"","","x","C00118","D-Glyceraldehyde 3-phosphate;","C00279","D-Erythrose 4-phosphate","2.2.1.1","transketolase;","map00030; map00710","Pentose phosphate pathway; Carbon fixation in photosynthetic organisms","rcp","rsk","rpa","rru","cau","ava","ana","cre","naz"
"","","x","C00668","alpha-D-Glucose 6-phosphate","C01172","beta-D-Glucose 6-phosphate","5.3.1.9","glucose-6-phosphate isomerase;","map00010; map00030; map00500","Glycolysis / Gluconeogenesis; Pentose phosphate pathway; Starch and sucrose metabolism","rcp","rsk","rpa","rru","cau","ava","ana","cre","naz"
"","","x","C00118","D-Glyceraldehyde 3-phosphate;","C00279","D-Erythrose 4-phosphate","2.2.1.2","transaldolase;","map00030","Pentose phosphate pathway","rcp","rsk","rpa","rru","cau","ava","ana","cre","naz"
"","","x","C00197","3-Phospho-D-glycerate;","C00236","3-Phospho-D-glyceroyl phosphate;","2.7.2.3","phosphoglycerate kinase;","map00010; map00710","Glycolysis / Gluconeogenesis; Carbon fixation in photosynthetic organisms","rcp","rsk","rpa","rru","cau","ava","ana","cre","naz"
"","","x","C00197","3-Phospho-D-glycerate;","C00631","2-Phospho-D-glycerate;","5.4.2.1","phosphoglycerate mutase;","map00010","Glycolysis / Gluconeogenesis","rcp","rsk","rpa","rru","cau","ava","ana","cre","naz"
"","","x","C00258","D-Glycerate;","C00631","2-Phospho-D-glycerate;","2.7.1.-","<Transferases; Transferring phosphorus-containing groups; Phosphotransferases with an alcohol group as acceptor>","map00030","Pentose phosphate pathway","rcp","rsk","rpa","rru","cau","ava","ana","","naz"
"","","x","C00197","3-Phospho-D-glycerate;","C03232","3-Phosphonooxypyruvate;","1.1.1.95","phosphoglycerate dehydrogenase;","map00260","Glycine, serine and threonine metabolism","rcp","rsk","rpa","rru","cau","ava","ana","cre","naz"
"","","x","C01005","O-Phospho-L-serine;","C03232","3-Phosphonooxypyruvate;","2.6.1.52","phosphoserine transaminase;","map00260","Glycine, serine and threonine metabolism","rcp","rsk","rpa","rru","cau","ava","ana","cre",""
"","","x","C01172","beta-D-Glucose 6-phosphate","C05345","beta-D-Fructose 6-phosphate","5.3.1.9","glucose-6-phosphate isomerase;","map00010; map00030; map00500","Glycolysis / Gluconeogenesis; Pentose phosphate pathway; Starch and sucrose metabolism","rcp","rsk","rpa","rru","cau","ava","ana","cre","naz"
"","","x","C00117","D-Ribose 5-phosphate;","C00118","D-Glyceraldehyde 3-phosphate;","2.2.1.1","transketolase;","map00030; map00710","Pentose phosphate pathway; Carbon fixation in photosynthetic organisms","rcp","rsk","rpa","rru","cau","ava","ana","cre","naz"
"","","x","C00117","D-Ribose 5-phosphate;","C00119","5-Phospho-alpha-D-ribose 1-diphosphate;","2.7.6.1","ribose-phosphate diphosphokinase;","map00030; map00230","Pentose phosphate pathway; Purine metabolism","rcp","rsk","rpa","rru","cau","ava","ana","cre","naz"
"","","x","C00119","5-Phospho-alpha-D-ribose 1-diphosphate;","C03090","5-Phosphoribosylamine;","2.4.2.14","amidophosphoribosyltransferase;","map00230","Purine metabolism","rcp","rsk","rpa","rru","cau","ava","ana","cre","naz"
"","","x","C00119","5-Phospho-alpha-D-ribose 1-diphosphate;","C02739","1-(5-Phospho-D-ribosyl)-ATP;","2.4.2.17","ATP phosphoribosyltransferase;","map00340","Histidine metabolism","rcp","rsk","rpa","rru","cau","ava","ana","","naz"
"","","x","C03090","5-Phosphoribosylamine;","C03838","5'-Phosphoribosylglycinamide;","6.3.4.13","phosphoribosylamine---glycine ligase;","map00230","Purine metabolism","rcp","rsk","rpa","rru","cau","ava","ana","cre","naz"
"","","x","C05345","beta-D-Fructose 6-phosphate","C05378","beta-D-Fructose 1,6-bisphosphate","3.1.3.11","fructose-bisphosphatase;","map00010; map00030; map00051","Glycolysis / Gluconeogenesis; Pentose phosphate pathway; Fructose and mannose metabolism","rcp","rsk","rpa","rru","cau","ava","ana","cre","naz"
"","","x","C00025","L-Glutamate;","C00026","2-Oxoglutarate;","1.4.1.13","glutamate synthase (NADPH);","map00250","Alanine, aspartate and glutamate metabolism","rcp","rsk","rpa","rru","cau","","","cre",""
"","","x","C03340","L-2,3-Dihydrodipicolinate;","C03972","2,3,4,5-Tetrahydrodipicolinate;","1.3.1.26","dihydrodipicolinate reductase;","map00300","Lysine biosynthesis","rcp","rsk","rpa","rru","cau","ava","ana","cre","naz"
"","","x","C04619","(3R)-3-Hydroxydecanoyl-[acyl-carrier protein];","C05754","trans-Dec-2-enoyl-[acp];","2.3.1.-","<Transferases; Acyltransferases; Transferring groups other than amino-acyl groups>","map00061","Fatty acid biosynthesis","rcp","rsk","rpa","rru","cau","ava","ana","cre","naz"
"","","x","C00119","5-Phospho-alpha-D-ribose 1-diphosphate;","C01103","Orotidine 5'-phosphate;","2.4.2.10","orotate phosphoribosyltransferase;","map00240","Pyrimidine metabolism","rcp","rsk","rpa","rru","cau","ava","ana","cre","naz"
"","","x","C00105","UMP;","C01103","Orotidine 5'-phosphate;","4.1.1.23","orotidine-5'-phosphate decarboxylase;","map00240","Pyrimidine metabolism","rcp","rsk","rpa","rru","cau","ava","ana","cre","naz"
"","","x","C00105","UMP;","C00106","Uracil","2.4.2.9","uracil phosphoribosyltransferase;","map00240","Pyrimidine metabolism","rcp","rsk","","rru","cau","ava","ana","cre","naz"
"","","x","C00015","UDP;","C00105","UMP;","2.7.4.14","cytidylate kinase;","map00240","Pyrimidine metabolism","rcp","rsk","rpa","rru","cau","ava","ana","cre","naz"
"","","x","C00015","UDP;","C00075","UTP;","2.7.4.6","nucleoside-diphosphate kinase;","map00240","Pyrimidine metabolism","rcp","rsk","rpa","rru","cau","ava","ana","cre","naz"
"","","x","C00063","CTP;","C00075","UTP;","6.3.4.2","CTP synthase;","map00240","Pyrimidine metabolism","rcp","rsk","rpa","rru","cau","ava","ana","cre","naz"
"","","x","C00063","CTP;","C00112","CDP;","2.7.4.6","nucleoside-diphosphate kinase;","map00240","Pyrimidine metabolism","rcp","rsk","rpa","rru","cau","ava","ana","cre","naz"
"","","x","C00055","CMP;","C00112","CDP;","2.7.4.14","cytidylate kinase;","map00240","Pyrimidine metabolism","rcp","rsk","rpa","rru","cau","ava","ana","cre","naz"
"","","x","C00046","RNA;","C00063","CTP;","2.7.7.6","DNA-directed RNA polymerase;","map00240","Pyrimidine metabolism","rcp","rsk","rpa","rru","cau","ava","ana","cre","naz"
"","","x","C00044","GTP;","C00046","RNA;","2.7.7.6","DNA-directed RNA polymerase;","map00230","Purine metabolism","rcp","rsk","rpa","rru","cau","ava","ana","cre","naz"
"","","x","C00044","GTP;","C01304","2,5-Diamino-6-(5'-phosphoribosylamino)-4-pyrimidineone","3.5.4.25","GTP cyclohydrolase II;","map00740","Riboflavin metabolism","rcp","rsk","rpa","rru","cau","ava","ana","cre","naz"
"","","x","C00002","ATP;","C00046","RNA;","2.7.7.6","DNA-directed RNA polymerase;","map00230","Purine metabolism","rcp","rsk","rpa","rru","cau","ava","ana","cre","naz"
"","","x","C00035","GDP;","C00044","GTP;","2.7.4.6","nucleoside-diphosphate kinase;","map00230","Purine metabolism","rcp","rsk","rpa","rru","cau","ava","ana","cre","naz"
"","","x","C00035","GDP;","C00361","dGDP;","1.17.4.1","ribonucleoside-diphosphate reductase;","map00230","Purine metabolism","rcp","rsk","rpa","rru","cau","ava","ana","cre",""
"","","x","C00286","dGTP;","C00361","dGDP;","2.7.1.40","pyruvate kinase;","map00230","Purine metabolism","rcp","rsk","rpa","rru","cau","ava","ana","cre","naz"
"","","x","C00035","GDP;","C00144","GMP;","2.7.4.8","guanylate kinase;","map00230","Purine metabolism","rcp","rsk","rpa","rru","cau","ava","ana","cre","naz"
"","","x","C00144","GMP;","C00242","Guanine;","2.4.2.22","xanthine phosphoribosyltransferase;","map00230","Purine metabolism","rcp","rsk","rpa","rru","cau","","","",""
"","","x","C00144","GMP;","C00242","Guanine;","2.4.2.7","adenine phosphoribosyltransferase;","map00230","Purine metabolism","rcp","rsk","rpa","rru","cau","ava","ana","cre","naz"
"","","x","C00144","GMP;","C00387","Guanosine","3.1.3.5","5'-nucleotidase;","map00230","Purine metabolism","rcp","rsk","rpa","rru","cau","ava","ana","cre","naz"
"","","x","C00286","dGTP;","C00361","dGDP;","2.7.4.6","nucleoside-diphosphate kinase;","map00230","Purine metabolism","rcp","rsk","rpa","rru","cau","ava","ana","cre","naz"
"","","x","C00263","L-Homoserine;","C00441","L-Aspartate 4-semialdehyde;","1.1.1.3","homoserine dehydrogenase;","map00260; map00270; map00300","Glycine, serine and threonine metabolism; Cysteine and methionine metabolism; Lysine biosynthesis","rcp","rsk","rpa","rru","cau","ava","ana","cre","naz"
"","","x","C04633","(3R)-3-Hydroxypalmitoyl-[acyl-carrier protein];","C05762","3-Oxohexadecanoyl-[acp];","1.1.1.100","3-oxoacyl-[acyl-carrier-protein] reductase;","map00061","Fatty acid biosynthesis","rcp","rsk","rpa","rru","cau","ava","ana","cre","naz"
"","","x","C00122","Fumarate;","C03406","N-(L-Arginino)succinate;","4.3.2.1","argininosuccinate lyase;","map00250; map00330","Alanine, aspartate and glutamate metabolism; Arginine and proline metabolism","rcp","rsk","rpa","rru","cau","ava","ana","cre","naz"
"","","x","C00361","dGDP;","C00362","dGMP;","2.7.4.8","guanylate kinase;","map00230","Purine metabolism","rcp","rsk","rpa","rru","cau","ava","ana","cre","naz"
"","","x","C00330","Deoxyguanosine;","C00362","dGMP;","3.1.3.5","5'-nucleotidase;","map00230","Purine metabolism","rcp","rsk","rpa","rru","cau","ava","ana","cre","naz"
"","","x","C00025","L-Glutamate;","C02987","L-Glutamyl-tRNA(Glu)","6.1.1.17","glutamate---tRNA ligase;","map00860; map00970","Porphyrin and chlorophyll metabolism; Aminoacyl-tRNA biosynthesis","rcp","rsk","rpa","rru","cau","ava","ana","cre","naz"
"","","x","C05756","3-Oxododecanoyl-[acp];","C05757","(R)-3-Hydroxydodecanoyl-[acp];","1.1.1.100","3-oxoacyl-[acyl-carrier-protein] reductase;","map00061","Fatty acid biosynthesis","rcp","rsk","rpa","rru","cau","ava","ana","cre","naz"
"","","x","C04618","(3R)-3-Hydroxybutanoyl-[acyl-carrier protein];","C05744","Acetoacetyl-[acp];","2.3.1.-","<Transferases; Acyltransferases; Transferring groups other than amino-acyl groups>","map00061","Fatty acid biosynthesis","rcp","rsk","rpa","rru","cau","ava","ana","cre","naz"
"","","x","C04246","But-2-enoyl-[acyl-carrier protein]","C04618","(3R)-3-Hydroxybutanoyl-[acyl-carrier protein];","2.3.1.-","<Transferases; Acyltransferases; Transferring groups other than amino-acyl groups>","map00061","Fatty acid biosynthesis","rcp","rsk","rpa","rru","cau","ava","ana","cre","naz"
"","","x","C04246","But-2-enoyl-[acyl-carrier protein]","C05745","Butyryl-[acp];","1.3.1.9","enoyl-[acyl-carrier-protein] reductase (NADH);","map00061","Fatty acid biosynthesis","rcp","rsk","rpa","rru","cau","ava","ana","cre","naz"
"","","x","C04246","But-2-enoyl-[acyl-carrier protein]","C05745","Butyryl-[acp];","2.3.1.-","<Transferases; Acyltransferases; Transferring groups other than amino-acyl groups>","map00061","Fatty acid biosynthesis","rcp","rsk","rpa","rru","cau","ava","ana","cre","naz"
"","","x","C04246","But-2-enoyl-[acyl-carrier protein]","C04618","(3R)-3-Hydroxybutanoyl-[acyl-carrier protein];","4.2.1.-","<Lyases; Carbon-oxygen lyases; Hydro-lyases>","map00061","Fatty acid biosynthesis","rcp","rsk","rpa","rru","cau","ava","ana","cre","naz"
"","","x","C16237","Protein N6-(lipoyl)lysine","C16239","Lipoyl-[acp];","2.3.1.181","lipoyl(octanoyl) transferase;","map00785","Lipoic acid metabolism","rcp","rsk","rpa","rru","cau","ava","ana","cre","naz"
"","","x","C16236","Protein N6-(octanoyl)lysine","C16237","Protein N6-(lipoyl)lysine","2.8.1.8","lipoyl synthase;","map00785","Lipoic acid metabolism","rcp","rsk","rpa","rru","cau","ava","ana","cre","naz"
"","","x","C00332","Acetoacetyl-CoA;","C01144","(S)-3-Hydroxybutanoyl-CoA;","1.1.1.35","3-hydroxyacyl-CoA dehydrogenase;","map00071; map00310; map00380; map00632; map00650","Fatty acid metabolism; Lysine degradation; Tryptophan metabolism; Benzoate degradation via CoA ligation; Butanoate metabolism","rcp","rsk","rpa","rru","cau","","","",""
"","","x","C00877","Crotonoyl-CoA;","C01144","(S)-3-Hydroxybutanoyl-CoA;","4.2.1.17","enoyl-CoA hydratase;","map00071; map00310; map00380; map00632; map00650","Fatty acid metabolism; Lysine degradation; Tryptophan metabolism; Benzoate degradation via CoA ligation; Butanoate metabolism","rcp","rsk","rpa","rru","cau","ava","ana","cre",""
"","","x","C00527","Glutaryl-CoA","C00877","Crotonoyl-CoA;","1.3.99.7","glutaryl-CoA dehydrogenase;","map00071; map00310; map00380; map00632","Fatty acid metabolism; Lysine degradation; Tryptophan metabolism; Benzoate degradation via CoA ligation","rcp","rsk","rpa","rru","cau","","","cre",""
"","","x","C00527","Glutaryl-CoA","C06157","[Dihydrolipoyllysine-residue succinyltransferase]","2.3.1.61","dihydrolipoyllysine-residue succinyltransferase;","map00310","Lysine degradation","rcp","rsk","rpa","rru","cau","","","cre",""
"","","x","C00322","2-Oxoadipate;","C06157","[Dihydrolipoyllysine-residue succinyltransferase]","1.2.4.2","oxoglutarate dehydrogenase (succinyl-transferring);","map00310","Lysine degradation","rcp","rsk","rpa","rru","cau","","","cre",""
"","","x","C00352","D-Glucosamine 6-phosphate;","C05345","beta-D-Fructose 6-phosphate","3.5.1.-","<Hydrolases; Acting on carbon-nitrogen bonds, other than peptide bonds; In linear amides>","map00520","Amino sugar and nucleotide sugar metabolism","rcp","rsk","rpa","rru","cau","ava","ana","","naz"
"","","x","C05745","Butyryl-[acp];","C05746","3-Oxohexanoyl-[acp];","2.3.1.179","beta-ketoacyl-acyl-carrier-protein synthase II;","map00061","Fatty acid biosynthesis","rcp","rsk","rpa","rru","cau","ava","ana","cre","naz"
"","","x","C01268","5-Amino-6-(5'-phosphoribosylamino)uracil;","C01304","2,5-Diamino-6-(5'-phosphoribosylamino)-4-pyrimidineone","3.5.4.26","diaminohydroxyphosphoribosylaminopyrimidine deaminase","map00740","Riboflavin metabolism","rcp","rsk","rpa","rru","cau","ava","ana","cre","naz"
"","","x","C01268","5-Amino-6-(5'-phosphoribosylamino)uracil;","C04454","5-Amino-6-(5'-phosphoribitylamino)uracil;","1.1.1.193","5-amino-6-(5-phosphoribosylamino)uracil reductase;","map00740","Riboflavin metabolism","rcp","rsk","rpa","rru","cau","ava","ana","cre","naz"
"","","x","C00944","3-Dehydroquinate;","C02637","3-Dehydroshikimate","4.2.1.10","3-dehydroquinate dehydratase;","map00400","Phenylalanine, tyrosine and tryptophan biosynthesis","rcp","rsk","rpa","rru","cau","ava","ana","cre","naz"
"","","x","C00493","Shikimate;","C02637","3-Dehydroshikimate","1.1.1.25","shikimate dehydrogenase;","map00400","Phenylalanine, tyrosine and tryptophan biosynthesis","rcp","rsk","rpa","rru","cau","ava","ana","cre","naz"
"","","x","C00493","Shikimate;","C03175","Shikimate 3-phosphate;","2.7.1.71","shikimate kinase;","map00400","Phenylalanine, tyrosine and tryptophan biosynthesis","rcp","rsk","rpa","rru","cau","ava","ana","","naz"
"","","x","C01269","5-O-(1-Carboxyvinyl)-3-phosphoshikimate;","C03175","Shikimate 3-phosphate;","2.5.1.19","3-phosphoshikimate 1-carboxyvinyltransferase;","map00400","Phenylalanine, tyrosine and tryptophan biosynthesis","rcp","rsk","rpa","rru","cau","ava","ana","cre","naz"
"","","x","C00251","Chorismate;","C01269","5-O-(1-Carboxyvinyl)-3-phosphoshikimate;","4.2.3.5","chorismate synthase;","map00400","Phenylalanine, tyrosine and tryptophan biosynthesis","rcp","rsk","rpa","rru","cau","ava","ana","cre","naz"
"","","x","C00108","Anthranilate;","C00251","Chorismate;","4.1.3.27","anthranilate synthase;","map00400","Phenylalanine, tyrosine and tryptophan biosynthesis","rcp","rsk","rpa","rru","cau","ava","ana","cre","naz"
"","","x","C00108","Anthranilate;","C04302","N-(5-Phospho-D-ribosyl)anthranilate;","2.4.2.18","anthranilate phosphoribosyltransferase;","map00400","Phenylalanine, tyrosine and tryptophan biosynthesis","rcp","rsk","rpa","rru","cau","ava","ana","cre","naz"
"","","x","C05752","Octanoyl-[acp];","C05753","3-Oxodecanoyl-[acp];","2.3.1.-","<Transferases; Acyltransferases; Transferring groups other than amino-acyl groups>","map00061","Fatty acid biosynthesis","rcp","rsk","rpa","rru","cau","ava","ana","cre","naz"
"","","x","C00144","GMP;","C00655","Xanthosine 5'-phosphate;","6.3.5.2","GMP synthase (glutamine-hydrolysing);","map00230","Purine metabolism","rcp","rsk","rpa","rru","cau","ava","ana","cre","naz"
"","","x","C00130","IMP;","C00655","Xanthosine 5'-phosphate;","1.1.1.205","IMP dehydrogenase;","map00230","Purine metabolism","rcp","rsk","rpa","rru","cau","ava","ana","cre","naz"
"","","x","C00130","IMP;","C04734","1-(5'-Phosphoribosyl)-5-formamido-4-imidazolecarboxamide;","3.5.4.10","IMP cyclohydrolase;","map00230","Purine metabolism","rcp","rsk","rpa","rru","cau","ava","ana","cre","naz"
"","","x","C04677","1-(5'-Phosphoribosyl)-5-amino-4-imidazolecarboxamide;","C04734","1-(5'-Phosphoribosyl)-5-formamido-4-imidazolecarboxamide;","6.3.4.-","<Ligases; Forming carbon-nitrogen bonds; Other carbon--nitrogen ligases>","map00230","Purine metabolism","rcp","rsk","rpa","rru","cau","ava","ana","","naz"
"","","x","C04677","1-(5'-Phosphoribosyl)-5-amino-4-imidazolecarboxamide;","C04823","1-(5'-Phosphoribosyl)-5-amino-4-(N-succinocarboxamide)-imidazole;","4.3.2.2","adenylosuccinate lyase;","map00230","Purine metabolism","rcp","rsk","rpa","rru","cau","ava","ana","","naz"
"","","x","C04751","1-(5-Phospho-D-ribosyl)-5-amino-4-imidazolecarboxylate;","C04823","1-(5'-Phosphoribosyl)-5-amino-4-(N-succinocarboxamide)-imidazole;","6.3.2.6","phosphoribosylaminoimidazolesuccinocarboxamide synthase;","map00230","Purine metabolism","rcp","rsk","rpa","rru","cau","ava","ana","cre","naz"
"","","x","C04751","1-(5-Phospho-D-ribosyl)-5-amino-4-imidazolecarboxylate;","C15667","5-Carboxyamino-1-(5-phospho-D-ribosyl)imidazole","5.4.99.18","5-(carboxyamino)imidazole ribonucleotide mutase;","map00230","Purine metabolism","rcp","rsk","rpa","rru","cau","ava","ana","","naz"
"","","x","C03373","Aminoimidazole ribotide;","C15667","5-Carboxyamino-1-(5-phospho-D-ribosyl)imidazole","6.3.4.18","5-(carboxyamino)imidazole ribonucleotide synthase;","map00230","Purine metabolism","rcp","rsk","rpa","rru","cau","ava","ana","","naz"
"","","x","C03373","Aminoimidazole ribotide;","C04640","2-(Formamido)-N1-(5'-phosphoribosyl)acetamidine;","6.3.3.1","phosphoribosylformylglycinamidine cyclo-ligase;","map00230","Purine metabolism","rcp","rsk","rpa","rru","cau","ava","ana","cre","naz"
"","","x","C00130","IMP;","C04734","1-(5'-Phosphoribosyl)-5-formamido-4-imidazolecarboxamide;","2.1.2.3","phosphoribosylaminoimidazolecarboxamide formyltransferase;","map00230","Purine metabolism","rcp","rsk","rpa","rru","cau","ava","ana","cre","naz"
"","","x","C04376","5'-Phosphoribosyl-N-formylglycinamide;","C04640","2-(Formamido)-N1-(5'-phosphoribosyl)acetamidine;","6.3.5.3","phosphoribosylformylglycinamidine synthase;","map00230","Purine metabolism","rcp","rsk","rpa","rru","cau","ava","ana","cre","naz"
"","","x","C00130","IMP;","C03794","N6-(1,2-Dicarboxyethyl)-AMP;","6.3.4.4","adenylosuccinate synthase;","map00230","Purine metabolism","rcp","rsk","rpa","rru","cau","ava","ana","cre","naz"
"","","x","C00020","AMP;","C03794","N6-(1,2-Dicarboxyethyl)-AMP;","4.3.2.2","adenylosuccinate lyase;","map00230","Purine metabolism","rcp","rsk","rpa","rru","cau","ava","ana","","naz"
"","","x","C00020","AMP;","C00212","Adenosine","3.1.3.5","5'-nucleotidase;","map00230","Purine metabolism","rcp","rsk","rpa","rru","cau","ava","ana","cre","naz"
"","","x","C00020","AMP;","C00147","Adenine;","2.4.2.7","adenine phosphoribosyltransferase;","map00230","Purine metabolism","rcp","rsk","rpa","rru","cau","ava","ana","cre","naz"
"","","x","C04677","1-(5'-Phosphoribosyl)-5-amino-4-imidazolecarboxamide;","C04734","1-(5'-Phosphoribosyl)-5-formamido-4-imidazolecarboxamide;","2.1.2.3","phosphoribosylaminoimidazolecarboxamide formyltransferase;","map00230","Purine metabolism","rcp","rsk","rpa","rru","cau","ava","ana","cre","naz"
"","","x","C00655","Xanthosine 5'-phosphate;","C01762","Xanthosine","3.1.3.5","5'-nucleotidase;","map00230","Purine metabolism","rcp","rsk","rpa","rru","cau","ava","ana","cre","naz"
"","","x","C00385","Xanthine","C00655","Xanthosine 5'-phosphate;","2.4.2.22","xanthine phosphoribosyltransferase;","map00230","Purine metabolism","rcp","rsk","rpa","rru","cau","","","",""
"","","x","C00046","RNA;","C00075","UTP;","2.7.7.6","DNA-directed RNA polymerase;","map00240","Pyrimidine metabolism","rcp","rsk","rpa","rru","cau","ava","ana","cre","naz"
"","","x","C05345","beta-D-Fructose 6-phosphate","C05382","Sedoheptulose 7-phosphate;","2.2.1.2","transaldolase;","map00030","Pentose phosphate pathway","rcp","rsk","rpa","rru","cau","ava","ana","cre","naz"
"","","x","C00279","D-Erythrose 4-phosphate","C05345","beta-D-Fructose 6-phosphate","2.2.1.1","transketolase;","map00030","Pentose phosphate pathway","rcp","rsk","rpa","rru","cau","ava","ana","cre","naz"
"","","x","C05223","Dodecanoyl-[acyl-carrier protein];","C05758","trans-Dodec-2-enoyl-[acp];","2.3.1.-","<Transferases; Acyltransferases; Transferring groups other than amino-acyl groups>","map00061","Fatty acid biosynthesis","rcp","rsk","rpa","rru","cau","ava","ana","cre","naz"
"","","x","C00025","L-Glutamate;","C00026","2-Oxoglutarate;","1.4.1.14","glutamate synthase (NADH);","map00250","Alanine, aspartate and glutamate metabolism","rcp","rsk","rpa","rru","cau","","","cre",""
"","","x","C00074","Phosphoenolpyruvate;","C00631","2-Phospho-D-glycerate;","4.2.1.11","phosphopyruvate hydratase;","map00010","Glycolysis / Gluconeogenesis","rcp","rsk","rpa","rru","cau","ava","ana","cre","naz"
"","","x","C00002","ATP;","C00008","ADP;","2.7.4.6","nucleoside-diphosphate kinase;","map00230","Purine metabolism","rcp","rsk","rpa","rru","cau","ava","ana","cre","naz"
"","","x","C00008","ADP;","C00206","dADP;","1.17.4.1","ribonucleoside-diphosphate reductase;","map00230","Purine metabolism","rcp","rsk","rpa","rru","cau","ava","ana","cre",""
"","","x","C00206","dADP;","C00360","dAMP;","2.7.4.3","adenylate kinase;","map00230","Purine metabolism","rcp","rsk","rpa","rru","cau","ava","ana","cre","naz"
"","","x","C00131","dATP;","C00206","dADP;","2.7.1.40","pyruvate kinase;","map00230","Purine metabolism","rcp","rsk","rpa","rru","cau","ava","ana","cre","naz"
"","","x","C00360","dAMP;","C00559","Deoxyadenosine;","3.1.3.5","5'-nucleotidase;","map00230","Purine metabolism","rcp","rsk","rpa","rru","cau","ava","ana","cre","naz"
"","","x","C00039","DNA;","C00131","dATP;","2.7.7.7","DNA-directed DNA polymerase;","map00230","Purine metabolism","rcp","rsk","rpa","rru","cau","ava","ana","cre","naz"
"","","x","C00039","DNA;","C00458","dCTP;","2.7.7.7","DNA-directed DNA polymerase;","map00240","Pyrimidine metabolism","rcp","rsk","rpa","rru","cau","ava","ana","cre","naz"
"","","x","C00458","dCTP;","C00460","dUTP;","3.5.4.13","dCTP deaminase;","map00240","Pyrimidine metabolism","rcp","rsk","rpa","rru","cau","ava","ana","",""
"","","x","C00365","dUMP;","C00460","dUTP;","3.6.1.19","nucleoside-triphosphate diphosphatase;","map00240","Pyrimidine metabolism","rcp","rsk","rpa","rru","cau","ava","ana","cre","naz"
"","","x","C00365","dUMP;","C01346","dUDP;","2.7.4.9","dTMP kinase;","map00240","Pyrimidine metabolism","rcp","rsk","rpa","rru","cau","ava","ana","cre","naz"
"","","x","C00458","dCTP;","C00705","dCDP;","2.7.4.6","nucleoside-diphosphate kinase;","map00240","Pyrimidine metabolism","rcp","rsk","rpa","rru","cau","ava","ana","cre","naz"
"","","x","C00239","dCMP;","C00705","dCDP;","2.7.4.14","cytidylate kinase;","map00240","Pyrimidine metabolism","rcp","rsk","rpa","rru","cau","ava","ana","cre","naz"
"","","x","C00039","DNA;","C00459","dTTP;","2.7.7.7","DNA-directed DNA polymerase;","map00240","Pyrimidine metabolism","rcp","rsk","rpa","rru","cau","ava","ana","cre","naz"
"","","x","C00363","dTDP;","C00459","dTTP;","2.7.4.6","nucleoside-diphosphate kinase;","map00240","Pyrimidine metabolism","rcp","rsk","rpa","rru","cau","ava","ana","cre","naz"
"","","x","C00363","dTDP;","C00364","dTMP;","2.7.4.9","dTMP kinase;","map00240","Pyrimidine metabolism","rcp","rsk","rpa","rru","cau","ava","ana","cre","naz"
"","","x","C00460","dUTP;","C01346","dUDP;","2.7.4.6","nucleoside-diphosphate kinase;","map00240","Pyrimidine metabolism","rcp","rsk","rpa","rru","cau","ava","ana","cre","naz"
"","","x","C00131","dATP;","C00206","dADP;","2.7.4.6","nucleoside-diphosphate kinase;","map00230","Purine metabolism","rcp","rsk","rpa","rru","cau","ava","ana","cre","naz"
"","","x","C00002","ATP;","C00008","ADP;","2.7.1.40","pyruvate kinase;","map00230","Purine metabolism","rcp","rsk","rpa","rru","cau","ava","ana","cre","naz"
"","","x","C01250","N-Acetyl-L-glutamate 5-semialdehyde;","C04133","N-Acetyl-L-glutamate 5-phosphate;","1.2.1.38","N-acetyl-gamma-glutamyl-phosphate reductase;","map00330","Arginine and proline metabolism","rcp","rsk","rpa","rru","cau","ava","ana","cre","naz"
"","","x","C00437","N-Acetylornithine;","C01250","N-Acetyl-L-glutamate 5-semialdehyde;","2.6.1.11","acetylornithine transaminase;","map00330","Arginine and proline metabolism","rcp","rsk","rpa","rru","cau","ava","ana","cre",""
"","","x","C00077","L-Ornithine;","C00437","N-Acetylornithine;","2.3.1.35","glutamate N-acetyltransferase;","map00330","Arginine and proline metabolism","rcp","rsk","rpa","rru","cau","ava","ana","cre","naz"
"","","x","C00025","L-Glutamate;","C00064","L-Glutamine;","6.3.1.2","glutamate---ammonia ligase;","map00250; map00330; map00910","Alanine, aspartate and glutamate metabolism; Arginine and proline metabolism; Nitrogen metabolism","rcp","rsk","rpa","rru","cau","ava","ana","cre","naz"
"","","x","C00064","L-Glutamine;","C00169","Carbamoyl phosphate","6.3.5.5","carbamoyl-phosphate synthase (glutamine-hydrolysing);","map00240; map00250","Pyrimidine metabolism; Alanine, aspartate and glutamate metabolism","rcp","rsk","rpa","rru","cau","ava","ana","cre","naz"
"","","x","C00169","Carbamoyl phosphate","C00438","N-Carbamoyl-L-aspartate","2.1.3.2","aspartate carbamoyltransferase;","map00240; map00250","Pyrimidine metabolism; Alanine, aspartate and glutamate metabolism","rcp","rsk","rpa","rru","cau","ava","ana","cre","naz"
"","","x","C00337","(S)-Dihydroorotate;","C00438","N-Carbamoyl-L-aspartate","3.5.2.3","dihydroorotase;","map00240","Pyrimidine metabolism","rcp","rsk","rpa","rru","cau","ava","ana","cre","naz"
"","","x","C00311","Isocitrate;","C00417","cis-Aconitate;","4.2.1.3","aconitate hydratase;","map00020; map00630; map00720","Citrate cycle (TCA cycle); Glyoxylate and dicarboxylate metabolism; Reductive carboxylate cycle (CO2 fixation)","rcp","rsk","rpa","rru","cau","ava","ana","cre","naz"
"","","x","C00111","Glycerone phosphate;","C00118","D-Glyceraldehyde 3-phosphate;","5.3.1.1","triose-phosphate isomerase;","map00010; map00051; map00562; map00710","Glycolysis / Gluconeogenesis; Fructose and mannose metabolism; Inositol phosphate metabolism; Carbon fixation in photosynthetic organisms","rcp","rsk","rpa","rru","cau","ava","ana","cre","naz"
"","","x","C00117","D-Ribose 5-phosphate;","C05382","Sedoheptulose 7-phosphate;","2.2.1.1","transketolase;","map00030; map00710","Pentose phosphate pathway; Carbon fixation in photosynthetic organisms","rcp","rsk","rpa","rru","cau","ava","ana","cre","naz"
"","","x","C05761","Tetradecanoyl-[acp];","C05762","3-Oxohexadecanoyl-[acp];","2.3.1.-","<Transferases; Acyltransferases; Transferring groups other than amino-acyl groups>","map00061","Fatty acid biosynthesis","rcp","rsk","rpa","rru","cau","ava","ana","cre","naz"
"","","x","C04619","(3R)-3-Hydroxydecanoyl-[acyl-carrier protein];","C05753","3-Oxodecanoyl-[acp];","2.3.1.-","<Transferases; Acyltransferases; Transferring groups other than amino-acyl groups>","map00061","Fatty acid biosynthesis","rcp","rsk","rpa","rru","cau","ava","ana","cre","naz"
"","","x","C04454","5-Amino-6-(5'-phosphoribitylamino)uracil;","C04732","5-Amino-6-(1-D-ribitylamino)uracil;","3.1.3.-","<Hydrolases; Acting on ester bonds; Phosphoric monoester hydrolases>","map00740","Riboflavin metabolism","rcp","rsk","rpa","rru","cau","ava","ana","",""
"","","x","C04332","6,7-Dimethyl-8-(1-D-ribityl)lumazine","C04732","5-Amino-6-(1-D-ribitylamino)uracil;","2.5.1.-","<Transferases; Transferring alkyl or aryl groups, other than methyl groups; Transferring alkyl or aryl groups, other than methyl groups>","map00740","Riboflavin metabolism","rcp","rsk","rpa","rru","cau","ava","ana","cre","naz"
"","","x","C00255","Riboflavin;","C04332","6,7-Dimethyl-8-(1-D-ribityl)lumazine","2.5.1.9","riboflavin synthase;","map00740","Riboflavin metabolism","rcp","rsk","rpa","rru","cau","ava","ana","cre","naz"
"","","x","C00061","FMN;","C00255","Riboflavin;","2.7.1.26","riboflavin kinase;","map00740","Riboflavin metabolism","rcp","rsk","rpa","rru","cau","ava","ana","","naz"
"","","x","C00016","FAD;","C00061","FMN;","2.7.7.2","FAD synthetase;","map00740","Riboflavin metabolism","rcp","rsk","rpa","rru","cau","ava","ana","","naz"
"","","x","C00112","CDP;","C00705","dCDP;","1.17.4.1","ribonucleoside-diphosphate reductase;","map00240","Pyrimidine metabolism","rcp","rsk","rpa","rru","cau","ava","ana","cre",""
"","","x","C00352","D-Glucosamine 6-phosphate;","C05345","beta-D-Fructose 6-phosphate","2.6.1.16","glutamine---fructose-6-phosphate transaminase (isomerizing);","map00520","Amino sugar and nucleotide sugar metabolism","rcp","rsk","rpa","rru","cau","ava","ana","cre","naz"
"","","x","C00062","L-Arginine;","C03406","N-(L-Arginino)succinate;","4.3.2.1","argininosuccinate lyase;","map00330","Arginine and proline metabolism","rcp","rsk","rpa","rru","cau","ava","ana","cre","naz"
"","","x","C00026","2-Oxoglutarate;","C16254","[Dihydrolipoyllysine-residue succinyltransferase]","1.2.4.2","oxoglutarate dehydrogenase (succinyl-transferring);","map00020","Citrate cycle (TCA cycle)","rcp","rsk","rpa","rru","cau","","","cre",""
"","","x","C05752","Octanoyl-[acp];","C16236","Protein N6-(octanoyl)lysine","2.3.1.181","lipoyl(octanoyl) transferase;","map00785","Lipoic acid metabolism","rcp","rsk","rpa","rru","cau","ava","ana","cre","naz"
"","","x","C04620","(3R)-3-Hydroxyoctanoyl-[acyl-carrier protein];","C05750","3-Oxooctanoyl-[acp];","1.1.1.100","3-oxoacyl-[acyl-carrier-protein] reductase;","map00061","Fatty acid biosynthesis","rcp","rsk","rpa","rru","cau","ava","ana","cre","naz"
"","","x","C00039","DNA;","C00286","dGTP;","2.7.7.7","DNA-directed DNA polymerase;","map00230","Purine metabolism","rcp","rsk","rpa","rru","cau","ava","ana","cre","naz"
"","","x","C05747","(R)-3-Hydroxyhexanoyl-[acp];","C05748","trans-Hex-2-enoyl-[acp];","4.2.1.-","<Lyases; Carbon-oxygen lyases; Hydro-lyases>","map00061","Fatty acid biosynthesis","rcp","rsk","rpa","rru","cau","ava","ana","cre","naz"
"","","x","C00295","Orotate;","C00337","(S)-Dihydroorotate;","1.3.3.1","dihydroorotate oxidase;","map00240","Pyrimidine metabolism","rcp","rsk","rpa","rru","cau","ava","ana","","naz"
"","","x","C05223","Dodecanoyl-[acyl-carrier protein];","C05759","3-Oxotetradecanoyl-[acp];","2.3.1.-","<Transferases; Acyltransferases; Transferring groups other than amino-acyl groups>","map00061","Fatty acid biosynthesis","rcp","rsk","rpa","rru","cau","ava","ana","cre","naz"
"","","x","C02739","1-(5-Phospho-D-ribosyl)-ATP;","C02741","Phosphoribosyl-AMP;","3.6.1.31","phosphoribosyl-ATP diphosphatase;","map00340","Histidine metabolism","rcp","rsk","rpa","rru","cau","ava","ana","cre","naz"
"","","x","C02741","Phosphoribosyl-AMP;","C04896","5-(5-Phospho-D-ribosylaminoformimino)-1-(5-phosphoribosyl)-","3.5.4.19","phosphoribosyl-AMP cyclohydrolase;","map00340","Histidine metabolism","rcp","rsk","rpa","rru","cau","ava","ana","cre","naz"
"","","x","C04896","5-(5-Phospho-D-ribosylaminoformimino)-1-(5-phosphoribosyl)-","C04916","N-(5'-Phospho-D-1'-ribulosylformimino)-5-amino-1-(5''-phospho-D-","5.3.1.16","1-(5-phosphoribosyl)-5-[(5-","map00340","Histidine metabolism","rcp","rsk","rpa","rru","cau","ava","ana","cre","naz"
"","","x","C00249","Hexadecanoic acid;","C05764","Hexadecanoyl-[acp];","2.3.1.-","<Transferases; Acyltransferases; Transferring groups other than amino-acyl groups>","map00061; map01040","Fatty acid biosynthesis; Biosynthesis of unsaturated fatty acids","rcp","rsk","rpa","rru","cau","ava","ana","cre","naz"
"","","x","C01302","1-(2-Carboxyphenylamino)-1-deoxy-D-ribulose 5-phosphate","C04302","N-(5-Phospho-D-ribosyl)anthranilate;","5.3.1.24","phosphoribosylanthranilate isomerase;","map00400","Phenylalanine, tyrosine and tryptophan biosynthesis","rcp","rsk","rpa","rru","cau","ava","ana","cre","naz"
"","","x","C00075","UTP;","C00105","UMP;","3.6.1.19","nucleoside-triphosphate diphosphatase;","map00240","Pyrimidine metabolism","rcp","rsk","rpa","rru","cau","ava","ana","cre","naz"
"","","x","C00117","D-Ribose 5-phosphate;","C00199","D-Ribulose 5-phosphate","5.3.1.6","ribose-5-phosphate isomerase;","map00030; map00710","Pentose phosphate pathway; Carbon fixation in photosynthetic organisms","rcp","rsk","rpa","rru","cau","ava","ana","cre","naz"
"","","x","C00130","IMP;","C00294","Inosine","3.1.3.5","5'-nucleotidase;","map00230","Purine metabolism","rcp","rsk","rpa","rru","cau","ava","ana","cre","naz"
"","","x","C00295","Orotate;","C01103","Orotidine 5'-phosphate;","2.4.2.10","orotate phosphoribosyltransferase;","map00240","Pyrimidine metabolism","rcp","rsk","rpa","rru","cau","ava","ana","cre","naz"
"","","x","C05763","trans-Hexadec-2-enoyl-[acp];","C05764","Hexadecanoyl-[acp];","2.3.1.-","<Transferases; Acyltransferases; Transferring groups other than amino-acyl groups>","map00061","Fatty acid biosynthesis","rcp","rsk","rpa","rru","cau","ava","ana","cre","naz"
"","","x","C00385","Xanthine","C01762","Xanthosine","2.4.2.-","<Transferases; Glycosyltransferases; Pentosyltransferases>","map00230","Purine metabolism","rcp","rsk","rpa","rru","cau","ava","ana","","naz"
"","","x","C03838","5'-Phosphoribosylglycinamide;","C04376","5'-Phosphoribosyl-N-formylglycinamide;","2.1.2.2","phosphoribosylglycinamide formyltransferase;","map00230","Purine metabolism","rcp","rsk","rpa","rru","cau","ava","ana","","naz"
"","","x","C05745","Butyryl-[acp];","C05746","3-Oxohexanoyl-[acp];","2.3.1.-","<Transferases; Acyltransferases; Transferring groups other than amino-acyl groups>","map00061","Fatty acid biosynthesis","rcp","rsk","rpa","rru","cau","ava","ana","cre","naz"
"","","x","C05761","Tetradecanoyl-[acp];","C05762","3-Oxohexadecanoyl-[acp];","2.3.1.179","beta-ketoacyl-acyl-carrier-protein synthase II;","map00061","Fatty acid biosynthesis","rcp","rsk","rpa","rru","cau","ava","ana","cre","naz"
"","","x","C00024","Acetyl-CoA;","C00033","Acetate;","6.2.1.1","acetate---CoA ligase;","map00010; map00620; map00720","Glycolysis / Gluconeogenesis; Pyruvate metabolism; Reductive carboxylate cycle (CO2 fixation)","rcp","rsk","rpa","rru","cau","ava","ana","cre","naz"
"","","x","C00008","ADP;","C00020","AMP;","2.7.4.3","adenylate kinase;","map00230","Purine metabolism","rcp","rsk","rpa","rru","cau","ava","ana","cre","naz"
"","","x","C04618","(3R)-3-Hydroxybutanoyl-[acyl-carrier protein];","C05744","Acetoacetyl-[acp];","1.1.1.100","3-oxoacyl-[acyl-carrier-protein] reductase;","map00061","Fatty acid biosynthesis","rcp","rsk","rpa","rru","cau","ava","ana","cre","naz"

"Subsystem 30","0.03968253968253968","","","","","","","","","","rcp","rsk","rpa","rru","","","","",""
"","","i","C06320","Precorrin 6X;","C06416","Precorrin 5","2.1.1.152","precorrin-6A synthase (deacetylating);","map00860","Porphyrin and chlorophyll metabolism","rcp","rsk","rpa","rru","","","","",""
"","","x","C06407","Precorrin 4","C06416","Precorrin 5","2.1.1.133","precorrin-4 C11-methyltransferase;","map00860","Porphyrin and chlorophyll metabolism","rcp","rsk","rpa","rru","cau","ava","ana","","naz"
"","","x","C06406","Precorrin 3B","C06407","Precorrin 4","2.1.1.131","precorrin-3B C17-methyltransferase;","map00860","Porphyrin and chlorophyll metabolism","rcp","rsk","rpa","rru","cau","ava","ana","","naz"
"","","x","C06319","Precorrin 6Y;","C06320","Precorrin 6X;","1.3.1.54","precorrin-6A reductase;","map00860","Porphyrin and chlorophyll metabolism","rcp","rsk","rpa","rru","","ava","ana","","naz"
"","","x","C06319","Precorrin 6Y;","C06408","Precorrin 8X;","1.-.-.-","<Oxidoreductases>","map00860","Porphyrin and chlorophyll metabolism","rcp","rsk","rpa","rru","cau","ava","ana","cre","naz"
"","","x","C06319","Precorrin 6Y;","C06408","Precorrin 8X;","2.1.1.132","precorrin-6Y C5,15-methyltransferase (decarboxylating);","map00860","Porphyrin and chlorophyll metabolism","rcp","rsk","rpa","rru","cau","ava","ana","","naz"
"","","x","C06399","Hydrogenobyrinate;","C06408","Precorrin 8X;","5.4.1.2","precorrin-8X methylmutase;","map00860","Porphyrin and chlorophyll metabolism","rcp","rsk","rpa","rru","cau","ava","ana","","naz"
"","","x","C06399","Hydrogenobyrinate;","C06503","Hydrogenobyrinate a,c diamide;","6.3.5.9","hydrogenobyrinic acid a,c-diamide synthase (glutamine-hydrolysing);","map00860","Porphyrin and chlorophyll metabolism","rcp","rsk","rpa","rru","cau","ava","ana","","naz"
"","","x","C06503","Hydrogenobyrinate a,c diamide;","C06504","Cob(II)yrinate a,c diamide;","6.6.1.2","cobaltochelatase;","map00860","Porphyrin and chlorophyll metabolism","rcp","rsk","rpa","rru","cau","ava","ana","","naz"
"","","x","C05773","Cobyrinate;","C06504","Cob(II)yrinate a,c diamide;","6.3.1.-","<Ligases; Forming carbon-nitrogen bonds; Acid--ammonia (or amine) ligases (amide synthases)>","map00860","Porphyrin and chlorophyll metabolism","rcp","rsk","rpa","rru","cau","ava","ana","","naz"
"","","x","C05773","Cobyrinate;","C11545","Cobalt-precorrin 8","5.4.1.2","precorrin-8X methylmutase;","map00860","Porphyrin and chlorophyll metabolism","rcp","rsk","rpa","rru","cau","ava","ana","","naz"
"","","x","C11545","Cobalt-precorrin 8","C16244","Cobalt-precorrin 7","1.-.-.-","<Oxidoreductases>","map00860","Porphyrin and chlorophyll metabolism","rcp","rsk","rpa","rru","cau","ava","ana","cre","naz"
"","","x","C11543","Cobalt-dihydro-precorrin 6;","C16244","Cobalt-precorrin 7","2.1.1.132","precorrin-6Y C5,15-methyltransferase (decarboxylating);","map00860","Porphyrin and chlorophyll metabolism","rcp","rsk","rpa","rru","cau","ava","ana","","naz"
"","","x","C11542","Cobalt-precorrin 6;","C11543","Cobalt-dihydro-precorrin 6;","1.3.1.54","precorrin-6A reductase;","map00860","Porphyrin and chlorophyll metabolism","rcp","rsk","rpa","rru","","ava","ana","","naz"

"Subsystem 31","0.03968253968253968","","","","","","","","","","rcp","","rpa","rru","cau","","","",""
"","","i","C00168","Hydroxypyruvate;","C01146","2-Hydroxy-3-oxopropanoate;","5.3.1.22","hydroxypyruvate isomerase","map00630","Glyoxylate and dicarboxylate metabolism","rcp","","rpa","rru","cau","","","",""
"","","x","C00168","Hydroxypyruvate;","C00258","D-Glycerate;","1.1.1.81","hydroxypyruvate reductase;","map00260; map00630","Glycine, serine and threonine metabolism; Glyoxylate and dicarboxylate metabolism","rcp","rsk","rpa","rru","cau","","","",""

"Subsystem 32","0.03968253968253968","","","","","","","","","","rcp","rsk","rpa","rru","","","","",""
"","","i","C00100","Propanoyl-CoA;","C06002","(S)-Methylmalonate semialdehyde","1.2.1.27","methylmalonate-semialdehyde dehydrogenase (acylating);","map00280; map00640","Valine, leucine and isoleucine degradation; Propanoate metabolism","rcp","rsk","rpa","rru","","","","cre",""
"","","x","C00100","Propanoyl-CoA;","C00163","Propanoate;","6.2.1.17","propionate---CoA ligase;","map00640","Propanoate metabolism","rcp","rsk","rpa","rru","cau","","","",""
"","","x","C00100","Propanoyl-CoA;","C00163","Propanoate;","6.2.1.1","acetate---CoA ligase;","map00640","Propanoate metabolism","rcp","rsk","rpa","rru","cau","ava","ana","cre","naz"
"","","x","C00100","Propanoyl-CoA;","C00683","(S)-Methylmalonyl-CoA;","6.4.1.3","propionyl-CoA carboxylase;","map00280; map00640","Valine, leucine and isoleucine degradation; Propanoate metabolism","rcp","rsk","rpa","rru","cau","","","",""
"","","x","C06001","(S)-3-Hydroxyisobutyrate","C06002","(S)-Methylmalonate semialdehyde","1.1.1.35","3-hydroxyacyl-CoA dehydrogenase;","map00280","Valine, leucine and isoleucine degradation","rcp","rsk","rpa","rru","cau","","","",""

"Subsystem 33","0.047619047619047616","","","","","","","","","","rcp","rsk","rpa","rru","cau","","","cre",""
"","","i","C00123","L-Leucine;","C00233","4-Methyl-2-oxopentanoate;","2.6.1.42","branched-chain-amino-acid transaminase;","map00280; map00290; map00966","Valine, leucine and isoleucine degradation; Valine, leucine and isoleucine biosynthesis; Glucosinolate biosynthesis","rcp","rsk","rpa","rru","cau","","","cre",""

"Subsystem 34","0.047619047619047616","","","","","","","","","","rcp","rsk","rpa","rru","cau","ava","","",""
"","","i","C00155","L-Homocysteine;","C01077","O-Acetyl-L-homoserine;","2.5.1.49","O-acetylhomoserine aminocarboxypropyltransferase;","map00270","Cysteine and methionine metabolism","rcp","rsk","rpa","rru","cau","ava","","",""
"","","x","C00021","S-Adenosyl-L-homocysteine;","C00155","L-Homocysteine;","3.3.1.1","adenosylhomocysteinase;","map00270","Cysteine and methionine metabolism","rcp","rsk","rpa","rru","cau","ava","ana","cre","naz"
"","","x","C00073","L-Methionine;","C00155","L-Homocysteine;","2.1.1.13","methionine synthase;","map00270","Cysteine and methionine metabolism","rcp","rsk","rpa","rru","cau","ava","ana","cre","naz"
"","","x","C00073","L-Methionine;","C01180","4-Methylthio-2-oxobutanoic acid;","2.6.1.-","<Transferases; Transferring nitrogenous groups; Transaminases>","map00270; map00966","Cysteine and methionine metabolism; Glucosinolate biosynthesis","rcp","rsk","rpa","rru","cau","ava","ana","",""
"","","x","C00019","S-Adenosyl-L-methionine;","C00073","L-Methionine;","2.5.1.6","methionine adenosyltransferase;","map00270","Cysteine and methionine metabolism","rcp","rsk","rpa","rru","cau","ava","ana","cre","naz"

"Subsystem 35","0.047619047619047616","","","","","","","","","","rcp","rsk","rpa","rru","cau","","","cre",""
"","","i","C03069","3-Methylcrotonyl-CoA;","C03231","3-Methylglutaconyl-CoA;","6.4.1.4","methylcrotonoyl-CoA carboxylase;","map00280","Valine, leucine and isoleucine degradation","rcp","rsk","rpa","rru","cau","","","cre",""

"Subsystem 36","0.047619047619047616","","","","","","","","","","rcp","rsk","rpa","rru","cau","","","cre",""
"","","i","C00022","Pyruvate;","C00074","Phosphoenolpyruvate;","2.7.9.1","pyruvate, phosphate dikinase;","map00620; map00710","Pyruvate metabolism; Carbon fixation in photosynthetic organisms","rcp","rsk","rpa","rru","cau","","","cre",""

"Subsystem 37","0.047619047619047616","","","","","","","","","","rcp","rsk","rpa","rru","cau","","","","naz"
"","","i","C00159","D-Mannose;","C00275","D-Mannose 6-phosphate","2.7.1.69","protein-Npi-phosphohistidine---sugar phosphotransferase;","map00051; map00520","Fructose and mannose metabolism; Amino sugar and nucleotide sugar metabolism","rcp","rsk","rpa","rru","cau","","","","naz"

"Subsystem 38","0.11904761904761904","","","","","","","","","","","rsk","rpa","rru","","","","",""
"","","i","C00065","L-Serine;","C02291","L-Cystathionine","4.4.1.8","cystathionine beta-lyase;","map00270","Cysteine and methionine metabolism","","rsk","rpa","rru","","","","cre",""
"","","s","C00051","Glutathione;","C05730","Glutathionylspermidine;","3.5.1.-","<Hydrolases; Acting on carbon-nitrogen bonds, other than peptide bonds; In linear amides>","map00480","Glutathione metabolism","rcp","rsk","rpa","rru","cau","ava","ana","","naz"
"","","x","C00065","L-Serine;","C00979","O-Acetyl-L-serine;","2.3.1.30","serine O-acetyltransferase;","map00270; map00920","Cysteine and methionine metabolism; Sulfur metabolism","rcp","rsk","rpa","rru","cau","ava","ana","cre","naz"
"","","x","C00065","L-Serine;","C00143","5,10-Methylenetetrahydrofolate;","2.1.2.1","glycine hydroxymethyltransferase;","map00260; map00680","Glycine, serine and threonine metabolism; Methane metabolism","rcp","rsk","rpa","rru","cau","ava","ana","cre","naz"
"","","x","C00143","5,10-Methylenetetrahydrofolate;","C01242","S-Aminomethyldihydrolipoylprotein;","2.1.2.10","aminomethyltransferase;","map00260","Glycine, serine and threonine metabolism","rcp","rsk","rpa","rru","cau","ava","ana","cre","naz"
"","","x","C00051","Glutathione;","C01419","Cys-Gly;","2.3.2.2","gamma-glutamyltransferase;","map00480","Glutathione metabolism","","rsk","rpa","rru","cau","ava","ana","",""
"","","x","C00097","L-Cysteine;","C00979","O-Acetyl-L-serine;","2.5.1.47","cysteine synthase;","map00270; map00920","Cysteine and methionine metabolism; Sulfur metabolism","rcp","rsk","rpa","rru","cau","ava","ana","cre","naz"
"","","x","C00097","L-Cysteine;","C00957","Mercaptopyruvate;","2.6.1.1","aspartate transaminase;","map00270","Cysteine and methionine metabolism","rcp","rsk","rpa","rru","cau","ava","ana","cre","naz"
"","","x","C00037","Glycine;","C00065","L-Serine;","2.1.2.1","glycine hydroxymethyltransferase;","map00260; map00460; map00680","Glycine, serine and threonine metabolism; Cyanoamino acid metabolism; Methane metabolism","rcp","rsk","rpa","rru","cau","ava","ana","cre","naz"
"","","x","C00037","Glycine;","C05519","L-Allothreonine;","4.1.2.5","threonine aldolase;","map00260","Glycine, serine and threonine metabolism","rcp","rsk","rpa","rru","cau","ava","ana","",""
"","","x","C02090","Trypanothione;","C05730","Glutathionylspermidine;","3.5.1.-","<Hydrolases; Acting on carbon-nitrogen bonds, other than peptide bonds; In linear amides>","map00480","Glutathione metabolism","rcp","rsk","rpa","rru","cau","ava","ana","","naz"
"","","x","C02090","Trypanothione;","C03170","Trypanothione disulfide;","1.17.4.1","ribonucleoside-diphosphate reductase;","map00480","Glutathione metabolism","rcp","rsk","rpa","rru","cau","ava","ana","cre",""
"","","x","C02090","Trypanothione;","C03170","Trypanothione disulfide;","1.11.1.15","peroxiredoxin;","map00480","Glutathione metabolism","rcp","rsk","rpa","rru","cau","ava","ana","cre","naz"
"","","x","C00037","Glycine;","C01419","Cys-Gly;","3.4.11.1","leucyl aminopeptidase;","map00480","Glutathione metabolism","rcp","rsk","rpa","rru","cau","ava","ana","cre","naz"
"","","x","C00155","L-Homocysteine;","C02291","L-Cystathionine","4.4.1.8","cystathionine beta-lyase;","map00270","Cysteine and methionine metabolism","","rsk","rpa","rru","","","","cre",""
"","","x","C00021","S-Adenosyl-L-homocysteine;","C00155","L-Homocysteine;","3.3.1.1","adenosylhomocysteinase;","map00270","Cysteine and methionine metabolism","rcp","rsk","rpa","rru","cau","ava","ana","cre","naz"
"","","x","C00097","L-Cysteine;","C00979","O-Acetyl-L-serine;","2.5.1.49","O-acetylhomoserine aminocarboxypropyltransferase;","map00270","Cysteine and methionine metabolism","rcp","rsk","rpa","rru","cau","ava","","",""
"","","x","C00037","Glycine;","C00430","5-Aminolevulinate;","2.3.1.37","5-aminolevulinate synthase;","map00260; map00860","Glycine, serine and threonine metabolism; Porphyrin and chlorophyll metabolism","rcp","rsk","rpa","rru","","","","",""
"","","x","C00073","L-Methionine;","C00155","L-Homocysteine;","2.1.1.13","methionine synthase;","map00270","Cysteine and methionine metabolism","rcp","rsk","rpa","rru","cau","ava","ana","cre","naz"
"","","x","C00019","S-Adenosyl-L-methionine;","C00073","L-Methionine;","2.5.1.6","methionine adenosyltransferase;","map00270","Cysteine and methionine metabolism","rcp","rsk","rpa","rru","cau","ava","ana","cre","naz"
"","","x","C00073","L-Methionine;","C01180","4-Methylthio-2-oxobutanoic acid;","2.6.1.-","<Transferases; Transferring nitrogenous groups; Transaminases>","map00270; map00966","Cysteine and methionine metabolism; Glucosinolate biosynthesis","rcp","rsk","rpa","rru","cau","ava","ana","",""
"","","x","C00065","L-Serine;","C00078","L-Tryptophan;","4.2.1.20","tryptophan synthase;","map00260","Glycine, serine and threonine metabolism","rcp","rsk","rpa","rru","cau","ava","ana","cre","naz"
"","","x","C00078","L-Tryptophan;","C03506","Indoleglycerol phosphate;","4.2.1.20","tryptophan synthase;","map00400","Phenylalanine, tyrosine and tryptophan biosynthesis","rcp","rsk","rpa","rru","cau","ava","ana","cre","naz"
"","","x","C00463","Indole;","C03506","Indoleglycerol phosphate;","4.2.1.20","tryptophan synthase;","map00400","Phenylalanine, tyrosine and tryptophan biosynthesis","rcp","rsk","rpa","rru","cau","ava","ana","cre","naz"
"","","x","C00078","L-Tryptophan;","C00463","Indole;","4.2.1.20","tryptophan synthase;","map00400","Phenylalanine, tyrosine and tryptophan biosynthesis","rcp","rsk","rpa","rru","cau","ava","ana","cre","naz"
"","","x","C00037","Glycine;","C00669","gamma-L-Glutamyl-L-cysteine;","6.3.2.3","glutathione synthase;","map00480","Glutathione metabolism","rcp","rsk","rpa","rru","","ava","ana","cre","naz"
"","","x","C00097","L-Cysteine;","C00669","gamma-L-Glutamyl-L-cysteine;","6.3.2.2","glutamate---cysteine ligase;","map00480","Glutathione metabolism","rcp","rsk","rpa","rru","","","","cre",""
"","","x","C00315","Spermidine;","C05730","Glutathionylspermidine;","3.5.1.-","<Hydrolases; Acting on carbon-nitrogen bonds, other than peptide bonds; In linear amides>","map00480","Glutathione metabolism","rcp","rsk","rpa","rru","cau","ava","ana","","naz"
"","","x","C00025","L-Glutamate;","C00669","gamma-L-Glutamyl-L-cysteine;","6.3.2.2","glutamate---cysteine ligase;","map00480","Glutathione metabolism","rcp","rsk","rpa","rru","","","","cre",""
"","","x","C00025","L-Glutamate;","C00026","2-Oxoglutarate;","2.6.1.1","aspartate transaminase;","map00250","Alanine, aspartate and glutamate metabolism","rcp","rsk","rpa","rru","cau","ava","ana","cre","naz"
"","","x","C00026","2-Oxoglutarate;","C01251","(R)-2-Hydroxybutane-1,2,4-tricarboxylate;","2.3.3.14","homocitrate synthase;","map00300","Lysine biosynthesis","rcp","rsk","rpa","rru","","ava","ana","","naz"
"","","x","C00026","2-Oxoglutarate;","C00311","Isocitrate;","1.1.1.42","isocitrate dehydrogenase (NADP+);","map00020; map00720","Citrate cycle (TCA cycle); Reductive carboxylate cycle (CO2 fixation)","rcp","rsk","rpa","rru","","ava","ana","cre","naz"
"","","x","C00311","Isocitrate;","C05379","Oxalosuccinate;","1.1.1.42","isocitrate dehydrogenase (NADP+);","map00020","Citrate cycle (TCA cycle)","rcp","rsk","rpa","rru","","ava","ana","cre","naz"
"","","x","C00025","L-Glutamate;","C00049","L-Aspartate;","2.6.1.1","aspartate transaminase;","map00250; map00330","Alanine, aspartate and glutamate metabolism; Arginine and proline metabolism","rcp","rsk","rpa","rru","cau","ava","ana","cre","naz"
"","","x","C00049","L-Aspartate;","C05840","Iminoaspartate;","1.4.3.16","L-aspartate oxidase;","map00760","Nicotinate and nicotinamide metabolism","rcp","rsk","rpa","rru","cau","ava","ana","cre","naz"
"","","x","C00036","Oxaloacetate;","C00049","L-Aspartate;","1.4.3.16","L-aspartate oxidase;","map00250","Alanine, aspartate and glutamate metabolism","rcp","rsk","rpa","rru","cau","ava","ana","cre","naz"
"","","x","C00036","Oxaloacetate;","C00158","Citrate;","2.3.3.1","citrate (Si)-synthase;","map00020; map00630","Citrate cycle (TCA cycle); Glyoxylate and dicarboxylate metabolism","rcp","rsk","rpa","rru","cau","ava","ana","cre","naz"
"","","x","C00024","Acetyl-CoA;","C00158","Citrate;","2.3.3.1","citrate (Si)-synthase;","map00020; map00630","Citrate cycle (TCA cycle); Glyoxylate and dicarboxylate metabolism","rcp","rsk","rpa","rru","cau","ava","ana","cre","naz"
"","","x","C00024","Acetyl-CoA;","C03939","Acetyl-[acyl-carrier protein]","2.3.1.-","<Transferases; Acyltransferases; Transferring groups other than amino-acyl groups>","map00061","Fatty acid biosynthesis","rcp","rsk","rpa","rru","cau","ava","ana","cre","naz"
"","","x","C03939","Acetyl-[acyl-carrier protein]","C05744","Acetoacetyl-[acp];","2.3.1.-","<Transferases; Acyltransferases; Transferring groups other than amino-acyl groups>","map00061","Fatty acid biosynthesis","rcp","rsk","rpa","rru","cau","ava","ana","cre","naz"
"","","x","C00024","Acetyl-CoA;","C03939","Acetyl-[acyl-carrier protein]","2.3.1.180","beta-ketoacyl-acyl-carrier-protein synthase III;","map00061","Fatty acid biosynthesis","rcp","rsk","rpa","rru","cau","ava","ana","cre","naz"
"","","x","C00024","Acetyl-CoA;","C00083","Malonyl-CoA;","6.4.1.2","acetyl-CoA carboxylase;","map00061; map00253; map00620; map00640","Fatty acid biosynthesis; Tetracycline biosynthesis; Pyruvate metabolism; Propanoate metabolism","rcp","rsk","rpa","rru","cau","ava","ana","cre","naz"
"","","x","C00036","Oxaloacetate;","C00049","L-Aspartate;","2.6.1.1","aspartate transaminase;","map00250; map00710","Alanine, aspartate and glutamate metabolism; Carbon fixation in photosynthetic organisms","rcp","rsk","rpa","rru","cau","ava","ana","cre","naz"
"","","x","C01209","Malonyl-[acyl-carrier protein]","C05744","Acetoacetyl-[acp];","2.3.1.-","<Transferases; Acyltransferases; Transferring groups other than amino-acyl groups>","map00061","Fatty acid biosynthesis","rcp","rsk","rpa","rru","cau","ava","ana","cre","naz"
"","","x","C01209","Malonyl-[acyl-carrier protein]","C05750","3-Oxooctanoyl-[acp];","2.3.1.-","<Transferases; Acyltransferases; Transferring groups other than amino-acyl groups>","map00061","Fatty acid biosynthesis","rcp","rsk","rpa","rru","cau","ava","ana","cre","naz"
"","","x","C01209","Malonyl-[acyl-carrier protein]","C05762","3-Oxohexadecanoyl-[acp];","2.3.1.179","beta-ketoacyl-acyl-carrier-protein synthase II;","map00061","Fatty acid biosynthesis","rcp","rsk","rpa","rru","cau","ava","ana","cre","naz"
"","","x","C04633","(3R)-3-Hydroxypalmitoyl-[acyl-carrier protein];","C05762","3-Oxohexadecanoyl-[acp];","2.3.1.-","<Transferases; Acyltransferases; Transferring groups other than amino-acyl groups>","map00061","Fatty acid biosynthesis","rcp","rsk","rpa","rru","cau","ava","ana","cre","naz"
"","","x","C04633","(3R)-3-Hydroxypalmitoyl-[acyl-carrier protein];","C05763","trans-Hexadec-2-enoyl-[acp];","4.2.1.-","<Lyases; Carbon-oxygen lyases; Hydro-lyases>","map00061","Fatty acid biosynthesis","rcp","rsk","rpa","rru","cau","ava","ana","cre","naz"
"","","x","C01209","Malonyl-[acyl-carrier protein]","C05753","3-Oxodecanoyl-[acp];","2.3.1.-","<Transferases; Acyltransferases; Transferring groups other than amino-acyl groups>","map00061","Fatty acid biosynthesis","rcp","rsk","rpa","rru","cau","ava","ana","cre","naz"
"","","x","C05752","Octanoyl-[acp];","C05753","3-Oxodecanoyl-[acp];","2.3.1.179","beta-ketoacyl-acyl-carrier-protein synthase II;","map00061","Fatty acid biosynthesis","rcp","rsk","rpa","rru","cau","ava","ana","cre","naz"
"","","x","C01209","Malonyl-[acyl-carrier protein]","C05753","3-Oxodecanoyl-[acp];","2.3.1.179","beta-ketoacyl-acyl-carrier-protein synthase II;","map00061","Fatty acid biosynthesis","rcp","rsk","rpa","rru","cau","ava","ana","cre","naz"
"","","x","C04620","(3R)-3-Hydroxyoctanoyl-[acyl-carrier protein];","C05750","3-Oxooctanoyl-[acp];","2.3.1.-","<Transferases; Acyltransferases; Transferring groups other than amino-acyl groups>","map00061","Fatty acid biosynthesis","rcp","rsk","rpa","rru","cau","ava","ana","cre","naz"
"","","x","C04620","(3R)-3-Hydroxyoctanoyl-[acyl-carrier protein];","C05751","trans-Oct-2-enoyl-[acp];","2.3.1.-","<Transferases; Acyltransferases; Transferring groups other than amino-acyl groups>","map00061","Fatty acid biosynthesis","rcp","rsk","rpa","rru","cau","ava","ana","cre","naz"
"","","x","C00049","L-Aspartate;","C03082","4-Phospho-L-aspartate;","2.7.2.4","aspartate kinase;","map00260; map00270; map00300","Glycine, serine and threonine metabolism; Cysteine and methionine metabolism; Lysine biosynthesis","rcp","rsk","rpa","rru","cau","ava","ana","cre","naz"
"","","x","C00441","L-Aspartate 4-semialdehyde;","C03082","4-Phospho-L-aspartate;","1.2.1.11","aspartate-semialdehyde dehydrogenase;","map00260; map00270; map00300","Glycine, serine and threonine metabolism; Cysteine and methionine metabolism; Lysine biosynthesis","rcp","rsk","rpa","rru","cau","ava","ana","cre","naz"
"","","x","C00441","L-Aspartate 4-semialdehyde;","C03340","L-2,3-Dihydrodipicolinate;","4.2.1.52","dihydrodipicolinate synthase;","map00300","Lysine biosynthesis","rcp","rsk","rpa","rru","cau","ava","ana","cre","naz"
"","","x","C01209","Malonyl-[acyl-carrier protein]","C05759","3-Oxotetradecanoyl-[acp];","2.3.1.179","beta-ketoacyl-acyl-carrier-protein synthase II;","map00061","Fatty acid biosynthesis","rcp","rsk","rpa","rru","cau","ava","ana","cre","naz"
"","","x","C04688","(3R)-3-Hydroxytetradecanoyl-[acyl-carrier protein];","C05759","3-Oxotetradecanoyl-[acp];","2.3.1.-","<Transferases; Acyltransferases; Transferring groups other than amino-acyl groups>","map00061","Fatty acid biosynthesis","rcp","rsk","rpa","rru","cau","ava","ana","cre","naz"
"","","x","C05223","Dodecanoyl-[acyl-carrier protein];","C05759","3-Oxotetradecanoyl-[acp];","2.3.1.179","beta-ketoacyl-acyl-carrier-protein synthase II;","map00061","Fatty acid biosynthesis","rcp","rsk","rpa","rru","cau","ava","ana","cre","naz"
"","","x","C05749","Hexanoyl-[acp];","C05750","3-Oxooctanoyl-[acp];","2.3.1.179","beta-ketoacyl-acyl-carrier-protein synthase II;","map00061","Fatty acid biosynthesis","rcp","rsk","rpa","rru","cau","ava","ana","cre","naz"
"","","x","C05748","trans-Hex-2-enoyl-[acp];","C05749","Hexanoyl-[acp];","2.3.1.-","<Transferases; Acyltransferases; Transferring groups other than amino-acyl groups>","map00061","Fatty acid biosynthesis","rcp","rsk","rpa","rru","cau","ava","ana","cre","naz"
"","","x","C01209","Malonyl-[acyl-carrier protein]","C05759","3-Oxotetradecanoyl-[acp];","2.3.1.-","<Transferases; Acyltransferases; Transferring groups other than amino-acyl groups>","map00061","Fatty acid biosynthesis","rcp","rsk","rpa","rru","cau","ava","ana","cre","naz"
"","","x","C03939","Acetyl-[acyl-carrier protein]","C05744","Acetoacetyl-[acp];","2.3.1.179","beta-ketoacyl-acyl-carrier-protein synthase II;","map00061","Fatty acid biosynthesis","rcp","rsk","rpa","rru","cau","ava","ana","cre","naz"
"","","x","C03939","Acetyl-[acyl-carrier protein]","C05744","Acetoacetyl-[acp];","2.3.1.180","beta-ketoacyl-acyl-carrier-protein synthase III;","map00061","Fatty acid biosynthesis","rcp","rsk","rpa","rru","cau","ava","ana","cre","naz"
"","","x","C05763","trans-Hexadec-2-enoyl-[acp];","C05764","Hexadecanoyl-[acp];","1.3.1.9","enoyl-[acyl-carrier-protein] reductase (NADH);","map00061","Fatty acid biosynthesis","rcp","rsk","rpa","rru","cau","ava","ana","cre","naz"
"","","x","C04633","(3R)-3-Hydroxypalmitoyl-[acyl-carrier protein];","C05763","trans-Hexadec-2-enoyl-[acp];","2.3.1.-","<Transferases; Acyltransferases; Transferring groups other than amino-acyl groups>","map00061","Fatty acid biosynthesis","rcp","rsk","rpa","rru","cau","ava","ana","cre","naz"
"","","x","C01209","Malonyl-[acyl-carrier protein]","C05746","3-Oxohexanoyl-[acp];","2.3.1.-","<Transferases; Acyltransferases; Transferring groups other than amino-acyl groups>","map00061","Fatty acid biosynthesis","rcp","rsk","rpa","rru","cau","ava","ana","cre","naz"
"","","x","C00024","Acetyl-CoA;","C00332","Acetoacetyl-CoA;","2.3.1.9","acetyl-CoA C-acetyltransferase;","map00071; map00072; map00280; map00310; map00380; map00620; map00632; map00640; map00650; map00900","Fatty acid metabolism; Synthesis and degradation of ketone bodies; Valine, leucine and isoleucine degradation; Lysine degradation; Tryptophan metabolism; Pyruvate metabolism; Benzoate degradation via CoA ligation; Propanoate metabolism; Butanoate metabolism; Terpenoid backbone biosynthesis","rcp","rsk","rpa","rru","cau","","","cre",""
"","","x","C05747","(R)-3-Hydroxyhexanoyl-[acp];","C05748","trans-Hex-2-enoyl-[acp];","2.3.1.-","<Transferases; Acyltransferases; Transferring groups other than amino-acyl groups>","map00061","Fatty acid biosynthesis","rcp","rsk","rpa","rru","cau","ava","ana","cre","naz"
"","","x","C00036","Oxaloacetate;","C00149","(S)-Malate;","1.1.1.37","malate dehydrogenase;","map00020; map00620; map00630; map00710; map00720","Citrate cycle (TCA cycle); Pyruvate metabolism; Glyoxylate and dicarboxylate metabolism; Carbon fixation in photosynthetic organisms; Reductive carboxylate cycle (CO2 fixation)","rcp","rsk","rpa","rru","cau","ava","ana","cre",""
"","","x","C01209","Malonyl-[acyl-carrier protein]","C05746","3-Oxohexanoyl-[acp];","2.3.1.179","beta-ketoacyl-acyl-carrier-protein synthase II;","map00061","Fatty acid biosynthesis","rcp","rsk","rpa","rru","cau","ava","ana","cre","naz"
"","","x","C04620","(3R)-3-Hydroxyoctanoyl-[acyl-carrier protein];","C05751","trans-Oct-2-enoyl-[acp];","4.2.1.-","<Lyases; Carbon-oxygen lyases; Hydro-lyases>","map00061","Fatty acid biosynthesis","rcp","rsk","rpa","rru","cau","ava","ana","cre","naz"
"","","x","C00037","Glycine;","C00051","Glutathione;","6.3.2.3","glutathione synthase;","map00480","Glutathione metabolism","rcp","rsk","rpa","rru","","ava","ana","cre","naz"
"","","x","C05752","Octanoyl-[acp];","C16239","Lipoyl-[acp];","2.8.1.8","lipoyl synthase;","map00785","Lipoic acid metabolism","rcp","rsk","rpa","rru","cau","ava","ana","cre","naz"
"","","x","C00024","Acetyl-CoA;","C01251","(R)-2-Hydroxybutane-1,2,4-tricarboxylate;","2.3.3.14","homocitrate synthase;","map00300; map00620","Lysine biosynthesis; Pyruvate metabolism","rcp","rsk","rpa","rru","","ava","ana","","naz"
"","","x","C00037","Glycine;","C00188","L-Threonine;","4.1.2.5","threonine aldolase;","map00260","Glycine, serine and threonine metabolism","rcp","rsk","rpa","rru","cau","ava","ana","",""
"","","x","C00109","2-Oxobutanoate;","C00188","L-Threonine;","4.3.1.19","threonine ammonia-lyase;","map00260; map00290","Glycine, serine and threonine metabolism; Valine, leucine and isoleucine biosynthesis","rcp","rsk","rpa","rru","cau","ava","ana","cre","naz"
"","","x","C00109","2-Oxobutanoate;","C06006","(S)-2-Aceto-2-hydroxybutanoate;","2.2.1.6","acetolactate synthase;","map00290","Valine, leucine and isoleucine biosynthesis","rcp","rsk","rpa","rru","cau","ava","ana","cre","naz"
"","","x","C06006","(S)-2-Aceto-2-hydroxybutanoate;","C06007","(R)-2,3-Dihydroxy-3-methylpentanoate;","1.1.1.86","ketol-acid reductoisomerase;","map00290","Valine, leucine and isoleucine biosynthesis","rcp","rsk","rpa","rru","cau","ava","ana","cre","naz"
"","","x","C01302","1-(2-Carboxyphenylamino)-1-deoxy-D-ribulose 5-phosphate","C03506","Indoleglycerol phosphate;","4.1.1.48","indole-3-glycerol-phosphate synthase;","map00400","Phenylalanine, tyrosine and tryptophan biosynthesis","rcp","rsk","rpa","rru","cau","ava","ana","cre","naz"
"","","x","C01209","Malonyl-[acyl-carrier protein]","C05756","3-Oxododecanoyl-[acp];","2.3.1.-","<Transferases; Acyltransferases; Transferring groups other than amino-acyl groups>","map00061","Fatty acid biosynthesis","rcp","rsk","rpa","rru","cau","ava","ana","cre","naz"
"","","x","C05756","3-Oxododecanoyl-[acp];","C05757","(R)-3-Hydroxydodecanoyl-[acp];","2.3.1.-","<Transferases; Acyltransferases; Transferring groups other than amino-acyl groups>","map00061","Fatty acid biosynthesis","rcp","rsk","rpa","rru","cau","ava","ana","cre","naz"
"","","x","C05757","(R)-3-Hydroxydodecanoyl-[acp];","C05758","trans-Dodec-2-enoyl-[acp];","2.3.1.-","<Transferases; Acyltransferases; Transferring groups other than amino-acyl groups>","map00061","Fatty acid biosynthesis","rcp","rsk","rpa","rru","cau","ava","ana","cre","naz"
"","","x","C05757","(R)-3-Hydroxydodecanoyl-[acp];","C05758","trans-Dodec-2-enoyl-[acp];","4.2.1.-","<Lyases; Carbon-oxygen lyases; Hydro-lyases>","map00061","Fatty acid biosynthesis","rcp","rsk","rpa","rru","cau","ava","ana","cre","naz"
"","","x","C05755","Decanoyl-[acp];","C05756","3-Oxododecanoyl-[acp];","2.3.1.-","<Transferases; Acyltransferases; Transferring groups other than amino-acyl groups>","map00061","Fatty acid biosynthesis","rcp","rsk","rpa","rru","cau","ava","ana","cre","naz"
"","","x","C01209","Malonyl-[acyl-carrier protein]","C05750","3-Oxooctanoyl-[acp];","2.3.1.179","beta-ketoacyl-acyl-carrier-protein synthase II;","map00061","Fatty acid biosynthesis","rcp","rsk","rpa","rru","cau","ava","ana","cre","naz"
"","","x","C00158","Citrate;","C00417","cis-Aconitate;","4.2.1.3","aconitate hydratase;","map00020; map00630; map00720","Citrate cycle (TCA cycle); Glyoxylate and dicarboxylate metabolism; Reductive carboxylate cycle (CO2 fixation)","rcp","rsk","rpa","rru","cau","ava","ana","cre","naz"
"","","x","C00022","Pyruvate;","C00024","Acetyl-CoA;","1.8.1.4","dihydrolipoyl dehydrogenase;","map00010; map00020; map00620","Glycolysis / Gluconeogenesis; Citrate cycle (TCA cycle); Pyruvate metabolism","rcp","rsk","rpa","rru","cau","ava","ana","cre","naz"
"","","x","C05754","trans-Dec-2-enoyl-[acp];","C05755","Decanoyl-[acp];","1.3.1.9","enoyl-[acyl-carrier-protein] reductase (NADH);","map00061","Fatty acid biosynthesis","rcp","rsk","rpa","rru","cau","ava","ana","cre","naz"
"","","x","C05751","trans-Oct-2-enoyl-[acp];","C05752","Octanoyl-[acp];","1.3.1.9","enoyl-[acyl-carrier-protein] reductase (NADH);","map00061","Fatty acid biosynthesis","rcp","rsk","rpa","rru","cau","ava","ana","cre","naz"
"","","x","C00025","L-Glutamate;","C03287","L-Glutamyl 5-phosphate;","2.7.2.11","glutamate 5-kinase;","map00330","Arginine and proline metabolism","rcp","rsk","rpa","rru","cau","ava","ana","cre","naz"
"","","x","C00025","L-Glutamate;","C00026","2-Oxoglutarate;","1.4.1.13","glutamate synthase (NADPH);","map00250","Alanine, aspartate and glutamate metabolism","rcp","rsk","rpa","rru","cau","","","cre",""
"","","x","C00263","L-Homoserine;","C00441","L-Aspartate 4-semialdehyde;","1.1.1.3","homoserine dehydrogenase;","map00260; map00270; map00300","Glycine, serine and threonine metabolism; Cysteine and methionine metabolism; Lysine biosynthesis","rcp","rsk","rpa","rru","cau","ava","ana","cre","naz"
"","","x","C05756","3-Oxododecanoyl-[acp];","C05757","(R)-3-Hydroxydodecanoyl-[acp];","1.1.1.100","3-oxoacyl-[acyl-carrier-protein] reductase;","map00061","Fatty acid biosynthesis","rcp","rsk","rpa","rru","cau","ava","ana","cre","naz"
"","","x","C00025","L-Glutamate;","C02987","L-Glutamyl-tRNA(Glu)","6.1.1.17","glutamate---tRNA ligase;","map00860; map00970","Porphyrin and chlorophyll metabolism; Aminoacyl-tRNA biosynthesis","rcp","rsk","rpa","rru","cau","ava","ana","cre","naz"
"","","x","C04618","(3R)-3-Hydroxybutanoyl-[acyl-carrier protein];","C05744","Acetoacetyl-[acp];","2.3.1.-","<Transferases; Acyltransferases; Transferring groups other than amino-acyl groups>","map00061","Fatty acid biosynthesis","rcp","rsk","rpa","rru","cau","ava","ana","cre","naz"
"","","x","C04246","But-2-enoyl-[acyl-carrier protein]","C04618","(3R)-3-Hydroxybutanoyl-[acyl-carrier protein];","4.2.1.-","<Lyases; Carbon-oxygen lyases; Hydro-lyases>","map00061","Fatty acid biosynthesis","rcp","rsk","rpa","rru","cau","ava","ana","cre","naz"
"","","x","C16237","Protein N6-(lipoyl)lysine","C16239","Lipoyl-[acp];","2.3.1.181","lipoyl(octanoyl) transferase;","map00785","Lipoic acid metabolism","rcp","rsk","rpa","rru","cau","ava","ana","cre","naz"
"","","x","C05752","Octanoyl-[acp];","C05753","3-Oxodecanoyl-[acp];","2.3.1.-","<Transferases; Acyltransferases; Transferring groups other than amino-acyl groups>","map00061","Fatty acid biosynthesis","rcp","rsk","rpa","rru","cau","ava","ana","cre","naz"
"","","x","C00025","L-Glutamate;","C00026","2-Oxoglutarate;","1.4.1.14","glutamate synthase (NADH);","map00250","Alanine, aspartate and glutamate metabolism","rcp","rsk","rpa","rru","cau","","","cre",""
"","","x","C00026","2-Oxoglutarate;","C05379","Oxalosuccinate;","1.1.1.42","isocitrate dehydrogenase (NADP+);","map00020","Citrate cycle (TCA cycle)","rcp","rsk","rpa","rru","","ava","ana","cre","naz"
"","","x","C00311","Isocitrate;","C00417","cis-Aconitate;","4.2.1.3","aconitate hydratase;","map00020; map00630; map00720","Citrate cycle (TCA cycle); Glyoxylate and dicarboxylate metabolism; Reductive carboxylate cycle (CO2 fixation)","rcp","rsk","rpa","rru","cau","ava","ana","cre","naz"
"","","x","C05752","Octanoyl-[acp];","C16236","Protein N6-(octanoyl)lysine","2.3.1.181","lipoyl(octanoyl) transferase;","map00785","Lipoic acid metabolism","rcp","rsk","rpa","rru","cau","ava","ana","cre","naz"
"","","x","C00065","L-Serine;","C01005","O-Phospho-L-serine;","3.1.3.3","phosphoserine phosphatase","map00260","Glycine, serine and threonine metabolism","rcp","rsk","rpa","rru","","ava","","cre",""
"","","x","C00155","L-Homocysteine;","C01077","O-Acetyl-L-homoserine;","2.5.1.49","O-acetylhomoserine aminocarboxypropyltransferase;","map00270","Cysteine and methionine metabolism","rcp","rsk","rpa","rru","cau","ava","","",""
"","","x","C05763","trans-Hexadec-2-enoyl-[acp];","C05764","Hexadecanoyl-[acp];","2.3.1.-","<Transferases; Acyltransferases; Transferring groups other than amino-acyl groups>","map00061","Fatty acid biosynthesis","rcp","rsk","rpa","rru","cau","ava","ana","cre","naz"
"","","x","C00024","Acetyl-CoA;","C00033","Acetate;","6.2.1.1","acetate---CoA ligase;","map00010; map00620; map00720","Glycolysis / Gluconeogenesis; Pyruvate metabolism; Reductive carboxylate cycle (CO2 fixation)","rcp","rsk","rpa","rru","cau","ava","ana","cre","naz"
"","","x","C00022","Pyruvate;","C00204","2-Dehydro-3-deoxy-D-gluconate;","4.2.1.-","<Lyases; Carbon-oxygen lyases; Hydro-lyases>","map00030; map00040","Pentose phosphate pathway; Pentose and glucuronate interconversions","rcp","rsk","rpa","rru","cau","ava","ana","cre","naz"
"","","x","C00033","Acetate;","C00227","Acetyl phosphate","2.7.2.1","acetate kinase;","map00430; map00620","Taurine and hypotaurine metabolism; Pyruvate metabolism","rcp","rsk","rpa","rru","","ava","ana","","naz"
"","","x","C05755","Decanoyl-[acp];","C05756","3-Oxododecanoyl-[acp];","2.3.1.179","beta-ketoacyl-acyl-carrier-protein synthase II;","map00061","Fatty acid biosynthesis","rcp","rsk","rpa","rru","cau","ava","ana","cre","naz"
"","","x","C04246","But-2-enoyl-[acyl-carrier protein]","C04618","(3R)-3-Hydroxybutanoyl-[acyl-carrier protein];","2.3.1.-","<Transferases; Acyltransferases; Transferring groups other than amino-acyl groups>","map00061","Fatty acid biosynthesis","rcp","rsk","rpa","rru","cau","ava","ana","cre","naz"
"","","x","C05125","2-(alpha-Hydroxyethyl)thiamine diphosphate;","C06006","(S)-2-Aceto-2-hydroxybutanoate;","2.2.1.6","acetolactate synthase;","map00290","Valine, leucine and isoleucine biosynthesis","rcp","rsk","rpa","rru","cau","ava","ana","cre","naz"
"","","x","C05125","2-(alpha-Hydroxyethyl)thiamine diphosphate;","C06010","(S)-2-Acetolactate;","2.2.1.6","acetolactate synthase;","map00290","Valine, leucine and isoleucine biosynthesis","rcp","rsk","rpa","rru","cau","ava","ana","cre","naz"
"","","x","C04272","(R)-2,3-Dihydroxy-3-methylbutanoate;","C06010","(S)-2-Acetolactate;","1.1.1.86","ketol-acid reductoisomerase;","map00290","Valine, leucine and isoleucine biosynthesis","rcp","rsk","rpa","rru","cau","ava","ana","cre","naz"
"","","x","C00141","3-Methyl-2-oxobutanoic acid;","C04272","(R)-2,3-Dihydroxy-3-methylbutanoate;","4.2.1.9","dihydroxy-acid dehydratase;","map00290","Valine, leucine and isoleucine biosynthesis","rcp","rsk","rpa","rru","cau","ava","ana","cre","naz"
"","","x","C00141","3-Methyl-2-oxobutanoic acid;","C00183","L-Valine;","2.6.1.42","branched-chain-amino-acid transaminase;","map00280; map00290; map00770; map00966","Valine, leucine and isoleucine degradation; Valine, leucine and isoleucine biosynthesis; Pantothenate and CoA biosynthesis; Glucosinolate biosynthesis","rcp","rsk","rpa","rru","cau","","","cre",""
"","","x","C00141","3-Methyl-2-oxobutanoic acid;","C00966","2-Dehydropantoate","2.1.2.11","3-methyl-2-oxobutanoate hydroxymethyltransferase;","map00770","Pantothenate and CoA biosynthesis","rcp","rsk","rpa","rru","cau","ava","ana","","naz"
"","","x","C00141","3-Methyl-2-oxobutanoic acid;","C02504","(2S)-2-Isopropylmalate;","2.3.3.13","2-isopropylmalate synthase;","map00290","Valine, leucine and isoleucine biosynthesis","rcp","rsk","rpa","rru","cau","ava","ana","cre","naz"
"","","x","C02504","(2S)-2-Isopropylmalate;","C04411","(2R,3S)-3-Isopropylmalate;","4.2.1.33","3-isopropylmalate dehydratase;","map00290","Valine, leucine and isoleucine biosynthesis","rcp","rsk","rpa","rru","cau","ava","ana","cre","naz"
"","","x","C05754","trans-Dec-2-enoyl-[acp];","C05755","Decanoyl-[acp];","2.3.1.-","<Transferases; Acyltransferases; Transferring groups other than amino-acyl groups>","map00061","Fatty acid biosynthesis","rcp","rsk","rpa","rru","cau","ava","ana","cre","naz"
"","","x","C05748","trans-Hex-2-enoyl-[acp];","C05749","Hexanoyl-[acp];","1.3.1.9","enoyl-[acyl-carrier-protein] reductase (NADH);","map00061","Fatty acid biosynthesis","rcp","rsk","rpa","rru","cau","ava","ana","cre","naz"
"","","x","C04246","But-2-enoyl-[acyl-carrier protein]","C05745","Butyryl-[acp];","1.3.1.9","enoyl-[acyl-carrier-protein] reductase (NADH);","map00061","Fatty acid biosynthesis","rcp","rsk","rpa","rru","cau","ava","ana","cre","naz"
"","","x","C01005","O-Phospho-L-serine;","C03232","3-Phosphonooxypyruvate;","2.6.1.52","phosphoserine transaminase;","map00260","Glycine, serine and threonine metabolism","rcp","rsk","rpa","rru","cau","ava","ana","cre",""
"","","x","C04246","But-2-enoyl-[acyl-carrier protein]","C05745","Butyryl-[acp];","2.3.1.-","<Transferases; Acyltransferases; Transferring groups other than amino-acyl groups>","map00061","Fatty acid biosynthesis","rcp","rsk","rpa","rru","cau","ava","ana","cre","naz"
"","","x","C00671","(S)-3-Methyl-2-oxopentanoic acid;","C06007","(R)-2,3-Dihydroxy-3-methylpentanoate;","4.2.1.9","dihydroxy-acid dehydratase;","map00290","Valine, leucine and isoleucine biosynthesis","rcp","rsk","rpa","rru","cau","ava","ana","cre","naz"
"","","x","C01209","Malonyl-[acyl-carrier protein]","C05756","3-Oxododecanoyl-[acp];","2.3.1.179","beta-ketoacyl-acyl-carrier-protein synthase II;","map00061","Fatty acid biosynthesis","rcp","rsk","rpa","rru","cau","ava","ana","cre","naz"
"","","x","C05749","Hexanoyl-[acp];","C05750","3-Oxooctanoyl-[acp];","2.3.1.-","<Transferases; Acyltransferases; Transferring groups other than amino-acyl groups>","map00061","Fatty acid biosynthesis","rcp","rsk","rpa","rru","cau","ava","ana","cre","naz"
"","","x","C00024","Acetyl-CoA;","C00083","Malonyl-CoA;","6.3.4.14","biotin carboxylase;","map00061","Fatty acid biosynthesis","rcp","rsk","rpa","rru","cau","ava","ana","cre","naz"
"","","x","C00083","Malonyl-CoA;","C01209","Malonyl-[acyl-carrier protein]","2.3.1.39","[acyl-carrier-protein] S-malonyltransferase;","map00061","Fatty acid biosynthesis","rcp","rsk","rpa","rru","cau","ava","ana","cre","naz"
"","","x","C00122","Fumarate;","C00149","(S)-Malate;","4.2.1.2","fumarate hydratase;","map00020; map00720","Citrate cycle (TCA cycle); Reductive carboxylate cycle (CO2 fixation)","rcp","rsk","rpa","rru","cau","ava","ana","cre",""
"","","x","C00122","Fumarate;","C03406","N-(L-Arginino)succinate;","4.3.2.1","argininosuccinate lyase;","map00250; map00330","Alanine, aspartate and glutamate metabolism; Arginine and proline metabolism","rcp","rsk","rpa","rru","cau","ava","ana","cre","naz"
"","","x","C00327","L-Citrulline;","C03406","N-(L-Arginino)succinate;","6.3.4.5","argininosuccinate synthase;","map00330","Arginine and proline metabolism","rcp","rsk","rpa","rru","cau","ava","ana","cre","naz"
"","","x","C00062","L-Arginine;","C03406","N-(L-Arginino)succinate;","4.3.2.1","argininosuccinate lyase;","map00330","Arginine and proline metabolism","rcp","rsk","rpa","rru","cau","ava","ana","cre","naz"
"","","x","C00025","L-Glutamate;","C00624","N-Acetyl-L-glutamate;","2.3.1.1","amino-acid N-acetyltransferase;","map00330","Arginine and proline metabolism","rcp","rsk","rpa","rru","cau","ava","ana","cre","naz"
"","","x","C00624","N-Acetyl-L-glutamate;","C04133","N-Acetyl-L-glutamate 5-phosphate;","2.7.2.8","acetylglutamate kinase;","map00330","Arginine and proline metabolism","rcp","rsk","rpa","rru","cau","ava","ana","cre","naz"
"","","x","C05746","3-Oxohexanoyl-[acp];","C05747","(R)-3-Hydroxyhexanoyl-[acp];","2.3.1.-","<Transferases; Acyltransferases; Transferring groups other than amino-acyl groups>","map00061","Fatty acid biosynthesis","rcp","rsk","rpa","rru","cau","ava","ana","cre","naz"
"","","x","C00022","Pyruvate;","C00024","Acetyl-CoA;","2.3.1.12","dihydrolipoyllysine-residue acetyltransferase;","map00010; map00020; map00620","Glycolysis / Gluconeogenesis; Citrate cycle (TCA cycle); Pyruvate metabolism","rcp","rsk","rpa","rru","cau","ava","ana","cre","naz"
"","","x","C01165","L-Glutamate 5-semialdehyde;","C03287","L-Glutamyl 5-phosphate;","1.2.1.41","glutamate-5-semialdehyde dehydrogenase;","map00330","Arginine and proline metabolism","rcp","rsk","rpa","rru","cau","ava","ana","cre","naz"
"","","x","C00407","L-Isoleucine;","C00671","(S)-3-Methyl-2-oxopentanoic acid;","2.6.1.42","branched-chain-amino-acid transaminase;","map00280; map00290; map00966","Valine, leucine and isoleucine degradation; Valine, leucine and isoleucine biosynthesis; Glucosinolate biosynthesis","rcp","rsk","rpa","rru","cau","","","cre",""
"","","x","C16236","Protein N6-(octanoyl)lysine","C16237","Protein N6-(lipoyl)lysine","2.8.1.8","lipoyl synthase;","map00785","Lipoic acid metabolism","rcp","rsk","rpa","rru","cau","ava","ana","cre","naz"
"","","x","C00022","Pyruvate;","C11437","1-Deoxy-D-xylulose 5-phosphate","2.2.1.7","1-deoxy-D-xylulose-5-phosphate synthase;","map00900","Terpenoid backbone biosynthesis","rcp","rsk","rpa","rru","","ava","ana","cre","naz"
"","","x","C00118","D-Glyceraldehyde 3-phosphate;","C11437","1-Deoxy-D-xylulose 5-phosphate","2.2.1.7","1-deoxy-D-xylulose-5-phosphate synthase;","map00900","Terpenoid backbone biosynthesis","rcp","rsk","rpa","rru","","ava","ana","cre","naz"
"","","x","C00118","D-Glyceraldehyde 3-phosphate;","C00231","D-Xylulose 5-phosphate","2.2.1.1","transketolase;","map00030; map00710","Pentose phosphate pathway; Carbon fixation in photosynthetic organisms","rcp","rsk","rpa","rru","cau","ava","ana","cre","naz"
"","","x","C00199","D-Ribulose 5-phosphate","C00231","D-Xylulose 5-phosphate","5.1.3.1","ribulose-phosphate 3-epimerase;","map00030; map00040; map00710","Pentose phosphate pathway; Pentose and glucuronate interconversions; Carbon fixation in photosynthetic organisms","rcp","rsk","rpa","rru","cau","ava","ana","cre","naz"
"","","x","C00231","D-Xylulose 5-phosphate","C05345","beta-D-Fructose 6-phosphate","2.2.1.1","transketolase;","map00030","Pentose phosphate pathway","rcp","rsk","rpa","rru","cau","ava","ana","cre","naz"
"","","x","C00118","D-Glyceraldehyde 3-phosphate;","C00236","3-Phospho-D-glyceroyl phosphate;","1.2.1.12","glyceraldehyde-3-phosphate dehydrogenase (phosphorylating);","map00010","Glycolysis / Gluconeogenesis","rcp","rsk","rpa","rru","cau","ava","ana","cre",""
"","","x","C00231","D-Xylulose 5-phosphate","C05382","Sedoheptulose 7-phosphate;","2.2.1.1","transketolase;","map00030; map00710","Pentose phosphate pathway; Carbon fixation in photosynthetic organisms","rcp","rsk","rpa","rru","cau","ava","ana","cre","naz"
"","","x","C00118","D-Glyceraldehyde 3-phosphate;","C00279","D-Erythrose 4-phosphate","2.2.1.2","transaldolase;","map00030","Pentose phosphate pathway","rcp","rsk","rpa","rru","cau","ava","ana","cre","naz"
"","","x","C00279","D-Erythrose 4-phosphate","C04691","2-Dehydro-3-deoxy-D-arabino-heptonate 7-phosphate;","2.5.1.54","3-deoxy-7-phosphoheptulonate synthase;","map00400","Phenylalanine, tyrosine and tryptophan biosynthesis","rcp","rsk","rpa","rru","cau","ava","ana","cre","naz"
"","","x","C01172","beta-D-Glucose 6-phosphate","C05345","beta-D-Fructose 6-phosphate","5.3.1.9","glucose-6-phosphate isomerase;","map00010; map00030; map00500","Glycolysis / Gluconeogenesis; Pentose phosphate pathway; Starch and sucrose metabolism","rcp","rsk","rpa","rru","cau","ava","ana","cre","naz"
"","","x","C00668","alpha-D-Glucose 6-phosphate","C01172","beta-D-Glucose 6-phosphate","5.3.1.9","glucose-6-phosphate isomerase;","map00010; map00030; map00500","Glycolysis / Gluconeogenesis; Pentose phosphate pathway; Starch and sucrose metabolism","rcp","rsk","rpa","rru","cau","ava","ana","cre","naz"
"","","x","C00103","D-Glucose 1-phosphate;","C00668","alpha-D-Glucose 6-phosphate","5.4.2.2","phosphoglucomutase;","map00010; map00052; map00500; map00520","Glycolysis / Gluconeogenesis; Galactose metabolism; Starch and sucrose metabolism; Amino sugar and nucleotide sugar metabolism","","rsk","rpa","rru","","","","cre",""
"","","x","C00118","D-Glyceraldehyde 3-phosphate;","C05378","beta-D-Fructose 1,6-bisphosphate","4.1.2.13","fructose-bisphosphate aldolase;","map00010; map00030; map00051","Glycolysis / Gluconeogenesis; Pentose phosphate pathway; Fructose and mannose metabolism","rcp","rsk","rpa","rru","","ava","ana","cre","naz"
"","","x","C00117","D-Ribose 5-phosphate;","C00118","D-Glyceraldehyde 3-phosphate;","2.2.1.1","transketolase;","map00030; map00710","Pentose phosphate pathway; Carbon fixation in photosynthetic organisms","rcp","rsk","rpa","rru","cau","ava","ana","cre","naz"
"","","x","C00103","D-Glucose 1-phosphate;","C00842","dTDP-glucose;","2.7.7.24","glucose-1-phosphate thymidylyltransferase;","map00521; map00523","Streptomycin biosynthesis; Polyketide sugar unit biosynthesis","rcp","rsk","rpa","rru","cau","ava","ana","",""
"","","x","C00842","dTDP-glucose;","C11907","4,6-Dideoxy-4-oxo-dTDP-D-glucose;","4.2.1.46","dTDP-glucose 4,6-dehydratase;","map00521; map00523; map01055","Streptomycin biosynthesis; Polyketide sugar unit biosynthesis; Biosynthesis of vancomycin group antibiotics","rcp","rsk","rpa","rru","cau","ava","ana","cre","naz"
"","","x","C05345","beta-D-Fructose 6-phosphate","C05378","beta-D-Fructose 1,6-bisphosphate","3.1.3.11","fructose-bisphosphatase;","map00010; map00030; map00051","Glycolysis / Gluconeogenesis; Pentose phosphate pathway; Fructose and mannose metabolism","rcp","rsk","rpa","rru","cau","ava","ana","cre","naz"
"","","x","C00279","D-Erythrose 4-phosphate","C05345","beta-D-Fructose 6-phosphate","2.2.1.1","transketolase;","map00030","Pentose phosphate pathway","rcp","rsk","rpa","rru","cau","ava","ana","cre","naz"
"","","x","C00029","UDP-glucose;","C00103","D-Glucose 1-phosphate;","2.7.7.9","UTP---glucose-1-phosphate uridylyltransferase;","map00040; map00052; map00500; map00520","Pentose and glucuronate interconversions; Galactose metabolism; Starch and sucrose metabolism; Amino sugar and nucleotide sugar metabolism","rcp","rsk","rpa","rru","","ava","ana","cre",""
"","","x","C00029","UDP-glucose;","C00167","UDP-glucuronate;","1.1.1.22","UDP-glucose 6-dehydrogenase;","map00040; map00053; map00500; map00520","Pentose and glucuronate interconversions; Ascorbate and aldarate metabolism; Starch and sucrose metabolism; Amino sugar and nucleotide sugar metabolism","rcp","rsk","rpa","rru","cau","ava","ana","cre","naz"
"","","x","C00029","UDP-glucose;","C00052","UDP-D-galactose;","5.1.3.2","UDP-glucose 4-epimerase;","map00052; map00520","Galactose metabolism; Amino sugar and nucleotide sugar metabolism","rcp","rsk","rpa","rru","cau","ava","ana","cre","naz"
"","","x","C00668","alpha-D-Glucose 6-phosphate","C05345","beta-D-Fructose 6-phosphate","5.3.1.9","glucose-6-phosphate isomerase;","map00010; map00030; map00500; map00520","Glycolysis / Gluconeogenesis; Pentose phosphate pathway; Starch and sucrose metabolism; Amino sugar and nucleotide sugar metabolism","rcp","rsk","rpa","rru","cau","ava","ana","cre","naz"
"","","x","C00118","D-Glyceraldehyde 3-phosphate;","C05345","beta-D-Fructose 6-phosphate","2.2.1.2","transaldolase;","map00030","Pentose phosphate pathway","rcp","rsk","rpa","rru","cau","ava","ana","cre","naz"
"","","x","C00944","3-Dehydroquinate;","C04691","2-Dehydro-3-deoxy-D-arabino-heptonate 7-phosphate;","4.2.3.4","3-dehydroquinate synthase;","map00400","Phenylalanine, tyrosine and tryptophan biosynthesis","rcp","rsk","rpa","rru","cau","ava","ana","cre","naz"
"","","x","C00944","3-Dehydroquinate;","C02637","3-Dehydroshikimate","4.2.1.10","3-dehydroquinate dehydratase;","map00400","Phenylalanine, tyrosine and tryptophan biosynthesis","rcp","rsk","rpa","rru","cau","ava","ana","cre","naz"
"","","x","C00279","D-Erythrose 4-phosphate","C05382","Sedoheptulose 7-phosphate;","2.2.1.2","transaldolase;","map00030","Pentose phosphate pathway","rcp","rsk","rpa","rru","cau","ava","ana","cre","naz"
"","","x","C05345","beta-D-Fructose 6-phosphate","C05378","beta-D-Fructose 1,6-bisphosphate","2.7.1.11","6-phosphofructokinase;","map00010; map00030; map00051","Glycolysis / Gluconeogenesis; Pentose phosphate pathway; Fructose and mannose metabolism","rcp","rsk","rpa","rru","cau","ava","ana","cre",""
"","","x","C00118","D-Glyceraldehyde 3-phosphate;","C00279","D-Erythrose 4-phosphate","2.2.1.1","transketolase;","map00030; map00710","Pentose phosphate pathway; Carbon fixation in photosynthetic organisms","rcp","rsk","rpa","rru","cau","ava","ana","cre","naz"
"","","x","C00493","Shikimate;","C02637","3-Dehydroshikimate","1.1.1.25","shikimate dehydrogenase;","map00400","Phenylalanine, tyrosine and tryptophan biosynthesis","rcp","rsk","rpa","rru","cau","ava","ana","cre","naz"
"","","x","C00493","Shikimate;","C03175","Shikimate 3-phosphate;","2.7.1.71","shikimate kinase;","map00400","Phenylalanine, tyrosine and tryptophan biosynthesis","rcp","rsk","rpa","rru","cau","ava","ana","","naz"
"","","x","C01269","5-O-(1-Carboxyvinyl)-3-phosphoshikimate;","C03175","Shikimate 3-phosphate;","2.5.1.19","3-phosphoshikimate 1-carboxyvinyltransferase;","map00400","Phenylalanine, tyrosine and tryptophan biosynthesis","rcp","rsk","rpa","rru","cau","ava","ana","cre","naz"
"","","x","C00251","Chorismate;","C01269","5-O-(1-Carboxyvinyl)-3-phosphoshikimate;","4.2.3.5","chorismate synthase;","map00400","Phenylalanine, tyrosine and tryptophan biosynthesis","rcp","rsk","rpa","rru","cau","ava","ana","cre","naz"
"","","x","C00108","Anthranilate;","C00251","Chorismate;","4.1.3.27","anthranilate synthase;","map00400","Phenylalanine, tyrosine and tryptophan biosynthesis","rcp","rsk","rpa","rru","cau","ava","ana","cre","naz"
"","","x","C00108","Anthranilate;","C04302","N-(5-Phospho-D-ribosyl)anthranilate;","2.4.2.18","anthranilate phosphoribosyltransferase;","map00400","Phenylalanine, tyrosine and tryptophan biosynthesis","rcp","rsk","rpa","rru","cau","ava","ana","cre","naz"
"","","x","C05751","trans-Oct-2-enoyl-[acp];","C05752","Octanoyl-[acp];","2.3.1.-","<Transferases; Acyltransferases; Transferring groups other than amino-acyl groups>","map00061","Fatty acid biosynthesis","rcp","rsk","rpa","rru","cau","ava","ana","cre","naz"
"","","x","C04688","(3R)-3-Hydroxytetradecanoyl-[acyl-carrier protein];","C05760","trans-Tetradec-2-enoyl-[acp];","2.3.1.-","<Transferases; Acyltransferases; Transferring groups other than amino-acyl groups>","map00061","Fatty acid biosynthesis","rcp","rsk","rpa","rru","cau","ava","ana","cre","naz"
"","","x","C05760","trans-Tetradec-2-enoyl-[acp];","C05761","Tetradecanoyl-[acp];","1.3.1.9","enoyl-[acyl-carrier-protein] reductase (NADH);","map00061","Fatty acid biosynthesis","rcp","rsk","rpa","rru","cau","ava","ana","cre","naz"
"","","x","C05760","trans-Tetradec-2-enoyl-[acp];","C05761","Tetradecanoyl-[acp];","2.3.1.-","<Transferases; Acyltransferases; Transferring groups other than amino-acyl groups>","map00061","Fatty acid biosynthesis","rcp","rsk","rpa","rru","cau","ava","ana","cre","naz"
"","","x","C00022","Pyruvate;","C05125","2-(alpha-Hydroxyethyl)thiamine diphosphate;","1.2.4.1","pyruvate dehydrogenase (acetyl-transferring);","map00010; map00020; map00290; map00620; map00650","Glycolysis / Gluconeogenesis; Citrate cycle (TCA cycle); Valine, leucine and isoleucine biosynthesis; Pyruvate metabolism; Butanoate metabolism","rcp","rsk","rpa","rru","cau","ava","ana","cre","naz"
"","","x","C00022","Pyruvate;","C05125","2-(alpha-Hydroxyethyl)thiamine diphosphate;","2.2.1.6","acetolactate synthase;","map00290; map00650","Valine, leucine and isoleucine biosynthesis; Butanoate metabolism","rcp","rsk","rpa","rru","cau","ava","ana","cre","naz"
"","","x","C04688","(3R)-3-Hydroxytetradecanoyl-[acyl-carrier protein];","C05760","trans-Tetradec-2-enoyl-[acp];","4.2.1.-","<Lyases; Carbon-oxygen lyases; Hydro-lyases>","map00061","Fatty acid biosynthesis","rcp","rsk","rpa","rru","cau","ava","ana","cre","naz"
"","","x","C01209","Malonyl-[acyl-carrier protein]","C05744","Acetoacetyl-[acp];","2.3.1.179","beta-ketoacyl-acyl-carrier-protein synthase II;","map00061","Fatty acid biosynthesis","rcp","rsk","rpa","rru","cau","ava","ana","cre","naz"
"","","x","C00117","D-Ribose 5-phosphate;","C00119","5-Phospho-alpha-D-ribose 1-diphosphate;","2.7.6.1","ribose-phosphate diphosphokinase;","map00030; map00230","Pentose phosphate pathway; Purine metabolism","rcp","rsk","rpa","rru","cau","ava","ana","cre","naz"
"","","x","C00119","5-Phospho-alpha-D-ribose 1-diphosphate;","C01103","Orotidine 5'-phosphate;","2.4.2.10","orotate phosphoribosyltransferase;","map00240","Pyrimidine metabolism","rcp","rsk","rpa","rru","cau","ava","ana","cre","naz"
"","","x","C00105","UMP;","C01103","Orotidine 5'-phosphate;","4.1.1.23","orotidine-5'-phosphate decarboxylase;","map00240","Pyrimidine metabolism","rcp","rsk","rpa","rru","cau","ava","ana","cre","naz"
"","","x","C00295","Orotate;","C01103","Orotidine 5'-phosphate;","2.4.2.10","orotate phosphoribosyltransferase;","map00240","Pyrimidine metabolism","rcp","rsk","rpa","rru","cau","ava","ana","cre","naz"
"","","x","C00295","Orotate;","C00337","(S)-Dihydroorotate;","1.3.3.1","dihydroorotate oxidase;","map00240","Pyrimidine metabolism","rcp","rsk","rpa","rru","cau","ava","ana","","naz"
"","","x","C00119","5-Phospho-alpha-D-ribose 1-diphosphate;","C03090","5-Phosphoribosylamine;","2.4.2.14","amidophosphoribosyltransferase;","map00230","Purine metabolism","rcp","rsk","rpa","rru","cau","ava","ana","cre","naz"
"","","x","C00119","5-Phospho-alpha-D-ribose 1-diphosphate;","C02739","1-(5-Phospho-D-ribosyl)-ATP;","2.4.2.17","ATP phosphoribosyltransferase;","map00340","Histidine metabolism","rcp","rsk","rpa","rru","cau","ava","ana","","naz"
"","","x","C00015","UDP;","C00105","UMP;","2.7.4.14","cytidylate kinase;","map00240","Pyrimidine metabolism","rcp","rsk","rpa","rru","cau","ava","ana","cre","naz"
"","","x","C00015","UDP;","C00075","UTP;","2.7.4.6","nucleoside-diphosphate kinase;","map00240","Pyrimidine metabolism","rcp","rsk","rpa","rru","cau","ava","ana","cre","naz"
"","","x","C00063","CTP;","C00075","UTP;","6.3.4.2","CTP synthase;","map00240","Pyrimidine metabolism","rcp","rsk","rpa","rru","cau","ava","ana","cre","naz"
"","","x","C00063","CTP;","C00112","CDP;","2.7.4.6","nucleoside-diphosphate kinase;","map00240","Pyrimidine metabolism","rcp","rsk","rpa","rru","cau","ava","ana","cre","naz"
"","","x","C00055","CMP;","C00112","CDP;","2.7.4.14","cytidylate kinase;","map00240","Pyrimidine metabolism","rcp","rsk","rpa","rru","cau","ava","ana","cre","naz"
"","","x","C00204","2-Dehydro-3-deoxy-D-gluconate;","C00577","D-Glyceraldehyde","4.2.1.-","<Lyases; Carbon-oxygen lyases; Hydro-lyases>","map00030","Pentose phosphate pathway","rcp","rsk","rpa","rru","cau","ava","ana","cre","naz"
"","","x","C00197","3-Phospho-D-glycerate;","C03232","3-Phosphonooxypyruvate;","1.1.1.95","phosphoglycerate dehydrogenase;","map00260","Glycine, serine and threonine metabolism","rcp","rsk","rpa","rru","cau","ava","ana","cre","naz"
"","","x","C00197","3-Phospho-D-glycerate;","C00631","2-Phospho-D-glycerate;","5.4.2.1","phosphoglycerate mutase;","map00010","Glycolysis / Gluconeogenesis","rcp","rsk","rpa","rru","cau","ava","ana","cre","naz"
"","","x","C00074","Phosphoenolpyruvate;","C00631","2-Phospho-D-glycerate;","4.2.1.11","phosphopyruvate hydratase;","map00010","Glycolysis / Gluconeogenesis","rcp","rsk","rpa","rru","cau","ava","ana","cre","naz"
"","","x","C00258","D-Glycerate;","C00631","2-Phospho-D-glycerate;","2.7.1.-","<Transferases; Transferring phosphorus-containing groups; Phosphotransferases with an alcohol group as acceptor>","map00030","Pentose phosphate pathway","rcp","rsk","rpa","rru","cau","ava","ana","","naz"
"","","x","C04236","(2S)-2-Isopropyl-3-oxosuccinate;","C04411","(2R,3S)-3-Isopropylmalate;","1.1.1.85","3-isopropylmalate dehydrogenase;","map00290","Valine, leucine and isoleucine biosynthesis","rcp","rsk","rpa","rru","cau","ava","ana","cre","naz"
"","","x","C00097","L-Cysteine;","C01419","Cys-Gly;","3.4.11.1","leucyl aminopeptidase;","map00480","Glutathione metabolism","rcp","rsk","rpa","rru","cau","ava","ana","cre","naz"
"","","x","C00688","dTDP-4-dehydro-6-deoxy-L-mannose;","C11907","4,6-Dideoxy-4-oxo-dTDP-D-glucose;","5.1.3.13","dTDP-4-dehydrorhamnose 3,5-epimerase;","map00521; map00523","Streptomycin biosynthesis; Polyketide sugar unit biosynthesis","rcp","rsk","rpa","rru","cau","ava","ana","","naz"
"","","x","C00688","dTDP-4-dehydro-6-deoxy-L-mannose;","C03319","dTDP-6-deoxy-L-mannose;","1.1.1.133","dTDP-4-dehydrorhamnose reductase;","map00521; map00523","Streptomycin biosynthesis; Polyketide sugar unit biosynthesis","rcp","rsk","rpa","rru","cau","ava","ana","cre",""
"","","x","C00103","D-Glucose 1-phosphate;","C00498","ADP-glucose;","2.7.7.27","glucose-1-phosphate adenylyltransferase;","map00500; map00520","Starch and sucrose metabolism; Amino sugar and nucleotide sugar metabolism","rcp","rsk","rpa","rru","cau","ava","ana","cre","naz"
"","","x","C00498","ADP-glucose;","C00718","Amylose;","2.4.1.21","starch synthase;","map00500","Starch and sucrose metabolism","rcp","rsk","rpa","rru","","ava","ana","cre","naz"
"","","x","C00022","Pyruvate;","C00074","Phosphoenolpyruvate;","2.7.1.40","pyruvate kinase;","map00010; map00620; map00710","Glycolysis / Gluconeogenesis; Pyruvate metabolism; Carbon fixation in photosynthetic organisms","rcp","rsk","rpa","rru","cau","ava","ana","cre","naz"
"","","x","C00430","5-Aminolevulinate;","C00931","Porphobilinogen","4.2.1.24","porphobilinogen synthase;","map00860","Porphyrin and chlorophyll metabolism","rcp","rsk","rpa","rru","cau","ava","ana","cre","naz"
"","","x","C00931","Porphobilinogen","C01024","Hydroxymethylbilane","2.5.1.61","hydroxymethylbilane synthase;","map00860","Porphyrin and chlorophyll metabolism","rcp","rsk","rpa","rru","cau","ava","ana","cre","naz"
"","","x","C01024","Hydroxymethylbilane","C01051","Uroporphyrinogen III","4.2.1.75","uroporphyrinogen-III synthase;","map00860","Porphyrin and chlorophyll metabolism","rcp","rsk","rpa","rru","cau","ava","ana","cre",""
"","","x","C01051","Uroporphyrinogen III","C03263","Coproporphyrinogen III","4.1.1.37","uroporphyrinogen decarboxylase;","map00860","Porphyrin and chlorophyll metabolism","rcp","rsk","rpa","rru","cau","ava","ana","cre","naz"
"","","x","C00049","L-Aspartate;","C03406","N-(L-Arginino)succinate;","6.3.4.5","argininosuccinate synthase;","map00250; map00330","Alanine, aspartate and glutamate metabolism; Arginine and proline metabolism","rcp","rsk","rpa","rru","cau","ava","ana","cre","naz"
"","","x","C00097","L-Cysteine;","C00283","Hydrogen sulfide;","2.5.1.47","cysteine synthase;","map00270; map00920","Cysteine and methionine metabolism; Sulfur metabolism","rcp","rsk","rpa","rru","cau","ava","ana","cre","naz"
"","","x","C03090","5-Phosphoribosylamine;","C03838","5'-Phosphoribosylglycinamide;","6.3.4.13","phosphoribosylamine---glycine ligase;","map00230","Purine metabolism","rcp","rsk","rpa","rru","cau","ava","ana","cre","naz"
"","","x","C03838","5'-Phosphoribosylglycinamide;","C04376","5'-Phosphoribosyl-N-formylglycinamide;","2.1.2.2","phosphoribosylglycinamide formyltransferase;","map00230","Purine metabolism","rcp","rsk","rpa","rru","cau","ava","ana","","naz"
"","","x","C04376","5'-Phosphoribosyl-N-formylglycinamide;","C04640","2-(Formamido)-N1-(5'-phosphoribosyl)acetamidine;","6.3.5.3","phosphoribosylformylglycinamidine synthase;","map00230","Purine metabolism","rcp","rsk","rpa","rru","cau","ava","ana","cre","naz"
"","","x","C03373","Aminoimidazole ribotide;","C04640","2-(Formamido)-N1-(5'-phosphoribosyl)acetamidine;","6.3.3.1","phosphoribosylformylglycinamidine cyclo-ligase;","map00230","Purine metabolism","rcp","rsk","rpa","rru","cau","ava","ana","cre","naz"
"","","x","C03373","Aminoimidazole ribotide;","C15667","5-Carboxyamino-1-(5-phospho-D-ribosyl)imidazole","6.3.4.18","5-(carboxyamino)imidazole ribonucleotide synthase;","map00230","Purine metabolism","rcp","rsk","rpa","rru","cau","ava","ana","","naz"
"","","x","C04751","1-(5-Phospho-D-ribosyl)-5-amino-4-imidazolecarboxylate;","C15667","5-Carboxyamino-1-(5-phospho-D-ribosyl)imidazole","5.4.99.18","5-(carboxyamino)imidazole ribonucleotide mutase;","map00230","Purine metabolism","rcp","rsk","rpa","rru","cau","ava","ana","","naz"
"","","x","C04751","1-(5-Phospho-D-ribosyl)-5-amino-4-imidazolecarboxylate;","C04823","1-(5'-Phosphoribosyl)-5-amino-4-(N-succinocarboxamide)-imidazole;","6.3.2.6","phosphoribosylaminoimidazolesuccinocarboxamide synthase;","map00230","Purine metabolism","rcp","rsk","rpa","rru","cau","ava","ana","cre","naz"
"","","x","C04677","1-(5'-Phosphoribosyl)-5-amino-4-imidazolecarboxamide;","C04823","1-(5'-Phosphoribosyl)-5-amino-4-(N-succinocarboxamide)-imidazole;","4.3.2.2","adenylosuccinate lyase;","map00230","Purine metabolism","rcp","rsk","rpa","rru","cau","ava","ana","","naz"
"","","x","C04677","1-(5'-Phosphoribosyl)-5-amino-4-imidazolecarboxamide;","C04734","1-(5'-Phosphoribosyl)-5-formamido-4-imidazolecarboxamide;","6.3.4.-","<Ligases; Forming carbon-nitrogen bonds; Other carbon--nitrogen ligases>","map00230","Purine metabolism","rcp","rsk","rpa","rru","cau","ava","ana","","naz"
"","","x","C04677","1-(5'-Phosphoribosyl)-5-amino-4-imidazolecarboxamide;","C04734","1-(5'-Phosphoribosyl)-5-formamido-4-imidazolecarboxamide;","2.1.2.3","phosphoribosylaminoimidazolecarboxamide formyltransferase;","map00230","Purine metabolism","rcp","rsk","rpa","rru","cau","ava","ana","cre","naz"
"","","x","C00130","IMP;","C04734","1-(5'-Phosphoribosyl)-5-formamido-4-imidazolecarboxamide;","3.5.4.10","IMP cyclohydrolase;","map00230","Purine metabolism","rcp","rsk","rpa","rru","cau","ava","ana","cre","naz"
"","","x","C00130","IMP;","C03794","N6-(1,2-Dicarboxyethyl)-AMP;","6.3.4.4","adenylosuccinate synthase;","map00230","Purine metabolism","rcp","rsk","rpa","rru","cau","ava","ana","cre","naz"
"","","x","C00130","IMP;","C00294","Inosine","3.1.3.5","5'-nucleotidase;","map00230","Purine metabolism","rcp","rsk","rpa","rru","cau","ava","ana","cre","naz"
"","","x","C00020","AMP;","C03794","N6-(1,2-Dicarboxyethyl)-AMP;","4.3.2.2","adenylosuccinate lyase;","map00230","Purine metabolism","rcp","rsk","rpa","rru","cau","ava","ana","","naz"
"","","x","C00020","AMP;","C00212","Adenosine","3.1.3.5","5'-nucleotidase;","map00230","Purine metabolism","rcp","rsk","rpa","rru","cau","ava","ana","cre","naz"
"","","x","C00020","AMP;","C00147","Adenine;","2.4.2.7","adenine phosphoribosyltransferase;","map00230","Purine metabolism","rcp","rsk","rpa","rru","cau","ava","ana","cre","naz"
"","","x","C00130","IMP;","C00655","Xanthosine 5'-phosphate;","1.1.1.205","IMP dehydrogenase;","map00230","Purine metabolism","rcp","rsk","rpa","rru","cau","ava","ana","cre","naz"
"","","x","C00655","Xanthosine 5'-phosphate;","C01762","Xanthosine","3.1.3.5","5'-nucleotidase;","map00230","Purine metabolism","rcp","rsk","rpa","rru","cau","ava","ana","cre","naz"
"","","x","C00144","GMP;","C00655","Xanthosine 5'-phosphate;","6.3.5.2","GMP synthase (glutamine-hydrolysing);","map00230","Purine metabolism","rcp","rsk","rpa","rru","cau","ava","ana","cre","naz"
"","","x","C00385","Xanthine","C01762","Xanthosine","2.4.2.-","<Transferases; Glycosyltransferases; Pentosyltransferases>","map00230","Purine metabolism","rcp","rsk","rpa","rru","cau","ava","ana","","naz"
"","","x","C00144","GMP;","C00242","Guanine;","2.4.2.22","xanthine phosphoribosyltransferase;","map00230","Purine metabolism","rcp","rsk","rpa","rru","cau","","","",""
"","","x","C00144","GMP;","C00242","Guanine;","2.4.2.7","adenine phosphoribosyltransferase;","map00230","Purine metabolism","rcp","rsk","rpa","rru","cau","ava","ana","cre","naz"
"","","x","C00144","GMP;","C00387","Guanosine","3.1.3.5","5'-nucleotidase;","map00230","Purine metabolism","rcp","rsk","rpa","rru","cau","ava","ana","cre","naz"
"","","x","C00042","Succinate;","C00122","Fumarate;","1.3.99.1","succinate dehydrogenase;","map00020; map00190; map00632; map00650; map00720","Citrate cycle (TCA cycle); Oxidative phosphorylation; Benzoate degradation via CoA ligation; Butanoate metabolism; Reductive carboxylate cycle (CO2 fixation)","rcp","rsk","rpa","rru","cau","ava","ana","","naz"
"","","x","C00042","Succinate;","C00091","Succinyl-CoA;","6.2.1.5","succinate---CoA ligase (ADP-forming);","map00020; map00640; map00720","Citrate cycle (TCA cycle); Propanoate metabolism; Reductive carboxylate cycle (CO2 fixation)","rcp","rsk","rpa","rru","cau","ava","ana","cre","naz"
"","","x","C00042","Succinate;","C00232","Succinate semialdehyde;","1.2.1.16","succinate-semialdehyde dehydrogenase [NAD(P)+];","map00250; map00350; map00650","Alanine, aspartate and glutamate metabolism; Tyrosine metabolism; Butanoate metabolism","rcp","rsk","rpa","rru","cau","ava","ana","","naz"
"","","x","C00091","Succinyl-CoA;","C01213","(R)-Methylmalonyl-CoA;","5.4.99.2","methylmalonyl-CoA mutase;","map00280; map00640","Valine, leucine and isoleucine degradation; Propanoate metabolism","rcp","rsk","rpa","rru","cau","","","",""
"","","x","C00091","Succinyl-CoA;","C16254","[Dihydrolipoyllysine-residue succinyltransferase]","2.3.1.61","dihydrolipoyllysine-residue succinyltransferase;","map00020","Citrate cycle (TCA cycle)","rcp","rsk","rpa","rru","cau","","","cre",""
"","","x","C15972","Enzyme N6-(lipoyl)lysine;","C16254","[Dihydrolipoyllysine-residue succinyltransferase]","1.2.4.2","oxoglutarate dehydrogenase (succinyl-transferring);","map00020","Citrate cycle (TCA cycle)","rcp","rsk","rpa","rru","cau","","","cre",""
"","","x","C15972","Enzyme N6-(lipoyl)lysine;","C15973","Enzyme N6-(dihydrolipoyl)lysine;","1.8.1.4","dihydrolipoyl dehydrogenase;","map00010; map00020; map00280; map00620","Glycolysis / Gluconeogenesis; Citrate cycle (TCA cycle); Valine, leucine and isoleucine degradation; Pyruvate metabolism","rcp","rsk","rpa","rru","cau","ava","ana","cre","naz"
"","","x","C15973","Enzyme N6-(dihydrolipoyl)lysine;","C16254","[Dihydrolipoyllysine-residue succinyltransferase]","2.3.1.61","dihydrolipoyllysine-residue succinyltransferase;","map00020","Citrate cycle (TCA cycle)","rcp","rsk","rpa","rru","cau","","","cre",""
"","","x","C00188","L-Threonine;","C01102","O-Phospho-L-homoserine","4.2.3.1","threonine synthase;","map00260","Glycine, serine and threonine metabolism","rcp","rsk","rpa","rru","cau","ava","ana","cre","naz"
"","","x","C00024","Acetyl-CoA;","C00222","3-Oxopropanoate;","1.2.1.27","methylmalonate-semialdehyde dehydrogenase (acylating);","map00562; map00640","Inositol phosphate metabolism; Propanoate metabolism","rcp","rsk","rpa","rru","","","","cre",""
"","","x","C00197","3-Phospho-D-glycerate;","C00236","3-Phospho-D-glyceroyl phosphate;","2.7.2.3","phosphoglycerate kinase;","map00010; map00710","Glycolysis / Gluconeogenesis; Carbon fixation in photosynthetic organisms","rcp","rsk","rpa","rru","cau","ava","ana","cre","naz"
"","","x","C01209","Malonyl-[acyl-carrier protein]","C05744","Acetoacetyl-[acp];","2.3.1.180","beta-ketoacyl-acyl-carrier-protein synthase III;","map00061","Fatty acid biosynthesis","rcp","rsk","rpa","rru","cau","ava","ana","cre","naz"
"","","x","C04619","(3R)-3-Hydroxydecanoyl-[acyl-carrier protein];","C05754","trans-Dec-2-enoyl-[acp];","4.2.1.-","<Lyases; Carbon-oxygen lyases; Hydro-lyases>","map00061","Fatty acid biosynthesis","rcp","rsk","rpa","rru","cau","ava","ana","cre","naz"
"","","x","C00130","IMP;","C04734","1-(5'-Phosphoribosyl)-5-formamido-4-imidazolecarboxamide;","2.1.2.3","phosphoribosylaminoimidazolecarboxamide formyltransferase;","map00230","Purine metabolism","rcp","rsk","rpa","rru","cau","ava","ana","cre","naz"
"","","x","C01209","Malonyl-[acyl-carrier protein]","C05762","3-Oxohexadecanoyl-[acp];","2.3.1.-","<Transferases; Acyltransferases; Transferring groups other than amino-acyl groups>","map00061","Fatty acid biosynthesis","rcp","rsk","rpa","rru","cau","ava","ana","cre","naz"
"","","x","C01051","Uroporphyrinogen III","C02463","Precorrin 2;","2.1.1.107","uroporphyrinogen-III C-methyltransferase;","map00860","Porphyrin and chlorophyll metabolism","rcp","rsk","rpa","rru","cau","ava","ana","",""
"","","x","C02463","Precorrin 2;","C05772","Precorrin 3A","2.1.1.130","precorrin-2 C20-methyltransferase","map00860","Porphyrin and chlorophyll metabolism","rcp","rsk","rpa","rru","cau","ava","ana","","naz"
"","","x","C00332","Acetoacetyl-CoA;","C01144","(S)-3-Hydroxybutanoyl-CoA;","1.1.1.157","3-hydroxybutyryl-CoA dehydrogenase;","map00632; map00650","Benzoate degradation via CoA ligation; Butanoate metabolism","rcp","rsk","rpa","rru","","","","cre",""
"","","x","C00877","Crotonoyl-CoA;","C01144","(S)-3-Hydroxybutanoyl-CoA;","4.2.1.17","enoyl-CoA hydratase;","map00071; map00310; map00380; map00632; map00650","Fatty acid metabolism; Lysine degradation; Tryptophan metabolism; Benzoate degradation via CoA ligation; Butanoate metabolism","rcp","rsk","rpa","rru","cau","ava","ana","cre",""
"","","x","C00527","Glutaryl-CoA","C00877","Crotonoyl-CoA;","1.3.99.7","glutaryl-CoA dehydrogenase;","map00071; map00310; map00380; map00632","Fatty acid metabolism; Lysine degradation; Tryptophan metabolism; Benzoate degradation via CoA ligation","rcp","rsk","rpa","rru","cau","","","cre",""
"","","x","C00527","Glutaryl-CoA","C06157","[Dihydrolipoyllysine-residue succinyltransferase]","2.3.1.61","dihydrolipoyllysine-residue succinyltransferase;","map00310","Lysine degradation","rcp","rsk","rpa","rru","cau","","","cre",""
"","","x","C00322","2-Oxoadipate;","C06157","[Dihydrolipoyllysine-residue succinyltransferase]","1.2.4.2","oxoglutarate dehydrogenase (succinyl-transferring);","map00310","Lysine degradation","rcp","rsk","rpa","rru","cau","","","cre",""
"","","x","C00035","GDP;","C00144","GMP;","2.7.4.8","guanylate kinase;","map00230","Purine metabolism","rcp","rsk","rpa","rru","cau","ava","ana","cre","naz"
"","","x","C00035","GDP;","C00361","dGDP;","1.17.4.1","ribonucleoside-diphosphate reductase;","map00230","Purine metabolism","rcp","rsk","rpa","rru","cau","ava","ana","cre",""
"","","x","C00286","dGTP;","C00361","dGDP;","2.7.1.40","pyruvate kinase;","map00230","Purine metabolism","rcp","rsk","rpa","rru","cau","ava","ana","cre","naz"
"","","x","C00286","dGTP;","C00361","dGDP;","2.7.4.6","nucleoside-diphosphate kinase;","map00230","Purine metabolism","rcp","rsk","rpa","rru","cau","ava","ana","cre","naz"
"","","x","C00035","GDP;","C00044","GTP;","2.7.4.6","nucleoside-diphosphate kinase;","map00230","Purine metabolism","rcp","rsk","rpa","rru","cau","ava","ana","cre","naz"
"","","x","C00044","GTP;","C01304","2,5-Diamino-6-(5'-phosphoribosylamino)-4-pyrimidineone","3.5.4.25","GTP cyclohydrolase II;","map00740","Riboflavin metabolism","rcp","rsk","rpa","rru","cau","ava","ana","cre","naz"
"","","x","C00044","GTP;","C00046","RNA;","2.7.7.6","DNA-directed RNA polymerase;","map00230","Purine metabolism","rcp","rsk","rpa","rru","cau","ava","ana","cre","naz"
"","","x","C00002","ATP;","C00046","RNA;","2.7.7.6","DNA-directed RNA polymerase;","map00230","Purine metabolism","rcp","rsk","rpa","rru","cau","ava","ana","cre","naz"
"","","x","C05746","3-Oxohexanoyl-[acp];","C05747","(R)-3-Hydroxyhexanoyl-[acp];","1.1.1.100","3-oxoacyl-[acyl-carrier-protein] reductase;","map00061","Fatty acid biosynthesis","rcp","rsk","rpa","rru","cau","ava","ana","cre","naz"
[truncated: 1,641,162 more chars]
