# Supplementary material for: NIBBS-Search for Fast and Accurate Prediction of Phenotype-Biased Metabolic Systems
Source: PLoS Comput Biol. 2012 May 10;8(5):e1002490. doi: 10.1371/journal.pcbi.1002490 (PMC3349732; doi:10.1371/journal.pcbi.1002490)
Supplement: Table S7 — NIBBS-Search results for the light fermentation, hydrogen production phenotype versus dark fermentation, hydrogen production phenotype. This file consists for NIBBS-Search results when using light fermentation as target phenotype and dark fermentation organisms set was used as the “negative set.” (TXT) [file pcbi.1002490.s007.txt]

Subsystem ID	Bias Score	Edge Type	Compound ID	Compound Name	Compound ID	Compound Name	EC Number	Enzyme Name	Pathway IDs	Pathway Names	Positive Instances					Negative Instances
Subsystem 1	7.770007770007769E-4										rcp	rsk	rpa	rru	cau
		i	C15972	Enzyme N6-(lipoyl)lysine;	C16254	[Dihydrolipoyllysine-residue succinyltransferase]	1.2.4.2	oxoglutarate dehydrogenase (succinyl-transferring);	map00020	Citrate cycle (TCA cycle)	rcp	rsk	rpa	rru	cau				bli				eco
		s	C05752	Octanoyl-[acp];	C16236	Protein N6-(octanoyl)lysine	2.3.1.181	lipoyl(octanoyl) transferase;	map00785	Lipoic acid metabolism	rcp	rsk	rpa	rru	cau		csc						eco
		s	C00077	L-Ornithine;	C00437	N-Acetylornithine;	2.3.1.35	glutamate N-acetyltransferase;	map00330	Arginine and proline metabolism	rcp	rsk	rpa	rru	cau	cac		cth	bli	tna	cbe
		x	C00091	Succinyl-CoA;	C16254	[Dihydrolipoyllysine-residue succinyltransferase]	2.3.1.61	dihydrolipoyllysine-residue succinyltransferase;	map00020	Citrate cycle (TCA cycle)	rcp	rsk	rpa	rru	cau				bli				eco
		x	C15972	Enzyme N6-(lipoyl)lysine;	C15973	Enzyme N6-(dihydrolipoyl)lysine;	1.8.1.4	dihydrolipoyl dehydrogenase;	map00010; map00020; map00280; map00620	Glycolysis / Gluconeogenesis; Citrate cycle (TCA cycle); Valine, leucine and isoleucine degradation; Pyruvate metabolism	rcp	rsk	rpa	rru	cau		csc		bli	tna			eco
		x	C05752	Octanoyl-[acp];	C05753	3-Oxodecanoyl-[acp];	2.3.1.179	beta-ketoacyl-acyl-carrier-protein synthase II;	map00061	Fatty acid biosynthesis	rcp	rsk	rpa	rru	cau	cac	csc	cth	bli	tna	cbe	cpf	eco
		x	C05751	trans-Oct-2-enoyl-[acp];	C05752	Octanoyl-[acp];	1.3.1.9	enoyl-[acyl-carrier-protein] reductase (NADH);	map00061	Fatty acid biosynthesis	rcp	rsk	rpa	rru	cau			cth	bli				eco
		x	C04620	(3R)-3-Hydroxyoctanoyl-[acyl-carrier protein];	C05751	trans-Oct-2-enoyl-[acp];	2.3.1.-	<Transferases; Acyltransferases; Transferring groups other than amino-acyl groups>	map00061	Fatty acid biosynthesis	rcp	rsk	rpa	rru	cau	cac			bli	tna	cbe	cpf	eco
		x	C01209	Malonyl-[acyl-carrier protein]	C05753	3-Oxodecanoyl-[acp];	2.3.1.-	<Transferases; Acyltransferases; Transferring groups other than amino-acyl groups>	map00061	Fatty acid biosynthesis	rcp	rsk	rpa	rru	cau	cac			bli	tna	cbe	cpf	eco
		x	C01209	Malonyl-[acyl-carrier protein]	C05750	3-Oxooctanoyl-[acp];	2.3.1.-	<Transferases; Acyltransferases; Transferring groups other than amino-acyl groups>	map00061	Fatty acid biosynthesis	rcp	rsk	rpa	rru	cau	cac			bli	tna	cbe	cpf	eco
		x	C01209	Malonyl-[acyl-carrier protein]	C05762	3-Oxohexadecanoyl-[acp];	2.3.1.179	beta-ketoacyl-acyl-carrier-protein synthase II;	map00061	Fatty acid biosynthesis	rcp	rsk	rpa	rru	cau	cac	csc	cth	bli	tna	cbe	cpf	eco
		x	C04633	(3R)-3-Hydroxypalmitoyl-[acyl-carrier protein];	C05762	3-Oxohexadecanoyl-[acp];	2.3.1.-	<Transferases; Acyltransferases; Transferring groups other than amino-acyl groups>	map00061	Fatty acid biosynthesis	rcp	rsk	rpa	rru	cau	cac			bli	tna	cbe	cpf	eco
		x	C04633	(3R)-3-Hydroxypalmitoyl-[acyl-carrier protein];	C05763	trans-Hexadec-2-enoyl-[acp];	4.2.1.-	<Lyases; Carbon-oxygen lyases; Hydro-lyases>	map00061	Fatty acid biosynthesis	rcp	rsk	rpa	rru	cau	cac	csc	cth	bli	tna	cbe	cpf	eco
		x	C01209	Malonyl-[acyl-carrier protein]	C05753	3-Oxodecanoyl-[acp];	2.3.1.179	beta-ketoacyl-acyl-carrier-protein synthase II;	map00061	Fatty acid biosynthesis	rcp	rsk	rpa	rru	cau	cac	csc	cth	bli	tna	cbe	cpf	eco
		x	C01209	Malonyl-[acyl-carrier protein]	C05744	Acetoacetyl-[acp];	2.3.1.-	<Transferases; Acyltransferases; Transferring groups other than amino-acyl groups>	map00061	Fatty acid biosynthesis	rcp	rsk	rpa	rru	cau	cac			bli	tna	cbe	cpf	eco
		x	C03939	Acetyl-[acyl-carrier protein]	C05744	Acetoacetyl-[acp];	2.3.1.-	<Transferases; Acyltransferases; Transferring groups other than amino-acyl groups>	map00061	Fatty acid biosynthesis	rcp	rsk	rpa	rru	cau	cac			bli	tna	cbe	cpf	eco
		x	C00024	Acetyl-CoA;	C03939	Acetyl-[acyl-carrier protein]	2.3.1.-	<Transferases; Acyltransferases; Transferring groups other than amino-acyl groups>	map00061	Fatty acid biosynthesis	rcp	rsk	rpa	rru	cau	cac			bli	tna	cbe	cpf	eco
		x	C00024	Acetyl-CoA;	C03939	Acetyl-[acyl-carrier protein]	2.3.1.180	beta-ketoacyl-acyl-carrier-protein synthase III;	map00061	Fatty acid biosynthesis	rcp	rsk	rpa	rru	cau	cac	csc	cth	bli		cbe	cpf	eco
		x	C00024	Acetyl-CoA;	C00083	Malonyl-CoA;	6.4.1.2	acetyl-CoA carboxylase;	map00061; map00253; map00620; map00640	Fatty acid biosynthesis; Tetracycline biosynthesis; Pyruvate metabolism; Propanoate metabolism	rcp	rsk	rpa	rru	cau	cac			bli		cbe	cpf	eco
		x	C04620	(3R)-3-Hydroxyoctanoyl-[acyl-carrier protein];	C05750	3-Oxooctanoyl-[acp];	2.3.1.-	<Transferases; Acyltransferases; Transferring groups other than amino-acyl groups>	map00061	Fatty acid biosynthesis	rcp	rsk	rpa	rru	cau	cac			bli	tna	cbe	cpf	eco
		x	C01209	Malonyl-[acyl-carrier protein]	C05759	3-Oxotetradecanoyl-[acp];	2.3.1.179	beta-ketoacyl-acyl-carrier-protein synthase II;	map00061	Fatty acid biosynthesis	rcp	rsk	rpa	rru	cau	cac	csc	cth	bli	tna	cbe	cpf	eco
		x	C04688	(3R)-3-Hydroxytetradecanoyl-[acyl-carrier protein];	C05759	3-Oxotetradecanoyl-[acp];	2.3.1.-	<Transferases; Acyltransferases; Transferring groups other than amino-acyl groups>	map00061	Fatty acid biosynthesis	rcp	rsk	rpa	rru	cau	cac			bli	tna	cbe	cpf	eco
		x	C05223	Dodecanoyl-[acyl-carrier protein];	C05759	3-Oxotetradecanoyl-[acp];	2.3.1.179	beta-ketoacyl-acyl-carrier-protein synthase II;	map00061	Fatty acid biosynthesis	rcp	rsk	rpa	rru	cau	cac	csc	cth	bli	tna	cbe	cpf	eco
		x	C05749	Hexanoyl-[acp];	C05750	3-Oxooctanoyl-[acp];	2.3.1.179	beta-ketoacyl-acyl-carrier-protein synthase II;	map00061	Fatty acid biosynthesis	rcp	rsk	rpa	rru	cau	cac	csc	cth	bli	tna	cbe	cpf	eco
		x	C05748	trans-Hex-2-enoyl-[acp];	C05749	Hexanoyl-[acp];	2.3.1.-	<Transferases; Acyltransferases; Transferring groups other than amino-acyl groups>	map00061	Fatty acid biosynthesis	rcp	rsk	rpa	rru	cau	cac			bli	tna	cbe	cpf	eco
		x	C01209	Malonyl-[acyl-carrier protein]	C05759	3-Oxotetradecanoyl-[acp];	2.3.1.-	<Transferases; Acyltransferases; Transferring groups other than amino-acyl groups>	map00061	Fatty acid biosynthesis	rcp	rsk	rpa	rru	cau	cac			bli	tna	cbe	cpf	eco
		x	C05748	trans-Hex-2-enoyl-[acp];	C05749	Hexanoyl-[acp];	1.3.1.9	enoyl-[acyl-carrier-protein] reductase (NADH);	map00061	Fatty acid biosynthesis	rcp	rsk	rpa	rru	cau			cth	bli				eco
		x	C03939	Acetyl-[acyl-carrier protein]	C05744	Acetoacetyl-[acp];	2.3.1.179	beta-ketoacyl-acyl-carrier-protein synthase II;	map00061	Fatty acid biosynthesis	rcp	rsk	rpa	rru	cau	cac	csc	cth	bli	tna	cbe	cpf	eco
		x	C03939	Acetyl-[acyl-carrier protein]	C05744	Acetoacetyl-[acp];	2.3.1.180	beta-ketoacyl-acyl-carrier-protein synthase III;	map00061	Fatty acid biosynthesis	rcp	rsk	rpa	rru	cau	cac	csc	cth	bli		cbe	cpf	eco
		x	C05763	trans-Hexadec-2-enoyl-[acp];	C05764	Hexadecanoyl-[acp];	1.3.1.9	enoyl-[acyl-carrier-protein] reductase (NADH);	map00061	Fatty acid biosynthesis	rcp	rsk	rpa	rru	cau			cth	bli				eco
		x	C01209	Malonyl-[acyl-carrier protein]	C05756	3-Oxododecanoyl-[acp];	2.3.1.179	beta-ketoacyl-acyl-carrier-protein synthase II;	map00061	Fatty acid biosynthesis	rcp	rsk	rpa	rru	cau	cac	csc	cth	bli	tna	cbe	cpf	eco
		x	C05755	Decanoyl-[acp];	C05756	3-Oxododecanoyl-[acp];	2.3.1.179	beta-ketoacyl-acyl-carrier-protein synthase II;	map00061	Fatty acid biosynthesis	rcp	rsk	rpa	rru	cau	cac	csc	cth	bli	tna	cbe	cpf	eco
		x	C05754	trans-Dec-2-enoyl-[acp];	C05755	Decanoyl-[acp];	2.3.1.-	<Transferases; Acyltransferases; Transferring groups other than amino-acyl groups>	map00061	Fatty acid biosynthesis	rcp	rsk	rpa	rru	cau	cac			bli	tna	cbe	cpf	eco
		x	C05756	3-Oxododecanoyl-[acp];	C05757	(R)-3-Hydroxydodecanoyl-[acp];	2.3.1.-	<Transferases; Acyltransferases; Transferring groups other than amino-acyl groups>	map00061	Fatty acid biosynthesis	rcp	rsk	rpa	rru	cau	cac			bli	tna	cbe	cpf	eco
		x	C05757	(R)-3-Hydroxydodecanoyl-[acp];	C05758	trans-Dodec-2-enoyl-[acp];	2.3.1.-	<Transferases; Acyltransferases; Transferring groups other than amino-acyl groups>	map00061	Fatty acid biosynthesis	rcp	rsk	rpa	rru	cau	cac			bli	tna	cbe	cpf	eco
		x	C05757	(R)-3-Hydroxydodecanoyl-[acp];	C05758	trans-Dodec-2-enoyl-[acp];	4.2.1.-	<Lyases; Carbon-oxygen lyases; Hydro-lyases>	map00061	Fatty acid biosynthesis	rcp	rsk	rpa	rru	cau	cac	csc	cth	bli	tna	cbe	cpf	eco
		x	C04633	(3R)-3-Hydroxypalmitoyl-[acyl-carrier protein];	C05763	trans-Hexadec-2-enoyl-[acp];	2.3.1.-	<Transferases; Acyltransferases; Transferring groups other than amino-acyl groups>	map00061	Fatty acid biosynthesis	rcp	rsk	rpa	rru	cau	cac			bli	tna	cbe	cpf	eco
		x	C05749	Hexanoyl-[acp];	C05750	3-Oxooctanoyl-[acp];	2.3.1.-	<Transferases; Acyltransferases; Transferring groups other than amino-acyl groups>	map00061	Fatty acid biosynthesis	rcp	rsk	rpa	rru	cau	cac			bli	tna	cbe	cpf	eco
		x	C00024	Acetyl-CoA;	C00083	Malonyl-CoA;	6.3.4.14	biotin carboxylase;	map00061	Fatty acid biosynthesis	rcp	rsk	rpa	rru	cau	cac			bli		cbe	cpf	eco
		x	C00083	Malonyl-CoA;	C01209	Malonyl-[acyl-carrier protein]	2.3.1.39	[acyl-carrier-protein] S-malonyltransferase;	map00061	Fatty acid biosynthesis	rcp	rsk	rpa	rru	cau	cac	csc	cth	bli	tna	cbe	cpf	eco
		x	C01209	Malonyl-[acyl-carrier protein]	C05746	3-Oxohexanoyl-[acp];	2.3.1.-	<Transferases; Acyltransferases; Transferring groups other than amino-acyl groups>	map00061	Fatty acid biosynthesis	rcp	rsk	rpa	rru	cau	cac			bli	tna	cbe	cpf	eco
		x	C05746	3-Oxohexanoyl-[acp];	C05747	(R)-3-Hydroxyhexanoyl-[acp];	1.1.1.100	3-oxoacyl-[acyl-carrier-protein] reductase;	map00061	Fatty acid biosynthesis	rcp	rsk	rpa	rru	cau	cac	csc	cth	bli	tna	cbe	cpf	eco
		x	C05755	Decanoyl-[acp];	C05756	3-Oxododecanoyl-[acp];	2.3.1.-	<Transferases; Acyltransferases; Transferring groups other than amino-acyl groups>	map00061	Fatty acid biosynthesis	rcp	rsk	rpa	rru	cau	cac			bli	tna	cbe	cpf	eco
		x	C00024	Acetyl-CoA;	C00332	Acetoacetyl-CoA;	2.3.1.9	acetyl-CoA C-acetyltransferase;	map00071; map00072; map00280; map00310; map00380; map00620; map00632; map00640; map00650; map00900	Fatty acid metabolism; Synthesis and degradation of ketone bodies; Valine, leucine and isoleucine degradation; Lysine degradation; Tryptophan metabolism; Pyruvate metabolism; Benzoate degradation via CoA ligation; Propanoate metabolism; Butanoate metabolism; Terpenoid backbone biosynthesis	rcp	rsk	rpa	rru	cau	cac			bli		cbe	cpf	eco
		x	C15973	Enzyme N6-(dihydrolipoyl)lysine;	C16254	[Dihydrolipoyllysine-residue succinyltransferase]	2.3.1.61	dihydrolipoyllysine-residue succinyltransferase;	map00020	Citrate cycle (TCA cycle)	rcp	rsk	rpa	rru	cau				bli				eco
		x	C05746	3-Oxohexanoyl-[acp];	C05747	(R)-3-Hydroxyhexanoyl-[acp];	2.3.1.-	<Transferases; Acyltransferases; Transferring groups other than amino-acyl groups>	map00061	Fatty acid biosynthesis	rcp	rsk	rpa	rru	cau	cac			bli	tna	cbe	cpf	eco
		x	C05747	(R)-3-Hydroxyhexanoyl-[acp];	C05748	trans-Hex-2-enoyl-[acp];	2.3.1.-	<Transferases; Acyltransferases; Transferring groups other than amino-acyl groups>	map00061	Fatty acid biosynthesis	rcp	rsk	rpa	rru	cau	cac			bli	tna	cbe	cpf	eco
		x	C00022	Pyruvate;	C00024	Acetyl-CoA;	2.3.1.12	dihydrolipoyllysine-residue acetyltransferase;	map00010; map00020; map00620	Glycolysis / Gluconeogenesis; Citrate cycle (TCA cycle); Pyruvate metabolism	rcp	rsk	rpa	rru	cau		csc		bli				eco
		x	C00022	Pyruvate;	C00204	2-Dehydro-3-deoxy-D-gluconate;	4.2.1.-	<Lyases; Carbon-oxygen lyases; Hydro-lyases>	map00030; map00040	Pentose phosphate pathway; Pentose and glucuronate interconversions	rcp	rsk	rpa	rru	cau	cac	csc	cth	bli	tna	cbe	cpf	eco
		x	C01209	Malonyl-[acyl-carrier protein]	C05746	3-Oxohexanoyl-[acp];	2.3.1.179	beta-ketoacyl-acyl-carrier-protein synthase II;	map00061	Fatty acid biosynthesis	rcp	rsk	rpa	rru	cau	cac	csc	cth	bli	tna	cbe	cpf	eco
		x	C04688	(3R)-3-Hydroxytetradecanoyl-[acyl-carrier protein];	C05760	trans-Tetradec-2-enoyl-[acp];	2.3.1.-	<Transferases; Acyltransferases; Transferring groups other than amino-acyl groups>	map00061	Fatty acid biosynthesis	rcp	rsk	rpa	rru	cau	cac			bli	tna	cbe	cpf	eco
		x	C05760	trans-Tetradec-2-enoyl-[acp];	C05761	Tetradecanoyl-[acp];	2.3.1.-	<Transferases; Acyltransferases; Transferring groups other than amino-acyl groups>	map00061	Fatty acid biosynthesis	rcp	rsk	rpa	rru	cau	cac			bli	tna	cbe	cpf	eco
		x	C16236	Protein N6-(octanoyl)lysine	C16237	Protein N6-(lipoyl)lysine	2.8.1.8	lipoyl synthase;	map00785	Lipoic acid metabolism	rcp	rsk	rpa	rru	cau		csc		bli				eco
		x	C05751	trans-Oct-2-enoyl-[acp];	C05752	Octanoyl-[acp];	2.3.1.-	<Transferases; Acyltransferases; Transferring groups other than amino-acyl groups>	map00061	Fatty acid biosynthesis	rcp	rsk	rpa	rru	cau	cac			bli	tna	cbe	cpf	eco
		x	C00091	Succinyl-CoA;	C01213	(R)-Methylmalonyl-CoA;	5.4.99.2	methylmalonyl-CoA mutase;	map00280; map00640	Valine, leucine and isoleucine degradation; Propanoate metabolism	rcp	rsk	rpa	rru	cau								eco
		x	C04620	(3R)-3-Hydroxyoctanoyl-[acyl-carrier protein];	C05751	trans-Oct-2-enoyl-[acp];	4.2.1.-	<Lyases; Carbon-oxygen lyases; Hydro-lyases>	map00061	Fatty acid biosynthesis	rcp	rsk	rpa	rru	cau	cac	csc	cth	bli	tna	cbe	cpf	eco
		x	C00022	Pyruvate;	C05125	2-(alpha-Hydroxyethyl)thiamine diphosphate;	1.2.4.1	pyruvate dehydrogenase (acetyl-transferring);	map00010; map00020; map00290; map00620; map00650	Glycolysis / Gluconeogenesis; Citrate cycle (TCA cycle); Valine, leucine and isoleucine biosynthesis; Pyruvate metabolism; Butanoate metabolism	rcp	rsk	rpa	rru	cau				bli				eco
		x	C05125	2-(alpha-Hydroxyethyl)thiamine diphosphate;	C06006	(S)-2-Aceto-2-hydroxybutanoate;	2.2.1.6	acetolactate synthase;	map00290	Valine, leucine and isoleucine biosynthesis	rcp	rsk	rpa	rru	cau	cac	csc	cth	bli	tna	cbe		eco
		x	C06006	(S)-2-Aceto-2-hydroxybutanoate;	C06007	(R)-2,3-Dihydroxy-3-methylpentanoate;	1.1.1.86	ketol-acid reductoisomerase;	map00290	Valine, leucine and isoleucine biosynthesis	rcp	rsk	rpa	rru	cau	cac	csc	cth	bli	tna	cbe		eco
		x	C00671	(S)-3-Methyl-2-oxopentanoic acid;	C06007	(R)-2,3-Dihydroxy-3-methylpentanoate;	4.2.1.9	dihydroxy-acid dehydratase;	map00290	Valine, leucine and isoleucine biosynthesis	rcp	rsk	rpa	rru	cau	cac	csc	cth	bli	tna	cbe		eco
		x	C00109	2-Oxobutanoate;	C06006	(S)-2-Aceto-2-hydroxybutanoate;	2.2.1.6	acetolactate synthase;	map00290	Valine, leucine and isoleucine biosynthesis	rcp	rsk	rpa	rru	cau	cac	csc	cth	bli	tna	cbe		eco
		x	C00109	2-Oxobutanoate;	C00188	L-Threonine;	4.3.1.19	threonine ammonia-lyase;	map00260; map00290	Glycine, serine and threonine metabolism; Valine, leucine and isoleucine biosynthesis	rcp	rsk	rpa	rru	cau				bli	tna	cbe	cpf	eco
		x	C00407	L-Isoleucine;	C00671	(S)-3-Methyl-2-oxopentanoic acid;	2.6.1.42	branched-chain-amino-acid transaminase;	map00280; map00290; map00966	Valine, leucine and isoleucine degradation; Valine, leucine and isoleucine biosynthesis; Glucosinolate biosynthesis	rcp	rsk	rpa	rru	cau	cac	csc	cth	bli	tna	cbe	cpf	eco
		x	C00022	Pyruvate;	C05125	2-(alpha-Hydroxyethyl)thiamine diphosphate;	2.2.1.6	acetolactate synthase;	map00290; map00650	Valine, leucine and isoleucine biosynthesis; Butanoate metabolism	rcp	rsk	rpa	rru	cau	cac	csc	cth	bli	tna	cbe		eco
		x	C04688	(3R)-3-Hydroxytetradecanoyl-[acyl-carrier protein];	C05760	trans-Tetradec-2-enoyl-[acp];	4.2.1.-	<Lyases; Carbon-oxygen lyases; Hydro-lyases>	map00061	Fatty acid biosynthesis	rcp	rsk	rpa	rru	cau	cac	csc	cth	bli	tna	cbe	cpf	eco
		x	C00437	N-Acetylornithine;	C01250	N-Acetyl-L-glutamate 5-semialdehyde;	2.6.1.11	acetylornithine transaminase;	map00330	Arginine and proline metabolism	rcp	rsk	rpa	rru	cau	cac	csc	cth	bli		cbe		eco
		x	C01209	Malonyl-[acyl-carrier protein]	C05744	Acetoacetyl-[acp];	2.3.1.179	beta-ketoacyl-acyl-carrier-protein synthase II;	map00061	Fatty acid biosynthesis	rcp	rsk	rpa	rru	cau	cac	csc	cth	bli	tna	cbe	cpf	eco
		x	C00042	Succinate;	C00091	Succinyl-CoA;	6.2.1.5	succinate---CoA ligase (ADP-forming);	map00020; map00640; map00720	Citrate cycle (TCA cycle); Propanoate metabolism; Reductive carboxylate cycle (CO2 fixation)	rcp	rsk	rpa	rru	cau				bli				eco
		x	C00042	Succinate;	C00232	Succinate semialdehyde;	1.2.1.16	succinate-semialdehyde dehydrogenase [NAD(P)+];	map00250; map00350; map00650	Alanine, aspartate and glutamate metabolism; Tyrosine metabolism; Butanoate metabolism	rcp	rsk	rpa	rru	cau				bli	tna			eco
		x	C00204	2-Dehydro-3-deoxy-D-gluconate;	C00577	D-Glyceraldehyde	4.2.1.-	<Lyases; Carbon-oxygen lyases; Hydro-lyases>	map00030	Pentose phosphate pathway	rcp	rsk	rpa	rru	cau	cac	csc	cth	bli	tna	cbe	cpf	eco
		x	C05752	Octanoyl-[acp];	C16239	Lipoyl-[acp];	2.8.1.8	lipoyl synthase;	map00785	Lipoic acid metabolism	rcp	rsk	rpa	rru	cau		csc		bli				eco
		x	C00037	Glycine;	C00188	L-Threonine;	4.1.2.5	threonine aldolase;	map00260	Glycine, serine and threonine metabolism	rcp	rsk	rpa	rru	cau	cac				tna	cbe		eco
		x	C00037	Glycine;	C01419	Cys-Gly;	3.4.11.1	leucyl aminopeptidase;	map00480	Glutathione metabolism	rcp	rsk	rpa	rru	cau				bli		cbe	cpf	eco
		x	C00097	L-Cysteine;	C01419	Cys-Gly;	3.4.11.1	leucyl aminopeptidase;	map00480	Glutathione metabolism	rcp	rsk	rpa	rru	cau				bli		cbe	cpf	eco
		x	C00022	Pyruvate;	C00074	Phosphoenolpyruvate;	2.7.1.40	pyruvate kinase;	map00010; map00620; map00710	Glycolysis / Gluconeogenesis; Pyruvate metabolism; Carbon fixation in photosynthetic organisms	rcp	rsk	rpa	rru	cau	cac	csc		bli	tna	cbe	cpf	eco
		x	C01209	Malonyl-[acyl-carrier protein]	C05756	3-Oxododecanoyl-[acp];	2.3.1.-	<Transferases; Acyltransferases; Transferring groups other than amino-acyl groups>	map00061	Fatty acid biosynthesis	rcp	rsk	rpa	rru	cau	cac			bli	tna	cbe	cpf	eco
		x	C01209	Malonyl-[acyl-carrier protein]	C05750	3-Oxooctanoyl-[acp];	2.3.1.179	beta-ketoacyl-acyl-carrier-protein synthase II;	map00061	Fatty acid biosynthesis	rcp	rsk	rpa	rru	cau	cac	csc	cth	bli	tna	cbe	cpf	eco
		x	C00024	Acetyl-CoA;	C00158	Citrate;	2.3.3.1	citrate (Si)-synthase;	map00020; map00630	Citrate cycle (TCA cycle); Glyoxylate and dicarboxylate metabolism	rcp	rsk	rpa	rru	cau			cth	bli	tna			eco
		x	C00158	Citrate;	C00417	cis-Aconitate;	4.2.1.3	aconitate hydratase;	map00020; map00630; map00720	Citrate cycle (TCA cycle); Glyoxylate and dicarboxylate metabolism; Reductive carboxylate cycle (CO2 fixation)	rcp	rsk	rpa	rru	cau	cac	csc	cth	bli		cbe		eco
		x	C05125	2-(alpha-Hydroxyethyl)thiamine diphosphate;	C06010	(S)-2-Acetolactate;	2.2.1.6	acetolactate synthase;	map00290	Valine, leucine and isoleucine biosynthesis	rcp	rsk	rpa	rru	cau	cac	csc	cth	bli	tna	cbe		eco
		x	C04272	(R)-2,3-Dihydroxy-3-methylbutanoate;	C06010	(S)-2-Acetolactate;	1.1.1.86	ketol-acid reductoisomerase;	map00290	Valine, leucine and isoleucine biosynthesis	rcp	rsk	rpa	rru	cau	cac	csc	cth	bli	tna	cbe		eco
		x	C00141	3-Methyl-2-oxobutanoic acid;	C04272	(R)-2,3-Dihydroxy-3-methylbutanoate;	4.2.1.9	dihydroxy-acid dehydratase;	map00290	Valine, leucine and isoleucine biosynthesis	rcp	rsk	rpa	rru	cau	cac	csc	cth	bli	tna	cbe		eco
		x	C00141	3-Methyl-2-oxobutanoic acid;	C02504	(2S)-2-Isopropylmalate;	2.3.3.13	2-isopropylmalate synthase;	map00290	Valine, leucine and isoleucine biosynthesis	rcp	rsk	rpa	rru	cau	cac	csc	cth	bli	tna	cbe		eco
		x	C00141	3-Methyl-2-oxobutanoic acid;	C00183	L-Valine;	2.6.1.42	branched-chain-amino-acid transaminase;	map00280; map00290; map00770; map00966	Valine, leucine and isoleucine degradation; Valine, leucine and isoleucine biosynthesis; Pantothenate and CoA biosynthesis; Glucosinolate biosynthesis	rcp	rsk	rpa	rru	cau	cac	csc	cth	bli	tna	cbe	cpf	eco
		x	C00022	Pyruvate;	C00024	Acetyl-CoA;	1.8.1.4	dihydrolipoyl dehydrogenase;	map00010; map00020; map00620	Glycolysis / Gluconeogenesis; Citrate cycle (TCA cycle); Pyruvate metabolism	rcp	rsk	rpa	rru	cau		csc		bli	tna			eco
		x	C00036	Oxaloacetate;	C00158	Citrate;	2.3.3.1	citrate (Si)-synthase;	map00020; map00630	Citrate cycle (TCA cycle); Glyoxylate and dicarboxylate metabolism	rcp	rsk	rpa	rru	cau			cth	bli	tna			eco
		x	C00036	Oxaloacetate;	C00049	L-Aspartate;	2.6.1.1	aspartate transaminase;	map00250; map00710	Alanine, aspartate and glutamate metabolism; Carbon fixation in photosynthetic organisms	rcp	rsk	rpa	rru	cau	cac	csc	cth	bli	tna	cbe	cpf	eco
		x	C00049	L-Aspartate;	C05840	Iminoaspartate;	1.4.3.16	L-aspartate oxidase;	map00760	Nicotinate and nicotinamide metabolism	rcp	rsk	rpa	rru	cau	cac	csc	cth	bli		cbe	cpf	eco
		x	C00049	L-Aspartate;	C03082	4-Phospho-L-aspartate;	2.7.2.4	aspartate kinase;	map00260; map00270; map00300	Glycine, serine and threonine metabolism; Cysteine and methionine metabolism; Lysine biosynthesis	rcp	rsk	rpa	rru	cau	cac	csc	cth	bli	tna	cbe	cpf	eco
		x	C00441	L-Aspartate 4-semialdehyde;	C03082	4-Phospho-L-aspartate;	1.2.1.11	aspartate-semialdehyde dehydrogenase;	map00260; map00270; map00300	Glycine, serine and threonine metabolism; Cysteine and methionine metabolism; Lysine biosynthesis	rcp	rsk	rpa	rru	cau	cac	csc	cth	bli	tna	cbe	cpf	eco
		x	C00441	L-Aspartate 4-semialdehyde;	C03340	L-2,3-Dihydrodipicolinate;	4.2.1.52	dihydrodipicolinate synthase;	map00300	Lysine biosynthesis	rcp	rsk	rpa	rru	cau	cac	csc	cth	bli	tna	cbe	cpf	eco
		x	C00025	L-Glutamate;	C00049	L-Aspartate;	2.6.1.1	aspartate transaminase;	map00250; map00330	Alanine, aspartate and glutamate metabolism; Arginine and proline metabolism	rcp	rsk	rpa	rru	cau	cac	csc	cth	bli	tna	cbe	cpf	eco
		x	C00025	L-Glutamate;	C00026	2-Oxoglutarate;	2.6.1.1	aspartate transaminase;	map00250	Alanine, aspartate and glutamate metabolism	rcp	rsk	rpa	rru	cau	cac	csc	cth	bli	tna	cbe	cpf	eco
		x	C00025	L-Glutamate;	C00624	N-Acetyl-L-glutamate;	2.3.1.1	amino-acid N-acetyltransferase;	map00330	Arginine and proline metabolism	rcp	rsk	rpa	rru	cau	cac		cth	bli	tna	cbe		eco
		x	C00624	N-Acetyl-L-glutamate;	C04133	N-Acetyl-L-glutamate 5-phosphate;	2.7.2.8	acetylglutamate kinase;	map00330	Arginine and proline metabolism	rcp	rsk	rpa	rru	cau	cac	csc	cth	bli	tna	cbe		eco
		x	C00036	Oxaloacetate;	C00149	(S)-Malate;	1.1.1.37	malate dehydrogenase;	map00020; map00620; map00630; map00710; map00720	Citrate cycle (TCA cycle); Pyruvate metabolism; Glyoxylate and dicarboxylate metabolism; Carbon fixation in photosynthetic organisms; Reductive carboxylate cycle (CO2 fixation)	rcp	rsk	rpa	rru	cau				bli				eco
		x	C00122	Fumarate;	C00149	(S)-Malate;	4.2.1.2	fumarate hydratase;	map00020; map00720	Citrate cycle (TCA cycle); Reductive carboxylate cycle (CO2 fixation)	rcp	rsk	rpa	rru	cau	cac	csc	cth	bli	tna	cbe		eco
		x	C00049	L-Aspartate;	C03406	N-(L-Arginino)succinate;	6.3.4.5	argininosuccinate synthase;	map00250; map00330	Alanine, aspartate and glutamate metabolism; Arginine and proline metabolism	rcp	rsk	rpa	rru	cau	cac	csc	cth	bli	tna	cbe	cpf	eco
		x	C00042	Succinate;	C00122	Fumarate;	1.3.99.1	succinate dehydrogenase;	map00020; map00190; map00632; map00650; map00720	Citrate cycle (TCA cycle); Oxidative phosphorylation; Benzoate degradation via CoA ligation; Butanoate metabolism; Reductive carboxylate cycle (CO2 fixation)	rcp	rsk	rpa	rru	cau				bli		cbe		eco
		x	C00188	L-Threonine;	C01102	O-Phospho-L-homoserine	4.2.3.1	threonine synthase;	map00260	Glycine, serine and threonine metabolism	rcp	rsk	rpa	rru	cau	cac	csc	cth	bli	tna	cbe		eco
		x	C05754	trans-Dec-2-enoyl-[acp];	C05755	Decanoyl-[acp];	1.3.1.9	enoyl-[acyl-carrier-protein] reductase (NADH);	map00061	Fatty acid biosynthesis	rcp	rsk	rpa	rru	cau			cth	bli				eco
		x	C00036	Oxaloacetate;	C00049	L-Aspartate;	1.4.3.16	L-aspartate oxidase;	map00250	Alanine, aspartate and glutamate metabolism	rcp	rsk	rpa	rru	cau	cac	csc	cth	bli		cbe	cpf	eco
		x	C01209	Malonyl-[acyl-carrier protein]	C05744	Acetoacetyl-[acp];	2.3.1.180	beta-ketoacyl-acyl-carrier-protein synthase III;	map00061	Fatty acid biosynthesis	rcp	rsk	rpa	rru	cau	cac	csc	cth	bli		cbe	cpf	eco
		x	C00327	L-Citrulline;	C03406	N-(L-Arginino)succinate;	6.3.4.5	argininosuccinate synthase;	map00330	Arginine and proline metabolism	rcp	rsk	rpa	rru	cau	cac	csc	cth	bli	tna	cbe	cpf	eco
		x	C04619	(3R)-3-Hydroxydecanoyl-[acyl-carrier protein];	C05754	trans-Dec-2-enoyl-[acp];	4.2.1.-	<Lyases; Carbon-oxygen lyases; Hydro-lyases>	map00061	Fatty acid biosynthesis	rcp	rsk	rpa	rru	cau	cac	csc	cth	bli	tna	cbe	cpf	eco
		x	C01209	Malonyl-[acyl-carrier protein]	C05762	3-Oxohexadecanoyl-[acp];	2.3.1.-	<Transferases; Acyltransferases; Transferring groups other than amino-acyl groups>	map00061	Fatty acid biosynthesis	rcp	rsk	rpa	rru	cau	cac			bli	tna	cbe	cpf	eco
		x	C02504	(2S)-2-Isopropylmalate;	C04411	(2R,3S)-3-Isopropylmalate;	4.2.1.33	3-isopropylmalate dehydratase;	map00290	Valine, leucine and isoleucine biosynthesis	rcp	rsk	rpa	rru	cau	cac	csc	cth	bli	tna	cbe		eco
		x	C04236	(2S)-2-Isopropyl-3-oxosuccinate;	C04411	(2R,3S)-3-Isopropylmalate;	1.1.1.85	3-isopropylmalate dehydrogenase;	map00290	Valine, leucine and isoleucine biosynthesis	rcp	rsk	rpa	rru	cau	cac	csc	cth	bli	tna	cbe		eco
		x	C00141	3-Methyl-2-oxobutanoic acid;	C00966	2-Dehydropantoate	2.1.2.11	3-methyl-2-oxobutanoate hydroxymethyltransferase;	map00770	Pantothenate and CoA biosynthesis	rcp	rsk	rpa	rru	cau	cac	csc	cth	bli	tna	cbe		eco
		x	C00037	Glycine;	C05519	L-Allothreonine;	4.1.2.5	threonine aldolase;	map00260	Glycine, serine and threonine metabolism	rcp	rsk	rpa	rru	cau	cac				tna	cbe		eco
		x	C00037	Glycine;	C00065	L-Serine;	2.1.2.1	glycine hydroxymethyltransferase;	map00260; map00460; map00680	Glycine, serine and threonine metabolism; Cyanoamino acid metabolism; Methane metabolism	rcp	rsk	rpa	rru	cau	cac	csc	cth	bli	tna	cbe	cpf	eco
		x	C00065	L-Serine;	C00979	O-Acetyl-L-serine;	2.3.1.30	serine O-acetyltransferase;	map00270; map00920	Cysteine and methionine metabolism; Sulfur metabolism	rcp	rsk	rpa	rru	cau	cac	csc	cth	bli	tna	cbe	cpf	eco
		x	C00065	L-Serine;	C00143	5,10-Methylenetetrahydrofolate;	2.1.2.1	glycine hydroxymethyltransferase;	map00260; map00680	Glycine, serine and threonine metabolism; Methane metabolism	rcp	rsk	rpa	rru	cau	cac	csc	cth	bli	tna	cbe	cpf	eco
		x	C00143	5,10-Methylenetetrahydrofolate;	C01242	S-Aminomethyldihydrolipoylprotein;	2.1.2.10	aminomethyltransferase;	map00260	Glycine, serine and threonine metabolism	rcp	rsk	rpa	rru	cau				bli	tna			eco
		x	C00097	L-Cysteine;	C00979	O-Acetyl-L-serine;	2.5.1.47	cysteine synthase;	map00270; map00920	Cysteine and methionine metabolism; Sulfur metabolism	rcp	rsk	rpa	rru	cau	cac	csc	cth	bli	tna	cbe	cpf	eco
		x	C00097	L-Cysteine;	C00283	Hydrogen sulfide;	2.5.1.47	cysteine synthase;	map00270; map00920	Cysteine and methionine metabolism; Sulfur metabolism	rcp	rsk	rpa	rru	cau	cac	csc	cth	bli	tna	cbe	cpf	eco
		x	C00097	L-Cysteine;	C00957	Mercaptopyruvate;	2.6.1.1	aspartate transaminase;	map00270	Cysteine and methionine metabolism	rcp	rsk	rpa	rru	cau	cac	csc	cth	bli	tna	cbe	cpf	eco
		x	C00022	Pyruvate;	C00024	Acetyl-CoA;	1.2.4.1	pyruvate dehydrogenase (acetyl-transferring);	map00010; map00020; map00290; map00620; map00650	Glycolysis / Gluconeogenesis; Citrate cycle (TCA cycle); Valine, leucine and isoleucine biosynthesis; Pyruvate metabolism; Butanoate metabolism	rcp	rsk	rpa	rru	cau				bli				eco
		x	C04619	(3R)-3-Hydroxydecanoyl-[acyl-carrier protein];	C05753	3-Oxodecanoyl-[acp];	1.1.1.100	3-oxoacyl-[acyl-carrier-protein] reductase;	map00061	Fatty acid biosynthesis	rcp	rsk	rpa	rru	cau	cac	csc	cth	bli	tna	cbe	cpf	eco
		x	C00025	L-Glutamate;	C03287	L-Glutamyl 5-phosphate;	2.7.2.11	glutamate 5-kinase;	map00330	Arginine and proline metabolism	rcp	rsk	rpa	rru	cau	cac	csc	cth	bli	tna	cbe	cpf	eco
		x	C01165	L-Glutamate 5-semialdehyde;	C03287	L-Glutamyl 5-phosphate;	1.2.1.41	glutamate-5-semialdehyde dehydrogenase;	map00330	Arginine and proline metabolism	rcp	rsk	rpa	rru	cau	cac	csc	cth	bli	tna	cbe	cpf	eco
		x	C05223	Dodecanoyl-[acyl-carrier protein];	C05758	trans-Dodec-2-enoyl-[acp];	1.3.1.9	enoyl-[acyl-carrier-protein] reductase (NADH);	map00061	Fatty acid biosynthesis	rcp	rsk	rpa	rru	cau			cth	bli				eco
		x	C00025	L-Glutamate;	C03912	(S)-1-Pyrroline-5-carboxylate;	1.5.1.12	1-pyrroline-5-carboxylate dehydrogenase;	map00250; map00330	Alanine, aspartate and glutamate metabolism; Arginine and proline metabolism	rcp	rsk	rpa	rru	cau				bli				eco
		x	C00148	L-Proline;	C03912	(S)-1-Pyrroline-5-carboxylate;	1.5.1.2	pyrroline-5-carboxylate reductase;	map00330	Arginine and proline metabolism	rcp	rsk	rpa	rru	cau	cac	csc	cth	bli	tna	cbe	cpf	eco
		x	C00074	Phosphoenolpyruvate;	C04691	2-Dehydro-3-deoxy-D-arabino-heptonate 7-phosphate;	2.5.1.54	3-deoxy-7-phosphoheptulonate synthase;	map00400	Phenylalanine, tyrosine and tryptophan biosynthesis	rcp	rsk	rpa	rru	cau	cac	csc	cth	bli	tna	cbe	cpf	eco
		x	C00944	3-Dehydroquinate;	C04691	2-Dehydro-3-deoxy-D-arabino-heptonate 7-phosphate;	4.2.3.4	3-dehydroquinate synthase;	map00400	Phenylalanine, tyrosine and tryptophan biosynthesis	rcp	rsk	rpa	rru	cau	cac	csc	cth	bli	tna	cbe	cpf	eco
		x	C00279	D-Erythrose 4-phosphate	C04691	2-Dehydro-3-deoxy-D-arabino-heptonate 7-phosphate;	2.5.1.54	3-deoxy-7-phosphoheptulonate synthase;	map00400	Phenylalanine, tyrosine and tryptophan biosynthesis	rcp	rsk	rpa	rru	cau	cac	csc	cth	bli	tna	cbe	cpf	eco
		x	C00279	D-Erythrose 4-phosphate	C05382	Sedoheptulose 7-phosphate;	2.2.1.2	transaldolase;	map00030	Pentose phosphate pathway	rcp	rsk	rpa	rru	cau	cac	csc		bli	tna	cbe	cpf	eco
		x	C00231	D-Xylulose 5-phosphate	C05382	Sedoheptulose 7-phosphate;	2.2.1.1	transketolase;	map00030; map00710	Pentose phosphate pathway; Carbon fixation in photosynthetic organisms	rcp	rsk	rpa	rru	cau	cac	csc	cth	bli	tna	cbe	cpf	eco
		x	C00199	D-Ribulose 5-phosphate	C00231	D-Xylulose 5-phosphate	5.1.3.1	ribulose-phosphate 3-epimerase;	map00030; map00040; map00710	Pentose phosphate pathway; Pentose and glucuronate interconversions; Carbon fixation in photosynthetic organisms	rcp	rsk	rpa	rru	cau	cac	csc	cth	bli	tna	cbe	cpf	eco
		x	C00118	D-Glyceraldehyde 3-phosphate;	C00231	D-Xylulose 5-phosphate	2.2.1.1	transketolase;	map00030; map00710	Pentose phosphate pathway; Carbon fixation in photosynthetic organisms	rcp	rsk	rpa	rru	cau	cac	csc	cth	bli	tna	cbe	cpf	eco
		x	C00118	D-Glyceraldehyde 3-phosphate;	C05345	beta-D-Fructose 6-phosphate	2.2.1.2	transaldolase;	map00030	Pentose phosphate pathway	rcp	rsk	rpa	rru	cau	cac	csc		bli	tna	cbe	cpf	eco
		x	C00668	alpha-D-Glucose 6-phosphate	C05345	beta-D-Fructose 6-phosphate	5.3.1.9	glucose-6-phosphate isomerase;	map00010; map00030; map00500; map00520	Glycolysis / Gluconeogenesis; Pentose phosphate pathway; Starch and sucrose metabolism; Amino sugar and nucleotide sugar metabolism	rcp	rsk	rpa	rru	cau	cac	csc	cth	bli	tna	cbe	cpf	eco
		x	C00231	D-Xylulose 5-phosphate	C05345	beta-D-Fructose 6-phosphate	2.2.1.1	transketolase;	map00030	Pentose phosphate pathway	rcp	rsk	rpa	rru	cau	cac	csc	cth	bli	tna	cbe	cpf	eco
		x	C00118	D-Glyceraldehyde 3-phosphate;	C00236	3-Phospho-D-glyceroyl phosphate;	1.2.1.12	glyceraldehyde-3-phosphate dehydrogenase (phosphorylating);	map00010	Glycolysis / Gluconeogenesis	rcp	rsk	rpa	rru	cau	cac	csc	cth	bli	tna	cbe	cpf	eco
		x	C05345	beta-D-Fructose 6-phosphate	C05378	beta-D-Fructose 1,6-bisphosphate	2.7.1.11	6-phosphofructokinase;	map00010; map00030; map00051	Glycolysis / Gluconeogenesis; Pentose phosphate pathway; Fructose and mannose metabolism	rcp	rsk	rpa	rru	cau	cac	csc	cth	bli	tna	cbe	cpf	eco
		x	C00118	D-Glyceraldehyde 3-phosphate;	C00279	D-Erythrose 4-phosphate	2.2.1.1	transketolase;	map00030; map00710	Pentose phosphate pathway; Carbon fixation in photosynthetic organisms	rcp	rsk	rpa	rru	cau	cac	csc	cth	bli	tna	cbe	cpf	eco
		x	C00668	alpha-D-Glucose 6-phosphate	C01172	beta-D-Glucose 6-phosphate	5.3.1.9	glucose-6-phosphate isomerase;	map00010; map00030; map00500	Glycolysis / Gluconeogenesis; Pentose phosphate pathway; Starch and sucrose metabolism	rcp	rsk	rpa	rru	cau	cac	csc	cth	bli	tna	cbe	cpf	eco
		x	C00118	D-Glyceraldehyde 3-phosphate;	C00279	D-Erythrose 4-phosphate	2.2.1.2	transaldolase;	map00030	Pentose phosphate pathway	rcp	rsk	rpa	rru	cau	cac	csc		bli	tna	cbe	cpf	eco
		x	C00197	3-Phospho-D-glycerate;	C00236	3-Phospho-D-glyceroyl phosphate;	2.7.2.3	phosphoglycerate kinase;	map00010; map00710	Glycolysis / Gluconeogenesis; Carbon fixation in photosynthetic organisms	rcp	rsk	rpa	rru	cau	cac	csc	cth	bli	tna	cbe	cpf	eco
		x	C00197	3-Phospho-D-glycerate;	C00631	2-Phospho-D-glycerate;	5.4.2.1	phosphoglycerate mutase;	map00010	Glycolysis / Gluconeogenesis	rcp	rsk	rpa	rru	cau	cac	csc	cth	bli	tna	cbe	cpf	eco
		x	C00258	D-Glycerate;	C00631	2-Phospho-D-glycerate;	2.7.1.-	<Transferases; Transferring phosphorus-containing groups; Phosphotransferases with an alcohol group as acceptor>	map00030	Pentose phosphate pathway	rcp	rsk	rpa	rru	cau			cth			cbe	cpf	eco
		x	C00197	3-Phospho-D-glycerate;	C03232	3-Phosphonooxypyruvate;	1.1.1.95	phosphoglycerate dehydrogenase;	map00260	Glycine, serine and threonine metabolism	rcp	rsk	rpa	rru	cau	cac	csc	cth	bli	tna	cbe	cpf	eco
		x	C01005	O-Phospho-L-serine;	C03232	3-Phosphonooxypyruvate;	2.6.1.52	phosphoserine transaminase;	map00260	Glycine, serine and threonine metabolism	rcp	rsk	rpa	rru	cau			cth	bli		cbe		eco
		x	C01172	beta-D-Glucose 6-phosphate	C05345	beta-D-Fructose 6-phosphate	5.3.1.9	glucose-6-phosphate isomerase;	map00010; map00030; map00500	Glycolysis / Gluconeogenesis; Pentose phosphate pathway; Starch and sucrose metabolism	rcp	rsk	rpa	rru	cau	cac	csc	cth	bli	tna	cbe	cpf	eco
		x	C00117	D-Ribose 5-phosphate;	C00118	D-Glyceraldehyde 3-phosphate;	2.2.1.1	transketolase;	map00030; map00710	Pentose phosphate pathway; Carbon fixation in photosynthetic organisms	rcp	rsk	rpa	rru	cau	cac	csc	cth	bli	tna	cbe	cpf	eco
		x	C00117	D-Ribose 5-phosphate;	C00119	5-Phospho-alpha-D-ribose 1-diphosphate;	2.7.6.1	ribose-phosphate diphosphokinase;	map00030; map00230	Pentose phosphate pathway; Purine metabolism	rcp	rsk	rpa	rru	cau	cac	csc	cth	bli	tna	cbe	cpf	eco
		x	C00119	5-Phospho-alpha-D-ribose 1-diphosphate;	C03090	5-Phosphoribosylamine;	2.4.2.14	amidophosphoribosyltransferase;	map00230	Purine metabolism	rcp	rsk	rpa	rru	cau	cac	csc	cth	bli	tna	cbe	cpf	eco
		x	C00119	5-Phospho-alpha-D-ribose 1-diphosphate;	C02739	1-(5-Phospho-D-ribosyl)-ATP;	2.4.2.17	ATP phosphoribosyltransferase;	map00340	Histidine metabolism	rcp	rsk	rpa	rru	cau	cac	csc	cth	bli	tna	cbe		eco
		x	C03090	5-Phosphoribosylamine;	C03838	5'-Phosphoribosylglycinamide;	6.3.4.13	phosphoribosylamine---glycine ligase;	map00230	Purine metabolism	rcp	rsk	rpa	rru	cau	cac	csc	cth	bli	tna	cbe	cpf	eco
		x	C05345	beta-D-Fructose 6-phosphate	C05378	beta-D-Fructose 1,6-bisphosphate	3.1.3.11	fructose-bisphosphatase;	map00010; map00030; map00051	Glycolysis / Gluconeogenesis; Pentose phosphate pathway; Fructose and mannose metabolism	rcp	rsk	rpa	rru	cau	cac			bli		cbe		eco
		x	C05760	trans-Tetradec-2-enoyl-[acp];	C05761	Tetradecanoyl-[acp];	1.3.1.9	enoyl-[acyl-carrier-protein] reductase (NADH);	map00061	Fatty acid biosynthesis	rcp	rsk	rpa	rru	cau			cth	bli				eco
		x	C00025	L-Glutamate;	C00026	2-Oxoglutarate;	1.4.1.13	glutamate synthase (NADPH);	map00250	Alanine, aspartate and glutamate metabolism	rcp	rsk	rpa	rru	cau	cac	csc	cth	bli	tna	cbe	cpf	eco
		x	C03340	L-2,3-Dihydrodipicolinate;	C03972	2,3,4,5-Tetrahydrodipicolinate;	1.3.1.26	dihydrodipicolinate reductase;	map00300	Lysine biosynthesis	rcp	rsk	rpa	rru	cau	cac	csc	cth	bli	tna	cbe	cpf	eco
		x	C04619	(3R)-3-Hydroxydecanoyl-[acyl-carrier protein];	C05754	trans-Dec-2-enoyl-[acp];	2.3.1.-	<Transferases; Acyltransferases; Transferring groups other than amino-acyl groups>	map00061	Fatty acid biosynthesis	rcp	rsk	rpa	rru	cau	cac			bli	tna	cbe	cpf	eco
		x	C00119	5-Phospho-alpha-D-ribose 1-diphosphate;	C01103	Orotidine 5'-phosphate;	2.4.2.10	orotate phosphoribosyltransferase;	map00240	Pyrimidine metabolism	rcp	rsk	rpa	rru	cau	cac	csc		bli	tna	cbe	cpf	eco
		x	C00105	UMP;	C01103	Orotidine 5'-phosphate;	4.1.1.23	orotidine-5'-phosphate decarboxylase;	map00240	Pyrimidine metabolism	rcp	rsk	rpa	rru	cau	cac	csc	cth	bli	tna	cbe	cpf	eco
		x	C00015	UDP;	C00105	UMP;	2.7.4.14	cytidylate kinase;	map00240	Pyrimidine metabolism	rcp	rsk	rpa	rru	cau	cac	csc	cth	bli	tna	cbe	cpf	eco
		x	C00015	UDP;	C00075	UTP;	2.7.4.6	nucleoside-diphosphate kinase;	map00240	Pyrimidine metabolism	rcp	rsk	rpa	rru	cau			cth	bli		cbe	cpf	eco
		x	C00063	CTP;	C00075	UTP;	6.3.4.2	CTP synthase;	map00240	Pyrimidine metabolism	rcp	rsk	rpa	rru	cau	cac	csc	cth	bli	tna	cbe	cpf	eco
		x	C00063	CTP;	C00112	CDP;	2.7.4.6	nucleoside-diphosphate kinase;	map00240	Pyrimidine metabolism	rcp	rsk	rpa	rru	cau			cth	bli		cbe	cpf	eco
		x	C00055	CMP;	C00112	CDP;	2.7.4.14	cytidylate kinase;	map00240	Pyrimidine metabolism	rcp	rsk	rpa	rru	cau	cac	csc	cth	bli	tna	cbe	cpf	eco
		x	C00046	RNA;	C00063	CTP;	2.7.7.6	DNA-directed RNA polymerase;	map00240	Pyrimidine metabolism	rcp	rsk	rpa	rru	cau	cac	csc	cth	bli	tna	cbe	cpf	eco
		x	C00044	GTP;	C00046	RNA;	2.7.7.6	DNA-directed RNA polymerase;	map00230	Purine metabolism	rcp	rsk	rpa	rru	cau	cac	csc	cth	bli	tna	cbe	cpf	eco
		x	C00044	GTP;	C01304	2,5-Diamino-6-(5'-phosphoribosylamino)-4-pyrimidineone	3.5.4.25	GTP cyclohydrolase II;	map00740	Riboflavin metabolism	rcp	rsk	rpa	rru	cau	cac	csc	cth	bli	tna	cbe	cpf	eco
		x	C00002	ATP;	C00046	RNA;	2.7.7.6	DNA-directed RNA polymerase;	map00230	Purine metabolism	rcp	rsk	rpa	rru	cau	cac	csc	cth	bli	tna	cbe	cpf	eco
		x	C00035	GDP;	C00044	GTP;	2.7.4.6	nucleoside-diphosphate kinase;	map00230	Purine metabolism	rcp	rsk	rpa	rru	cau			cth	bli		cbe	cpf	eco
		x	C00035	GDP;	C00361	dGDP;	1.17.4.1	ribonucleoside-diphosphate reductase;	map00230	Purine metabolism	rcp	rsk	rpa	rru	cau	cac		cth	bli	tna	cbe	cpf	eco
		x	C00286	dGTP;	C00361	dGDP;	2.7.1.40	pyruvate kinase;	map00230	Purine metabolism	rcp	rsk	rpa	rru	cau	cac	csc		bli	tna	cbe	cpf	eco
		x	C00039	DNA;	C00286	dGTP;	2.7.7.7	DNA-directed DNA polymerase;	map00230	Purine metabolism	rcp	rsk	rpa	rru	cau	cac	csc	cth	bli	tna	cbe	cpf	eco
		x	C00039	DNA;	C00458	dCTP;	2.7.7.7	DNA-directed DNA polymerase;	map00240	Pyrimidine metabolism	rcp	rsk	rpa	rru	cau	cac	csc	cth	bli	tna	cbe	cpf	eco
		x	C00458	dCTP;	C00460	dUTP;	3.5.4.13	dCTP deaminase;	map00240	Pyrimidine metabolism	rcp	rsk	rpa	rru	cau	cac		cth			cbe		eco
		x	C00365	dUMP;	C00460	dUTP;	3.6.1.19	nucleoside-triphosphate diphosphatase;	map00240	Pyrimidine metabolism	rcp	rsk	rpa	rru	cau					tna			eco
		x	C00365	dUMP;	C01346	dUDP;	2.7.4.9	dTMP kinase;	map00240	Pyrimidine metabolism	rcp	rsk	rpa	rru	cau		csc	cth	bli	tna	cbe		eco
		x	C00458	dCTP;	C00705	dCDP;	2.7.4.6	nucleoside-diphosphate kinase;	map00240	Pyrimidine metabolism	rcp	rsk	rpa	rru	cau			cth	bli		cbe	cpf	eco
		x	C00239	dCMP;	C00705	dCDP;	2.7.4.14	cytidylate kinase;	map00240	Pyrimidine metabolism	rcp	rsk	rpa	rru	cau	cac	csc	cth	bli	tna	cbe	cpf	eco
		x	C00039	DNA;	C00459	dTTP;	2.7.7.7	DNA-directed DNA polymerase;	map00240	Pyrimidine metabolism	rcp	rsk	rpa	rru	cau	cac	csc	cth	bli	tna	cbe	cpf	eco
		x	C00363	dTDP;	C00459	dTTP;	2.7.4.6	nucleoside-diphosphate kinase;	map00240	Pyrimidine metabolism	rcp	rsk	rpa	rru	cau			cth	bli		cbe	cpf	eco
		x	C00363	dTDP;	C00364	dTMP;	2.7.4.9	dTMP kinase;	map00240	Pyrimidine metabolism	rcp	rsk	rpa	rru	cau		csc	cth	bli	tna	cbe		eco
		x	C00460	dUTP;	C01346	dUDP;	2.7.4.6	nucleoside-diphosphate kinase;	map00240	Pyrimidine metabolism	rcp	rsk	rpa	rru	cau			cth	bli		cbe	cpf	eco
		x	C00035	GDP;	C00144	GMP;	2.7.4.8	guanylate kinase;	map00230	Purine metabolism	rcp	rsk	rpa	rru	cau	cac	csc	cth	bli	tna	cbe	cpf	eco
		x	C00144	GMP;	C00242	Guanine;	2.4.2.22	xanthine phosphoribosyltransferase;	map00230	Purine metabolism	rcp	rsk	rpa	rru	cau	cac			bli		cbe	cpf	eco
		x	C00144	GMP;	C00242	Guanine;	2.4.2.7	adenine phosphoribosyltransferase;	map00230	Purine metabolism	rcp	rsk	rpa	rru	cau	cac	csc	cth	bli	tna	cbe	cpf	eco
		x	C00144	GMP;	C00387	Guanosine	3.1.3.5	5'-nucleotidase;	map00230	Purine metabolism	rcp	rsk	rpa	rru	cau			cth		tna	cbe		eco
		x	C00286	dGTP;	C00361	dGDP;	2.7.4.6	nucleoside-diphosphate kinase;	map00230	Purine metabolism	rcp	rsk	rpa	rru	cau			cth	bli		cbe	cpf	eco
		x	C00039	DNA;	C00131	dATP;	2.7.7.7	DNA-directed DNA polymerase;	map00230	Purine metabolism	rcp	rsk	rpa	rru	cau	cac	csc	cth	bli	tna	cbe	cpf	eco
		x	C00131	dATP;	C00206	dADP;	2.7.1.40	pyruvate kinase;	map00230	Purine metabolism	rcp	rsk	rpa	rru	cau	cac	csc		bli	tna	cbe	cpf	eco
		x	C00206	dADP;	C00360	dAMP;	2.7.4.3	adenylate kinase;	map00230	Purine metabolism	rcp	rsk	rpa	rru	cau	cac	csc	cth	bli	tna	cbe	cpf	eco
		x	C00008	ADP;	C00206	dADP;	1.17.4.1	ribonucleoside-diphosphate reductase;	map00230	Purine metabolism	rcp	rsk	rpa	rru	cau	cac		cth	bli	tna	cbe	cpf	eco
		x	C00360	dAMP;	C00559	Deoxyadenosine;	3.1.3.5	5'-nucleotidase;	map00230	Purine metabolism	rcp	rsk	rpa	rru	cau			cth		tna	cbe		eco
		x	C00263	L-Homoserine;	C00441	L-Aspartate 4-semialdehyde;	1.1.1.3	homoserine dehydrogenase;	map00260; map00270; map00300	Glycine, serine and threonine metabolism; Cysteine and methionine metabolism; Lysine biosynthesis	rcp	rsk	rpa	rru	cau	cac	csc	cth	bli	tna	cbe		eco
		x	C04633	(3R)-3-Hydroxypalmitoyl-[acyl-carrier protein];	C05762	3-Oxohexadecanoyl-[acp];	1.1.1.100	3-oxoacyl-[acyl-carrier-protein] reductase;	map00061	Fatty acid biosynthesis	rcp	rsk	rpa	rru	cau	cac	csc	cth	bli	tna	cbe	cpf	eco
		x	C00122	Fumarate;	C03406	N-(L-Arginino)succinate;	4.3.2.1	argininosuccinate lyase;	map00250; map00330	Alanine, aspartate and glutamate metabolism; Arginine and proline metabolism	rcp	rsk	rpa	rru	cau	cac	csc	cth	bli	tna	cbe	cpf	eco
		x	C00361	dGDP;	C00362	dGMP;	2.7.4.8	guanylate kinase;	map00230	Purine metabolism	rcp	rsk	rpa	rru	cau	cac	csc	cth	bli	tna	cbe	cpf	eco
		x	C00330	Deoxyguanosine;	C00362	dGMP;	3.1.3.5	5'-nucleotidase;	map00230	Purine metabolism	rcp	rsk	rpa	rru	cau			cth		tna	cbe		eco
		x	C00025	L-Glutamate;	C02987	L-Glutamyl-tRNA(Glu)	6.1.1.17	glutamate---tRNA ligase;	map00860; map00970	Porphyrin and chlorophyll metabolism; Aminoacyl-tRNA biosynthesis	rcp	rsk	rpa	rru	cau	cac	csc	cth		tna	cbe	cpf	eco
		x	C05756	3-Oxododecanoyl-[acp];	C05757	(R)-3-Hydroxydodecanoyl-[acp];	1.1.1.100	3-oxoacyl-[acyl-carrier-protein] reductase;	map00061	Fatty acid biosynthesis	rcp	rsk	rpa	rru	cau	cac	csc	cth	bli	tna	cbe	cpf	eco
		x	C04618	(3R)-3-Hydroxybutanoyl-[acyl-carrier protein];	C05744	Acetoacetyl-[acp];	2.3.1.-	<Transferases; Acyltransferases; Transferring groups other than amino-acyl groups>	map00061	Fatty acid biosynthesis	rcp	rsk	rpa	rru	cau	cac			bli	tna	cbe	cpf	eco
		x	C04246	But-2-enoyl-[acyl-carrier protein]	C04618	(3R)-3-Hydroxybutanoyl-[acyl-carrier protein];	2.3.1.-	<Transferases; Acyltransferases; Transferring groups other than amino-acyl groups>	map00061	Fatty acid biosynthesis	rcp	rsk	rpa	rru	cau	cac			bli	tna	cbe	cpf	eco
		x	C04246	But-2-enoyl-[acyl-carrier protein]	C05745	Butyryl-[acp];	2.3.1.-	<Transferases; Acyltransferases; Transferring groups other than amino-acyl groups>	map00061	Fatty acid biosynthesis	rcp	rsk	rpa	rru	cau	cac			bli	tna	cbe	cpf	eco
		x	C04246	But-2-enoyl-[acyl-carrier protein]	C05745	Butyryl-[acp];	1.3.1.9	enoyl-[acyl-carrier-protein] reductase (NADH);	map00061	Fatty acid biosynthesis	rcp	rsk	rpa	rru	cau			cth	bli				eco
		x	C04246	But-2-enoyl-[acyl-carrier protein]	C04618	(3R)-3-Hydroxybutanoyl-[acyl-carrier protein];	4.2.1.-	<Lyases; Carbon-oxygen lyases; Hydro-lyases>	map00061	Fatty acid biosynthesis	rcp	rsk	rpa	rru	cau	cac	csc	cth	bli	tna	cbe	cpf	eco
		x	C16237	Protein N6-(lipoyl)lysine	C16239	Lipoyl-[acp];	2.3.1.181	lipoyl(octanoyl) transferase;	map00785	Lipoic acid metabolism	rcp	rsk	rpa	rru	cau		csc						eco
		x	C00332	Acetoacetyl-CoA;	C01144	(S)-3-Hydroxybutanoyl-CoA;	1.1.1.35	3-hydroxyacyl-CoA dehydrogenase;	map00071; map00310; map00380; map00632; map00650	Fatty acid metabolism; Lysine degradation; Tryptophan metabolism; Benzoate degradation via CoA ligation; Butanoate metabolism	rcp	rsk	rpa	rru	cau				bli				eco
		x	C00877	Crotonoyl-CoA;	C01144	(S)-3-Hydroxybutanoyl-CoA;	4.2.1.17	enoyl-CoA hydratase;	map00071; map00310; map00380; map00632; map00650	Fatty acid metabolism; Lysine degradation; Tryptophan metabolism; Benzoate degradation via CoA ligation; Butanoate metabolism	rcp	rsk	rpa	rru	cau			cth	bli		cbe		eco
		x	C00527	Glutaryl-CoA	C00877	Crotonoyl-CoA;	1.3.99.7	glutaryl-CoA dehydrogenase;	map00071; map00310; map00380; map00632	Fatty acid metabolism; Lysine degradation; Tryptophan metabolism; Benzoate degradation via CoA ligation	rcp	rsk	rpa	rru	cau
		x	C00527	Glutaryl-CoA	C06157	[Dihydrolipoyllysine-residue succinyltransferase]	2.3.1.61	dihydrolipoyllysine-residue succinyltransferase;	map00310	Lysine degradation	rcp	rsk	rpa	rru	cau				bli				eco
		x	C00322	2-Oxoadipate;	C06157	[Dihydrolipoyllysine-residue succinyltransferase]	1.2.4.2	oxoglutarate dehydrogenase (succinyl-transferring);	map00310	Lysine degradation	rcp	rsk	rpa	rru	cau				bli				eco
		x	C00131	dATP;	C00206	dADP;	2.7.4.6	nucleoside-diphosphate kinase;	map00230	Purine metabolism	rcp	rsk	rpa	rru	cau			cth	bli		cbe	cpf	eco
		x	C00352	D-Glucosamine 6-phosphate;	C05345	beta-D-Fructose 6-phosphate	3.5.1.-	<Hydrolases; Acting on carbon-nitrogen bonds, other than peptide bonds; In linear amides>	map00520	Amino sugar and nucleotide sugar metabolism	rcp	rsk	rpa	rru	cau	cac		cth	bli	tna	cbe	cpf	eco
		x	C00097	L-Cysteine;	C00979	O-Acetyl-L-serine;	2.5.1.49	O-acetylhomoserine aminocarboxypropyltransferase;	map00270	Cysteine and methionine metabolism	rcp	rsk	rpa	rru	cau	cac	csc	cth		tna	cbe
		x	C05745	Butyryl-[acp];	C05746	3-Oxohexanoyl-[acp];	2.3.1.179	beta-ketoacyl-acyl-carrier-protein synthase II;	map00061	Fatty acid biosynthesis	rcp	rsk	rpa	rru	cau	cac	csc	cth	bli	tna	cbe	cpf	eco
		x	C01268	5-Amino-6-(5'-phosphoribosylamino)uracil;	C01304	2,5-Diamino-6-(5'-phosphoribosylamino)-4-pyrimidineone	3.5.4.26	diaminohydroxyphosphoribosylaminopyrimidine deaminase	map00740	Riboflavin metabolism	rcp	rsk	rpa	rru	cau	cac	csc	cth	bli	tna	cbe	cpf	eco
		x	C01268	5-Amino-6-(5'-phosphoribosylamino)uracil;	C04454	5-Amino-6-(5'-phosphoribitylamino)uracil;	1.1.1.193	5-amino-6-(5-phosphoribosylamino)uracil reductase;	map00740	Riboflavin metabolism	rcp	rsk	rpa	rru	cau	cac	csc	cth	bli	tna	cbe	cpf	eco
		x	C00944	3-Dehydroquinate;	C02637	3-Dehydroshikimate	4.2.1.10	3-dehydroquinate dehydratase;	map00400	Phenylalanine, tyrosine and tryptophan biosynthesis	rcp	rsk	rpa	rru	cau	cac	csc	cth	bli	tna	cbe	cpf	eco
		x	C00493	Shikimate;	C02637	3-Dehydroshikimate	1.1.1.25	shikimate dehydrogenase;	map00400	Phenylalanine, tyrosine and tryptophan biosynthesis	rcp	rsk	rpa	rru	cau	cac	csc	cth	bli	tna	cbe	cpf	eco
		x	C00493	Shikimate;	C03175	Shikimate 3-phosphate;	2.7.1.71	shikimate kinase;	map00400	Phenylalanine, tyrosine and tryptophan biosynthesis	rcp	rsk	rpa	rru	cau	cac	csc	cth	bli		cbe	cpf	eco
		x	C01269	5-O-(1-Carboxyvinyl)-3-phosphoshikimate;	C03175	Shikimate 3-phosphate;	2.5.1.19	3-phosphoshikimate 1-carboxyvinyltransferase;	map00400	Phenylalanine, tyrosine and tryptophan biosynthesis	rcp	rsk	rpa	rru	cau	cac	csc	cth	bli	tna	cbe	cpf	eco
		x	C00251	Chorismate;	C01269	5-O-(1-Carboxyvinyl)-3-phosphoshikimate;	4.2.3.5	chorismate synthase;	map00400	Phenylalanine, tyrosine and tryptophan biosynthesis	rcp	rsk	rpa	rru	cau	cac	csc	cth	bli	tna	cbe	cpf	eco
		x	C00108	Anthranilate;	C00251	Chorismate;	4.1.3.27	anthranilate synthase;	map00400	Phenylalanine, tyrosine and tryptophan biosynthesis	rcp	rsk	rpa	rru	cau	cac	csc	cth	bli	tna	cbe		eco
		x	C00108	Anthranilate;	C04302	N-(5-Phospho-D-ribosyl)anthranilate;	2.4.2.18	anthranilate phosphoribosyltransferase;	map00400	Phenylalanine, tyrosine and tryptophan biosynthesis	rcp	rsk	rpa	rru	cau	cac	csc	cth	bli	tna	cbe		eco
		x	C05752	Octanoyl-[acp];	C05753	3-Oxodecanoyl-[acp];	2.3.1.-	<Transferases; Acyltransferases; Transferring groups other than amino-acyl groups>	map00061	Fatty acid biosynthesis	rcp	rsk	rpa	rru	cau	cac			bli	tna	cbe	cpf	eco
		x	C00144	GMP;	C00655	Xanthosine 5'-phosphate;	6.3.5.2	GMP synthase (glutamine-hydrolysing);	map00230	Purine metabolism	rcp	rsk	rpa	rru	cau	cac	csc	cth	bli	tna	cbe	cpf	eco
		x	C00130	IMP;	C00655	Xanthosine 5'-phosphate;	1.1.1.205	IMP dehydrogenase;	map00230	Purine metabolism	rcp	rsk	rpa	rru	cau	cac	csc	cth	bli	tna	cbe	cpf	eco
		x	C00130	IMP;	C04734	1-(5'-Phosphoribosyl)-5-formamido-4-imidazolecarboxamide;	3.5.4.10	IMP cyclohydrolase;	map00230	Purine metabolism	rcp	rsk	rpa	rru	cau	cac	csc	cth	bli	tna	cbe	cpf	eco
		x	C04677	1-(5'-Phosphoribosyl)-5-amino-4-imidazolecarboxamide;	C04734	1-(5'-Phosphoribosyl)-5-formamido-4-imidazolecarboxamide;	6.3.4.-	<Ligases; Forming carbon-nitrogen bonds; Other carbon--nitrogen ligases>	map00230	Purine metabolism	rcp	rsk	rpa	rru	cau	cac	csc	cth	bli	tna	cbe	cpf	eco
		x	C04677	1-(5'-Phosphoribosyl)-5-amino-4-imidazolecarboxamide;	C04823	1-(5'-Phosphoribosyl)-5-amino-4-(N-succinocarboxamide)-imidazole;	4.3.2.2	adenylosuccinate lyase;	map00230	Purine metabolism	rcp	rsk	rpa	rru	cau	cac	csc	cth	bli	tna	cbe	cpf	eco
		x	C04751	1-(5-Phospho-D-ribosyl)-5-amino-4-imidazolecarboxylate;	C04823	1-(5'-Phosphoribosyl)-5-amino-4-(N-succinocarboxamide)-imidazole;	6.3.2.6	phosphoribosylaminoimidazolesuccinocarboxamide synthase;	map00230	Purine metabolism	rcp	rsk	rpa	rru	cau	cac	csc	cth	bli	tna	cbe	cpf	eco
		x	C04751	1-(5-Phospho-D-ribosyl)-5-amino-4-imidazolecarboxylate;	C15667	5-Carboxyamino-1-(5-phospho-D-ribosyl)imidazole	5.4.99.18	5-(carboxyamino)imidazole ribonucleotide mutase;	map00230	Purine metabolism	rcp	rsk	rpa	rru	cau	cac	csc	cth	bli	tna	cbe	cpf	eco
		x	C03373	Aminoimidazole ribotide;	C15667	5-Carboxyamino-1-(5-phospho-D-ribosyl)imidazole	6.3.4.18	5-(carboxyamino)imidazole ribonucleotide synthase;	map00230	Purine metabolism	rcp	rsk	rpa	rru	cau		csc		bli	tna			eco
		x	C03373	Aminoimidazole ribotide;	C04640	2-(Formamido)-N1-(5'-phosphoribosyl)acetamidine;	6.3.3.1	phosphoribosylformylglycinamidine cyclo-ligase;	map00230	Purine metabolism	rcp	rsk	rpa	rru	cau	cac	csc	cth	bli	tna	cbe	cpf	eco
		x	C00130	IMP;	C04734	1-(5'-Phosphoribosyl)-5-formamido-4-imidazolecarboxamide;	2.1.2.3	phosphoribosylaminoimidazolecarboxamide formyltransferase;	map00230	Purine metabolism	rcp	rsk	rpa	rru	cau	cac	csc	cth	bli	tna	cbe	cpf	eco
		x	C04376	5'-Phosphoribosyl-N-formylglycinamide;	C04640	2-(Formamido)-N1-(5'-phosphoribosyl)acetamidine;	6.3.5.3	phosphoribosylformylglycinamidine synthase;	map00230	Purine metabolism	rcp	rsk	rpa	rru	cau	cac	csc	cth	bli	tna	cbe	cpf	eco
		x	C00130	IMP;	C03794	N6-(1,2-Dicarboxyethyl)-AMP;	6.3.4.4	adenylosuccinate synthase;	map00230	Purine metabolism	rcp	rsk	rpa	rru	cau	cac	csc	cth	bli	tna	cbe	cpf	eco
		x	C00020	AMP;	C03794	N6-(1,2-Dicarboxyethyl)-AMP;	4.3.2.2	adenylosuccinate lyase;	map00230	Purine metabolism	rcp	rsk	rpa	rru	cau	cac	csc	cth	bli	tna	cbe	cpf	eco
		x	C00020	AMP;	C00212	Adenosine	3.1.3.5	5'-nucleotidase;	map00230	Purine metabolism	rcp	rsk	rpa	rru	cau			cth		tna	cbe		eco
		x	C00020	AMP;	C00147	Adenine;	2.4.2.7	adenine phosphoribosyltransferase;	map00230	Purine metabolism	rcp	rsk	rpa	rru	cau	cac	csc	cth	bli	tna	cbe	cpf	eco
		x	C04677	1-(5'-Phosphoribosyl)-5-amino-4-imidazolecarboxamide;	C04734	1-(5'-Phosphoribosyl)-5-formamido-4-imidazolecarboxamide;	2.1.2.3	phosphoribosylaminoimidazolecarboxamide formyltransferase;	map00230	Purine metabolism	rcp	rsk	rpa	rru	cau	cac	csc	cth	bli	tna	cbe	cpf	eco
		x	C00655	Xanthosine 5'-phosphate;	C01762	Xanthosine	3.1.3.5	5'-nucleotidase;	map00230	Purine metabolism	rcp	rsk	rpa	rru	cau			cth		tna	cbe		eco
		x	C00385	Xanthine	C00655	Xanthosine 5'-phosphate;	2.4.2.22	xanthine phosphoribosyltransferase;	map00230	Purine metabolism	rcp	rsk	rpa	rru	cau	cac			bli		cbe	cpf	eco
		x	C00046	RNA;	C00075	UTP;	2.7.7.6	DNA-directed RNA polymerase;	map00240	Pyrimidine metabolism	rcp	rsk	rpa	rru	cau	cac	csc	cth	bli	tna	cbe	cpf	eco
		x	C05345	beta-D-Fructose 6-phosphate	C05382	Sedoheptulose 7-phosphate;	2.2.1.2	transaldolase;	map00030	Pentose phosphate pathway	rcp	rsk	rpa	rru	cau	cac	csc		bli	tna	cbe	cpf	eco
		x	C00279	D-Erythrose 4-phosphate	C05345	beta-D-Fructose 6-phosphate	2.2.1.1	transketolase;	map00030	Pentose phosphate pathway	rcp	rsk	rpa	rru	cau	cac	csc	cth	bli	tna	cbe	cpf	eco
		x	C05223	Dodecanoyl-[acyl-carrier protein];	C05758	trans-Dodec-2-enoyl-[acp];	2.3.1.-	<Transferases; Acyltransferases; Transferring groups other than amino-acyl groups>	map00061	Fatty acid biosynthesis	rcp	rsk	rpa	rru	cau	cac			bli	tna	cbe	cpf	eco
		x	C00025	L-Glutamate;	C00026	2-Oxoglutarate;	1.4.1.14	glutamate synthase (NADH);	map00250	Alanine, aspartate and glutamate metabolism	rcp	rsk	rpa	rru	cau	cac	csc	cth	bli	tna	cbe	cpf	eco
		x	C00074	Phosphoenolpyruvate;	C00631	2-Phospho-D-glycerate;	4.2.1.11	phosphopyruvate hydratase;	map00010	Glycolysis / Gluconeogenesis	rcp	rsk	rpa	rru	cau	cac	csc	cth	bli	tna	cbe	cpf	eco
		x	C00002	ATP;	C00008	ADP;	2.7.4.6	nucleoside-diphosphate kinase;	map00230	Purine metabolism	rcp	rsk	rpa	rru	cau			cth	bli		cbe	cpf	eco
		x	C00002	ATP;	C00008	ADP;	2.7.1.40	pyruvate kinase;	map00230	Purine metabolism	rcp	rsk	rpa	rru	cau	cac	csc		bli	tna	cbe	cpf	eco
		x	C00025	L-Glutamate;	C00064	L-Glutamine;	6.3.1.2	glutamate---ammonia ligase;	map00250; map00330; map00910	Alanine, aspartate and glutamate metabolism; Arginine and proline metabolism; Nitrogen metabolism	rcp	rsk	rpa	rru	cau	cac	csc	cth	bli	tna	cbe	cpf	eco
		x	C00064	L-Glutamine;	C00169	Carbamoyl phosphate	6.3.5.5	carbamoyl-phosphate synthase (glutamine-hydrolysing);	map00240; map00250	Pyrimidine metabolism; Alanine, aspartate and glutamate metabolism	rcp	rsk	rpa	rru	cau	cac	csc	cth	bli	tna	cbe	cpf	eco
		x	C00169	Carbamoyl phosphate	C00438	N-Carbamoyl-L-aspartate	2.1.3.2	aspartate carbamoyltransferase;	map00240; map00250	Pyrimidine metabolism; Alanine, aspartate and glutamate metabolism	rcp	rsk	rpa	rru	cau	cac	csc	cth	bli	tna	cbe	cpf	eco
		x	C00337	(S)-Dihydroorotate;	C00438	N-Carbamoyl-L-aspartate	3.5.2.3	dihydroorotase;	map00240	Pyrimidine metabolism	rcp	rsk	rpa	rru	cau	cac	csc	cth	bli	tna	cbe	cpf	eco
		x	C01250	N-Acetyl-L-glutamate 5-semialdehyde;	C04133	N-Acetyl-L-glutamate 5-phosphate;	1.2.1.38	N-acetyl-gamma-glutamyl-phosphate reductase;	map00330	Arginine and proline metabolism	rcp	rsk	rpa	rru	cau	cac	csc	cth	bli	tna	cbe		eco
		x	C00065	L-Serine;	C00078	L-Tryptophan;	4.2.1.20	tryptophan synthase;	map00260	Glycine, serine and threonine metabolism	rcp	rsk	rpa	rru	cau	cac	csc	cth	bli	tna	cbe		eco
		x	C00078	L-Tryptophan;	C00463	Indole;	4.2.1.20	tryptophan synthase;	map00400	Phenylalanine, tyrosine and tryptophan biosynthesis	rcp	rsk	rpa	rru	cau	cac	csc	cth	bli	tna	cbe		eco
		x	C00463	Indole;	C03506	Indoleglycerol phosphate;	4.2.1.20	tryptophan synthase;	map00400	Phenylalanine, tyrosine and tryptophan biosynthesis	rcp	rsk	rpa	rru	cau	cac	csc	cth	bli	tna	cbe		eco
		x	C01302	1-(2-Carboxyphenylamino)-1-deoxy-D-ribulose 5-phosphate	C03506	Indoleglycerol phosphate;	4.1.1.48	indole-3-glycerol-phosphate synthase;	map00400	Phenylalanine, tyrosine and tryptophan biosynthesis	rcp	rsk	rpa	rru	cau	cac	csc	cth	bli	tna	cbe		eco
		x	C00311	Isocitrate;	C00417	cis-Aconitate;	4.2.1.3	aconitate hydratase;	map00020; map00630; map00720	Citrate cycle (TCA cycle); Glyoxylate and dicarboxylate metabolism; Reductive carboxylate cycle (CO2 fixation)	rcp	rsk	rpa	rru	cau	cac	csc	cth	bli		cbe		eco
		x	C00111	Glycerone phosphate;	C00118	D-Glyceraldehyde 3-phosphate;	5.3.1.1	triose-phosphate isomerase;	map00010; map00051; map00562; map00710	Glycolysis / Gluconeogenesis; Fructose and mannose metabolism; Inositol phosphate metabolism; Carbon fixation in photosynthetic organisms	rcp	rsk	rpa	rru	cau	cac	csc	cth	bli	tna	cbe	cpf	eco
		x	C00117	D-Ribose 5-phosphate;	C05382	Sedoheptulose 7-phosphate;	2.2.1.1	transketolase;	map00030; map00710	Pentose phosphate pathway; Carbon fixation in photosynthetic organisms	rcp	rsk	rpa	rru	cau	cac	csc	cth	bli	tna	cbe	cpf	eco
		x	C05761	Tetradecanoyl-[acp];	C05762	3-Oxohexadecanoyl-[acp];	2.3.1.-	<Transferases; Acyltransferases; Transferring groups other than amino-acyl groups>	map00061	Fatty acid biosynthesis	rcp	rsk	rpa	rru	cau	cac			bli	tna	cbe	cpf	eco
		x	C04619	(3R)-3-Hydroxydecanoyl-[acyl-carrier protein];	C05753	3-Oxodecanoyl-[acp];	2.3.1.-	<Transferases; Acyltransferases; Transferring groups other than amino-acyl groups>	map00061	Fatty acid biosynthesis	rcp	rsk	rpa	rru	cau	cac			bli	tna	cbe	cpf	eco
		x	C04454	5-Amino-6-(5'-phosphoribitylamino)uracil;	C04732	5-Amino-6-(1-D-ribitylamino)uracil;	3.1.3.-	<Hydrolases; Acting on ester bonds; Phosphoric monoester hydrolases>	map00740	Riboflavin metabolism	rcp	rsk	rpa	rru	cau	cac		cth	bli				eco
		x	C04332	6,7-Dimethyl-8-(1-D-ribityl)lumazine	C04732	5-Amino-6-(1-D-ribitylamino)uracil;	2.5.1.-	<Transferases; Transferring alkyl or aryl groups, other than methyl groups; Transferring alkyl or aryl groups, other than methyl groups>	map00740	Riboflavin metabolism	rcp	rsk	rpa	rru	cau	cac	csc	cth	bli	tna	cbe	cpf	eco
		x	C00255	Riboflavin;	C04332	6,7-Dimethyl-8-(1-D-ribityl)lumazine	2.5.1.9	riboflavin synthase;	map00740	Riboflavin metabolism	rcp	rsk	rpa	rru	cau	cac	csc	cth	bli	tna	cbe	cpf	eco
		x	C00061	FMN;	C00255	Riboflavin;	2.7.1.26	riboflavin kinase;	map00740	Riboflavin metabolism	rcp	rsk	rpa	rru	cau	cac	csc	cth	bli	tna	cbe	cpf	eco
		x	C00016	FAD;	C00061	FMN;	2.7.7.2	FAD synthetase;	map00740	Riboflavin metabolism	rcp	rsk	rpa	rru	cau	cac	csc	cth	bli	tna	cbe	cpf	eco
		x	C00112	CDP;	C00705	dCDP;	1.17.4.1	ribonucleoside-diphosphate reductase;	map00240	Pyrimidine metabolism	rcp	rsk	rpa	rru	cau	cac		cth	bli	tna	cbe	cpf	eco
		x	C00352	D-Glucosamine 6-phosphate;	C05345	beta-D-Fructose 6-phosphate	2.6.1.16	glutamine---fructose-6-phosphate transaminase (isomerizing);	map00520	Amino sugar and nucleotide sugar metabolism	rcp	rsk	rpa	rru	cau	cac	csc	cth	bli	tna	cbe	cpf	eco
		x	C00062	L-Arginine;	C03406	N-(L-Arginino)succinate;	4.3.2.1	argininosuccinate lyase;	map00330	Arginine and proline metabolism	rcp	rsk	rpa	rru	cau	cac	csc	cth	bli	tna	cbe	cpf	eco
		x	C00026	2-Oxoglutarate;	C16254	[Dihydrolipoyllysine-residue succinyltransferase]	1.2.4.2	oxoglutarate dehydrogenase (succinyl-transferring);	map00020	Citrate cycle (TCA cycle)	rcp	rsk	rpa	rru	cau				bli				eco
		x	C04620	(3R)-3-Hydroxyoctanoyl-[acyl-carrier protein];	C05750	3-Oxooctanoyl-[acp];	1.1.1.100	3-oxoacyl-[acyl-carrier-protein] reductase;	map00061	Fatty acid biosynthesis	rcp	rsk	rpa	rru	cau	cac	csc	cth	bli	tna	cbe	cpf	eco
		x	C00078	L-Tryptophan;	C03506	Indoleglycerol phosphate;	4.2.1.20	tryptophan synthase;	map00400	Phenylalanine, tyrosine and tryptophan biosynthesis	rcp	rsk	rpa	rru	cau	cac	csc	cth	bli	tna	cbe		eco
		x	C05747	(R)-3-Hydroxyhexanoyl-[acp];	C05748	trans-Hex-2-enoyl-[acp];	4.2.1.-	<Lyases; Carbon-oxygen lyases; Hydro-lyases>	map00061	Fatty acid biosynthesis	rcp	rsk	rpa	rru	cau	cac	csc	cth	bli	tna	cbe	cpf	eco
		x	C00295	Orotate;	C00337	(S)-Dihydroorotate;	1.3.3.1	dihydroorotate oxidase;	map00240	Pyrimidine metabolism	rcp	rsk	rpa	rru	cau	cac	csc	cth	bli	tna	cbe	cpf	eco
		x	C05223	Dodecanoyl-[acyl-carrier protein];	C05759	3-Oxotetradecanoyl-[acp];	2.3.1.-	<Transferases; Acyltransferases; Transferring groups other than amino-acyl groups>	map00061	Fatty acid biosynthesis	rcp	rsk	rpa	rru	cau	cac			bli	tna	cbe	cpf	eco
		x	C00037	Glycine;	C01242	S-Aminomethyldihydrolipoylprotein;	1.4.4.2	glycine dehydrogenase (decarboxylating);	map00260	Glycine, serine and threonine metabolism	rcp	rsk	rpa	rru	cau				bli	tna			eco
		x	C00249	Hexadecanoic acid;	C05764	Hexadecanoyl-[acp];	2.3.1.-	<Transferases; Acyltransferases; Transferring groups other than amino-acyl groups>	map00061; map01040	Fatty acid biosynthesis; Biosynthesis of unsaturated fatty acids	rcp	rsk	rpa	rru	cau	cac			bli	tna	cbe	cpf	eco
		x	C01302	1-(2-Carboxyphenylamino)-1-deoxy-D-ribulose 5-phosphate	C04302	N-(5-Phospho-D-ribosyl)anthranilate;	5.3.1.24	phosphoribosylanthranilate isomerase;	map00400	Phenylalanine, tyrosine and tryptophan biosynthesis	rcp	rsk	rpa	rru	cau	cac	csc	cth	bli	tna	cbe		eco
		x	C00075	UTP;	C00105	UMP;	3.6.1.19	nucleoside-triphosphate diphosphatase;	map00240	Pyrimidine metabolism	rcp	rsk	rpa	rru	cau					tna			eco
		x	C00117	D-Ribose 5-phosphate;	C00199	D-Ribulose 5-phosphate	5.3.1.6	ribose-5-phosphate isomerase;	map00030; map00710	Pentose phosphate pathway; Carbon fixation in photosynthetic organisms	rcp	rsk	rpa	rru	cau	cac	csc	cth	bli	tna	cbe	cpf	eco
		x	C00130	IMP;	C00294	Inosine	3.1.3.5	5'-nucleotidase;	map00230	Purine metabolism	rcp	rsk	rpa	rru	cau			cth		tna	cbe		eco
		x	C00295	Orotate;	C01103	Orotidine 5'-phosphate;	2.4.2.10	orotate phosphoribosyltransferase;	map00240	Pyrimidine metabolism	rcp	rsk	rpa	rru	cau	cac	csc		bli	tna	cbe	cpf	eco
		x	C05763	trans-Hexadec-2-enoyl-[acp];	C05764	Hexadecanoyl-[acp];	2.3.1.-	<Transferases; Acyltransferases; Transferring groups other than amino-acyl groups>	map00061	Fatty acid biosynthesis	rcp	rsk	rpa	rru	cau	cac			bli	tna	cbe	cpf	eco
		x	C00385	Xanthine	C01762	Xanthosine	2.4.2.-	<Transferases; Glycosyltransferases; Pentosyltransferases>	map00230	Purine metabolism	rcp	rsk	rpa	rru	cau	cac	csc	cth	bli	tna	cbe		eco
		x	C03838	5'-Phosphoribosylglycinamide;	C04376	5'-Phosphoribosyl-N-formylglycinamide;	2.1.2.2	phosphoribosylglycinamide formyltransferase;	map00230	Purine metabolism	rcp	rsk	rpa	rru	cau	cac	csc	cth	bli	tna	cbe	cpf	eco
		x	C05745	Butyryl-[acp];	C05746	3-Oxohexanoyl-[acp];	2.3.1.-	<Transferases; Acyltransferases; Transferring groups other than amino-acyl groups>	map00061	Fatty acid biosynthesis	rcp	rsk	rpa	rru	cau	cac			bli	tna	cbe	cpf	eco
		x	C00024	Acetyl-CoA;	C00033	Acetate;	6.2.1.1	acetate---CoA ligase;	map00010; map00620; map00720	Glycolysis / Gluconeogenesis; Pyruvate metabolism; Reductive carboxylate cycle (CO2 fixation)	rcp	rsk	rpa	rru	cau			cth	bli				eco
		x	C05761	Tetradecanoyl-[acp];	C05762	3-Oxohexadecanoyl-[acp];	2.3.1.179	beta-ketoacyl-acyl-carrier-protein synthase II;	map00061	Fatty acid biosynthesis	rcp	rsk	rpa	rru	cau	cac	csc	cth	bli	tna	cbe	cpf	eco
		x	C00008	ADP;	C00020	AMP;	2.7.4.3	adenylate kinase;	map00230	Purine metabolism	rcp	rsk	rpa	rru	cau	cac	csc	cth	bli	tna	cbe	cpf	eco
		x	C02739	1-(5-Phospho-D-ribosyl)-ATP;	C02741	Phosphoribosyl-AMP;	3.6.1.31	phosphoribosyl-ATP diphosphatase;	map00340	Histidine metabolism	rcp	rsk	rpa	rru	cau	cac	csc	cth	bli	tna	cbe		eco
		x	C02741	Phosphoribosyl-AMP;	C04896	5-(5-Phospho-D-ribosylaminoformimino)-1-(5-phosphoribosyl)-	3.5.4.19	phosphoribosyl-AMP cyclohydrolase;	map00340	Histidine metabolism	rcp	rsk	rpa	rru	cau	cac	csc	cth	bli	tna	cbe		eco
		x	C04896	5-(5-Phospho-D-ribosylaminoformimino)-1-(5-phosphoribosyl)-	C04916	N-(5'-Phospho-D-1'-ribulosylformimino)-5-amino-1-(5''-phospho-D-	5.3.1.16	1-(5-phosphoribosyl)-5-[(5-	map00340	Histidine metabolism	rcp	rsk	rpa	rru	cau	cac	csc	cth	bli	tna	cbe		eco
		x	C04618	(3R)-3-Hydroxybutanoyl-[acyl-carrier protein];	C05744	Acetoacetyl-[acp];	1.1.1.100	3-oxoacyl-[acyl-carrier-protein] reductase;	map00061	Fatty acid biosynthesis	rcp	rsk	rpa	rru	cau	cac	csc	cth	bli	tna	cbe	cpf	eco
Subsystem 2	7.770007770007769E-4										rcp	rsk	rpa	rru	cau
		i	C00100	Propanoyl-CoA;	C00163	Propanoate;	6.2.1.17	propionate---CoA ligase;	map00640	Propanoate metabolism	rcp	rsk	rpa	rru	cau								eco
		s	C00100	Propanoyl-CoA;	C00683	(S)-Methylmalonyl-CoA;	6.4.1.3	propionyl-CoA carboxylase;	map00280; map00640	Valine, leucine and isoleucine degradation; Propanoate metabolism	rcp	rsk	rpa	rru	cau		csc	cth	bli	tna
		x	C00100	Propanoyl-CoA;	C00163	Propanoate;	6.2.1.1	acetate---CoA ligase;	map00640	Propanoate metabolism	rcp	rsk	rpa	rru	cau			cth	bli				eco
Subsystem 3	7.770007770007769E-4										rcp	rsk	rpa	rru	cau
		i	C06503	Hydrogenobyrinate a,c diamide;	C06504	Cob(II)yrinate a,c diamide;	6.6.1.2	cobaltochelatase;	map00860	Porphyrin and chlorophyll metabolism	rcp	rsk	rpa	rru	cau
		x	C06399	Hydrogenobyrinate;	C06503	Hydrogenobyrinate a,c diamide;	6.3.5.9	hydrogenobyrinic acid a,c-diamide synthase (glutamine-hydrolysing);	map00860	Porphyrin and chlorophyll metabolism	rcp	rsk	rpa	rru	cau	cac					cbe
		x	C06399	Hydrogenobyrinate;	C06408	Precorrin 8X;	5.4.1.2	precorrin-8X methylmutase;	map00860	Porphyrin and chlorophyll metabolism	rcp	rsk	rpa	rru	cau	cac					cbe	cpf
		x	C06319	Precorrin 6Y;	C06408	Precorrin 8X;	1.-.-.-	<Oxidoreductases>	map00860	Porphyrin and chlorophyll metabolism	rcp	rsk	rpa	rru	cau	cac	csc		bli		cbe	cpf	eco
		x	C06319	Precorrin 6Y;	C06408	Precorrin 8X;	2.1.1.132	precorrin-6Y C5,15-methyltransferase (decarboxylating);	map00860	Porphyrin and chlorophyll metabolism	rcp	rsk	rpa	rru	cau	cac					cbe	cpf
		x	C05773	Cobyrinate;	C06504	Cob(II)yrinate a,c diamide;	6.3.1.-	<Ligases; Forming carbon-nitrogen bonds; Acid--ammonia (or amine) ligases (amide synthases)>	map00860	Porphyrin and chlorophyll metabolism	rcp	rsk	rpa	rru	cau	cac					cbe
		x	C05773	Cobyrinate;	C11545	Cobalt-precorrin 8	5.4.1.2	precorrin-8X methylmutase;	map00860	Porphyrin and chlorophyll metabolism	rcp	rsk	rpa	rru	cau	cac					cbe	cpf
		x	C11545	Cobalt-precorrin 8	C16244	Cobalt-precorrin 7	1.-.-.-	<Oxidoreductases>	map00860	Porphyrin and chlorophyll metabolism	rcp	rsk	rpa	rru	cau	cac	csc		bli		cbe	cpf	eco
		x	C11543	Cobalt-dihydro-precorrin 6;	C16244	Cobalt-precorrin 7	2.1.1.132	precorrin-6Y C5,15-methyltransferase (decarboxylating);	map00860	Porphyrin and chlorophyll metabolism	rcp	rsk	rpa	rru	cau	cac					cbe	cpf
Subsystem 4	7.770007770007769E-4										rcp	rsk	rpa	rru	cau
		i	C02191	Protoporphyrin;	C03516	Magnesium protoporphyrin;	6.6.1.1	magnesium chelatase;	map00860	Porphyrin and chlorophyll metabolism	rcp	rsk	rpa	rru	cau
		x	C03516	Magnesium protoporphyrin;	C04536	Magnesium protoporphyrin monomethyl ester;	2.1.1.11	magnesium protoporphyrin IX methyltransferase	map00860	Porphyrin and chlorophyll metabolism	rcp	rsk	rpa	rru	cau
Subsystem 5	7.770007770007769E-4										rcp	rsk	rpa	rru	cau
		i	C00164	Acetoacetate;	C01089	(R)-3-Hydroxybutanoate;	1.1.1.30	3-hydroxybutyrate dehydrogenase;	map00072; map00650	Synthesis and degradation of ketone bodies; Butanoate metabolism	rcp	rsk	rpa	rru	cau
		x	C00164	Acetoacetate;	C00356	(S)-3-Hydroxy-3-methylglutaryl-CoA;	4.1.3.4	hydroxymethylglutaryl-CoA lyase;	map00072; map00280; map00650	Synthesis and degradation of ketone bodies; Valine, leucine and isoleucine degradation; Butanoate metabolism	rcp	rsk	rpa	rru	cau				bli
Subsystem 6	7.770007770007769E-4										rcp	rsk	rpa	rru	cau
		i	C00353	Geranylgeranyl diphosphate;	C00448	trans,trans-Farnesyl diphosphate;	2.5.1.29	farnesyltranstransferase;	map00900	Terpenoid backbone biosynthesis	rcp	rsk	rpa	rru	cau
		x	C00129	Isopentenyl diphosphate;	C00448	trans,trans-Farnesyl diphosphate;	2.5.1.29	farnesyltranstransferase;	map00900	Terpenoid backbone biosynthesis	rcp	rsk	rpa	rru	cau
		x	C00129	Isopentenyl diphosphate;	C00448	trans,trans-Farnesyl diphosphate;	2.5.1.10	geranyltranstransferase;	map00900	Terpenoid backbone biosynthesis	rcp	rsk	rpa	rru	cau	cac	csc	cth	bli	tna	cbe	cpf	eco
		x	C00341	Geranyl diphosphate	C00448	trans,trans-Farnesyl diphosphate;	2.5.1.10	geranyltranstransferase;	map00900	Terpenoid backbone biosynthesis	rcp	rsk	rpa	rru	cau	cac	csc	cth	bli	tna	cbe	cpf	eco
		x	C00235	Dimethylallyl diphosphate;	C00341	Geranyl diphosphate	2.5.1.10	geranyltranstransferase;	map00900	Terpenoid backbone biosynthesis	rcp	rsk	rpa	rru	cau	cac	csc	cth	bli	tna	cbe	cpf	eco
		x	C00235	Dimethylallyl diphosphate;	C04432	tRNA containing 6-isopentenyladenosine	2.5.1.75	tRNA dimethylallyltransferase;	map00908	Zeatin biosynthesis	rcp	rsk	rpa	rru	cau	cac	csc	cth	bli	tna	cbe	cpf	eco
		x	C00235	Dimethylallyl diphosphate;	C00341	Geranyl diphosphate	2.5.1.29	farnesyltranstransferase;	map00900	Terpenoid backbone biosynthesis	rcp	rsk	rpa	rru	cau
		x	C00129	Isopentenyl diphosphate;	C00341	Geranyl diphosphate	2.5.1.29	farnesyltranstransferase;	map00900	Terpenoid backbone biosynthesis	rcp	rsk	rpa	rru	cau
		x	C00129	Isopentenyl diphosphate;	C00353	Geranylgeranyl diphosphate;	2.5.1.29	farnesyltranstransferase;	map00900	Terpenoid backbone biosynthesis	rcp	rsk	rpa	rru	cau
		x	C00353	Geranylgeranyl diphosphate;	C05413	Phytoene	2.5.1.32	phytoene synthase;	map00906	Carotenoid biosynthesis	rcp	rsk	rpa	rru	cau
		x	C05413	Phytoene	C05414	Phytofluene	1.14.99.-	<Oxidoreductases; Acting on paired donors with incorporation of molecular oxygen; Miscellaneous>	map00906	Carotenoid biosynthesis	rcp	rsk	rpa	rru	cau
		x	C00341	Geranyl diphosphate	C00448	trans,trans-Farnesyl diphosphate;	2.5.1.29	farnesyltranstransferase;	map00900	Terpenoid backbone biosynthesis	rcp	rsk	rpa	rru	cau
		x	C00353	Geranylgeranyl diphosphate;	C05427	Phytyl diphosphate	1.3.1.83	geranylgeranyl diphosphate reductase;	map00900	Terpenoid backbone biosynthesis	rcp	rsk	rpa	rru	cau
		x	C00129	Isopentenyl diphosphate;	C00341	Geranyl diphosphate	2.5.1.10	geranyltranstransferase;	map00900	Terpenoid backbone biosynthesis	rcp	rsk	rpa	rru	cau	cac	csc	cth	bli	tna	cbe	cpf	eco
		x	C05414	Phytofluene	C05430	zeta-Carotene	1.14.99.-	<Oxidoreductases; Acting on paired donors with incorporation of molecular oxygen; Miscellaneous>	map00906	Carotenoid biosynthesis	rcp	rsk	rpa	rru	cau
		x	C05430	zeta-Carotene	C05431	Neurosporene	5.-.-.-	<Isomerases>	map00906	Carotenoid biosynthesis	rcp	rsk	rpa	rru	cau	cac	csc	cth	bli	tna	cbe	cpf	eco
		x	C05431	Neurosporene	C05432	Lycopene	5.-.-.-	<Isomerases>	map00906	Carotenoid biosynthesis	rcp	rsk	rpa	rru	cau	cac	csc	cth	bli	tna	cbe	cpf	eco
		x	C05431	Neurosporene	C05432	Lycopene	1.14.99.-	<Oxidoreductases; Acting on paired donors with incorporation of molecular oxygen; Miscellaneous>	map00906	Carotenoid biosynthesis	rcp	rsk	rpa	rru	cau
		x	C05430	zeta-Carotene	C05431	Neurosporene	1.14.99.-	<Oxidoreductases; Acting on paired donors with incorporation of molecular oxygen; Miscellaneous>	map00906	Carotenoid biosynthesis	rcp	rsk	rpa	rru	cau
Subsystem 7	7.770007770007769E-4										rcp	rsk	rpa	rru	cau
		i	C03069	3-Methylcrotonyl-CoA;	C03231	3-Methylglutaconyl-CoA;	6.4.1.4	methylcrotonoyl-CoA carboxylase;	map00280	Valine, leucine and isoleucine degradation	rcp	rsk	rpa	rru	cau
Subsystem 8	7.770007770007769E-4										rcp	rsk	rpa	rru	cau
		i	C05307	Chlorophyll b	C16541	Chlorophyllide b	2.5.1.62	chlorophyll synthase	map00860	Porphyrin and chlorophyll metabolism	rcp	rsk	rpa	rru	cau
Subsystem 9	7.770007770007769E-4										rcp	rsk	rpa	rru	cau
		i	C02139	Chlorophyllide;	C05306	Chlorophyll a	2.5.1.62	chlorophyll synthase	map00860	Porphyrin and chlorophyll metabolism	rcp	rsk	rpa	rru	cau
		x	C02139	Chlorophyllide;	C02880	Protochlorophyllide	1.18.-.-	<Oxidoreductases; Acting on iron-sulfur proteins as donors>	map00860	Porphyrin and chlorophyll metabolism	rcp	rsk	rpa	rru	cau
		x	C02880	Protochlorophyllide	C11831	Divinylprotochlorophyllide;	1.-.-.-	<Oxidoreductases>	map00860	Porphyrin and chlorophyll metabolism	rcp	rsk	rpa	rru	cau	cac	csc		bli		cbe	cpf	eco
Subsystem 10	0.004662004662004662										rcp	rsk	rpa	rru	cau								eco
		i	C00199	D-Ribulose 5-phosphate	C01182	D-Ribulose 1,5-bisphosphate	2.7.1.19	phosphoribulokinase;	map00710	Carbon fixation in photosynthetic organisms	rcp	rsk	rpa	rru	cau								eco
		x	C00199	D-Ribulose 5-phosphate	C00231	D-Xylulose 5-phosphate	5.1.3.1	ribulose-phosphate 3-epimerase;	map00030; map00040; map00710	Pentose phosphate pathway; Pentose and glucuronate interconversions; Carbon fixation in photosynthetic organisms	rcp	rsk	rpa	rru	cau	cac	csc	cth	bli	tna	cbe	cpf	eco
		x	C00117	D-Ribose 5-phosphate;	C00199	D-Ribulose 5-phosphate	5.3.1.6	ribose-5-phosphate isomerase;	map00030; map00710	Pentose phosphate pathway; Carbon fixation in photosynthetic organisms	rcp	rsk	rpa	rru	cau	cac	csc	cth	bli	tna	cbe	cpf	eco
		x	C00117	D-Ribose 5-phosphate;	C05382	Sedoheptulose 7-phosphate;	2.2.1.1	transketolase;	map00030; map00710	Pentose phosphate pathway; Carbon fixation in photosynthetic organisms	rcp	rsk	rpa	rru	cau	cac	csc	cth	bli	tna	cbe	cpf	eco
Subsystem 11	0.006993006993006993										rcp	rsk	rpa		cau
		i	C00103	D-Glucose 1-phosphate;	C00842	dTDP-glucose;	2.7.7.33	glucose-1-phosphate cytidylyltransferase;	map00521; map00523	Streptomycin biosynthesis; Polyketide sugar unit biosynthesis	rcp	rsk	rpa		cau			cth
		s	C00688	dTDP-4-dehydro-6-deoxy-L-mannose;	C03319	dTDP-6-deoxy-L-mannose;	1.1.1.133	dTDP-4-dehydrorhamnose reductase;	map00521; map00523	Streptomycin biosynthesis; Polyketide sugar unit biosynthesis	rcp	rsk	rpa	rru	cau	cac				tna	cbe	cpf	eco
		x	C00103	D-Glucose 1-phosphate;	C00501	CDP-glucose;	2.7.7.33	glucose-1-phosphate cytidylyltransferase;	map00500; map00520	Starch and sucrose metabolism; Amino sugar and nucleotide sugar metabolism	rcp	rsk	rpa		cau			cth
		x	C00842	dTDP-glucose;	C11907	4,6-Dideoxy-4-oxo-dTDP-D-glucose;	4.2.1.46	dTDP-glucose 4,6-dehydratase;	map00521; map00523; map01055	Streptomycin biosynthesis; Polyketide sugar unit biosynthesis; Biosynthesis of vancomycin group antibiotics	rcp	rsk	rpa	rru	cau	cac		cth		tna	cbe	cpf	eco
		x	C00103	D-Glucose 1-phosphate;	C00842	dTDP-glucose;	2.7.7.24	glucose-1-phosphate thymidylyltransferase;	map00521; map00523	Streptomycin biosynthesis; Polyketide sugar unit biosynthesis	rcp	rsk	rpa	rru	cau	cac				tna	cbe	cpf	eco
		x	C00103	D-Glucose 1-phosphate;	C00498	ADP-glucose;	2.7.7.27	glucose-1-phosphate adenylyltransferase;	map00500; map00520	Starch and sucrose metabolism; Amino sugar and nucleotide sugar metabolism	rcp	rsk	rpa	rru	cau	cac	csc	cth	bli	tna	cbe		eco
		x	C00688	dTDP-4-dehydro-6-deoxy-L-mannose;	C11907	4,6-Dideoxy-4-oxo-dTDP-D-glucose;	5.1.3.13	dTDP-4-dehydrorhamnose 3,5-epimerase;	map00521; map00523	Streptomycin biosynthesis; Polyketide sugar unit biosynthesis	rcp	rsk	rpa	rru	cau	cac		cth		tna	cbe	cpf	eco
Subsystem 12	0.006993006993006993										rcp	rsk	rpa	rru
		i	C01187	3-Deoxy-D-manno-octulosonate;	C04121	CMP-3-deoxy-D-manno-octulosonate;	2.7.7.38	3-deoxy-manno-octulosonate cytidylyltransferase;	map00540	Lipopolysaccharide biosynthesis	rcp	rsk	rpa	rru									eco
		s	C00022	Pyruvate;	C00133	D-Alanine;	2.6.1.21	D-amino-acid transaminase;	map00473	D-Alanine metabolism	rcp	rsk	rpa	rru		cac			bli		cbe
		x	C00022	Pyruvate;	C00204	2-Dehydro-3-deoxy-D-gluconate;	4.2.1.-	<Lyases; Carbon-oxygen lyases; Hydro-lyases>	map00030; map00040	Pentose phosphate pathway; Pentose and glucuronate interconversions	rcp	rsk	rpa	rru	cau	cac	csc	cth	bli	tna	cbe	cpf	eco
		x	C00022	Pyruvate;	C00024	Acetyl-CoA;	1.8.1.4	dihydrolipoyl dehydrogenase;	map00010; map00020; map00620	Glycolysis / Gluconeogenesis; Citrate cycle (TCA cycle); Pyruvate metabolism	rcp	rsk	rpa	rru	cau		csc		bli	tna			eco
		x	C00024	Acetyl-CoA;	C03939	Acetyl-[acyl-carrier protein]	2.3.1.-	<Transferases; Acyltransferases; Transferring groups other than amino-acyl groups>	map00061	Fatty acid biosynthesis	rcp	rsk	rpa	rru	cau	cac			bli	tna	cbe	cpf	eco
		x	C03939	Acetyl-[acyl-carrier protein]	C05744	Acetoacetyl-[acp];	2.3.1.-	<Transferases; Acyltransferases; Transferring groups other than amino-acyl groups>	map00061	Fatty acid biosynthesis	rcp	rsk	rpa	rru	cau	cac			bli	tna	cbe	cpf	eco
		x	C00024	Acetyl-CoA;	C03939	Acetyl-[acyl-carrier protein]	2.3.1.180	beta-ketoacyl-acyl-carrier-protein synthase III;	map00061	Fatty acid biosynthesis	rcp	rsk	rpa	rru	cau	cac	csc	cth	bli		cbe	cpf	eco
		x	C00024	Acetyl-CoA;	C00083	Malonyl-CoA;	6.4.1.2	acetyl-CoA carboxylase;	map00061; map00253; map00620; map00640	Fatty acid biosynthesis; Tetracycline biosynthesis; Pyruvate metabolism; Propanoate metabolism	rcp	rsk	rpa	rru	cau	cac			bli		cbe	cpf	eco
		x	C01209	Malonyl-[acyl-carrier protein]	C05744	Acetoacetyl-[acp];	2.3.1.-	<Transferases; Acyltransferases; Transferring groups other than amino-acyl groups>	map00061	Fatty acid biosynthesis	rcp	rsk	rpa	rru	cau	cac			bli	tna	cbe	cpf	eco
		x	C01209	Malonyl-[acyl-carrier protein]	C05750	3-Oxooctanoyl-[acp];	2.3.1.-	<Transferases; Acyltransferases; Transferring groups other than amino-acyl groups>	map00061	Fatty acid biosynthesis	rcp	rsk	rpa	rru	cau	cac			bli	tna	cbe	cpf	eco
		x	C01209	Malonyl-[acyl-carrier protein]	C05762	3-Oxohexadecanoyl-[acp];	2.3.1.179	beta-ketoacyl-acyl-carrier-protein synthase II;	map00061	Fatty acid biosynthesis	rcp	rsk	rpa	rru	cau	cac	csc	cth	bli	tna	cbe	cpf	eco
		x	C04633	(3R)-3-Hydroxypalmitoyl-[acyl-carrier protein];	C05762	3-Oxohexadecanoyl-[acp];	2.3.1.-	<Transferases; Acyltransferases; Transferring groups other than amino-acyl groups>	map00061	Fatty acid biosynthesis	rcp	rsk	rpa	rru	cau	cac			bli	tna	cbe	cpf	eco
		x	C04633	(3R)-3-Hydroxypalmitoyl-[acyl-carrier protein];	C05763	trans-Hexadec-2-enoyl-[acp];	4.2.1.-	<Lyases; Carbon-oxygen lyases; Hydro-lyases>	map00061	Fatty acid biosynthesis	rcp	rsk	rpa	rru	cau	cac	csc	cth	bli	tna	cbe	cpf	eco
		x	C01209	Malonyl-[acyl-carrier protein]	C05753	3-Oxodecanoyl-[acp];	2.3.1.-	<Transferases; Acyltransferases; Transferring groups other than amino-acyl groups>	map00061	Fatty acid biosynthesis	rcp	rsk	rpa	rru	cau	cac			bli	tna	cbe	cpf	eco
		x	C05752	Octanoyl-[acp];	C05753	3-Oxodecanoyl-[acp];	2.3.1.179	beta-ketoacyl-acyl-carrier-protein synthase II;	map00061	Fatty acid biosynthesis	rcp	rsk	rpa	rru	cau	cac	csc	cth	bli	tna	cbe	cpf	eco
		x	C01209	Malonyl-[acyl-carrier protein]	C05753	3-Oxodecanoyl-[acp];	2.3.1.179	beta-ketoacyl-acyl-carrier-protein synthase II;	map00061	Fatty acid biosynthesis	rcp	rsk	rpa	rru	cau	cac	csc	cth	bli	tna	cbe	cpf	eco
		x	C04620	(3R)-3-Hydroxyoctanoyl-[acyl-carrier protein];	C05750	3-Oxooctanoyl-[acp];	2.3.1.-	<Transferases; Acyltransferases; Transferring groups other than amino-acyl groups>	map00061	Fatty acid biosynthesis	rcp	rsk	rpa	rru	cau	cac			bli	tna	cbe	cpf	eco
		x	C04620	(3R)-3-Hydroxyoctanoyl-[acyl-carrier protein];	C05751	trans-Oct-2-enoyl-[acp];	2.3.1.-	<Transferases; Acyltransferases; Transferring groups other than amino-acyl groups>	map00061	Fatty acid biosynthesis	rcp	rsk	rpa	rru	cau	cac			bli	tna	cbe	cpf	eco
		x	C01209	Malonyl-[acyl-carrier protein]	C05759	3-Oxotetradecanoyl-[acp];	2.3.1.179	beta-ketoacyl-acyl-carrier-protein synthase II;	map00061	Fatty acid biosynthesis	rcp	rsk	rpa	rru	cau	cac	csc	cth	bli	tna	cbe	cpf	eco
		x	C04688	(3R)-3-Hydroxytetradecanoyl-[acyl-carrier protein];	C05759	3-Oxotetradecanoyl-[acp];	2.3.1.-	<Transferases; Acyltransferases; Transferring groups other than amino-acyl groups>	map00061	Fatty acid biosynthesis	rcp	rsk	rpa	rru	cau	cac			bli	tna	cbe	cpf	eco
		x	C05223	Dodecanoyl-[acyl-carrier protein];	C05759	3-Oxotetradecanoyl-[acp];	2.3.1.179	beta-ketoacyl-acyl-carrier-protein synthase II;	map00061	Fatty acid biosynthesis	rcp	rsk	rpa	rru	cau	cac	csc	cth	bli	tna	cbe	cpf	eco
		x	C05749	Hexanoyl-[acp];	C05750	3-Oxooctanoyl-[acp];	2.3.1.179	beta-ketoacyl-acyl-carrier-protein synthase II;	map00061	Fatty acid biosynthesis	rcp	rsk	rpa	rru	cau	cac	csc	cth	bli	tna	cbe	cpf	eco
		x	C05748	trans-Hex-2-enoyl-[acp];	C05749	Hexanoyl-[acp];	2.3.1.-	<Transferases; Acyltransferases; Transferring groups other than amino-acyl groups>	map00061	Fatty acid biosynthesis	rcp	rsk	rpa	rru	cau	cac			bli	tna	cbe	cpf	eco
		x	C01209	Malonyl-[acyl-carrier protein]	C05759	3-Oxotetradecanoyl-[acp];	2.3.1.-	<Transferases; Acyltransferases; Transferring groups other than amino-acyl groups>	map00061	Fatty acid biosynthesis	rcp	rsk	rpa	rru	cau	cac			bli	tna	cbe	cpf	eco
		x	C05748	trans-Hex-2-enoyl-[acp];	C05749	Hexanoyl-[acp];	1.3.1.9	enoyl-[acyl-carrier-protein] reductase (NADH);	map00061	Fatty acid biosynthesis	rcp	rsk	rpa	rru	cau			cth	bli				eco
		x	C04121	CMP-3-deoxy-D-manno-octulosonate;	C06024	3-Deoxy-D-manno-octulosonyl-lipid IV(A);	2.-.-.-	<Transferases>	map00540	Lipopolysaccharide biosynthesis	rcp	rsk	rpa	rru	cau	cac	csc	cth	bli	tna	cbe	cpf	eco
		x	C03939	Acetyl-[acyl-carrier protein]	C05744	Acetoacetyl-[acp];	2.3.1.180	beta-ketoacyl-acyl-carrier-protein synthase III;	map00061	Fatty acid biosynthesis	rcp	rsk	rpa	rru	cau	cac	csc	cth	bli		cbe	cpf	eco
		x	C03939	Acetyl-[acyl-carrier protein]	C05744	Acetoacetyl-[acp];	2.3.1.179	beta-ketoacyl-acyl-carrier-protein synthase II;	map00061	Fatty acid biosynthesis	rcp	rsk	rpa	rru	cau	cac	csc	cth	bli	tna	cbe	cpf	eco
		x	C05763	trans-Hexadec-2-enoyl-[acp];	C05764	Hexadecanoyl-[acp];	1.3.1.9	enoyl-[acyl-carrier-protein] reductase (NADH);	map00061	Fatty acid biosynthesis	rcp	rsk	rpa	rru	cau			cth	bli				eco
		x	C01209	Malonyl-[acyl-carrier protein]	C05756	3-Oxododecanoyl-[acp];	2.3.1.179	beta-ketoacyl-acyl-carrier-protein synthase II;	map00061	Fatty acid biosynthesis	rcp	rsk	rpa	rru	cau	cac	csc	cth	bli	tna	cbe	cpf	eco
		x	C05755	Decanoyl-[acp];	C05756	3-Oxododecanoyl-[acp];	2.3.1.179	beta-ketoacyl-acyl-carrier-protein synthase II;	map00061	Fatty acid biosynthesis	rcp	rsk	rpa	rru	cau	cac	csc	cth	bli	tna	cbe	cpf	eco
		x	C05754	trans-Dec-2-enoyl-[acp];	C05755	Decanoyl-[acp];	2.3.1.-	<Transferases; Acyltransferases; Transferring groups other than amino-acyl groups>	map00061	Fatty acid biosynthesis	rcp	rsk	rpa	rru	cau	cac			bli	tna	cbe	cpf	eco
		x	C05756	3-Oxododecanoyl-[acp];	C05757	(R)-3-Hydroxydodecanoyl-[acp];	2.3.1.-	<Transferases; Acyltransferases; Transferring groups other than amino-acyl groups>	map00061	Fatty acid biosynthesis	rcp	rsk	rpa	rru	cau	cac			bli	tna	cbe	cpf	eco
		x	C05757	(R)-3-Hydroxydodecanoyl-[acp];	C05758	trans-Dodec-2-enoyl-[acp];	2.3.1.-	<Transferases; Acyltransferases; Transferring groups other than amino-acyl groups>	map00061	Fatty acid biosynthesis	rcp	rsk	rpa	rru	cau	cac			bli	tna	cbe	cpf	eco
		x	C05757	(R)-3-Hydroxydodecanoyl-[acp];	C05758	trans-Dodec-2-enoyl-[acp];	4.2.1.-	<Lyases; Carbon-oxygen lyases; Hydro-lyases>	map00061	Fatty acid biosynthesis	rcp	rsk	rpa	rru	cau	cac	csc	cth	bli	tna	cbe	cpf	eco
		x	C04633	(3R)-3-Hydroxypalmitoyl-[acyl-carrier protein];	C05763	trans-Hexadec-2-enoyl-[acp];	2.3.1.-	<Transferases; Acyltransferases; Transferring groups other than amino-acyl groups>	map00061	Fatty acid biosynthesis	rcp	rsk	rpa	rru	cau	cac			bli	tna	cbe	cpf	eco
		x	C05749	Hexanoyl-[acp];	C05750	3-Oxooctanoyl-[acp];	2.3.1.-	<Transferases; Acyltransferases; Transferring groups other than amino-acyl groups>	map00061	Fatty acid biosynthesis	rcp	rsk	rpa	rru	cau	cac			bli	tna	cbe	cpf	eco
		x	C00024	Acetyl-CoA;	C00083	Malonyl-CoA;	6.3.4.14	biotin carboxylase;	map00061	Fatty acid biosynthesis	rcp	rsk	rpa	rru	cau	cac			bli		cbe	cpf	eco
		x	C00083	Malonyl-CoA;	C01209	Malonyl-[acyl-carrier protein]	2.3.1.39	[acyl-carrier-protein] S-malonyltransferase;	map00061	Fatty acid biosynthesis	rcp	rsk	rpa	rru	cau	cac	csc	cth	bli	tna	cbe	cpf	eco
		x	C01209	Malonyl-[acyl-carrier protein]	C05746	3-Oxohexanoyl-[acp];	2.3.1.-	<Transferases; Acyltransferases; Transferring groups other than amino-acyl groups>	map00061	Fatty acid biosynthesis	rcp	rsk	rpa	rru	cau	cac			bli	tna	cbe	cpf	eco
		x	C05746	3-Oxohexanoyl-[acp];	C05747	(R)-3-Hydroxyhexanoyl-[acp];	1.1.1.100	3-oxoacyl-[acyl-carrier-protein] reductase;	map00061	Fatty acid biosynthesis	rcp	rsk	rpa	rru	cau	cac	csc	cth	bli	tna	cbe	cpf	eco
		x	C05755	Decanoyl-[acp];	C05756	3-Oxododecanoyl-[acp];	2.3.1.-	<Transferases; Acyltransferases; Transferring groups other than amino-acyl groups>	map00061	Fatty acid biosynthesis	rcp	rsk	rpa	rru	cau	cac			bli	tna	cbe	cpf	eco
		x	C00024	Acetyl-CoA;	C00332	Acetoacetyl-CoA;	2.3.1.9	acetyl-CoA C-acetyltransferase;	map00071; map00072; map00280; map00310; map00380; map00620; map00632; map00640; map00650; map00900	Fatty acid metabolism; Synthesis and degradation of ketone bodies; Valine, leucine and isoleucine degradation; Lysine degradation; Tryptophan metabolism; Pyruvate metabolism; Benzoate degradation via CoA ligation; Propanoate metabolism; Butanoate metabolism; Terpenoid backbone biosynthesis	rcp	rsk	rpa	rru	cau	cac			bli		cbe	cpf	eco
		x	C05746	3-Oxohexanoyl-[acp];	C05747	(R)-3-Hydroxyhexanoyl-[acp];	2.3.1.-	<Transferases; Acyltransferases; Transferring groups other than amino-acyl groups>	map00061	Fatty acid biosynthesis	rcp	rsk	rpa	rru	cau	cac			bli	tna	cbe	cpf	eco
		x	C04919	2,3,2'3'-Tetrakis(3-hydroxytetradecanoyl)-D-glucosaminyl-1,6-beta-D-	C06024	3-Deoxy-D-manno-octulosonyl-lipid IV(A);	2.-.-.-	<Transferases>	map00540	Lipopolysaccharide biosynthesis	rcp	rsk	rpa	rru	cau	cac	csc	cth	bli	tna	cbe	cpf	eco
		x	C04919	2,3,2'3'-Tetrakis(3-hydroxytetradecanoyl)-D-glucosaminyl-1,6-beta-D-	C04932	2,3,2',3'-Tetrakis(3-hydroxytetradecanoyl)-D-glucosaminyl-1,6-beta-	2.7.1.130	tetraacyldisaccharide 4'-kinase;	map00540	Lipopolysaccharide biosynthesis	rcp	rsk	rpa	rru									eco
		x	C04652	UDP-2,3-bis(3-hydroxytetradecanoyl)glucosamine;	C04932	2,3,2',3'-Tetrakis(3-hydroxytetradecanoyl)-D-glucosaminyl-1,6-beta-	2.4.1.182	lipid-A-disaccharide synthase	map00540	Lipopolysaccharide biosynthesis	rcp	rsk	rpa	rru									eco
		x	C04652	UDP-2,3-bis(3-hydroxytetradecanoyl)glucosamine;	C06022	UDP-3-O-(3-hydroxytetradecanoyl)-D-glucosamine;	2.3.1.-	<Transferases; Acyltransferases; Transferring groups other than amino-acyl groups>	map00540	Lipopolysaccharide biosynthesis	rcp	rsk	rpa	rru	cau	cac			bli	tna	cbe	cpf	eco
		x	C05747	(R)-3-Hydroxyhexanoyl-[acp];	C05748	trans-Hex-2-enoyl-[acp];	2.3.1.-	<Transferases; Acyltransferases; Transferring groups other than amino-acyl groups>	map00061	Fatty acid biosynthesis	rcp	rsk	rpa	rru	cau	cac			bli	tna	cbe	cpf	eco
		x	C00022	Pyruvate;	C00024	Acetyl-CoA;	2.3.1.12	dihydrolipoyllysine-residue acetyltransferase;	map00010; map00020; map00620	Glycolysis / Gluconeogenesis; Citrate cycle (TCA cycle); Pyruvate metabolism	rcp	rsk	rpa	rru	cau		csc		bli				eco
		x	C01209	Malonyl-[acyl-carrier protein]	C05746	3-Oxohexanoyl-[acp];	2.3.1.179	beta-ketoacyl-acyl-carrier-protein synthase II;	map00061	Fatty acid biosynthesis	rcp	rsk	rpa	rru	cau	cac	csc	cth	bli	tna	cbe	cpf	eco
		x	C04688	(3R)-3-Hydroxytetradecanoyl-[acyl-carrier protein];	C05760	trans-Tetradec-2-enoyl-[acp];	2.3.1.-	<Transferases; Acyltransferases; Transferring groups other than amino-acyl groups>	map00061	Fatty acid biosynthesis	rcp	rsk	rpa	rru	cau	cac			bli	tna	cbe	cpf	eco
		x	C05760	trans-Tetradec-2-enoyl-[acp];	C05761	Tetradecanoyl-[acp];	2.3.1.-	<Transferases; Acyltransferases; Transferring groups other than amino-acyl groups>	map00061	Fatty acid biosynthesis	rcp	rsk	rpa	rru	cau	cac			bli	tna	cbe	cpf	eco
		x	C05751	trans-Oct-2-enoyl-[acp];	C05752	Octanoyl-[acp];	2.3.1.-	<Transferases; Acyltransferases; Transferring groups other than amino-acyl groups>	map00061	Fatty acid biosynthesis	rcp	rsk	rpa	rru	cau	cac			bli	tna	cbe	cpf	eco
		x	C00022	Pyruvate;	C11437	1-Deoxy-D-xylulose 5-phosphate	2.2.1.7	1-deoxy-D-xylulose-5-phosphate synthase;	map00900	Terpenoid backbone biosynthesis	rcp	rsk	rpa	rru		cac	csc	cth	bli	tna	cbe	cpf	eco
		x	C04620	(3R)-3-Hydroxyoctanoyl-[acyl-carrier protein];	C05751	trans-Oct-2-enoyl-[acp];	4.2.1.-	<Lyases; Carbon-oxygen lyases; Hydro-lyases>	map00061	Fatty acid biosynthesis	rcp	rsk	rpa	rru	cau	cac	csc	cth	bli	tna	cbe	cpf	eco
		x	C00022	Pyruvate;	C05125	2-(alpha-Hydroxyethyl)thiamine diphosphate;	1.2.4.1	pyruvate dehydrogenase (acetyl-transferring);	map00010; map00020; map00290; map00620; map00650	Glycolysis / Gluconeogenesis; Citrate cycle (TCA cycle); Valine, leucine and isoleucine biosynthesis; Pyruvate metabolism; Butanoate metabolism	rcp	rsk	rpa	rru	cau				bli				eco
		x	C05125	2-(alpha-Hydroxyethyl)thiamine diphosphate;	C06006	(S)-2-Aceto-2-hydroxybutanoate;	2.2.1.6	acetolactate synthase;	map00290	Valine, leucine and isoleucine biosynthesis	rcp	rsk	rpa	rru	cau	cac	csc	cth	bli	tna	cbe		eco
		x	C06006	(S)-2-Aceto-2-hydroxybutanoate;	C06007	(R)-2,3-Dihydroxy-3-methylpentanoate;	1.1.1.86	ketol-acid reductoisomerase;	map00290	Valine, leucine and isoleucine biosynthesis	rcp	rsk	rpa	rru	cau	cac	csc	cth	bli	tna	cbe		eco
		x	C00671	(S)-3-Methyl-2-oxopentanoic acid;	C06007	(R)-2,3-Dihydroxy-3-methylpentanoate;	4.2.1.9	dihydroxy-acid dehydratase;	map00290	Valine, leucine and isoleucine biosynthesis	rcp	rsk	rpa	rru	cau	cac	csc	cth	bli	tna	cbe		eco
		x	C00109	2-Oxobutanoate;	C06006	(S)-2-Aceto-2-hydroxybutanoate;	2.2.1.6	acetolactate synthase;	map00290	Valine, leucine and isoleucine biosynthesis	rcp	rsk	rpa	rru	cau	cac	csc	cth	bli	tna	cbe		eco
		x	C00109	2-Oxobutanoate;	C00188	L-Threonine;	4.3.1.19	threonine ammonia-lyase;	map00260; map00290	Glycine, serine and threonine metabolism; Valine, leucine and isoleucine biosynthesis	rcp	rsk	rpa	rru	cau				bli	tna	cbe	cpf	eco
		x	C00407	L-Isoleucine;	C00671	(S)-3-Methyl-2-oxopentanoic acid;	2.6.1.42	branched-chain-amino-acid transaminase;	map00280; map00290; map00966	Valine, leucine and isoleucine degradation; Valine, leucine and isoleucine biosynthesis; Glucosinolate biosynthesis	rcp	rsk	rpa	rru	cau	cac	csc	cth	bli	tna	cbe	cpf	eco
		x	C00022	Pyruvate;	C05125	2-(alpha-Hydroxyethyl)thiamine diphosphate;	2.2.1.6	acetolactate synthase;	map00290; map00650	Valine, leucine and isoleucine biosynthesis; Butanoate metabolism	rcp	rsk	rpa	rru	cau	cac	csc	cth	bli	tna	cbe		eco
		x	C04688	(3R)-3-Hydroxytetradecanoyl-[acyl-carrier protein];	C05760	trans-Tetradec-2-enoyl-[acp];	4.2.1.-	<Lyases; Carbon-oxygen lyases; Hydro-lyases>	map00061	Fatty acid biosynthesis	rcp	rsk	rpa	rru	cau	cac	csc	cth	bli	tna	cbe	cpf	eco
		x	C01209	Malonyl-[acyl-carrier protein]	C05744	Acetoacetyl-[acp];	2.3.1.179	beta-ketoacyl-acyl-carrier-protein synthase II;	map00061	Fatty acid biosynthesis	rcp	rsk	rpa	rru	cau	cac	csc	cth	bli	tna	cbe	cpf	eco
		x	C05752	Octanoyl-[acp];	C16239	Lipoyl-[acp];	2.8.1.8	lipoyl synthase;	map00785	Lipoic acid metabolism	rcp	rsk	rpa	rru	cau		csc		bli				eco
		x	C00204	2-Dehydro-3-deoxy-D-gluconate;	C00577	D-Glyceraldehyde	4.2.1.-	<Lyases; Carbon-oxygen lyases; Hydro-lyases>	map00030	Pentose phosphate pathway	rcp	rsk	rpa	rru	cau	cac	csc	cth	bli	tna	cbe	cpf	eco
		x	C00024	Acetyl-CoA;	C01251	(R)-2-Hydroxybutane-1,2,4-tricarboxylate;	2.3.3.14	homocitrate synthase;	map00300; map00620	Lysine biosynthesis; Pyruvate metabolism	rcp	rsk	rpa	rru		cac					cbe
		x	C00037	Glycine;	C00188	L-Threonine;	4.1.2.5	threonine aldolase;	map00260	Glycine, serine and threonine metabolism	rcp	rsk	rpa	rru	cau	cac				tna	cbe		eco
		x	C00037	Glycine;	C01419	Cys-Gly;	3.4.11.1	leucyl aminopeptidase;	map00480	Glutathione metabolism	rcp	rsk	rpa	rru	cau				bli		cbe	cpf	eco
		x	C00037	Glycine;	C00430	5-Aminolevulinate;	2.3.1.37	5-aminolevulinate synthase;	map00260; map00860	Glycine, serine and threonine metabolism; Porphyrin and chlorophyll metabolism	rcp	rsk	rpa	rru
		x	C00037	Glycine;	C00051	Glutathione;	6.3.2.3	glutathione synthase;	map00480	Glutathione metabolism	rcp	rsk	rpa	rru									eco
		x	C00097	L-Cysteine;	C01419	Cys-Gly;	3.4.11.1	leucyl aminopeptidase;	map00480	Glutathione metabolism	rcp	rsk	rpa	rru	cau				bli		cbe	cpf	eco
		x	C00022	Pyruvate;	C00074	Phosphoenolpyruvate;	2.7.1.40	pyruvate kinase;	map00010; map00620; map00710	Glycolysis / Gluconeogenesis; Pyruvate metabolism; Carbon fixation in photosynthetic organisms	rcp	rsk	rpa	rru	cau	cac	csc		bli	tna	cbe	cpf	eco
		x	C00430	5-Aminolevulinate;	C00931	Porphobilinogen	4.2.1.24	porphobilinogen synthase;	map00860	Porphyrin and chlorophyll metabolism	rcp	rsk	rpa	rru	cau	cac	csc	cth	bli		cbe	cpf	eco
		x	C00931	Porphobilinogen	C01024	Hydroxymethylbilane	2.5.1.61	hydroxymethylbilane synthase;	map00860	Porphyrin and chlorophyll metabolism	rcp	rsk	rpa	rru	cau	cac	csc	cth	bli		cbe	cpf	eco
		x	C01024	Hydroxymethylbilane	C01051	Uroporphyrinogen III	4.2.1.75	uroporphyrinogen-III synthase;	map00860	Porphyrin and chlorophyll metabolism	rcp	rsk	rpa	rru	cau	cac	csc	cth	bli		cbe	cpf	eco
		x	C01209	Malonyl-[acyl-carrier protein]	C05756	3-Oxododecanoyl-[acp];	2.3.1.-	<Transferases; Acyltransferases; Transferring groups other than amino-acyl groups>	map00061	Fatty acid biosynthesis	rcp	rsk	rpa	rru	cau	cac			bli	tna	cbe	cpf	eco
		x	C01209	Malonyl-[acyl-carrier protein]	C05750	3-Oxooctanoyl-[acp];	2.3.1.179	beta-ketoacyl-acyl-carrier-protein synthase II;	map00061	Fatty acid biosynthesis	rcp	rsk	rpa	rru	cau	cac	csc	cth	bli	tna	cbe	cpf	eco
		x	C00024	Acetyl-CoA;	C00158	Citrate;	2.3.3.1	citrate (Si)-synthase;	map00020; map00630	Citrate cycle (TCA cycle); Glyoxylate and dicarboxylate metabolism	rcp	rsk	rpa	rru	cau			cth	bli	tna			eco
		x	C00158	Citrate;	C00417	cis-Aconitate;	4.2.1.3	aconitate hydratase;	map00020; map00630; map00720	Citrate cycle (TCA cycle); Glyoxylate and dicarboxylate metabolism; Reductive carboxylate cycle (CO2 fixation)	rcp	rsk	rpa	rru	cau	cac	csc	cth	bli		cbe		eco
		x	C05125	2-(alpha-Hydroxyethyl)thiamine diphosphate;	C06010	(S)-2-Acetolactate;	2.2.1.6	acetolactate synthase;	map00290	Valine, leucine and isoleucine biosynthesis	rcp	rsk	rpa	rru	cau	cac	csc	cth	bli	tna	cbe		eco
		x	C04272	(R)-2,3-Dihydroxy-3-methylbutanoate;	C06010	(S)-2-Acetolactate;	1.1.1.86	ketol-acid reductoisomerase;	map00290	Valine, leucine and isoleucine biosynthesis	rcp	rsk	rpa	rru	cau	cac	csc	cth	bli	tna	cbe		eco
		x	C00141	3-Methyl-2-oxobutanoic acid;	C04272	(R)-2,3-Dihydroxy-3-methylbutanoate;	4.2.1.9	dihydroxy-acid dehydratase;	map00290	Valine, leucine and isoleucine biosynthesis	rcp	rsk	rpa	rru	cau	cac	csc	cth	bli	tna	cbe		eco
		x	C00141	3-Methyl-2-oxobutanoic acid;	C02504	(2S)-2-Isopropylmalate;	2.3.3.13	2-isopropylmalate synthase;	map00290	Valine, leucine and isoleucine biosynthesis	rcp	rsk	rpa	rru	cau	cac	csc	cth	bli	tna	cbe		eco
		x	C00141	3-Methyl-2-oxobutanoic acid;	C00183	L-Valine;	2.6.1.42	branched-chain-amino-acid transaminase;	map00280; map00290; map00770; map00966	Valine, leucine and isoleucine degradation; Valine, leucine and isoleucine biosynthesis; Pantothenate and CoA biosynthesis; Glucosinolate biosynthesis	rcp	rsk	rpa	rru	cau	cac	csc	cth	bli	tna	cbe	cpf	eco
		x	C00026	2-Oxoglutarate;	C01251	(R)-2-Hydroxybutane-1,2,4-tricarboxylate;	2.3.3.14	homocitrate synthase;	map00300	Lysine biosynthesis	rcp	rsk	rpa	rru		cac					cbe
		x	C00026	2-Oxoglutarate;	C00311	Isocitrate;	1.1.1.42	isocitrate dehydrogenase (NADP+);	map00020; map00720	Citrate cycle (TCA cycle); Reductive carboxylate cycle (CO2 fixation)	rcp	rsk	rpa	rru				cth	bli	tna	cbe		eco
		x	C00025	L-Glutamate;	C00026	2-Oxoglutarate;	2.6.1.1	aspartate transaminase;	map00250	Alanine, aspartate and glutamate metabolism	rcp	rsk	rpa	rru	cau	cac	csc	cth	bli	tna	cbe	cpf	eco
		x	C00025	L-Glutamate;	C00049	L-Aspartate;	2.6.1.1	aspartate transaminase;	map00250; map00330	Alanine, aspartate and glutamate metabolism; Arginine and proline metabolism	rcp	rsk	rpa	rru	cau	cac	csc	cth	bli	tna	cbe	cpf	eco
		x	C00049	L-Aspartate;	C05840	Iminoaspartate;	1.4.3.16	L-aspartate oxidase;	map00760	Nicotinate and nicotinamide metabolism	rcp	rsk	rpa	rru	cau	cac	csc	cth	bli		cbe	cpf	eco
		x	C00036	Oxaloacetate;	C00049	L-Aspartate;	2.6.1.1	aspartate transaminase;	map00250; map00710	Alanine, aspartate and glutamate metabolism; Carbon fixation in photosynthetic organisms	rcp	rsk	rpa	rru	cau	cac	csc	cth	bli	tna	cbe	cpf	eco
		x	C00049	L-Aspartate;	C03082	4-Phospho-L-aspartate;	2.7.2.4	aspartate kinase;	map00260; map00270; map00300	Glycine, serine and threonine metabolism; Cysteine and methionine metabolism; Lysine biosynthesis	rcp	rsk	rpa	rru	cau	cac	csc	cth	bli	tna	cbe	cpf	eco
		x	C00441	L-Aspartate 4-semialdehyde;	C03082	4-Phospho-L-aspartate;	1.2.1.11	aspartate-semialdehyde dehydrogenase;	map00260; map00270; map00300	Glycine, serine and threonine metabolism; Cysteine and methionine metabolism; Lysine biosynthesis	rcp	rsk	rpa	rru	cau	cac	csc	cth	bli	tna	cbe	cpf	eco
		x	C00441	L-Aspartate 4-semialdehyde;	C03340	L-2,3-Dihydrodipicolinate;	4.2.1.52	dihydrodipicolinate synthase;	map00300	Lysine biosynthesis	rcp	rsk	rpa	rru	cau	cac	csc	cth	bli	tna	cbe	cpf	eco
		x	C00025	L-Glutamate;	C00624	N-Acetyl-L-glutamate;	2.3.1.1	amino-acid N-acetyltransferase;	map00330	Arginine and proline metabolism	rcp	rsk	rpa	rru	cau	cac		cth	bli	tna	cbe		eco
		x	C00624	N-Acetyl-L-glutamate;	C04133	N-Acetyl-L-glutamate 5-phosphate;	2.7.2.8	acetylglutamate kinase;	map00330	Arginine and proline metabolism	rcp	rsk	rpa	rru	cau	cac	csc	cth	bli	tna	cbe		eco
		x	C00036	Oxaloacetate;	C00149	(S)-Malate;	1.1.1.37	malate dehydrogenase;	map00020; map00620; map00630; map00710; map00720	Citrate cycle (TCA cycle); Pyruvate metabolism; Glyoxylate and dicarboxylate metabolism; Carbon fixation in photosynthetic organisms; Reductive carboxylate cycle (CO2 fixation)	rcp	rsk	rpa	rru	cau				bli				eco
		x	C00122	Fumarate;	C00149	(S)-Malate;	4.2.1.2	fumarate hydratase;	map00020; map00720	Citrate cycle (TCA cycle); Reductive carboxylate cycle (CO2 fixation)	rcp	rsk	rpa	rru	cau	cac	csc	cth	bli	tna	cbe		eco
		x	C00049	L-Aspartate;	C03406	N-(L-Arginino)succinate;	6.3.4.5	argininosuccinate synthase;	map00250; map00330	Alanine, aspartate and glutamate metabolism; Arginine and proline metabolism	rcp	rsk	rpa	rru	cau	cac	csc	cth	bli	tna	cbe	cpf	eco
		x	C00042	Succinate;	C00122	Fumarate;	1.3.99.1	succinate dehydrogenase;	map00020; map00190; map00632; map00650; map00720	Citrate cycle (TCA cycle); Oxidative phosphorylation; Benzoate degradation via CoA ligation; Butanoate metabolism; Reductive carboxylate cycle (CO2 fixation)	rcp	rsk	rpa	rru	cau				bli		cbe		eco
		x	C00042	Succinate;	C00091	Succinyl-CoA;	6.2.1.5	succinate---CoA ligase (ADP-forming);	map00020; map00640; map00720	Citrate cycle (TCA cycle); Propanoate metabolism; Reductive carboxylate cycle (CO2 fixation)	rcp	rsk	rpa	rru	cau				bli				eco
		x	C00091	Succinyl-CoA;	C01213	(R)-Methylmalonyl-CoA;	5.4.99.2	methylmalonyl-CoA mutase;	map00280; map00640	Valine, leucine and isoleucine degradation; Propanoate metabolism	rcp	rsk	rpa	rru	cau								eco
		x	C00042	Succinate;	C00232	Succinate semialdehyde;	1.2.1.16	succinate-semialdehyde dehydrogenase [NAD(P)+];	map00250; map00350; map00650	Alanine, aspartate and glutamate metabolism; Tyrosine metabolism; Butanoate metabolism	rcp	rsk	rpa	rru	cau				bli	tna			eco
		x	C00091	Succinyl-CoA;	C16254	[Dihydrolipoyllysine-residue succinyltransferase]	2.3.1.61	dihydrolipoyllysine-residue succinyltransferase;	map00020	Citrate cycle (TCA cycle)	rcp	rsk	rpa	rru	cau				bli				eco
		x	C15973	Enzyme N6-(dihydrolipoyl)lysine;	C16254	[Dihydrolipoyllysine-residue succinyltransferase]	2.3.1.61	dihydrolipoyllysine-residue succinyltransferase;	map00020	Citrate cycle (TCA cycle)	rcp	rsk	rpa	rru	cau				bli				eco
		x	C15972	Enzyme N6-(lipoyl)lysine;	C15973	Enzyme N6-(dihydrolipoyl)lysine;	1.8.1.4	dihydrolipoyl dehydrogenase;	map00010; map00020; map00280; map00620	Glycolysis / Gluconeogenesis; Citrate cycle (TCA cycle); Valine, leucine and isoleucine degradation; Pyruvate metabolism	rcp	rsk	rpa	rru	cau		csc		bli	tna			eco
		x	C15972	Enzyme N6-(lipoyl)lysine;	C16254	[Dihydrolipoyllysine-residue succinyltransferase]	1.2.4.2	oxoglutarate dehydrogenase (succinyl-transferring);	map00020	Citrate cycle (TCA cycle)	rcp	rsk	rpa	rru	cau				bli				eco
		x	C00036	Oxaloacetate;	C00158	Citrate;	2.3.3.1	citrate (Si)-synthase;	map00020; map00630	Citrate cycle (TCA cycle); Glyoxylate and dicarboxylate metabolism	rcp	rsk	rpa	rru	cau			cth	bli	tna			eco
		x	C00188	L-Threonine;	C01102	O-Phospho-L-homoserine	4.2.3.1	threonine synthase;	map00260	Glycine, serine and threonine metabolism	rcp	rsk	rpa	rru	cau	cac	csc	cth	bli	tna	cbe		eco
		x	C05754	trans-Dec-2-enoyl-[acp];	C05755	Decanoyl-[acp];	1.3.1.9	enoyl-[acyl-carrier-protein] reductase (NADH);	map00061	Fatty acid biosynthesis	rcp	rsk	rpa	rru	cau			cth	bli				eco
		x	C00024	Acetyl-CoA;	C00222	3-Oxopropanoate;	1.2.1.27	methylmalonate-semialdehyde dehydrogenase (acylating);	map00562; map00640	Inositol phosphate metabolism; Propanoate metabolism	rcp	rsk	rpa	rru					bli
		x	C06024	3-Deoxy-D-manno-octulosonyl-lipid IV(A);	C06025	Di[3-deoxy-D-manno-octulosonyl]-lipid IV(A);	2.-.-.-	<Transferases>	map00540	Lipopolysaccharide biosynthesis	rcp	rsk	rpa	rru	cau	cac	csc	cth	bli	tna	cbe	cpf	eco
		x	C00311	Isocitrate;	C05379	Oxalosuccinate;	1.1.1.42	isocitrate dehydrogenase (NADP+);	map00020	Citrate cycle (TCA cycle)	rcp	rsk	rpa	rru				cth	bli	tna	cbe		eco
		x	C00036	Oxaloacetate;	C00049	L-Aspartate;	1.4.3.16	L-aspartate oxidase;	map00250	Alanine, aspartate and glutamate metabolism	rcp	rsk	rpa	rru	cau	cac	csc	cth	bli		cbe	cpf	eco
		x	C01209	Malonyl-[acyl-carrier protein]	C05744	Acetoacetyl-[acp];	2.3.1.180	beta-ketoacyl-acyl-carrier-protein synthase III;	map00061	Fatty acid biosynthesis	rcp	rsk	rpa	rru	cau	cac	csc	cth	bli		cbe	cpf	eco
		x	C00327	L-Citrulline;	C03406	N-(L-Arginino)succinate;	6.3.4.5	argininosuccinate synthase;	map00330	Arginine and proline metabolism	rcp	rsk	rpa	rru	cau	cac	csc	cth	bli	tna	cbe	cpf	eco
		x	C04619	(3R)-3-Hydroxydecanoyl-[acyl-carrier protein];	C05754	trans-Dec-2-enoyl-[acp];	4.2.1.-	<Lyases; Carbon-oxygen lyases; Hydro-lyases>	map00061	Fatty acid biosynthesis	rcp	rsk	rpa	rru	cau	cac	csc	cth	bli	tna	cbe	cpf	eco
		x	C01051	Uroporphyrinogen III	C03263	Coproporphyrinogen III	4.1.1.37	uroporphyrinogen decarboxylase;	map00860	Porphyrin and chlorophyll metabolism	rcp	rsk	rpa	rru	cau		csc		bli		cbe		eco
		x	C05751	trans-Oct-2-enoyl-[acp];	C05752	Octanoyl-[acp];	1.3.1.9	enoyl-[acyl-carrier-protein] reductase (NADH);	map00061	Fatty acid biosynthesis	rcp	rsk	rpa	rru	cau			cth	bli				eco
		x	C01209	Malonyl-[acyl-carrier protein]	C05762	3-Oxohexadecanoyl-[acp];	2.3.1.-	<Transferases; Acyltransferases; Transferring groups other than amino-acyl groups>	map00061	Fatty acid biosynthesis	rcp	rsk	rpa	rru	cau	cac			bli	tna	cbe	cpf	eco
		x	C01051	Uroporphyrinogen III	C02463	Precorrin 2;	2.1.1.107	uroporphyrinogen-III C-methyltransferase;	map00860	Porphyrin and chlorophyll metabolism	rcp	rsk	rpa	rru	cau	cac	csc	cth	bli		cbe	cpf	eco
		x	C02463	Precorrin 2;	C05772	Precorrin 3A	2.1.1.130	precorrin-2 C20-methyltransferase	map00860	Porphyrin and chlorophyll metabolism	rcp	rsk	rpa	rru	cau	cac					cbe	cpf
		x	C00332	Acetoacetyl-CoA;	C01144	(S)-3-Hydroxybutanoyl-CoA;	1.1.1.157	3-hydroxybutyryl-CoA dehydrogenase;	map00632; map00650	Benzoate degradation via CoA ligation; Butanoate metabolism	rcp	rsk	rpa	rru		cac			bli		cbe	cpf	eco
		x	C00877	Crotonoyl-CoA;	C01144	(S)-3-Hydroxybutanoyl-CoA;	4.2.1.17	enoyl-CoA hydratase;	map00071; map00310; map00380; map00632; map00650	Fatty acid metabolism; Lysine degradation; Tryptophan metabolism; Benzoate degradation via CoA ligation; Butanoate metabolism	rcp	rsk	rpa	rru	cau			cth	bli		cbe		eco
		x	C00527	Glutaryl-CoA	C00877	Crotonoyl-CoA;	1.3.99.7	glutaryl-CoA dehydrogenase;	map00071; map00310; map00380; map00632	Fatty acid metabolism; Lysine degradation; Tryptophan metabolism; Benzoate degradation via CoA ligation	rcp	rsk	rpa	rru	cau
		x	C00527	Glutaryl-CoA	C06157	[Dihydrolipoyllysine-residue succinyltransferase]	2.3.1.61	dihydrolipoyllysine-residue succinyltransferase;	map00310	Lysine degradation	rcp	rsk	rpa	rru	cau				bli				eco
		x	C00322	2-Oxoadipate;	C06157	[Dihydrolipoyllysine-residue succinyltransferase]	1.2.4.2	oxoglutarate dehydrogenase (succinyl-transferring);	map00310	Lysine degradation	rcp	rsk	rpa	rru	cau				bli				eco
		x	C02504	(2S)-2-Isopropylmalate;	C04411	(2R,3S)-3-Isopropylmalate;	4.2.1.33	3-isopropylmalate dehydratase;	map00290	Valine, leucine and isoleucine biosynthesis	rcp	rsk	rpa	rru	cau	cac	csc	cth	bli	tna	cbe		eco
		x	C04236	(2S)-2-Isopropyl-3-oxosuccinate;	C04411	(2R,3S)-3-Isopropylmalate;	1.1.1.85	3-isopropylmalate dehydrogenase;	map00290	Valine, leucine and isoleucine biosynthesis	rcp	rsk	rpa	rru	cau	cac	csc	cth	bli	tna	cbe		eco
		x	C00141	3-Methyl-2-oxobutanoic acid;	C00966	2-Dehydropantoate	2.1.2.11	3-methyl-2-oxobutanoate hydroxymethyltransferase;	map00770	Pantothenate and CoA biosynthesis	rcp	rsk	rpa	rru	cau	cac	csc	cth	bli	tna	cbe		eco
		x	C00037	Glycine;	C05519	L-Allothreonine;	4.1.2.5	threonine aldolase;	map00260	Glycine, serine and threonine metabolism	rcp	rsk	rpa	rru	cau	cac				tna	cbe		eco
		x	C00037	Glycine;	C00065	L-Serine;	2.1.2.1	glycine hydroxymethyltransferase;	map00260; map00460; map00680	Glycine, serine and threonine metabolism; Cyanoamino acid metabolism; Methane metabolism	rcp	rsk	rpa	rru	cau	cac	csc	cth	bli	tna	cbe	cpf	eco
		x	C00065	L-Serine;	C00979	O-Acetyl-L-serine;	2.3.1.30	serine O-acetyltransferase;	map00270; map00920	Cysteine and methionine metabolism; Sulfur metabolism	rcp	rsk	rpa	rru	cau	cac	csc	cth	bli	tna	cbe	cpf	eco
		x	C00065	L-Serine;	C00143	5,10-Methylenetetrahydrofolate;	2.1.2.1	glycine hydroxymethyltransferase;	map00260; map00680	Glycine, serine and threonine metabolism; Methane metabolism	rcp	rsk	rpa	rru	cau	cac	csc	cth	bli	tna	cbe	cpf	eco
		x	C00143	5,10-Methylenetetrahydrofolate;	C01242	S-Aminomethyldihydrolipoylprotein;	2.1.2.10	aminomethyltransferase;	map00260	Glycine, serine and threonine metabolism	rcp	rsk	rpa	rru	cau				bli	tna			eco
		x	C00097	L-Cysteine;	C00979	O-Acetyl-L-serine;	2.5.1.47	cysteine synthase;	map00270; map00920	Cysteine and methionine metabolism; Sulfur metabolism	rcp	rsk	rpa	rru	cau	cac	csc	cth	bli	tna	cbe	cpf	eco
		x	C00097	L-Cysteine;	C00283	Hydrogen sulfide;	2.5.1.47	cysteine synthase;	map00270; map00920	Cysteine and methionine metabolism; Sulfur metabolism	rcp	rsk	rpa	rru	cau	cac	csc	cth	bli	tna	cbe	cpf	eco
		x	C00097	L-Cysteine;	C00957	Mercaptopyruvate;	2.6.1.1	aspartate transaminase;	map00270	Cysteine and methionine metabolism	rcp	rsk	rpa	rru	cau	cac	csc	cth	bli	tna	cbe	cpf	eco
		x	C04619	(3R)-3-Hydroxydecanoyl-[acyl-carrier protein];	C05753	3-Oxodecanoyl-[acp];	1.1.1.100	3-oxoacyl-[acyl-carrier-protein] reductase;	map00061	Fatty acid biosynthesis	rcp	rsk	rpa	rru	cau	cac	csc	cth	bli	tna	cbe	cpf	eco
		x	C04121	CMP-3-deoxy-D-manno-octulosonate;	C06025	Di[3-deoxy-D-manno-octulosonyl]-lipid IV(A);	2.-.-.-	<Transferases>	map00540	Lipopolysaccharide biosynthesis	rcp	rsk	rpa	rru	cau	cac	csc	cth	bli	tna	cbe	cpf	eco
		x	C00022	Pyruvate;	C00024	Acetyl-CoA;	1.2.4.1	pyruvate dehydrogenase (acetyl-transferring);	map00010; map00020; map00290; map00620; map00650	Glycolysis / Gluconeogenesis; Citrate cycle (TCA cycle); Valine, leucine and isoleucine biosynthesis; Pyruvate metabolism; Butanoate metabolism	rcp	rsk	rpa	rru	cau				bli				eco
		x	C00025	L-Glutamate;	C03287	L-Glutamyl 5-phosphate;	2.7.2.11	glutamate 5-kinase;	map00330	Arginine and proline metabolism	rcp	rsk	rpa	rru	cau	cac	csc	cth	bli	tna	cbe	cpf	eco
		x	C01165	L-Glutamate 5-semialdehyde;	C03287	L-Glutamyl 5-phosphate;	1.2.1.41	glutamate-5-semialdehyde dehydrogenase;	map00330	Arginine and proline metabolism	rcp	rsk	rpa	rru	cau	cac	csc	cth	bli	tna	cbe	cpf	eco
		x	C05223	Dodecanoyl-[acyl-carrier protein];	C05758	trans-Dodec-2-enoyl-[acp];	1.3.1.9	enoyl-[acyl-carrier-protein] reductase (NADH);	map00061	Fatty acid biosynthesis	rcp	rsk	rpa	rru	cau			cth	bli				eco
		x	C00025	L-Glutamate;	C03912	(S)-1-Pyrroline-5-carboxylate;	1.5.1.12	1-pyrroline-5-carboxylate dehydrogenase;	map00250; map00330	Alanine, aspartate and glutamate metabolism; Arginine and proline metabolism	rcp	rsk	rpa	rru	cau				bli				eco
		x	C00148	L-Proline;	C03912	(S)-1-Pyrroline-5-carboxylate;	1.5.1.2	pyrroline-5-carboxylate reductase;	map00330	Arginine and proline metabolism	rcp	rsk	rpa	rru	cau	cac	csc	cth	bli	tna	cbe	cpf	eco
		x	C04824	2,3-Bis(3-hydroxytetradecanoyl)-beta-D-glucosaminyl 1-phosphate;	C04932	2,3,2',3'-Tetrakis(3-hydroxytetradecanoyl)-D-glucosaminyl-1,6-beta-	2.4.1.182	lipid-A-disaccharide synthase	map00540	Lipopolysaccharide biosynthesis	rcp	rsk	rpa	rru									eco
		x	C00074	Phosphoenolpyruvate;	C04691	2-Dehydro-3-deoxy-D-arabino-heptonate 7-phosphate;	2.5.1.54	3-deoxy-7-phosphoheptulonate synthase;	map00400	Phenylalanine, tyrosine and tryptophan biosynthesis	rcp	rsk	rpa	rru	cau	cac	csc	cth	bli	tna	cbe	cpf	eco
		x	C00944	3-Dehydroquinate;	C04691	2-Dehydro-3-deoxy-D-arabino-heptonate 7-phosphate;	4.2.3.4	3-dehydroquinate synthase;	map00400	Phenylalanine, tyrosine and tryptophan biosynthesis	rcp	rsk	rpa	rru	cau	cac	csc	cth	bli	tna	cbe	cpf	eco
		x	C00279	D-Erythrose 4-phosphate	C04691	2-Dehydro-3-deoxy-D-arabino-heptonate 7-phosphate;	2.5.1.54	3-deoxy-7-phosphoheptulonate synthase;	map00400	Phenylalanine, tyrosine and tryptophan biosynthesis	rcp	rsk	rpa	rru	cau	cac	csc	cth	bli	tna	cbe	cpf	eco
		x	C00279	D-Erythrose 4-phosphate	C05382	Sedoheptulose 7-phosphate;	2.2.1.2	transaldolase;	map00030	Pentose phosphate pathway	rcp	rsk	rpa	rru	cau	cac	csc		bli	tna	cbe	cpf	eco
		x	C00231	D-Xylulose 5-phosphate	C05382	Sedoheptulose 7-phosphate;	2.2.1.1	transketolase;	map00030; map00710	Pentose phosphate pathway; Carbon fixation in photosynthetic organisms	rcp	rsk	rpa	rru	cau	cac	csc	cth	bli	tna	cbe	cpf	eco
		x	C00199	D-Ribulose 5-phosphate	C00231	D-Xylulose 5-phosphate	5.1.3.1	ribulose-phosphate 3-epimerase;	map00030; map00040; map00710	Pentose phosphate pathway; Pentose and glucuronate interconversions; Carbon fixation in photosynthetic organisms	rcp	rsk	rpa	rru	cau	cac	csc	cth	bli	tna	cbe	cpf	eco
		x	C00118	D-Glyceraldehyde 3-phosphate;	C00231	D-Xylulose 5-phosphate	2.2.1.1	transketolase;	map00030; map00710	Pentose phosphate pathway; Carbon fixation in photosynthetic organisms	rcp	rsk	rpa	rru	cau	cac	csc	cth	bli	tna	cbe	cpf	eco
		x	C00118	D-Glyceraldehyde 3-phosphate;	C05345	beta-D-Fructose 6-phosphate	2.2.1.2	transaldolase;	map00030	Pentose phosphate pathway	rcp	rsk	rpa	rru	cau	cac	csc		bli	tna	cbe	cpf	eco
		x	C00668	alpha-D-Glucose 6-phosphate	C05345	beta-D-Fructose 6-phosphate	5.3.1.9	glucose-6-phosphate isomerase;	map00010; map00030; map00500; map00520	Glycolysis / Gluconeogenesis; Pentose phosphate pathway; Starch and sucrose metabolism; Amino sugar and nucleotide sugar metabolism	rcp	rsk	rpa	rru	cau	cac	csc	cth	bli	tna	cbe	cpf	eco
		x	C00231	D-Xylulose 5-phosphate	C05345	beta-D-Fructose 6-phosphate	2.2.1.1	transketolase;	map00030	Pentose phosphate pathway	rcp	rsk	rpa	rru	cau	cac	csc	cth	bli	tna	cbe	cpf	eco
		x	C00118	D-Glyceraldehyde 3-phosphate;	C00236	3-Phospho-D-glyceroyl phosphate;	1.2.1.12	glyceraldehyde-3-phosphate dehydrogenase (phosphorylating);	map00010	Glycolysis / Gluconeogenesis	rcp	rsk	rpa	rru	cau	cac	csc	cth	bli	tna	cbe	cpf	eco
		x	C05345	beta-D-Fructose 6-phosphate	C05378	beta-D-Fructose 1,6-bisphosphate	2.7.1.11	6-phosphofructokinase;	map00010; map00030; map00051	Glycolysis / Gluconeogenesis; Pentose phosphate pathway; Fructose and mannose metabolism	rcp	rsk	rpa	rru	cau	cac	csc	cth	bli	tna	cbe	cpf	eco
		x	C00118	D-Glyceraldehyde 3-phosphate;	C00279	D-Erythrose 4-phosphate	2.2.1.1	transketolase;	map00030; map00710	Pentose phosphate pathway; Carbon fixation in photosynthetic organisms	rcp	rsk	rpa	rru	cau	cac	csc	cth	bli	tna	cbe	cpf	eco
		x	C00668	alpha-D-Glucose 6-phosphate	C01172	beta-D-Glucose 6-phosphate	5.3.1.9	glucose-6-phosphate isomerase;	map00010; map00030; map00500	Glycolysis / Gluconeogenesis; Pentose phosphate pathway; Starch and sucrose metabolism	rcp	rsk	rpa	rru	cau	cac	csc	cth	bli	tna	cbe	cpf	eco
		x	C00118	D-Glyceraldehyde 3-phosphate;	C00279	D-Erythrose 4-phosphate	2.2.1.2	transaldolase;	map00030	Pentose phosphate pathway	rcp	rsk	rpa	rru	cau	cac	csc		bli	tna	cbe	cpf	eco
		x	C00197	3-Phospho-D-glycerate;	C00236	3-Phospho-D-glyceroyl phosphate;	2.7.2.3	phosphoglycerate kinase;	map00010; map00710	Glycolysis / Gluconeogenesis; Carbon fixation in photosynthetic organisms	rcp	rsk	rpa	rru	cau	cac	csc	cth	bli	tna	cbe	cpf	eco
		x	C00197	3-Phospho-D-glycerate;	C00631	2-Phospho-D-glycerate;	5.4.2.1	phosphoglycerate mutase;	map00010	Glycolysis / Gluconeogenesis	rcp	rsk	rpa	rru	cau	cac	csc	cth	bli	tna	cbe	cpf	eco
		x	C00258	D-Glycerate;	C00631	2-Phospho-D-glycerate;	2.7.1.-	<Transferases; Transferring phosphorus-containing groups; Phosphotransferases with an alcohol group as acceptor>	map00030	Pentose phosphate pathway	rcp	rsk	rpa	rru	cau			cth			cbe	cpf	eco
		x	C00197	3-Phospho-D-glycerate;	C03232	3-Phosphonooxypyruvate;	1.1.1.95	phosphoglycerate dehydrogenase;	map00260	Glycine, serine and threonine metabolism	rcp	rsk	rpa	rru	cau	cac	csc	cth	bli	tna	cbe	cpf	eco
		x	C01005	O-Phospho-L-serine;	C03232	3-Phosphonooxypyruvate;	2.6.1.52	phosphoserine transaminase;	map00260	Glycine, serine and threonine metabolism	rcp	rsk	rpa	rru	cau			cth	bli		cbe		eco
		x	C01172	beta-D-Glucose 6-phosphate	C05345	beta-D-Fructose 6-phosphate	5.3.1.9	glucose-6-phosphate isomerase;	map00010; map00030; map00500	Glycolysis / Gluconeogenesis; Pentose phosphate pathway; Starch and sucrose metabolism	rcp	rsk	rpa	rru	cau	cac	csc	cth	bli	tna	cbe	cpf	eco
		x	C00118	D-Glyceraldehyde 3-phosphate;	C05378	beta-D-Fructose 1,6-bisphosphate	4.1.2.13	fructose-bisphosphate aldolase;	map00010; map00030; map00051	Glycolysis / Gluconeogenesis; Pentose phosphate pathway; Fructose and mannose metabolism	rcp	rsk	rpa	rru		cac	csc	cth	bli	tna	cbe	cpf	eco
		x	C00117	D-Ribose 5-phosphate;	C00118	D-Glyceraldehyde 3-phosphate;	2.2.1.1	transketolase;	map00030; map00710	Pentose phosphate pathway; Carbon fixation in photosynthetic organisms	rcp	rsk	rpa	rru	cau	cac	csc	cth	bli	tna	cbe	cpf	eco
		x	C00117	D-Ribose 5-phosphate;	C00119	5-Phospho-alpha-D-ribose 1-diphosphate;	2.7.6.1	ribose-phosphate diphosphokinase;	map00030; map00230	Pentose phosphate pathway; Purine metabolism	rcp	rsk	rpa	rru	cau	cac	csc	cth	bli	tna	cbe	cpf	eco
		x	C00119	5-Phospho-alpha-D-ribose 1-diphosphate;	C03090	5-Phosphoribosylamine;	2.4.2.14	amidophosphoribosyltransferase;	map00230	Purine metabolism	rcp	rsk	rpa	rru	cau	cac	csc	cth	bli	tna	cbe	cpf	eco
		x	C00119	5-Phospho-alpha-D-ribose 1-diphosphate;	C02739	1-(5-Phospho-D-ribosyl)-ATP;	2.4.2.17	ATP phosphoribosyltransferase;	map00340	Histidine metabolism	rcp	rsk	rpa	rru	cau	cac	csc	cth	bli	tna	cbe		eco
		x	C03090	5-Phosphoribosylamine;	C03838	5'-Phosphoribosylglycinamide;	6.3.4.13	phosphoribosylamine---glycine ligase;	map00230	Purine metabolism	rcp	rsk	rpa	rru	cau	cac	csc	cth	bli	tna	cbe	cpf	eco
		x	C05345	beta-D-Fructose 6-phosphate	C05378	beta-D-Fructose 1,6-bisphosphate	3.1.3.11	fructose-bisphosphatase;	map00010; map00030; map00051	Glycolysis / Gluconeogenesis; Pentose phosphate pathway; Fructose and mannose metabolism	rcp	rsk	rpa	rru	cau	cac			bli		cbe		eco
		x	C05760	trans-Tetradec-2-enoyl-[acp];	C05761	Tetradecanoyl-[acp];	1.3.1.9	enoyl-[acyl-carrier-protein] reductase (NADH);	map00061	Fatty acid biosynthesis	rcp	rsk	rpa	rru	cau			cth	bli				eco
		x	C06025	Di[3-deoxy-D-manno-octulosonyl]-lipid IV(A);	C06251	Lauroyl-KDO2-lipid IV(A)	2.3.1.-	<Transferases; Acyltransferases; Transferring groups other than amino-acyl groups>	map00540	Lipopolysaccharide biosynthesis	rcp	rsk	rpa	rru	cau	cac			bli	tna	cbe	cpf	eco
		x	C06026	Di[3-deoxy-D-manno-octulosonyl]-lipid A;	C06251	Lauroyl-KDO2-lipid IV(A)	2.3.1.-	<Transferases; Acyltransferases; Transferring groups other than amino-acyl groups>	map00540	Lipopolysaccharide biosynthesis	rcp	rsk	rpa	rru	cau	cac			bli	tna	cbe	cpf	eco
		x	C03340	L-2,3-Dihydrodipicolinate;	C03972	2,3,4,5-Tetrahydrodipicolinate;	1.3.1.26	dihydrodipicolinate reductase;	map00300	Lysine biosynthesis	rcp	rsk	rpa	rru	cau	cac	csc	cth	bli	tna	cbe	cpf	eco
		x	C03972	2,3,4,5-Tetrahydrodipicolinate;	C04462	N-Succinyl-2-L-amino-6-oxoheptanedioate;	2.3.1.117	2,3,4,5-tetrahydropyridine-2,6-dicarboxylate N-succinyltransferase;	map00300	Lysine biosynthesis	rcp	rsk	rpa	rru		cac				tna	cbe	cpf	eco
		x	C00025	L-Glutamate;	C00026	2-Oxoglutarate;	1.4.1.13	glutamate synthase (NADPH);	map00250	Alanine, aspartate and glutamate metabolism	rcp	rsk	rpa	rru	cau	cac	csc	cth	bli	tna	cbe	cpf	eco
		x	C04619	(3R)-3-Hydroxydecanoyl-[acyl-carrier protein];	C05754	trans-Dec-2-enoyl-[acp];	2.3.1.-	<Transferases; Acyltransferases; Transferring groups other than amino-acyl groups>	map00061	Fatty acid biosynthesis	rcp	rsk	rpa	rru	cau	cac			bli	tna	cbe	cpf	eco
		x	C00119	5-Phospho-alpha-D-ribose 1-diphosphate;	C01103	Orotidine 5'-phosphate;	2.4.2.10	orotate phosphoribosyltransferase;	map00240	Pyrimidine metabolism	rcp	rsk	rpa	rru	cau	cac	csc		bli	tna	cbe	cpf	eco
		x	C00105	UMP;	C01103	Orotidine 5'-phosphate;	4.1.1.23	orotidine-5'-phosphate decarboxylase;	map00240	Pyrimidine metabolism	rcp	rsk	rpa	rru	cau	cac	csc	cth	bli	tna	cbe	cpf	eco
		x	C00015	UDP;	C00105	UMP;	2.7.4.14	cytidylate kinase;	map00240	Pyrimidine metabolism	rcp	rsk	rpa	rru	cau	cac	csc	cth	bli	tna	cbe	cpf	eco
		x	C00015	UDP;	C00075	UTP;	2.7.4.6	nucleoside-diphosphate kinase;	map00240	Pyrimidine metabolism	rcp	rsk	rpa	rru	cau			cth	bli		cbe	cpf	eco
		x	C00063	CTP;	C00075	UTP;	6.3.4.2	CTP synthase;	map00240	Pyrimidine metabolism	rcp	rsk	rpa	rru	cau	cac	csc	cth	bli	tna	cbe	cpf	eco
		x	C00063	CTP;	C00112	CDP;	2.7.4.6	nucleoside-diphosphate kinase;	map00240	Pyrimidine metabolism	rcp	rsk	rpa	rru	cau			cth	bli		cbe	cpf	eco
		x	C00055	CMP;	C00112	CDP;	2.7.4.14	cytidylate kinase;	map00240	Pyrimidine metabolism	rcp	rsk	rpa	rru	cau	cac	csc	cth	bli	tna	cbe	cpf	eco
		x	C00046	RNA;	C00063	CTP;	2.7.7.6	DNA-directed RNA polymerase;	map00240	Pyrimidine metabolism	rcp	rsk	rpa	rru	cau	cac	csc	cth	bli	tna	cbe	cpf	eco
		x	C00044	GTP;	C00046	RNA;	2.7.7.6	DNA-directed RNA polymerase;	map00230	Purine metabolism	rcp	rsk	rpa	rru	cau	cac	csc	cth	bli	tna	cbe	cpf	eco
		x	C00044	GTP;	C01304	2,5-Diamino-6-(5'-phosphoribosylamino)-4-pyrimidineone	3.5.4.25	GTP cyclohydrolase II;	map00740	Riboflavin metabolism	rcp	rsk	rpa	rru	cau	cac	csc	cth	bli	tna	cbe	cpf	eco
		x	C00002	ATP;	C00046	RNA;	2.7.7.6	DNA-directed RNA polymerase;	map00230	Purine metabolism	rcp	rsk	rpa	rru	cau	cac	csc	cth	bli	tna	cbe	cpf	eco
		x	C00035	GDP;	C00044	GTP;	2.7.4.6	nucleoside-diphosphate kinase;	map00230	Purine metabolism	rcp	rsk	rpa	rru	cau			cth	bli		cbe	cpf	eco
		x	C00035	GDP;	C00361	dGDP;	1.17.4.1	ribonucleoside-diphosphate reductase;	map00230	Purine metabolism	rcp	rsk	rpa	rru	cau	cac		cth	bli	tna	cbe	cpf	eco
		x	C00286	dGTP;	C00361	dGDP;	2.7.1.40	pyruvate kinase;	map00230	Purine metabolism	rcp	rsk	rpa	rru	cau	cac	csc		bli	tna	cbe	cpf	eco
		x	C00039	DNA;	C00286	dGTP;	2.7.7.7	DNA-directed DNA polymerase;	map00230	Purine metabolism	rcp	rsk	rpa	rru	cau	cac	csc	cth	bli	tna	cbe	cpf	eco
		x	C00039	DNA;	C00458	dCTP;	2.7.7.7	DNA-directed DNA polymerase;	map00240	Pyrimidine metabolism	rcp	rsk	rpa	rru	cau	cac	csc	cth	bli	tna	cbe	cpf	eco
		x	C00458	dCTP;	C00460	dUTP;	3.5.4.13	dCTP deaminase;	map00240	Pyrimidine metabolism	rcp	rsk	rpa	rru	cau	cac		cth			cbe		eco
		x	C00365	dUMP;	C00460	dUTP;	3.6.1.19	nucleoside-triphosphate diphosphatase;	map00240	Pyrimidine metabolism	rcp	rsk	rpa	rru	cau					tna			eco
		x	C00365	dUMP;	C01346	dUDP;	2.7.4.9	dTMP kinase;	map00240	Pyrimidine metabolism	rcp	rsk	rpa	rru	cau		csc	cth	bli	tna	cbe		eco
		x	C00458	dCTP;	C00705	dCDP;	2.7.4.6	nucleoside-diphosphate kinase;	map00240	Pyrimidine metabolism	rcp	rsk	rpa	rru	cau			cth	bli		cbe	cpf	eco
		x	C00239	dCMP;	C00705	dCDP;	2.7.4.14	cytidylate kinase;	map00240	Pyrimidine metabolism	rcp	rsk	rpa	rru	cau	cac	csc	cth	bli	tna	cbe	cpf	eco
		x	C00039	DNA;	C00459	dTTP;	2.7.7.7	DNA-directed DNA polymerase;	map00240	Pyrimidine metabolism	rcp	rsk	rpa	rru	cau	cac	csc	cth	bli	tna	cbe	cpf	eco
		x	C00363	dTDP;	C00459	dTTP;	2.7.4.6	nucleoside-diphosphate kinase;	map00240	Pyrimidine metabolism	rcp	rsk	rpa	rru	cau			cth	bli		cbe	cpf	eco
		x	C00363	dTDP;	C00364	dTMP;	2.7.4.9	dTMP kinase;	map00240	Pyrimidine metabolism	rcp	rsk	rpa	rru	cau		csc	cth	bli	tna	cbe		eco
		x	C00365	dUMP;	C00460	dUTP;	3.6.1.23	dUTP diphosphatase;	map00240	Pyrimidine metabolism	rcp	rsk	rpa	rru		cac	csc	cth			cbe	cpf	eco
		x	C00460	dUTP;	C01346	dUDP;	2.7.4.6	nucleoside-diphosphate kinase;	map00240	Pyrimidine metabolism	rcp	rsk	rpa	rru	cau			cth	bli		cbe	cpf	eco
		x	C00035	GDP;	C00144	GMP;	2.7.4.8	guanylate kinase;	map00230	Purine metabolism	rcp	rsk	rpa	rru	cau	cac	csc	cth	bli	tna	cbe	cpf	eco
		x	C00144	GMP;	C00242	Guanine;	2.4.2.22	xanthine phosphoribosyltransferase;	map00230	Purine metabolism	rcp	rsk	rpa	rru	cau	cac			bli		cbe	cpf	eco
		x	C00144	GMP;	C00242	Guanine;	2.4.2.7	adenine phosphoribosyltransferase;	map00230	Purine metabolism	rcp	rsk	rpa	rru	cau	cac	csc	cth	bli	tna	cbe	cpf	eco
		x	C00144	GMP;	C00387	Guanosine	3.1.3.5	5'-nucleotidase;	map00230	Purine metabolism	rcp	rsk	rpa	rru	cau			cth		tna	cbe		eco
		x	C00286	dGTP;	C00361	dGDP;	2.7.4.6	nucleoside-diphosphate kinase;	map00230	Purine metabolism	rcp	rsk	rpa	rru	cau			cth	bli		cbe	cpf	eco
		x	C00039	DNA;	C00131	dATP;	2.7.7.7	DNA-directed DNA polymerase;	map00230	Purine metabolism	rcp	rsk	rpa	rru	cau	cac	csc	cth	bli	tna	cbe	cpf	eco
		x	C00131	dATP;	C00206	dADP;	2.7.1.40	pyruvate kinase;	map00230	Purine metabolism	rcp	rsk	rpa	rru	cau	cac	csc		bli	tna	cbe	cpf	eco
		x	C00206	dADP;	C00360	dAMP;	2.7.4.3	adenylate kinase;	map00230	Purine metabolism	rcp	rsk	rpa	rru	cau	cac	csc	cth	bli	tna	cbe	cpf	eco
		x	C00008	ADP;	C00206	dADP;	1.17.4.1	ribonucleoside-diphosphate reductase;	map00230	Purine metabolism	rcp	rsk	rpa	rru	cau	cac		cth	bli	tna	cbe	cpf	eco
		x	C00360	dAMP;	C00559	Deoxyadenosine;	3.1.3.5	5'-nucleotidase;	map00230	Purine metabolism	rcp	rsk	rpa	rru	cau			cth		tna	cbe		eco
		x	C00263	L-Homoserine;	C00441	L-Aspartate 4-semialdehyde;	1.1.1.3	homoserine dehydrogenase;	map00260; map00270; map00300	Glycine, serine and threonine metabolism; Cysteine and methionine metabolism; Lysine biosynthesis	rcp	rsk	rpa	rru	cau	cac	csc	cth	bli	tna	cbe		eco
		x	C04633	(3R)-3-Hydroxypalmitoyl-[acyl-carrier protein];	C05762	3-Oxohexadecanoyl-[acp];	1.1.1.100	3-oxoacyl-[acyl-carrier-protein] reductase;	map00061	Fatty acid biosynthesis	rcp	rsk	rpa	rru	cau	cac	csc	cth	bli	tna	cbe	cpf	eco
		x	C00122	Fumarate;	C03406	N-(L-Arginino)succinate;	4.3.2.1	argininosuccinate lyase;	map00250; map00330	Alanine, aspartate and glutamate metabolism; Arginine and proline metabolism	rcp	rsk	rpa	rru	cau	cac	csc	cth	bli	tna	cbe	cpf	eco
		x	C00361	dGDP;	C00362	dGMP;	2.7.4.8	guanylate kinase;	map00230	Purine metabolism	rcp	rsk	rpa	rru	cau	cac	csc	cth	bli	tna	cbe	cpf	eco
		x	C00330	Deoxyguanosine;	C00362	dGMP;	3.1.3.5	5'-nucleotidase;	map00230	Purine metabolism	rcp	rsk	rpa	rru	cau			cth		tna	cbe		eco
		x	C00025	L-Glutamate;	C02987	L-Glutamyl-tRNA(Glu)	6.1.1.17	glutamate---tRNA ligase;	map00860; map00970	Porphyrin and chlorophyll metabolism; Aminoacyl-tRNA biosynthesis	rcp	rsk	rpa	rru	cau	cac	csc	cth		tna	cbe	cpf	eco
		x	C05756	3-Oxododecanoyl-[acp];	C05757	(R)-3-Hydroxydodecanoyl-[acp];	1.1.1.100	3-oxoacyl-[acyl-carrier-protein] reductase;	map00061	Fatty acid biosynthesis	rcp	rsk	rpa	rru	cau	cac	csc	cth	bli	tna	cbe	cpf	eco
		x	C04618	(3R)-3-Hydroxybutanoyl-[acyl-carrier protein];	C05744	Acetoacetyl-[acp];	2.3.1.-	<Transferases; Acyltransferases; Transferring groups other than amino-acyl groups>	map00061	Fatty acid biosynthesis	rcp	rsk	rpa	rru	cau	cac			bli	tna	cbe	cpf	eco
		x	C04246	But-2-enoyl-[acyl-carrier protein]	C04618	(3R)-3-Hydroxybutanoyl-[acyl-carrier protein];	2.3.1.-	<Transferases; Acyltransferases; Transferring groups other than amino-acyl groups>	map00061	Fatty acid biosynthesis	rcp	rsk	rpa	rru	cau	cac			bli	tna	cbe	cpf	eco
		x	C04246	But-2-enoyl-[acyl-carrier protein]	C05745	Butyryl-[acp];	2.3.1.-	<Transferases; Acyltransferases; Transferring groups other than amino-acyl groups>	map00061	Fatty acid biosynthesis	rcp	rsk	rpa	rru	cau	cac			bli	tna	cbe	cpf	eco
		x	C04246	But-2-enoyl-[acyl-carrier protein]	C05745	Butyryl-[acp];	1.3.1.9	enoyl-[acyl-carrier-protein] reductase (NADH);	map00061	Fatty acid biosynthesis	rcp	rsk	rpa	rru	cau			cth	bli				eco
		x	C04246	But-2-enoyl-[acyl-carrier protein]	C04618	(3R)-3-Hydroxybutanoyl-[acyl-carrier protein];	4.2.1.-	<Lyases; Carbon-oxygen lyases; Hydro-lyases>	map00061	Fatty acid biosynthesis	rcp	rsk	rpa	rru	cau	cac	csc	cth	bli	tna	cbe	cpf	eco
		x	C16237	Protein N6-(lipoyl)lysine	C16239	Lipoyl-[acp];	2.3.1.181	lipoyl(octanoyl) transferase;	map00785	Lipoic acid metabolism	rcp	rsk	rpa	rru	cau		csc						eco
		x	C16236	Protein N6-(octanoyl)lysine	C16237	Protein N6-(lipoyl)lysine	2.8.1.8	lipoyl synthase;	map00785	Lipoic acid metabolism	rcp	rsk	rpa	rru	cau		csc		bli				eco
		x	C00332	Acetoacetyl-CoA;	C01144	(S)-3-Hydroxybutanoyl-CoA;	1.1.1.35	3-hydroxyacyl-CoA dehydrogenase;	map00071; map00310; map00380; map00632; map00650	Fatty acid metabolism; Lysine degradation; Tryptophan metabolism; Benzoate degradation via CoA ligation; Butanoate metabolism	rcp	rsk	rpa	rru	cau				bli				eco
		x	C00131	dATP;	C00206	dADP;	2.7.4.6	nucleoside-diphosphate kinase;	map00230	Purine metabolism	rcp	rsk	rpa	rru	cau			cth	bli		cbe	cpf	eco
		x	C00352	D-Glucosamine 6-phosphate;	C05345	beta-D-Fructose 6-phosphate	3.5.1.-	<Hydrolases; Acting on carbon-nitrogen bonds, other than peptide bonds; In linear amides>	map00520	Amino sugar and nucleotide sugar metabolism	rcp	rsk	rpa	rru	cau	cac		cth	bli	tna	cbe	cpf	eco
		x	C00352	D-Glucosamine 6-phosphate;	C06156	alpha-D-Glucosamine 1-phosphate;	5.4.2.10	phosphoglucosamine mutase	map00520	Amino sugar and nucleotide sugar metabolism	rcp	rsk	rpa	rru		cac	csc	cth	bli	tna	cbe	cpf	eco
		x	C00097	L-Cysteine;	C00979	O-Acetyl-L-serine;	2.5.1.49	O-acetylhomoserine aminocarboxypropyltransferase;	map00270	Cysteine and methionine metabolism	rcp	rsk	rpa	rru	cau	cac	csc	cth		tna	cbe
		x	C05745	Butyryl-[acp];	C05746	3-Oxohexanoyl-[acp];	2.3.1.179	beta-ketoacyl-acyl-carrier-protein synthase II;	map00061	Fatty acid biosynthesis	rcp	rsk	rpa	rru	cau	cac	csc	cth	bli	tna	cbe	cpf	eco
		x	C01268	5-Amino-6-(5'-phosphoribosylamino)uracil;	C01304	2,5-Diamino-6-(5'-phosphoribosylamino)-4-pyrimidineone	3.5.4.26	diaminohydroxyphosphoribosylaminopyrimidine deaminase	map00740	Riboflavin metabolism	rcp	rsk	rpa	rru	cau	cac	csc	cth	bli	tna	cbe	cpf	eco
		x	C01268	5-Amino-6-(5'-phosphoribosylamino)uracil;	C04454	5-Amino-6-(5'-phosphoribitylamino)uracil;	1.1.1.193	5-amino-6-(5-phosphoribosylamino)uracil reductase;	map00740	Riboflavin metabolism	rcp	rsk	rpa	rru	cau	cac	csc	cth	bli	tna	cbe	cpf	eco
		x	C00944	3-Dehydroquinate;	C02637	3-Dehydroshikimate	4.2.1.10	3-dehydroquinate dehydratase;	map00400	Phenylalanine, tyrosine and tryptophan biosynthesis	rcp	rsk	rpa	rru	cau	cac	csc	cth	bli	tna	cbe	cpf	eco
		x	C00493	Shikimate;	C02637	3-Dehydroshikimate	1.1.1.25	shikimate dehydrogenase;	map00400	Phenylalanine, tyrosine and tryptophan biosynthesis	rcp	rsk	rpa	rru	cau	cac	csc	cth	bli	tna	cbe	cpf	eco
		x	C00493	Shikimate;	C03175	Shikimate 3-phosphate;	2.7.1.71	shikimate kinase;	map00400	Phenylalanine, tyrosine and tryptophan biosynthesis	rcp	rsk	rpa	rru	cau	cac	csc	cth	bli		cbe	cpf	eco
		x	C01269	5-O-(1-Carboxyvinyl)-3-phosphoshikimate;	C03175	Shikimate 3-phosphate;	2.5.1.19	3-phosphoshikimate 1-carboxyvinyltransferase;	map00400	Phenylalanine, tyrosine and tryptophan biosynthesis	rcp	rsk	rpa	rru	cau	cac	csc	cth	bli	tna	cbe	cpf	eco
		x	C00251	Chorismate;	C01269	5-O-(1-Carboxyvinyl)-3-phosphoshikimate;	4.2.3.5	chorismate synthase;	map00400	Phenylalanine, tyrosine and tryptophan biosynthesis	rcp	rsk	rpa	rru	cau	cac	csc	cth	bli	tna	cbe	cpf	eco
		x	C00108	Anthranilate;	C00251	Chorismate;	4.1.3.27	anthranilate synthase;	map00400	Phenylalanine, tyrosine and tryptophan biosynthesis	rcp	rsk	rpa	rru	cau	cac	csc	cth	bli	tna	cbe		eco
		x	C00108	Anthranilate;	C04302	N-(5-Phospho-D-ribosyl)anthranilate;	2.4.2.18	anthranilate phosphoribosyltransferase;	map00400	Phenylalanine, tyrosine and tryptophan biosynthesis	rcp	rsk	rpa	rru	cau	cac	csc	cth	bli	tna	cbe		eco
		x	C05752	Octanoyl-[acp];	C05753	3-Oxodecanoyl-[acp];	2.3.1.-	<Transferases; Acyltransferases; Transferring groups other than amino-acyl groups>	map00061	Fatty acid biosynthesis	rcp	rsk	rpa	rru	cau	cac			bli	tna	cbe	cpf	eco
		x	C00144	GMP;	C00655	Xanthosine 5'-phosphate;	6.3.5.2	GMP synthase (glutamine-hydrolysing);	map00230	Purine metabolism	rcp	rsk	rpa	rru	cau	cac	csc	cth	bli	tna	cbe	cpf	eco
		x	C00130	IMP;	C00655	Xanthosine 5'-phosphate;	1.1.1.205	IMP dehydrogenase;	map00230	Purine metabolism	rcp	rsk	rpa	rru	cau	cac	csc	cth	bli	tna	cbe	cpf	eco
		x	C00130	IMP;	C04734	1-(5'-Phosphoribosyl)-5-formamido-4-imidazolecarboxamide;	3.5.4.10	IMP cyclohydrolase;	map00230	Purine metabolism	rcp	rsk	rpa	rru	cau	cac	csc	cth	bli	tna	cbe	cpf	eco
		x	C04677	1-(5'-Phosphoribosyl)-5-amino-4-imidazolecarboxamide;	C04734	1-(5'-Phosphoribosyl)-5-formamido-4-imidazolecarboxamide;	6.3.4.-	<Ligases; Forming carbon-nitrogen bonds; Other carbon--nitrogen ligases>	map00230	Purine metabolism	rcp	rsk	rpa	rru	cau	cac	csc	cth	bli	tna	cbe	cpf	eco
		x	C04677	1-(5'-Phosphoribosyl)-5-amino-4-imidazolecarboxamide;	C04823	1-(5'-Phosphoribosyl)-5-amino-4-(N-succinocarboxamide)-imidazole;	4.3.2.2	adenylosuccinate lyase;	map00230	Purine metabolism	rcp	rsk	rpa	rru	cau	cac	csc	cth	bli	tna	cbe	cpf	eco
		x	C04751	1-(5-Phospho-D-ribosyl)-5-amino-4-imidazolecarboxylate;	C04823	1-(5'-Phosphoribosyl)-5-amino-4-(N-succinocarboxamide)-imidazole;	6.3.2.6	phosphoribosylaminoimidazolesuccinocarboxamide synthase;	map00230	Purine metabolism	rcp	rsk	rpa	rru	cau	cac	csc	cth	bli	tna	cbe	cpf	eco
		x	C04751	1-(5-Phospho-D-ribosyl)-5-amino-4-imidazolecarboxylate;	C15667	5-Carboxyamino-1-(5-phospho-D-ribosyl)imidazole	5.4.99.18	5-(carboxyamino)imidazole ribonucleotide mutase;	map00230	Purine metabolism	rcp	rsk	rpa	rru	cau	cac	csc	cth	bli	tna	cbe	cpf	eco
		x	C03373	Aminoimidazole ribotide;	C15667	5-Carboxyamino-1-(5-phospho-D-ribosyl)imidazole	6.3.4.18	5-(carboxyamino)imidazole ribonucleotide synthase;	map00230	Purine metabolism	rcp	rsk	rpa	rru	cau		csc		bli	tna			eco
		x	C03373	Aminoimidazole ribotide;	C04640	2-(Formamido)-N1-(5'-phosphoribosyl)acetamidine;	6.3.3.1	phosphoribosylformylglycinamidine cyclo-ligase;	map00230	Purine metabolism	rcp	rsk	rpa	rru	cau	cac	csc	cth	bli	tna	cbe	cpf	eco
		x	C00130	IMP;	C04734	1-(5'-Phosphoribosyl)-5-formamido-4-imidazolecarboxamide;	2.1.2.3	phosphoribosylaminoimidazolecarboxamide formyltransferase;	map00230	Purine metabolism	rcp	rsk	rpa	rru	cau	cac	csc	cth	bli	tna	cbe	cpf	eco
		x	C04376	5'-Phosphoribosyl-N-formylglycinamide;	C04640	2-(Formamido)-N1-(5'-phosphoribosyl)acetamidine;	6.3.5.3	phosphoribosylformylglycinamidine synthase;	map00230	Purine metabolism	rcp	rsk	rpa	rru	cau	cac	csc	cth	bli	tna	cbe	cpf	eco
		x	C00130	IMP;	C03794	N6-(1,2-Dicarboxyethyl)-AMP;	6.3.4.4	adenylosuccinate synthase;	map00230	Purine metabolism	rcp	rsk	rpa	rru	cau	cac	csc	cth	bli	tna	cbe	cpf	eco
		x	C00020	AMP;	C03794	N6-(1,2-Dicarboxyethyl)-AMP;	4.3.2.2	adenylosuccinate lyase;	map00230	Purine metabolism	rcp	rsk	rpa	rru	cau	cac	csc	cth	bli	tna	cbe	cpf	eco
		x	C00020	AMP;	C00212	Adenosine	3.1.3.5	5'-nucleotidase;	map00230	Purine metabolism	rcp	rsk	rpa	rru	cau			cth		tna	cbe		eco
		x	C00020	AMP;	C00147	Adenine;	2.4.2.7	adenine phosphoribosyltransferase;	map00230	Purine metabolism	rcp	rsk	rpa	rru	cau	cac	csc	cth	bli	tna	cbe	cpf	eco
		x	C04677	1-(5'-Phosphoribosyl)-5-amino-4-imidazolecarboxamide;	C04734	1-(5'-Phosphoribosyl)-5-formamido-4-imidazolecarboxamide;	2.1.2.3	phosphoribosylaminoimidazolecarboxamide formyltransferase;	map00230	Purine metabolism	rcp	rsk	rpa	rru	cau	cac	csc	cth	bli	tna	cbe	cpf	eco
		x	C00655	Xanthosine 5'-phosphate;	C01762	Xanthosine	3.1.3.5	5'-nucleotidase;	map00230	Purine metabolism	rcp	rsk	rpa	rru	cau			cth		tna	cbe		eco
		x	C00385	Xanthine	C00655	Xanthosine 5'-phosphate;	2.4.2.22	xanthine phosphoribosyltransferase;	map00230	Purine metabolism	rcp	rsk	rpa	rru	cau	cac			bli		cbe	cpf	eco
		x	C00046	RNA;	C00075	UTP;	2.7.7.6	DNA-directed RNA polymerase;	map00240	Pyrimidine metabolism	rcp	rsk	rpa	rru	cau	cac	csc	cth	bli	tna	cbe	cpf	eco
		x	C04421	N-Succinyl-LL-2,6-diaminoheptanedioate;	C04462	N-Succinyl-2-L-amino-6-oxoheptanedioate;	2.6.1.17	succinyldiaminopimelate transaminase;	map00300	Lysine biosynthesis	rcp	rsk	rpa	rru		cac			bli		cbe		eco
		x	C00666	LL-2,6-Diaminoheptanedioate;	C04421	N-Succinyl-LL-2,6-diaminoheptanedioate;	3.5.1.18	succinyl-diaminopimelate desuccinylase;	map00300	Lysine biosynthesis	rcp	rsk	rpa	rru	cau	cac	csc		bli	tna		cpf	eco
		x	C00666	LL-2,6-Diaminoheptanedioate;	C00680	meso-2,6-Diaminoheptanedioate;	5.1.1.7	diaminopimelate epimerase	map00300	Lysine biosynthesis	rcp	rsk	rpa	rru		cac	csc	cth	bli	tna	cbe	cpf	eco
		x	C00047	L-Lysine;	C00680	meso-2,6-Diaminoheptanedioate;	4.1.1.20	diaminopimelate decarboxylase;	map00300	Lysine biosynthesis	rcp	rsk	rpa	rru	cau	cac	csc	cth	bli	tna	cbe	cpf	eco
		x	C05345	beta-D-Fructose 6-phosphate	C05382	Sedoheptulose 7-phosphate;	2.2.1.2	transaldolase;	map00030	Pentose phosphate pathway	rcp	rsk	rpa	rru	cau	cac	csc		bli	tna	cbe	cpf	eco
		x	C00279	D-Erythrose 4-phosphate	C05345	beta-D-Fructose 6-phosphate	2.2.1.1	transketolase;	map00030	Pentose phosphate pathway	rcp	rsk	rpa	rru	cau	cac	csc	cth	bli	tna	cbe	cpf	eco
		x	C05223	Dodecanoyl-[acyl-carrier protein];	C05758	trans-Dodec-2-enoyl-[acp];	2.3.1.-	<Transferases; Acyltransferases; Transferring groups other than amino-acyl groups>	map00061	Fatty acid biosynthesis	rcp	rsk	rpa	rru	cau	cac			bli	tna	cbe	cpf	eco
		x	C00025	L-Glutamate;	C00026	2-Oxoglutarate;	1.4.1.14	glutamate synthase (NADH);	map00250	Alanine, aspartate and glutamate metabolism	rcp	rsk	rpa	rru	cau	cac	csc	cth	bli	tna	cbe	cpf	eco
		x	C00026	2-Oxoglutarate;	C05379	Oxalosuccinate;	1.1.1.42	isocitrate dehydrogenase (NADP+);	map00020	Citrate cycle (TCA cycle)	rcp	rsk	rpa	rru				cth	bli	tna	cbe		eco
		x	C00074	Phosphoenolpyruvate;	C00631	2-Phospho-D-glycerate;	4.2.1.11	phosphopyruvate hydratase;	map00010	Glycolysis / Gluconeogenesis	rcp	rsk	rpa	rru	cau	cac	csc	cth	bli	tna	cbe	cpf	eco
		x	C00002	ATP;	C00008	ADP;	2.7.4.6	nucleoside-diphosphate kinase;	map00230	Purine metabolism	rcp	rsk	rpa	rru	cau			cth	bli		cbe	cpf	eco
		x	C00002	ATP;	C00008	ADP;	2.7.1.40	pyruvate kinase;	map00230	Purine metabolism	rcp	rsk	rpa	rru	cau	cac	csc		bli	tna	cbe	cpf	eco
		x	C01250	N-Acetyl-L-glutamate 5-semialdehyde;	C04133	N-Acetyl-L-glutamate 5-phosphate;	1.2.1.38	N-acetyl-gamma-glutamyl-phosphate reductase;	map00330	Arginine and proline metabolism	rcp	rsk	rpa	rru	cau	cac	csc	cth	bli	tna	cbe		eco
		x	C00437	N-Acetylornithine;	C01250	N-Acetyl-L-glutamate 5-semialdehyde;	2.6.1.11	acetylornithine transaminase;	map00330	Arginine and proline metabolism	rcp	rsk	rpa	rru	cau	cac	csc	cth	bli		cbe		eco
		x	C00077	L-Ornithine;	C00437	N-Acetylornithine;	2.3.1.35	glutamate N-acetyltransferase;	map00330	Arginine and proline metabolism	rcp	rsk	rpa	rru	cau	cac		cth	bli	tna	cbe
		x	C00077	L-Ornithine;	C00134	Putrescine;	4.1.1.17	ornithine decarboxylase;	map00330; map00480	Arginine and proline metabolism; Glutathione metabolism	rcp	rsk	rpa	rru						tna			eco
		x	C00025	L-Glutamate;	C00064	L-Glutamine;	6.3.1.2	glutamate---ammonia ligase;	map00250; map00330; map00910	Alanine, aspartate and glutamate metabolism; Arginine and proline metabolism; Nitrogen metabolism	rcp	rsk	rpa	rru	cau	cac	csc	cth	bli	tna	cbe	cpf	eco
		x	C00064	L-Glutamine;	C00169	Carbamoyl phosphate	6.3.5.5	carbamoyl-phosphate synthase (glutamine-hydrolysing);	map00240; map00250	Pyrimidine metabolism; Alanine, aspartate and glutamate metabolism	rcp	rsk	rpa	rru	cau	cac	csc	cth	bli	tna	cbe	cpf	eco
		x	C00169	Carbamoyl phosphate	C00438	N-Carbamoyl-L-aspartate	2.1.3.2	aspartate carbamoyltransferase;	map00240; map00250	Pyrimidine metabolism; Alanine, aspartate and glutamate metabolism	rcp	rsk	rpa	rru	cau	cac	csc	cth	bli	tna	cbe	cpf	eco
		x	C00337	(S)-Dihydroorotate;	C00438	N-Carbamoyl-L-aspartate	3.5.2.3	dihydroorotase;	map00240	Pyrimidine metabolism	rcp	rsk	rpa	rru	cau	cac	csc	cth	bli	tna	cbe	cpf	eco
		x	C00065	L-Serine;	C00078	L-Tryptophan;	4.2.1.20	tryptophan synthase;	map00260	Glycine, serine and threonine metabolism	rcp	rsk	rpa	rru	cau	cac	csc	cth	bli	tna	cbe		eco
		x	C00078	L-Tryptophan;	C00463	Indole;	4.2.1.20	tryptophan synthase;	map00400	Phenylalanine, tyrosine and tryptophan biosynthesis	rcp	rsk	rpa	rru	cau	cac	csc	cth	bli	tna	cbe		eco
		x	C00463	Indole;	C03506	Indoleglycerol phosphate;	4.2.1.20	tryptophan synthase;	map00400	Phenylalanine, tyrosine and tryptophan biosynthesis	rcp	rsk	rpa	rru	cau	cac	csc	cth	bli	tna	cbe		eco
		x	C01302	1-(2-Carboxyphenylamino)-1-deoxy-D-ribulose 5-phosphate	C03506	Indoleglycerol phosphate;	4.1.1.48	indole-3-glycerol-phosphate synthase;	map00400	Phenylalanine, tyrosine and tryptophan biosynthesis	rcp	rsk	rpa	rru	cau	cac	csc	cth	bli	tna	cbe		eco
		x	C00311	Isocitrate;	C00417	cis-Aconitate;	4.2.1.3	aconitate hydratase;	map00020; map00630; map00720	Citrate cycle (TCA cycle); Glyoxylate and dicarboxylate metabolism; Reductive carboxylate cycle (CO2 fixation)	rcp	rsk	rpa	rru	cau	cac	csc	cth	bli		cbe		eco
		x	C00111	Glycerone phosphate;	C00118	D-Glyceraldehyde 3-phosphate;	5.3.1.1	triose-phosphate isomerase;	map00010; map00051; map00562; map00710	Glycolysis / Gluconeogenesis; Fructose and mannose metabolism; Inositol phosphate metabolism; Carbon fixation in photosynthetic organisms	rcp	rsk	rpa	rru	cau	cac	csc	cth	bli	tna	cbe	cpf	eco
		x	C00111	Glycerone phosphate;	C01094	D-Fructose 1-phosphate	4.1.2.13	fructose-bisphosphate aldolase;	map00051	Fructose and mannose metabolism	rcp	rsk	rpa	rru		cac	csc	cth	bli	tna	cbe	cpf	eco
		x	C00095	D-Fructose;	C01094	D-Fructose 1-phosphate	2.7.1.69	protein-Npi-phosphohistidine---sugar phosphotransferase;	map00051	Fructose and mannose metabolism	rcp	rsk	rpa	rru	cau	cac	csc		bli		cbe	cpf	eco
		x	C00117	D-Ribose 5-phosphate;	C05382	Sedoheptulose 7-phosphate;	2.2.1.1	transketolase;	map00030; map00710	Pentose phosphate pathway; Carbon fixation in photosynthetic organisms	rcp	rsk	rpa	rru	cau	cac	csc	cth	bli	tna	cbe	cpf	eco
		x	C05761	Tetradecanoyl-[acp];	C05762	3-Oxohexadecanoyl-[acp];	2.3.1.-	<Transferases; Acyltransferases; Transferring groups other than amino-acyl groups>	map00061	Fatty acid biosynthesis	rcp	rsk	rpa	rru	cau	cac			bli	tna	cbe	cpf	eco
		x	C00111	Glycerone phosphate;	C05378	beta-D-Fructose 1,6-bisphosphate	4.1.2.13	fructose-bisphosphate aldolase;	map00010; map00051	Glycolysis / Gluconeogenesis; Fructose and mannose metabolism	rcp	rsk	rpa	rru		cac	csc	cth	bli	tna	cbe	cpf	eco
		x	C11434	2-C-Methyl-D-erythritol 4-phosphate	C11437	1-Deoxy-D-xylulose 5-phosphate	1.1.1.267	1-deoxy-D-xylulose-5-phosphate reductoisomerase;	map00900	Terpenoid backbone biosynthesis	rcp	rsk	rpa	rru		cac	csc	cth	bli	tna	cbe	cpf	eco
		x	C11434	2-C-Methyl-D-erythritol 4-phosphate	C11435	4-(Cytidine 5'-diphospho)-2-C-methyl-D-erythritol	2.7.7.60	2-C-methyl-D-erythritol 4-phosphate cytidylyltransferase;	map00900	Terpenoid backbone biosynthesis	rcp	rsk	rpa	rru		cac	csc	cth	bli	tna	cbe	cpf	eco
		x	C11435	4-(Cytidine 5'-diphospho)-2-C-methyl-D-erythritol	C11436	2-Phospho-4-(cytidine 5'-diphospho)-2-C-methyl-D-erythritol	2.7.1.148	4-(cytidine 5'-diphospho)-2-C-methyl-D-erythritol kinase;	map00900	Terpenoid backbone biosynthesis	rcp	rsk	rpa	rru		cac	csc	cth	bli	tna	cbe	cpf	eco
		x	C04619	(3R)-3-Hydroxydecanoyl-[acyl-carrier protein];	C05753	3-Oxodecanoyl-[acp];	2.3.1.-	<Transferases; Acyltransferases; Transferring groups other than amino-acyl groups>	map00061	Fatty acid biosynthesis	rcp	rsk	rpa	rru	cau	cac			bli	tna	cbe	cpf	eco
		x	C04454	5-Amino-6-(5'-phosphoribitylamino)uracil;	C04732	5-Amino-6-(1-D-ribitylamino)uracil;	3.1.3.-	<Hydrolases; Acting on ester bonds; Phosphoric monoester hydrolases>	map00740	Riboflavin metabolism	rcp	rsk	rpa	rru	cau	cac		cth	bli				eco
		x	C04332	6,7-Dimethyl-8-(1-D-ribityl)lumazine	C04732	5-Amino-6-(1-D-ribitylamino)uracil;	2.5.1.-	<Transferases; Transferring alkyl or aryl groups, other than methyl groups; Transferring alkyl or aryl groups, other than methyl groups>	map00740	Riboflavin metabolism	rcp	rsk	rpa	rru	cau	cac	csc	cth	bli	tna	cbe	cpf	eco
		x	C00255	Riboflavin;	C04332	6,7-Dimethyl-8-(1-D-ribityl)lumazine	2.5.1.9	riboflavin synthase;	map00740	Riboflavin metabolism	rcp	rsk	rpa	rru	cau	cac	csc	cth	bli	tna	cbe	cpf	eco
		x	C00061	FMN;	C00255	Riboflavin;	2.7.1.26	riboflavin kinase;	map00740	Riboflavin metabolism	rcp	rsk	rpa	rru	cau	cac	csc	cth	bli	tna	cbe	cpf	eco
		x	C00016	FAD;	C00061	FMN;	2.7.7.2	FAD synthetase;	map00740	Riboflavin metabolism	rcp	rsk	rpa	rru	cau	cac	csc	cth	bli	tna	cbe	cpf	eco
		x	C00112	CDP;	C00705	dCDP;	1.17.4.1	ribonucleoside-diphosphate reductase;	map00240	Pyrimidine metabolism	rcp	rsk	rpa	rru	cau	cac		cth	bli	tna	cbe	cpf	eco
		x	C00352	D-Glucosamine 6-phosphate;	C05345	beta-D-Fructose 6-phosphate	2.6.1.16	glutamine---fructose-6-phosphate transaminase (isomerizing);	map00520	Amino sugar and nucleotide sugar metabolism	rcp	rsk	rpa	rru	cau	cac	csc	cth	bli	tna	cbe	cpf	eco
		x	C00148	L-Proline;	C03912	(S)-1-Pyrroline-5-carboxylate;	1.5.99.8	proline dehydrogenase;	map00330	Arginine and proline metabolism	rcp	rsk	rpa	rru					bli				eco
		x	C00062	L-Arginine;	C03406	N-(L-Arginino)succinate;	4.3.2.1	argininosuccinate lyase;	map00330	Arginine and proline metabolism	rcp	rsk	rpa	rru	cau	cac	csc	cth	bli	tna	cbe	cpf	eco
		x	C00026	2-Oxoglutarate;	C16254	[Dihydrolipoyllysine-residue succinyltransferase]	1.2.4.2	oxoglutarate dehydrogenase (succinyl-transferring);	map00020	Citrate cycle (TCA cycle)	rcp	rsk	rpa	rru	cau				bli				eco
		x	C00097	L-Cysteine;	C00669	gamma-L-Glutamyl-L-cysteine;	6.3.2.2	glutamate---cysteine ligase;	map00480	Glutathione metabolism	rcp	rsk	rpa	rru		cac					cbe	cpf	eco
		x	C00037	Glycine;	C00669	gamma-L-Glutamyl-L-cysteine;	6.3.2.3	glutathione synthase;	map00480	Glutathione metabolism	rcp	rsk	rpa	rru									eco
		x	C04738	UDP-3-O-(3-hydroxytetradecanoyl)-N-acetylglucosamine;	C06022	UDP-3-O-(3-hydroxytetradecanoyl)-D-glucosamine;	3.5.1.-	<Hydrolases; Acting on carbon-nitrogen bonds, other than peptide bonds; In linear amides>	map00540	Lipopolysaccharide biosynthesis	rcp	rsk	rpa	rru	cau	cac		cth	bli	tna	cbe	cpf	eco
		x	C00025	L-Glutamate;	C00669	gamma-L-Glutamyl-L-cysteine;	6.3.2.2	glutamate---cysteine ligase;	map00480	Glutathione metabolism	rcp	rsk	rpa	rru		cac					cbe	cpf	eco
		x	C05752	Octanoyl-[acp];	C16236	Protein N6-(octanoyl)lysine	2.3.1.181	lipoyl(octanoyl) transferase;	map00785	Lipoic acid metabolism	rcp	rsk	rpa	rru	cau		csc						eco
		x	C00065	L-Serine;	C01005	O-Phospho-L-serine;	3.1.3.3	phosphoserine phosphatase	map00260	Glycine, serine and threonine metabolism	rcp	rsk	rpa	rru					bli			cpf	eco
		x	C04620	(3R)-3-Hydroxyoctanoyl-[acyl-carrier protein];	C05750	3-Oxooctanoyl-[acp];	1.1.1.100	3-oxoacyl-[acyl-carrier-protein] reductase;	map00061	Fatty acid biosynthesis	rcp	rsk	rpa	rru	cau	cac	csc	cth	bli	tna	cbe	cpf	eco
		x	C00078	L-Tryptophan;	C03506	Indoleglycerol phosphate;	4.2.1.20	tryptophan synthase;	map00400	Phenylalanine, tyrosine and tryptophan biosynthesis	rcp	rsk	rpa	rru	cau	cac	csc	cth	bli	tna	cbe		eco
		x	C05747	(R)-3-Hydroxyhexanoyl-[acp];	C05748	trans-Hex-2-enoyl-[acp];	4.2.1.-	<Lyases; Carbon-oxygen lyases; Hydro-lyases>	map00061	Fatty acid biosynthesis	rcp	rsk	rpa	rru	cau	cac	csc	cth	bli	tna	cbe	cpf	eco
		x	C00041	L-Alanine;	C00133	D-Alanine;	5.1.1.1	alanine racemase;	map00473	D-Alanine metabolism	rcp	rsk	rpa	rru	cau	cac	csc	cth	bli		cbe	cpf	eco
		x	C00041	L-Alanine;	C05688	L-Selenocysteine	4.4.1.16	selenocysteine lyase;	map00450	Selenoamino acid metabolism	rcp	rsk	rpa	rru	cau	cac			bli	tna	cbe		eco
		x	C01528	Selenide;	C05688	L-Selenocysteine	4.4.1.16	selenocysteine lyase;	map00450	Selenoamino acid metabolism	rcp	rsk	rpa	rru	cau	cac			bli	tna	cbe		eco
		x	C00295	Orotate;	C00337	(S)-Dihydroorotate;	1.3.3.1	dihydroorotate oxidase;	map00240	Pyrimidine metabolism	rcp	rsk	rpa	rru	cau	cac	csc	cth	bli	tna	cbe	cpf	eco
		x	C05223	Dodecanoyl-[acyl-carrier protein];	C05759	3-Oxotetradecanoyl-[acp];	2.3.1.-	<Transferases; Acyltransferases; Transferring groups other than amino-acyl groups>	map00061	Fatty acid biosynthesis	rcp	rsk	rpa	rru	cau	cac			bli	tna	cbe	cpf	eco
		x	C00043	UDP-N-acetyl-D-glucosamine;	C04738	UDP-3-O-(3-hydroxytetradecanoyl)-N-acetylglucosamine;	2.3.1.129	acyl-[acyl-carrier-protein]---UDP-N-acetylglucosamine	map00540	Lipopolysaccharide biosynthesis	rcp	rsk	rpa	rru									eco
		x	C00043	UDP-N-acetyl-D-glucosamine;	C04631	UDP-N-acetyl-3-(1-carboxyvinyl)-D-glucosamine;	2.5.1.7	UDP-N-acetylglucosamine 1-carboxyvinyltransferase;	map00520; map00550	Amino sugar and nucleotide sugar metabolism; Peptidoglycan biosynthesis	rcp	rsk	rpa	rru	cau	cac	csc	cth	bli	tna	cbe	cpf	eco
		x	C01050	UDP-N-acetylmuramate;	C04631	UDP-N-acetyl-3-(1-carboxyvinyl)-D-glucosamine;	1.1.1.158	UDP-N-acetylmuramate dehydrogenase;	map00520; map00550	Amino sugar and nucleotide sugar metabolism; Peptidoglycan biosynthesis	rcp	rsk	rpa	rru	cau	cac	csc	cth	bli	tna	cbe	cpf	eco
		x	C00043	UDP-N-acetyl-D-glucosamine;	C04501	N-Acetyl-alpha-D-glucosamine 1-phosphate	2.7.7.23	UDP-N-acetylglucosamine diphosphorylase;	map00520	Amino sugar and nucleotide sugar metabolism	rcp	rsk	rpa	rru	cau	cac	csc	cth	bli	tna	cbe	cpf	eco
		x	C01050	UDP-N-acetylmuramate;	C01212	UDP-N-acetylmuramoyl-L-alanine	6.3.2.8	UDP-N-acetylmuramate---L-alanine ligase;	map00471; map00550	D-Glutamine and D-glutamate metabolism; Peptidoglycan biosynthesis	rcp	rsk	rpa	rru	cau	cac	csc	cth	bli	tna	cbe	cpf	eco
		x	C00692	UDP-N-acetylmuramoyl-L-alanyl-D-glutamate	C01212	UDP-N-acetylmuramoyl-L-alanine	6.3.2.9	UDP-N-acetylmuramoyl-L-alanine---D-glutamate ligase;	map00471; map00550	D-Glutamine and D-glutamate metabolism; Peptidoglycan biosynthesis	rcp	rsk	rpa	rru	cau	cac	csc	cth	bli	tna	cbe	cpf	eco
		x	C11436	2-Phospho-4-(cytidine 5'-diphospho)-2-C-methyl-D-erythritol	C11453	2-C-Methyl-D-erythritol 2,4-cyclodiphosphate;	4.6.1.12	2-C-methyl-D-erythritol 2,4-cyclodiphosphate synthase;	map00900	Terpenoid backbone biosynthesis	rcp	rsk	rpa	rru		cac	csc	cth	bli	tna	cbe	cpf	eco
		x	C11453	2-C-Methyl-D-erythritol 2,4-cyclodiphosphate;	C11811	1-Hydroxy-2-methyl-2-butenyl 4-diphosphate;	1.17.7.1	(E)-4-hydroxy-3-methylbut-2-enyl-diphosphate synthase;	map00900	Terpenoid backbone biosynthesis	rcp	rsk	rpa	rru		cac	csc	cth	bli	tna	cbe	cpf	eco
		x	C00129	Isopentenyl diphosphate;	C11811	1-Hydroxy-2-methyl-2-butenyl 4-diphosphate;	1.17.1.2	4-hydroxy-3-methylbut-2-enyl diphosphate reductase;	map00900	Terpenoid backbone biosynthesis	rcp	rsk	rpa	rru		cac	csc	cth	bli	tna		cpf	eco
		x	C00129	Isopentenyl diphosphate;	C00353	Geranylgeranyl diphosphate;	2.5.1.29	farnesyltranstransferase;	map00900	Terpenoid backbone biosynthesis	rcp	rsk	rpa	rru	cau
		x	C00353	Geranylgeranyl diphosphate;	C05413	Phytoene	2.5.1.32	phytoene synthase;	map00906	Carotenoid biosynthesis	rcp	rsk	rpa	rru	cau
		x	C05413	Phytoene	C05414	Phytofluene	1.14.99.-	<Oxidoreductases; Acting on paired donors with incorporation of molecular oxygen; Miscellaneous>	map00906	Carotenoid biosynthesis	rcp	rsk	rpa	rru	cau
		x	C00353	Geranylgeranyl diphosphate;	C05427	Phytyl diphosphate	1.3.1.83	geranylgeranyl diphosphate reductase;	map00900	Terpenoid backbone biosynthesis	rcp	rsk	rpa	rru	cau
		x	C00129	Isopentenyl diphosphate;	C00341	Geranyl diphosphate	2.5.1.10	geranyltranstransferase;	map00900	Terpenoid backbone biosynthesis	rcp	rsk	rpa	rru	cau	cac	csc	cth	bli	tna	cbe	cpf	eco
		x	C00341	Geranyl diphosphate	C00448	trans,trans-Farnesyl diphosphate;	2.5.1.29	farnesyltranstransferase;	map00900	Terpenoid backbone biosynthesis	rcp	rsk	rpa	rru	cau
		x	C00129	Isopentenyl diphosphate;	C00448	trans,trans-Farnesyl diphosphate;	2.5.1.29	farnesyltranstransferase;	map00900	Terpenoid backbone biosynthesis	rcp	rsk	rpa	rru	cau
		x	C00235	Dimethylallyl diphosphate;	C00341	Geranyl diphosphate	2.5.1.10	geranyltranstransferase;	map00900	Terpenoid backbone biosynthesis	rcp	rsk	rpa	rru	cau	cac	csc	cth	bli	tna	cbe	cpf	eco
		x	C00235	Dimethylallyl diphosphate;	C04432	tRNA containing 6-isopentenyladenosine	2.5.1.75	tRNA dimethylallyltransferase;	map00908	Zeatin biosynthesis	rcp	rsk	rpa	rru	cau	cac	csc	cth	bli	tna	cbe	cpf	eco
		x	C00235	Dimethylallyl diphosphate;	C00341	Geranyl diphosphate	2.5.1.29	farnesyltranstransferase;	map00900	Terpenoid backbone biosynthesis	rcp	rsk	rpa	rru	cau
		x	C00341	Geranyl diphosphate	C00448	trans,trans-Farnesyl diphosphate;	2.5.1.10	geranyltranstransferase;	map00900	Terpenoid backbone biosynthesis	rcp	rsk	rpa	rru	cau	cac	csc	cth	bli	tna	cbe	cpf	eco
		x	C00129	Isopentenyl diphosphate;	C00341	Geranyl diphosphate	2.5.1.29	farnesyltranstransferase;	map00900	Terpenoid backbone biosynthesis	rcp	rsk	rpa	rru	cau
		x	C00129	Isopentenyl diphosphate;	C00448	trans,trans-Farnesyl diphosphate;	2.5.1.10	geranyltranstransferase;	map00900	Terpenoid backbone biosynthesis	rcp	rsk	rpa	rru	cau	cac	csc	cth	bli	tna	cbe	cpf	eco
		x	C04501	N-Acetyl-alpha-D-glucosamine 1-phosphate	C06156	alpha-D-Glucosamine 1-phosphate;	2.3.1.157	glucosamine-1-phosphate N-acetyltransferase	map00520	Amino sugar and nucleotide sugar metabolism	rcp	rsk	rpa	rru	cau	cac	csc	cth	bli	tna	cbe	cpf	eco
		x	C00051	Glutathione;	C05730	Glutathionylspermidine;	3.5.1.-	<Hydrolases; Acting on carbon-nitrogen bonds, other than peptide bonds; In linear amides>	map00480	Glutathione metabolism	rcp	rsk	rpa	rru	cau	cac		cth	bli	tna	cbe	cpf	eco
		x	C00315	Spermidine;	C05730	Glutathionylspermidine;	3.5.1.-	<Hydrolases; Acting on carbon-nitrogen bonds, other than peptide bonds; In linear amides>	map00480	Glutathione metabolism	rcp	rsk	rpa	rru	cau	cac		cth	bli	tna	cbe	cpf	eco
		x	C02090	Trypanothione;	C05730	Glutathionylspermidine;	3.5.1.-	<Hydrolases; Acting on carbon-nitrogen bonds, other than peptide bonds; In linear amides>	map00480	Glutathione metabolism	rcp	rsk	rpa	rru	cau	cac		cth	bli	tna	cbe	cpf	eco
		x	C02090	Trypanothione;	C03170	Trypanothione disulfide;	1.17.4.1	ribonucleoside-diphosphate reductase;	map00480	Glutathione metabolism	rcp	rsk	rpa	rru	cau	cac		cth	bli	tna	cbe	cpf	eco
		x	C02090	Trypanothione;	C03170	Trypanothione disulfide;	1.11.1.15	peroxiredoxin;	map00480	Glutathione metabolism	rcp	rsk	rpa	rru	cau	cac		cth	bli	tna	cbe	cpf	eco
		x	C00037	Glycine;	C01242	S-Aminomethyldihydrolipoylprotein;	1.4.4.2	glycine dehydrogenase (decarboxylating);	map00260	Glycine, serine and threonine metabolism	rcp	rsk	rpa	rru	cau				bli	tna			eco
		x	C00118	D-Glyceraldehyde 3-phosphate;	C11437	1-Deoxy-D-xylulose 5-phosphate	2.2.1.7	1-deoxy-D-xylulose-5-phosphate synthase;	map00900	Terpenoid backbone biosynthesis	rcp	rsk	rpa	rru		cac	csc	cth	bli	tna	cbe	cpf	eco
		x	C00249	Hexadecanoic acid;	C05764	Hexadecanoyl-[acp];	2.3.1.-	<Transferases; Acyltransferases; Transferring groups other than amino-acyl groups>	map00061; map01040	Fatty acid biosynthesis; Biosynthesis of unsaturated fatty acids	rcp	rsk	rpa	rru	cau	cac			bli	tna	cbe	cpf	eco
		x	C00353	Geranylgeranyl diphosphate;	C00448	trans,trans-Farnesyl diphosphate;	2.5.1.29	farnesyltranstransferase;	map00900	Terpenoid backbone biosynthesis	rcp	rsk	rpa	rru	cau
		x	C00047	L-Lysine;	C12989	N2-Acetyl-L-lysine	3.5.1.-	<Hydrolases; Acting on carbon-nitrogen bonds, other than peptide bonds; In linear amides>	map00300	Lysine biosynthesis	rcp	rsk	rpa	rru	cau	cac		cth	bli	tna	cbe	cpf	eco
		x	C12988	N2-Acetyl-L-aminoadipate semialdehyde	C12989	N2-Acetyl-L-lysine	2.6.1.11	acetylornithine transaminase;	map00300	Lysine biosynthesis	rcp	rsk	rpa	rru	cau	cac	csc	cth	bli		cbe		eco
		x	C01302	1-(2-Carboxyphenylamino)-1-deoxy-D-ribulose 5-phosphate	C04302	N-(5-Phospho-D-ribosyl)anthranilate;	5.3.1.24	phosphoribosylanthranilate isomerase;	map00400	Phenylalanine, tyrosine and tryptophan biosynthesis	rcp	rsk	rpa	rru	cau	cac	csc	cth	bli	tna	cbe		eco
		x	C00075	UTP;	C00105	UMP;	3.6.1.19	nucleoside-triphosphate diphosphatase;	map00240	Pyrimidine metabolism	rcp	rsk	rpa	rru	cau					tna			eco
		x	C00117	D-Ribose 5-phosphate;	C00199	D-Ribulose 5-phosphate	5.3.1.6	ribose-5-phosphate isomerase;	map00030; map00710	Pentose phosphate pathway; Carbon fixation in photosynthetic organisms	rcp	rsk	rpa	rru	cau	cac	csc	cth	bli	tna	cbe	cpf	eco
		x	C04652	UDP-2,3-bis(3-hydroxytetradecanoyl)glucosamine;	C04824	2,3-Bis(3-hydroxytetradecanoyl)-beta-D-glucosaminyl 1-phosphate;	3.6.1.-	<Hydrolases; Acting on acid anhydrides; In phosphorus-containing anhydrides>	map00540	Lipopolysaccharide biosynthesis	rcp	rsk	rpa	rru	cau	cac	csc	cth	bli	tna	cbe	cpf	eco
		x	C00130	IMP;	C00294	Inosine	3.1.3.5	5'-nucleotidase;	map00230	Purine metabolism	rcp	rsk	rpa	rru	cau			cth		tna	cbe		eco
		x	C00295	Orotate;	C01103	Orotidine 5'-phosphate;	2.4.2.10	orotate phosphoribosyltransferase;	map00240	Pyrimidine metabolism	rcp	rsk	rpa	rru	cau	cac	csc		bli	tna	cbe	cpf	eco
		x	C05763	trans-Hexadec-2-enoyl-[acp];	C05764	Hexadecanoyl-[acp];	2.3.1.-	<Transferases; Acyltransferases; Transferring groups other than amino-acyl groups>	map00061	Fatty acid biosynthesis	rcp	rsk	rpa	rru	cau	cac			bli	tna	cbe	cpf	eco
		x	C05414	Phytofluene	C05430	zeta-Carotene	1.14.99.-	<Oxidoreductases; Acting on paired donors with incorporation of molecular oxygen; Miscellaneous>	map00906	Carotenoid biosynthesis	rcp	rsk	rpa	rru	cau
		x	C05430	zeta-Carotene	C05431	Neurosporene	5.-.-.-	<Isomerases>	map00906	Carotenoid biosynthesis	rcp	rsk	rpa	rru	cau	cac	csc	cth	bli	tna	cbe	cpf	eco
		x	C05431	Neurosporene	C05432	Lycopene	5.-.-.-	<Isomerases>	map00906	Carotenoid biosynthesis	rcp	rsk	rpa	rru	cau	cac	csc	cth	bli	tna	cbe	cpf	eco
		x	C05431	Neurosporene	C05432	Lycopene	1.14.99.-	<Oxidoreductases; Acting on paired donors with incorporation of molecular oxygen; Miscellaneous>	map00906	Carotenoid biosynthesis	rcp	rsk	rpa	rru	cau
		x	C05430	zeta-Carotene	C05431	Neurosporene	1.14.99.-	<Oxidoreductases; Acting on paired donors with incorporation of molecular oxygen; Miscellaneous>	map00906	Carotenoid biosynthesis	rcp	rsk	rpa	rru	cau
		x	C00385	Xanthine	C01762	Xanthosine	2.4.2.-	<Transferases; Glycosyltransferases; Pentosyltransferases>	map00230	Purine metabolism	rcp	rsk	rpa	rru	cau	cac	csc	cth	bli	tna	cbe		eco
		x	C03838	5'-Phosphoribosylglycinamide;	C04376	5'-Phosphoribosyl-N-formylglycinamide;	2.1.2.2	phosphoribosylglycinamide formyltransferase;	map00230	Purine metabolism	rcp	rsk	rpa	rru	cau	cac	csc	cth	bli	tna	cbe	cpf	eco
		x	C02463	Precorrin 2;	C05778	Sirohydrochlorin	1.3.1.76	precorrin-2 dehydrogenase;	map00860	Porphyrin and chlorophyll metabolism	rcp	rsk	rpa	rru	cau	cac	csc		bli				eco
		x	C00748	Siroheme	C05778	Sirohydrochlorin	4.99.1.4	sirohydrochlorin ferrochelatase;	map00860	Porphyrin and chlorophyll metabolism	rcp	rsk	rpa	rru	cau	cac	csc		bli				eco
		x	C05745	Butyryl-[acp];	C05746	3-Oxohexanoyl-[acp];	2.3.1.-	<Transferases; Acyltransferases; Transferring groups other than amino-acyl groups>	map00061	Fatty acid biosynthesis	rcp	rsk	rpa	rru	cau	cac			bli	tna	cbe	cpf	eco
		x	C05761	Tetradecanoyl-[acp];	C05762	3-Oxohexadecanoyl-[acp];	2.3.1.179	beta-ketoacyl-acyl-carrier-protein synthase II;	map00061	Fatty acid biosynthesis	rcp	rsk	rpa	rru	cau	cac	csc	cth	bli	tna	cbe	cpf	eco
		x	C00024	Acetyl-CoA;	C00033	Acetate;	6.2.1.1	acetate---CoA ligase;	map00010; map00620; map00720	Glycolysis / Gluconeogenesis; Pyruvate metabolism; Reductive carboxylate cycle (CO2 fixation)	rcp	rsk	rpa	rru	cau			cth	bli				eco
		x	C00033	Acetate;	C00227	Acetyl phosphate	2.7.2.1	acetate kinase;	map00430; map00620	Taurine and hypotaurine metabolism; Pyruvate metabolism	rcp	rsk	rpa	rru		cac	csc	cth	bli	tna	cbe	cpf	eco
		x	C00008	ADP;	C00020	AMP;	2.7.4.3	adenylate kinase;	map00230	Purine metabolism	rcp	rsk	rpa	rru	cau	cac	csc	cth	bli	tna	cbe	cpf	eco
		x	C02739	1-(5-Phospho-D-ribosyl)-ATP;	C02741	Phosphoribosyl-AMP;	3.6.1.31	phosphoribosyl-ATP diphosphatase;	map00340	Histidine metabolism	rcp	rsk	rpa	rru	cau	cac	csc	cth	bli	tna	cbe		eco
		x	C02741	Phosphoribosyl-AMP;	C04896	5-(5-Phospho-D-ribosylaminoformimino)-1-(5-phosphoribosyl)-	3.5.4.19	phosphoribosyl-AMP cyclohydrolase;	map00340	Histidine metabolism	rcp	rsk	rpa	rru	cau	cac	csc	cth	bli	tna	cbe		eco
		x	C04896	5-(5-Phospho-D-ribosylaminoformimino)-1-(5-phosphoribosyl)-	C04916	N-(5'-Phospho-D-1'-ribulosylformimino)-5-amino-1-(5''-phospho-D-	5.3.1.16	1-(5-phosphoribosyl)-5-[(5-	map00340	Histidine metabolism	rcp	rsk	rpa	rru	cau	cac	csc	cth	bli	tna	cbe		eco
		x	C04618	(3R)-3-Hydroxybutanoyl-[acyl-carrier protein];	C05744	Acetoacetyl-[acp];	1.1.1.100	3-oxoacyl-[acyl-carrier-protein] reductase;	map00061	Fatty acid biosynthesis	rcp	rsk	rpa	rru	cau	cac	csc	cth	bli	tna	cbe	cpf	eco
Subsystem 13	0.006993006993006993										rcp	rsk	rpa	rru
		i	C00011	CO2;	C00149	(S)-Malate;	1.1.1.40	malate dehydrogenase (oxaloacetate-decarboxylating) (NADP+);	map00710	Carbon fixation in photosynthetic organisms	rcp	rsk	rpa	rru									eco
		s	C00022	Pyruvate;	C00074	Phosphoenolpyruvate;	2.7.9.1	pyruvate, phosphate dikinase;	map00620; map00710	Pyruvate metabolism; Carbon fixation in photosynthetic organisms	rcp	rsk	rpa	rru	cau		csc	cth		tna	cbe	cpf
		x	C00022	Pyruvate;	C00149	(S)-Malate;	1.1.1.40	malate dehydrogenase (oxaloacetate-decarboxylating) (NADP+);	map00620; map00710	Pyruvate metabolism; Carbon fixation in photosynthetic organisms	rcp	rsk	rpa	rru									eco
		x	C00036	Oxaloacetate;	C00149	(S)-Malate;	1.1.1.37	malate dehydrogenase;	map00020; map00620; map00630; map00710; map00720	Citrate cycle (TCA cycle); Pyruvate metabolism; Glyoxylate and dicarboxylate metabolism; Carbon fixation in photosynthetic organisms; Reductive carboxylate cycle (CO2 fixation)	rcp	rsk	rpa	rru	cau				bli				eco
		x	C00036	Oxaloacetate;	C00049	L-Aspartate;	2.6.1.1	aspartate transaminase;	map00250; map00710	Alanine, aspartate and glutamate metabolism; Carbon fixation in photosynthetic organisms	rcp	rsk	rpa	rru	cau	cac	csc	cth	bli	tna	cbe	cpf	eco
		x	C00011	CO2;	C00058	Formate;	1.2.1.2	formate dehydrogenase;	map00630; map00680	Glyoxylate and dicarboxylate metabolism; Methane metabolism	rcp	rsk	rpa	rru	cau				bli		cbe		eco
		x	C00058	Formate;	C00080	H+;	1.2.1.2	formate dehydrogenase;	map00630; map00680	Glyoxylate and dicarboxylate metabolism; Methane metabolism	rcp	rsk	rpa	rru	cau				bli		cbe		eco
		x	C00011	CO2;	C00197	3-Phospho-D-glycerate;	4.1.1.39	ribulose-bisphosphate carboxylase;	map00630; map00710	Glyoxylate and dicarboxylate metabolism; Carbon fixation in photosynthetic organisms	rcp	rsk	rpa	rru
		x	C00197	3-Phospho-D-glycerate;	C01182	D-Ribulose 1,5-bisphosphate	4.1.1.39	ribulose-bisphosphate carboxylase;	map00630; map00710	Glyoxylate and dicarboxylate metabolism; Carbon fixation in photosynthetic organisms	rcp	rsk	rpa	rru
		x	C00199	D-Ribulose 5-phosphate	C01182	D-Ribulose 1,5-bisphosphate	2.7.1.19	phosphoribulokinase;	map00710	Carbon fixation in photosynthetic organisms	rcp	rsk	rpa	rru	cau								eco
		x	C00199	D-Ribulose 5-phosphate	C00231	D-Xylulose 5-phosphate	5.1.3.1	ribulose-phosphate 3-epimerase;	map00030; map00040; map00710	Pentose phosphate pathway; Pentose and glucuronate interconversions; Carbon fixation in photosynthetic organisms	rcp	rsk	rpa	rru	cau	cac	csc	cth	bli	tna	cbe	cpf	eco
		x	C00117	D-Ribose 5-phosphate;	C00199	D-Ribulose 5-phosphate	5.3.1.6	ribose-5-phosphate isomerase;	map00030; map00710	Pentose phosphate pathway; Carbon fixation in photosynthetic organisms	rcp	rsk	rpa	rru	cau	cac	csc	cth	bli	tna	cbe	cpf	eco
		x	C00117	D-Ribose 5-phosphate;	C05382	Sedoheptulose 7-phosphate;	2.2.1.1	transketolase;	map00030; map00710	Pentose phosphate pathway; Carbon fixation in photosynthetic organisms	rcp	rsk	rpa	rru	cau	cac	csc	cth	bli	tna	cbe	cpf	eco
		x	C00197	3-Phospho-D-glycerate;	C01182	D-Ribulose 1,5-bisphosphate	4.1.1.39	ribulose-bisphosphate carboxylase;	map00630; map00710	Glyoxylate and dicarboxylate metabolism; Carbon fixation in photosynthetic organisms	rcp	rsk	rpa	rru
		x	C00988	2-Phosphoglycolate;	C01182	D-Ribulose 1,5-bisphosphate	4.1.1.39	ribulose-bisphosphate carboxylase;	map00630	Glyoxylate and dicarboxylate metabolism	rcp	rsk	rpa	rru
		x	C00160	Glycolate;	C00988	2-Phosphoglycolate;	3.1.3.18	phosphoglycolate phosphatase;	map00630	Glyoxylate and dicarboxylate metabolism	rcp	rsk	rpa	rru	cau	cac		cth			cbe		eco
		x	C00197	3-Phospho-D-glycerate;	C00236	3-Phospho-D-glyceroyl phosphate;	2.7.2.3	phosphoglycerate kinase;	map00010; map00710	Glycolysis / Gluconeogenesis; Carbon fixation in photosynthetic organisms	rcp	rsk	rpa	rru	cau	cac	csc	cth	bli	tna	cbe	cpf	eco
Subsystem 14	0.006993006993006993										rcp	rsk		rru	cau
		i	C00135	L-Histidine;	C00785	Urocanate;	4.3.1.3	histidine ammonia-lyase;	map00340	Histidine metabolism	rcp	rsk		rru	cau
		x	C00135	L-Histidine;	C00860	L-Histidinol	1.1.1.23	histidinol dehydrogenase;	map00340	Histidine metabolism	rcp	rsk	rpa	rru	cau	cac	csc	cth	bli	tna	cbe		eco
Subsystem 15	0.006993006993006993										rcp	rsk		rru	cau
		i	C00037	Glycine;	C00213	Sarcosine;	1.5.3.1	sarcosine oxidase	map00260	Glycine, serine and threonine metabolism	rcp	rsk		rru	cau
		x	C00037	Glycine;	C01419	Cys-Gly;	3.4.11.1	leucyl aminopeptidase;	map00480	Glutathione metabolism	rcp	rsk	rpa	rru	cau				bli		cbe	cpf	eco
		x	C00037	Glycine;	C05519	L-Allothreonine;	4.1.2.5	threonine aldolase;	map00260	Glycine, serine and threonine metabolism	rcp	rsk	rpa	rru	cau	cac				tna	cbe		eco
		x	C00037	Glycine;	C00065	L-Serine;	2.1.2.1	glycine hydroxymethyltransferase;	map00260; map00460; map00680	Glycine, serine and threonine metabolism; Cyanoamino acid metabolism; Methane metabolism	rcp	rsk	rpa	rru	cau	cac	csc	cth	bli	tna	cbe	cpf	eco
		x	C00065	L-Serine;	C00979	O-Acetyl-L-serine;	2.3.1.30	serine O-acetyltransferase;	map00270; map00920	Cysteine and methionine metabolism; Sulfur metabolism	rcp	rsk	rpa	rru	cau	cac	csc	cth	bli	tna	cbe	cpf	eco
		x	C00097	L-Cysteine;	C00979	O-Acetyl-L-serine;	2.5.1.49	O-acetylhomoserine aminocarboxypropyltransferase;	map00270	Cysteine and methionine metabolism	rcp	rsk	rpa	rru	cau	cac	csc	cth		tna	cbe
		x	C00097	L-Cysteine;	C00957	Mercaptopyruvate;	2.6.1.1	aspartate transaminase;	map00270	Cysteine and methionine metabolism	rcp	rsk	rpa	rru	cau	cac	csc	cth	bli	tna	cbe	cpf	eco
		x	C00065	L-Serine;	C00143	5,10-Methylenetetrahydrofolate;	2.1.2.1	glycine hydroxymethyltransferase;	map00260; map00680	Glycine, serine and threonine metabolism; Methane metabolism	rcp	rsk	rpa	rru	cau	cac	csc	cth	bli	tna	cbe	cpf	eco
		x	C00143	5,10-Methylenetetrahydrofolate;	C01242	S-Aminomethyldihydrolipoylprotein;	2.1.2.10	aminomethyltransferase;	map00260	Glycine, serine and threonine metabolism	rcp	rsk	rpa	rru	cau				bli	tna			eco
		x	C00065	L-Serine;	C00078	L-Tryptophan;	4.2.1.20	tryptophan synthase;	map00260	Glycine, serine and threonine metabolism	rcp	rsk	rpa	rru	cau	cac	csc	cth	bli	tna	cbe		eco
		x	C00078	L-Tryptophan;	C00463	Indole;	4.2.1.20	tryptophan synthase;	map00400	Phenylalanine, tyrosine and tryptophan biosynthesis	rcp	rsk	rpa	rru	cau	cac	csc	cth	bli	tna	cbe		eco
		x	C00463	Indole;	C03506	Indoleglycerol phosphate;	4.2.1.20	tryptophan synthase;	map00400	Phenylalanine, tyrosine and tryptophan biosynthesis	rcp	rsk	rpa	rru	cau	cac	csc	cth	bli	tna	cbe		eco
		x	C00078	L-Tryptophan;	C03506	Indoleglycerol phosphate;	4.2.1.20	tryptophan synthase;	map00400	Phenylalanine, tyrosine and tryptophan biosynthesis	rcp	rsk	rpa	rru	cau	cac	csc	cth	bli	tna	cbe		eco
		x	C00097	L-Cysteine;	C00979	O-Acetyl-L-serine;	2.5.1.47	cysteine synthase;	map00270; map00920	Cysteine and methionine metabolism; Sulfur metabolism	rcp	rsk	rpa	rru	cau	cac	csc	cth	bli	tna	cbe	cpf	eco
		x	C00037	Glycine;	C01242	S-Aminomethyldihydrolipoylprotein;	1.4.4.2	glycine dehydrogenase (decarboxylating);	map00260	Glycine, serine and threonine metabolism	rcp	rsk	rpa	rru	cau				bli	tna			eco
		x	C00097	L-Cysteine;	C01419	Cys-Gly;	3.4.11.1	leucyl aminopeptidase;	map00480	Glutathione metabolism	rcp	rsk	rpa	rru	cau				bli		cbe	cpf	eco
		x	C00037	Glycine;	C00188	L-Threonine;	4.1.2.5	threonine aldolase;	map00260	Glycine, serine and threonine metabolism	rcp	rsk	rpa	rru	cau	cac				tna	cbe		eco
		x	C00188	L-Threonine;	C01102	O-Phospho-L-homoserine	4.2.3.1	threonine synthase;	map00260	Glycine, serine and threonine metabolism	rcp	rsk	rpa	rru	cau	cac	csc	cth	bli	tna	cbe		eco
		x	C00109	2-Oxobutanoate;	C00188	L-Threonine;	4.3.1.19	threonine ammonia-lyase;	map00260; map00290	Glycine, serine and threonine metabolism; Valine, leucine and isoleucine biosynthesis	rcp	rsk	rpa	rru	cau				bli	tna	cbe	cpf	eco
		x	C00109	2-Oxobutanoate;	C06006	(S)-2-Aceto-2-hydroxybutanoate;	2.2.1.6	acetolactate synthase;	map00290	Valine, leucine and isoleucine biosynthesis	rcp	rsk	rpa	rru	cau	cac	csc	cth	bli	tna	cbe		eco
		x	C06006	(S)-2-Aceto-2-hydroxybutanoate;	C06007	(R)-2,3-Dihydroxy-3-methylpentanoate;	1.1.1.86	ketol-acid reductoisomerase;	map00290	Valine, leucine and isoleucine biosynthesis	rcp	rsk	rpa	rru	cau	cac	csc	cth	bli	tna	cbe		eco
		x	C00671	(S)-3-Methyl-2-oxopentanoic acid;	C06007	(R)-2,3-Dihydroxy-3-methylpentanoate;	4.2.1.9	dihydroxy-acid dehydratase;	map00290	Valine, leucine and isoleucine biosynthesis	rcp	rsk	rpa	rru	cau	cac	csc	cth	bli	tna	cbe		eco
		x	C00407	L-Isoleucine;	C00671	(S)-3-Methyl-2-oxopentanoic acid;	2.6.1.42	branched-chain-amino-acid transaminase;	map00280; map00290; map00966	Valine, leucine and isoleucine degradation; Valine, leucine and isoleucine biosynthesis; Glucosinolate biosynthesis	rcp	rsk	rpa	rru	cau	cac	csc	cth	bli	tna	cbe	cpf	eco
		x	C05125	2-(alpha-Hydroxyethyl)thiamine diphosphate;	C06006	(S)-2-Aceto-2-hydroxybutanoate;	2.2.1.6	acetolactate synthase;	map00290	Valine, leucine and isoleucine biosynthesis	rcp	rsk	rpa	rru	cau	cac	csc	cth	bli	tna	cbe		eco
		x	C05125	2-(alpha-Hydroxyethyl)thiamine diphosphate;	C06010	(S)-2-Acetolactate;	2.2.1.6	acetolactate synthase;	map00290	Valine, leucine and isoleucine biosynthesis	rcp	rsk	rpa	rru	cau	cac	csc	cth	bli	tna	cbe		eco
		x	C00022	Pyruvate;	C05125	2-(alpha-Hydroxyethyl)thiamine diphosphate;	1.2.4.1	pyruvate dehydrogenase (acetyl-transferring);	map00010; map00020; map00290; map00620; map00650	Glycolysis / Gluconeogenesis; Citrate cycle (TCA cycle); Valine, leucine and isoleucine biosynthesis; Pyruvate metabolism; Butanoate metabolism	rcp	rsk	rpa	rru	cau				bli				eco
		x	C00022	Pyruvate;	C00204	2-Dehydro-3-deoxy-D-gluconate;	4.2.1.-	<Lyases; Carbon-oxygen lyases; Hydro-lyases>	map00030; map00040	Pentose phosphate pathway; Pentose and glucuronate interconversions	rcp	rsk	rpa	rru	cau	cac	csc	cth	bli	tna	cbe	cpf	eco
		x	C00022	Pyruvate;	C00024	Acetyl-CoA;	1.8.1.4	dihydrolipoyl dehydrogenase;	map00010; map00020; map00620	Glycolysis / Gluconeogenesis; Citrate cycle (TCA cycle); Pyruvate metabolism	rcp	rsk	rpa	rru	cau		csc		bli	tna			eco
		x	C00024	Acetyl-CoA;	C03939	Acetyl-[acyl-carrier protein]	2.3.1.-	<Transferases; Acyltransferases; Transferring groups other than amino-acyl groups>	map00061	Fatty acid biosynthesis	rcp	rsk	rpa	rru	cau	cac			bli	tna	cbe	cpf	eco
		x	C03939	Acetyl-[acyl-carrier protein]	C05744	Acetoacetyl-[acp];	2.3.1.-	<Transferases; Acyltransferases; Transferring groups other than amino-acyl groups>	map00061	Fatty acid biosynthesis	rcp	rsk	rpa	rru	cau	cac			bli	tna	cbe	cpf	eco
		x	C00024	Acetyl-CoA;	C03939	Acetyl-[acyl-carrier protein]	2.3.1.180	beta-ketoacyl-acyl-carrier-protein synthase III;	map00061	Fatty acid biosynthesis	rcp	rsk	rpa	rru	cau	cac	csc	cth	bli		cbe	cpf	eco
		x	C00024	Acetyl-CoA;	C00083	Malonyl-CoA;	6.4.1.2	acetyl-CoA carboxylase;	map00061; map00253; map00620; map00640	Fatty acid biosynthesis; Tetracycline biosynthesis; Pyruvate metabolism; Propanoate metabolism	rcp	rsk	rpa	rru	cau	cac			bli		cbe	cpf	eco
		x	C01209	Malonyl-[acyl-carrier protein]	C05744	Acetoacetyl-[acp];	2.3.1.-	<Transferases; Acyltransferases; Transferring groups other than amino-acyl groups>	map00061	Fatty acid biosynthesis	rcp	rsk	rpa	rru	cau	cac			bli	tna	cbe	cpf	eco
		x	C01209	Malonyl-[acyl-carrier protein]	C05750	3-Oxooctanoyl-[acp];	2.3.1.-	<Transferases; Acyltransferases; Transferring groups other than amino-acyl groups>	map00061	Fatty acid biosynthesis	rcp	rsk	rpa	rru	cau	cac			bli	tna	cbe	cpf	eco
		x	C01209	Malonyl-[acyl-carrier protein]	C05762	3-Oxohexadecanoyl-[acp];	2.3.1.179	beta-ketoacyl-acyl-carrier-protein synthase II;	map00061	Fatty acid biosynthesis	rcp	rsk	rpa	rru	cau	cac	csc	cth	bli	tna	cbe	cpf	eco
		x	C04633	(3R)-3-Hydroxypalmitoyl-[acyl-carrier protein];	C05762	3-Oxohexadecanoyl-[acp];	2.3.1.-	<Transferases; Acyltransferases; Transferring groups other than amino-acyl groups>	map00061	Fatty acid biosynthesis	rcp	rsk	rpa	rru	cau	cac			bli	tna	cbe	cpf	eco
		x	C04633	(3R)-3-Hydroxypalmitoyl-[acyl-carrier protein];	C05763	trans-Hexadec-2-enoyl-[acp];	4.2.1.-	<Lyases; Carbon-oxygen lyases; Hydro-lyases>	map00061	Fatty acid biosynthesis	rcp	rsk	rpa	rru	cau	cac	csc	cth	bli	tna	cbe	cpf	eco
		x	C01209	Malonyl-[acyl-carrier protein]	C05753	3-Oxodecanoyl-[acp];	2.3.1.-	<Transferases; Acyltransferases; Transferring groups other than amino-acyl groups>	map00061	Fatty acid biosynthesis	rcp	rsk	rpa	rru	cau	cac			bli	tna	cbe	cpf	eco
		x	C05752	Octanoyl-[acp];	C05753	3-Oxodecanoyl-[acp];	2.3.1.179	beta-ketoacyl-acyl-carrier-protein synthase II;	map00061	Fatty acid biosynthesis	rcp	rsk	rpa	rru	cau	cac	csc	cth	bli	tna	cbe	cpf	eco
		x	C01209	Malonyl-[acyl-carrier protein]	C05753	3-Oxodecanoyl-[acp];	2.3.1.179	beta-ketoacyl-acyl-carrier-protein synthase II;	map00061	Fatty acid biosynthesis	rcp	rsk	rpa	rru	cau	cac	csc	cth	bli	tna	cbe	cpf	eco
		x	C04620	(3R)-3-Hydroxyoctanoyl-[acyl-carrier protein];	C05750	3-Oxooctanoyl-[acp];	2.3.1.-	<Transferases; Acyltransferases; Transferring groups other than amino-acyl groups>	map00061	Fatty acid biosynthesis	rcp	rsk	rpa	rru	cau	cac			bli	tna	cbe	cpf	eco
		x	C04620	(3R)-3-Hydroxyoctanoyl-[acyl-carrier protein];	C05751	trans-Oct-2-enoyl-[acp];	2.3.1.-	<Transferases; Acyltransferases; Transferring groups other than amino-acyl groups>	map00061	Fatty acid biosynthesis	rcp	rsk	rpa	rru	cau	cac			bli	tna	cbe	cpf	eco
		x	C01209	Malonyl-[acyl-carrier protein]	C05759	3-Oxotetradecanoyl-[acp];	2.3.1.179	beta-ketoacyl-acyl-carrier-protein synthase II;	map00061	Fatty acid biosynthesis	rcp	rsk	rpa	rru	cau	cac	csc	cth	bli	tna	cbe	cpf	eco
		x	C04688	(3R)-3-Hydroxytetradecanoyl-[acyl-carrier protein];	C05759	3-Oxotetradecanoyl-[acp];	2.3.1.-	<Transferases; Acyltransferases; Transferring groups other than amino-acyl groups>	map00061	Fatty acid biosynthesis	rcp	rsk	rpa	rru	cau	cac			bli	tna	cbe	cpf	eco
		x	C05223	Dodecanoyl-[acyl-carrier protein];	C05759	3-Oxotetradecanoyl-[acp];	2.3.1.179	beta-ketoacyl-acyl-carrier-protein synthase II;	map00061	Fatty acid biosynthesis	rcp	rsk	rpa	rru	cau	cac	csc	cth	bli	tna	cbe	cpf	eco
		x	C05749	Hexanoyl-[acp];	C05750	3-Oxooctanoyl-[acp];	2.3.1.179	beta-ketoacyl-acyl-carrier-protein synthase II;	map00061	Fatty acid biosynthesis	rcp	rsk	rpa	rru	cau	cac	csc	cth	bli	tna	cbe	cpf	eco
		x	C05748	trans-Hex-2-enoyl-[acp];	C05749	Hexanoyl-[acp];	2.3.1.-	<Transferases; Acyltransferases; Transferring groups other than amino-acyl groups>	map00061	Fatty acid biosynthesis	rcp	rsk	rpa	rru	cau	cac			bli	tna	cbe	cpf	eco
		x	C01209	Malonyl-[acyl-carrier protein]	C05759	3-Oxotetradecanoyl-[acp];	2.3.1.-	<Transferases; Acyltransferases; Transferring groups other than amino-acyl groups>	map00061	Fatty acid biosynthesis	rcp	rsk	rpa	rru	cau	cac			bli	tna	cbe	cpf	eco
		x	C05748	trans-Hex-2-enoyl-[acp];	C05749	Hexanoyl-[acp];	1.3.1.9	enoyl-[acyl-carrier-protein] reductase (NADH);	map00061	Fatty acid biosynthesis	rcp	rsk	rpa	rru	cau			cth	bli				eco
		x	C03939	Acetyl-[acyl-carrier protein]	C05744	Acetoacetyl-[acp];	2.3.1.180	beta-ketoacyl-acyl-carrier-protein synthase III;	map00061	Fatty acid biosynthesis	rcp	rsk	rpa	rru	cau	cac	csc	cth	bli		cbe	cpf	eco
		x	C03939	Acetyl-[acyl-carrier protein]	C05744	Acetoacetyl-[acp];	2.3.1.179	beta-ketoacyl-acyl-carrier-protein synthase II;	map00061	Fatty acid biosynthesis	rcp	rsk	rpa	rru	cau	cac	csc	cth	bli	tna	cbe	cpf	eco
		x	C05763	trans-Hexadec-2-enoyl-[acp];	C05764	Hexadecanoyl-[acp];	1.3.1.9	enoyl-[acyl-carrier-protein] reductase (NADH);	map00061	Fatty acid biosynthesis	rcp	rsk	rpa	rru	cau			cth	bli				eco
		x	C01209	Malonyl-[acyl-carrier protein]	C05756	3-Oxododecanoyl-[acp];	2.3.1.179	beta-ketoacyl-acyl-carrier-protein synthase II;	map00061	Fatty acid biosynthesis	rcp	rsk	rpa	rru	cau	cac	csc	cth	bli	tna	cbe	cpf	eco
		x	C05755	Decanoyl-[acp];	C05756	3-Oxododecanoyl-[acp];	2.3.1.179	beta-ketoacyl-acyl-carrier-protein synthase II;	map00061	Fatty acid biosynthesis	rcp	rsk	rpa	rru	cau	cac	csc	cth	bli	tna	cbe	cpf	eco
		x	C05754	trans-Dec-2-enoyl-[acp];	C05755	Decanoyl-[acp];	2.3.1.-	<Transferases; Acyltransferases; Transferring groups other than amino-acyl groups>	map00061	Fatty acid biosynthesis	rcp	rsk	rpa	rru	cau	cac			bli	tna	cbe	cpf	eco
		x	C05756	3-Oxododecanoyl-[acp];	C05757	(R)-3-Hydroxydodecanoyl-[acp];	2.3.1.-	<Transferases; Acyltransferases; Transferring groups other than amino-acyl groups>	map00061	Fatty acid biosynthesis	rcp	rsk	rpa	rru	cau	cac			bli	tna	cbe	cpf	eco
		x	C05757	(R)-3-Hydroxydodecanoyl-[acp];	C05758	trans-Dodec-2-enoyl-[acp];	2.3.1.-	<Transferases; Acyltransferases; Transferring groups other than amino-acyl groups>	map00061	Fatty acid biosynthesis	rcp	rsk	rpa	rru	cau	cac			bli	tna	cbe	cpf	eco
		x	C05757	(R)-3-Hydroxydodecanoyl-[acp];	C05758	trans-Dodec-2-enoyl-[acp];	4.2.1.-	<Lyases; Carbon-oxygen lyases; Hydro-lyases>	map00061	Fatty acid biosynthesis	rcp	rsk	rpa	rru	cau	cac	csc	cth	bli	tna	cbe	cpf	eco
		x	C04633	(3R)-3-Hydroxypalmitoyl-[acyl-carrier protein];	C05763	trans-Hexadec-2-enoyl-[acp];	2.3.1.-	<Transferases; Acyltransferases; Transferring groups other than amino-acyl groups>	map00061	Fatty acid biosynthesis	rcp	rsk	rpa	rru	cau	cac			bli	tna	cbe	cpf	eco
		x	C05749	Hexanoyl-[acp];	C05750	3-Oxooctanoyl-[acp];	2.3.1.-	<Transferases; Acyltransferases; Transferring groups other than amino-acyl groups>	map00061	Fatty acid biosynthesis	rcp	rsk	rpa	rru	cau	cac			bli	tna	cbe	cpf	eco
		x	C00024	Acetyl-CoA;	C00083	Malonyl-CoA;	6.3.4.14	biotin carboxylase;	map00061	Fatty acid biosynthesis	rcp	rsk	rpa	rru	cau	cac			bli		cbe	cpf	eco
		x	C00083	Malonyl-CoA;	C01209	Malonyl-[acyl-carrier protein]	2.3.1.39	[acyl-carrier-protein] S-malonyltransferase;	map00061	Fatty acid biosynthesis	rcp	rsk	rpa	rru	cau	cac	csc	cth	bli	tna	cbe	cpf	eco
		x	C01209	Malonyl-[acyl-carrier protein]	C05746	3-Oxohexanoyl-[acp];	2.3.1.-	<Transferases; Acyltransferases; Transferring groups other than amino-acyl groups>	map00061	Fatty acid biosynthesis	rcp	rsk	rpa	rru	cau	cac			bli	tna	cbe	cpf	eco
		x	C05746	3-Oxohexanoyl-[acp];	C05747	(R)-3-Hydroxyhexanoyl-[acp];	1.1.1.100	3-oxoacyl-[acyl-carrier-protein] reductase;	map00061	Fatty acid biosynthesis	rcp	rsk	rpa	rru	cau	cac	csc	cth	bli	tna	cbe	cpf	eco
		x	C05755	Decanoyl-[acp];	C05756	3-Oxododecanoyl-[acp];	2.3.1.-	<Transferases; Acyltransferases; Transferring groups other than amino-acyl groups>	map00061	Fatty acid biosynthesis	rcp	rsk	rpa	rru	cau	cac			bli	tna	cbe	cpf	eco
		x	C00024	Acetyl-CoA;	C00332	Acetoacetyl-CoA;	2.3.1.9	acetyl-CoA C-acetyltransferase;	map00071; map00072; map00280; map00310; map00380; map00620; map00632; map00640; map00650; map00900	Fatty acid metabolism; Synthesis and degradation of ketone bodies; Valine, leucine and isoleucine degradation; Lysine degradation; Tryptophan metabolism; Pyruvate metabolism; Benzoate degradation via CoA ligation; Propanoate metabolism; Butanoate metabolism; Terpenoid backbone biosynthesis	rcp	rsk	rpa	rru	cau	cac			bli		cbe	cpf	eco
		x	C05746	3-Oxohexanoyl-[acp];	C05747	(R)-3-Hydroxyhexanoyl-[acp];	2.3.1.-	<Transferases; Acyltransferases; Transferring groups other than amino-acyl groups>	map00061	Fatty acid biosynthesis	rcp	rsk	rpa	rru	cau	cac			bli	tna	cbe	cpf	eco
		x	C05747	(R)-3-Hydroxyhexanoyl-[acp];	C05748	trans-Hex-2-enoyl-[acp];	2.3.1.-	<Transferases; Acyltransferases; Transferring groups other than amino-acyl groups>	map00061	Fatty acid biosynthesis	rcp	rsk	rpa	rru	cau	cac			bli	tna	cbe	cpf	eco
		x	C00022	Pyruvate;	C00024	Acetyl-CoA;	2.3.1.12	dihydrolipoyllysine-residue acetyltransferase;	map00010; map00020; map00620	Glycolysis / Gluconeogenesis; Citrate cycle (TCA cycle); Pyruvate metabolism	rcp	rsk	rpa	rru	cau		csc		bli				eco
		x	C01209	Malonyl-[acyl-carrier protein]	C05746	3-Oxohexanoyl-[acp];	2.3.1.179	beta-ketoacyl-acyl-carrier-protein synthase II;	map00061	Fatty acid biosynthesis	rcp	rsk	rpa	rru	cau	cac	csc	cth	bli	tna	cbe	cpf	eco
		x	C04688	(3R)-3-Hydroxytetradecanoyl-[acyl-carrier protein];	C05760	trans-Tetradec-2-enoyl-[acp];	2.3.1.-	<Transferases; Acyltransferases; Transferring groups other than amino-acyl groups>	map00061	Fatty acid biosynthesis	rcp	rsk	rpa	rru	cau	cac			bli	tna	cbe	cpf	eco
		x	C05760	trans-Tetradec-2-enoyl-[acp];	C05761	Tetradecanoyl-[acp];	2.3.1.-	<Transferases; Acyltransferases; Transferring groups other than amino-acyl groups>	map00061	Fatty acid biosynthesis	rcp	rsk	rpa	rru	cau	cac			bli	tna	cbe	cpf	eco
		x	C05751	trans-Oct-2-enoyl-[acp];	C05752	Octanoyl-[acp];	2.3.1.-	<Transferases; Acyltransferases; Transferring groups other than amino-acyl groups>	map00061	Fatty acid biosynthesis	rcp	rsk	rpa	rru	cau	cac			bli	tna	cbe	cpf	eco
		x	C04620	(3R)-3-Hydroxyoctanoyl-[acyl-carrier protein];	C05751	trans-Oct-2-enoyl-[acp];	4.2.1.-	<Lyases; Carbon-oxygen lyases; Hydro-lyases>	map00061	Fatty acid biosynthesis	rcp	rsk	rpa	rru	cau	cac	csc	cth	bli	tna	cbe	cpf	eco
		x	C00022	Pyruvate;	C05125	2-(alpha-Hydroxyethyl)thiamine diphosphate;	2.2.1.6	acetolactate synthase;	map00290; map00650	Valine, leucine and isoleucine biosynthesis; Butanoate metabolism	rcp	rsk	rpa	rru	cau	cac	csc	cth	bli	tna	cbe		eco
		x	C04688	(3R)-3-Hydroxytetradecanoyl-[acyl-carrier protein];	C05760	trans-Tetradec-2-enoyl-[acp];	4.2.1.-	<Lyases; Carbon-oxygen lyases; Hydro-lyases>	map00061	Fatty acid biosynthesis	rcp	rsk	rpa	rru	cau	cac	csc	cth	bli	tna	cbe	cpf	eco
		x	C01209	Malonyl-[acyl-carrier protein]	C05744	Acetoacetyl-[acp];	2.3.1.179	beta-ketoacyl-acyl-carrier-protein synthase II;	map00061	Fatty acid biosynthesis	rcp	rsk	rpa	rru	cau	cac	csc	cth	bli	tna	cbe	cpf	eco
		x	C04272	(R)-2,3-Dihydroxy-3-methylbutanoate;	C06010	(S)-2-Acetolactate;	1.1.1.86	ketol-acid reductoisomerase;	map00290	Valine, leucine and isoleucine biosynthesis	rcp	rsk	rpa	rru	cau	cac	csc	cth	bli	tna	cbe		eco
		x	C00141	3-Methyl-2-oxobutanoic acid;	C04272	(R)-2,3-Dihydroxy-3-methylbutanoate;	4.2.1.9	dihydroxy-acid dehydratase;	map00290	Valine, leucine and isoleucine biosynthesis	rcp	rsk	rpa	rru	cau	cac	csc	cth	bli	tna	cbe		eco
		x	C00141	3-Methyl-2-oxobutanoic acid;	C02504	(2S)-2-Isopropylmalate;	2.3.3.13	2-isopropylmalate synthase;	map00290	Valine, leucine and isoleucine biosynthesis	rcp	rsk	rpa	rru	cau	cac	csc	cth	bli	tna	cbe		eco
		x	C00141	3-Methyl-2-oxobutanoic acid;	C00183	L-Valine;	2.6.1.42	branched-chain-amino-acid transaminase;	map00280; map00290; map00770; map00966	Valine, leucine and isoleucine degradation; Valine, leucine and isoleucine biosynthesis; Pantothenate and CoA biosynthesis; Glucosinolate biosynthesis	rcp	rsk	rpa	rru	cau	cac	csc	cth	bli	tna	cbe	cpf	eco
		x	C05752	Octanoyl-[acp];	C16239	Lipoyl-[acp];	2.8.1.8	lipoyl synthase;	map00785	Lipoic acid metabolism	rcp	rsk	rpa	rru	cau		csc		bli				eco
		x	C00204	2-Dehydro-3-deoxy-D-gluconate;	C00577	D-Glyceraldehyde	4.2.1.-	<Lyases; Carbon-oxygen lyases; Hydro-lyases>	map00030	Pentose phosphate pathway	rcp	rsk	rpa	rru	cau	cac	csc	cth	bli	tna	cbe	cpf	eco
		x	C00022	Pyruvate;	C00074	Phosphoenolpyruvate;	2.7.1.40	pyruvate kinase;	map00010; map00620; map00710	Glycolysis / Gluconeogenesis; Pyruvate metabolism; Carbon fixation in photosynthetic organisms	rcp	rsk	rpa	rru	cau	cac	csc		bli	tna	cbe	cpf	eco
		x	C01302	1-(2-Carboxyphenylamino)-1-deoxy-D-ribulose 5-phosphate	C03506	Indoleglycerol phosphate;	4.1.1.48	indole-3-glycerol-phosphate synthase;	map00400	Phenylalanine, tyrosine and tryptophan biosynthesis	rcp	rsk	rpa	rru	cau	cac	csc	cth	bli	tna	cbe		eco
		x	C00097	L-Cysteine;	C00283	Hydrogen sulfide;	2.5.1.47	cysteine synthase;	map00270; map00920	Cysteine and methionine metabolism; Sulfur metabolism	rcp	rsk	rpa	rru	cau	cac	csc	cth	bli	tna	cbe	cpf	eco
		x	C01209	Malonyl-[acyl-carrier protein]	C05756	3-Oxododecanoyl-[acp];	2.3.1.-	<Transferases; Acyltransferases; Transferring groups other than amino-acyl groups>	map00061	Fatty acid biosynthesis	rcp	rsk	rpa	rru	cau	cac			bli	tna	cbe	cpf	eco
		x	C01209	Malonyl-[acyl-carrier protein]	C05750	3-Oxooctanoyl-[acp];	2.3.1.179	beta-ketoacyl-acyl-carrier-protein synthase II;	map00061	Fatty acid biosynthesis	rcp	rsk	rpa	rru	cau	cac	csc	cth	bli	tna	cbe	cpf	eco
		x	C00024	Acetyl-CoA;	C00158	Citrate;	2.3.3.1	citrate (Si)-synthase;	map00020; map00630	Citrate cycle (TCA cycle); Glyoxylate and dicarboxylate metabolism	rcp	rsk	rpa	rru	cau			cth	bli	tna			eco
		x	C00158	Citrate;	C00417	cis-Aconitate;	4.2.1.3	aconitate hydratase;	map00020; map00630; map00720	Citrate cycle (TCA cycle); Glyoxylate and dicarboxylate metabolism; Reductive carboxylate cycle (CO2 fixation)	rcp	rsk	rpa	rru	cau	cac	csc	cth	bli		cbe		eco
		x	C00036	Oxaloacetate;	C00158	Citrate;	2.3.3.1	citrate (Si)-synthase;	map00020; map00630	Citrate cycle (TCA cycle); Glyoxylate and dicarboxylate metabolism	rcp	rsk	rpa	rru	cau			cth	bli	tna			eco
		x	C00036	Oxaloacetate;	C00049	L-Aspartate;	2.6.1.1	aspartate transaminase;	map00250; map00710	Alanine, aspartate and glutamate metabolism; Carbon fixation in photosynthetic organisms	rcp	rsk	rpa	rru	cau	cac	csc	cth	bli	tna	cbe	cpf	eco
		x	C00049	L-Aspartate;	C05840	Iminoaspartate;	1.4.3.16	L-aspartate oxidase;	map00760	Nicotinate and nicotinamide metabolism	rcp	rsk	rpa	rru	cau	cac	csc	cth	bli		cbe	cpf	eco
		x	C00049	L-Aspartate;	C03082	4-Phospho-L-aspartate;	2.7.2.4	aspartate kinase;	map00260; map00270; map00300	Glycine, serine and threonine metabolism; Cysteine and methionine metabolism; Lysine biosynthesis	rcp	rsk	rpa	rru	cau	cac	csc	cth	bli	tna	cbe	cpf	eco
		x	C00441	L-Aspartate 4-semialdehyde;	C03082	4-Phospho-L-aspartate;	1.2.1.11	aspartate-semialdehyde dehydrogenase;	map00260; map00270; map00300	Glycine, serine and threonine metabolism; Cysteine and methionine metabolism; Lysine biosynthesis	rcp	rsk	rpa	rru	cau	cac	csc	cth	bli	tna	cbe	cpf	eco
		x	C00441	L-Aspartate 4-semialdehyde;	C03340	L-2,3-Dihydrodipicolinate;	4.2.1.52	dihydrodipicolinate synthase;	map00300	Lysine biosynthesis	rcp	rsk	rpa	rru	cau	cac	csc	cth	bli	tna	cbe	cpf	eco
		x	C00025	L-Glutamate;	C00049	L-Aspartate;	2.6.1.1	aspartate transaminase;	map00250; map00330	Alanine, aspartate and glutamate metabolism; Arginine and proline metabolism	rcp	rsk	rpa	rru	cau	cac	csc	cth	bli	tna	cbe	cpf	eco
		x	C00025	L-Glutamate;	C00026	2-Oxoglutarate;	2.6.1.1	aspartate transaminase;	map00250	Alanine, aspartate and glutamate metabolism	rcp	rsk	rpa	rru	cau	cac	csc	cth	bli	tna	cbe	cpf	eco
		x	C00025	L-Glutamate;	C00624	N-Acetyl-L-glutamate;	2.3.1.1	amino-acid N-acetyltransferase;	map00330	Arginine and proline metabolism	rcp	rsk	rpa	rru	cau	cac		cth	bli	tna	cbe		eco
		x	C00624	N-Acetyl-L-glutamate;	C04133	N-Acetyl-L-glutamate 5-phosphate;	2.7.2.8	acetylglutamate kinase;	map00330	Arginine and proline metabolism	rcp	rsk	rpa	rru	cau	cac	csc	cth	bli	tna	cbe		eco
		x	C00036	Oxaloacetate;	C00149	(S)-Malate;	1.1.1.37	malate dehydrogenase;	map00020; map00620; map00630; map00710; map00720	Citrate cycle (TCA cycle); Pyruvate metabolism; Glyoxylate and dicarboxylate metabolism; Carbon fixation in photosynthetic organisms; Reductive carboxylate cycle (CO2 fixation)	rcp	rsk	rpa	rru	cau				bli				eco
		x	C00122	Fumarate;	C00149	(S)-Malate;	4.2.1.2	fumarate hydratase;	map00020; map00720	Citrate cycle (TCA cycle); Reductive carboxylate cycle (CO2 fixation)	rcp	rsk	rpa	rru	cau	cac	csc	cth	bli	tna	cbe		eco
		x	C00049	L-Aspartate;	C03406	N-(L-Arginino)succinate;	6.3.4.5	argininosuccinate synthase;	map00250; map00330	Alanine, aspartate and glutamate metabolism; Arginine and proline metabolism	rcp	rsk	rpa	rru	cau	cac	csc	cth	bli	tna	cbe	cpf	eco
		x	C00049	L-Aspartate;	C00152	L-Asparagine;	3.5.1.1	asparaginase;	map00250; map00460; map00910	Alanine, aspartate and glutamate metabolism; Cyanoamino acid metabolism; Nitrogen metabolism	rcp	rsk		rru	cau	cac			bli		cbe	cpf	eco
		x	C00042	Succinate;	C00122	Fumarate;	1.3.99.1	succinate dehydrogenase;	map00020; map00190; map00632; map00650; map00720	Citrate cycle (TCA cycle); Oxidative phosphorylation; Benzoate degradation via CoA ligation; Butanoate metabolism; Reductive carboxylate cycle (CO2 fixation)	rcp	rsk	rpa	rru	cau				bli		cbe		eco
		x	C00042	Succinate;	C00091	Succinyl-CoA;	6.2.1.5	succinate---CoA ligase (ADP-forming);	map00020; map00640; map00720	Citrate cycle (TCA cycle); Propanoate metabolism; Reductive carboxylate cycle (CO2 fixation)	rcp	rsk	rpa	rru	cau				bli				eco
		x	C00091	Succinyl-CoA;	C01213	(R)-Methylmalonyl-CoA;	5.4.99.2	methylmalonyl-CoA mutase;	map00280; map00640	Valine, leucine and isoleucine degradation; Propanoate metabolism	rcp	rsk	rpa	rru	cau								eco
		x	C00042	Succinate;	C00232	Succinate semialdehyde;	1.2.1.16	succinate-semialdehyde dehydrogenase [NAD(P)+];	map00250; map00350; map00650	Alanine, aspartate and glutamate metabolism; Tyrosine metabolism; Butanoate metabolism	rcp	rsk	rpa	rru	cau				bli	tna			eco
		x	C00091	Succinyl-CoA;	C16254	[Dihydrolipoyllysine-residue succinyltransferase]	2.3.1.61	dihydrolipoyllysine-residue succinyltransferase;	map00020	Citrate cycle (TCA cycle)	rcp	rsk	rpa	rru	cau				bli				eco
		x	C15973	Enzyme N6-(dihydrolipoyl)lysine;	C16254	[Dihydrolipoyllysine-residue succinyltransferase]	2.3.1.61	dihydrolipoyllysine-residue succinyltransferase;	map00020	Citrate cycle (TCA cycle)	rcp	rsk	rpa	rru	cau				bli				eco
		x	C15972	Enzyme N6-(lipoyl)lysine;	C15973	Enzyme N6-(dihydrolipoyl)lysine;	1.8.1.4	dihydrolipoyl dehydrogenase;	map00010; map00020; map00280; map00620	Glycolysis / Gluconeogenesis; Citrate cycle (TCA cycle); Valine, leucine and isoleucine degradation; Pyruvate metabolism	rcp	rsk	rpa	rru	cau		csc		bli	tna			eco
		x	C15972	Enzyme N6-(lipoyl)lysine;	C16254	[Dihydrolipoyllysine-residue succinyltransferase]	1.2.4.2	oxoglutarate dehydrogenase (succinyl-transferring);	map00020	Citrate cycle (TCA cycle)	rcp	rsk	rpa	rru	cau				bli				eco
		x	C05754	trans-Dec-2-enoyl-[acp];	C05755	Decanoyl-[acp];	1.3.1.9	enoyl-[acyl-carrier-protein] reductase (NADH);	map00061	Fatty acid biosynthesis	rcp	rsk	rpa	rru	cau			cth	bli				eco
		x	C00036	Oxaloacetate;	C00049	L-Aspartate;	1.4.3.16	L-aspartate oxidase;	map00250	Alanine, aspartate and glutamate metabolism	rcp	rsk	rpa	rru	cau	cac	csc	cth	bli		cbe	cpf	eco
		x	C01209	Malonyl-[acyl-carrier protein]	C05744	Acetoacetyl-[acp];	2.3.1.180	beta-ketoacyl-acyl-carrier-protein synthase III;	map00061	Fatty acid biosynthesis	rcp	rsk	rpa	rru	cau	cac	csc	cth	bli		cbe	cpf	eco
		x	C00327	L-Citrulline;	C03406	N-(L-Arginino)succinate;	6.3.4.5	argininosuccinate synthase;	map00330	Arginine and proline metabolism	rcp	rsk	rpa	rru	cau	cac	csc	cth	bli	tna	cbe	cpf	eco
		x	C04619	(3R)-3-Hydroxydecanoyl-[acyl-carrier protein];	C05754	trans-Dec-2-enoyl-[acp];	4.2.1.-	<Lyases; Carbon-oxygen lyases; Hydro-lyases>	map00061	Fatty acid biosynthesis	rcp	rsk	rpa	rru	cau	cac	csc	cth	bli	tna	cbe	cpf	eco
		x	C05751	trans-Oct-2-enoyl-[acp];	C05752	Octanoyl-[acp];	1.3.1.9	enoyl-[acyl-carrier-protein] reductase (NADH);	map00061	Fatty acid biosynthesis	rcp	rsk	rpa	rru	cau			cth	bli				eco
		x	C01209	Malonyl-[acyl-carrier protein]	C05762	3-Oxohexadecanoyl-[acp];	2.3.1.-	<Transferases; Acyltransferases; Transferring groups other than amino-acyl groups>	map00061	Fatty acid biosynthesis	rcp	rsk	rpa	rru	cau	cac			bli	tna	cbe	cpf	eco
		x	C02504	(2S)-2-Isopropylmalate;	C04411	(2R,3S)-3-Isopropylmalate;	4.2.1.33	3-isopropylmalate dehydratase;	map00290	Valine, leucine and isoleucine biosynthesis	rcp	rsk	rpa	rru	cau	cac	csc	cth	bli	tna	cbe		eco
		x	C04236	(2S)-2-Isopropyl-3-oxosuccinate;	C04411	(2R,3S)-3-Isopropylmalate;	1.1.1.85	3-isopropylmalate dehydrogenase;	map00290	Valine, leucine and isoleucine biosynthesis	rcp	rsk	rpa	rru	cau	cac	csc	cth	bli	tna	cbe		eco
		x	C00141	3-Methyl-2-oxobutanoic acid;	C00966	2-Dehydropantoate	2.1.2.11	3-methyl-2-oxobutanoate hydroxymethyltransferase;	map00770	Pantothenate and CoA biosynthesis	rcp	rsk	rpa	rru	cau	cac	csc	cth	bli	tna	cbe		eco
		x	C04619	(3R)-3-Hydroxydecanoyl-[acyl-carrier protein];	C05753	3-Oxodecanoyl-[acp];	1.1.1.100	3-oxoacyl-[acyl-carrier-protein] reductase;	map00061	Fatty acid biosynthesis	rcp	rsk	rpa	rru	cau	cac	csc	cth	bli	tna	cbe	cpf	eco
		x	C00022	Pyruvate;	C00024	Acetyl-CoA;	1.2.4.1	pyruvate dehydrogenase (acetyl-transferring);	map00010; map00020; map00290; map00620; map00650	Glycolysis / Gluconeogenesis; Citrate cycle (TCA cycle); Valine, leucine and isoleucine biosynthesis; Pyruvate metabolism; Butanoate metabolism	rcp	rsk	rpa	rru	cau				bli				eco
		x	C00025	L-Glutamate;	C03287	L-Glutamyl 5-phosphate;	2.7.2.11	glutamate 5-kinase;	map00330	Arginine and proline metabolism	rcp	rsk	rpa	rru	cau	cac	csc	cth	bli	tna	cbe	cpf	eco
		x	C01165	L-Glutamate 5-semialdehyde;	C03287	L-Glutamyl 5-phosphate;	1.2.1.41	glutamate-5-semialdehyde dehydrogenase;	map00330	Arginine and proline metabolism	rcp	rsk	rpa	rru	cau	cac	csc	cth	bli	tna	cbe	cpf	eco
		x	C05223	Dodecanoyl-[acyl-carrier protein];	C05758	trans-Dodec-2-enoyl-[acp];	1.3.1.9	enoyl-[acyl-carrier-protein] reductase (NADH);	map00061	Fatty acid biosynthesis	rcp	rsk	rpa	rru	cau			cth	bli				eco
		x	C00025	L-Glutamate;	C03912	(S)-1-Pyrroline-5-carboxylate;	1.5.1.12	1-pyrroline-5-carboxylate dehydrogenase;	map00250; map00330	Alanine, aspartate and glutamate metabolism; Arginine and proline metabolism	rcp	rsk	rpa	rru	cau				bli				eco
		x	C00148	L-Proline;	C03912	(S)-1-Pyrroline-5-carboxylate;	1.5.1.2	pyrroline-5-carboxylate reductase;	map00330	Arginine and proline metabolism	rcp	rsk	rpa	rru	cau	cac	csc	cth	bli	tna	cbe	cpf	eco
		x	C00074	Phosphoenolpyruvate;	C04691	2-Dehydro-3-deoxy-D-arabino-heptonate 7-phosphate;	2.5.1.54	3-deoxy-7-phosphoheptulonate synthase;	map00400	Phenylalanine, tyrosine and tryptophan biosynthesis	rcp	rsk	rpa	rru	cau	cac	csc	cth	bli	tna	cbe	cpf	eco
		x	C00944	3-Dehydroquinate;	C04691	2-Dehydro-3-deoxy-D-arabino-heptonate 7-phosphate;	4.2.3.4	3-dehydroquinate synthase;	map00400	Phenylalanine, tyrosine and tryptophan biosynthesis	rcp	rsk	rpa	rru	cau	cac	csc	cth	bli	tna	cbe	cpf	eco
		x	C00279	D-Erythrose 4-phosphate	C04691	2-Dehydro-3-deoxy-D-arabino-heptonate 7-phosphate;	2.5.1.54	3-deoxy-7-phosphoheptulonate synthase;	map00400	Phenylalanine, tyrosine and tryptophan biosynthesis	rcp	rsk	rpa	rru	cau	cac	csc	cth	bli	tna	cbe	cpf	eco
		x	C00279	D-Erythrose 4-phosphate	C05382	Sedoheptulose 7-phosphate;	2.2.1.2	transaldolase;	map00030	Pentose phosphate pathway	rcp	rsk	rpa	rru	cau	cac	csc		bli	tna	cbe	cpf	eco
		x	C00231	D-Xylulose 5-phosphate	C05382	Sedoheptulose 7-phosphate;	2.2.1.1	transketolase;	map00030; map00710	Pentose phosphate pathway; Carbon fixation in photosynthetic organisms	rcp	rsk	rpa	rru	cau	cac	csc	cth	bli	tna	cbe	cpf	eco
		x	C00199	D-Ribulose 5-phosphate	C00231	D-Xylulose 5-phosphate	5.1.3.1	ribulose-phosphate 3-epimerase;	map00030; map00040; map00710	Pentose phosphate pathway; Pentose and glucuronate interconversions; Carbon fixation in photosynthetic organisms	rcp	rsk	rpa	rru	cau	cac	csc	cth	bli	tna	cbe	cpf	eco
		x	C00118	D-Glyceraldehyde 3-phosphate;	C00231	D-Xylulose 5-phosphate	2.2.1.1	transketolase;	map00030; map00710	Pentose phosphate pathway; Carbon fixation in photosynthetic organisms	rcp	rsk	rpa	rru	cau	cac	csc	cth	bli	tna	cbe	cpf	eco
		x	C00118	D-Glyceraldehyde 3-phosphate;	C05345	beta-D-Fructose 6-phosphate	2.2.1.2	transaldolase;	map00030	Pentose phosphate pathway	rcp	rsk	rpa	rru	cau	cac	csc		bli	tna	cbe	cpf	eco
		x	C00668	alpha-D-Glucose 6-phosphate	C05345	beta-D-Fructose 6-phosphate	5.3.1.9	glucose-6-phosphate isomerase;	map00010; map00030; map00500; map00520	Glycolysis / Gluconeogenesis; Pentose phosphate pathway; Starch and sucrose metabolism; Amino sugar and nucleotide sugar metabolism	rcp	rsk	rpa	rru	cau	cac	csc	cth	bli	tna	cbe	cpf	eco
		x	C00267	alpha-D-Glucose	C00668	alpha-D-Glucose 6-phosphate	2.7.1.2	glucokinase;	map00010; map00052; map00500; map00520	Glycolysis / Gluconeogenesis; Galactose metabolism; Starch and sucrose metabolism; Amino sugar and nucleotide sugar metabolism	rcp	rsk		rru	cau	cac	csc	cth	bli	tna	cbe	cpf	eco
		x	C00231	D-Xylulose 5-phosphate	C05345	beta-D-Fructose 6-phosphate	2.2.1.1	transketolase;	map00030	Pentose phosphate pathway	rcp	rsk	rpa	rru	cau	cac	csc	cth	bli	tna	cbe	cpf	eco
		x	C00118	D-Glyceraldehyde 3-phosphate;	C00236	3-Phospho-D-glyceroyl phosphate;	1.2.1.12	glyceraldehyde-3-phosphate dehydrogenase (phosphorylating);	map00010	Glycolysis / Gluconeogenesis	rcp	rsk	rpa	rru	cau	cac	csc	cth	bli	tna	cbe	cpf	eco
		x	C05345	beta-D-Fructose 6-phosphate	C05378	beta-D-Fructose 1,6-bisphosphate	2.7.1.11	6-phosphofructokinase;	map00010; map00030; map00051	Glycolysis / Gluconeogenesis; Pentose phosphate pathway; Fructose and mannose metabolism	rcp	rsk	rpa	rru	cau	cac	csc	cth	bli	tna	cbe	cpf	eco
		x	C00118	D-Glyceraldehyde 3-phosphate;	C00279	D-Erythrose 4-phosphate	2.2.1.1	transketolase;	map00030; map00710	Pentose phosphate pathway; Carbon fixation in photosynthetic organisms	rcp	rsk	rpa	rru	cau	cac	csc	cth	bli	tna	cbe	cpf	eco
		x	C00668	alpha-D-Glucose 6-phosphate	C01172	beta-D-Glucose 6-phosphate	5.3.1.9	glucose-6-phosphate isomerase;	map00010; map00030; map00500	Glycolysis / Gluconeogenesis; Pentose phosphate pathway; Starch and sucrose metabolism	rcp	rsk	rpa	rru	cau	cac	csc	cth	bli	tna	cbe	cpf	eco
		x	C00118	D-Glyceraldehyde 3-phosphate;	C00279	D-Erythrose 4-phosphate	2.2.1.2	transaldolase;	map00030	Pentose phosphate pathway	rcp	rsk	rpa	rru	cau	cac	csc		bli	tna	cbe	cpf	eco
		x	C00197	3-Phospho-D-glycerate;	C00236	3-Phospho-D-glyceroyl phosphate;	2.7.2.3	phosphoglycerate kinase;	map00010; map00710	Glycolysis / Gluconeogenesis; Carbon fixation in photosynthetic organisms	rcp	rsk	rpa	rru	cau	cac	csc	cth	bli	tna	cbe	cpf	eco
		x	C00197	3-Phospho-D-glycerate;	C00631	2-Phospho-D-glycerate;	5.4.2.1	phosphoglycerate mutase;	map00010	Glycolysis / Gluconeogenesis	rcp	rsk	rpa	rru	cau	cac	csc	cth	bli	tna	cbe	cpf	eco
		x	C00258	D-Glycerate;	C00631	2-Phospho-D-glycerate;	2.7.1.-	<Transferases; Transferring phosphorus-containing groups; Phosphotransferases with an alcohol group as acceptor>	map00030	Pentose phosphate pathway	rcp	rsk	rpa	rru	cau			cth			cbe	cpf	eco
		x	C00197	3-Phospho-D-glycerate;	C03232	3-Phosphonooxypyruvate;	1.1.1.95	phosphoglycerate dehydrogenase;	map00260	Glycine, serine and threonine metabolism	rcp	rsk	rpa	rru	cau	cac	csc	cth	bli	tna	cbe	cpf	eco
		x	C01005	O-Phospho-L-serine;	C03232	3-Phosphonooxypyruvate;	2.6.1.52	phosphoserine transaminase;	map00260	Glycine, serine and threonine metabolism	rcp	rsk	rpa	rru	cau			cth	bli		cbe		eco
		x	C01172	beta-D-Glucose 6-phosphate	C05345	beta-D-Fructose 6-phosphate	5.3.1.9	glucose-6-phosphate isomerase;	map00010; map00030; map00500	Glycolysis / Gluconeogenesis; Pentose phosphate pathway; Starch and sucrose metabolism	rcp	rsk	rpa	rru	cau	cac	csc	cth	bli	tna	cbe	cpf	eco
		x	C00117	D-Ribose 5-phosphate;	C00118	D-Glyceraldehyde 3-phosphate;	2.2.1.1	transketolase;	map00030; map00710	Pentose phosphate pathway; Carbon fixation in photosynthetic organisms	rcp	rsk	rpa	rru	cau	cac	csc	cth	bli	tna	cbe	cpf	eco
		x	C00117	D-Ribose 5-phosphate;	C00119	5-Phospho-alpha-D-ribose 1-diphosphate;	2.7.6.1	ribose-phosphate diphosphokinase;	map00030; map00230	Pentose phosphate pathway; Purine metabolism	rcp	rsk	rpa	rru	cau	cac	csc	cth	bli	tna	cbe	cpf	eco
		x	C00119	5-Phospho-alpha-D-ribose 1-diphosphate;	C03090	5-Phosphoribosylamine;	2.4.2.14	amidophosphoribosyltransferase;	map00230	Purine metabolism	rcp	rsk	rpa	rru	cau	cac	csc	cth	bli	tna	cbe	cpf	eco
		x	C00119	5-Phospho-alpha-D-ribose 1-diphosphate;	C02739	1-(5-Phospho-D-ribosyl)-ATP;	2.4.2.17	ATP phosphoribosyltransferase;	map00340	Histidine metabolism	rcp	rsk	rpa	rru	cau	cac	csc	cth	bli	tna	cbe		eco
		x	C03090	5-Phosphoribosylamine;	C03838	5'-Phosphoribosylglycinamide;	6.3.4.13	phosphoribosylamine---glycine ligase;	map00230	Purine metabolism	rcp	rsk	rpa	rru	cau	cac	csc	cth	bli	tna	cbe	cpf	eco
		x	C05345	beta-D-Fructose 6-phosphate	C05378	beta-D-Fructose 1,6-bisphosphate	3.1.3.11	fructose-bisphosphatase;	map00010; map00030; map00051	Glycolysis / Gluconeogenesis; Pentose phosphate pathway; Fructose and mannose metabolism	rcp	rsk	rpa	rru	cau	cac			bli		cbe		eco
		x	C05760	trans-Tetradec-2-enoyl-[acp];	C05761	Tetradecanoyl-[acp];	1.3.1.9	enoyl-[acyl-carrier-protein] reductase (NADH);	map00061	Fatty acid biosynthesis	rcp	rsk	rpa	rru	cau			cth	bli				eco
		x	C00025	L-Glutamate;	C00026	2-Oxoglutarate;	1.4.1.13	glutamate synthase (NADPH);	map00250	Alanine, aspartate and glutamate metabolism	rcp	rsk	rpa	rru	cau	cac	csc	cth	bli	tna	cbe	cpf	eco
		x	C03340	L-2,3-Dihydrodipicolinate;	C03972	2,3,4,5-Tetrahydrodipicolinate;	1.3.1.26	dihydrodipicolinate reductase;	map00300	Lysine biosynthesis	rcp	rsk	rpa	rru	cau	cac	csc	cth	bli	tna	cbe	cpf	eco
		x	C04619	(3R)-3-Hydroxydecanoyl-[acyl-carrier protein];	C05754	trans-Dec-2-enoyl-[acp];	2.3.1.-	<Transferases; Acyltransferases; Transferring groups other than amino-acyl groups>	map00061	Fatty acid biosynthesis	rcp	rsk	rpa	rru	cau	cac			bli	tna	cbe	cpf	eco
		x	C00119	5-Phospho-alpha-D-ribose 1-diphosphate;	C01103	Orotidine 5'-phosphate;	2.4.2.10	orotate phosphoribosyltransferase;	map00240	Pyrimidine metabolism	rcp	rsk	rpa	rru	cau	cac	csc		bli	tna	cbe	cpf	eco
		x	C00105	UMP;	C01103	Orotidine 5'-phosphate;	4.1.1.23	orotidine-5'-phosphate decarboxylase;	map00240	Pyrimidine metabolism	rcp	rsk	rpa	rru	cau	cac	csc	cth	bli	tna	cbe	cpf	eco
		x	C00105	UMP;	C00106	Uracil	2.4.2.9	uracil phosphoribosyltransferase;	map00240	Pyrimidine metabolism	rcp	rsk		rru	cau	cac	csc	cth	bli	tna	cbe	cpf	eco
		x	C00015	UDP;	C00105	UMP;	2.7.4.14	cytidylate kinase;	map00240	Pyrimidine metabolism	rcp	rsk	rpa	rru	cau	cac	csc	cth	bli	tna	cbe	cpf	eco
		x	C00015	UDP;	C00075	UTP;	2.7.4.6	nucleoside-diphosphate kinase;	map00240	Pyrimidine metabolism	rcp	rsk	rpa	rru	cau			cth	bli		cbe	cpf	eco
		x	C00063	CTP;	C00075	UTP;	6.3.4.2	CTP synthase;	map00240	Pyrimidine metabolism	rcp	rsk	rpa	rru	cau	cac	csc	cth	bli	tna	cbe	cpf	eco
		x	C00063	CTP;	C00112	CDP;	2.7.4.6	nucleoside-diphosphate kinase;	map00240	Pyrimidine metabolism	rcp	rsk	rpa	rru	cau			cth	bli		cbe	cpf	eco
		x	C00055	CMP;	C00112	CDP;	2.7.4.14	cytidylate kinase;	map00240	Pyrimidine metabolism	rcp	rsk	rpa	rru	cau	cac	csc	cth	bli	tna	cbe	cpf	eco
		x	C00046	RNA;	C00063	CTP;	2.7.7.6	DNA-directed RNA polymerase;	map00240	Pyrimidine metabolism	rcp	rsk	rpa	rru	cau	cac	csc	cth	bli	tna	cbe	cpf	eco
		x	C00044	GTP;	C00046	RNA;	2.7.7.6	DNA-directed RNA polymerase;	map00230	Purine metabolism	rcp	rsk	rpa	rru	cau	cac	csc	cth	bli	tna	cbe	cpf	eco
		x	C00044	GTP;	C01304	2,5-Diamino-6-(5'-phosphoribosylamino)-4-pyrimidineone	3.5.4.25	GTP cyclohydrolase II;	map00740	Riboflavin metabolism	rcp	rsk	rpa	rru	cau	cac	csc	cth	bli	tna	cbe	cpf	eco
		x	C00002	ATP;	C00046	RNA;	2.7.7.6	DNA-directed RNA polymerase;	map00230	Purine metabolism	rcp	rsk	rpa	rru	cau	cac	csc	cth	bli	tna	cbe	cpf	eco
		x	C00035	GDP;	C00044	GTP;	2.7.4.6	nucleoside-diphosphate kinase;	map00230	Purine metabolism	rcp	rsk	rpa	rru	cau			cth	bli		cbe	cpf	eco
		x	C00035	GDP;	C00361	dGDP;	1.17.4.1	ribonucleoside-diphosphate reductase;	map00230	Purine metabolism	rcp	rsk	rpa	rru	cau	cac		cth	bli	tna	cbe	cpf	eco
		x	C00286	dGTP;	C00361	dGDP;	2.7.1.40	pyruvate kinase;	map00230	Purine metabolism	rcp	rsk	rpa	rru	cau	cac	csc		bli	tna	cbe	cpf	eco
		x	C00039	DNA;	C00286	dGTP;	2.7.7.7	DNA-directed DNA polymerase;	map00230	Purine metabolism	rcp	rsk	rpa	rru	cau	cac	csc	cth	bli	tna	cbe	cpf	eco
		x	C00039	DNA;	C00458	dCTP;	2.7.7.7	DNA-directed DNA polymerase;	map00240	Pyrimidine metabolism	rcp	rsk	rpa	rru	cau	cac	csc	cth	bli	tna	cbe	cpf	eco
		x	C00458	dCTP;	C00460	dUTP;	3.5.4.13	dCTP deaminase;	map00240	Pyrimidine metabolism	rcp	rsk	rpa	rru	cau	cac		cth			cbe		eco
		x	C00365	dUMP;	C00460	dUTP;	3.6.1.19	nucleoside-triphosphate diphosphatase;	map00240	Pyrimidine metabolism	rcp	rsk	rpa	rru	cau					tna			eco
		x	C00365	dUMP;	C01346	dUDP;	2.7.4.9	dTMP kinase;	map00240	Pyrimidine metabolism	rcp	rsk	rpa	rru	cau		csc	cth	bli	tna	cbe		eco
		x	C00458	dCTP;	C00705	dCDP;	2.7.4.6	nucleoside-diphosphate kinase;	map00240	Pyrimidine metabolism	rcp	rsk	rpa	rru	cau			cth	bli		cbe	cpf	eco
		x	C00239	dCMP;	C00705	dCDP;	2.7.4.14	cytidylate kinase;	map00240	Pyrimidine metabolism	rcp	rsk	rpa	rru	cau	cac	csc	cth	bli	tna	cbe	cpf	eco
		x	C00039	DNA;	C00459	dTTP;	2.7.7.7	DNA-directed DNA polymerase;	map00240	Pyrimidine metabolism	rcp	rsk	rpa	rru	cau	cac	csc	cth	bli	tna	cbe	cpf	eco
		x	C00363	dTDP;	C00459	dTTP;	2.7.4.6	nucleoside-diphosphate kinase;	map00240	Pyrimidine metabolism	rcp	rsk	rpa	rru	cau			cth	bli		cbe	cpf	eco
		x	C00363	dTDP;	C00364	dTMP;	2.7.4.9	dTMP kinase;	map00240	Pyrimidine metabolism	rcp	rsk	rpa	rru	cau		csc	cth	bli	tna	cbe		eco
		x	C00460	dUTP;	C01346	dUDP;	2.7.4.6	nucleoside-diphosphate kinase;	map00240	Pyrimidine metabolism	rcp	rsk	rpa	rru	cau			cth	bli		cbe	cpf	eco
		x	C00035	GDP;	C00144	GMP;	2.7.4.8	guanylate kinase;	map00230	Purine metabolism	rcp	rsk	rpa	rru	cau	cac	csc	cth	bli	tna	cbe	cpf	eco
		x	C00144	GMP;	C00242	Guanine;	2.4.2.22	xanthine phosphoribosyltransferase;	map00230	Purine metabolism	rcp	rsk	rpa	rru	cau	cac			bli		cbe	cpf	eco
		x	C00144	GMP;	C00242	Guanine;	2.4.2.7	adenine phosphoribosyltransferase;	map00230	Purine metabolism	rcp	rsk	rpa	rru	cau	cac	csc	cth	bli	tna	cbe	cpf	eco
		x	C00144	GMP;	C00387	Guanosine	3.1.3.5	5'-nucleotidase;	map00230	Purine metabolism	rcp	rsk	rpa	rru	cau			cth		tna	cbe		eco
		x	C00286	dGTP;	C00361	dGDP;	2.7.4.6	nucleoside-diphosphate kinase;	map00230	Purine metabolism	rcp	rsk	rpa	rru	cau			cth	bli		cbe	cpf	eco
		x	C00039	DNA;	C00131	dATP;	2.7.7.7	DNA-directed DNA polymerase;	map00230	Purine metabolism	rcp	rsk	rpa	rru	cau	cac	csc	cth	bli	tna	cbe	cpf	eco
		x	C00131	dATP;	C00206	dADP;	2.7.1.40	pyruvate kinase;	map00230	Purine metabolism	rcp	rsk	rpa	rru	cau	cac	csc		bli	tna	cbe	cpf	eco
		x	C00206	dADP;	C00360	dAMP;	2.7.4.3	adenylate kinase;	map00230	Purine metabolism	rcp	rsk	rpa	rru	cau	cac	csc	cth	bli	tna	cbe	cpf	eco
		x	C00008	ADP;	C00206	dADP;	1.17.4.1	ribonucleoside-diphosphate reductase;	map00230	Purine metabolism	rcp	rsk	rpa	rru	cau	cac		cth	bli	tna	cbe	cpf	eco
		x	C00360	dAMP;	C00559	Deoxyadenosine;	3.1.3.5	5'-nucleotidase;	map00230	Purine metabolism	rcp	rsk	rpa	rru	cau			cth		tna	cbe		eco
		x	C00263	L-Homoserine;	C00441	L-Aspartate 4-semialdehyde;	1.1.1.3	homoserine dehydrogenase;	map00260; map00270; map00300	Glycine, serine and threonine metabolism; Cysteine and methionine metabolism; Lysine biosynthesis	rcp	rsk	rpa	rru	cau	cac	csc	cth	bli	tna	cbe		eco
		x	C04633	(3R)-3-Hydroxypalmitoyl-[acyl-carrier protein];	C05762	3-Oxohexadecanoyl-[acp];	1.1.1.100	3-oxoacyl-[acyl-carrier-protein] reductase;	map00061	Fatty acid biosynthesis	rcp	rsk	rpa	rru	cau	cac	csc	cth	bli	tna	cbe	cpf	eco
		x	C00122	Fumarate;	C03406	N-(L-Arginino)succinate;	4.3.2.1	argininosuccinate lyase;	map00250; map00330	Alanine, aspartate and glutamate metabolism; Arginine and proline metabolism	rcp	rsk	rpa	rru	cau	cac	csc	cth	bli	tna	cbe	cpf	eco
		x	C00361	dGDP;	C00362	dGMP;	2.7.4.8	guanylate kinase;	map00230	Purine metabolism	rcp	rsk	rpa	rru	cau	cac	csc	cth	bli	tna	cbe	cpf	eco
		x	C00330	Deoxyguanosine;	C00362	dGMP;	3.1.3.5	5'-nucleotidase;	map00230	Purine metabolism	rcp	rsk	rpa	rru	cau			cth		tna	cbe		eco
		x	C00025	L-Glutamate;	C02987	L-Glutamyl-tRNA(Glu)	6.1.1.17	glutamate---tRNA ligase;	map00860; map00970	Porphyrin and chlorophyll metabolism; Aminoacyl-tRNA biosynthesis	rcp	rsk	rpa	rru	cau	cac	csc	cth		tna	cbe	cpf	eco
		x	C05756	3-Oxododecanoyl-[acp];	C05757	(R)-3-Hydroxydodecanoyl-[acp];	1.1.1.100	3-oxoacyl-[acyl-carrier-protein] reductase;	map00061	Fatty acid biosynthesis	rcp	rsk	rpa	rru	cau	cac	csc	cth	bli	tna	cbe	cpf	eco
		x	C04618	(3R)-3-Hydroxybutanoyl-[acyl-carrier protein];	C05744	Acetoacetyl-[acp];	2.3.1.-	<Transferases; Acyltransferases; Transferring groups other than amino-acyl groups>	map00061	Fatty acid biosynthesis	rcp	rsk	rpa	rru	cau	cac			bli	tna	cbe	cpf	eco
		x	C04246	But-2-enoyl-[acyl-carrier protein]	C04618	(3R)-3-Hydroxybutanoyl-[acyl-carrier protein];	2.3.1.-	<Transferases; Acyltransferases; Transferring groups other than amino-acyl groups>	map00061	Fatty acid biosynthesis	rcp	rsk	rpa	rru	cau	cac			bli	tna	cbe	cpf	eco
		x	C04246	But-2-enoyl-[acyl-carrier protein]	C05745	Butyryl-[acp];	2.3.1.-	<Transferases; Acyltransferases; Transferring groups other than amino-acyl groups>	map00061	Fatty acid biosynthesis	rcp	rsk	rpa	rru	cau	cac			bli	tna	cbe	cpf	eco
		x	C04246	But-2-enoyl-[acyl-carrier protein]	C05745	Butyryl-[acp];	1.3.1.9	enoyl-[acyl-carrier-protein] reductase (NADH);	map00061	Fatty acid biosynthesis	rcp	rsk	rpa	rru	cau			cth	bli				eco
		x	C04246	But-2-enoyl-[acyl-carrier protein]	C04618	(3R)-3-Hydroxybutanoyl-[acyl-carrier protein];	4.2.1.-	<Lyases; Carbon-oxygen lyases; Hydro-lyases>	map00061	Fatty acid biosynthesis	rcp	rsk	rpa	rru	cau	cac	csc	cth	bli	tna	cbe	cpf	eco
		x	C16237	Protein N6-(lipoyl)lysine	C16239	Lipoyl-[acp];	2.3.1.181	lipoyl(octanoyl) transferase;	map00785	Lipoic acid metabolism	rcp	rsk	rpa	rru	cau		csc						eco
		x	C16236	Protein N6-(octanoyl)lysine	C16237	Protein N6-(lipoyl)lysine	2.8.1.8	lipoyl synthase;	map00785	Lipoic acid metabolism	rcp	rsk	rpa	rru	cau		csc		bli				eco
		x	C00332	Acetoacetyl-CoA;	C01144	(S)-3-Hydroxybutanoyl-CoA;	1.1.1.35	3-hydroxyacyl-CoA dehydrogenase;	map00071; map00310; map00380; map00632; map00650	Fatty acid metabolism; Lysine degradation; Tryptophan metabolism; Benzoate degradation via CoA ligation; Butanoate metabolism	rcp	rsk	rpa	rru	cau				bli				eco
		x	C00877	Crotonoyl-CoA;	C01144	(S)-3-Hydroxybutanoyl-CoA;	4.2.1.17	enoyl-CoA hydratase;	map00071; map00310; map00380; map00632; map00650	Fatty acid metabolism; Lysine degradation; Tryptophan metabolism; Benzoate degradation via CoA ligation; Butanoate metabolism	rcp	rsk	rpa	rru	cau			cth	bli		cbe		eco
		x	C00527	Glutaryl-CoA	C00877	Crotonoyl-CoA;	1.3.99.7	glutaryl-CoA dehydrogenase;	map00071; map00310; map00380; map00632	Fatty acid metabolism; Lysine degradation; Tryptophan metabolism; Benzoate degradation via CoA ligation	rcp	rsk	rpa	rru	cau
		x	C00527	Glutaryl-CoA	C06157	[Dihydrolipoyllysine-residue succinyltransferase]	2.3.1.61	dihydrolipoyllysine-residue succinyltransferase;	map00310	Lysine degradation	rcp	rsk	rpa	rru	cau				bli				eco
		x	C00322	2-Oxoadipate;	C06157	[Dihydrolipoyllysine-residue succinyltransferase]	1.2.4.2	oxoglutarate dehydrogenase (succinyl-transferring);	map00310	Lysine degradation	rcp	rsk	rpa	rru	cau				bli				eco
		x	C00131	dATP;	C00206	dADP;	2.7.4.6	nucleoside-diphosphate kinase;	map00230	Purine metabolism	rcp	rsk	rpa	rru	cau			cth	bli		cbe	cpf	eco
		x	C00352	D-Glucosamine 6-phosphate;	C05345	beta-D-Fructose 6-phosphate	3.5.1.-	<Hydrolases; Acting on carbon-nitrogen bonds, other than peptide bonds; In linear amides>	map00520	Amino sugar and nucleotide sugar metabolism	rcp	rsk	rpa	rru	cau	cac		cth	bli	tna	cbe	cpf	eco
		x	C05745	Butyryl-[acp];	C05746	3-Oxohexanoyl-[acp];	2.3.1.179	beta-ketoacyl-acyl-carrier-protein synthase II;	map00061	Fatty acid biosynthesis	rcp	rsk	rpa	rru	cau	cac	csc	cth	bli	tna	cbe	cpf	eco
		x	C01268	5-Amino-6-(5'-phosphoribosylamino)uracil;	C01304	2,5-Diamino-6-(5'-phosphoribosylamino)-4-pyrimidineone	3.5.4.26	diaminohydroxyphosphoribosylaminopyrimidine deaminase	map00740	Riboflavin metabolism	rcp	rsk	rpa	rru	cau	cac	csc	cth	bli	tna	cbe	cpf	eco
		x	C01268	5-Amino-6-(5'-phosphoribosylamino)uracil;	C04454	5-Amino-6-(5'-phosphoribitylamino)uracil;	1.1.1.193	5-amino-6-(5-phosphoribosylamino)uracil reductase;	map00740	Riboflavin metabolism	rcp	rsk	rpa	rru	cau	cac	csc	cth	bli	tna	cbe	cpf	eco
		x	C00944	3-Dehydroquinate;	C02637	3-Dehydroshikimate	4.2.1.10	3-dehydroquinate dehydratase;	map00400	Phenylalanine, tyrosine and tryptophan biosynthesis	rcp	rsk	rpa	rru	cau	cac	csc	cth	bli	tna	cbe	cpf	eco
		x	C00493	Shikimate;	C02637	3-Dehydroshikimate	1.1.1.25	shikimate dehydrogenase;	map00400	Phenylalanine, tyrosine and tryptophan biosynthesis	rcp	rsk	rpa	rru	cau	cac	csc	cth	bli	tna	cbe	cpf	eco
		x	C00493	Shikimate;	C03175	Shikimate 3-phosphate;	2.7.1.71	shikimate kinase;	map00400	Phenylalanine, tyrosine and tryptophan biosynthesis	rcp	rsk	rpa	rru	cau	cac	csc	cth	bli		cbe	cpf	eco
		x	C01269	5-O-(1-Carboxyvinyl)-3-phosphoshikimate;	C03175	Shikimate 3-phosphate;	2.5.1.19	3-phosphoshikimate 1-carboxyvinyltransferase;	map00400	Phenylalanine, tyrosine and tryptophan biosynthesis	rcp	rsk	rpa	rru	cau	cac	csc	cth	bli	tna	cbe	cpf	eco
		x	C00251	Chorismate;	C01269	5-O-(1-Carboxyvinyl)-3-phosphoshikimate;	4.2.3.5	chorismate synthase;	map00400	Phenylalanine, tyrosine and tryptophan biosynthesis	rcp	rsk	rpa	rru	cau	cac	csc	cth	bli	tna	cbe	cpf	eco
		x	C00108	Anthranilate;	C00251	Chorismate;	4.1.3.27	anthranilate synthase;	map00400	Phenylalanine, tyrosine and tryptophan biosynthesis	rcp	rsk	rpa	rru	cau	cac	csc	cth	bli	tna	cbe		eco
		x	C00108	Anthranilate;	C04302	N-(5-Phospho-D-ribosyl)anthranilate;	2.4.2.18	anthranilate phosphoribosyltransferase;	map00400	Phenylalanine, tyrosine and tryptophan biosynthesis	rcp	rsk	rpa	rru	cau	cac	csc	cth	bli	tna	cbe		eco
		x	C05752	Octanoyl-[acp];	C05753	3-Oxodecanoyl-[acp];	2.3.1.-	<Transferases; Acyltransferases; Transferring groups other than amino-acyl groups>	map00061	Fatty acid biosynthesis	rcp	rsk	rpa	rru	cau	cac			bli	tna	cbe	cpf	eco
		x	C00144	GMP;	C00655	Xanthosine 5'-phosphate;	6.3.5.2	GMP synthase (glutamine-hydrolysing);	map00230	Purine metabolism	rcp	rsk	rpa	rru	cau	cac	csc	cth	bli	tna	cbe	cpf	eco
		x	C00130	IMP;	C00655	Xanthosine 5'-phosphate;	1.1.1.205	IMP dehydrogenase;	map00230	Purine metabolism	rcp	rsk	rpa	rru	cau	cac	csc	cth	bli	tna	cbe	cpf	eco
		x	C00130	IMP;	C04734	1-(5'-Phosphoribosyl)-5-formamido-4-imidazolecarboxamide;	3.5.4.10	IMP cyclohydrolase;	map00230	Purine metabolism	rcp	rsk	rpa	rru	cau	cac	csc	cth	bli	tna	cbe	cpf	eco
		x	C04677	1-(5'-Phosphoribosyl)-5-amino-4-imidazolecarboxamide;	C04734	1-(5'-Phosphoribosyl)-5-formamido-4-imidazolecarboxamide;	6.3.4.-	<Ligases; Forming carbon-nitrogen bonds; Other carbon--nitrogen ligases>	map00230	Purine metabolism	rcp	rsk	rpa	rru	cau	cac	csc	cth	bli	tna	cbe	cpf	eco
		x	C04677	1-(5'-Phosphoribosyl)-5-amino-4-imidazolecarboxamide;	C04823	1-(5'-Phosphoribosyl)-5-amino-4-(N-succinocarboxamide)-imidazole;	4.3.2.2	adenylosuccinate lyase;	map00230	Purine metabolism	rcp	rsk	rpa	rru	cau	cac	csc	cth	bli	tna	cbe	cpf	eco
		x	C04751	1-(5-Phospho-D-ribosyl)-5-amino-4-imidazolecarboxylate;	C04823	1-(5'-Phosphoribosyl)-5-amino-4-(N-succinocarboxamide)-imidazole;	6.3.2.6	phosphoribosylaminoimidazolesuccinocarboxamide synthase;	map00230	Purine metabolism	rcp	rsk	rpa	rru	cau	cac	csc	cth	bli	tna	cbe	cpf	eco
		x	C04751	1-(5-Phospho-D-ribosyl)-5-amino-4-imidazolecarboxylate;	C15667	5-Carboxyamino-1-(5-phospho-D-ribosyl)imidazole	5.4.99.18	5-(carboxyamino)imidazole ribonucleotide mutase;	map00230	Purine metabolism	rcp	rsk	rpa	rru	cau	cac	csc	cth	bli	tna	cbe	cpf	eco
		x	C03373	Aminoimidazole ribotide;	C15667	5-Carboxyamino-1-(5-phospho-D-ribosyl)imidazole	6.3.4.18	5-(carboxyamino)imidazole ribonucleotide synthase;	map00230	Purine metabolism	rcp	rsk	rpa	rru	cau		csc		bli	tna			eco
		x	C03373	Aminoimidazole ribotide;	C04640	2-(Formamido)-N1-(5'-phosphoribosyl)acetamidine;	6.3.3.1	phosphoribosylformylglycinamidine cyclo-ligase;	map00230	Purine metabolism	rcp	rsk	rpa	rru	cau	cac	csc	cth	bli	tna	cbe	cpf	eco
		x	C00130	IMP;	C04734	1-(5'-Phosphoribosyl)-5-formamido-4-imidazolecarboxamide;	2.1.2.3	phosphoribosylaminoimidazolecarboxamide formyltransferase;	map00230	Purine metabolism	rcp	rsk	rpa	rru	cau	cac	csc	cth	bli	tna	cbe	cpf	eco
		x	C04376	5'-Phosphoribosyl-N-formylglycinamide;	C04640	2-(Formamido)-N1-(5'-phosphoribosyl)acetamidine;	6.3.5.3	phosphoribosylformylglycinamidine synthase;	map00230	Purine metabolism	rcp	rsk	rpa	rru	cau	cac	csc	cth	bli	tna	cbe	cpf	eco
		x	C00130	IMP;	C03794	N6-(1,2-Dicarboxyethyl)-AMP;	6.3.4.4	adenylosuccinate synthase;	map00230	Purine metabolism	rcp	rsk	rpa	rru	cau	cac	csc	cth	bli	tna	cbe	cpf	eco
		x	C00020	AMP;	C03794	N6-(1,2-Dicarboxyethyl)-AMP;	4.3.2.2	adenylosuccinate lyase;	map00230	Purine metabolism	rcp	rsk	rpa	rru	cau	cac	csc	cth	bli	tna	cbe	cpf	eco
		x	C00020	AMP;	C00212	Adenosine	3.1.3.5	5'-nucleotidase;	map00230	Purine metabolism	rcp	rsk	rpa	rru	cau			cth		tna	cbe		eco
		x	C00020	AMP;	C00147	Adenine;	2.4.2.7	adenine phosphoribosyltransferase;	map00230	Purine metabolism	rcp	rsk	rpa	rru	cau	cac	csc	cth	bli	tna	cbe	cpf	eco
		x	C04677	1-(5'-Phosphoribosyl)-5-amino-4-imidazolecarboxamide;	C04734	1-(5'-Phosphoribosyl)-5-formamido-4-imidazolecarboxamide;	2.1.2.3	phosphoribosylaminoimidazolecarboxamide formyltransferase;	map00230	Purine metabolism	rcp	rsk	rpa	rru	cau	cac	csc	cth	bli	tna	cbe	cpf	eco
		x	C00655	Xanthosine 5'-phosphate;	C01762	Xanthosine	3.1.3.5	5'-nucleotidase;	map00230	Purine metabolism	rcp	rsk	rpa	rru	cau			cth		tna	cbe		eco
		x	C00385	Xanthine	C00655	Xanthosine 5'-phosphate;	2.4.2.22	xanthine phosphoribosyltransferase;	map00230	Purine metabolism	rcp	rsk	rpa	rru	cau	cac			bli		cbe	cpf	eco
		x	C00046	RNA;	C00075	UTP;	2.7.7.6	DNA-directed RNA polymerase;	map00240	Pyrimidine metabolism	rcp	rsk	rpa	rru	cau	cac	csc	cth	bli	tna	cbe	cpf	eco
		x	C05345	beta-D-Fructose 6-phosphate	C05382	Sedoheptulose 7-phosphate;	2.2.1.2	transaldolase;	map00030	Pentose phosphate pathway	rcp	rsk	rpa	rru	cau	cac	csc		bli	tna	cbe	cpf	eco
		x	C00279	D-Erythrose 4-phosphate	C05345	beta-D-Fructose 6-phosphate	2.2.1.1	transketolase;	map00030	Pentose phosphate pathway	rcp	rsk	rpa	rru	cau	cac	csc	cth	bli	tna	cbe	cpf	eco
		x	C05223	Dodecanoyl-[acyl-carrier protein];	C05758	trans-Dodec-2-enoyl-[acp];	2.3.1.-	<Transferases; Acyltransferases; Transferring groups other than amino-acyl groups>	map00061	Fatty acid biosynthesis	rcp	rsk	rpa	rru	cau	cac			bli	tna	cbe	cpf	eco
		x	C00025	L-Glutamate;	C00026	2-Oxoglutarate;	1.4.1.14	glutamate synthase (NADH);	map00250	Alanine, aspartate and glutamate metabolism	rcp	rsk	rpa	rru	cau	cac	csc	cth	bli	tna	cbe	cpf	eco
		x	C00074	Phosphoenolpyruvate;	C00631	2-Phospho-D-glycerate;	4.2.1.11	phosphopyruvate hydratase;	map00010	Glycolysis / Gluconeogenesis	rcp	rsk	rpa	rru	cau	cac	csc	cth	bli	tna	cbe	cpf	eco
		x	C00002	ATP;	C00008	ADP;	2.7.4.6	nucleoside-diphosphate kinase;	map00230	Purine metabolism	rcp	rsk	rpa	rru	cau			cth	bli		cbe	cpf	eco
		x	C00002	ATP;	C00008	ADP;	2.7.1.40	pyruvate kinase;	map00230	Purine metabolism	rcp	rsk	rpa	rru	cau	cac	csc		bli	tna	cbe	cpf	eco
		x	C01250	N-Acetyl-L-glutamate 5-semialdehyde;	C04133	N-Acetyl-L-glutamate 5-phosphate;	1.2.1.38	N-acetyl-gamma-glutamyl-phosphate reductase;	map00330	Arginine and proline metabolism	rcp	rsk	rpa	rru	cau	cac	csc	cth	bli	tna	cbe		eco
		x	C00437	N-Acetylornithine;	C01250	N-Acetyl-L-glutamate 5-semialdehyde;	2.6.1.11	acetylornithine transaminase;	map00330	Arginine and proline metabolism	rcp	rsk	rpa	rru	cau	cac	csc	cth	bli		cbe		eco
		x	C00077	L-Ornithine;	C00437	N-Acetylornithine;	2.3.1.35	glutamate N-acetyltransferase;	map00330	Arginine and proline metabolism	rcp	rsk	rpa	rru	cau	cac		cth	bli	tna	cbe
		x	C00025	L-Glutamate;	C00064	L-Glutamine;	6.3.1.2	glutamate---ammonia ligase;	map00250; map00330; map00910	Alanine, aspartate and glutamate metabolism; Arginine and proline metabolism; Nitrogen metabolism	rcp	rsk	rpa	rru	cau	cac	csc	cth	bli	tna	cbe	cpf	eco
		x	C00064	L-Glutamine;	C00169	Carbamoyl phosphate	6.3.5.5	carbamoyl-phosphate synthase (glutamine-hydrolysing);	map00240; map00250	Pyrimidine metabolism; Alanine, aspartate and glutamate metabolism	rcp	rsk	rpa	rru	cau	cac	csc	cth	bli	tna	cbe	cpf	eco
		x	C00169	Carbamoyl phosphate	C00438	N-Carbamoyl-L-aspartate	2.1.3.2	aspartate carbamoyltransferase;	map00240; map00250	Pyrimidine metabolism; Alanine, aspartate and glutamate metabolism	rcp	rsk	rpa	rru	cau	cac	csc	cth	bli	tna	cbe	cpf	eco
		x	C00337	(S)-Dihydroorotate;	C00438	N-Carbamoyl-L-aspartate	3.5.2.3	dihydroorotase;	map00240	Pyrimidine metabolism	rcp	rsk	rpa	rru	cau	cac	csc	cth	bli	tna	cbe	cpf	eco
		x	C00311	Isocitrate;	C00417	cis-Aconitate;	4.2.1.3	aconitate hydratase;	map00020; map00630; map00720	Citrate cycle (TCA cycle); Glyoxylate and dicarboxylate metabolism; Reductive carboxylate cycle (CO2 fixation)	rcp	rsk	rpa	rru	cau	cac	csc	cth	bli		cbe		eco
		x	C00111	Glycerone phosphate;	C00118	D-Glyceraldehyde 3-phosphate;	5.3.1.1	triose-phosphate isomerase;	map00010; map00051; map00562; map00710	Glycolysis / Gluconeogenesis; Fructose and mannose metabolism; Inositol phosphate metabolism; Carbon fixation in photosynthetic organisms	rcp	rsk	rpa	rru	cau	cac	csc	cth	bli	tna	cbe	cpf	eco
		x	C00117	D-Ribose 5-phosphate;	C05382	Sedoheptulose 7-phosphate;	2.2.1.1	transketolase;	map00030; map00710	Pentose phosphate pathway; Carbon fixation in photosynthetic organisms	rcp	rsk	rpa	rru	cau	cac	csc	cth	bli	tna	cbe	cpf	eco
		x	C05761	Tetradecanoyl-[acp];	C05762	3-Oxohexadecanoyl-[acp];	2.3.1.-	<Transferases; Acyltransferases; Transferring groups other than amino-acyl groups>	map00061	Fatty acid biosynthesis	rcp	rsk	rpa	rru	cau	cac			bli	tna	cbe	cpf	eco
		x	C04619	(3R)-3-Hydroxydecanoyl-[acyl-carrier protein];	C05753	3-Oxodecanoyl-[acp];	2.3.1.-	<Transferases; Acyltransferases; Transferring groups other than amino-acyl groups>	map00061	Fatty acid biosynthesis	rcp	rsk	rpa	rru	cau	cac			bli	tna	cbe	cpf	eco
		x	C04454	5-Amino-6-(5'-phosphoribitylamino)uracil;	C04732	5-Amino-6-(1-D-ribitylamino)uracil;	3.1.3.-	<Hydrolases; Acting on ester bonds; Phosphoric monoester hydrolases>	map00740	Riboflavin metabolism	rcp	rsk	rpa	rru	cau	cac		cth	bli				eco
		x	C04332	6,7-Dimethyl-8-(1-D-ribityl)lumazine	C04732	5-Amino-6-(1-D-ribitylamino)uracil;	2.5.1.-	<Transferases; Transferring alkyl or aryl groups, other than methyl groups; Transferring alkyl or aryl groups, other than methyl groups>	map00740	Riboflavin metabolism	rcp	rsk	rpa	rru	cau	cac	csc	cth	bli	tna	cbe	cpf	eco
		x	C00255	Riboflavin;	C04332	6,7-Dimethyl-8-(1-D-ribityl)lumazine	2.5.1.9	riboflavin synthase;	map00740	Riboflavin metabolism	rcp	rsk	rpa	rru	cau	cac	csc	cth	bli	tna	cbe	cpf	eco
		x	C00061	FMN;	C00255	Riboflavin;	2.7.1.26	riboflavin kinase;	map00740	Riboflavin metabolism	rcp	rsk	rpa	rru	cau	cac	csc	cth	bli	tna	cbe	cpf	eco
		x	C00016	FAD;	C00061	FMN;	2.7.7.2	FAD synthetase;	map00740	Riboflavin metabolism	rcp	rsk	rpa	rru	cau	cac	csc	cth	bli	tna	cbe	cpf	eco
		x	C00112	CDP;	C00705	dCDP;	1.17.4.1	ribonucleoside-diphosphate reductase;	map00240	Pyrimidine metabolism	rcp	rsk	rpa	rru	cau	cac		cth	bli	tna	cbe	cpf	eco
		x	C00352	D-Glucosamine 6-phosphate;	C05345	beta-D-Fructose 6-phosphate	2.6.1.16	glutamine---fructose-6-phosphate transaminase (isomerizing);	map00520	Amino sugar and nucleotide sugar metabolism	rcp	rsk	rpa	rru	cau	cac	csc	cth	bli	tna	cbe	cpf	eco
		x	C00062	L-Arginine;	C03406	N-(L-Arginino)succinate;	4.3.2.1	argininosuccinate lyase;	map00330	Arginine and proline metabolism	rcp	rsk	rpa	rru	cau	cac	csc	cth	bli	tna	cbe	cpf	eco
		x	C00026	2-Oxoglutarate;	C16254	[Dihydrolipoyllysine-residue succinyltransferase]	1.2.4.2	oxoglutarate dehydrogenase (succinyl-transferring);	map00020	Citrate cycle (TCA cycle)	rcp	rsk	rpa	rru	cau				bli				eco
		x	C05752	Octanoyl-[acp];	C16236	Protein N6-(octanoyl)lysine	2.3.1.181	lipoyl(octanoyl) transferase;	map00785	Lipoic acid metabolism	rcp	rsk	rpa	rru	cau		csc						eco
		x	C04620	(3R)-3-Hydroxyoctanoyl-[acyl-carrier protein];	C05750	3-Oxooctanoyl-[acp];	1.1.1.100	3-oxoacyl-[acyl-carrier-protein] reductase;	map00061	Fatty acid biosynthesis	rcp	rsk	rpa	rru	cau	cac	csc	cth	bli	tna	cbe	cpf	eco
		x	C05747	(R)-3-Hydroxyhexanoyl-[acp];	C05748	trans-Hex-2-enoyl-[acp];	4.2.1.-	<Lyases; Carbon-oxygen lyases; Hydro-lyases>	map00061	Fatty acid biosynthesis	rcp	rsk	rpa	rru	cau	cac	csc	cth	bli	tna	cbe	cpf	eco
		x	C00295	Orotate;	C00337	(S)-Dihydroorotate;	1.3.3.1	dihydroorotate oxidase;	map00240	Pyrimidine metabolism	rcp	rsk	rpa	rru	cau	cac	csc	cth	bli	tna	cbe	cpf	eco
		x	C05223	Dodecanoyl-[acyl-carrier protein];	C05759	3-Oxotetradecanoyl-[acp];	2.3.1.-	<Transferases; Acyltransferases; Transferring groups other than amino-acyl groups>	map00061	Fatty acid biosynthesis	rcp	rsk	rpa	rru	cau	cac			bli	tna	cbe	cpf	eco
		x	C00249	Hexadecanoic acid;	C05764	Hexadecanoyl-[acp];	2.3.1.-	<Transferases; Acyltransferases; Transferring groups other than amino-acyl groups>	map00061; map01040	Fatty acid biosynthesis; Biosynthesis of unsaturated fatty acids	rcp	rsk	rpa	rru	cau	cac			bli	tna	cbe	cpf	eco
		x	C01302	1-(2-Carboxyphenylamino)-1-deoxy-D-ribulose 5-phosphate	C04302	N-(5-Phospho-D-ribosyl)anthranilate;	5.3.1.24	phosphoribosylanthranilate isomerase;	map00400	Phenylalanine, tyrosine and tryptophan biosynthesis	rcp	rsk	rpa	rru	cau	cac	csc	cth	bli	tna	cbe		eco
		x	C00075	UTP;	C00105	UMP;	3.6.1.19	nucleoside-triphosphate diphosphatase;	map00240	Pyrimidine metabolism	rcp	rsk	rpa	rru	cau					tna			eco
		x	C00117	D-Ribose 5-phosphate;	C00199	D-Ribulose 5-phosphate	5.3.1.6	ribose-5-phosphate isomerase;	map00030; map00710	Pentose phosphate pathway; Carbon fixation in photosynthetic organisms	rcp	rsk	rpa	rru	cau	cac	csc	cth	bli	tna	cbe	cpf	eco
		x	C00130	IMP;	C00294	Inosine	3.1.3.5	5'-nucleotidase;	map00230	Purine metabolism	rcp	rsk	rpa	rru	cau			cth		tna	cbe		eco
		x	C00295	Orotate;	C01103	Orotidine 5'-phosphate;	2.4.2.10	orotate phosphoribosyltransferase;	map00240	Pyrimidine metabolism	rcp	rsk	rpa	rru	cau	cac	csc		bli	tna	cbe	cpf	eco
		x	C05763	trans-Hexadec-2-enoyl-[acp];	C05764	Hexadecanoyl-[acp];	2.3.1.-	<Transferases; Acyltransferases; Transferring groups other than amino-acyl groups>	map00061	Fatty acid biosynthesis	rcp	rsk	rpa	rru	cau	cac			bli	tna	cbe	cpf	eco
		x	C00385	Xanthine	C01762	Xanthosine	2.4.2.-	<Transferases; Glycosyltransferases; Pentosyltransferases>	map00230	Purine metabolism	rcp	rsk	rpa	rru	cau	cac	csc	cth	bli	tna	cbe		eco
		x	C03838	5'-Phosphoribosylglycinamide;	C04376	5'-Phosphoribosyl-N-formylglycinamide;	2.1.2.2	phosphoribosylglycinamide formyltransferase;	map00230	Purine metabolism	rcp	rsk	rpa	rru	cau	cac	csc	cth	bli	tna	cbe	cpf	eco
		x	C05745	Butyryl-[acp];	C05746	3-Oxohexanoyl-[acp];	2.3.1.-	<Transferases; Acyltransferases; Transferring groups other than amino-acyl groups>	map00061	Fatty acid biosynthesis	rcp	rsk	rpa	rru	cau	cac			bli	tna	cbe	cpf	eco
		x	C05761	Tetradecanoyl-[acp];	C05762	3-Oxohexadecanoyl-[acp];	2.3.1.179	beta-ketoacyl-acyl-carrier-protein synthase II;	map00061	Fatty acid biosynthesis	rcp	rsk	rpa	rru	cau	cac	csc	cth	bli	tna	cbe	cpf	eco
		x	C00024	Acetyl-CoA;	C00033	Acetate;	6.2.1.1	acetate---CoA ligase;	map00010; map00620; map00720	Glycolysis / Gluconeogenesis; Pyruvate metabolism; Reductive carboxylate cycle (CO2 fixation)	rcp	rsk	rpa	rru	cau			cth	bli				eco
		x	C00008	ADP;	C00020	AMP;	2.7.4.3	adenylate kinase;	map00230	Purine metabolism	rcp	rsk	rpa	rru	cau	cac	csc	cth	bli	tna	cbe	cpf	eco
		x	C02739	1-(5-Phospho-D-ribosyl)-ATP;	C02741	Phosphoribosyl-AMP;	3.6.1.31	phosphoribosyl-ATP diphosphatase;	map00340	Histidine metabolism	rcp	rsk	rpa	rru	cau	cac	csc	cth	bli	tna	cbe		eco
		x	C02741	Phosphoribosyl-AMP;	C04896	5-(5-Phospho-D-ribosylaminoformimino)-1-(5-phosphoribosyl)-	3.5.4.19	phosphoribosyl-AMP cyclohydrolase;	map00340	Histidine metabolism	rcp	rsk	rpa	rru	cau	cac	csc	cth	bli	tna	cbe		eco
		x	C04896	5-(5-Phospho-D-ribosylaminoformimino)-1-(5-phosphoribosyl)-	C04916	N-(5'-Phospho-D-1'-ribulosylformimino)-5-amino-1-(5''-phospho-D-	5.3.1.16	1-(5-phosphoribosyl)-5-[(5-	map00340	Histidine metabolism	rcp	rsk	rpa	rru	cau	cac	csc	cth	bli	tna	cbe		eco
		x	C04618	(3R)-3-Hydroxybutanoyl-[acyl-carrier protein];	C05744	Acetoacetyl-[acp];	1.1.1.100	3-oxoacyl-[acyl-carrier-protein] reductase;	map00061	Fatty acid biosynthesis	rcp	rsk	rpa	rru	cau	cac	csc	cth	bli	tna	cbe	cpf	eco
Subsystem 16	0.006993006993006993										rcp	rsk	rpa	rru
		i	C06320	Precorrin 6X;	C06416	Precorrin 5	2.1.1.152	precorrin-6A synthase (deacetylating);	map00860	Porphyrin and chlorophyll metabolism	rcp	rsk	rpa	rru
		x	C06407	Precorrin 4	C06416	Precorrin 5	2.1.1.133	precorrin-4 C11-methyltransferase;	map00860	Porphyrin and chlorophyll metabolism	rcp	rsk	rpa	rru	cau	cac					cbe	cpf
		x	C06406	Precorrin 3B	C06407	Precorrin 4	2.1.1.131	precorrin-3B C17-methyltransferase;	map00860	Porphyrin and chlorophyll metabolism	rcp	rsk	rpa	rru	cau	cac					cbe	cpf
		x	C06319	Precorrin 6Y;	C06320	Precorrin 6X;	1.3.1.54	precorrin-6A reductase;	map00860	Porphyrin and chlorophyll metabolism	rcp	rsk	rpa	rru		cac					cbe	cpf
		x	C06319	Precorrin 6Y;	C06408	Precorrin 8X;	1.-.-.-	<Oxidoreductases>	map00860	Porphyrin and chlorophyll metabolism	rcp	rsk	rpa	rru	cau	cac	csc		bli		cbe	cpf	eco
		x	C06319	Precorrin 6Y;	C06408	Precorrin 8X;	2.1.1.132	precorrin-6Y C5,15-methyltransferase (decarboxylating);	map00860	Porphyrin and chlorophyll metabolism	rcp	rsk	rpa	rru	cau	cac					cbe	cpf
		x	C06399	Hydrogenobyrinate;	C06408	Precorrin 8X;	5.4.1.2	precorrin-8X methylmutase;	map00860	Porphyrin and chlorophyll metabolism	rcp	rsk	rpa	rru	cau	cac					cbe	cpf
		x	C06399	Hydrogenobyrinate;	C06503	Hydrogenobyrinate a,c diamide;	6.3.5.9	hydrogenobyrinic acid a,c-diamide synthase (glutamine-hydrolysing);	map00860	Porphyrin and chlorophyll metabolism	rcp	rsk	rpa	rru	cau	cac					cbe
		x	C06503	Hydrogenobyrinate a,c diamide;	C06504	Cob(II)yrinate a,c diamide;	6.6.1.2	cobaltochelatase;	map00860	Porphyrin and chlorophyll metabolism	rcp	rsk	rpa	rru	cau
		x	C05773	Cobyrinate;	C06504	Cob(II)yrinate a,c diamide;	6.3.1.-	<Ligases; Forming carbon-nitrogen bonds; Acid--ammonia (or amine) ligases (amide synthases)>	map00860	Porphyrin and chlorophyll metabolism	rcp	rsk	rpa	rru	cau	cac					cbe
		x	C05773	Cobyrinate;	C11545	Cobalt-precorrin 8	5.4.1.2	precorrin-8X methylmutase;	map00860	Porphyrin and chlorophyll metabolism	rcp	rsk	rpa	rru	cau	cac					cbe	cpf
		x	C11545	Cobalt-precorrin 8	C16244	Cobalt-precorrin 7	1.-.-.-	<Oxidoreductases>	map00860	Porphyrin and chlorophyll metabolism	rcp	rsk	rpa	rru	cau	cac	csc		bli		cbe	cpf	eco
		x	C11543	Cobalt-dihydro-precorrin 6;	C16244	Cobalt-precorrin 7	2.1.1.132	precorrin-6Y C5,15-methyltransferase (decarboxylating);	map00860	Porphyrin and chlorophyll metabolism	rcp	rsk	rpa	rru	cau	cac					cbe	cpf
		x	C11542	Cobalt-precorrin 6;	C11543	Cobalt-dihydro-precorrin 6;	1.3.1.54	precorrin-6A reductase;	map00860	Porphyrin and chlorophyll metabolism	rcp	rsk	rpa	rru		cac					cbe	cpf
Subsystem 17	0.006993006993006993										rcp	rsk	rpa		cau
		i	C00062	L-Arginine;	C00086	Urea;	3.5.3.1	arginase;	map00330	Arginine and proline metabolism	rcp	rsk	rpa		cau	cac			bli
		s	C00345	6-Phospho-D-gluconate	C01236	D-Glucono-1,5-lactone 6-phosphate;	3.1.1.31	6-phosphogluconolactonase;	map00030	Pentose phosphate pathway	rcp	rsk	rpa		cau				bli	tna			eco
		x	C01172	beta-D-Glucose 6-phosphate	C01236	D-Glucono-1,5-lactone 6-phosphate;	1.1.1.49	glucose-6-phosphate dehydrogenase;	map00030	Pentose phosphate pathway	rcp	rsk	rpa		cau				bli	tna			eco
		x	C01172	beta-D-Glucose 6-phosphate	C05345	beta-D-Fructose 6-phosphate	5.3.1.9	glucose-6-phosphate isomerase;	map00010; map00030; map00500	Glycolysis / Gluconeogenesis; Pentose phosphate pathway; Starch and sucrose metabolism	rcp	rsk	rpa	rru	cau	cac	csc	cth	bli	tna	cbe	cpf	eco
		x	C00352	D-Glucosamine 6-phosphate;	C05345	beta-D-Fructose 6-phosphate	3.5.1.-	<Hydrolases; Acting on carbon-nitrogen bonds, other than peptide bonds; In linear amides>	map00520	Amino sugar and nucleotide sugar metabolism	rcp	rsk	rpa	rru	cau	cac		cth	bli	tna	cbe	cpf	eco
		x	C05345	beta-D-Fructose 6-phosphate	C05382	Sedoheptulose 7-phosphate;	2.2.1.2	transaldolase;	map00030	Pentose phosphate pathway	rcp	rsk	rpa	rru	cau	cac	csc		bli	tna	cbe	cpf	eco
		x	C00279	D-Erythrose 4-phosphate	C05345	beta-D-Fructose 6-phosphate	2.2.1.1	transketolase;	map00030	Pentose phosphate pathway	rcp	rsk	rpa	rru	cau	cac	csc	cth	bli	tna	cbe	cpf	eco
		x	C00668	alpha-D-Glucose 6-phosphate	C05345	beta-D-Fructose 6-phosphate	5.3.1.9	glucose-6-phosphate isomerase;	map00010; map00030; map00500; map00520	Glycolysis / Gluconeogenesis; Pentose phosphate pathway; Starch and sucrose metabolism; Amino sugar and nucleotide sugar metabolism	rcp	rsk	rpa	rru	cau	cac	csc	cth	bli	tna	cbe	cpf	eco
		x	C00118	D-Glyceraldehyde 3-phosphate;	C05345	beta-D-Fructose 6-phosphate	2.2.1.2	transaldolase;	map00030	Pentose phosphate pathway	rcp	rsk	rpa	rru	cau	cac	csc		bli	tna	cbe	cpf	eco
		x	C00118	D-Glyceraldehyde 3-phosphate;	C00231	D-Xylulose 5-phosphate	2.2.1.1	transketolase;	map00030; map00710	Pentose phosphate pathway; Carbon fixation in photosynthetic organisms	rcp	rsk	rpa	rru	cau	cac	csc	cth	bli	tna	cbe	cpf	eco
		x	C00199	D-Ribulose 5-phosphate	C00231	D-Xylulose 5-phosphate	5.1.3.1	ribulose-phosphate 3-epimerase;	map00030; map00040; map00710	Pentose phosphate pathway; Pentose and glucuronate interconversions; Carbon fixation in photosynthetic organisms	rcp	rsk	rpa	rru	cau	cac	csc	cth	bli	tna	cbe	cpf	eco
		x	C00062	L-Arginine;	C00077	L-Ornithine;	3.5.3.1	arginase;	map00330	Arginine and proline metabolism	rcp	rsk	rpa		cau	cac			bli
		x	C00231	D-Xylulose 5-phosphate	C05345	beta-D-Fructose 6-phosphate	2.2.1.1	transketolase;	map00030	Pentose phosphate pathway	rcp	rsk	rpa	rru	cau	cac	csc	cth	bli	tna	cbe	cpf	eco
		x	C00279	D-Erythrose 4-phosphate	C05382	Sedoheptulose 7-phosphate;	2.2.1.2	transaldolase;	map00030	Pentose phosphate pathway	rcp	rsk	rpa	rru	cau	cac	csc		bli	tna	cbe	cpf	eco
		x	C00118	D-Glyceraldehyde 3-phosphate;	C00236	3-Phospho-D-glyceroyl phosphate;	1.2.1.12	glyceraldehyde-3-phosphate dehydrogenase (phosphorylating);	map00010	Glycolysis / Gluconeogenesis	rcp	rsk	rpa	rru	cau	cac	csc	cth	bli	tna	cbe	cpf	eco
		x	C00197	3-Phospho-D-glycerate;	C00236	3-Phospho-D-glyceroyl phosphate;	2.7.2.3	phosphoglycerate kinase;	map00010; map00710	Glycolysis / Gluconeogenesis; Carbon fixation in photosynthetic organisms	rcp	rsk	rpa	rru	cau	cac	csc	cth	bli	tna	cbe	cpf	eco
		x	C00197	3-Phospho-D-glycerate;	C00631	2-Phospho-D-glycerate;	5.4.2.1	phosphoglycerate mutase;	map00010	Glycolysis / Gluconeogenesis	rcp	rsk	rpa	rru	cau	cac	csc	cth	bli	tna	cbe	cpf	eco
		x	C00258	D-Glycerate;	C00631	2-Phospho-D-glycerate;	2.7.1.-	<Transferases; Transferring phosphorus-containing groups; Phosphotransferases with an alcohol group as acceptor>	map00030	Pentose phosphate pathway	rcp	rsk	rpa	rru	cau			cth			cbe	cpf	eco
		x	C00117	D-Ribose 5-phosphate;	C00118	D-Glyceraldehyde 3-phosphate;	2.2.1.1	transketolase;	map00030; map00710	Pentose phosphate pathway; Carbon fixation in photosynthetic organisms	rcp	rsk	rpa	rru	cau	cac	csc	cth	bli	tna	cbe	cpf	eco
		x	C00077	L-Ornithine;	C00437	N-Acetylornithine;	2.3.1.35	glutamate N-acetyltransferase;	map00330	Arginine and proline metabolism	rcp	rsk	rpa	rru	cau	cac		cth	bli	tna	cbe
		x	C05345	beta-D-Fructose 6-phosphate	C05378	beta-D-Fructose 1,6-bisphosphate	2.7.1.11	6-phosphofructokinase;	map00010; map00030; map00051	Glycolysis / Gluconeogenesis; Pentose phosphate pathway; Fructose and mannose metabolism	rcp	rsk	rpa	rru	cau	cac	csc	cth	bli	tna	cbe	cpf	eco
		x	C05345	beta-D-Fructose 6-phosphate	C05378	beta-D-Fructose 1,6-bisphosphate	3.1.3.11	fructose-bisphosphatase;	map00010; map00030; map00051	Glycolysis / Gluconeogenesis; Pentose phosphate pathway; Fructose and mannose metabolism	rcp	rsk	rpa	rru	cau	cac			bli		cbe		eco
		x	C00231	D-Xylulose 5-phosphate	C05382	Sedoheptulose 7-phosphate;	2.2.1.1	transketolase;	map00030; map00710	Pentose phosphate pathway; Carbon fixation in photosynthetic organisms	rcp	rsk	rpa	rru	cau	cac	csc	cth	bli	tna	cbe	cpf	eco
		x	C00074	Phosphoenolpyruvate;	C00631	2-Phospho-D-glycerate;	4.2.1.11	phosphopyruvate hydratase;	map00010	Glycolysis / Gluconeogenesis	rcp	rsk	rpa	rru	cau	cac	csc	cth	bli	tna	cbe	cpf	eco
		x	C00074	Phosphoenolpyruvate;	C04691	2-Dehydro-3-deoxy-D-arabino-heptonate 7-phosphate;	2.5.1.54	3-deoxy-7-phosphoheptulonate synthase;	map00400	Phenylalanine, tyrosine and tryptophan biosynthesis	rcp	rsk	rpa	rru	cau	cac	csc	cth	bli	tna	cbe	cpf	eco
		x	C00944	3-Dehydroquinate;	C04691	2-Dehydro-3-deoxy-D-arabino-heptonate 7-phosphate;	4.2.3.4	3-dehydroquinate synthase;	map00400	Phenylalanine, tyrosine and tryptophan biosynthesis	rcp	rsk	rpa	rru	cau	cac	csc	cth	bli	tna	cbe	cpf	eco
		x	C00944	3-Dehydroquinate;	C02637	3-Dehydroshikimate	4.2.1.10	3-dehydroquinate dehydratase;	map00400	Phenylalanine, tyrosine and tryptophan biosynthesis	rcp	rsk	rpa	rru	cau	cac	csc	cth	bli	tna	cbe	cpf	eco
		x	C00118	D-Glyceraldehyde 3-phosphate;	C00279	D-Erythrose 4-phosphate	2.2.1.1	transketolase;	map00030; map00710	Pentose phosphate pathway; Carbon fixation in photosynthetic organisms	rcp	rsk	rpa	rru	cau	cac	csc	cth	bli	tna	cbe	cpf	eco
		x	C00117	D-Ribose 5-phosphate;	C05382	Sedoheptulose 7-phosphate;	2.2.1.1	transketolase;	map00030; map00710	Pentose phosphate pathway; Carbon fixation in photosynthetic organisms	rcp	rsk	rpa	rru	cau	cac	csc	cth	bli	tna	cbe	cpf	eco
		x	C00111	Glycerone phosphate;	C00118	D-Glyceraldehyde 3-phosphate;	5.3.1.1	triose-phosphate isomerase;	map00010; map00051; map00562; map00710	Glycolysis / Gluconeogenesis; Fructose and mannose metabolism; Inositol phosphate metabolism; Carbon fixation in photosynthetic organisms	rcp	rsk	rpa	rru	cau	cac	csc	cth	bli	tna	cbe	cpf	eco
		x	C00118	D-Glyceraldehyde 3-phosphate;	C04442	2-Dehydro-3-deoxy-6-phospho-D-gluconate;	4.1.2.-	<Lyases; Carbon-carbon lyases; Aldehyde-lyases>	map00030	Pentose phosphate pathway	rcp	rsk	rpa		cau	cac			bli		cbe		eco
		x	C00022	Pyruvate;	C04442	2-Dehydro-3-deoxy-6-phospho-D-gluconate;	4.1.2.-	<Lyases; Carbon-carbon lyases; Aldehyde-lyases>	map00030	Pentose phosphate pathway	rcp	rsk	rpa		cau	cac			bli		cbe		eco
		x	C00022	Pyruvate;	C00204	2-Dehydro-3-deoxy-D-gluconate;	4.2.1.-	<Lyases; Carbon-oxygen lyases; Hydro-lyases>	map00030; map00040	Pentose phosphate pathway; Pentose and glucuronate interconversions	rcp	rsk	rpa	rru	cau	cac	csc	cth	bli	tna	cbe	cpf	eco
		x	C00022	Pyruvate;	C00024	Acetyl-CoA;	1.8.1.4	dihydrolipoyl dehydrogenase;	map00010; map00020; map00620	Glycolysis / Gluconeogenesis; Citrate cycle (TCA cycle); Pyruvate metabolism	rcp	rsk	rpa	rru	cau		csc		bli	tna			eco
		x	C00024	Acetyl-CoA;	C03939	Acetyl-[acyl-carrier protein]	2.3.1.-	<Transferases; Acyltransferases; Transferring groups other than amino-acyl groups>	map00061	Fatty acid biosynthesis	rcp	rsk	rpa	rru	cau	cac			bli	tna	cbe	cpf	eco
		x	C03939	Acetyl-[acyl-carrier protein]	C05744	Acetoacetyl-[acp];	2.3.1.-	<Transferases; Acyltransferases; Transferring groups other than amino-acyl groups>	map00061	Fatty acid biosynthesis	rcp	rsk	rpa	rru	cau	cac			bli	tna	cbe	cpf	eco
		x	C00024	Acetyl-CoA;	C03939	Acetyl-[acyl-carrier protein]	2.3.1.180	beta-ketoacyl-acyl-carrier-protein synthase III;	map00061	Fatty acid biosynthesis	rcp	rsk	rpa	rru	cau	cac	csc	cth	bli		cbe	cpf	eco
		x	C00024	Acetyl-CoA;	C00083	Malonyl-CoA;	6.4.1.2	acetyl-CoA carboxylase;	map00061; map00253; map00620; map00640	Fatty acid biosynthesis; Tetracycline biosynthesis; Pyruvate metabolism; Propanoate metabolism	rcp	rsk	rpa	rru	cau	cac			bli		cbe	cpf	eco
		x	C01209	Malonyl-[acyl-carrier protein]	C05744	Acetoacetyl-[acp];	2.3.1.-	<Transferases; Acyltransferases; Transferring groups other than amino-acyl groups>	map00061	Fatty acid biosynthesis	rcp	rsk	rpa	rru	cau	cac			bli	tna	cbe	cpf	eco
		x	C01209	Malonyl-[acyl-carrier protein]	C05750	3-Oxooctanoyl-[acp];	2.3.1.-	<Transferases; Acyltransferases; Transferring groups other than amino-acyl groups>	map00061	Fatty acid biosynthesis	rcp	rsk	rpa	rru	cau	cac			bli	tna	cbe	cpf	eco
		x	C01209	Malonyl-[acyl-carrier protein]	C05762	3-Oxohexadecanoyl-[acp];	2.3.1.179	beta-ketoacyl-acyl-carrier-protein synthase II;	map00061	Fatty acid biosynthesis	rcp	rsk	rpa	rru	cau	cac	csc	cth	bli	tna	cbe	cpf	eco
		x	C04633	(3R)-3-Hydroxypalmitoyl-[acyl-carrier protein];	C05762	3-Oxohexadecanoyl-[acp];	2.3.1.-	<Transferases; Acyltransferases; Transferring groups other than amino-acyl groups>	map00061	Fatty acid biosynthesis	rcp	rsk	rpa	rru	cau	cac			bli	tna	cbe	cpf	eco
		x	C04633	(3R)-3-Hydroxypalmitoyl-[acyl-carrier protein];	C05763	trans-Hexadec-2-enoyl-[acp];	4.2.1.-	<Lyases; Carbon-oxygen lyases; Hydro-lyases>	map00061	Fatty acid biosynthesis	rcp	rsk	rpa	rru	cau	cac	csc	cth	bli	tna	cbe	cpf	eco
		x	C01209	Malonyl-[acyl-carrier protein]	C05753	3-Oxodecanoyl-[acp];	2.3.1.-	<Transferases; Acyltransferases; Transferring groups other than amino-acyl groups>	map00061	Fatty acid biosynthesis	rcp	rsk	rpa	rru	cau	cac			bli	tna	cbe	cpf	eco
		x	C05752	Octanoyl-[acp];	C05753	3-Oxodecanoyl-[acp];	2.3.1.179	beta-ketoacyl-acyl-carrier-protein synthase II;	map00061	Fatty acid biosynthesis	rcp	rsk	rpa	rru	cau	cac	csc	cth	bli	tna	cbe	cpf	eco
		x	C01209	Malonyl-[acyl-carrier protein]	C05753	3-Oxodecanoyl-[acp];	2.3.1.179	beta-ketoacyl-acyl-carrier-protein synthase II;	map00061	Fatty acid biosynthesis	rcp	rsk	rpa	rru	cau	cac	csc	cth	bli	tna	cbe	cpf	eco
		x	C04620	(3R)-3-Hydroxyoctanoyl-[acyl-carrier protein];	C05750	3-Oxooctanoyl-[acp];	2.3.1.-	<Transferases; Acyltransferases; Transferring groups other than amino-acyl groups>	map00061	Fatty acid biosynthesis	rcp	rsk	rpa	rru	cau	cac			bli	tna	cbe	cpf	eco
		x	C04620	(3R)-3-Hydroxyoctanoyl-[acyl-carrier protein];	C05751	trans-Oct-2-enoyl-[acp];	2.3.1.-	<Transferases; Acyltransferases; Transferring groups other than amino-acyl groups>	map00061	Fatty acid biosynthesis	rcp	rsk	rpa	rru	cau	cac			bli	tna	cbe	cpf	eco
		x	C01209	Malonyl-[acyl-carrier protein]	C05759	3-Oxotetradecanoyl-[acp];	2.3.1.179	beta-ketoacyl-acyl-carrier-protein synthase II;	map00061	Fatty acid biosynthesis	rcp	rsk	rpa	rru	cau	cac	csc	cth	bli	tna	cbe	cpf	eco
		x	C04688	(3R)-3-Hydroxytetradecanoyl-[acyl-carrier protein];	C05759	3-Oxotetradecanoyl-[acp];	2.3.1.-	<Transferases; Acyltransferases; Transferring groups other than amino-acyl groups>	map00061	Fatty acid biosynthesis	rcp	rsk	rpa	rru	cau	cac			bli	tna	cbe	cpf	eco
		x	C05223	Dodecanoyl-[acyl-carrier protein];	C05759	3-Oxotetradecanoyl-[acp];	2.3.1.179	beta-ketoacyl-acyl-carrier-protein synthase II;	map00061	Fatty acid biosynthesis	rcp	rsk	rpa	rru	cau	cac	csc	cth	bli	tna	cbe	cpf	eco
		x	C05749	Hexanoyl-[acp];	C05750	3-Oxooctanoyl-[acp];	2.3.1.179	beta-ketoacyl-acyl-carrier-protein synthase II;	map00061	Fatty acid biosynthesis	rcp	rsk	rpa	rru	cau	cac	csc	cth	bli	tna	cbe	cpf	eco
		x	C05748	trans-Hex-2-enoyl-[acp];	C05749	Hexanoyl-[acp];	2.3.1.-	<Transferases; Acyltransferases; Transferring groups other than amino-acyl groups>	map00061	Fatty acid biosynthesis	rcp	rsk	rpa	rru	cau	cac			bli	tna	cbe	cpf	eco
		x	C01209	Malonyl-[acyl-carrier protein]	C05759	3-Oxotetradecanoyl-[acp];	2.3.1.-	<Transferases; Acyltransferases; Transferring groups other than amino-acyl groups>	map00061	Fatty acid biosynthesis	rcp	rsk	rpa	rru	cau	cac			bli	tna	cbe	cpf	eco
		x	C05748	trans-Hex-2-enoyl-[acp];	C05749	Hexanoyl-[acp];	1.3.1.9	enoyl-[acyl-carrier-protein] reductase (NADH);	map00061	Fatty acid biosynthesis	rcp	rsk	rpa	rru	cau			cth	bli				eco
		x	C03939	Acetyl-[acyl-carrier protein]	C05744	Acetoacetyl-[acp];	2.3.1.180	beta-ketoacyl-acyl-carrier-protein synthase III;	map00061	Fatty acid biosynthesis	rcp	rsk	rpa	rru	cau	cac	csc	cth	bli		cbe	cpf	eco
		x	C03939	Acetyl-[acyl-carrier protein]	C05744	Acetoacetyl-[acp];	2.3.1.179	beta-ketoacyl-acyl-carrier-protein synthase II;	map00061	Fatty acid biosynthesis	rcp	rsk	rpa	rru	cau	cac	csc	cth	bli	tna	cbe	cpf	eco
		x	C05763	trans-Hexadec-2-enoyl-[acp];	C05764	Hexadecanoyl-[acp];	1.3.1.9	enoyl-[acyl-carrier-protein] reductase (NADH);	map00061	Fatty acid biosynthesis	rcp	rsk	rpa	rru	cau			cth	bli				eco
		x	C01209	Malonyl-[acyl-carrier protein]	C05756	3-Oxododecanoyl-[acp];	2.3.1.179	beta-ketoacyl-acyl-carrier-protein synthase II;	map00061	Fatty acid biosynthesis	rcp	rsk	rpa	rru	cau	cac	csc	cth	bli	tna	cbe	cpf	eco
		x	C05755	Decanoyl-[acp];	C05756	3-Oxododecanoyl-[acp];	2.3.1.179	beta-ketoacyl-acyl-carrier-protein synthase II;	map00061	Fatty acid biosynthesis	rcp	rsk	rpa	rru	cau	cac	csc	cth	bli	tna	cbe	cpf	eco
		x	C05754	trans-Dec-2-enoyl-[acp];	C05755	Decanoyl-[acp];	2.3.1.-	<Transferases; Acyltransferases; Transferring groups other than amino-acyl groups>	map00061	Fatty acid biosynthesis	rcp	rsk	rpa	rru	cau	cac			bli	tna	cbe	cpf	eco
		x	C05756	3-Oxododecanoyl-[acp];	C05757	(R)-3-Hydroxydodecanoyl-[acp];	2.3.1.-	<Transferases; Acyltransferases; Transferring groups other than amino-acyl groups>	map00061	Fatty acid biosynthesis	rcp	rsk	rpa	rru	cau	cac			bli	tna	cbe	cpf	eco
		x	C05757	(R)-3-Hydroxydodecanoyl-[acp];	C05758	trans-Dodec-2-enoyl-[acp];	2.3.1.-	<Transferases; Acyltransferases; Transferring groups other than amino-acyl groups>	map00061	Fatty acid biosynthesis	rcp	rsk	rpa	rru	cau	cac			bli	tna	cbe	cpf	eco
		x	C05757	(R)-3-Hydroxydodecanoyl-[acp];	C05758	trans-Dodec-2-enoyl-[acp];	4.2.1.-	<Lyases; Carbon-oxygen lyases; Hydro-lyases>	map00061	Fatty acid biosynthesis	rcp	rsk	rpa	rru	cau	cac	csc	cth	bli	tna	cbe	cpf	eco
		x	C04633	(3R)-3-Hydroxypalmitoyl-[acyl-carrier protein];	C05763	trans-Hexadec-2-enoyl-[acp];	2.3.1.-	<Transferases; Acyltransferases; Transferring groups other than amino-acyl groups>	map00061	Fatty acid biosynthesis	rcp	rsk	rpa	rru	cau	cac			bli	tna	cbe	cpf	eco
		x	C05749	Hexanoyl-[acp];	C05750	3-Oxooctanoyl-[acp];	2.3.1.-	<Transferases; Acyltransferases; Transferring groups other than amino-acyl groups>	map00061	Fatty acid biosynthesis	rcp	rsk	rpa	rru	cau	cac			bli	tna	cbe	cpf	eco
		x	C00024	Acetyl-CoA;	C00083	Malonyl-CoA;	6.3.4.14	biotin carboxylase;	map00061	Fatty acid biosynthesis	rcp	rsk	rpa	rru	cau	cac			bli		cbe	cpf	eco
		x	C00083	Malonyl-CoA;	C01209	Malonyl-[acyl-carrier protein]	2.3.1.39	[acyl-carrier-protein] S-malonyltransferase;	map00061	Fatty acid biosynthesis	rcp	rsk	rpa	rru	cau	cac	csc	cth	bli	tna	cbe	cpf	eco
		x	C01209	Malonyl-[acyl-carrier protein]	C05746	3-Oxohexanoyl-[acp];	2.3.1.-	<Transferases; Acyltransferases; Transferring groups other than amino-acyl groups>	map00061	Fatty acid biosynthesis	rcp	rsk	rpa	rru	cau	cac			bli	tna	cbe	cpf	eco
		x	C05746	3-Oxohexanoyl-[acp];	C05747	(R)-3-Hydroxyhexanoyl-[acp];	1.1.1.100	3-oxoacyl-[acyl-carrier-protein] reductase;	map00061	Fatty acid biosynthesis	rcp	rsk	rpa	rru	cau	cac	csc	cth	bli	tna	cbe	cpf	eco
		x	C05755	Decanoyl-[acp];	C05756	3-Oxododecanoyl-[acp];	2.3.1.-	<Transferases; Acyltransferases; Transferring groups other than amino-acyl groups>	map00061	Fatty acid biosynthesis	rcp	rsk	rpa	rru	cau	cac			bli	tna	cbe	cpf	eco
		x	C00024	Acetyl-CoA;	C00332	Acetoacetyl-CoA;	2.3.1.9	acetyl-CoA C-acetyltransferase;	map00071; map00072; map00280; map00310; map00380; map00620; map00632; map00640; map00650; map00900	Fatty acid metabolism; Synthesis and degradation of ketone bodies; Valine, leucine and isoleucine degradation; Lysine degradation; Tryptophan metabolism; Pyruvate metabolism; Benzoate degradation via CoA ligation; Propanoate metabolism; Butanoate metabolism; Terpenoid backbone biosynthesis	rcp	rsk	rpa	rru	cau	cac			bli		cbe	cpf	eco
		x	C05746	3-Oxohexanoyl-[acp];	C05747	(R)-3-Hydroxyhexanoyl-[acp];	2.3.1.-	<Transferases; Acyltransferases; Transferring groups other than amino-acyl groups>	map00061	Fatty acid biosynthesis	rcp	rsk	rpa	rru	cau	cac			bli	tna	cbe	cpf	eco
		x	C05747	(R)-3-Hydroxyhexanoyl-[acp];	C05748	trans-Hex-2-enoyl-[acp];	2.3.1.-	<Transferases; Acyltransferases; Transferring groups other than amino-acyl groups>	map00061	Fatty acid biosynthesis	rcp	rsk	rpa	rru	cau	cac			bli	tna	cbe	cpf	eco
		x	C00022	Pyruvate;	C00024	Acetyl-CoA;	2.3.1.12	dihydrolipoyllysine-residue acetyltransferase;	map00010; map00020; map00620	Glycolysis / Gluconeogenesis; Citrate cycle (TCA cycle); Pyruvate metabolism	rcp	rsk	rpa	rru	cau		csc		bli				eco
		x	C01209	Malonyl-[acyl-carrier protein]	C05746	3-Oxohexanoyl-[acp];	2.3.1.179	beta-ketoacyl-acyl-carrier-protein synthase II;	map00061	Fatty acid biosynthesis	rcp	rsk	rpa	rru	cau	cac	csc	cth	bli	tna	cbe	cpf	eco
		x	C04688	(3R)-3-Hydroxytetradecanoyl-[acyl-carrier protein];	C05760	trans-Tetradec-2-enoyl-[acp];	2.3.1.-	<Transferases; Acyltransferases; Transferring groups other than amino-acyl groups>	map00061	Fatty acid biosynthesis	rcp	rsk	rpa	rru	cau	cac			bli	tna	cbe	cpf	eco
		x	C05760	trans-Tetradec-2-enoyl-[acp];	C05761	Tetradecanoyl-[acp];	2.3.1.-	<Transferases; Acyltransferases; Transferring groups other than amino-acyl groups>	map00061	Fatty acid biosynthesis	rcp	rsk	rpa	rru	cau	cac			bli	tna	cbe	cpf	eco
		x	C05751	trans-Oct-2-enoyl-[acp];	C05752	Octanoyl-[acp];	2.3.1.-	<Transferases; Acyltransferases; Transferring groups other than amino-acyl groups>	map00061	Fatty acid biosynthesis	rcp	rsk	rpa	rru	cau	cac			bli	tna	cbe	cpf	eco
		x	C00493	Shikimate;	C02637	3-Dehydroshikimate	1.1.1.25	shikimate dehydrogenase;	map00400	Phenylalanine, tyrosine and tryptophan biosynthesis	rcp	rsk	rpa	rru	cau	cac	csc	cth	bli	tna	cbe	cpf	eco
		x	C00493	Shikimate;	C03175	Shikimate 3-phosphate;	2.7.1.71	shikimate kinase;	map00400	Phenylalanine, tyrosine and tryptophan biosynthesis	rcp	rsk	rpa	rru	cau	cac	csc	cth	bli		cbe	cpf	eco
		x	C04620	(3R)-3-Hydroxyoctanoyl-[acyl-carrier protein];	C05751	trans-Oct-2-enoyl-[acp];	4.2.1.-	<Lyases; Carbon-oxygen lyases; Hydro-lyases>	map00061	Fatty acid biosynthesis	rcp	rsk	rpa	rru	cau	cac	csc	cth	bli	tna	cbe	cpf	eco
		x	C00668	alpha-D-Glucose 6-phosphate	C01172	beta-D-Glucose 6-phosphate	5.3.1.9	glucose-6-phosphate isomerase;	map00010; map00030; map00500	Glycolysis / Gluconeogenesis; Pentose phosphate pathway; Starch and sucrose metabolism	rcp	rsk	rpa	rru	cau	cac	csc	cth	bli	tna	cbe	cpf	eco
		x	C00022	Pyruvate;	C05125	2-(alpha-Hydroxyethyl)thiamine diphosphate;	1.2.4.1	pyruvate dehydrogenase (acetyl-transferring);	map00010; map00020; map00290; map00620; map00650	Glycolysis / Gluconeogenesis; Citrate cycle (TCA cycle); Valine, leucine and isoleucine biosynthesis; Pyruvate metabolism; Butanoate metabolism	rcp	rsk	rpa	rru	cau				bli				eco
		x	C05125	2-(alpha-Hydroxyethyl)thiamine diphosphate;	C06006	(S)-2-Aceto-2-hydroxybutanoate;	2.2.1.6	acetolactate synthase;	map00290	Valine, leucine and isoleucine biosynthesis	rcp	rsk	rpa	rru	cau	cac	csc	cth	bli	tna	cbe		eco
		x	C06006	(S)-2-Aceto-2-hydroxybutanoate;	C06007	(R)-2,3-Dihydroxy-3-methylpentanoate;	1.1.1.86	ketol-acid reductoisomerase;	map00290	Valine, leucine and isoleucine biosynthesis	rcp	rsk	rpa	rru	cau	cac	csc	cth	bli	tna	cbe		eco
		x	C00671	(S)-3-Methyl-2-oxopentanoic acid;	C06007	(R)-2,3-Dihydroxy-3-methylpentanoate;	4.2.1.9	dihydroxy-acid dehydratase;	map00290	Valine, leucine and isoleucine biosynthesis	rcp	rsk	rpa	rru	cau	cac	csc	cth	bli	tna	cbe		eco
		x	C00109	2-Oxobutanoate;	C06006	(S)-2-Aceto-2-hydroxybutanoate;	2.2.1.6	acetolactate synthase;	map00290	Valine, leucine and isoleucine biosynthesis	rcp	rsk	rpa	rru	cau	cac	csc	cth	bli	tna	cbe		eco
		x	C00109	2-Oxobutanoate;	C00188	L-Threonine;	4.3.1.19	threonine ammonia-lyase;	map00260; map00290	Glycine, serine and threonine metabolism; Valine, leucine and isoleucine biosynthesis	rcp	rsk	rpa	rru	cau				bli	tna	cbe	cpf	eco
		x	C00407	L-Isoleucine;	C00671	(S)-3-Methyl-2-oxopentanoic acid;	2.6.1.42	branched-chain-amino-acid transaminase;	map00280; map00290; map00966	Valine, leucine and isoleucine degradation; Valine, leucine and isoleucine biosynthesis; Glucosinolate biosynthesis	rcp	rsk	rpa	rru	cau	cac	csc	cth	bli	tna	cbe	cpf	eco
		x	C00022	Pyruvate;	C05125	2-(alpha-Hydroxyethyl)thiamine diphosphate;	2.2.1.6	acetolactate synthase;	map00290; map00650	Valine, leucine and isoleucine biosynthesis; Butanoate metabolism	rcp	rsk	rpa	rru	cau	cac	csc	cth	bli	tna	cbe		eco
		x	C04688	(3R)-3-Hydroxytetradecanoyl-[acyl-carrier protein];	C05760	trans-Tetradec-2-enoyl-[acp];	4.2.1.-	<Lyases; Carbon-oxygen lyases; Hydro-lyases>	map00061	Fatty acid biosynthesis	rcp	rsk	rpa	rru	cau	cac	csc	cth	bli	tna	cbe	cpf	eco
		x	C00437	N-Acetylornithine;	C01250	N-Acetyl-L-glutamate 5-semialdehyde;	2.6.1.11	acetylornithine transaminase;	map00330	Arginine and proline metabolism	rcp	rsk	rpa	rru	cau	cac	csc	cth	bli		cbe		eco
		x	C01209	Malonyl-[acyl-carrier protein]	C05744	Acetoacetyl-[acp];	2.3.1.179	beta-ketoacyl-acyl-carrier-protein synthase II;	map00061	Fatty acid biosynthesis	rcp	rsk	rpa	rru	cau	cac	csc	cth	bli	tna	cbe	cpf	eco
		x	C00117	D-Ribose 5-phosphate;	C00119	5-Phospho-alpha-D-ribose 1-diphosphate;	2.7.6.1	ribose-phosphate diphosphokinase;	map00030; map00230	Pentose phosphate pathway; Purine metabolism	rcp	rsk	rpa	rru	cau	cac	csc	cth	bli	tna	cbe	cpf	eco
		x	C00119	5-Phospho-alpha-D-ribose 1-diphosphate;	C03090	5-Phosphoribosylamine;	2.4.2.14	amidophosphoribosyltransferase;	map00230	Purine metabolism	rcp	rsk	rpa	rru	cau	cac	csc	cth	bli	tna	cbe	cpf	eco
		x	C00119	5-Phospho-alpha-D-ribose 1-diphosphate;	C02739	1-(5-Phospho-D-ribosyl)-ATP;	2.4.2.17	ATP phosphoribosyltransferase;	map00340	Histidine metabolism	rcp	rsk	rpa	rru	cau	cac	csc	cth	bli	tna	cbe		eco
		x	C05752	Octanoyl-[acp];	C16239	Lipoyl-[acp];	2.8.1.8	lipoyl synthase;	map00785	Lipoic acid metabolism	rcp	rsk	rpa	rru	cau		csc		bli				eco
		x	C00204	2-Dehydro-3-deoxy-D-gluconate;	C00577	D-Glyceraldehyde	4.2.1.-	<Lyases; Carbon-oxygen lyases; Hydro-lyases>	map00030	Pentose phosphate pathway	rcp	rsk	rpa	rru	cau	cac	csc	cth	bli	tna	cbe	cpf	eco
		x	C00118	D-Glyceraldehyde 3-phosphate;	C00279	D-Erythrose 4-phosphate	2.2.1.2	transaldolase;	map00030	Pentose phosphate pathway	rcp	rsk	rpa	rru	cau	cac	csc		bli	tna	cbe	cpf	eco
		x	C00279	D-Erythrose 4-phosphate	C04691	2-Dehydro-3-deoxy-D-arabino-heptonate 7-phosphate;	2.5.1.54	3-deoxy-7-phosphoheptulonate synthase;	map00400	Phenylalanine, tyrosine and tryptophan biosynthesis	rcp	rsk	rpa	rru	cau	cac	csc	cth	bli	tna	cbe	cpf	eco
		x	C00197	3-Phospho-D-glycerate;	C03232	3-Phosphonooxypyruvate;	1.1.1.95	phosphoglycerate dehydrogenase;	map00260	Glycine, serine and threonine metabolism	rcp	rsk	rpa	rru	cau	cac	csc	cth	bli	tna	cbe	cpf	eco
		x	C01005	O-Phospho-L-serine;	C03232	3-Phosphonooxypyruvate;	2.6.1.52	phosphoserine transaminase;	map00260	Glycine, serine and threonine metabolism	rcp	rsk	rpa	rru	cau			cth	bli		cbe		eco
		x	C00037	Glycine;	C00188	L-Threonine;	4.1.2.5	threonine aldolase;	map00260	Glycine, serine and threonine metabolism	rcp	rsk	rpa	rru	cau	cac				tna	cbe		eco
		x	C00037	Glycine;	C01419	Cys-Gly;	3.4.11.1	leucyl aminopeptidase;	map00480	Glutathione metabolism	rcp	rsk	rpa	rru	cau				bli		cbe	cpf	eco
		x	C00097	L-Cysteine;	C01419	Cys-Gly;	3.4.11.1	leucyl aminopeptidase;	map00480	Glutathione metabolism	rcp	rsk	rpa	rru	cau				bli		cbe	cpf	eco
		x	C00022	Pyruvate;	C00074	Phosphoenolpyruvate;	2.7.1.40	pyruvate kinase;	map00010; map00620; map00710	Glycolysis / Gluconeogenesis; Pyruvate metabolism; Carbon fixation in photosynthetic organisms	rcp	rsk	rpa	rru	cau	cac	csc		bli	tna	cbe	cpf	eco
		x	C01209	Malonyl-[acyl-carrier protein]	C05756	3-Oxododecanoyl-[acp];	2.3.1.-	<Transferases; Acyltransferases; Transferring groups other than amino-acyl groups>	map00061	Fatty acid biosynthesis	rcp	rsk	rpa	rru	cau	cac			bli	tna	cbe	cpf	eco
		x	C01209	Malonyl-[acyl-carrier protein]	C05750	3-Oxooctanoyl-[acp];	2.3.1.179	beta-ketoacyl-acyl-carrier-protein synthase II;	map00061	Fatty acid biosynthesis	rcp	rsk	rpa	rru	cau	cac	csc	cth	bli	tna	cbe	cpf	eco
		x	C03090	5-Phosphoribosylamine;	C03838	5'-Phosphoribosylglycinamide;	6.3.4.13	phosphoribosylamine---glycine ligase;	map00230	Purine metabolism	rcp	rsk	rpa	rru	cau	cac	csc	cth	bli	tna	cbe	cpf	eco
		x	C00024	Acetyl-CoA;	C00158	Citrate;	2.3.3.1	citrate (Si)-synthase;	map00020; map00630	Citrate cycle (TCA cycle); Glyoxylate and dicarboxylate metabolism	rcp	rsk	rpa	rru	cau			cth	bli	tna			eco
		x	C00158	Citrate;	C00417	cis-Aconitate;	4.2.1.3	aconitate hydratase;	map00020; map00630; map00720	Citrate cycle (TCA cycle); Glyoxylate and dicarboxylate metabolism; Reductive carboxylate cycle (CO2 fixation)	rcp	rsk	rpa	rru	cau	cac	csc	cth	bli		cbe		eco
		x	C05125	2-(alpha-Hydroxyethyl)thiamine diphosphate;	C06010	(S)-2-Acetolactate;	2.2.1.6	acetolactate synthase;	map00290	Valine, leucine and isoleucine biosynthesis	rcp	rsk	rpa	rru	cau	cac	csc	cth	bli	tna	cbe		eco
		x	C04272	(R)-2,3-Dihydroxy-3-methylbutanoate;	C06010	(S)-2-Acetolactate;	1.1.1.86	ketol-acid reductoisomerase;	map00290	Valine, leucine and isoleucine biosynthesis	rcp	rsk	rpa	rru	cau	cac	csc	cth	bli	tna	cbe		eco
		x	C00141	3-Methyl-2-oxobutanoic acid;	C04272	(R)-2,3-Dihydroxy-3-methylbutanoate;	4.2.1.9	dihydroxy-acid dehydratase;	map00290	Valine, leucine and isoleucine biosynthesis	rcp	rsk	rpa	rru	cau	cac	csc	cth	bli	tna	cbe		eco
		x	C00141	3-Methyl-2-oxobutanoic acid;	C02504	(2S)-2-Isopropylmalate;	2.3.3.13	2-isopropylmalate synthase;	map00290	Valine, leucine and isoleucine biosynthesis	rcp	rsk	rpa	rru	cau	cac	csc	cth	bli	tna	cbe		eco
		x	C00141	3-Methyl-2-oxobutanoic acid;	C00183	L-Valine;	2.6.1.42	branched-chain-amino-acid transaminase;	map00280; map00290; map00770; map00966	Valine, leucine and isoleucine degradation; Valine, leucine and isoleucine biosynthesis; Pantothenate and CoA biosynthesis; Glucosinolate biosynthesis	rcp	rsk	rpa	rru	cau	cac	csc	cth	bli	tna	cbe	cpf	eco
		x	C00036	Oxaloacetate;	C00158	Citrate;	2.3.3.1	citrate (Si)-synthase;	map00020; map00630	Citrate cycle (TCA cycle); Glyoxylate and dicarboxylate metabolism	rcp	rsk	rpa	rru	cau			cth	bli	tna			eco
		x	C00036	Oxaloacetate;	C00049	L-Aspartate;	2.6.1.1	aspartate transaminase;	map00250; map00710	Alanine, aspartate and glutamate metabolism; Carbon fixation in photosynthetic organisms	rcp	rsk	rpa	rru	cau	cac	csc	cth	bli	tna	cbe	cpf	eco
		x	C00049	L-Aspartate;	C05840	Iminoaspartate;	1.4.3.16	L-aspartate oxidase;	map00760	Nicotinate and nicotinamide metabolism	rcp	rsk	rpa	rru	cau	cac	csc	cth	bli		cbe	cpf	eco
		x	C00049	L-Aspartate;	C03082	4-Phospho-L-aspartate;	2.7.2.4	aspartate kinase;	map00260; map00270; map00300	Glycine, serine and threonine metabolism; Cysteine and methionine metabolism; Lysine biosynthesis	rcp	rsk	rpa	rru	cau	cac	csc	cth	bli	tna	cbe	cpf	eco
		x	C00441	L-Aspartate 4-semialdehyde;	C03082	4-Phospho-L-aspartate;	1.2.1.11	aspartate-semialdehyde dehydrogenase;	map00260; map00270; map00300	Glycine, serine and threonine metabolism; Cysteine and methionine metabolism; Lysine biosynthesis	rcp	rsk	rpa	rru	cau	cac	csc	cth	bli	tna	cbe	cpf	eco
		x	C00441	L-Aspartate 4-semialdehyde;	C03340	L-2,3-Dihydrodipicolinate;	4.2.1.52	dihydrodipicolinate synthase;	map00300	Lysine biosynthesis	rcp	rsk	rpa	rru	cau	cac	csc	cth	bli	tna	cbe	cpf	eco
		x	C00025	L-Glutamate;	C00049	L-Aspartate;	2.6.1.1	aspartate transaminase;	map00250; map00330	Alanine, aspartate and glutamate metabolism; Arginine and proline metabolism	rcp	rsk	rpa	rru	cau	cac	csc	cth	bli	tna	cbe	cpf	eco
		x	C00025	L-Glutamate;	C00217	D-Glutamate;	5.1.1.3	glutamate racemase	map00471	D-Glutamine and D-glutamate metabolism	rcp	rsk	rpa		cau	cac	csc	cth	bli		cbe	cpf	eco
		x	C00025	L-Glutamate;	C00026	2-Oxoglutarate;	2.6.1.1	aspartate transaminase;	map00250	Alanine, aspartate and glutamate metabolism	rcp	rsk	rpa	rru	cau	cac	csc	cth	bli	tna	cbe	cpf	eco
		x	C00025	L-Glutamate;	C00624	N-Acetyl-L-glutamate;	2.3.1.1	amino-acid N-acetyltransferase;	map00330	Arginine and proline metabolism	rcp	rsk	rpa	rru	cau	cac		cth	bli	tna	cbe		eco
		x	C00624	N-Acetyl-L-glutamate;	C04133	N-Acetyl-L-glutamate 5-phosphate;	2.7.2.8	acetylglutamate kinase;	map00330	Arginine and proline metabolism	rcp	rsk	rpa	rru	cau	cac	csc	cth	bli	tna	cbe		eco
		x	C00036	Oxaloacetate;	C00149	(S)-Malate;	1.1.1.37	malate dehydrogenase;	map00020; map00620; map00630; map00710; map00720	Citrate cycle (TCA cycle); Pyruvate metabolism; Glyoxylate and dicarboxylate metabolism; Carbon fixation in photosynthetic organisms; Reductive carboxylate cycle (CO2 fixation)	rcp	rsk	rpa	rru	cau				bli				eco
		x	C00048	Glyoxylate;	C00149	(S)-Malate;	2.3.3.9	malate synthase;	map00630	Glyoxylate and dicarboxylate metabolism	rcp	rsk	rpa		cau				bli				eco
		x	C00122	Fumarate;	C00149	(S)-Malate;	4.2.1.2	fumarate hydratase;	map00020; map00720	Citrate cycle (TCA cycle); Reductive carboxylate cycle (CO2 fixation)	rcp	rsk	rpa	rru	cau	cac	csc	cth	bli	tna	cbe		eco
		x	C00049	L-Aspartate;	C03406	N-(L-Arginino)succinate;	6.3.4.5	argininosuccinate synthase;	map00250; map00330	Alanine, aspartate and glutamate metabolism; Arginine and proline metabolism	rcp	rsk	rpa	rru	cau	cac	csc	cth	bli	tna	cbe	cpf	eco
		x	C00042	Succinate;	C00122	Fumarate;	1.3.99.1	succinate dehydrogenase;	map00020; map00190; map00632; map00650; map00720	Citrate cycle (TCA cycle); Oxidative phosphorylation; Benzoate degradation via CoA ligation; Butanoate metabolism; Reductive carboxylate cycle (CO2 fixation)	rcp	rsk	rpa	rru	cau				bli		cbe		eco
		x	C00042	Succinate;	C00091	Succinyl-CoA;	6.2.1.5	succinate---CoA ligase (ADP-forming);	map00020; map00640; map00720	Citrate cycle (TCA cycle); Propanoate metabolism; Reductive carboxylate cycle (CO2 fixation)	rcp	rsk	rpa	rru	cau				bli				eco
		x	C00091	Succinyl-CoA;	C01213	(R)-Methylmalonyl-CoA;	5.4.99.2	methylmalonyl-CoA mutase;	map00280; map00640	Valine, leucine and isoleucine degradation; Propanoate metabolism	rcp	rsk	rpa	rru	cau								eco
		x	C00042	Succinate;	C00232	Succinate semialdehyde;	1.2.1.16	succinate-semialdehyde dehydrogenase [NAD(P)+];	map00250; map00350; map00650	Alanine, aspartate and glutamate metabolism; Tyrosine metabolism; Butanoate metabolism	rcp	rsk	rpa	rru	cau				bli	tna			eco
		x	C00091	Succinyl-CoA;	C16254	[Dihydrolipoyllysine-residue succinyltransferase]	2.3.1.61	dihydrolipoyllysine-residue succinyltransferase;	map00020	Citrate cycle (TCA cycle)	rcp	rsk	rpa	rru	cau				bli				eco
		x	C15973	Enzyme N6-(dihydrolipoyl)lysine;	C16254	[Dihydrolipoyllysine-residue succinyltransferase]	2.3.1.61	dihydrolipoyllysine-residue succinyltransferase;	map00020	Citrate cycle (TCA cycle)	rcp	rsk	rpa	rru	cau				bli				eco
		x	C15972	Enzyme N6-(lipoyl)lysine;	C15973	Enzyme N6-(dihydrolipoyl)lysine;	1.8.1.4	dihydrolipoyl dehydrogenase;	map00010; map00020; map00280; map00620	Glycolysis / Gluconeogenesis; Citrate cycle (TCA cycle); Valine, leucine and isoleucine degradation; Pyruvate metabolism	rcp	rsk	rpa	rru	cau		csc		bli	tna			eco
		x	C15972	Enzyme N6-(lipoyl)lysine;	C16254	[Dihydrolipoyllysine-residue succinyltransferase]	1.2.4.2	oxoglutarate dehydrogenase (succinyl-transferring);	map00020	Citrate cycle (TCA cycle)	rcp	rsk	rpa	rru	cau				bli				eco
		x	C00188	L-Threonine;	C01102	O-Phospho-L-homoserine	4.2.3.1	threonine synthase;	map00260	Glycine, serine and threonine metabolism	rcp	rsk	rpa	rru	cau	cac	csc	cth	bli	tna	cbe		eco
		x	C05754	trans-Dec-2-enoyl-[acp];	C05755	Decanoyl-[acp];	1.3.1.9	enoyl-[acyl-carrier-protein] reductase (NADH);	map00061	Fatty acid biosynthesis	rcp	rsk	rpa	rru	cau			cth	bli				eco
		x	C00232	Succinate semialdehyde;	C00334	4-Aminobutanoate;	2.6.1.19	4-aminobutyrate transaminase;	map00250; map00650	Alanine, aspartate and glutamate metabolism; Butanoate metabolism	rcp	rsk	rpa		cau	cac			bli		cbe		eco
		x	C00036	Oxaloacetate;	C00049	L-Aspartate;	1.4.3.16	L-aspartate oxidase;	map00250	Alanine, aspartate and glutamate metabolism	rcp	rsk	rpa	rru	cau	cac	csc	cth	bli		cbe	cpf	eco
		x	C01209	Malonyl-[acyl-carrier protein]	C05744	Acetoacetyl-[acp];	2.3.1.180	beta-ketoacyl-acyl-carrier-protein synthase III;	map00061	Fatty acid biosynthesis	rcp	rsk	rpa	rru	cau	cac	csc	cth	bli		cbe	cpf	eco
		x	C00327	L-Citrulline;	C03406	N-(L-Arginino)succinate;	6.3.4.5	argininosuccinate synthase;	map00330	Arginine and proline metabolism	rcp	rsk	rpa	rru	cau	cac	csc	cth	bli	tna	cbe	cpf	eco
		x	C04619	(3R)-3-Hydroxydecanoyl-[acyl-carrier protein];	C05754	trans-Dec-2-enoyl-[acp];	4.2.1.-	<Lyases; Carbon-oxygen lyases; Hydro-lyases>	map00061	Fatty acid biosynthesis	rcp	rsk	rpa	rru	cau	cac	csc	cth	bli	tna	cbe	cpf	eco
		x	C05751	trans-Oct-2-enoyl-[acp];	C05752	Octanoyl-[acp];	1.3.1.9	enoyl-[acyl-carrier-protein] reductase (NADH);	map00061	Fatty acid biosynthesis	rcp	rsk	rpa	rru	cau			cth	bli				eco
		x	C01209	Malonyl-[acyl-carrier protein]	C05762	3-Oxohexadecanoyl-[acp];	2.3.1.-	<Transferases; Acyltransferases; Transferring groups other than amino-acyl groups>	map00061	Fatty acid biosynthesis	rcp	rsk	rpa	rru	cau	cac			bli	tna	cbe	cpf	eco
		x	C02504	(2S)-2-Isopropylmalate;	C04411	(2R,3S)-3-Isopropylmalate;	4.2.1.33	3-isopropylmalate dehydratase;	map00290	Valine, leucine and isoleucine biosynthesis	rcp	rsk	rpa	rru	cau	cac	csc	cth	bli	tna	cbe		eco
		x	C04236	(2S)-2-Isopropyl-3-oxosuccinate;	C04411	(2R,3S)-3-Isopropylmalate;	1.1.1.85	3-isopropylmalate dehydrogenase;	map00290	Valine, leucine and isoleucine biosynthesis	rcp	rsk	rpa	rru	cau	cac	csc	cth	bli	tna	cbe		eco
		x	C00141	3-Methyl-2-oxobutanoic acid;	C00966	2-Dehydropantoate	2.1.2.11	3-methyl-2-oxobutanoate hydroxymethyltransferase;	map00770	Pantothenate and CoA biosynthesis	rcp	rsk	rpa	rru	cau	cac	csc	cth	bli	tna	cbe		eco
		x	C00037	Glycine;	C05519	L-Allothreonine;	4.1.2.5	threonine aldolase;	map00260	Glycine, serine and threonine metabolism	rcp	rsk	rpa	rru	cau	cac				tna	cbe		eco
		x	C01269	5-O-(1-Carboxyvinyl)-3-phosphoshikimate;	C03175	Shikimate 3-phosphate;	2.5.1.19	3-phosphoshikimate 1-carboxyvinyltransferase;	map00400	Phenylalanine, tyrosine and tryptophan biosynthesis	rcp	rsk	rpa	rru	cau	cac	csc	cth	bli	tna	cbe	cpf	eco
		x	C00251	Chorismate;	C01269	5-O-(1-Carboxyvinyl)-3-phosphoshikimate;	4.2.3.5	chorismate synthase;	map00400	Phenylalanine, tyrosine and tryptophan biosynthesis	rcp	rsk	rpa	rru	cau	cac	csc	cth	bli	tna	cbe	cpf	eco
		x	C00108	Anthranilate;	C00251	Chorismate;	4.1.3.27	anthranilate synthase;	map00400	Phenylalanine, tyrosine and tryptophan biosynthesis	rcp	rsk	rpa	rru	cau	cac	csc	cth	bli	tna	cbe		eco
		x	C00108	Anthranilate;	C04302	N-(5-Phospho-D-ribosyl)anthranilate;	2.4.2.18	anthranilate phosphoribosyltransferase;	map00400	Phenylalanine, tyrosine and tryptophan biosynthesis	rcp	rsk	rpa	rru	cau	cac	csc	cth	bli	tna	cbe		eco
		x	C00037	Glycine;	C00065	L-Serine;	2.1.2.1	glycine hydroxymethyltransferase;	map00260; map00460; map00680	Glycine, serine and threonine metabolism; Cyanoamino acid metabolism; Methane metabolism	rcp	rsk	rpa	rru	cau	cac	csc	cth	bli	tna	cbe	cpf	eco
		x	C00065	L-Serine;	C00979	O-Acetyl-L-serine;	2.3.1.30	serine O-acetyltransferase;	map00270; map00920	Cysteine and methionine metabolism; Sulfur metabolism	rcp	rsk	rpa	rru	cau	cac	csc	cth	bli	tna	cbe	cpf	eco
		x	C00065	L-Serine;	C00143	5,10-Methylenetetrahydrofolate;	2.1.2.1	glycine hydroxymethyltransferase;	map00260; map00680	Glycine, serine and threonine metabolism; Methane metabolism	rcp	rsk	rpa	rru	cau	cac	csc	cth	bli	tna	cbe	cpf	eco
		x	C00143	5,10-Methylenetetrahydrofolate;	C01242	S-Aminomethyldihydrolipoylprotein;	2.1.2.10	aminomethyltransferase;	map00260	Glycine, serine and threonine metabolism	rcp	rsk	rpa	rru	cau				bli	tna			eco
		x	C00097	L-Cysteine;	C00979	O-Acetyl-L-serine;	2.5.1.47	cysteine synthase;	map00270; map00920	Cysteine and methionine metabolism; Sulfur metabolism	rcp	rsk	rpa	rru	cau	cac	csc	cth	bli	tna	cbe	cpf	eco
		x	C00097	L-Cysteine;	C00283	Hydrogen sulfide;	2.5.1.47	cysteine synthase;	map00270; map00920	Cysteine and methionine metabolism; Sulfur metabolism	rcp	rsk	rpa	rru	cau	cac	csc	cth	bli	tna	cbe	cpf	eco
		x	C00097	L-Cysteine;	C00957	Mercaptopyruvate;	2.6.1.1	aspartate transaminase;	map00270	Cysteine and methionine metabolism	rcp	rsk	rpa	rru	cau	cac	csc	cth	bli	tna	cbe	cpf	eco
		x	C00094	Sulfite;	C00283	Hydrogen sulfide;	1.8.1.2	sulfite reductase (NADPH);	map00920	Sulfur metabolism	rcp	rsk	rpa		cau				bli				eco
		x	C04619	(3R)-3-Hydroxydecanoyl-[acyl-carrier protein];	C05753	3-Oxodecanoyl-[acp];	1.1.1.100	3-oxoacyl-[acyl-carrier-protein] reductase;	map00061	Fatty acid biosynthesis	rcp	rsk	rpa	rru	cau	cac	csc	cth	bli	tna	cbe	cpf	eco
		x	C00022	Pyruvate;	C00024	Acetyl-CoA;	1.2.4.1	pyruvate dehydrogenase (acetyl-transferring);	map00010; map00020; map00290; map00620; map00650	Glycolysis / Gluconeogenesis; Citrate cycle (TCA cycle); Valine, leucine and isoleucine biosynthesis; Pyruvate metabolism; Butanoate metabolism	rcp	rsk	rpa	rru	cau				bli				eco
		x	C00025	L-Glutamate;	C03287	L-Glutamyl 5-phosphate;	2.7.2.11	glutamate 5-kinase;	map00330	Arginine and proline metabolism	rcp	rsk	rpa	rru	cau	cac	csc	cth	bli	tna	cbe	cpf	eco
		x	C01165	L-Glutamate 5-semialdehyde;	C03287	L-Glutamyl 5-phosphate;	1.2.1.41	glutamate-5-semialdehyde dehydrogenase;	map00330	Arginine and proline metabolism	rcp	rsk	rpa	rru	cau	cac	csc	cth	bli	tna	cbe	cpf	eco
		x	C05223	Dodecanoyl-[acyl-carrier protein];	C05758	trans-Dodec-2-enoyl-[acp];	1.3.1.9	enoyl-[acyl-carrier-protein] reductase (NADH);	map00061	Fatty acid biosynthesis	rcp	rsk	rpa	rru	cau			cth	bli				eco
		x	C00025	L-Glutamate;	C03912	(S)-1-Pyrroline-5-carboxylate;	1.5.1.12	1-pyrroline-5-carboxylate dehydrogenase;	map00250; map00330	Alanine, aspartate and glutamate metabolism; Arginine and proline metabolism	rcp	rsk	rpa	rru	cau				bli				eco
		x	C00148	L-Proline;	C03912	(S)-1-Pyrroline-5-carboxylate;	1.5.1.2	pyrroline-5-carboxylate reductase;	map00330	Arginine and proline metabolism	rcp	rsk	rpa	rru	cau	cac	csc	cth	bli	tna	cbe	cpf	eco
		x	C05760	trans-Tetradec-2-enoyl-[acp];	C05761	Tetradecanoyl-[acp];	1.3.1.9	enoyl-[acyl-carrier-protein] reductase (NADH);	map00061	Fatty acid biosynthesis	rcp	rsk	rpa	rru	cau			cth	bli				eco
		x	C00025	L-Glutamate;	C00026	2-Oxoglutarate;	1.4.1.13	glutamate synthase (NADPH);	map00250	Alanine, aspartate and glutamate metabolism	rcp	rsk	rpa	rru	cau	cac	csc	cth	bli	tna	cbe	cpf	eco
		x	C03340	L-2,3-Dihydrodipicolinate;	C03972	2,3,4,5-Tetrahydrodipicolinate;	1.3.1.26	dihydrodipicolinate reductase;	map00300	Lysine biosynthesis	rcp	rsk	rpa	rru	cau	cac	csc	cth	bli	tna	cbe	cpf	eco
		x	C04619	(3R)-3-Hydroxydecanoyl-[acyl-carrier protein];	C05754	trans-Dec-2-enoyl-[acp];	2.3.1.-	<Transferases; Acyltransferases; Transferring groups other than amino-acyl groups>	map00061	Fatty acid biosynthesis	rcp	rsk	rpa	rru	cau	cac			bli	tna	cbe	cpf	eco
		x	C00119	5-Phospho-alpha-D-ribose 1-diphosphate;	C01103	Orotidine 5'-phosphate;	2.4.2.10	orotate phosphoribosyltransferase;	map00240	Pyrimidine metabolism	rcp	rsk	rpa	rru	cau	cac	csc		bli	tna	cbe	cpf	eco
		x	C00105	UMP;	C01103	Orotidine 5'-phosphate;	4.1.1.23	orotidine-5'-phosphate decarboxylase;	map00240	Pyrimidine metabolism	rcp	rsk	rpa	rru	cau	cac	csc	cth	bli	tna	cbe	cpf	eco
		x	C00015	UDP;	C00105	UMP;	2.7.4.14	cytidylate kinase;	map00240	Pyrimidine metabolism	rcp	rsk	rpa	rru	cau	cac	csc	cth	bli	tna	cbe	cpf	eco
		x	C00015	UDP;	C00075	UTP;	2.7.4.6	nucleoside-diphosphate kinase;	map00240	Pyrimidine metabolism	rcp	rsk	rpa	rru	cau			cth	bli		cbe	cpf	eco
		x	C00063	CTP;	C00075	UTP;	6.3.4.2	CTP synthase;	map00240	Pyrimidine metabolism	rcp	rsk	rpa	rru	cau	cac	csc	cth	bli	tna	cbe	cpf	eco
		x	C00063	CTP;	C00112	CDP;	2.7.4.6	nucleoside-diphosphate kinase;	map00240	Pyrimidine metabolism	rcp	rsk	rpa	rru	cau			cth	bli		cbe	cpf	eco
		x	C00055	CMP;	C00112	CDP;	2.7.4.14	cytidylate kinase;	map00240	Pyrimidine metabolism	rcp	rsk	rpa	rru	cau	cac	csc	cth	bli	tna	cbe	cpf	eco
		x	C00046	RNA;	C00063	CTP;	2.7.7.6	DNA-directed RNA polymerase;	map00240	Pyrimidine metabolism	rcp	rsk	rpa	rru	cau	cac	csc	cth	bli	tna	cbe	cpf	eco
		x	C00044	GTP;	C00046	RNA;	2.7.7.6	DNA-directed RNA polymerase;	map00230	Purine metabolism	rcp	rsk	rpa	rru	cau	cac	csc	cth	bli	tna	cbe	cpf	eco
		x	C00044	GTP;	C01304	2,5-Diamino-6-(5'-phosphoribosylamino)-4-pyrimidineone	3.5.4.25	GTP cyclohydrolase II;	map00740	Riboflavin metabolism	rcp	rsk	rpa	rru	cau	cac	csc	cth	bli	tna	cbe	cpf	eco
		x	C00002	ATP;	C00046	RNA;	2.7.7.6	DNA-directed RNA polymerase;	map00230	Purine metabolism	rcp	rsk	rpa	rru	cau	cac	csc	cth	bli	tna	cbe	cpf	eco
		x	C00035	GDP;	C00044	GTP;	2.7.4.6	nucleoside-diphosphate kinase;	map00230	Purine metabolism	rcp	rsk	rpa	rru	cau			cth	bli		cbe	cpf	eco
		x	C00035	GDP;	C00361	dGDP;	1.17.4.1	ribonucleoside-diphosphate reductase;	map00230	Purine metabolism	rcp	rsk	rpa	rru	cau	cac		cth	bli	tna	cbe	cpf	eco
		x	C00286	dGTP;	C00361	dGDP;	2.7.1.40	pyruvate kinase;	map00230	Purine metabolism	rcp	rsk	rpa	rru	cau	cac	csc		bli	tna	cbe	cpf	eco
		x	C00039	DNA;	C00286	dGTP;	2.7.7.7	DNA-directed DNA polymerase;	map00230	Purine metabolism	rcp	rsk	rpa	rru	cau	cac	csc	cth	bli	tna	cbe	cpf	eco
		x	C00039	DNA;	C00458	dCTP;	2.7.7.7	DNA-directed DNA polymerase;	map00240	Pyrimidine metabolism	rcp	rsk	rpa	rru	cau	cac	csc	cth	bli	tna	cbe	cpf	eco
		x	C00458	dCTP;	C00460	dUTP;	3.5.4.13	dCTP deaminase;	map00240	Pyrimidine metabolism	rcp	rsk	rpa	rru	cau	cac		cth			cbe		eco
		x	C00365	dUMP;	C00460	dUTP;	3.6.1.19	nucleoside-triphosphate diphosphatase;	map00240	Pyrimidine metabolism	rcp	rsk	rpa	rru	cau					tna			eco
		x	C00365	dUMP;	C01346	dUDP;	2.7.4.9	dTMP kinase;	map00240	Pyrimidine metabolism	rcp	rsk	rpa	rru	cau		csc	cth	bli	tna	cbe		eco
		x	C00458	dCTP;	C00705	dCDP;	2.7.4.6	nucleoside-diphosphate kinase;	map00240	Pyrimidine metabolism	rcp	rsk	rpa	rru	cau			cth	bli		cbe	cpf	eco
		x	C00239	dCMP;	C00705	dCDP;	2.7.4.14	cytidylate kinase;	map00240	Pyrimidine metabolism	rcp	rsk	rpa	rru	cau	cac	csc	cth	bli	tna	cbe	cpf	eco
		x	C00039	DNA;	C00459	dTTP;	2.7.7.7	DNA-directed DNA polymerase;	map00240	Pyrimidine metabolism	rcp	rsk	rpa	rru	cau	cac	csc	cth	bli	tna	cbe	cpf	eco
		x	C00363	dTDP;	C00459	dTTP;	2.7.4.6	nucleoside-diphosphate kinase;	map00240	Pyrimidine metabolism	rcp	rsk	rpa	rru	cau			cth	bli		cbe	cpf	eco
		x	C00363	dTDP;	C00364	dTMP;	2.7.4.9	dTMP kinase;	map00240	Pyrimidine metabolism	rcp	rsk	rpa	rru	cau		csc	cth	bli	tna	cbe		eco
		x	C00460	dUTP;	C01346	dUDP;	2.7.4.6	nucleoside-diphosphate kinase;	map00240	Pyrimidine metabolism	rcp	rsk	rpa	rru	cau			cth	bli		cbe	cpf	eco
		x	C00035	GDP;	C00144	GMP;	2.7.4.8	guanylate kinase;	map00230	Purine metabolism	rcp	rsk	rpa	rru	cau	cac	csc	cth	bli	tna	cbe	cpf	eco
		x	C00144	GMP;	C00242	Guanine;	2.4.2.22	xanthine phosphoribosyltransferase;	map00230	Purine metabolism	rcp	rsk	rpa	rru	cau	cac			bli		cbe	cpf	eco
		x	C00144	GMP;	C00242	Guanine;	2.4.2.7	adenine phosphoribosyltransferase;	map00230	Purine metabolism	rcp	rsk	rpa	rru	cau	cac	csc	cth	bli	tna	cbe	cpf	eco
		x	C00144	GMP;	C00387	Guanosine	3.1.3.5	5'-nucleotidase;	map00230	Purine metabolism	rcp	rsk	rpa	rru	cau			cth		tna	cbe		eco
		x	C00286	dGTP;	C00361	dGDP;	2.7.4.6	nucleoside-diphosphate kinase;	map00230	Purine metabolism	rcp	rsk	rpa	rru	cau			cth	bli		cbe	cpf	eco
		x	C00039	DNA;	C00131	dATP;	2.7.7.7	DNA-directed DNA polymerase;	map00230	Purine metabolism	rcp	rsk	rpa	rru	cau	cac	csc	cth	bli	tna	cbe	cpf	eco
		x	C00131	dATP;	C00206	dADP;	2.7.1.40	pyruvate kinase;	map00230	Purine metabolism	rcp	rsk	rpa	rru	cau	cac	csc		bli	tna	cbe	cpf	eco
		x	C00206	dADP;	C00360	dAMP;	2.7.4.3	adenylate kinase;	map00230	Purine metabolism	rcp	rsk	rpa	rru	cau	cac	csc	cth	bli	tna	cbe	cpf	eco
		x	C00008	ADP;	C00206	dADP;	1.17.4.1	ribonucleoside-diphosphate reductase;	map00230	Purine metabolism	rcp	rsk	rpa	rru	cau	cac		cth	bli	tna	cbe	cpf	eco
		x	C00360	dAMP;	C00559	Deoxyadenosine;	3.1.3.5	5'-nucleotidase;	map00230	Purine metabolism	rcp	rsk	rpa	rru	cau			cth		tna	cbe		eco
		x	C00263	L-Homoserine;	C00441	L-Aspartate 4-semialdehyde;	1.1.1.3	homoserine dehydrogenase;	map00260; map00270; map00300	Glycine, serine and threonine metabolism; Cysteine and methionine metabolism; Lysine biosynthesis	rcp	rsk	rpa	rru	cau	cac	csc	cth	bli	tna	cbe		eco
		x	C04633	(3R)-3-Hydroxypalmitoyl-[acyl-carrier protein];	C05762	3-Oxohexadecanoyl-[acp];	1.1.1.100	3-oxoacyl-[acyl-carrier-protein] reductase;	map00061	Fatty acid biosynthesis	rcp	rsk	rpa	rru	cau	cac	csc	cth	bli	tna	cbe	cpf	eco
		x	C00122	Fumarate;	C03406	N-(L-Arginino)succinate;	4.3.2.1	argininosuccinate lyase;	map00250; map00330	Alanine, aspartate and glutamate metabolism; Arginine and proline metabolism	rcp	rsk	rpa	rru	cau	cac	csc	cth	bli	tna	cbe	cpf	eco
		x	C00361	dGDP;	C00362	dGMP;	2.7.4.8	guanylate kinase;	map00230	Purine metabolism	rcp	rsk	rpa	rru	cau	cac	csc	cth	bli	tna	cbe	cpf	eco
		x	C00330	Deoxyguanosine;	C00362	dGMP;	3.1.3.5	5'-nucleotidase;	map00230	Purine metabolism	rcp	rsk	rpa	rru	cau			cth		tna	cbe		eco
		x	C00025	L-Glutamate;	C02987	L-Glutamyl-tRNA(Glu)	6.1.1.17	glutamate---tRNA ligase;	map00860; map00970	Porphyrin and chlorophyll metabolism; Aminoacyl-tRNA biosynthesis	rcp	rsk	rpa	rru	cau	cac	csc	cth		tna	cbe	cpf	eco
		x	C05756	3-Oxododecanoyl-[acp];	C05757	(R)-3-Hydroxydodecanoyl-[acp];	1.1.1.100	3-oxoacyl-[acyl-carrier-protein] reductase;	map00061	Fatty acid biosynthesis	rcp	rsk	rpa	rru	cau	cac	csc	cth	bli	tna	cbe	cpf	eco
		x	C04618	(3R)-3-Hydroxybutanoyl-[acyl-carrier protein];	C05744	Acetoacetyl-[acp];	2.3.1.-	<Transferases; Acyltransferases; Transferring groups other than amino-acyl groups>	map00061	Fatty acid biosynthesis	rcp	rsk	rpa	rru	cau	cac			bli	tna	cbe	cpf	eco
		x	C04246	But-2-enoyl-[acyl-carrier protein]	C04618	(3R)-3-Hydroxybutanoyl-[acyl-carrier protein];	2.3.1.-	<Transferases; Acyltransferases; Transferring groups other than amino-acyl groups>	map00061	Fatty acid biosynthesis	rcp	rsk	rpa	rru	cau	cac			bli	tna	cbe	cpf	eco
		x	C04246	But-2-enoyl-[acyl-carrier protein]	C05745	Butyryl-[acp];	2.3.1.-	<Transferases; Acyltransferases; Transferring groups other than amino-acyl groups>	map00061	Fatty acid biosynthesis	rcp	rsk	rpa	rru	cau	cac			bli	tna	cbe	cpf	eco
		x	C04246	But-2-enoyl-[acyl-carrier protein]	C05745	Butyryl-[acp];	1.3.1.9	enoyl-[acyl-carrier-protein] reductase (NADH);	map00061	Fatty acid biosynthesis	rcp	rsk	rpa	rru	cau			cth	bli				eco
		x	C04246	But-2-enoyl-[acyl-carrier protein]	C04618	(3R)-3-Hydroxybutanoyl-[acyl-carrier protein];	4.2.1.-	<Lyases; Carbon-oxygen lyases; Hydro-lyases>	map00061	Fatty acid biosynthesis	rcp	rsk	rpa	rru	cau	cac	csc	cth	bli	tna	cbe	cpf	eco
		x	C16237	Protein N6-(lipoyl)lysine	C16239	Lipoyl-[acp];	2.3.1.181	lipoyl(octanoyl) transferase;	map00785	Lipoic acid metabolism	rcp	rsk	rpa	rru	cau		csc						eco
		x	C16236	Protein N6-(octanoyl)lysine	C16237	Protein N6-(lipoyl)lysine	2.8.1.8	lipoyl synthase;	map00785	Lipoic acid metabolism	rcp	rsk	rpa	rru	cau		csc		bli				eco
		x	C00332	Acetoacetyl-CoA;	C01144	(S)-3-Hydroxybutanoyl-CoA;	1.1.1.35	3-hydroxyacyl-CoA dehydrogenase;	map00071; map00310; map00380; map00632; map00650	Fatty acid metabolism; Lysine degradation; Tryptophan metabolism; Benzoate degradation via CoA ligation; Butanoate metabolism	rcp	rsk	rpa	rru	cau				bli				eco
		x	C00877	Crotonoyl-CoA;	C01144	(S)-3-Hydroxybutanoyl-CoA;	4.2.1.17	enoyl-CoA hydratase;	map00071; map00310; map00380; map00632; map00650	Fatty acid metabolism; Lysine degradation; Tryptophan metabolism; Benzoate degradation via CoA ligation; Butanoate metabolism	rcp	rsk	rpa	rru	cau			cth	bli		cbe		eco
		x	C00527	Glutaryl-CoA	C00877	Crotonoyl-CoA;	1.3.99.7	glutaryl-CoA dehydrogenase;	map00071; map00310; map00380; map00632	Fatty acid metabolism; Lysine degradation; Tryptophan metabolism; Benzoate degradation via CoA ligation	rcp	rsk	rpa	rru	cau
		x	C00527	Glutaryl-CoA	C06157	[Dihydrolipoyllysine-residue succinyltransferase]	2.3.1.61	dihydrolipoyllysine-residue succinyltransferase;	map00310	Lysine degradation	rcp	rsk	rpa	rru	cau				bli				eco
		x	C00322	2-Oxoadipate;	C06157	[Dihydrolipoyllysine-residue succinyltransferase]	1.2.4.2	oxoglutarate dehydrogenase (succinyl-transferring);	map00310	Lysine degradation	rcp	rsk	rpa	rru	cau				bli				eco
		x	C00131	dATP;	C00206	dADP;	2.7.4.6	nucleoside-diphosphate kinase;	map00230	Purine metabolism	rcp	rsk	rpa	rru	cau			cth	bli		cbe	cpf	eco
		x	C00097	L-Cysteine;	C00979	O-Acetyl-L-serine;	2.5.1.49	O-acetylhomoserine aminocarboxypropyltransferase;	map00270	Cysteine and methionine metabolism	rcp	rsk	rpa	rru	cau	cac	csc	cth		tna	cbe
		x	C05745	Butyryl-[acp];	C05746	3-Oxohexanoyl-[acp];	2.3.1.179	beta-ketoacyl-acyl-carrier-protein synthase II;	map00061	Fatty acid biosynthesis	rcp	rsk	rpa	rru	cau	cac	csc	cth	bli	tna	cbe	cpf	eco
		x	C01268	5-Amino-6-(5'-phosphoribosylamino)uracil;	C01304	2,5-Diamino-6-(5'-phosphoribosylamino)-4-pyrimidineone	3.5.4.26	diaminohydroxyphosphoribosylaminopyrimidine deaminase	map00740	Riboflavin metabolism	rcp	rsk	rpa	rru	cau	cac	csc	cth	bli	tna	cbe	cpf	eco
		x	C01268	5-Amino-6-(5'-phosphoribosylamino)uracil;	C04454	5-Amino-6-(5'-phosphoribitylamino)uracil;	1.1.1.193	5-amino-6-(5-phosphoribosylamino)uracil reductase;	map00740	Riboflavin metabolism	rcp	rsk	rpa	rru	cau	cac	csc	cth	bli	tna	cbe	cpf	eco
		x	C05752	Octanoyl-[acp];	C05753	3-Oxodecanoyl-[acp];	2.3.1.-	<Transferases; Acyltransferases; Transferring groups other than amino-acyl groups>	map00061	Fatty acid biosynthesis	rcp	rsk	rpa	rru	cau	cac			bli	tna	cbe	cpf	eco
		x	C00144	GMP;	C00655	Xanthosine 5'-phosphate;	6.3.5.2	GMP synthase (glutamine-hydrolysing);	map00230	Purine metabolism	rcp	rsk	rpa	rru	cau	cac	csc	cth	bli	tna	cbe	cpf	eco
		x	C00130	IMP;	C00655	Xanthosine 5'-phosphate;	1.1.1.205	IMP dehydrogenase;	map00230	Purine metabolism	rcp	rsk	rpa	rru	cau	cac	csc	cth	bli	tna	cbe	cpf	eco
		x	C00130	IMP;	C04734	1-(5'-Phosphoribosyl)-5-formamido-4-imidazolecarboxamide;	3.5.4.10	IMP cyclohydrolase;	map00230	Purine metabolism	rcp	rsk	rpa	rru	cau	cac	csc	cth	bli	tna	cbe	cpf	eco
		x	C04677	1-(5'-Phosphoribosyl)-5-amino-4-imidazolecarboxamide;	C04734	1-(5'-Phosphoribosyl)-5-formamido-4-imidazolecarboxamide;	6.3.4.-	<Ligases; Forming carbon-nitrogen bonds; Other carbon--nitrogen ligases>	map00230	Purine metabolism	rcp	rsk	rpa	rru	cau	cac	csc	cth	bli	tna	cbe	cpf	eco
		x	C04677	1-(5'-Phosphoribosyl)-5-amino-4-imidazolecarboxamide;	C04823	1-(5'-Phosphoribosyl)-5-amino-4-(N-succinocarboxamide)-imidazole;	4.3.2.2	adenylosuccinate lyase;	map00230	Purine metabolism	rcp	rsk	rpa	rru	cau	cac	csc	cth	bli	tna	cbe	cpf	eco
		x	C04751	1-(5-Phospho-D-ribosyl)-5-amino-4-imidazolecarboxylate;	C04823	1-(5'-Phosphoribosyl)-5-amino-4-(N-succinocarboxamide)-imidazole;	6.3.2.6	phosphoribosylaminoimidazolesuccinocarboxamide synthase;	map00230	Purine metabolism	rcp	rsk	rpa	rru	cau	cac	csc	cth	bli	tna	cbe	cpf	eco
		x	C04751	1-(5-Phospho-D-ribosyl)-5-amino-4-imidazolecarboxylate;	C15667	5-Carboxyamino-1-(5-phospho-D-ribosyl)imidazole	5.4.99.18	5-(carboxyamino)imidazole ribonucleotide mutase;	map00230	Purine metabolism	rcp	rsk	rpa	rru	cau	cac	csc	cth	bli	tna	cbe	cpf	eco
		x	C03373	Aminoimidazole ribotide;	C15667	5-Carboxyamino-1-(5-phospho-D-ribosyl)imidazole	6.3.4.18	5-(carboxyamino)imidazole ribonucleotide synthase;	map00230	Purine metabolism	rcp	rsk	rpa	rru	cau		csc		bli	tna			eco
		x	C03373	Aminoimidazole ribotide;	C04640	2-(Formamido)-N1-(5'-phosphoribosyl)acetamidine;	6.3.3.1	phosphoribosylformylglycinamidine cyclo-ligase;	map00230	Purine metabolism	rcp	rsk	rpa	rru	cau	cac	csc	cth	bli	tna	cbe	cpf	eco
		x	C00130	IMP;	C04734	1-(5'-Phosphoribosyl)-5-formamido-4-imidazolecarboxamide;	2.1.2.3	phosphoribosylaminoimidazolecarboxamide formyltransferase;	map00230	Purine metabolism	rcp	rsk	rpa	rru	cau	cac	csc	cth	bli	tna	cbe	cpf	eco
		x	C04376	5'-Phosphoribosyl-N-formylglycinamide;	C04640	2-(Formamido)-N1-(5'-phosphoribosyl)acetamidine;	6.3.5.3	phosphoribosylformylglycinamidine synthase;	map00230	Purine metabolism	rcp	rsk	rpa	rru	cau	cac	csc	cth	bli	tna	cbe	cpf	eco
		x	C00130	IMP;	C03794	N6-(1,2-Dicarboxyethyl)-AMP;	6.3.4.4	adenylosuccinate synthase;	map00230	Purine metabolism	rcp	rsk	rpa	rru	cau	cac	csc	cth	bli	tna	cbe	cpf	eco
		x	C00020	AMP;	C03794	N6-(1,2-Dicarboxyethyl)-AMP;	4.3.2.2	adenylosuccinate lyase;	map00230	Purine metabolism	rcp	rsk	rpa	rru	cau	cac	csc	cth	bli	tna	cbe	cpf	eco
		x	C00020	AMP;	C00212	Adenosine	3.1.3.5	5'-nucleotidase;	map00230	Purine metabolism	rcp	rsk	rpa	rru	cau			cth		tna	cbe		eco
		x	C00020	AMP;	C00147	Adenine;	2.4.2.7	adenine phosphoribosyltransferase;	map00230	Purine metabolism	rcp	rsk	rpa	rru	cau	cac	csc	cth	bli	tna	cbe	cpf	eco
		x	C04677	1-(5'-Phosphoribosyl)-5-amino-4-imidazolecarboxamide;	C04734	1-(5'-Phosphoribosyl)-5-formamido-4-imidazolecarboxamide;	2.1.2.3	phosphoribosylaminoimidazolecarboxamide formyltransferase;	map00230	Purine metabolism	rcp	rsk	rpa	rru	cau	cac	csc	cth	bli	tna	cbe	cpf	eco
		x	C00655	Xanthosine 5'-phosphate;	C01762	Xanthosine	3.1.3.5	5'-nucleotidase;	map00230	Purine metabolism	rcp	rsk	rpa	rru	cau			cth		tna	cbe		eco
		x	C00385	Xanthine	C00655	Xanthosine 5'-phosphate;	2.4.2.22	xanthine phosphoribosyltransferase;	map00230	Purine metabolism	rcp	rsk	rpa	rru	cau	cac			bli		cbe	cpf	eco
		x	C00046	RNA;	C00075	UTP;	2.7.7.6	DNA-directed RNA polymerase;	map00240	Pyrimidine metabolism	rcp	rsk	rpa	rru	cau	cac	csc	cth	bli	tna	cbe	cpf	eco
		x	C05223	Dodecanoyl-[acyl-carrier protein];	C05758	trans-Dodec-2-enoyl-[acp];	2.3.1.-	<Transferases; Acyltransferases; Transferring groups other than amino-acyl groups>	map00061	Fatty acid biosynthesis	rcp	rsk	rpa	rru	cau	cac			bli	tna	cbe	cpf	eco
		x	C00025	L-Glutamate;	C00026	2-Oxoglutarate;	1.4.1.14	glutamate synthase (NADH);	map00250	Alanine, aspartate and glutamate metabolism	rcp	rsk	rpa	rru	cau	cac	csc	cth	bli	tna	cbe	cpf	eco
		x	C00002	ATP;	C00008	ADP;	2.7.4.6	nucleoside-diphosphate kinase;	map00230	Purine metabolism	rcp	rsk	rpa	rru	cau			cth	bli		cbe	cpf	eco
		x	C00002	ATP;	C00008	ADP;	2.7.1.40	pyruvate kinase;	map00230	Purine metabolism	rcp	rsk	rpa	rru	cau	cac	csc		bli	tna	cbe	cpf	eco
		x	C00025	L-Glutamate;	C00064	L-Glutamine;	6.3.1.2	glutamate---ammonia ligase;	map00250; map00330; map00910	Alanine, aspartate and glutamate metabolism; Arginine and proline metabolism; Nitrogen metabolism	rcp	rsk	rpa	rru	cau	cac	csc	cth	bli	tna	cbe	cpf	eco
		x	C00064	L-Glutamine;	C00169	Carbamoyl phosphate	6.3.5.5	carbamoyl-phosphate synthase (glutamine-hydrolysing);	map00240; map00250	Pyrimidine metabolism; Alanine, aspartate and glutamate metabolism	rcp	rsk	rpa	rru	cau	cac	csc	cth	bli	tna	cbe	cpf	eco
		x	C00169	Carbamoyl phosphate	C00438	N-Carbamoyl-L-aspartate	2.1.3.2	aspartate carbamoyltransferase;	map00240; map00250	Pyrimidine metabolism; Alanine, aspartate and glutamate metabolism	rcp	rsk	rpa	rru	cau	cac	csc	cth	bli	tna	cbe	cpf	eco
		x	C00337	(S)-Dihydroorotate;	C00438	N-Carbamoyl-L-aspartate	3.5.2.3	dihydroorotase;	map00240	Pyrimidine metabolism	rcp	rsk	rpa	rru	cau	cac	csc	cth	bli	tna	cbe	cpf	eco
		x	C01250	N-Acetyl-L-glutamate 5-semialdehyde;	C04133	N-Acetyl-L-glutamate 5-phosphate;	1.2.1.38	N-acetyl-gamma-glutamyl-phosphate reductase;	map00330	Arginine and proline metabolism	rcp	rsk	rpa	rru	cau	cac	csc	cth	bli	tna	cbe		eco
		x	C00065	L-Serine;	C00078	L-Tryptophan;	4.2.1.20	tryptophan synthase;	map00260	Glycine, serine and threonine metabolism	rcp	rsk	rpa	rru	cau	cac	csc	cth	bli	tna	cbe		eco
		x	C00078	L-Tryptophan;	C00463	Indole;	4.2.1.20	tryptophan synthase;	map00400	Phenylalanine, tyrosine and tryptophan biosynthesis	rcp	rsk	rpa	rru	cau	cac	csc	cth	bli	tna	cbe		eco
		x	C00463	Indole;	C03506	Indoleglycerol phosphate;	4.2.1.20	tryptophan synthase;	map00400	Phenylalanine, tyrosine and tryptophan biosynthesis	rcp	rsk	rpa	rru	cau	cac	csc	cth	bli	tna	cbe		eco
		x	C01302	1-(2-Carboxyphenylamino)-1-deoxy-D-ribulose 5-phosphate	C03506	Indoleglycerol phosphate;	4.1.1.48	indole-3-glycerol-phosphate synthase;	map00400	Phenylalanine, tyrosine and tryptophan biosynthesis	rcp	rsk	rpa	rru	cau	cac	csc	cth	bli	tna	cbe		eco
		x	C00311	Isocitrate;	C00417	cis-Aconitate;	4.2.1.3	aconitate hydratase;	map00020; map00630; map00720	Citrate cycle (TCA cycle); Glyoxylate and dicarboxylate metabolism; Reductive carboxylate cycle (CO2 fixation)	rcp	rsk	rpa	rru	cau	cac	csc	cth	bli		cbe		eco
		x	C05761	Tetradecanoyl-[acp];	C05762	3-Oxohexadecanoyl-[acp];	2.3.1.-	<Transferases; Acyltransferases; Transferring groups other than amino-acyl groups>	map00061	Fatty acid biosynthesis	rcp	rsk	rpa	rru	cau	cac			bli	tna	cbe	cpf	eco
		x	C04619	(3R)-3-Hydroxydecanoyl-[acyl-carrier protein];	C05753	3-Oxodecanoyl-[acp];	2.3.1.-	<Transferases; Acyltransferases; Transferring groups other than amino-acyl groups>	map00061	Fatty acid biosynthesis	rcp	rsk	rpa	rru	cau	cac			bli	tna	cbe	cpf	eco
		x	C04454	5-Amino-6-(5'-phosphoribitylamino)uracil;	C04732	5-Amino-6-(1-D-ribitylamino)uracil;	3.1.3.-	<Hydrolases; Acting on ester bonds; Phosphoric monoester hydrolases>	map00740	Riboflavin metabolism	rcp	rsk	rpa	rru	cau	cac		cth	bli				eco
		x	C04332	6,7-Dimethyl-8-(1-D-ribityl)lumazine	C04732	5-Amino-6-(1-D-ribitylamino)uracil;	2.5.1.-	<Transferases; Transferring alkyl or aryl groups, other than methyl groups; Transferring alkyl or aryl groups, other than methyl groups>	map00740	Riboflavin metabolism	rcp	rsk	rpa	rru	cau	cac	csc	cth	bli	tna	cbe	cpf	eco
		x	C00255	Riboflavin;	C04332	6,7-Dimethyl-8-(1-D-ribityl)lumazine	2.5.1.9	riboflavin synthase;	map00740	Riboflavin metabolism	rcp	rsk	rpa	rru	cau	cac	csc	cth	bli	tna	cbe	cpf	eco
		x	C00061	FMN;	C00255	Riboflavin;	2.7.1.26	riboflavin kinase;	map00740	Riboflavin metabolism	rcp	rsk	rpa	rru	cau	cac	csc	cth	bli	tna	cbe	cpf	eco
		x	C00016	FAD;	C00061	FMN;	2.7.7.2	FAD synthetase;	map00740	Riboflavin metabolism	rcp	rsk	rpa	rru	cau	cac	csc	cth	bli	tna	cbe	cpf	eco
		x	C00112	CDP;	C00705	dCDP;	1.17.4.1	ribonucleoside-diphosphate reductase;	map00240	Pyrimidine metabolism	rcp	rsk	rpa	rru	cau	cac		cth	bli	tna	cbe	cpf	eco
		x	C00026	2-Oxoglutarate;	C16254	[Dihydrolipoyllysine-residue succinyltransferase]	1.2.4.2	oxoglutarate dehydrogenase (succinyl-transferring);	map00020	Citrate cycle (TCA cycle)	rcp	rsk	rpa	rru	cau				bli				eco
		x	C00352	D-Glucosamine 6-phosphate;	C05345	beta-D-Fructose 6-phosphate	2.6.1.16	glutamine---fructose-6-phosphate transaminase (isomerizing);	map00520	Amino sugar and nucleotide sugar metabolism	rcp	rsk	rpa	rru	cau	cac	csc	cth	bli	tna	cbe	cpf	eco
		x	C00062	L-Arginine;	C03406	N-(L-Arginino)succinate;	4.3.2.1	argininosuccinate lyase;	map00330	Arginine and proline metabolism	rcp	rsk	rpa	rru	cau	cac	csc	cth	bli	tna	cbe	cpf	eco
		x	C05752	Octanoyl-[acp];	C16236	Protein N6-(octanoyl)lysine	2.3.1.181	lipoyl(octanoyl) transferase;	map00785	Lipoic acid metabolism	rcp	rsk	rpa	rru	cau		csc						eco
		x	C04620	(3R)-3-Hydroxyoctanoyl-[acyl-carrier protein];	C05750	3-Oxooctanoyl-[acp];	1.1.1.100	3-oxoacyl-[acyl-carrier-protein] reductase;	map00061	Fatty acid biosynthesis	rcp	rsk	rpa	rru	cau	cac	csc	cth	bli	tna	cbe	cpf	eco
		x	C00078	L-Tryptophan;	C03506	Indoleglycerol phosphate;	4.2.1.20	tryptophan synthase;	map00400	Phenylalanine, tyrosine and tryptophan biosynthesis	rcp	rsk	rpa	rru	cau	cac	csc	cth	bli	tna	cbe		eco
		x	C05747	(R)-3-Hydroxyhexanoyl-[acp];	C05748	trans-Hex-2-enoyl-[acp];	4.2.1.-	<Lyases; Carbon-oxygen lyases; Hydro-lyases>	map00061	Fatty acid biosynthesis	rcp	rsk	rpa	rru	cau	cac	csc	cth	bli	tna	cbe	cpf	eco
		x	C00295	Orotate;	C00337	(S)-Dihydroorotate;	1.3.3.1	dihydroorotate oxidase;	map00240	Pyrimidine metabolism	rcp	rsk	rpa	rru	cau	cac	csc	cth	bli	tna	cbe	cpf	eco
		x	C05223	Dodecanoyl-[acyl-carrier protein];	C05759	3-Oxotetradecanoyl-[acp];	2.3.1.-	<Transferases; Acyltransferases; Transferring groups other than amino-acyl groups>	map00061	Fatty acid biosynthesis	rcp	rsk	rpa	rru	cau	cac			bli	tna	cbe	cpf	eco
		x	C00037	Glycine;	C01242	S-Aminomethyldihydrolipoylprotein;	1.4.4.2	glycine dehydrogenase (decarboxylating);	map00260	Glycine, serine and threonine metabolism	rcp	rsk	rpa	rru	cau				bli	tna			eco
		x	C00249	Hexadecanoic acid;	C05764	Hexadecanoyl-[acp];	2.3.1.-	<Transferases; Acyltransferases; Transferring groups other than amino-acyl groups>	map00061; map01040	Fatty acid biosynthesis; Biosynthesis of unsaturated fatty acids	rcp	rsk	rpa	rru	cau	cac			bli	tna	cbe	cpf	eco
		x	C01302	1-(2-Carboxyphenylamino)-1-deoxy-D-ribulose 5-phosphate	C04302	N-(5-Phospho-D-ribosyl)anthranilate;	5.3.1.24	phosphoribosylanthranilate isomerase;	map00400	Phenylalanine, tyrosine and tryptophan biosynthesis	rcp	rsk	rpa	rru	cau	cac	csc	cth	bli	tna	cbe		eco
		x	C00075	UTP;	C00105	UMP;	3.6.1.19	nucleoside-triphosphate diphosphatase;	map00240	Pyrimidine metabolism	rcp	rsk	rpa	rru	cau					tna			eco
		x	C00117	D-Ribose 5-phosphate;	C00199	D-Ribulose 5-phosphate	5.3.1.6	ribose-5-phosphate isomerase;	map00030; map00710	Pentose phosphate pathway; Carbon fixation in photosynthetic organisms	rcp	rsk	rpa	rru	cau	cac	csc	cth	bli	tna	cbe	cpf	eco
		x	C00130	IMP;	C00294	Inosine	3.1.3.5	5'-nucleotidase;	map00230	Purine metabolism	rcp	rsk	rpa	rru	cau			cth		tna	cbe		eco
		x	C00295	Orotate;	C01103	Orotidine 5'-phosphate;	2.4.2.10	orotate phosphoribosyltransferase;	map00240	Pyrimidine metabolism	rcp	rsk	rpa	rru	cau	cac	csc		bli	tna	cbe	cpf	eco
		x	C05763	trans-Hexadec-2-enoyl-[acp];	C05764	Hexadecanoyl-[acp];	2.3.1.-	<Transferases; Acyltransferases; Transferring groups other than amino-acyl groups>	map00061	Fatty acid biosynthesis	rcp	rsk	rpa	rru	cau	cac			bli	tna	cbe	cpf	eco
		x	C00385	Xanthine	C01762	Xanthosine	2.4.2.-	<Transferases; Glycosyltransferases; Pentosyltransferases>	map00230	Purine metabolism	rcp	rsk	rpa	rru	cau	cac	csc	cth	bli	tna	cbe		eco
		x	C03838	5'-Phosphoribosylglycinamide;	C04376	5'-Phosphoribosyl-N-formylglycinamide;	2.1.2.2	phosphoribosylglycinamide formyltransferase;	map00230	Purine metabolism	rcp	rsk	rpa	rru	cau	cac	csc	cth	bli	tna	cbe	cpf	eco
		x	C05745	Butyryl-[acp];	C05746	3-Oxohexanoyl-[acp];	2.3.1.-	<Transferases; Acyltransferases; Transferring groups other than amino-acyl groups>	map00061	Fatty acid biosynthesis	rcp	rsk	rpa	rru	cau	cac			bli	tna	cbe	cpf	eco
		x	C05761	Tetradecanoyl-[acp];	C05762	3-Oxohexadecanoyl-[acp];	2.3.1.179	beta-ketoacyl-acyl-carrier-protein synthase II;	map00061	Fatty acid biosynthesis	rcp	rsk	rpa	rru	cau	cac	csc	cth	bli	tna	cbe	cpf	eco
		x	C00024	Acetyl-CoA;	C00033	Acetate;	6.2.1.1	acetate---CoA ligase;	map00010; map00620; map00720	Glycolysis / Gluconeogenesis; Pyruvate metabolism; Reductive carboxylate cycle (CO2 fixation)	rcp	rsk	rpa	rru	cau			cth	bli				eco
		x	C00008	ADP;	C00020	AMP;	2.7.4.3	adenylate kinase;	map00230	Purine metabolism	rcp	rsk	rpa	rru	cau	cac	csc	cth	bli	tna	cbe	cpf	eco
		x	C02739	1-(5-Phospho-D-ribosyl)-ATP;	C02741	Phosphoribosyl-AMP;	3.6.1.31	phosphoribosyl-ATP diphosphatase;	map00340	Histidine metabolism	rcp	rsk	rpa	rru	cau	cac	csc	cth	bli	tna	cbe		eco
		x	C02741	Phosphoribosyl-AMP;	C04896	5-(5-Phospho-D-ribosylaminoformimino)-1-(5-phosphoribosyl)-	3.5.4.19	phosphoribosyl-AMP cyclohydrolase;	map00340	Histidine metabolism	rcp	rsk	rpa	rru	cau	cac	csc	cth	bli	tna	cbe		eco
		x	C04896	5-(5-Phospho-D-ribosylaminoformimino)-1-(5-phosphoribosyl)-	C04916	N-(5'-Phospho-D-1'-ribulosylformimino)-5-amino-1-(5''-phospho-D-	5.3.1.16	1-(5-phosphoribosyl)-5-[(5-	map00340	Histidine metabolism	rcp	rsk	rpa	rru	cau	cac	csc	cth	bli	tna	cbe		eco
		x	C04618	(3R)-3-Hydroxybutanoyl-[acyl-carrier protein];	C05744	Acetoacetyl-[acp];	1.1.1.100	3-oxoacyl-[acyl-carrier-protein] reductase;	map00061	Fatty acid biosynthesis	rcp	rsk	rpa	rru	cau	cac	csc	cth	bli	tna	cbe	cpf	eco
Subsystem 18	0.006993006993006993										rcp	rsk	rpa	rru
		i	C00100	Propanoyl-CoA;	C06002	(S)-Methylmalonate semialdehyde	1.2.1.27	methylmalonate-semialdehyde dehydrogenase (acylating);	map00280; map00640	Valine, leucine and isoleucine degradation; Propanoate metabolism	rcp	rsk	rpa	rru					bli
		x	C00100	Propanoyl-CoA;	C00163	Propanoate;	6.2.1.17	propionate---CoA ligase;	map00640	Propanoate metabolism	rcp	rsk	rpa	rru	cau								eco
		x	C00100	Propanoyl-CoA;	C00163	Propanoate;	6.2.1.1	acetate---CoA ligase;	map00640	Propanoate metabolism	rcp	rsk	rpa	rru	cau			cth	bli				eco
		x	C00100	Propanoyl-CoA;	C00683	(S)-Methylmalonyl-CoA;	6.4.1.3	propionyl-CoA carboxylase;	map00280; map00640	Valine, leucine and isoleucine degradation; Propanoate metabolism	rcp	rsk	rpa	rru	cau		csc	cth	bli	tna
		x	C06001	(S)-3-Hydroxyisobutyrate	C06002	(S)-Methylmalonate semialdehyde	1.1.1.35	3-hydroxyacyl-CoA dehydrogenase;	map00280	Valine, leucine and isoleucine degradation	rcp	rsk	rpa	rru	cau				bli				eco
Subsystem 19	0.006993006993006993										rcp	rsk	rpa	rru
		i	C00032	Heme;	C02191	Protoporphyrin;	4.99.1.1	ferrochelatase;	map00860	Porphyrin and chlorophyll metabolism	rcp	rsk	rpa	rru					bli				eco
		x	C02191	Protoporphyrin;	C03516	Magnesium protoporphyrin;	6.6.1.1	magnesium chelatase;	map00860	Porphyrin and chlorophyll metabolism	rcp	rsk	rpa	rru	cau
		x	C03516	Magnesium protoporphyrin;	C04536	Magnesium protoporphyrin monomethyl ester;	2.1.1.11	magnesium protoporphyrin IX methyltransferase	map00860	Porphyrin and chlorophyll metabolism	rcp	rsk	rpa	rru	cau
Subsystem 20	0.006993006993006993										rcp	rsk	rpa		cau
		i	C00129	Isopentenyl diphosphate;	C00341	Geranyl diphosphate	2.5.1.1	dimethylallyltranstransferase;	map00900	Terpenoid backbone biosynthesis	rcp	rsk	rpa		cau		csc		bli	tna	cbe		eco
		x	C00129	Isopentenyl diphosphate;	C00448	trans,trans-Farnesyl diphosphate;	2.5.1.29	farnesyltranstransferase;	map00900	Terpenoid backbone biosynthesis	rcp	rsk	rpa	rru	cau
		x	C00235	Dimethylallyl diphosphate;	C00341	Geranyl diphosphate	2.5.1.10	geranyltranstransferase;	map00900	Terpenoid backbone biosynthesis	rcp	rsk	rpa	rru	cau	cac	csc	cth	bli	tna	cbe	cpf	eco
		x	C00235	Dimethylallyl diphosphate;	C00341	Geranyl diphosphate	2.5.1.1	dimethylallyltranstransferase;	map00900	Terpenoid backbone biosynthesis	rcp	rsk	rpa		cau		csc		bli	tna	cbe		eco
		x	C00235	Dimethylallyl diphosphate;	C04432	tRNA containing 6-isopentenyladenosine	2.5.1.75	tRNA dimethylallyltransferase;	map00908	Zeatin biosynthesis	rcp	rsk	rpa	rru	cau	cac	csc	cth	bli	tna	cbe	cpf	eco
		x	C00341	Geranyl diphosphate	C00448	trans,trans-Farnesyl diphosphate;	2.5.1.10	geranyltranstransferase;	map00900	Terpenoid backbone biosynthesis	rcp	rsk	rpa	rru	cau	cac	csc	cth	bli	tna	cbe	cpf	eco
		x	C00235	Dimethylallyl diphosphate;	C00341	Geranyl diphosphate	2.5.1.29	farnesyltranstransferase;	map00900	Terpenoid backbone biosynthesis	rcp	rsk	rpa	rru	cau
		x	C00129	Isopentenyl diphosphate;	C00341	Geranyl diphosphate	2.5.1.29	farnesyltranstransferase;	map00900	Terpenoid backbone biosynthesis	rcp	rsk	rpa	rru	cau
		x	C00129	Isopentenyl diphosphate;	C00353	Geranylgeranyl diphosphate;	2.5.1.29	farnesyltranstransferase;	map00900	Terpenoid backbone biosynthesis	rcp	rsk	rpa	rru	cau
		x	C00353	Geranylgeranyl diphosphate;	C05413	Phytoene	2.5.1.32	phytoene synthase;	map00906	Carotenoid biosynthesis	rcp	rsk	rpa	rru	cau
		x	C05413	Phytoene	C05414	Phytofluene	1.14.99.-	<Oxidoreductases; Acting on paired donors with incorporation of molecular oxygen; Miscellaneous>	map00906	Carotenoid biosynthesis	rcp	rsk	rpa	rru	cau
		x	C00129	Isopentenyl diphosphate;	C00448	trans,trans-Farnesyl diphosphate;	2.5.1.1	dimethylallyltranstransferase;	map00900	Terpenoid backbone biosynthesis	rcp	rsk	rpa		cau		csc		bli	tna	cbe		eco
		x	C00341	Geranyl diphosphate	C00448	trans,trans-Farnesyl diphosphate;	2.5.1.1	dimethylallyltranstransferase;	map00900	Terpenoid backbone biosynthesis	rcp	rsk	rpa		cau		csc		bli	tna	cbe		eco
		x	C00129	Isopentenyl diphosphate;	C00448	trans,trans-Farnesyl diphosphate;	2.5.1.10	geranyltranstransferase;	map00900	Terpenoid backbone biosynthesis	rcp	rsk	rpa	rru	cau	cac	csc	cth	bli	tna	cbe	cpf	eco
		x	C00341	Geranyl diphosphate	C00448	trans,trans-Farnesyl diphosphate;	2.5.1.29	farnesyltranstransferase;	map00900	Terpenoid backbone biosynthesis	rcp	rsk	rpa	rru	cau
		x	C00353	Geranylgeranyl diphosphate;	C05427	Phytyl diphosphate	1.3.1.83	geranylgeranyl diphosphate reductase;	map00900	Terpenoid backbone biosynthesis	rcp	rsk	rpa	rru	cau
		x	C00129	Isopentenyl diphosphate;	C00341	Geranyl diphosphate	2.5.1.10	geranyltranstransferase;	map00900	Terpenoid backbone biosynthesis	rcp	rsk	rpa	rru	cau	cac	csc	cth	bli	tna	cbe	cpf	eco
		x	C00353	Geranylgeranyl diphosphate;	C00448	trans,trans-Farnesyl diphosphate;	2.5.1.29	farnesyltranstransferase;	map00900	Terpenoid backbone biosynthesis	rcp	rsk	rpa	rru	cau
		x	C05414	Phytofluene	C05430	zeta-Carotene	1.14.99.-	<Oxidoreductases; Acting on paired donors with incorporation of molecular oxygen; Miscellaneous>	map00906	Carotenoid biosynthesis	rcp	rsk	rpa	rru	cau
		x	C05430	zeta-Carotene	C05431	Neurosporene	5.-.-.-	<Isomerases>	map00906	Carotenoid biosynthesis	rcp	rsk	rpa	rru	cau	cac	csc	cth	bli	tna	cbe	cpf	eco
		x	C05431	Neurosporene	C05432	Lycopene	5.-.-.-	<Isomerases>	map00906	Carotenoid biosynthesis	rcp	rsk	rpa	rru	cau	cac	csc	cth	bli	tna	cbe	cpf	eco
		x	C05431	Neurosporene	C05432	Lycopene	1.14.99.-	<Oxidoreductases; Acting on paired donors with incorporation of molecular oxygen; Miscellaneous>	map00906	Carotenoid biosynthesis	rcp	rsk	rpa	rru	cau
		x	C05430	zeta-Carotene	C05431	Neurosporene	1.14.99.-	<Oxidoreductases; Acting on paired donors with incorporation of molecular oxygen; Miscellaneous>	map00906	Carotenoid biosynthesis	rcp	rsk	rpa	rru	cau
Subsystem 21	0.016317016317016316										rcp	rsk	rpa	rru	cau			cth					eco
		i	C07836	D-glycero-D-manno-Heptose 7-phosphate	C11472	D-glycero-D-manno-Heptose 1,7-bisphosphate	2.7.1.-	<Transferases; Transferring phosphorus-containing groups; Phosphotransferases with an alcohol group as acceptor>	map00540	Lipopolysaccharide biosynthesis	rcp	rsk	rpa	rru	cau			cth			cbe	cpf	eco
		s	C07838	D-glycero-D-manno-Heptose 1-phosphate	C11472	D-glycero-D-manno-Heptose 1,7-bisphosphate	3.1.3.-	<Hydrolases; Acting on ester bonds; Phosphoric monoester hydrolases>	map00540	Lipopolysaccharide biosynthesis	rcp	rsk	rpa	rru	cau	cac		cth	bli				eco
		x	C06397	ADP-D-glycero-D-manno-heptose	C07838	D-glycero-D-manno-Heptose 1-phosphate	2.7.7.-	<Transferases; Transferring phosphorus-containing groups; Nucleotidyltransferases>	map00540	Lipopolysaccharide biosynthesis	rcp	rsk	rpa	rru	cau	cac	csc	cth	bli	tna	cbe	cpf	eco
		x	C05382	Sedoheptulose 7-phosphate;	C07836	D-glycero-D-manno-Heptose 7-phosphate	5.-.-.-	<Isomerases>	map00540	Lipopolysaccharide biosynthesis	rcp	rsk	rpa	rru	cau	cac	csc	cth	bli	tna	cbe	cpf	eco
Subsystem 22	0.016317016317016316										rcp	rsk	rpa	rru	cau						cbe	cpf
		i	C06506	Adenosyl cobyrinate a,c diamide;	C06507	Adenosyl cobyrinate hexaamide;	6.3.5.10	adenosylcobyric acid synthase (glutamine-hydrolysing);	map00860	Porphyrin and chlorophyll metabolism	rcp	rsk	rpa	rru	cau	cac					cbe	cpf
		s	C06505	Cob(I)yrinate a,c diamide;	C06506	Adenosyl cobyrinate a,c diamide;	2.5.1.17	cob(I)yrinic acid a,c-diamide adenosyltransferase;	map00860	Porphyrin and chlorophyll metabolism	rcp	rsk	rpa	rru	cau			cth		tna	cbe	cpf	eco
		x	C06507	Adenosyl cobyrinate hexaamide;	C06509	Adenosyl cobinamide phosphate	6.3.1.10	adenosylcobinamide-phosphate synthase;	map00860	Porphyrin and chlorophyll metabolism	rcp	rsk	rpa	rru	cau	cac		cth			cbe	cpf
		x	C06509	Adenosyl cobinamide phosphate	C06510	Adenosine-GDP-cobinamide;	2.7.1.156	adenosylcobinamide kinase;	map00860	Porphyrin and chlorophyll metabolism	rcp	rsk	rpa	rru	cau	cac		cth			cbe	cpf	eco
		x	C06508	Adenosyl cobinamide	C06509	Adenosyl cobinamide phosphate	2.7.1.156	adenosylcobinamide kinase;	map00860	Porphyrin and chlorophyll metabolism	rcp	rsk	rpa	rru	cau	cac		cth			cbe	cpf	eco
		x	C00194	Cobamide coenzyme;	C06510	Adenosine-GDP-cobinamide;	2.7.8.26	adenosylcobinamide-GDP ribazoletransferase;	map00860	Porphyrin and chlorophyll metabolism	rcp	rsk	rpa	rru	cau	cac		cth			cbe	cpf	eco
		x	C00194	Cobamide coenzyme;	C05775	alpha-Ribazole;	2.7.8.26	adenosylcobinamide-GDP ribazoletransferase;	map00860	Porphyrin and chlorophyll metabolism	rcp	rsk	rpa	rru	cau	cac		cth			cbe	cpf	eco
Subsystem 23	0.016317016317016316										rcp	rsk	rpa	rru	cau		csc	cth
		i	C00021	S-Adenosyl-L-homocysteine;	C00155	L-Homocysteine;	3.3.1.1	adenosylhomocysteinase;	map00270	Cysteine and methionine metabolism	rcp	rsk	rpa	rru	cau		csc	cth		tna
		s	C00073	L-Methionine;	C01180	4-Methylthio-2-oxobutanoic acid;	2.6.1.-	<Transferases; Transferring nitrogenous groups; Transaminases>	map00270; map00966	Cysteine and methionine metabolism; Glucosinolate biosynthesis	rcp	rsk	rpa	rru	cau	cac	csc	cth	bli		cbe	cpf	eco
		x	C00073	L-Methionine;	C00155	L-Homocysteine;	2.1.1.13	methionine synthase;	map00270	Cysteine and methionine metabolism	rcp	rsk	rpa	rru	cau	cac	csc	cth	bli	tna	cbe	cpf	eco
		x	C00019	S-Adenosyl-L-methionine;	C00073	L-Methionine;	2.5.1.6	methionine adenosyltransferase;	map00270	Cysteine and methionine metabolism	rcp	rsk	rpa	rru	cau	cac	csc	cth	bli	tna	cbe	cpf	eco
		x	C00155	L-Homocysteine;	C01077	O-Acetyl-L-homoserine;	2.5.1.49	O-acetylhomoserine aminocarboxypropyltransferase;	map00270	Cysteine and methionine metabolism	rcp	rsk	rpa	rru	cau	cac	csc	cth		tna	cbe
Subsystem 24	0.016317016317016316										rcp	rsk	rpa	rru	cau				bli				eco
		i	C05264	(S)-Hydroxydecanoyl-CoA;	C05265	3-Oxodecanoyl-CoA	1.1.1.35	3-hydroxyacyl-CoA dehydrogenase;	map00062; map00071	Fatty acid elongation in mitochondria; Fatty acid metabolism	rcp	rsk	rpa	rru	cau				bli				eco
		x	C05264	(S)-Hydroxydecanoyl-CoA;	C05275	trans-Dec-2-enoyl-CoA;	4.2.1.17	enoyl-CoA hydratase;	map00062; map00071	Fatty acid elongation in mitochondria; Fatty acid metabolism	rcp	rsk	rpa	rru	cau			cth	bli		cbe		eco
Subsystem 25	0.016317016317016316										rcp	rsk	rpa	rru	cau				bli				eco
		i	C03344	2-Methylacetoacetyl-CoA;	C04405	(2S,3S)-3-Hydroxy-2-methylbutanoyl-CoA;	1.1.1.35	3-hydroxyacyl-CoA dehydrogenase;	map00280	Valine, leucine and isoleucine degradation	rcp	rsk	rpa	rru	cau				bli				eco
		x	C03345	2-Methylbut-2-enoyl-CoA;	C04405	(2S,3S)-3-Hydroxy-2-methylbutanoyl-CoA;	4.2.1.17	enoyl-CoA hydratase;	map00280	Valine, leucine and isoleucine degradation	rcp	rsk	rpa	rru	cau			cth	bli		cbe		eco
Subsystem 26	0.016317016317016316										rcp	rsk	rpa	rru	cau				bli				eco
		i	C04281	L-1-Pyrroline-3-hydroxy-5-carboxylate;	C05947	L-erythro-4-Hydroxyglutamate	1.5.1.12	1-pyrroline-5-carboxylate dehydrogenase;	map00330	Arginine and proline metabolism	rcp	rsk	rpa	rru	cau				bli				eco
		x	C01157	trans-4-Hydroxy-L-proline	C04281	L-1-Pyrroline-3-hydroxy-5-carboxylate;	1.5.1.2	pyrroline-5-carboxylate reductase;	map00330	Arginine and proline metabolism	rcp	rsk	rpa	rru	cau	cac	csc	cth	bli	tna	cbe	cpf	eco
		x	C05946	D-4-Hydroxy-2-oxoglutarate	C05947	L-erythro-4-Hydroxyglutamate	2.6.1.1	aspartate transaminase;	map00330	Arginine and proline metabolism	rcp	rsk	rpa	rru	cau	cac	csc	cth	bli	tna	cbe	cpf	eco
Subsystem 27	0.016317016317016316										rcp	rsk	rpa	rru	cau				bli				eco
		i	G00146	null	G00147	null	2.7.-.-	<Transferases; Transferring phosphorus-containing groups>	map00563	Glycosylphosphatidylinositol(GPI)-anchor biosynthesis	rcp	rsk	rpa	rru	cau				bli				eco
Subsystem 28	0.016317016317016316										rcp	rsk	rpa	rru	cau				bli				eco
		i	C09819	(Hydroxymethylphenyl)succinyl-CoA	C09820	Benzoylsuccinyl-CoA;	1.1.1.35	3-hydroxyacyl-CoA dehydrogenase;	map00632	Benzoate degradation via CoA ligation	rcp	rsk	rpa	rru	cau				bli				eco
		x	C00512	S-Benzoate coenzyme A;	C09820	Benzoylsuccinyl-CoA;	2.3.1.-	<Transferases; Acyltransferases; Transferring groups other than amino-acyl groups>	map00632	Benzoate degradation via CoA ligation	rcp	rsk	rpa	rru	cau	cac			bli	tna	cbe	cpf	eco
		x	C09818	E-Phenylitaconyl-CoA;	C09819	(Hydroxymethylphenyl)succinyl-CoA	4.2.1.-	<Lyases; Carbon-oxygen lyases; Hydro-lyases>	map00632	Benzoate degradation via CoA ligation	rcp	rsk	rpa	rru	cau	cac	csc	cth	bli	tna	cbe	cpf	eco
Subsystem 29	0.016317016317016316										rcp	rsk	rpa	rru	cau				bli				eco
		i	C06001	(S)-3-Hydroxyisobutyrate	C06002	(S)-Methylmalonate semialdehyde	1.1.1.35	3-hydroxyacyl-CoA dehydrogenase;	map00280	Valine, leucine and isoleucine degradation	rcp	rsk	rpa	rru	cau				bli				eco
Subsystem 30	0.016317016317016316										rcp	rsk	rpa	rru	cau				bli				eco
		i	C05260	(S)-3-Hydroxytetradecanoyl-CoA	C05261	3-Oxotetradecanoyl-CoA	1.1.1.35	3-hydroxyacyl-CoA dehydrogenase;	map00062; map00071	Fatty acid elongation in mitochondria; Fatty acid metabolism	rcp	rsk	rpa	rru	cau				bli				eco
		x	C05260	(S)-3-Hydroxytetradecanoyl-CoA	C05273	trans-Tetradec-2-enoyl-CoA;	4.2.1.17	enoyl-CoA hydratase;	map00062; map00071	Fatty acid elongation in mitochondria; Fatty acid metabolism	rcp	rsk	rpa	rru	cau			cth	bli		cbe		eco
Subsystem 31	0.016317016317016316										rcp	rsk	rpa	rru	cau				bli				eco
		i	C00036	Oxaloacetate;	C00149	(S)-Malate;	1.1.1.37	malate dehydrogenase;	map00020; map00620; map00630; map00710; map00720	Citrate cycle (TCA cycle); Pyruvate metabolism; Glyoxylate and dicarboxylate metabolism; Carbon fixation in photosynthetic organisms; Reductive carboxylate cycle (CO2 fixation)	rcp	rsk	rpa	rru	cau				bli				eco
		x	C00036	Oxaloacetate;	C00049	L-Aspartate;	2.6.1.1	aspartate transaminase;	map00250; map00710	Alanine, aspartate and glutamate metabolism; Carbon fixation in photosynthetic organisms	rcp	rsk	rpa	rru	cau	cac	csc	cth	bli	tna	cbe	cpf	eco
Subsystem 32	0.016317016317016316										rcp	rsk	rpa	rru	cau				bli				eco
		i	C05448	3alpha,7alpha,24-Trihydroxy-5beta-cholestanoyl-CoA	C05449	3alpha,7alpha-Dihydroxy-5beta-24-oxocholestanoyl-CoA	1.1.1.35	3-hydroxyacyl-CoA dehydrogenase;	map00120	Primary bile acid biosynthesis	rcp	rsk	rpa	rru	cau				bli				eco
Subsystem 33	0.016317016317016316										rcp	rsk	rpa	rru	cau				bli				eco
		i	C05258	(S)-3-Hydroxyhexadecanoyl-CoA	C05259	3-Oxopalmitoyl-CoA;	1.1.1.35	3-hydroxyacyl-CoA dehydrogenase;	map00062; map00071	Fatty acid elongation in mitochondria; Fatty acid metabolism	rcp	rsk	rpa	rru	cau				bli				eco
		x	C05258	(S)-3-Hydroxyhexadecanoyl-CoA	C05272	trans-Hexadec-2-enoyl-CoA;	4.2.1.17	enoyl-CoA hydratase;	map00062; map00071	Fatty acid elongation in mitochondria; Fatty acid metabolism	rcp	rsk	rpa	rru	cau			cth	bli		cbe		eco
Subsystem 34	0.016317016317016316										rcp	rsk	rpa	rru	cau				bli				eco
		i	C05450	3alpha,7alpha,12alpha,24-Tetrahydroxy-5beta-cholestanoyl-CoA;	C05467	3alpha,7alpha,12alpha-Trihydroxy-5beta-24-oxocholestanoyl-CoA;	1.1.1.35	3-hydroxyacyl-CoA dehydrogenase;	map00120	Primary bile acid biosynthesis	rcp	rsk	rpa	rru	cau				bli				eco
Subsystem 35	0.016317016317016316										rcp	rsk	rpa	rru	cau					tna			eco
		i	C00168	Hydroxypyruvate;	C00258	D-Glycerate;	1.1.1.81	hydroxypyruvate reductase;	map00260; map00630	Glycine, serine and threonine metabolism; Glyoxylate and dicarboxylate metabolism	rcp	rsk	rpa	rru	cau					tna			eco
Subsystem 36	0.016317016317016316										rcp	rsk	rpa	rru	cau				bli				eco
		i	C05268	(S)-Hydroxyhexanoyl-CoA;	C05269	3-Oxohexanoyl-CoA;	1.1.1.35	3-hydroxyacyl-CoA dehydrogenase;	map00062; map00071	Fatty acid elongation in mitochondria; Fatty acid metabolism	rcp	rsk	rpa	rru	cau				bli				eco
		x	C05268	(S)-Hydroxyhexanoyl-CoA;	C05271	trans-Hex-2-enoyl-CoA;	4.2.1.17	enoyl-CoA hydratase;	map00062; map00071	Fatty acid elongation in mitochondria; Fatty acid metabolism	rcp	rsk	rpa	rru	cau			cth	bli		cbe		eco
Subsystem 37	0.016317016317016316										rcp	rsk	rpa	rru	cau				bli				eco
		i	C02232	3-Oxoadipyl-CoA;	C14145	(3S)-3-Hydroxyadipyl-CoA	1.1.1.35	3-hydroxyacyl-CoA dehydrogenase;	map00930	Caprolactam degradation	rcp	rsk	rpa	rru	cau				bli				eco
		x	C14144	5-Carboxy-2-pentenoyl-CoA	C14145	(3S)-3-Hydroxyadipyl-CoA	4.2.1.17	enoyl-CoA hydratase;	map00930	Caprolactam degradation	rcp	rsk	rpa	rru	cau			cth	bli		cbe		eco
Subsystem 38	0.016317016317016316										rcp	rsk	rpa	rru	cau				bli				eco
		i	G00149	null	G13044	null	2.7.-.-	<Transferases; Transferring phosphorus-containing groups>	map00563	Glycosylphosphatidylinositol(GPI)-anchor biosynthesis	rcp	rsk	rpa	rru	cau				bli				eco
Subsystem 39	0.016317016317016316										rcp	rsk	rpa	rru	cau		csc	cth
		i	C00170	5'-Methylthioadenosine;	C04188	S-Methyl-5-thio-D-ribose 1-phosphate;	2.4.2.28	S-methyl-5'-thioadenosine phosphorylase;	map00270	Cysteine and methionine metabolism	rcp	rsk	rpa	rru	cau		csc	cth
		x	C04188	S-Methyl-5-thio-D-ribose 1-phosphate;	C04582	S-Methyl-5-thio-D-ribulose 1-phosphate	5.3.1.23	S-methyl-5-thioribose-1-phosphate isomerase;	map00270	Cysteine and methionine metabolism	rcp	rsk	rpa	rru	cau		csc	cth	bli	tna
Subsystem 40	0.016317016317016316										rcp	rsk	rpa	rru	cau				bli				eco
		i	C05262	(S)-3-Hydroxydodecanoyl-CoA	C05263	3-Oxododecanoyl-CoA	1.1.1.35	3-hydroxyacyl-CoA dehydrogenase;	map00062; map00071	Fatty acid elongation in mitochondria; Fatty acid metabolism	rcp	rsk	rpa	rru	cau				bli				eco
		x	C03221	2-trans-Dodecenoyl-CoA;	C05262	(S)-3-Hydroxydodecanoyl-CoA	4.2.1.17	enoyl-CoA hydratase;	map00062; map00071	Fatty acid elongation in mitochondria; Fatty acid metabolism	rcp	rsk	rpa	rru	cau			cth	bli		cbe		eco
Subsystem 41	0.016317016317016316										rcp	rsk	rpa	rru	cau				bli				eco
		i	C05266	(S)-Hydroxyoctanoyl-CoA;	C05267	3-Oxooctanoyl-CoA	1.1.1.35	3-hydroxyacyl-CoA dehydrogenase;	map00062; map00071	Fatty acid elongation in mitochondria; Fatty acid metabolism	rcp	rsk	rpa	rru	cau				bli				eco
		x	C05266	(S)-Hydroxyoctanoyl-CoA;	C05276	trans-Oct-2-enoyl-CoA;	4.2.1.17	enoyl-CoA hydratase;	map00062; map00071	Fatty acid elongation in mitochondria; Fatty acid metabolism	rcp	rsk	rpa	rru	cau			cth	bli		cbe		eco
Subsystem 42	0.03185703185703185										rcp		rpa	rru	cau								eco
		i	C00101	Tetrahydrofolate;	C00143	5,10-Methylenetetrahydrofolate;	2.1.2.10	aminomethyltransferase;	map00260; map00670	Glycine, serine and threonine metabolism; One carbon pool by folate	rcp	rsk	rpa	rru	cau				bli	tna			eco
		s	C00143	5,10-Methylenetetrahydrofolate;	C00440	5-Methyltetrahydrofolate	1.5.1.20	methylenetetrahydrofolate reductase [NAD(P)H];	map00670; map00680	One carbon pool by folate; Methane metabolism	rcp		rpa	rru	cau			cth					eco
		x	C00101	Tetrahydrofolate;	C00143	5,10-Methylenetetrahydrofolate;	2.1.2.1	glycine hydroxymethyltransferase;	map00260; map00670	Glycine, serine and threonine metabolism; One carbon pool by folate	rcp	rsk	rpa	rru	cau	cac	csc	cth	bli	tna	cbe	cpf	eco
		x	C00101	Tetrahydrofolate;	C00234	10-Formyltetrahydrofolate;	2.1.2.3	phosphoribosylaminoimidazolecarboxamide formyltransferase;	map00670	One carbon pool by folate	rcp	rsk	rpa	rru	cau	cac	csc	cth	bli	tna	cbe	cpf	eco
		x	C00101	Tetrahydrofolate;	C00234	10-Formyltetrahydrofolate;	2.1.2.2	phosphoribosylglycinamide formyltransferase;	map00670	One carbon pool by folate	rcp	rsk	rpa	rru	cau	cac	csc	cth	bli	tna	cbe	cpf	eco
		x	C00101	Tetrahydrofolate;	C00445	5,10-Methenyltetrahydrofolate	2.1.2.2	phosphoribosylglycinamide formyltransferase;	map00670	One carbon pool by folate	rcp	rsk	rpa	rru	cau	cac	csc	cth	bli	tna	cbe	cpf	eco
		x	C00234	10-Formyltetrahydrofolate;	C00445	5,10-Methenyltetrahydrofolate	3.5.4.9	methenyltetrahydrofolate cyclohydrolase;	map00630; map00670	Glyoxylate and dicarboxylate metabolism; One carbon pool by folate	rcp	rsk	rpa	rru	cau	cac	csc	cth	bli	tna	cbe	cpf	eco
		x	C00143	5,10-Methylenetetrahydrofolate;	C00445	5,10-Methenyltetrahydrofolate	1.5.1.5	methylenetetrahydrofolate dehydrogenase (NADP+);	map00630; map00670	Glyoxylate and dicarboxylate metabolism; One carbon pool by folate	rcp	rsk	rpa	rru	cau	cac	csc	cth	bli	tna	cbe	cpf	eco
Subsystem 43	0.03185703185703185										rcp	rsk	rpa	rru									eco
		i	C17561	2-Polyprenyl-3-methyl-6-methoxy-1,4-benzoquinone	C17562	2-Polyprenyl-3-methyl-5-hydroxy-6-methoxy-1,4-benzoquinone	1.14.13.-	<Oxidoreductases; Acting on paired donors with incorporation of molecular oxygen; With NADH or NADPH as one donor, and incorporation of one atom of oxygen>	map00130	Ubiquinone and other terpenoid-quinone biosynthesis	rcp	rsk	rpa	rru									eco
		x	C17560	2-Polyprenyl-6-methoxy-1,4-benzoquinone	C17561	2-Polyprenyl-3-methyl-6-methoxy-1,4-benzoquinone	2.1.1.-	<Transferases; Transferring one-carbon groups; Methyltransferases>	map00130	Ubiquinone and other terpenoid-quinone biosynthesis	rcp	rsk	rpa	rru	cau	cac	csc	cth	bli	tna	cbe	cpf	eco
		x	C17552	2-Polyprenyl-6-methoxyphenol	C17560	2-Polyprenyl-6-methoxy-1,4-benzoquinone	1.14.13.-	<Oxidoreductases; Acting on paired donors with incorporation of molecular oxygen; With NADH or NADPH as one donor, and incorporation of one atom of oxygen>	map00130	Ubiquinone and other terpenoid-quinone biosynthesis	rcp	rsk	rpa	rru									eco
		x	C00399	Ubiquinone;	C17562	2-Polyprenyl-3-methyl-5-hydroxy-6-methoxy-1,4-benzoquinone	2.1.1.64	3-demethylubiquinone-9 3-O-methyltransferase;	map00130	Ubiquinone and other terpenoid-quinone biosynthesis	rcp	rsk	rpa	rru									eco
Subsystem 44	0.03185703185703185										rcp	rsk	rpa	rru									eco
		i	C00003	NAD+;	C00006	NADP+;	1.6.1.2	NAD(P)+ transhydrogenase (AB-specific);	map00760	Nicotinate and nicotinamide metabolism	rcp	rsk	rpa	rru									eco
		x	C00003	NAD+;	C00006	NADP+;	2.7.1.23	NAD+ kinase;	map00760	Nicotinate and nicotinamide metabolism	rcp	rsk	rpa	rru	cau	cac	csc	cth	bli	tna	cbe	cpf	eco
Subsystem 45	0.03185703185703185										rcp	rsk	rpa	rru									eco
		i	C02094	beta-Carotene	C06098	Zeaxanthin	1.14.13.-	<Oxidoreductases; Acting on paired donors with incorporation of molecular oxygen; With NADH or NADPH as one donor, and incorporation of one atom of oxygen>	map00906	Carotenoid biosynthesis	rcp	rsk	rpa	rru									eco
Subsystem 46	0.03185703185703185										rcp	rsk	rpa	rru									eco
		i	C00951	Estradiol;	C05141	Estriol;	1.14.13.-	<Oxidoreductases; Acting on paired donors with incorporation of molecular oxygen; With NADH or NADPH as one donor, and incorporation of one atom of oxygen>	map00140	Steroid hormone biosynthesis	rcp	rsk	rpa	rru									eco
Subsystem 47	0.03185703185703185										rcp	rsk	rpa	rru									eco
		i	C00726	Nitrile;	C05712	Cyanohydrin	1.14.13.-	<Oxidoreductases; Acting on paired donors with incorporation of molecular oxygen; With NADH or NADPH as one donor, and incorporation of one atom of oxygen>	map00460	Cyanoamino acid metabolism	rcp	rsk	rpa	rru									eco
Subsystem 48	0.03185703185703185										rcp	rsk	rpa	rru									eco
		i	C00250	Pyridoxal	C00314	Pyridoxine;	1.4.3.5	pyridoxal 5'-phosphate synthase;	map00750	Vitamin B6 metabolism	rcp	rsk	rpa	rru									eco
		x	C00250	Pyridoxal	C00534	Pyridoxamine;	1.4.3.5	pyridoxal 5'-phosphate synthase;	map00750	Vitamin B6 metabolism	rcp	rsk	rpa	rru									eco
Subsystem 49	0.03185703185703185										rcp	rsk	rpa	rru									eco
		i	C00018	Pyridoxal phosphate;	C00627	Pyridoxine phosphate;	1.4.3.5	pyridoxal 5'-phosphate synthase;	map00750	Vitamin B6 metabolism	rcp	rsk	rpa	rru									eco
		x	C00627	Pyridoxine phosphate;	C11638	3-Amino-2-oxopropyl phosphate;	2.6.99.2	pyridoxine 5'-phosphate synthase;	map00750	Vitamin B6 metabolism	rcp	rsk	rpa	rru									eco
		x	C00627	Pyridoxine phosphate;	C11437	1-Deoxy-D-xylulose 5-phosphate	2.6.99.2	pyridoxine 5'-phosphate synthase;	map00750	Vitamin B6 metabolism	rcp	rsk	rpa	rru									eco
		x	C00018	Pyridoxal phosphate;	C00647	Pyridoxamine phosphate;	1.4.3.5	pyridoxal 5'-phosphate synthase;	map00750	Vitamin B6 metabolism	rcp	rsk	rpa	rru									eco
Subsystem 50	0.03185703185703185										rcp	rsk	rpa	rru									eco
		i	C00544	Homogentisate;	C07086	Phenylacetic acid;	1.14.13.-	<Oxidoreductases; Acting on paired donors with incorporation of molecular oxygen; With NADH or NADPH as one donor, and incorporation of one atom of oxygen>	map00643	Styrene degradation	rcp	rsk	rpa	rru									eco
		x	C05852	2-Hydroxyphenylacetate	C07086	Phenylacetic acid;	1.14.13.-	<Oxidoreductases; Acting on paired donors with incorporation of molecular oxygen; With NADH or NADPH as one donor, and incorporation of one atom of oxygen>	map00360; map00643	Phenylalanine metabolism; Styrene degradation	rcp	rsk	rpa	rru									eco
		x	C00544	Homogentisate;	C05585	Gentisate aldehyde;	4.1.1.-	<Lyases; Carbon-carbon lyases; Carboxy-lyases>	map00350	Tyrosine metabolism	rcp	rsk	rpa	rru					bli		cbe		eco
Subsystem 51	0.03185703185703185										rcp	rsk	rpa	rru									eco
		i	C13624	Bisphenol A;	C13629	1,2-Bis(4-hydroxyphenyl)-2-propanol	1.14.13.-	<Oxidoreductases; Acting on paired donors with incorporation of molecular oxygen; With NADH or NADPH as one donor, and incorporation of one atom of oxygen>	map00363	Bisphenol A degradation	rcp	rsk	rpa	rru									eco
Subsystem 52	0.03185703185703185										rcp	rsk	rpa	rru									eco
		i	C01468	4-Cresol;	C06677	Toluene-4-sulfonate;	1.14.13.-	<Oxidoreductases; Acting on paired donors with incorporation of molecular oxygen; With NADH or NADPH as one donor, and incorporation of one atom of oxygen>	map00622	Toluene and xylene degradation	rcp	rsk	rpa	rru									eco
Subsystem 53	0.03185703185703185										rcp	rsk	rpa	rru									eco
		i	C15789	6-Oxocampestanol	C15790	Cathasterone	1.14.13.-	<Oxidoreductases; Acting on paired donors with incorporation of molecular oxygen; With NADH or NADPH as one donor, and incorporation of one atom of oxygen>	map00905	Brassinosteroid biosynthesis	rcp	rsk	rpa	rru									eco
Subsystem 54	0.03185703185703185										rcp	rsk	rpa	rru									eco
		i	C00530	p-Benzenediol;	C02814	Benzene-1,2,4-triol;	1.14.13.-	<Oxidoreductases; Acting on paired donors with incorporation of molecular oxygen; With NADH or NADPH as one donor, and incorporation of one atom of oxygen>	map00361	gamma-Hexachlorocyclohexane degradation	rcp	rsk	rpa	rru									eco
Subsystem 55	0.03185703185703185										rcp	rsk	rpa	rru									eco
		i	C00811	4-Coumarate;	C01197	Caffeate;	1.14.13.-	<Oxidoreductases; Acting on paired donors with incorporation of molecular oxygen; With NADH or NADPH as one donor, and incorporation of one atom of oxygen>	map00940	Phenylpropanoid biosynthesis	rcp	rsk	rpa	rru									eco
Subsystem 56	0.03185703185703185										rcp	rsk	rpa	rru									eco
		i	C15787	Campestanol;	C15798	6-Deoxocathasterone	1.14.13.-	<Oxidoreductases; Acting on paired donors with incorporation of molecular oxygen; With NADH or NADPH as one donor, and incorporation of one atom of oxygen>	map00905	Brassinosteroid biosynthesis	rcp	rsk	rpa	rru									eco
Subsystem 57	0.03185703185703185										rcp	rsk	rpa	rru									eco
		i	C00223	p-Coumaroyl-CoA;	C00323	Caffeoyl-CoA	1.14.13.-	<Oxidoreductases; Acting on paired donors with incorporation of molecular oxygen; With NADH or NADPH as one donor, and incorporation of one atom of oxygen>	map00360; map00940; map00941; map00945	Phenylalanine metabolism; Phenylpropanoid biosynthesis; Flavonoid biosynthesis; Stilbenoid, diarylheptanoid and gingerol biosynthesis	rcp	rsk	rpa	rru									eco
Subsystem 58	0.03185703185703185										rcp	rsk	rpa	rru									eco
		i	C00468	Estrone;	C05300	16alpha-Hydroxyestrone	1.14.13.-	<Oxidoreductases; Acting on paired donors with incorporation of molecular oxygen; With NADH or NADPH as one donor, and incorporation of one atom of oxygen>	map00140	Steroid hormone biosynthesis	rcp	rsk	rpa	rru									eco
Subsystem 59	0.03185703185703185										rcp	rsk	rpa	rru									eco
		i	C05433	alpha-Carotene	C08590	Zeinoxanthin;	1.14.13.-	<Oxidoreductases; Acting on paired donors with incorporation of molecular oxygen; With NADH or NADPH as one donor, and incorporation of one atom of oxygen>	map00906	Carotenoid biosynthesis	rcp	rsk	rpa	rru									eco
Subsystem 60	0.03185703185703185										rcp		rpa	rru	cau								eco
		i	C00168	Hydroxypyruvate;	C01146	2-Hydroxy-3-oxopropanoate;	5.3.1.22	hydroxypyruvate isomerase	map00630	Glyoxylate and dicarboxylate metabolism	rcp		rpa	rru	cau								eco
		x	C00168	Hydroxypyruvate;	C00258	D-Glycerate;	1.1.1.81	hydroxypyruvate reductase;	map00260; map00630	Glycine, serine and threonine metabolism; Glyoxylate and dicarboxylate metabolism	rcp	rsk	rpa	rru	cau					tna			eco
Subsystem 61	0.03185703185703185										rcp	rsk	rpa		cau			cth
		i	C00155	L-Homocysteine;	C01077	O-Acetyl-L-homoserine;	2.5.1.49	O-acetylhomoserine aminocarboxypropyltransferase;	map00270	Cysteine and methionine metabolism	rcp	rsk	rpa	rru	cau	cac	csc	cth		tna	cbe
		s	C00019	S-Adenosyl-L-methionine;	C00021	S-Adenosyl-L-homocysteine;	2.1.1.37	DNA (cytosine-5-)-methyltransferase;	map00270	Cysteine and methionine metabolism	rcp	rsk	rpa		cau	cac		cth	bli			cpf	eco
		x	C00021	S-Adenosyl-L-homocysteine;	C00155	L-Homocysteine;	3.3.1.1	adenosylhomocysteinase;	map00270	Cysteine and methionine metabolism	rcp	rsk	rpa	rru	cau		csc	cth		tna
		x	C00073	L-Methionine;	C00155	L-Homocysteine;	2.1.1.13	methionine synthase;	map00270	Cysteine and methionine metabolism	rcp	rsk	rpa	rru	cau	cac	csc	cth	bli	tna	cbe	cpf	eco
		x	C00073	L-Methionine;	C01180	4-Methylthio-2-oxobutanoic acid;	2.6.1.-	<Transferases; Transferring nitrogenous groups; Transaminases>	map00270; map00966	Cysteine and methionine metabolism; Glucosinolate biosynthesis	rcp	rsk	rpa	rru	cau	cac	csc	cth	bli		cbe	cpf	eco
		x	C00019	S-Adenosyl-L-methionine;	C00073	L-Methionine;	2.5.1.6	methionine adenosyltransferase;	map00270	Cysteine and methionine metabolism	rcp	rsk	rpa	rru	cau	cac	csc	cth	bli	tna	cbe	cpf	eco
Subsystem 62	0.03185703185703185										rcp	rsk	rpa	rru					bli
		i	C05946	D-4-Hydroxy-2-oxoglutarate	C05947	L-erythro-4-Hydroxyglutamate	2.6.1.21	D-amino-acid transaminase;	map00330	Arginine and proline metabolism	rcp	rsk	rpa	rru		cac			bli		cbe
		x	C04281	L-1-Pyrroline-3-hydroxy-5-carboxylate;	C05947	L-erythro-4-Hydroxyglutamate	1.5.1.12	1-pyrroline-5-carboxylate dehydrogenase;	map00330	Arginine and proline metabolism	rcp	rsk	rpa	rru	cau				bli				eco
		x	C01157	trans-4-Hydroxy-L-proline	C04281	L-1-Pyrroline-3-hydroxy-5-carboxylate;	1.5.1.2	pyrroline-5-carboxylate reductase;	map00330	Arginine and proline metabolism	rcp	rsk	rpa	rru	cau	cac	csc	cth	bli	tna	cbe	cpf	eco
		x	C05946	D-4-Hydroxy-2-oxoglutarate	C05947	L-erythro-4-Hydroxyglutamate	2.6.1.1	aspartate transaminase;	map00330	Arginine and proline metabolism	rcp	rsk	rpa	rru	cau	cac	csc	cth	bli	tna	cbe	cpf	eco
Subsystem 63	0.03496503496503497										rcp	rsk		rru
		i	C12987	N2-Acetyl-L-aminoadipyl-delta-phosphate	C12988	N2-Acetyl-L-aminoadipate semialdehyde	1.2.1.-	<Oxidoreductases; Acting on the aldehyde or oxo group of donors; With NAD+ or NADP+ as acceptor>	map00300	Lysine biosynthesis	rcp	rsk		rru									eco
		s	C00022	Pyruvate;	C00036	Oxaloacetate;	6.4.1.1	pyruvate carboxylase;	map00020; map00620	Citrate cycle (TCA cycle); Pyruvate metabolism	rcp	rsk		rru		cac			bli	tna	cbe
		x	C00022	Pyruvate;	C00204	2-Dehydro-3-deoxy-D-gluconate;	4.2.1.-	<Lyases; Carbon-oxygen lyases; Hydro-lyases>	map00030; map00040	Pentose phosphate pathway; Pentose and glucuronate interconversions	rcp	rsk	rpa	rru	cau	cac	csc	cth	bli	tna	cbe	cpf	eco
		x	C00022	Pyruvate;	C00024	Acetyl-CoA;	1.8.1.4	dihydrolipoyl dehydrogenase;	map00010; map00020; map00620	Glycolysis / Gluconeogenesis; Citrate cycle (TCA cycle); Pyruvate metabolism	rcp	rsk	rpa	rru	cau		csc		bli	tna			eco
		x	C00024	Acetyl-CoA;	C03939	Acetyl-[acyl-carrier protein]	2.3.1.-	<Transferases; Acyltransferases; Transferring groups other than amino-acyl groups>	map00061	Fatty acid biosynthesis	rcp	rsk	rpa	rru	cau	cac			bli	tna	cbe	cpf	eco
		x	C03939	Acetyl-[acyl-carrier protein]	C05744	Acetoacetyl-[acp];	2.3.1.-	<Transferases; Acyltransferases; Transferring groups other than amino-acyl groups>	map00061	Fatty acid biosynthesis	rcp	rsk	rpa	rru	cau	cac			bli	tna	cbe	cpf	eco
		x	C00024	Acetyl-CoA;	C03939	Acetyl-[acyl-carrier protein]	2.3.1.180	beta-ketoacyl-acyl-carrier-protein synthase III;	map00061	Fatty acid biosynthesis	rcp	rsk	rpa	rru	cau	cac	csc	cth	bli		cbe	cpf	eco
		x	C00024	Acetyl-CoA;	C00083	Malonyl-CoA;	6.4.1.2	acetyl-CoA carboxylase;	map00061; map00253; map00620; map00640	Fatty acid biosynthesis; Tetracycline biosynthesis; Pyruvate metabolism; Propanoate metabolism	rcp	rsk	rpa	rru	cau	cac			bli		cbe	cpf	eco
		x	C00036	Oxaloacetate;	C00049	L-Aspartate;	2.6.1.1	aspartate transaminase;	map00250; map00710	Alanine, aspartate and glutamate metabolism; Carbon fixation in photosynthetic organisms	rcp	rsk	rpa	rru	cau	cac	csc	cth	bli	tna	cbe	cpf	eco
		x	C00049	L-Aspartate;	C05840	Iminoaspartate;	1.4.3.16	L-aspartate oxidase;	map00760	Nicotinate and nicotinamide metabolism	rcp	rsk	rpa	rru	cau	cac	csc	cth	bli		cbe	cpf	eco
		x	C01209	Malonyl-[acyl-carrier protein]	C05744	Acetoacetyl-[acp];	2.3.1.-	<Transferases; Acyltransferases; Transferring groups other than amino-acyl groups>	map00061	Fatty acid biosynthesis	rcp	rsk	rpa	rru	cau	cac			bli	tna	cbe	cpf	eco
		x	C01209	Malonyl-[acyl-carrier protein]	C05750	3-Oxooctanoyl-[acp];	2.3.1.-	<Transferases; Acyltransferases; Transferring groups other than amino-acyl groups>	map00061	Fatty acid biosynthesis	rcp	rsk	rpa	rru	cau	cac			bli	tna	cbe	cpf	eco
		x	C01209	Malonyl-[acyl-carrier protein]	C05762	3-Oxohexadecanoyl-[acp];	2.3.1.179	beta-ketoacyl-acyl-carrier-protein synthase II;	map00061	Fatty acid biosynthesis	rcp	rsk	rpa	rru	cau	cac	csc	cth	bli	tna	cbe	cpf	eco
		x	C04633	(3R)-3-Hydroxypalmitoyl-[acyl-carrier protein];	C05762	3-Oxohexadecanoyl-[acp];	2.3.1.-	<Transferases; Acyltransferases; Transferring groups other than amino-acyl groups>	map00061	Fatty acid biosynthesis	rcp	rsk	rpa	rru	cau	cac			bli	tna	cbe	cpf	eco
		x	C04633	(3R)-3-Hydroxypalmitoyl-[acyl-carrier protein];	C05763	trans-Hexadec-2-enoyl-[acp];	4.2.1.-	<Lyases; Carbon-oxygen lyases; Hydro-lyases>	map00061	Fatty acid biosynthesis	rcp	rsk	rpa	rru	cau	cac	csc	cth	bli	tna	cbe	cpf	eco
		x	C01209	Malonyl-[acyl-carrier protein]	C05753	3-Oxodecanoyl-[acp];	2.3.1.-	<Transferases; Acyltransferases; Transferring groups other than amino-acyl groups>	map00061	Fatty acid biosynthesis	rcp	rsk	rpa	rru	cau	cac			bli	tna	cbe	cpf	eco
		x	C05752	Octanoyl-[acp];	C05753	3-Oxodecanoyl-[acp];	2.3.1.179	beta-ketoacyl-acyl-carrier-protein synthase II;	map00061	Fatty acid biosynthesis	rcp	rsk	rpa	rru	cau	cac	csc	cth	bli	tna	cbe	cpf	eco
		x	C01209	Malonyl-[acyl-carrier protein]	C05753	3-Oxodecanoyl-[acp];	2.3.1.179	beta-ketoacyl-acyl-carrier-protein synthase II;	map00061	Fatty acid biosynthesis	rcp	rsk	rpa	rru	cau	cac	csc	cth	bli	tna	cbe	cpf	eco
		x	C04620	(3R)-3-Hydroxyoctanoyl-[acyl-carrier protein];	C05750	3-Oxooctanoyl-[acp];	2.3.1.-	<Transferases; Acyltransferases; Transferring groups other than amino-acyl groups>	map00061	Fatty acid biosynthesis	rcp	rsk	rpa	rru	cau	cac			bli	tna	cbe	cpf	eco
		x	C04620	(3R)-3-Hydroxyoctanoyl-[acyl-carrier protein];	C05751	trans-Oct-2-enoyl-[acp];	2.3.1.-	<Transferases; Acyltransferases; Transferring groups other than amino-acyl groups>	map00061	Fatty acid biosynthesis	rcp	rsk	rpa	rru	cau	cac			bli	tna	cbe	cpf	eco
		x	C00049	L-Aspartate;	C03082	4-Phospho-L-aspartate;	2.7.2.4	aspartate kinase;	map00260; map00270; map00300	Glycine, serine and threonine metabolism; Cysteine and methionine metabolism; Lysine biosynthesis	rcp	rsk	rpa	rru	cau	cac	csc	cth	bli	tna	cbe	cpf	eco
		x	C00441	L-Aspartate 4-semialdehyde;	C03082	4-Phospho-L-aspartate;	1.2.1.11	aspartate-semialdehyde dehydrogenase;	map00260; map00270; map00300	Glycine, serine and threonine metabolism; Cysteine and methionine metabolism; Lysine biosynthesis	rcp	rsk	rpa	rru	cau	cac	csc	cth	bli	tna	cbe	cpf	eco
		x	C00441	L-Aspartate 4-semialdehyde;	C03340	L-2,3-Dihydrodipicolinate;	4.2.1.52	dihydrodipicolinate synthase;	map00300	Lysine biosynthesis	rcp	rsk	rpa	rru	cau	cac	csc	cth	bli	tna	cbe	cpf	eco
		x	C01209	Malonyl-[acyl-carrier protein]	C05759	3-Oxotetradecanoyl-[acp];	2.3.1.179	beta-ketoacyl-acyl-carrier-protein synthase II;	map00061	Fatty acid biosynthesis	rcp	rsk	rpa	rru	cau	cac	csc	cth	bli	tna	cbe	cpf	eco
		x	C04688	(3R)-3-Hydroxytetradecanoyl-[acyl-carrier protein];	C05759	3-Oxotetradecanoyl-[acp];	2.3.1.-	<Transferases; Acyltransferases; Transferring groups other than amino-acyl groups>	map00061	Fatty acid biosynthesis	rcp	rsk	rpa	rru	cau	cac			bli	tna	cbe	cpf	eco
		x	C00025	L-Glutamate;	C00049	L-Aspartate;	2.6.1.1	aspartate transaminase;	map00250; map00330	Alanine, aspartate and glutamate metabolism; Arginine and proline metabolism	rcp	rsk	rpa	rru	cau	cac	csc	cth	bli	tna	cbe	cpf	eco
		x	C00025	L-Glutamate;	C00026	2-Oxoglutarate;	2.6.1.1	aspartate transaminase;	map00250	Alanine, aspartate and glutamate metabolism	rcp	rsk	rpa	rru	cau	cac	csc	cth	bli	tna	cbe	cpf	eco
		x	C00026	2-Oxoglutarate;	C00311	Isocitrate;	1.1.1.42	isocitrate dehydrogenase (NADP+);	map00020; map00720	Citrate cycle (TCA cycle); Reductive carboxylate cycle (CO2 fixation)	rcp	rsk	rpa	rru				cth	bli	tna	cbe		eco
		x	C05223	Dodecanoyl-[acyl-carrier protein];	C05759	3-Oxotetradecanoyl-[acp];	2.3.1.179	beta-ketoacyl-acyl-carrier-protein synthase II;	map00061	Fatty acid biosynthesis	rcp	rsk	rpa	rru	cau	cac	csc	cth	bli	tna	cbe	cpf	eco
		x	C05749	Hexanoyl-[acp];	C05750	3-Oxooctanoyl-[acp];	2.3.1.179	beta-ketoacyl-acyl-carrier-protein synthase II;	map00061	Fatty acid biosynthesis	rcp	rsk	rpa	rru	cau	cac	csc	cth	bli	tna	cbe	cpf	eco
		x	C05748	trans-Hex-2-enoyl-[acp];	C05749	Hexanoyl-[acp];	2.3.1.-	<Transferases; Acyltransferases; Transferring groups other than amino-acyl groups>	map00061	Fatty acid biosynthesis	rcp	rsk	rpa	rru	cau	cac			bli	tna	cbe	cpf	eco
		x	C01209	Malonyl-[acyl-carrier protein]	C05759	3-Oxotetradecanoyl-[acp];	2.3.1.-	<Transferases; Acyltransferases; Transferring groups other than amino-acyl groups>	map00061	Fatty acid biosynthesis	rcp	rsk	rpa	rru	cau	cac			bli	tna	cbe	cpf	eco
		x	C03939	Acetyl-[acyl-carrier protein]	C05744	Acetoacetyl-[acp];	2.3.1.179	beta-ketoacyl-acyl-carrier-protein synthase II;	map00061	Fatty acid biosynthesis	rcp	rsk	rpa	rru	cau	cac	csc	cth	bli	tna	cbe	cpf	eco
		x	C03939	Acetyl-[acyl-carrier protein]	C05744	Acetoacetyl-[acp];	2.3.1.180	beta-ketoacyl-acyl-carrier-protein synthase III;	map00061	Fatty acid biosynthesis	rcp	rsk	rpa	rru	cau	cac	csc	cth	bli		cbe	cpf	eco
		x	C05763	trans-Hexadec-2-enoyl-[acp];	C05764	Hexadecanoyl-[acp];	1.3.1.9	enoyl-[acyl-carrier-protein] reductase (NADH);	map00061	Fatty acid biosynthesis	rcp	rsk	rpa	rru	cau			cth	bli				eco
		x	C04633	(3R)-3-Hydroxypalmitoyl-[acyl-carrier protein];	C05763	trans-Hexadec-2-enoyl-[acp];	2.3.1.-	<Transferases; Acyltransferases; Transferring groups other than amino-acyl groups>	map00061	Fatty acid biosynthesis	rcp	rsk	rpa	rru	cau	cac			bli	tna	cbe	cpf	eco
		x	C01209	Malonyl-[acyl-carrier protein]	C05746	3-Oxohexanoyl-[acp];	2.3.1.-	<Transferases; Acyltransferases; Transferring groups other than amino-acyl groups>	map00061	Fatty acid biosynthesis	rcp	rsk	rpa	rru	cau	cac			bli	tna	cbe	cpf	eco
		x	C00024	Acetyl-CoA;	C00332	Acetoacetyl-CoA;	2.3.1.9	acetyl-CoA C-acetyltransferase;	map00071; map00072; map00280; map00310; map00380; map00620; map00632; map00640; map00650; map00900	Fatty acid metabolism; Synthesis and degradation of ketone bodies; Valine, leucine and isoleucine degradation; Lysine degradation; Tryptophan metabolism; Pyruvate metabolism; Benzoate degradation via CoA ligation; Propanoate metabolism; Butanoate metabolism; Terpenoid backbone biosynthesis	rcp	rsk	rpa	rru	cau	cac			bli		cbe	cpf	eco
		x	C05747	(R)-3-Hydroxyhexanoyl-[acp];	C05748	trans-Hex-2-enoyl-[acp];	2.3.1.-	<Transferases; Acyltransferases; Transferring groups other than amino-acyl groups>	map00061	Fatty acid biosynthesis	rcp	rsk	rpa	rru	cau	cac			bli	tna	cbe	cpf	eco
		x	C00036	Oxaloacetate;	C00149	(S)-Malate;	1.1.1.37	malate dehydrogenase;	map00020; map00620; map00630; map00710; map00720	Citrate cycle (TCA cycle); Pyruvate metabolism; Glyoxylate and dicarboxylate metabolism; Carbon fixation in photosynthetic organisms; Reductive carboxylate cycle (CO2 fixation)	rcp	rsk	rpa	rru	cau				bli				eco
		x	C01209	Malonyl-[acyl-carrier protein]	C05746	3-Oxohexanoyl-[acp];	2.3.1.179	beta-ketoacyl-acyl-carrier-protein synthase II;	map00061	Fatty acid biosynthesis	rcp	rsk	rpa	rru	cau	cac	csc	cth	bli	tna	cbe	cpf	eco
		x	C04620	(3R)-3-Hydroxyoctanoyl-[acyl-carrier protein];	C05751	trans-Oct-2-enoyl-[acp];	4.2.1.-	<Lyases; Carbon-oxygen lyases; Hydro-lyases>	map00061	Fatty acid biosynthesis	rcp	rsk	rpa	rru	cau	cac	csc	cth	bli	tna	cbe	cpf	eco
		x	C05752	Octanoyl-[acp];	C16239	Lipoyl-[acp];	2.8.1.8	lipoyl synthase;	map00785	Lipoic acid metabolism	rcp	rsk	rpa	rru	cau		csc		bli				eco
		x	C00024	Acetyl-CoA;	C01251	(R)-2-Hydroxybutane-1,2,4-tricarboxylate;	2.3.3.14	homocitrate synthase;	map00300; map00620	Lysine biosynthesis; Pyruvate metabolism	rcp	rsk	rpa	rru		cac					cbe
		x	C01209	Malonyl-[acyl-carrier protein]	C05756	3-Oxododecanoyl-[acp];	2.3.1.-	<Transferases; Acyltransferases; Transferring groups other than amino-acyl groups>	map00061	Fatty acid biosynthesis	rcp	rsk	rpa	rru	cau	cac			bli	tna	cbe	cpf	eco
		x	C05756	3-Oxododecanoyl-[acp];	C05757	(R)-3-Hydroxydodecanoyl-[acp];	2.3.1.-	<Transferases; Acyltransferases; Transferring groups other than amino-acyl groups>	map00061	Fatty acid biosynthesis	rcp	rsk	rpa	rru	cau	cac			bli	tna	cbe	cpf	eco
		x	C05757	(R)-3-Hydroxydodecanoyl-[acp];	C05758	trans-Dodec-2-enoyl-[acp];	2.3.1.-	<Transferases; Acyltransferases; Transferring groups other than amino-acyl groups>	map00061	Fatty acid biosynthesis	rcp	rsk	rpa	rru	cau	cac			bli	tna	cbe	cpf	eco
		x	C05757	(R)-3-Hydroxydodecanoyl-[acp];	C05758	trans-Dodec-2-enoyl-[acp];	4.2.1.-	<Lyases; Carbon-oxygen lyases; Hydro-lyases>	map00061	Fatty acid biosynthesis	rcp	rsk	rpa	rru	cau	cac	csc	cth	bli	tna	cbe	cpf	eco
		x	C05755	Decanoyl-[acp];	C05756	3-Oxododecanoyl-[acp];	2.3.1.-	<Transferases; Acyltransferases; Transferring groups other than amino-acyl groups>	map00061	Fatty acid biosynthesis	rcp	rsk	rpa	rru	cau	cac			bli	tna	cbe	cpf	eco
		x	C01209	Malonyl-[acyl-carrier protein]	C05750	3-Oxooctanoyl-[acp];	2.3.1.179	beta-ketoacyl-acyl-carrier-protein synthase II;	map00061	Fatty acid biosynthesis	rcp	rsk	rpa	rru	cau	cac	csc	cth	bli	tna	cbe	cpf	eco
		x	C05754	trans-Dec-2-enoyl-[acp];	C05755	Decanoyl-[acp];	1.3.1.9	enoyl-[acyl-carrier-protein] reductase (NADH);	map00061	Fatty acid biosynthesis	rcp	rsk	rpa	rru	cau			cth	bli				eco
		x	C00036	Oxaloacetate;	C00158	Citrate;	2.3.3.1	citrate (Si)-synthase;	map00020; map00630	Citrate cycle (TCA cycle); Glyoxylate and dicarboxylate metabolism	rcp	rsk	rpa	rru	cau			cth	bli	tna			eco
		x	C00158	Citrate;	C00417	cis-Aconitate;	4.2.1.3	aconitate hydratase;	map00020; map00630; map00720	Citrate cycle (TCA cycle); Glyoxylate and dicarboxylate metabolism; Reductive carboxylate cycle (CO2 fixation)	rcp	rsk	rpa	rru	cau	cac	csc	cth	bli		cbe		eco
		x	C00311	Isocitrate;	C05379	Oxalosuccinate;	1.1.1.42	isocitrate dehydrogenase (NADP+);	map00020	Citrate cycle (TCA cycle)	rcp	rsk	rpa	rru				cth	bli	tna	cbe		eco
		x	C05751	trans-Oct-2-enoyl-[acp];	C05752	Octanoyl-[acp];	1.3.1.9	enoyl-[acyl-carrier-protein] reductase (NADH);	map00061	Fatty acid biosynthesis	rcp	rsk	rpa	rru	cau			cth	bli				eco
		x	C00025	L-Glutamate;	C03287	L-Glutamyl 5-phosphate;	2.7.2.11	glutamate 5-kinase;	map00330	Arginine and proline metabolism	rcp	rsk	rpa	rru	cau	cac	csc	cth	bli	tna	cbe	cpf	eco
		x	C00025	L-Glutamate;	C00026	2-Oxoglutarate;	1.4.1.13	glutamate synthase (NADPH);	map00250	Alanine, aspartate and glutamate metabolism	rcp	rsk	rpa	rru	cau	cac	csc	cth	bli	tna	cbe	cpf	eco
		x	C00263	L-Homoserine;	C00441	L-Aspartate 4-semialdehyde;	1.1.1.3	homoserine dehydrogenase;	map00260; map00270; map00300	Glycine, serine and threonine metabolism; Cysteine and methionine metabolism; Lysine biosynthesis	rcp	rsk	rpa	rru	cau	cac	csc	cth	bli	tna	cbe		eco
		x	C05756	3-Oxododecanoyl-[acp];	C05757	(R)-3-Hydroxydodecanoyl-[acp];	1.1.1.100	3-oxoacyl-[acyl-carrier-protein] reductase;	map00061	Fatty acid biosynthesis	rcp	rsk	rpa	rru	cau	cac	csc	cth	bli	tna	cbe	cpf	eco
		x	C04618	(3R)-3-Hydroxybutanoyl-[acyl-carrier protein];	C05744	Acetoacetyl-[acp];	2.3.1.-	<Transferases; Acyltransferases; Transferring groups other than amino-acyl groups>	map00061	Fatty acid biosynthesis	rcp	rsk	rpa	rru	cau	cac			bli	tna	cbe	cpf	eco
		x	C04246	But-2-enoyl-[acyl-carrier protein]	C04618	(3R)-3-Hydroxybutanoyl-[acyl-carrier protein];	4.2.1.-	<Lyases; Carbon-oxygen lyases; Hydro-lyases>	map00061	Fatty acid biosynthesis	rcp	rsk	rpa	rru	cau	cac	csc	cth	bli	tna	cbe	cpf	eco
		x	C04246	But-2-enoyl-[acyl-carrier protein]	C05745	Butyryl-[acp];	1.3.1.9	enoyl-[acyl-carrier-protein] reductase (NADH);	map00061	Fatty acid biosynthesis	rcp	rsk	rpa	rru	cau			cth	bli				eco
		x	C00025	L-Glutamate;	C02987	L-Glutamyl-tRNA(Glu)	6.1.1.17	glutamate---tRNA ligase;	map00860; map00970	Porphyrin and chlorophyll metabolism; Aminoacyl-tRNA biosynthesis	rcp	rsk	rpa	rru	cau	cac	csc	cth		tna	cbe	cpf	eco
		x	C16237	Protein N6-(lipoyl)lysine	C16239	Lipoyl-[acp];	2.3.1.181	lipoyl(octanoyl) transferase;	map00785	Lipoic acid metabolism	rcp	rsk	rpa	rru	cau		csc						eco
		x	C05752	Octanoyl-[acp];	C05753	3-Oxodecanoyl-[acp];	2.3.1.-	<Transferases; Acyltransferases; Transferring groups other than amino-acyl groups>	map00061	Fatty acid biosynthesis	rcp	rsk	rpa	rru	cau	cac			bli	tna	cbe	cpf	eco
		x	C00025	L-Glutamate;	C00026	2-Oxoglutarate;	1.4.1.14	glutamate synthase (NADH);	map00250	Alanine, aspartate and glutamate metabolism	rcp	rsk	rpa	rru	cau	cac	csc	cth	bli	tna	cbe	cpf	eco
		x	C00026	2-Oxoglutarate;	C05379	Oxalosuccinate;	1.1.1.42	isocitrate dehydrogenase (NADP+);	map00020	Citrate cycle (TCA cycle)	rcp	rsk	rpa	rru				cth	bli	tna	cbe		eco
		x	C00311	Isocitrate;	C00417	cis-Aconitate;	4.2.1.3	aconitate hydratase;	map00020; map00630; map00720	Citrate cycle (TCA cycle); Glyoxylate and dicarboxylate metabolism; Reductive carboxylate cycle (CO2 fixation)	rcp	rsk	rpa	rru	cau	cac	csc	cth	bli		cbe		eco
		x	C05752	Octanoyl-[acp];	C16236	Protein N6-(octanoyl)lysine	2.3.1.181	lipoyl(octanoyl) transferase;	map00785	Lipoic acid metabolism	rcp	rsk	rpa	rru	cau		csc						eco
		x	C05763	trans-Hexadec-2-enoyl-[acp];	C05764	Hexadecanoyl-[acp];	2.3.1.-	<Transferases; Acyltransferases; Transferring groups other than amino-acyl groups>	map00061	Fatty acid biosynthesis	rcp	rsk	rpa	rru	cau	cac			bli	tna	cbe	cpf	eco
		x	C00024	Acetyl-CoA;	C00033	Acetate;	6.2.1.1	acetate---CoA ligase;	map00010; map00620; map00720	Glycolysis / Gluconeogenesis; Pyruvate metabolism; Reductive carboxylate cycle (CO2 fixation)	rcp	rsk	rpa	rru	cau			cth	bli				eco
		x	C00033	Acetate;	C00227	Acetyl phosphate	2.7.2.1	acetate kinase;	map00430; map00620	Taurine and hypotaurine metabolism; Pyruvate metabolism	rcp	rsk	rpa	rru		cac	csc	cth	bli	tna	cbe	cpf	eco
		x	C05755	Decanoyl-[acp];	C05756	3-Oxododecanoyl-[acp];	2.3.1.179	beta-ketoacyl-acyl-carrier-protein synthase II;	map00061	Fatty acid biosynthesis	rcp	rsk	rpa	rru	cau	cac	csc	cth	bli	tna	cbe	cpf	eco
		x	C04246	But-2-enoyl-[acyl-carrier protein]	C04618	(3R)-3-Hydroxybutanoyl-[acyl-carrier protein];	2.3.1.-	<Transferases; Acyltransferases; Transferring groups other than amino-acyl groups>	map00061	Fatty acid biosynthesis	rcp	rsk	rpa	rru	cau	cac			bli	tna	cbe	cpf	eco
		x	C05754	trans-Dec-2-enoyl-[acp];	C05755	Decanoyl-[acp];	2.3.1.-	<Transferases; Acyltransferases; Transferring groups other than amino-acyl groups>	map00061	Fatty acid biosynthesis	rcp	rsk	rpa	rru	cau	cac			bli	tna	cbe	cpf	eco
		x	C05748	trans-Hex-2-enoyl-[acp];	C05749	Hexanoyl-[acp];	1.3.1.9	enoyl-[acyl-carrier-protein] reductase (NADH);	map00061	Fatty acid biosynthesis	rcp	rsk	rpa	rru	cau			cth	bli				eco
		x	C05746	3-Oxohexanoyl-[acp];	C05747	(R)-3-Hydroxyhexanoyl-[acp];	1.1.1.100	3-oxoacyl-[acyl-carrier-protein] reductase;	map00061	Fatty acid biosynthesis	rcp	rsk	rpa	rru	cau	cac	csc	cth	bli	tna	cbe	cpf	eco
		x	C01209	Malonyl-[acyl-carrier protein]	C05756	3-Oxododecanoyl-[acp];	2.3.1.179	beta-ketoacyl-acyl-carrier-protein synthase II;	map00061	Fatty acid biosynthesis	rcp	rsk	rpa	rru	cau	cac	csc	cth	bli	tna	cbe	cpf	eco
		x	C05749	Hexanoyl-[acp];	C05750	3-Oxooctanoyl-[acp];	2.3.1.-	<Transferases; Acyltransferases; Transferring groups other than amino-acyl groups>	map00061	Fatty acid biosynthesis	rcp	rsk	rpa	rru	cau	cac			bli	tna	cbe	cpf	eco
		x	C00024	Acetyl-CoA;	C00083	Malonyl-CoA;	6.3.4.14	biotin carboxylase;	map00061	Fatty acid biosynthesis	rcp	rsk	rpa	rru	cau	cac			bli		cbe	cpf	eco
		x	C00083	Malonyl-CoA;	C01209	Malonyl-[acyl-carrier protein]	2.3.1.39	[acyl-carrier-protein] S-malonyltransferase;	map00061	Fatty acid biosynthesis	rcp	rsk	rpa	rru	cau	cac	csc	cth	bli	tna	cbe	cpf	eco
		x	C04246	But-2-enoyl-[acyl-carrier protein]	C05745	Butyryl-[acp];	2.3.1.-	<Transferases; Acyltransferases; Transferring groups other than amino-acyl groups>	map00061	Fatty acid biosynthesis	rcp	rsk	rpa	rru	cau	cac			bli	tna	cbe	cpf	eco
		x	C00122	Fumarate;	C00149	(S)-Malate;	4.2.1.2	fumarate hydratase;	map00020; map00720	Citrate cycle (TCA cycle); Reductive carboxylate cycle (CO2 fixation)	rcp	rsk	rpa	rru	cau	cac	csc	cth	bli	tna	cbe		eco
		x	C00122	Fumarate;	C03406	N-(L-Arginino)succinate;	4.3.2.1	argininosuccinate lyase;	map00250; map00330	Alanine, aspartate and glutamate metabolism; Arginine and proline metabolism	rcp	rsk	rpa	rru	cau	cac	csc	cth	bli	tna	cbe	cpf	eco
		x	C00327	L-Citrulline;	C03406	N-(L-Arginino)succinate;	6.3.4.5	argininosuccinate synthase;	map00330	Arginine and proline metabolism	rcp	rsk	rpa	rru	cau	cac	csc	cth	bli	tna	cbe	cpf	eco
		x	C00062	L-Arginine;	C03406	N-(L-Arginino)succinate;	4.3.2.1	argininosuccinate lyase;	map00330	Arginine and proline metabolism	rcp	rsk	rpa	rru	cau	cac	csc	cth	bli	tna	cbe	cpf	eco
		x	C00025	L-Glutamate;	C00624	N-Acetyl-L-glutamate;	2.3.1.1	amino-acid N-acetyltransferase;	map00330	Arginine and proline metabolism	rcp	rsk	rpa	rru	cau	cac		cth	bli	tna	cbe		eco
		x	C00624	N-Acetyl-L-glutamate;	C04133	N-Acetyl-L-glutamate 5-phosphate;	2.7.2.8	acetylglutamate kinase;	map00330	Arginine and proline metabolism	rcp	rsk	rpa	rru	cau	cac	csc	cth	bli	tna	cbe		eco
		x	C05746	3-Oxohexanoyl-[acp];	C05747	(R)-3-Hydroxyhexanoyl-[acp];	2.3.1.-	<Transferases; Acyltransferases; Transferring groups other than amino-acyl groups>	map00061	Fatty acid biosynthesis	rcp	rsk	rpa	rru	cau	cac			bli	tna	cbe	cpf	eco
		x	C00022	Pyruvate;	C00024	Acetyl-CoA;	2.3.1.12	dihydrolipoyllysine-residue acetyltransferase;	map00010; map00020; map00620	Glycolysis / Gluconeogenesis; Citrate cycle (TCA cycle); Pyruvate metabolism	rcp	rsk	rpa	rru	cau		csc		bli				eco
		x	C01165	L-Glutamate 5-semialdehyde;	C03287	L-Glutamyl 5-phosphate;	1.2.1.41	glutamate-5-semialdehyde dehydrogenase;	map00330	Arginine and proline metabolism	rcp	rsk	rpa	rru	cau	cac	csc	cth	bli	tna	cbe	cpf	eco
		x	C16236	Protein N6-(octanoyl)lysine	C16237	Protein N6-(lipoyl)lysine	2.8.1.8	lipoyl synthase;	map00785	Lipoic acid metabolism	rcp	rsk	rpa	rru	cau		csc		bli				eco
		x	C00022	Pyruvate;	C11437	1-Deoxy-D-xylulose 5-phosphate	2.2.1.7	1-deoxy-D-xylulose-5-phosphate synthase;	map00900	Terpenoid backbone biosynthesis	rcp	rsk	rpa	rru		cac	csc	cth	bli	tna	cbe	cpf	eco
		x	C05751	trans-Oct-2-enoyl-[acp];	C05752	Octanoyl-[acp];	2.3.1.-	<Transferases; Acyltransferases; Transferring groups other than amino-acyl groups>	map00061	Fatty acid biosynthesis	rcp	rsk	rpa	rru	cau	cac			bli	tna	cbe	cpf	eco
		x	C04688	(3R)-3-Hydroxytetradecanoyl-[acyl-carrier protein];	C05760	trans-Tetradec-2-enoyl-[acp];	2.3.1.-	<Transferases; Acyltransferases; Transferring groups other than amino-acyl groups>	map00061	Fatty acid biosynthesis	rcp	rsk	rpa	rru	cau	cac			bli	tna	cbe	cpf	eco
		x	C05760	trans-Tetradec-2-enoyl-[acp];	C05761	Tetradecanoyl-[acp];	1.3.1.9	enoyl-[acyl-carrier-protein] reductase (NADH);	map00061	Fatty acid biosynthesis	rcp	rsk	rpa	rru	cau			cth	bli				eco
		x	C05760	trans-Tetradec-2-enoyl-[acp];	C05761	Tetradecanoyl-[acp];	2.3.1.-	<Transferases; Acyltransferases; Transferring groups other than amino-acyl groups>	map00061	Fatty acid biosynthesis	rcp	rsk	rpa	rru	cau	cac			bli	tna	cbe	cpf	eco
		x	C00022	Pyruvate;	C05125	2-(alpha-Hydroxyethyl)thiamine diphosphate;	1.2.4.1	pyruvate dehydrogenase (acetyl-transferring);	map00010; map00020; map00290; map00620; map00650	Glycolysis / Gluconeogenesis; Citrate cycle (TCA cycle); Valine, leucine and isoleucine biosynthesis; Pyruvate metabolism; Butanoate metabolism	rcp	rsk	rpa	rru	cau				bli				eco
		x	C05125	2-(alpha-Hydroxyethyl)thiamine diphosphate;	C06010	(S)-2-Acetolactate;	2.2.1.6	acetolactate synthase;	map00290	Valine, leucine and isoleucine biosynthesis	rcp	rsk	rpa	rru	cau	cac	csc	cth	bli	tna	cbe		eco
		x	C04272	(R)-2,3-Dihydroxy-3-methylbutanoate;	C06010	(S)-2-Acetolactate;	1.1.1.86	ketol-acid reductoisomerase;	map00290	Valine, leucine and isoleucine biosynthesis	rcp	rsk	rpa	rru	cau	cac	csc	cth	bli	tna	cbe		eco
		x	C00141	3-Methyl-2-oxobutanoic acid;	C04272	(R)-2,3-Dihydroxy-3-methylbutanoate;	4.2.1.9	dihydroxy-acid dehydratase;	map00290	Valine, leucine and isoleucine biosynthesis	rcp	rsk	rpa	rru	cau	cac	csc	cth	bli	tna	cbe		eco
		x	C00141	3-Methyl-2-oxobutanoic acid;	C00183	L-Valine;	2.6.1.42	branched-chain-amino-acid transaminase;	map00280; map00290; map00770; map00966	Valine, leucine and isoleucine degradation; Valine, leucine and isoleucine biosynthesis; Pantothenate and CoA biosynthesis; Glucosinolate biosynthesis	rcp	rsk	rpa	rru	cau	cac	csc	cth	bli	tna	cbe	cpf	eco
		x	C00141	3-Methyl-2-oxobutanoic acid;	C00966	2-Dehydropantoate	2.1.2.11	3-methyl-2-oxobutanoate hydroxymethyltransferase;	map00770	Pantothenate and CoA biosynthesis	rcp	rsk	rpa	rru	cau	cac	csc	cth	bli	tna	cbe		eco
		x	C00141	3-Methyl-2-oxobutanoic acid;	C02504	(2S)-2-Isopropylmalate;	2.3.3.13	2-isopropylmalate synthase;	map00290	Valine, leucine and isoleucine biosynthesis	rcp	rsk	rpa	rru	cau	cac	csc	cth	bli	tna	cbe		eco
		x	C02504	(2S)-2-Isopropylmalate;	C04411	(2R,3S)-3-Isopropylmalate;	4.2.1.33	3-isopropylmalate dehydratase;	map00290	Valine, leucine and isoleucine biosynthesis	rcp	rsk	rpa	rru	cau	cac	csc	cth	bli	tna	cbe		eco
		x	C05125	2-(alpha-Hydroxyethyl)thiamine diphosphate;	C06006	(S)-2-Aceto-2-hydroxybutanoate;	2.2.1.6	acetolactate synthase;	map00290	Valine, leucine and isoleucine biosynthesis	rcp	rsk	rpa	rru	cau	cac	csc	cth	bli	tna	cbe		eco
		x	C06006	(S)-2-Aceto-2-hydroxybutanoate;	C06007	(R)-2,3-Dihydroxy-3-methylpentanoate;	1.1.1.86	ketol-acid reductoisomerase;	map00290	Valine, leucine and isoleucine biosynthesis	rcp	rsk	rpa	rru	cau	cac	csc	cth	bli	tna	cbe		eco
		x	C00109	2-Oxobutanoate;	C06006	(S)-2-Aceto-2-hydroxybutanoate;	2.2.1.6	acetolactate synthase;	map00290	Valine, leucine and isoleucine biosynthesis	rcp	rsk	rpa	rru	cau	cac	csc	cth	bli	tna	cbe		eco
		x	C00109	2-Oxobutanoate;	C00188	L-Threonine;	4.3.1.19	threonine ammonia-lyase;	map00260; map00290	Glycine, serine and threonine metabolism; Valine, leucine and isoleucine biosynthesis	rcp	rsk	rpa	rru	cau				bli	tna	cbe	cpf	eco
		x	C00037	Glycine;	C00188	L-Threonine;	4.1.2.5	threonine aldolase;	map00260	Glycine, serine and threonine metabolism	rcp	rsk	rpa	rru	cau	cac				tna	cbe		eco
		x	C00037	Glycine;	C01419	Cys-Gly;	3.4.11.1	leucyl aminopeptidase;	map00480	Glutathione metabolism	rcp	rsk	rpa	rru	cau				bli		cbe	cpf	eco
		x	C00037	Glycine;	C00430	5-Aminolevulinate;	2.3.1.37	5-aminolevulinate synthase;	map00260; map00860	Glycine, serine and threonine metabolism; Porphyrin and chlorophyll metabolism	rcp	rsk	rpa	rru
		x	C00037	Glycine;	C00051	Glutathione;	6.3.2.3	glutathione synthase;	map00480	Glutathione metabolism	rcp	rsk	rpa	rru									eco
		x	C00037	Glycine;	C00065	L-Serine;	2.1.2.1	glycine hydroxymethyltransferase;	map00260; map00460; map00680	Glycine, serine and threonine metabolism; Cyanoamino acid metabolism; Methane metabolism	rcp	rsk	rpa	rru	cau	cac	csc	cth	bli	tna	cbe	cpf	eco
		x	C00065	L-Serine;	C00143	5,10-Methylenetetrahydrofolate;	2.1.2.1	glycine hydroxymethyltransferase;	map00260; map00680	Glycine, serine and threonine metabolism; Methane metabolism	rcp	rsk	rpa	rru	cau	cac	csc	cth	bli	tna	cbe	cpf	eco
		x	C00065	L-Serine;	C00078	L-Tryptophan;	4.2.1.20	tryptophan synthase;	map00260	Glycine, serine and threonine metabolism	rcp	rsk	rpa	rru	cau	cac	csc	cth	bli	tna	cbe		eco
		x	C00065	L-Serine;	C01005	O-Phospho-L-serine;	3.1.3.3	phosphoserine phosphatase	map00260	Glycine, serine and threonine metabolism	rcp	rsk	rpa	rru					bli			cpf	eco
		x	C00078	L-Tryptophan;	C00463	Indole;	4.2.1.20	tryptophan synthase;	map00400	Phenylalanine, tyrosine and tryptophan biosynthesis	rcp	rsk	rpa	rru	cau	cac	csc	cth	bli	tna	cbe		eco
		x	C01005	O-Phospho-L-serine;	C03232	3-Phosphonooxypyruvate;	2.6.1.52	phosphoserine transaminase;	map00260	Glycine, serine and threonine metabolism	rcp	rsk	rpa	rru	cau			cth	bli		cbe		eco
		x	C00037	Glycine;	C00213	Sarcosine;	1.5.3.1	sarcosine oxidase	map00260	Glycine, serine and threonine metabolism	rcp	rsk		rru	cau
		x	C00671	(S)-3-Methyl-2-oxopentanoic acid;	C06007	(R)-2,3-Dihydroxy-3-methylpentanoate;	4.2.1.9	dihydroxy-acid dehydratase;	map00290	Valine, leucine and isoleucine biosynthesis	rcp	rsk	rpa	rru	cau	cac	csc	cth	bli	tna	cbe		eco
		x	C00407	L-Isoleucine;	C00671	(S)-3-Methyl-2-oxopentanoic acid;	2.6.1.42	branched-chain-amino-acid transaminase;	map00280; map00290; map00966	Valine, leucine and isoleucine degradation; Valine, leucine and isoleucine biosynthesis; Glucosinolate biosynthesis	rcp	rsk	rpa	rru	cau	cac	csc	cth	bli	tna	cbe	cpf	eco
		x	C00022	Pyruvate;	C05125	2-(alpha-Hydroxyethyl)thiamine diphosphate;	2.2.1.6	acetolactate synthase;	map00290; map00650	Valine, leucine and isoleucine biosynthesis; Butanoate metabolism	rcp	rsk	rpa	rru	cau	cac	csc	cth	bli	tna	cbe		eco
		x	C04688	(3R)-3-Hydroxytetradecanoyl-[acyl-carrier protein];	C05760	trans-Tetradec-2-enoyl-[acp];	4.2.1.-	<Lyases; Carbon-oxygen lyases; Hydro-lyases>	map00061	Fatty acid biosynthesis	rcp	rsk	rpa	rru	cau	cac	csc	cth	bli	tna	cbe	cpf	eco
		x	C01209	Malonyl-[acyl-carrier protein]	C05744	Acetoacetyl-[acp];	2.3.1.179	beta-ketoacyl-acyl-carrier-protein synthase II;	map00061	Fatty acid biosynthesis	rcp	rsk	rpa	rru	cau	cac	csc	cth	bli	tna	cbe	cpf	eco
		x	C00204	2-Dehydro-3-deoxy-D-gluconate;	C00577	D-Glyceraldehyde	4.2.1.-	<Lyases; Carbon-oxygen lyases; Hydro-lyases>	map00030	Pentose phosphate pathway	rcp	rsk	rpa	rru	cau	cac	csc	cth	bli	tna	cbe	cpf	eco
		x	C00197	3-Phospho-D-glycerate;	C03232	3-Phosphonooxypyruvate;	1.1.1.95	phosphoglycerate dehydrogenase;	map00260	Glycine, serine and threonine metabolism	rcp	rsk	rpa	rru	cau	cac	csc	cth	bli	tna	cbe	cpf	eco
		x	C00197	3-Phospho-D-glycerate;	C00631	2-Phospho-D-glycerate;	5.4.2.1	phosphoglycerate mutase;	map00010	Glycolysis / Gluconeogenesis	rcp	rsk	rpa	rru	cau	cac	csc	cth	bli	tna	cbe	cpf	eco
		x	C00074	Phosphoenolpyruvate;	C00631	2-Phospho-D-glycerate;	4.2.1.11	phosphopyruvate hydratase;	map00010	Glycolysis / Gluconeogenesis	rcp	rsk	rpa	rru	cau	cac	csc	cth	bli	tna	cbe	cpf	eco
		x	C00258	D-Glycerate;	C00631	2-Phospho-D-glycerate;	2.7.1.-	<Transferases; Transferring phosphorus-containing groups; Phosphotransferases with an alcohol group as acceptor>	map00030	Pentose phosphate pathway	rcp	rsk	rpa	rru	cau			cth			cbe	cpf	eco
		x	C00097	L-Cysteine;	C01419	Cys-Gly;	3.4.11.1	leucyl aminopeptidase;	map00480	Glutathione metabolism	rcp	rsk	rpa	rru	cau				bli		cbe	cpf	eco
		x	C00097	L-Cysteine;	C00669	gamma-L-Glutamyl-L-cysteine;	6.3.2.2	glutamate---cysteine ligase;	map00480	Glutathione metabolism	rcp	rsk	rpa	rru		cac					cbe	cpf	eco
		x	C04236	(2S)-2-Isopropyl-3-oxosuccinate;	C04411	(2R,3S)-3-Isopropylmalate;	1.1.1.85	3-isopropylmalate dehydrogenase;	map00290	Valine, leucine and isoleucine biosynthesis	rcp	rsk	rpa	rru	cau	cac	csc	cth	bli	tna	cbe		eco
		x	C00022	Pyruvate;	C00074	Phosphoenolpyruvate;	2.7.1.40	pyruvate kinase;	map00010; map00620; map00710	Glycolysis / Gluconeogenesis; Pyruvate metabolism; Carbon fixation in photosynthetic organisms	rcp	rsk	rpa	rru	cau	cac	csc		bli	tna	cbe	cpf	eco
		x	C00430	5-Aminolevulinate;	C00931	Porphobilinogen	4.2.1.24	porphobilinogen synthase;	map00860	Porphyrin and chlorophyll metabolism	rcp	rsk	rpa	rru	cau	cac	csc	cth	bli		cbe	cpf	eco
		x	C00931	Porphobilinogen	C01024	Hydroxymethylbilane	2.5.1.61	hydroxymethylbilane synthase;	map00860	Porphyrin and chlorophyll metabolism	rcp	rsk	rpa	rru	cau	cac	csc	cth	bli		cbe	cpf	eco
		x	C01024	Hydroxymethylbilane	C01051	Uroporphyrinogen III	4.2.1.75	uroporphyrinogen-III synthase;	map00860	Porphyrin and chlorophyll metabolism	rcp	rsk	rpa	rru	cau	cac	csc	cth	bli		cbe	cpf	eco
		x	C01051	Uroporphyrinogen III	C03263	Coproporphyrinogen III	4.1.1.37	uroporphyrinogen decarboxylase;	map00860	Porphyrin and chlorophyll metabolism	rcp	rsk	rpa	rru	cau		csc		bli		cbe		eco
		x	C00049	L-Aspartate;	C03406	N-(L-Arginino)succinate;	6.3.4.5	argininosuccinate synthase;	map00250; map00330	Alanine, aspartate and glutamate metabolism; Arginine and proline metabolism	rcp	rsk	rpa	rru	cau	cac	csc	cth	bli	tna	cbe	cpf	eco
		x	C00024	Acetyl-CoA;	C00158	Citrate;	2.3.3.1	citrate (Si)-synthase;	map00020; map00630	Citrate cycle (TCA cycle); Glyoxylate and dicarboxylate metabolism	rcp	rsk	rpa	rru	cau			cth	bli	tna			eco
		x	C00049	L-Aspartate;	C00152	L-Asparagine;	3.5.1.1	asparaginase;	map00250; map00460; map00910	Alanine, aspartate and glutamate metabolism; Cyanoamino acid metabolism; Nitrogen metabolism	rcp	rsk		rru	cau	cac			bli		cbe	cpf	eco
		x	C00026	2-Oxoglutarate;	C01251	(R)-2-Hydroxybutane-1,2,4-tricarboxylate;	2.3.3.14	homocitrate synthase;	map00300	Lysine biosynthesis	rcp	rsk	rpa	rru		cac					cbe
		x	C00188	L-Threonine;	C01102	O-Phospho-L-homoserine	4.2.3.1	threonine synthase;	map00260	Glycine, serine and threonine metabolism	rcp	rsk	rpa	rru	cau	cac	csc	cth	bli	tna	cbe		eco
		x	C00042	Succinate;	C00122	Fumarate;	1.3.99.1	succinate dehydrogenase;	map00020; map00190; map00632; map00650; map00720	Citrate cycle (TCA cycle); Oxidative phosphorylation; Benzoate degradation via CoA ligation; Butanoate metabolism; Reductive carboxylate cycle (CO2 fixation)	rcp	rsk	rpa	rru	cau				bli		cbe		eco
		x	C00042	Succinate;	C00091	Succinyl-CoA;	6.2.1.5	succinate---CoA ligase (ADP-forming);	map00020; map00640; map00720	Citrate cycle (TCA cycle); Propanoate metabolism; Reductive carboxylate cycle (CO2 fixation)	rcp	rsk	rpa	rru	cau				bli				eco
		x	C00042	Succinate;	C00232	Succinate semialdehyde;	1.2.1.16	succinate-semialdehyde dehydrogenase [NAD(P)+];	map00250; map00350; map00650	Alanine, aspartate and glutamate metabolism; Tyrosine metabolism; Butanoate metabolism	rcp	rsk	rpa	rru	cau				bli	tna			eco
		x	C00091	Succinyl-CoA;	C01213	(R)-Methylmalonyl-CoA;	5.4.99.2	methylmalonyl-CoA mutase;	map00280; map00640	Valine, leucine and isoleucine degradation; Propanoate metabolism	rcp	rsk	rpa	rru	cau								eco
		x	C00091	Succinyl-CoA;	C16254	[Dihydrolipoyllysine-residue succinyltransferase]	2.3.1.61	dihydrolipoyllysine-residue succinyltransferase;	map00020	Citrate cycle (TCA cycle)	rcp	rsk	rpa	rru	cau				bli				eco
		x	C15972	Enzyme N6-(lipoyl)lysine;	C16254	[Dihydrolipoyllysine-residue succinyltransferase]	1.2.4.2	oxoglutarate dehydrogenase (succinyl-transferring);	map00020	Citrate cycle (TCA cycle)	rcp	rsk	rpa	rru	cau				bli				eco
		x	C15972	Enzyme N6-(lipoyl)lysine;	C15973	Enzyme N6-(dihydrolipoyl)lysine;	1.8.1.4	dihydrolipoyl dehydrogenase;	map00010; map00020; map00280; map00620	Glycolysis / Gluconeogenesis; Citrate cycle (TCA cycle); Valine, leucine and isoleucine degradation; Pyruvate metabolism	rcp	rsk	rpa	rru	cau		csc		bli	tna			eco
		x	C15973	Enzyme N6-(dihydrolipoyl)lysine;	C16254	[Dihydrolipoyllysine-residue succinyltransferase]	2.3.1.61	dihydrolipoyllysine-residue succinyltransferase;	map00020	Citrate cycle (TCA cycle)	rcp	rsk	rpa	rru	cau				bli				eco
		x	C00143	5,10-Methylenetetrahydrofolate;	C01242	S-Aminomethyldihydrolipoylprotein;	2.1.2.10	aminomethyltransferase;	map00260	Glycine, serine and threonine metabolism	rcp	rsk	rpa	rru	cau				bli	tna			eco
		x	C00024	Acetyl-CoA;	C00222	3-Oxopropanoate;	1.2.1.27	methylmalonate-semialdehyde dehydrogenase (acylating);	map00562; map00640	Inositol phosphate metabolism; Propanoate metabolism	rcp	rsk	rpa	rru					bli
		x	C00463	Indole;	C03506	Indoleglycerol phosphate;	4.2.1.20	tryptophan synthase;	map00400	Phenylalanine, tyrosine and tryptophan biosynthesis	rcp	rsk	rpa	rru	cau	cac	csc	cth	bli	tna	cbe		eco
		x	C01302	1-(2-Carboxyphenylamino)-1-deoxy-D-ribulose 5-phosphate	C03506	Indoleglycerol phosphate;	4.1.1.48	indole-3-glycerol-phosphate synthase;	map00400	Phenylalanine, tyrosine and tryptophan biosynthesis	rcp	rsk	rpa	rru	cau	cac	csc	cth	bli	tna	cbe		eco
		x	C00197	3-Phospho-D-glycerate;	C00236	3-Phospho-D-glyceroyl phosphate;	2.7.2.3	phosphoglycerate kinase;	map00010; map00710	Glycolysis / Gluconeogenesis; Carbon fixation in photosynthetic organisms	rcp	rsk	rpa	rru	cau	cac	csc	cth	bli	tna	cbe	cpf	eco
		x	C00118	D-Glyceraldehyde 3-phosphate;	C00236	3-Phospho-D-glyceroyl phosphate;	1.2.1.12	glyceraldehyde-3-phosphate dehydrogenase (phosphorylating);	map00010	Glycolysis / Gluconeogenesis	rcp	rsk	rpa	rru	cau	cac	csc	cth	bli	tna	cbe	cpf	eco
		x	C00118	D-Glyceraldehyde 3-phosphate;	C00231	D-Xylulose 5-phosphate	2.2.1.1	transketolase;	map00030; map00710	Pentose phosphate pathway; Carbon fixation in photosynthetic organisms	rcp	rsk	rpa	rru	cau	cac	csc	cth	bli	tna	cbe	cpf	eco
		x	C00199	D-Ribulose 5-phosphate	C00231	D-Xylulose 5-phosphate	5.1.3.1	ribulose-phosphate 3-epimerase;	map00030; map00040; map00710	Pentose phosphate pathway; Pentose and glucuronate interconversions; Carbon fixation in photosynthetic organisms	rcp	rsk	rpa	rru	cau	cac	csc	cth	bli	tna	cbe	cpf	eco
		x	C00231	D-Xylulose 5-phosphate	C05345	beta-D-Fructose 6-phosphate	2.2.1.1	transketolase;	map00030	Pentose phosphate pathway	rcp	rsk	rpa	rru	cau	cac	csc	cth	bli	tna	cbe	cpf	eco
		x	C00231	D-Xylulose 5-phosphate	C05382	Sedoheptulose 7-phosphate;	2.2.1.1	transketolase;	map00030; map00710	Pentose phosphate pathway; Carbon fixation in photosynthetic organisms	rcp	rsk	rpa	rru	cau	cac	csc	cth	bli	tna	cbe	cpf	eco
		x	C00118	D-Glyceraldehyde 3-phosphate;	C00279	D-Erythrose 4-phosphate	2.2.1.2	transaldolase;	map00030	Pentose phosphate pathway	rcp	rsk	rpa	rru	cau	cac	csc		bli	tna	cbe	cpf	eco
		x	C00279	D-Erythrose 4-phosphate	C04691	2-Dehydro-3-deoxy-D-arabino-heptonate 7-phosphate;	2.5.1.54	3-deoxy-7-phosphoheptulonate synthase;	map00400	Phenylalanine, tyrosine and tryptophan biosynthesis	rcp	rsk	rpa	rru	cau	cac	csc	cth	bli	tna	cbe	cpf	eco
		x	C00231	D-Xylulose 5-phosphate	C00310	D-Xylulose;	2.7.1.17	xylulokinase;	map00040	Pentose and glucuronate interconversions	rcp	rsk		rru		cac	csc		bli	tna	cbe		eco
		x	C01172	beta-D-Glucose 6-phosphate	C05345	beta-D-Fructose 6-phosphate	5.3.1.9	glucose-6-phosphate isomerase;	map00010; map00030; map00500	Glycolysis / Gluconeogenesis; Pentose phosphate pathway; Starch and sucrose metabolism	rcp	rsk	rpa	rru	cau	cac	csc	cth	bli	tna	cbe	cpf	eco
		x	C00668	alpha-D-Glucose 6-phosphate	C01172	beta-D-Glucose 6-phosphate	5.3.1.9	glucose-6-phosphate isomerase;	map00010; map00030; map00500	Glycolysis / Gluconeogenesis; Pentose phosphate pathway; Starch and sucrose metabolism	rcp	rsk	rpa	rru	cau	cac	csc	cth	bli	tna	cbe	cpf	eco
		x	C00118	D-Glyceraldehyde 3-phosphate;	C05378	beta-D-Fructose 1,6-bisphosphate	4.1.2.13	fructose-bisphosphate aldolase;	map00010; map00030; map00051	Glycolysis / Gluconeogenesis; Pentose phosphate pathway; Fructose and mannose metabolism	rcp	rsk	rpa	rru		cac	csc	cth	bli	tna	cbe	cpf	eco
		x	C00117	D-Ribose 5-phosphate;	C00118	D-Glyceraldehyde 3-phosphate;	2.2.1.1	transketolase;	map00030; map00710	Pentose phosphate pathway; Carbon fixation in photosynthetic organisms	rcp	rsk	rpa	rru	cau	cac	csc	cth	bli	tna	cbe	cpf	eco
		x	C05345	beta-D-Fructose 6-phosphate	C05378	beta-D-Fructose 1,6-bisphosphate	3.1.3.11	fructose-bisphosphatase;	map00010; map00030; map00051	Glycolysis / Gluconeogenesis; Pentose phosphate pathway; Fructose and mannose metabolism	rcp	rsk	rpa	rru	cau	cac			bli		cbe		eco
		x	C00279	D-Erythrose 4-phosphate	C05345	beta-D-Fructose 6-phosphate	2.2.1.1	transketolase;	map00030	Pentose phosphate pathway	rcp	rsk	rpa	rru	cau	cac	csc	cth	bli	tna	cbe	cpf	eco
		x	C00668	alpha-D-Glucose 6-phosphate	C05345	beta-D-Fructose 6-phosphate	5.3.1.9	glucose-6-phosphate isomerase;	map00010; map00030; map00500; map00520	Glycolysis / Gluconeogenesis; Pentose phosphate pathway; Starch and sucrose metabolism; Amino sugar and nucleotide sugar metabolism	rcp	rsk	rpa	rru	cau	cac	csc	cth	bli	tna	cbe	cpf	eco
		x	C00118	D-Glyceraldehyde 3-phosphate;	C05345	beta-D-Fructose 6-phosphate	2.2.1.2	transaldolase;	map00030	Pentose phosphate pathway	rcp	rsk	rpa	rru	cau	cac	csc		bli	tna	cbe	cpf	eco
		x	C00267	alpha-D-Glucose	C00668	alpha-D-Glucose 6-phosphate	2.7.1.2	glucokinase;	map00010; map00052; map00500; map00520	Glycolysis / Gluconeogenesis; Galactose metabolism; Starch and sucrose metabolism; Amino sugar and nucleotide sugar metabolism	rcp	rsk		rru	cau	cac	csc	cth	bli	tna	cbe	cpf	eco
		x	C00944	3-Dehydroquinate;	C04691	2-Dehydro-3-deoxy-D-arabino-heptonate 7-phosphate;	4.2.3.4	3-dehydroquinate synthase;	map00400	Phenylalanine, tyrosine and tryptophan biosynthesis	rcp	rsk	rpa	rru	cau	cac	csc	cth	bli	tna	cbe	cpf	eco
		x	C00944	3-Dehydroquinate;	C02637	3-Dehydroshikimate	4.2.1.10	3-dehydroquinate dehydratase;	map00400	Phenylalanine, tyrosine and tryptophan biosynthesis	rcp	rsk	rpa	rru	cau	cac	csc	cth	bli	tna	cbe	cpf	eco
		x	C00279	D-Erythrose 4-phosphate	C05382	Sedoheptulose 7-phosphate;	2.2.1.2	transaldolase;	map00030	Pentose phosphate pathway	rcp	rsk	rpa	rru	cau	cac	csc		bli	tna	cbe	cpf	eco
		x	C05345	beta-D-Fructose 6-phosphate	C05378	beta-D-Fructose 1,6-bisphosphate	2.7.1.11	6-phosphofructokinase;	map00010; map00030; map00051	Glycolysis / Gluconeogenesis; Pentose phosphate pathway; Fructose and mannose metabolism	rcp	rsk	rpa	rru	cau	cac	csc	cth	bli	tna	cbe	cpf	eco
		x	C00118	D-Glyceraldehyde 3-phosphate;	C00279	D-Erythrose 4-phosphate	2.2.1.1	transketolase;	map00030; map00710	Pentose phosphate pathway; Carbon fixation in photosynthetic organisms	rcp	rsk	rpa	rru	cau	cac	csc	cth	bli	tna	cbe	cpf	eco
		x	C00493	Shikimate;	C02637	3-Dehydroshikimate	1.1.1.25	shikimate dehydrogenase;	map00400	Phenylalanine, tyrosine and tryptophan biosynthesis	rcp	rsk	rpa	rru	cau	cac	csc	cth	bli	tna	cbe	cpf	eco
		x	C00493	Shikimate;	C03175	Shikimate 3-phosphate;	2.7.1.71	shikimate kinase;	map00400	Phenylalanine, tyrosine and tryptophan biosynthesis	rcp	rsk	rpa	rru	cau	cac	csc	cth	bli		cbe	cpf	eco
		x	C01269	5-O-(1-Carboxyvinyl)-3-phosphoshikimate;	C03175	Shikimate 3-phosphate;	2.5.1.19	3-phosphoshikimate 1-carboxyvinyltransferase;	map00400	Phenylalanine, tyrosine and tryptophan biosynthesis	rcp	rsk	rpa	rru	cau	cac	csc	cth	bli	tna	cbe	cpf	eco
		x	C00251	Chorismate;	C01269	5-O-(1-Carboxyvinyl)-3-phosphoshikimate;	4.2.3.5	chorismate synthase;	map00400	Phenylalanine, tyrosine and tryptophan biosynthesis	rcp	rsk	rpa	rru	cau	cac	csc	cth	bli	tna	cbe	cpf	eco
		x	C00108	Anthranilate;	C00251	Chorismate;	4.1.3.27	anthranilate synthase;	map00400	Phenylalanine, tyrosine and tryptophan biosynthesis	rcp	rsk	rpa	rru	cau	cac	csc	cth	bli	tna	cbe		eco
		x	C00108	Anthranilate;	C04302	N-(5-Phospho-D-ribosyl)anthranilate;	2.4.2.18	anthranilate phosphoribosyltransferase;	map00400	Phenylalanine, tyrosine and tryptophan biosynthesis	rcp	rsk	rpa	rru	cau	cac	csc	cth	bli	tna	cbe		eco
		x	C00117	D-Ribose 5-phosphate;	C00119	5-Phospho-alpha-D-ribose 1-diphosphate;	2.7.6.1	ribose-phosphate diphosphokinase;	map00030; map00230	Pentose phosphate pathway; Purine metabolism	rcp	rsk	rpa	rru	cau	cac	csc	cth	bli	tna	cbe	cpf	eco
		x	C00119	5-Phospho-alpha-D-ribose 1-diphosphate;	C01103	Orotidine 5'-phosphate;	2.4.2.10	orotate phosphoribosyltransferase;	map00240	Pyrimidine metabolism	rcp	rsk	rpa	rru	cau	cac	csc		bli	tna	cbe	cpf	eco
		x	C00105	UMP;	C01103	Orotidine 5'-phosphate;	4.1.1.23	orotidine-5'-phosphate decarboxylase;	map00240	Pyrimidine metabolism	rcp	rsk	rpa	rru	cau	cac	csc	cth	bli	tna	cbe	cpf	eco
		x	C00295	Orotate;	C01103	Orotidine 5'-phosphate;	2.4.2.10	orotate phosphoribosyltransferase;	map00240	Pyrimidine metabolism	rcp	rsk	rpa	rru	cau	cac	csc		bli	tna	cbe	cpf	eco
		x	C00295	Orotate;	C00337	(S)-Dihydroorotate;	1.3.3.1	dihydroorotate oxidase;	map00240	Pyrimidine metabolism	rcp	rsk	rpa	rru	cau	cac	csc	cth	bli	tna	cbe	cpf	eco
		x	C00119	5-Phospho-alpha-D-ribose 1-diphosphate;	C03090	5-Phosphoribosylamine;	2.4.2.14	amidophosphoribosyltransferase;	map00230	Purine metabolism	rcp	rsk	rpa	rru	cau	cac	csc	cth	bli	tna	cbe	cpf	eco
		x	C00119	5-Phospho-alpha-D-ribose 1-diphosphate;	C02739	1-(5-Phospho-D-ribosyl)-ATP;	2.4.2.17	ATP phosphoribosyltransferase;	map00340	Histidine metabolism	rcp	rsk	rpa	rru	cau	cac	csc	cth	bli	tna	cbe		eco
		x	C02739	1-(5-Phospho-D-ribosyl)-ATP;	C02741	Phosphoribosyl-AMP;	3.6.1.31	phosphoribosyl-ATP diphosphatase;	map00340	Histidine metabolism	rcp	rsk	rpa	rru	cau	cac	csc	cth	bli	tna	cbe		eco
		x	C00105	UMP;	C00106	Uracil	2.4.2.9	uracil phosphoribosyltransferase;	map00240	Pyrimidine metabolism	rcp	rsk		rru	cau	cac	csc	cth	bli	tna	cbe	cpf	eco
		x	C00015	UDP;	C00105	UMP;	2.7.4.14	cytidylate kinase;	map00240	Pyrimidine metabolism	rcp	rsk	rpa	rru	cau	cac	csc	cth	bli	tna	cbe	cpf	eco
		x	C00015	UDP;	C00075	UTP;	2.7.4.6	nucleoside-diphosphate kinase;	map00240	Pyrimidine metabolism	rcp	rsk	rpa	rru	cau			cth	bli		cbe	cpf	eco
		x	C00063	CTP;	C00075	UTP;	6.3.4.2	CTP synthase;	map00240	Pyrimidine metabolism	rcp	rsk	rpa	rru	cau	cac	csc	cth	bli	tna	cbe	cpf	eco
		x	C00063	CTP;	C00112	CDP;	2.7.4.6	nucleoside-diphosphate kinase;	map00240	Pyrimidine metabolism	rcp	rsk	rpa	rru	cau			cth	bli		cbe	cpf	eco
		x	C00055	CMP;	C00112	CDP;	2.7.4.14	cytidylate kinase;	map00240	Pyrimidine metabolism	rcp	rsk	rpa	rru	cau	cac	csc	cth	bli	tna	cbe	cpf	eco
		x	C02741	Phosphoribosyl-AMP;	C04896	5-(5-Phospho-D-ribosylaminoformimino)-1-(5-phosphoribosyl)-	3.5.4.19	phosphoribosyl-AMP cyclohydrolase;	map00340	Histidine metabolism	rcp	rsk	rpa	rru	cau	cac	csc	cth	bli	tna	cbe		eco
		x	C04896	5-(5-Phospho-D-ribosylaminoformimino)-1-(5-phosphoribosyl)-	C04916	N-(5'-Phospho-D-1'-ribulosylformimino)-5-amino-1-(5''-phospho-D-	5.3.1.16	1-(5-phosphoribosyl)-5-[(5-	map00340	Histidine metabolism	rcp	rsk	rpa	rru	cau	cac	csc	cth	bli	tna	cbe		eco
		x	C03090	5-Phosphoribosylamine;	C03838	5'-Phosphoribosylglycinamide;	6.3.4.13	phosphoribosylamine---glycine ligase;	map00230	Purine metabolism	rcp	rsk	rpa	rru	cau	cac	csc	cth	bli	tna	cbe	cpf	eco
		x	C03838	5'-Phosphoribosylglycinamide;	C04376	5'-Phosphoribosyl-N-formylglycinamide;	2.1.2.2	phosphoribosylglycinamide formyltransferase;	map00230	Purine metabolism	rcp	rsk	rpa	rru	cau	cac	csc	cth	bli	tna	cbe	cpf	eco
		x	C04376	5'-Phosphoribosyl-N-formylglycinamide;	C04640	2-(Formamido)-N1-(5'-phosphoribosyl)acetamidine;	6.3.5.3	phosphoribosylformylglycinamidine synthase;	map00230	Purine metabolism	rcp	rsk	rpa	rru	cau	cac	csc	cth	bli	tna	cbe	cpf	eco
		x	C03373	Aminoimidazole ribotide;	C04640	2-(Formamido)-N1-(5'-phosphoribosyl)acetamidine;	6.3.3.1	phosphoribosylformylglycinamidine cyclo-ligase;	map00230	Purine metabolism	rcp	rsk	rpa	rru	cau	cac	csc	cth	bli	tna	cbe	cpf	eco
		x	C03373	Aminoimidazole ribotide;	C15667	5-Carboxyamino-1-(5-phospho-D-ribosyl)imidazole	6.3.4.18	5-(carboxyamino)imidazole ribonucleotide synthase;	map00230	Purine metabolism	rcp	rsk	rpa	rru	cau		csc		bli	tna			eco
		x	C04751	1-(5-Phospho-D-ribosyl)-5-amino-4-imidazolecarboxylate;	C15667	5-Carboxyamino-1-(5-phospho-D-ribosyl)imidazole	5.4.99.18	5-(carboxyamino)imidazole ribonucleotide mutase;	map00230	Purine metabolism	rcp	rsk	rpa	rru	cau	cac	csc	cth	bli	tna	cbe	cpf	eco
		x	C04751	1-(5-Phospho-D-ribosyl)-5-amino-4-imidazolecarboxylate;	C04823	1-(5'-Phosphoribosyl)-5-amino-4-(N-succinocarboxamide)-imidazole;	6.3.2.6	phosphoribosylaminoimidazolesuccinocarboxamide synthase;	map00230	Purine metabolism	rcp	rsk	rpa	rru	cau	cac	csc	cth	bli	tna	cbe	cpf	eco
		x	C04677	1-(5'-Phosphoribosyl)-5-amino-4-imidazolecarboxamide;	C04823	1-(5'-Phosphoribosyl)-5-amino-4-(N-succinocarboxamide)-imidazole;	4.3.2.2	adenylosuccinate lyase;	map00230	Purine metabolism	rcp	rsk	rpa	rru	cau	cac	csc	cth	bli	tna	cbe	cpf	eco
		x	C04677	1-(5'-Phosphoribosyl)-5-amino-4-imidazolecarboxamide;	C04734	1-(5'-Phosphoribosyl)-5-formamido-4-imidazolecarboxamide;	6.3.4.-	<Ligases; Forming carbon-nitrogen bonds; Other carbon--nitrogen ligases>	map00230	Purine metabolism	rcp	rsk	rpa	rru	cau	cac	csc	cth	bli	tna	cbe	cpf	eco
		x	C04677	1-(5'-Phosphoribosyl)-5-amino-4-imidazolecarboxamide;	C04734	1-(5'-Phosphoribosyl)-5-formamido-4-imidazolecarboxamide;	2.1.2.3	phosphoribosylaminoimidazolecarboxamide formyltransferase;	map00230	Purine metabolism	rcp	rsk	rpa	rru	cau	cac	csc	cth	bli	tna	cbe	cpf	eco
		x	C00130	IMP;	C04734	1-(5'-Phosphoribosyl)-5-formamido-4-imidazolecarboxamide;	3.5.4.10	IMP cyclohydrolase;	map00230	Purine metabolism	rcp	rsk	rpa	rru	cau	cac	csc	cth	bli	tna	cbe	cpf	eco
		x	C00130	IMP;	C03794	N6-(1,2-Dicarboxyethyl)-AMP;	6.3.4.4	adenylosuccinate synthase;	map00230	Purine metabolism	rcp	rsk	rpa	rru	cau	cac	csc	cth	bli	tna	cbe	cpf	eco
		x	C00130	IMP;	C00294	Inosine	3.1.3.5	5'-nucleotidase;	map00230	Purine metabolism	rcp	rsk	rpa	rru	cau			cth		tna	cbe		eco
		x	C00020	AMP;	C03794	N6-(1,2-Dicarboxyethyl)-AMP;	4.3.2.2	adenylosuccinate lyase;	map00230	Purine metabolism	rcp	rsk	rpa	rru	cau	cac	csc	cth	bli	tna	cbe	cpf	eco
		x	C00020	AMP;	C00212	Adenosine	3.1.3.5	5'-nucleotidase;	map00230	Purine metabolism	rcp	rsk	rpa	rru	cau			cth		tna	cbe		eco
		x	C00020	AMP;	C00147	Adenine;	2.4.2.7	adenine phosphoribosyltransferase;	map00230	Purine metabolism	rcp	rsk	rpa	rru	cau	cac	csc	cth	bli	tna	cbe	cpf	eco
		x	C00130	IMP;	C00655	Xanthosine 5'-phosphate;	1.1.1.205	IMP dehydrogenase;	map00230	Purine metabolism	rcp	rsk	rpa	rru	cau	cac	csc	cth	bli	tna	cbe	cpf	eco
		x	C00655	Xanthosine 5'-phosphate;	C01762	Xanthosine	3.1.3.5	5'-nucleotidase;	map00230	Purine metabolism	rcp	rsk	rpa	rru	cau			cth		tna	cbe		eco
		x	C00144	GMP;	C00655	Xanthosine 5'-phosphate;	6.3.5.2	GMP synthase (glutamine-hydrolysing);	map00230	Purine metabolism	rcp	rsk	rpa	rru	cau	cac	csc	cth	bli	tna	cbe	cpf	eco
		x	C00385	Xanthine	C01762	Xanthosine	2.4.2.-	<Transferases; Glycosyltransferases; Pentosyltransferases>	map00230	Purine metabolism	rcp	rsk	rpa	rru	cau	cac	csc	cth	bli	tna	cbe		eco
		x	C00144	GMP;	C00242	Guanine;	2.4.2.22	xanthine phosphoribosyltransferase;	map00230	Purine metabolism	rcp	rsk	rpa	rru	cau	cac			bli		cbe	cpf	eco
		x	C00144	GMP;	C00242	Guanine;	2.4.2.7	adenine phosphoribosyltransferase;	map00230	Purine metabolism	rcp	rsk	rpa	rru	cau	cac	csc	cth	bli	tna	cbe	cpf	eco
		x	C00144	GMP;	C00387	Guanosine	3.1.3.5	5'-nucleotidase;	map00230	Purine metabolism	rcp	rsk	rpa	rru	cau			cth		tna	cbe		eco
		x	C00065	L-Serine;	C00979	O-Acetyl-L-serine;	2.3.1.30	serine O-acetyltransferase;	map00270; map00920	Cysteine and methionine metabolism; Sulfur metabolism	rcp	rsk	rpa	rru	cau	cac	csc	cth	bli	tna	cbe	cpf	eco
		x	C00097	L-Cysteine;	C00979	O-Acetyl-L-serine;	2.5.1.49	O-acetylhomoserine aminocarboxypropyltransferase;	map00270	Cysteine and methionine metabolism	rcp	rsk	rpa	rru	cau	cac	csc	cth		tna	cbe
		x	C00097	L-Cysteine;	C00283	Hydrogen sulfide;	2.5.1.47	cysteine synthase;	map00270; map00920	Cysteine and methionine metabolism; Sulfur metabolism	rcp	rsk	rpa	rru	cau	cac	csc	cth	bli	tna	cbe	cpf	eco
		x	C00036	Oxaloacetate;	C00049	L-Aspartate;	1.4.3.16	L-aspartate oxidase;	map00250	Alanine, aspartate and glutamate metabolism	rcp	rsk	rpa	rru	cau	cac	csc	cth	bli		cbe	cpf	eco
		x	C01209	Malonyl-[acyl-carrier protein]	C05744	Acetoacetyl-[acp];	2.3.1.180	beta-ketoacyl-acyl-carrier-protein synthase III;	map00061	Fatty acid biosynthesis	rcp	rsk	rpa	rru	cau	cac	csc	cth	bli		cbe	cpf	eco
		x	C04619	(3R)-3-Hydroxydecanoyl-[acyl-carrier protein];	C05754	trans-Dec-2-enoyl-[acp];	4.2.1.-	<Lyases; Carbon-oxygen lyases; Hydro-lyases>	map00061	Fatty acid biosynthesis	rcp	rsk	rpa	rru	cau	cac	csc	cth	bli	tna	cbe	cpf	eco
		x	C00097	L-Cysteine;	C00957	Mercaptopyruvate;	2.6.1.1	aspartate transaminase;	map00270	Cysteine and methionine metabolism	rcp	rsk	rpa	rru	cau	cac	csc	cth	bli	tna	cbe	cpf	eco
		x	C00130	IMP;	C04734	1-(5'-Phosphoribosyl)-5-formamido-4-imidazolecarboxamide;	2.1.2.3	phosphoribosylaminoimidazolecarboxamide formyltransferase;	map00230	Purine metabolism	rcp	rsk	rpa	rru	cau	cac	csc	cth	bli	tna	cbe	cpf	eco
		x	C01209	Malonyl-[acyl-carrier protein]	C05762	3-Oxohexadecanoyl-[acp];	2.3.1.-	<Transferases; Acyltransferases; Transferring groups other than amino-acyl groups>	map00061	Fatty acid biosynthesis	rcp	rsk	rpa	rru	cau	cac			bli	tna	cbe	cpf	eco
		x	C01051	Uroporphyrinogen III	C02463	Precorrin 2;	2.1.1.107	uroporphyrinogen-III C-methyltransferase;	map00860	Porphyrin and chlorophyll metabolism	rcp	rsk	rpa	rru	cau	cac	csc	cth	bli		cbe	cpf	eco
		x	C02463	Precorrin 2;	C05772	Precorrin 3A	2.1.1.130	precorrin-2 C20-methyltransferase	map00860	Porphyrin and chlorophyll metabolism	rcp	rsk	rpa	rru	cau	cac					cbe	cpf
		x	C00332	Acetoacetyl-CoA;	C01144	(S)-3-Hydroxybutanoyl-CoA;	1.1.1.157	3-hydroxybutyryl-CoA dehydrogenase;	map00632; map00650	Benzoate degradation via CoA ligation; Butanoate metabolism	rcp	rsk	rpa	rru		cac			bli		cbe	cpf	eco
		x	C00877	Crotonoyl-CoA;	C01144	(S)-3-Hydroxybutanoyl-CoA;	4.2.1.17	enoyl-CoA hydratase;	map00071; map00310; map00380; map00632; map00650	Fatty acid metabolism; Lysine degradation; Tryptophan metabolism; Benzoate degradation via CoA ligation; Butanoate metabolism	rcp	rsk	rpa	rru	cau			cth	bli		cbe		eco
		x	C00527	Glutaryl-CoA	C00877	Crotonoyl-CoA;	1.3.99.7	glutaryl-CoA dehydrogenase;	map00071; map00310; map00380; map00632	Fatty acid metabolism; Lysine degradation; Tryptophan metabolism; Benzoate degradation via CoA ligation	rcp	rsk	rpa	rru	cau
		x	C00527	Glutaryl-CoA	C06157	[Dihydrolipoyllysine-residue succinyltransferase]	2.3.1.61	dihydrolipoyllysine-residue succinyltransferase;	map00310	Lysine degradation	rcp	rsk	rpa	rru	cau				bli				eco
		x	C00322	2-Oxoadipate;	C06157	[Dihydrolipoyllysine-residue succinyltransferase]	1.2.4.2	oxoglutarate dehydrogenase (succinyl-transferring);	map00310	Lysine degradation	rcp	rsk	rpa	rru	cau				bli				eco
		x	C00035	GDP;	C00144	GMP;	2.7.4.8	guanylate kinase;	map00230	Purine metabolism	rcp	rsk	rpa	rru	cau	cac	csc	cth	bli	tna	cbe	cpf	eco
		x	C00035	GDP;	C00361	dGDP;	1.17.4.1	ribonucleoside-diphosphate reductase;	map00230	Purine metabolism	rcp	rsk	rpa	rru	cau	cac		cth	bli	tna	cbe	cpf	eco
		x	C00286	dGTP;	C00361	dGDP;	2.7.1.40	pyruvate kinase;	map00230	Purine metabolism	rcp	rsk	rpa	rru	cau	cac	csc		bli	tna	cbe	cpf	eco
		x	C00039	DNA;	C00286	dGTP;	2.7.7.7	DNA-directed DNA polymerase;	map00230	Purine metabolism	rcp	rsk	rpa	rru	cau	cac	csc	cth	bli	tna	cbe	cpf	eco
		x	C00286	dGTP;	C00361	dGDP;	2.7.4.6	nucleoside-diphosphate kinase;	map00230	Purine metabolism	rcp	rsk	rpa	rru	cau			cth	bli		cbe	cpf	eco
		x	C00039	DNA;	C00131	dATP;	2.7.7.7	DNA-directed DNA polymerase;	map00230	Purine metabolism	rcp	rsk	rpa	rru	cau	cac	csc	cth	bli	tna	cbe	cpf	eco
		x	C00039	DNA;	C00458	dCTP;	2.7.7.7	DNA-directed DNA polymerase;	map00240	Pyrimidine metabolism	rcp	rsk	rpa	rru	cau	cac	csc	cth	bli	tna	cbe	cpf	eco
		x	C00458	dCTP;	C00705	dCDP;	2.7.4.6	nucleoside-diphosphate kinase;	map00240	Pyrimidine metabolism	rcp	rsk	rpa	rru	cau			cth	bli		cbe	cpf	eco
		x	C00458	dCTP;	C00460	dUTP;	3.5.4.13	dCTP deaminase;	map00240	Pyrimidine metabolism	rcp	rsk	rpa	rru	cau	cac		cth			cbe		eco
		x	C00365	dUMP;	C00460	dUTP;	3.6.1.19	nucleoside-triphosphate diphosphatase;	map00240	Pyrimidine metabolism	rcp	rsk	rpa	rru	cau					tna			eco
		x	C00365	dUMP;	C01346	dUDP;	2.7.4.9	dTMP kinase;	map00240	Pyrimidine metabolism	rcp	rsk	rpa	rru	cau		csc	cth	bli	tna	cbe		eco
		x	C00239	dCMP;	C00705	dCDP;	2.7.4.14	cytidylate kinase;	map00240	Pyrimidine metabolism	rcp	rsk	rpa	rru	cau	cac	csc	cth	bli	tna	cbe	cpf	eco
		x	C00039	DNA;	C00459	dTTP;	2.7.7.7	DNA-directed DNA polymerase;	map00240	Pyrimidine metabolism	rcp	rsk	rpa	rru	cau	cac	csc	cth	bli	tna	cbe	cpf	eco
		x	C00363	dTDP;	C00459	dTTP;	2.7.4.6	nucleoside-diphosphate kinase;	map00240	Pyrimidine metabolism	rcp	rsk	rpa	rru	cau			cth	bli		cbe	cpf	eco
		x	C00363	dTDP;	C00364	dTMP;	2.7.4.9	dTMP kinase;	map00240	Pyrimidine metabolism	rcp	rsk	rpa	rru	cau		csc	cth	bli	tna	cbe		eco
		x	C00131	dATP;	C00206	dADP;	2.7.1.40	pyruvate kinase;	map00230	Purine metabolism	rcp	rsk	rpa	rru	cau	cac	csc		bli	tna	cbe	cpf	eco
		x	C00206	dADP;	C00360	dAMP;	2.7.4.3	adenylate kinase;	map00230	Purine metabolism	rcp	rsk	rpa	rru	cau	cac	csc	cth	bli	tna	cbe	cpf	eco
		x	C00365	dUMP;	C00460	dUTP;	3.6.1.23	dUTP diphosphatase;	map00240	Pyrimidine metabolism	rcp	rsk	rpa	rru		cac	csc	cth			cbe	cpf	eco
		x	C00008	ADP;	C00206	dADP;	1.17.4.1	ribonucleoside-diphosphate reductase;	map00230	Purine metabolism	rcp	rsk	rpa	rru	cau	cac		cth	bli	tna	cbe	cpf	eco
		x	C00460	dUTP;	C01346	dUDP;	2.7.4.6	nucleoside-diphosphate kinase;	map00240	Pyrimidine metabolism	rcp	rsk	rpa	rru	cau			cth	bli		cbe	cpf	eco
		x	C00035	GDP;	C00044	GTP;	2.7.4.6	nucleoside-diphosphate kinase;	map00230	Purine metabolism	rcp	rsk	rpa	rru	cau			cth	bli		cbe	cpf	eco
		x	C00044	GTP;	C01304	2,5-Diamino-6-(5'-phosphoribosylamino)-4-pyrimidineone	3.5.4.25	GTP cyclohydrolase II;	map00740	Riboflavin metabolism	rcp	rsk	rpa	rru	cau	cac	csc	cth	bli	tna	cbe	cpf	eco
		x	C00044	GTP;	C00046	RNA;	2.7.7.6	DNA-directed RNA polymerase;	map00230	Purine metabolism	rcp	rsk	rpa	rru	cau	cac	csc	cth	bli	tna	cbe	cpf	eco
		x	C00002	ATP;	C00046	RNA;	2.7.7.6	DNA-directed RNA polymerase;	map00230	Purine metabolism	rcp	rsk	rpa	rru	cau	cac	csc	cth	bli	tna	cbe	cpf	eco
		x	C00037	Glycine;	C05519	L-Allothreonine;	4.1.2.5	threonine aldolase;	map00260	Glycine, serine and threonine metabolism	rcp	rsk	rpa	rru	cau	cac				tna	cbe		eco
		x	C00097	L-Cysteine;	C00979	O-Acetyl-L-serine;	2.5.1.47	cysteine synthase;	map00270; map00920	Cysteine and methionine metabolism; Sulfur metabolism	rcp	rsk	rpa	rru	cau	cac	csc	cth	bli	tna	cbe	cpf	eco
		x	C00337	(S)-Dihydroorotate;	C00438	N-Carbamoyl-L-aspartate	3.5.2.3	dihydroorotase;	map00240	Pyrimidine metabolism	rcp	rsk	rpa	rru	cau	cac	csc	cth	bli	tna	cbe	cpf	eco
		x	C00169	Carbamoyl phosphate	C00438	N-Carbamoyl-L-aspartate	2.1.3.2	aspartate carbamoyltransferase;	map00240; map00250	Pyrimidine metabolism; Alanine, aspartate and glutamate metabolism	rcp	rsk	rpa	rru	cau	cac	csc	cth	bli	tna	cbe	cpf	eco
		x	C00360	dAMP;	C00559	Deoxyadenosine;	3.1.3.5	5'-nucleotidase;	map00230	Purine metabolism	rcp	rsk	rpa	rru	cau			cth		tna	cbe		eco
		x	C00022	Pyruvate;	C00024	Acetyl-CoA;	1.2.4.1	pyruvate dehydrogenase (acetyl-transferring);	map00010; map00020; map00290; map00620; map00650	Glycolysis / Gluconeogenesis; Citrate cycle (TCA cycle); Valine, leucine and isoleucine biosynthesis; Pyruvate metabolism; Butanoate metabolism	rcp	rsk	rpa	rru	cau				bli				eco
		x	C04619	(3R)-3-Hydroxydecanoyl-[acyl-carrier protein];	C05753	3-Oxodecanoyl-[acp];	1.1.1.100	3-oxoacyl-[acyl-carrier-protein] reductase;	map00061	Fatty acid biosynthesis	rcp	rsk	rpa	rru	cau	cac	csc	cth	bli	tna	cbe	cpf	eco
		x	C05223	Dodecanoyl-[acyl-carrier protein];	C05758	trans-Dodec-2-enoyl-[acp];	1.3.1.9	enoyl-[acyl-carrier-protein] reductase (NADH);	map00061	Fatty acid biosynthesis	rcp	rsk	rpa	rru	cau			cth	bli				eco
		x	C00046	RNA;	C00063	CTP;	2.7.7.6	DNA-directed RNA polymerase;	map00240	Pyrimidine metabolism	rcp	rsk	rpa	rru	cau	cac	csc	cth	bli	tna	cbe	cpf	eco
		x	C00025	L-Glutamate;	C03912	(S)-1-Pyrroline-5-carboxylate;	1.5.1.12	1-pyrroline-5-carboxylate dehydrogenase;	map00250; map00330	Alanine, aspartate and glutamate metabolism; Arginine and proline metabolism	rcp	rsk	rpa	rru	cau				bli				eco
		x	C00148	L-Proline;	C03912	(S)-1-Pyrroline-5-carboxylate;	1.5.1.2	pyrroline-5-carboxylate reductase;	map00330	Arginine and proline metabolism	rcp	rsk	rpa	rru	cau	cac	csc	cth	bli	tna	cbe	cpf	eco
		x	C00148	L-Proline;	C03912	(S)-1-Pyrroline-5-carboxylate;	1.5.99.8	proline dehydrogenase;	map00330	Arginine and proline metabolism	rcp	rsk	rpa	rru					bli				eco
		x	C00074	Phosphoenolpyruvate;	C04691	2-Dehydro-3-deoxy-D-arabino-heptonate 7-phosphate;	2.5.1.54	3-deoxy-7-phosphoheptulonate synthase;	map00400	Phenylalanine, tyrosine and tryptophan biosynthesis	rcp	rsk	rpa	rru	cau	cac	csc	cth	bli	tna	cbe	cpf	eco
		x	C04619	(3R)-3-Hydroxydecanoyl-[acyl-carrier protein];	C05754	trans-Dec-2-enoyl-[acp];	2.3.1.-	<Transferases; Acyltransferases; Transferring groups other than amino-acyl groups>	map00061	Fatty acid biosynthesis	rcp	rsk	rpa	rru	cau	cac			bli	tna	cbe	cpf	eco
		x	C03340	L-2,3-Dihydrodipicolinate;	C03972	2,3,4,5-Tetrahydrodipicolinate;	1.3.1.26	dihydrodipicolinate reductase;	map00300	Lysine biosynthesis	rcp	rsk	rpa	rru	cau	cac	csc	cth	bli	tna	cbe	cpf	eco
		x	C03972	2,3,4,5-Tetrahydrodipicolinate;	C04462	N-Succinyl-2-L-amino-6-oxoheptanedioate;	2.3.1.117	2,3,4,5-tetrahydropyridine-2,6-dicarboxylate N-succinyltransferase;	map00300	Lysine biosynthesis	rcp	rsk	rpa	rru		cac				tna	cbe	cpf	eco
		x	C04633	(3R)-3-Hydroxypalmitoyl-[acyl-carrier protein];	C05762	3-Oxohexadecanoyl-[acp];	1.1.1.100	3-oxoacyl-[acyl-carrier-protein] reductase;	map00061	Fatty acid biosynthesis	rcp	rsk	rpa	rru	cau	cac	csc	cth	bli	tna	cbe	cpf	eco
		x	C00361	dGDP;	C00362	dGMP;	2.7.4.8	guanylate kinase;	map00230	Purine metabolism	rcp	rsk	rpa	rru	cau	cac	csc	cth	bli	tna	cbe	cpf	eco
		x	C00330	Deoxyguanosine;	C00362	dGMP;	3.1.3.5	5'-nucleotidase;	map00230	Purine metabolism	rcp	rsk	rpa	rru	cau			cth		tna	cbe		eco
		x	C00064	L-Glutamine;	C00169	Carbamoyl phosphate	6.3.5.5	carbamoyl-phosphate synthase (glutamine-hydrolysing);	map00240; map00250	Pyrimidine metabolism; Alanine, aspartate and glutamate metabolism	rcp	rsk	rpa	rru	cau	cac	csc	cth	bli	tna	cbe	cpf	eco
		x	C00332	Acetoacetyl-CoA;	C01144	(S)-3-Hydroxybutanoyl-CoA;	1.1.1.35	3-hydroxyacyl-CoA dehydrogenase;	map00071; map00310; map00380; map00632; map00650	Fatty acid metabolism; Lysine degradation; Tryptophan metabolism; Benzoate degradation via CoA ligation; Butanoate metabolism	rcp	rsk	rpa	rru	cau				bli				eco
		x	C00131	dATP;	C00206	dADP;	2.7.4.6	nucleoside-diphosphate kinase;	map00230	Purine metabolism	rcp	rsk	rpa	rru	cau			cth	bli		cbe	cpf	eco
		x	C00352	D-Glucosamine 6-phosphate;	C05345	beta-D-Fructose 6-phosphate	3.5.1.-	<Hydrolases; Acting on carbon-nitrogen bonds, other than peptide bonds; In linear amides>	map00520	Amino sugar and nucleotide sugar metabolism	rcp	rsk	rpa	rru	cau	cac		cth	bli	tna	cbe	cpf	eco
		x	C00352	D-Glucosamine 6-phosphate;	C06156	alpha-D-Glucosamine 1-phosphate;	5.4.2.10	phosphoglucosamine mutase	map00520	Amino sugar and nucleotide sugar metabolism	rcp	rsk	rpa	rru		cac	csc	cth	bli	tna	cbe	cpf	eco
		x	C05745	Butyryl-[acp];	C05746	3-Oxohexanoyl-[acp];	2.3.1.179	beta-ketoacyl-acyl-carrier-protein synthase II;	map00061	Fatty acid biosynthesis	rcp	rsk	rpa	rru	cau	cac	csc	cth	bli	tna	cbe	cpf	eco
		x	C01268	5-Amino-6-(5'-phosphoribosylamino)uracil;	C01304	2,5-Diamino-6-(5'-phosphoribosylamino)-4-pyrimidineone	3.5.4.26	diaminohydroxyphosphoribosylaminopyrimidine deaminase	map00740	Riboflavin metabolism	rcp	rsk	rpa	rru	cau	cac	csc	cth	bli	tna	cbe	cpf	eco
		x	C01268	5-Amino-6-(5'-phosphoribosylamino)uracil;	C04454	5-Amino-6-(5'-phosphoribitylamino)uracil;	1.1.1.193	5-amino-6-(5-phosphoribosylamino)uracil reductase;	map00740	Riboflavin metabolism	rcp	rsk	rpa	rru	cau	cac	csc	cth	bli	tna	cbe	cpf	eco
		x	C00385	Xanthine	C00655	Xanthosine 5'-phosphate;	2.4.2.22	xanthine phosphoribosyltransferase;	map00230	Purine metabolism	rcp	rsk	rpa	rru	cau	cac			bli		cbe	cpf	eco
		x	C04421	N-Succinyl-LL-2,6-diaminoheptanedioate;	C04462	N-Succinyl-2-L-amino-6-oxoheptanedioate;	2.6.1.17	succinyldiaminopimelate transaminase;	map00300	Lysine biosynthesis	rcp	rsk	rpa	rru		cac			bli		cbe		eco
		x	C00666	LL-2,6-Diaminoheptanedioate;	C04421	N-Succinyl-LL-2,6-diaminoheptanedioate;	3.5.1.18	succinyl-diaminopimelate desuccinylase;	map00300	Lysine biosynthesis	rcp	rsk	rpa	rru	cau	cac	csc		bli	tna		cpf	eco
		x	C00666	LL-2,6-Diaminoheptanedioate;	C00680	meso-2,6-Diaminoheptanedioate;	5.1.1.7	diaminopimelate epimerase	map00300	Lysine biosynthesis	rcp	rsk	rpa	rru		cac	csc	cth	bli	tna	cbe	cpf	eco
		x	C00047	L-Lysine;	C00680	meso-2,6-Diaminoheptanedioate;	4.1.1.20	diaminopimelate decarboxylase;	map00300	Lysine biosynthesis	rcp	rsk	rpa	rru	cau	cac	csc	cth	bli	tna	cbe	cpf	eco
		x	C00046	RNA;	C00075	UTP;	2.7.7.6	DNA-directed RNA polymerase;	map00240	Pyrimidine metabolism	rcp	rsk	rpa	rru	cau	cac	csc	cth	bli	tna	cbe	cpf	eco
		x	C05345	beta-D-Fructose 6-phosphate	C05382	Sedoheptulose 7-phosphate;	2.2.1.2	transaldolase;	map00030	Pentose phosphate pathway	rcp	rsk	rpa	rru	cau	cac	csc		bli	tna	cbe	cpf	eco
		x	C05223	Dodecanoyl-[acyl-carrier protein];	C05758	trans-Dodec-2-enoyl-[acp];	2.3.1.-	<Transferases; Acyltransferases; Transferring groups other than amino-acyl groups>	map00061	Fatty acid biosynthesis	rcp	rsk	rpa	rru	cau	cac			bli	tna	cbe	cpf	eco
		x	C00002	ATP;	C00008	ADP;	2.7.4.6	nucleoside-diphosphate kinase;	map00230	Purine metabolism	rcp	rsk	rpa	rru	cau			cth	bli		cbe	cpf	eco
		x	C00002	ATP;	C00008	ADP;	2.7.1.40	pyruvate kinase;	map00230	Purine metabolism	rcp	rsk	rpa	rru	cau	cac	csc		bli	tna	cbe	cpf	eco
		x	C01250	N-Acetyl-L-glutamate 5-semialdehyde;	C04133	N-Acetyl-L-glutamate 5-phosphate;	1.2.1.38	N-acetyl-gamma-glutamyl-phosphate reductase;	map00330	Arginine and proline metabolism	rcp	rsk	rpa	rru	cau	cac	csc	cth	bli	tna	cbe		eco
		x	C00437	N-Acetylornithine;	C01250	N-Acetyl-L-glutamate 5-semialdehyde;	2.6.1.11	acetylornithine transaminase;	map00330	Arginine and proline metabolism	rcp	rsk	rpa	rru	cau	cac	csc	cth	bli		cbe		eco
		x	C00077	L-Ornithine;	C00437	N-Acetylornithine;	2.3.1.35	glutamate N-acetyltransferase;	map00330	Arginine and proline metabolism	rcp	rsk	rpa	rru	cau	cac		cth	bli	tna	cbe
		x	C00077	L-Ornithine;	C00134	Putrescine;	4.1.1.17	ornithine decarboxylase;	map00330; map00480	Arginine and proline metabolism; Glutathione metabolism	rcp	rsk	rpa	rru						tna			eco
		x	C00025	L-Glutamate;	C00064	L-Glutamine;	6.3.1.2	glutamate---ammonia ligase;	map00250; map00330; map00910	Alanine, aspartate and glutamate metabolism; Arginine and proline metabolism; Nitrogen metabolism	rcp	rsk	rpa	rru	cau	cac	csc	cth	bli	tna	cbe	cpf	eco
		x	C00117	D-Ribose 5-phosphate;	C05382	Sedoheptulose 7-phosphate;	2.2.1.1	transketolase;	map00030; map00710	Pentose phosphate pathway; Carbon fixation in photosynthetic organisms	rcp	rsk	rpa	rru	cau	cac	csc	cth	bli	tna	cbe	cpf	eco
		x	C00111	Glycerone phosphate;	C00118	D-Glyceraldehyde 3-phosphate;	5.3.1.1	triose-phosphate isomerase;	map00010; map00051; map00562; map00710	Glycolysis / Gluconeogenesis; Fructose and mannose metabolism; Inositol phosphate metabolism; Carbon fixation in photosynthetic organisms	rcp	rsk	rpa	rru	cau	cac	csc	cth	bli	tna	cbe	cpf	eco
		x	C00111	Glycerone phosphate;	C01094	D-Fructose 1-phosphate	4.1.2.13	fructose-bisphosphate aldolase;	map00051	Fructose and mannose metabolism	rcp	rsk	rpa	rru		cac	csc	cth	bli	tna	cbe	cpf	eco
		x	C00095	D-Fructose;	C01094	D-Fructose 1-phosphate	2.7.1.69	protein-Npi-phosphohistidine---sugar phosphotransferase;	map00051	Fructose and mannose metabolism	rcp	rsk	rpa	rru	cau	cac	csc		bli		cbe	cpf	eco
		x	C05761	Tetradecanoyl-[acp];	C05762	3-Oxohexadecanoyl-[acp];	2.3.1.-	<Transferases; Acyltransferases; Transferring groups other than amino-acyl groups>	map00061	Fatty acid biosynthesis	rcp	rsk	rpa	rru	cau	cac			bli	tna	cbe	cpf	eco
		x	C00111	Glycerone phosphate;	C05378	beta-D-Fructose 1,6-bisphosphate	4.1.2.13	fructose-bisphosphate aldolase;	map00010; map00051	Glycolysis / Gluconeogenesis; Fructose and mannose metabolism	rcp	rsk	rpa	rru		cac	csc	cth	bli	tna	cbe	cpf	eco
		x	C11434	2-C-Methyl-D-erythritol 4-phosphate	C11437	1-Deoxy-D-xylulose 5-phosphate	1.1.1.267	1-deoxy-D-xylulose-5-phosphate reductoisomerase;	map00900	Terpenoid backbone biosynthesis	rcp	rsk	rpa	rru		cac	csc	cth	bli	tna	cbe	cpf	eco
		x	C11434	2-C-Methyl-D-erythritol 4-phosphate	C11435	4-(Cytidine 5'-diphospho)-2-C-methyl-D-erythritol	2.7.7.60	2-C-methyl-D-erythritol 4-phosphate cytidylyltransferase;	map00900	Terpenoid backbone biosynthesis	rcp	rsk	rpa	rru		cac	csc	cth	bli	tna	cbe	cpf	eco
		x	C11435	4-(Cytidine 5'-diphospho)-2-C-methyl-D-erythritol	C11436	2-Phospho-4-(cytidine 5'-diphospho)-2-C-methyl-D-erythritol	2.7.1.148	4-(cytidine 5'-diphospho)-2-C-methyl-D-erythritol kinase;	map00900	Terpenoid backbone biosynthesis	rcp	rsk	rpa	rru		cac	csc	cth	bli	tna	cbe	cpf	eco
		x	C04619	(3R)-3-Hydroxydecanoyl-[acyl-carrier protein];	C05753	3-Oxodecanoyl-[acp];	2.3.1.-	<Transferases; Acyltransferases; Transferring groups other than amino-acyl groups>	map00061	Fatty acid biosynthesis	rcp	rsk	rpa	rru	cau	cac			bli	tna	cbe	cpf	eco
		x	C04454	5-Amino-6-(5'-phosphoribitylamino)uracil;	C04732	5-Amino-6-(1-D-ribitylamino)uracil;	3.1.3.-	<Hydrolases; Acting on ester bonds; Phosphoric monoester hydrolases>	map00740	Riboflavin metabolism	rcp	rsk	rpa	rru	cau	cac		cth	bli				eco
		x	C04332	6,7-Dimethyl-8-(1-D-ribityl)lumazine	C04732	5-Amino-6-(1-D-ribitylamino)uracil;	2.5.1.-	<Transferases; Transferring alkyl or aryl groups, other than methyl groups; Transferring alkyl or aryl groups, other than methyl groups>	map00740	Riboflavin metabolism	rcp	rsk	rpa	rru	cau	cac	csc	cth	bli	tna	cbe	cpf	eco
		x	C00255	Riboflavin;	C04332	6,7-Dimethyl-8-(1-D-ribityl)lumazine	2.5.1.9	riboflavin synthase;	map00740	Riboflavin metabolism	rcp	rsk	rpa	rru	cau	cac	csc	cth	bli	tna	cbe	cpf	eco
		x	C00061	FMN;	C00255	Riboflavin;	2.7.1.26	riboflavin kinase;	map00740	Riboflavin metabolism	rcp	rsk	rpa	rru	cau	cac	csc	cth	bli	tna	cbe	cpf	eco
		x	C00016	FAD;	C00061	FMN;	2.7.7.2	FAD synthetase;	map00740	Riboflavin metabolism	rcp	rsk	rpa	rru	cau	cac	csc	cth	bli	tna	cbe	cpf	eco
		x	C00112	CDP;	C00705	dCDP;	1.17.4.1	ribonucleoside-diphosphate reductase;	map00240	Pyrimidine metabolism	rcp	rsk	rpa	rru	cau	cac		cth	bli	tna	cbe	cpf	eco
		x	C00352	D-Glucosamine 6-phosphate;	C05345	beta-D-Fructose 6-phosphate	2.6.1.16	glutamine---fructose-6-phosphate transaminase (isomerizing);	map00520	Amino sugar and nucleotide sugar metabolism	rcp	rsk	rpa	rru	cau	cac	csc	cth	bli	tna	cbe	cpf	eco
		x	C00037	Glycine;	C00669	gamma-L-Glutamyl-L-cysteine;	6.3.2.3	glutathione synthase;	map00480	Glutathione metabolism	rcp	rsk	rpa	rru									eco
		x	C00026	2-Oxoglutarate;	C16254	[Dihydrolipoyllysine-residue succinyltransferase]	1.2.4.2	oxoglutarate dehydrogenase (succinyl-transferring);	map00020	Citrate cycle (TCA cycle)	rcp	rsk	rpa	rru	cau				bli				eco
		x	C00025	L-Glutamate;	C00669	gamma-L-Glutamyl-L-cysteine;	6.3.2.2	glutamate---cysteine ligase;	map00480	Glutathione metabolism	rcp	rsk	rpa	rru		cac					cbe	cpf	eco
		x	C04620	(3R)-3-Hydroxyoctanoyl-[acyl-carrier protein];	C05750	3-Oxooctanoyl-[acp];	1.1.1.100	3-oxoacyl-[acyl-carrier-protein] reductase;	map00061	Fatty acid biosynthesis	rcp	rsk	rpa	rru	cau	cac	csc	cth	bli	tna	cbe	cpf	eco
		x	C00078	L-Tryptophan;	C03506	Indoleglycerol phosphate;	4.2.1.20	tryptophan synthase;	map00400	Phenylalanine, tyrosine and tryptophan biosynthesis	rcp	rsk	rpa	rru	cau	cac	csc	cth	bli	tna	cbe		eco
		x	C00022	Pyruvate;	C00133	D-Alanine;	2.6.1.21	D-amino-acid transaminase;	map00473	D-Alanine metabolism	rcp	rsk	rpa	rru		cac			bli		cbe
		x	C00041	L-Alanine;	C00133	D-Alanine;	5.1.1.1	alanine racemase;	map00473	D-Alanine metabolism	rcp	rsk	rpa	rru	cau	cac	csc	cth	bli		cbe	cpf	eco
		x	C00041	L-Alanine;	C05688	L-Selenocysteine	4.4.1.16	selenocysteine lyase;	map00450	Selenoamino acid metabolism	rcp	rsk	rpa	rru	cau	cac			bli	tna	cbe		eco
		x	C01528	Selenide;	C05688	L-Selenocysteine	4.4.1.16	selenocysteine lyase;	map00450	Selenoamino acid metabolism	rcp	rsk	rpa	rru	cau	cac			bli	tna	cbe		eco
		x	C05747	(R)-3-Hydroxyhexanoyl-[acp];	C05748	trans-Hex-2-enoyl-[acp];	4.2.1.-	<Lyases; Carbon-oxygen lyases; Hydro-lyases>	map00061	Fatty acid biosynthesis	rcp	rsk	rpa	rru	cau	cac	csc	cth	bli	tna	cbe	cpf	eco
		x	C12988	N2-Acetyl-L-aminoadipate semialdehyde	C12989	N2-Acetyl-L-lysine	2.6.1.11	acetylornithine transaminase;	map00300	Lysine biosynthesis	rcp	rsk	rpa	rru	cau	cac	csc	cth	bli		cbe		eco
		x	C05223	Dodecanoyl-[acyl-carrier protein];	C05759	3-Oxotetradecanoyl-[acp];	2.3.1.-	<Transferases; Acyltransferases; Transferring groups other than amino-acyl groups>	map00061	Fatty acid biosynthesis	rcp	rsk	rpa	rru	cau	cac			bli	tna	cbe	cpf	eco
		x	C11436	2-Phospho-4-(cytidine 5'-diphospho)-2-C-methyl-D-erythritol	C11453	2-C-Methyl-D-erythritol 2,4-cyclodiphosphate;	4.6.1.12	2-C-methyl-D-erythritol 2,4-cyclodiphosphate synthase;	map00900	Terpenoid backbone biosynthesis	rcp	rsk	rpa	rru		cac	csc	cth	bli	tna	cbe	cpf	eco
		x	C11453	2-C-Methyl-D-erythritol 2,4-cyclodiphosphate;	C11811	1-Hydroxy-2-methyl-2-butenyl 4-diphosphate;	1.17.7.1	(E)-4-hydroxy-3-methylbut-2-enyl-diphosphate synthase;	map00900	Terpenoid backbone biosynthesis	rcp	rsk	rpa	rru		cac	csc	cth	bli	tna	cbe	cpf	eco
		x	C00129	Isopentenyl diphosphate;	C11811	1-Hydroxy-2-methyl-2-butenyl 4-diphosphate;	1.17.1.2	4-hydroxy-3-methylbut-2-enyl diphosphate reductase;	map00900	Terpenoid backbone biosynthesis	rcp	rsk	rpa	rru		cac	csc	cth	bli	tna		cpf	eco
		x	C00129	Isopentenyl diphosphate;	C00341	Geranyl diphosphate	2.5.1.29	farnesyltranstransferase;	map00900	Terpenoid backbone biosynthesis	rcp	rsk	rpa	rru	cau
		x	C00341	Geranyl diphosphate	C00448	trans,trans-Farnesyl diphosphate;	2.5.1.29	farnesyltranstransferase;	map00900	Terpenoid backbone biosynthesis	rcp	rsk	rpa	rru	cau
		x	C00129	Isopentenyl diphosphate;	C00353	Geranylgeranyl diphosphate;	2.5.1.29	farnesyltranstransferase;	map00900	Terpenoid backbone biosynthesis	rcp	rsk	rpa	rru	cau
		x	C00353	Geranylgeranyl diphosphate;	C05413	Phytoene	2.5.1.32	phytoene synthase;	map00906	Carotenoid biosynthesis	rcp	rsk	rpa	rru	cau
		x	C05413	Phytoene	C05414	Phytofluene	1.14.99.-	<Oxidoreductases; Acting on paired donors with incorporation of molecular oxygen; Miscellaneous>	map00906	Carotenoid biosynthesis	rcp	rsk	rpa	rru	cau
		x	C00353	Geranylgeranyl diphosphate;	C05427	Phytyl diphosphate	1.3.1.83	geranylgeranyl diphosphate reductase;	map00900	Terpenoid backbone biosynthesis	rcp	rsk	rpa	rru	cau
		x	C00129	Isopentenyl diphosphate;	C00341	Geranyl diphosphate	2.5.1.10	geranyltranstransferase;	map00900	Terpenoid backbone biosynthesis	rcp	rsk	rpa	rru	cau	cac	csc	cth	bli	tna	cbe	cpf	eco
		x	C00129	Isopentenyl diphosphate;	C00448	trans,trans-Farnesyl diphosphate;	2.5.1.29	farnesyltranstransferase;	map00900	Terpenoid backbone biosynthesis	rcp	rsk	rpa	rru	cau
		x	C00235	Dimethylallyl diphosphate;	C00341	Geranyl diphosphate	2.5.1.10	geranyltranstransferase;	map00900	Terpenoid backbone biosynthesis	rcp	rsk	rpa	rru	cau	cac	csc	cth	bli	tna	cbe	cpf	eco
		x	C00235	Dimethylallyl diphosphate;	C04432	tRNA containing 6-isopentenyladenosine	2.5.1.75	tRNA dimethylallyltransferase;	map00908	Zeatin biosynthesis	rcp	rsk	rpa	rru	cau	cac	csc	cth	bli	tna	cbe	cpf	eco
		x	C00235	Dimethylallyl diphosphate;	C00341	Geranyl diphosphate	2.5.1.29	farnesyltranstransferase;	map00900	Terpenoid backbone biosynthesis	rcp	rsk	rpa	rru	cau
		x	C00341	Geranyl diphosphate	C00448	trans,trans-Farnesyl diphosphate;	2.5.1.10	geranyltranstransferase;	map00900	Terpenoid backbone biosynthesis	rcp	rsk	rpa	rru	cau	cac	csc	cth	bli	tna	cbe	cpf	eco
		x	C00129	Isopentenyl diphosphate;	C00448	trans,trans-Farnesyl diphosphate;	2.5.1.10	geranyltranstransferase;	map00900	Terpenoid backbone biosynthesis	rcp	rsk	rpa	rru	cau	cac	csc	cth	bli	tna	cbe	cpf	eco
		x	C04501	N-Acetyl-alpha-D-glucosamine 1-phosphate	C06156	alpha-D-Glucosamine 1-phosphate;	2.3.1.157	glucosamine-1-phosphate N-acetyltransferase	map00520	Amino sugar and nucleotide sugar metabolism	rcp	rsk	rpa	rru	cau	cac	csc	cth	bli	tna	cbe	cpf	eco
		x	C00043	UDP-N-acetyl-D-glucosamine;	C04501	N-Acetyl-alpha-D-glucosamine 1-phosphate	2.7.7.23	UDP-N-acetylglucosamine diphosphorylase;	map00520	Amino sugar and nucleotide sugar metabolism	rcp	rsk	rpa	rru	cau	cac	csc	cth	bli	tna	cbe	cpf	eco
		x	C00043	UDP-N-acetyl-D-glucosamine;	C04631	UDP-N-acetyl-3-(1-carboxyvinyl)-D-glucosamine;	2.5.1.7	UDP-N-acetylglucosamine 1-carboxyvinyltransferase;	map00520; map00550	Amino sugar and nucleotide sugar metabolism; Peptidoglycan biosynthesis	rcp	rsk	rpa	rru	cau	cac	csc	cth	bli	tna	cbe	cpf	eco
		x	C01050	UDP-N-acetylmuramate;	C04631	UDP-N-acetyl-3-(1-carboxyvinyl)-D-glucosamine;	1.1.1.158	UDP-N-acetylmuramate dehydrogenase;	map00520; map00550	Amino sugar and nucleotide sugar metabolism; Peptidoglycan biosynthesis	rcp	rsk	rpa	rru	cau	cac	csc	cth	bli	tna	cbe	cpf	eco
		x	C00043	UDP-N-acetyl-D-glucosamine;	C04738	UDP-3-O-(3-hydroxytetradecanoyl)-N-acetylglucosamine;	2.3.1.129	acyl-[acyl-carrier-protein]---UDP-N-acetylglucosamine	map00540	Lipopolysaccharide biosynthesis	rcp	rsk	rpa	rru									eco
		x	C04738	UDP-3-O-(3-hydroxytetradecanoyl)-N-acetylglucosamine;	C06022	UDP-3-O-(3-hydroxytetradecanoyl)-D-glucosamine;	3.5.1.-	<Hydrolases; Acting on carbon-nitrogen bonds, other than peptide bonds; In linear amides>	map00540	Lipopolysaccharide biosynthesis	rcp	rsk	rpa	rru	cau	cac		cth	bli	tna	cbe	cpf	eco
		x	C04652	UDP-2,3-bis(3-hydroxytetradecanoyl)glucosamine;	C06022	UDP-3-O-(3-hydroxytetradecanoyl)-D-glucosamine;	2.3.1.-	<Transferases; Acyltransferases; Transferring groups other than amino-acyl groups>	map00540	Lipopolysaccharide biosynthesis	rcp	rsk	rpa	rru	cau	cac			bli	tna	cbe	cpf	eco
		x	C04652	UDP-2,3-bis(3-hydroxytetradecanoyl)glucosamine;	C04824	2,3-Bis(3-hydroxytetradecanoyl)-beta-D-glucosaminyl 1-phosphate;	3.6.1.-	<Hydrolases; Acting on acid anhydrides; In phosphorus-containing anhydrides>	map00540	Lipopolysaccharide biosynthesis	rcp	rsk	rpa	rru	cau	cac	csc	cth	bli	tna	cbe	cpf	eco
		x	C04652	UDP-2,3-bis(3-hydroxytetradecanoyl)glucosamine;	C04932	2,3,2',3'-Tetrakis(3-hydroxytetradecanoyl)-D-glucosaminyl-1,6-beta-	2.4.1.182	lipid-A-disaccharide synthase	map00540	Lipopolysaccharide biosynthesis	rcp	rsk	rpa	rru									eco
		x	C04919	2,3,2'3'-Tetrakis(3-hydroxytetradecanoyl)-D-glucosaminyl-1,6-beta-D-	C04932	2,3,2',3'-Tetrakis(3-hydroxytetradecanoyl)-D-glucosaminyl-1,6-beta-	2.7.1.130	tetraacyldisaccharide 4'-kinase;	map00540	Lipopolysaccharide biosynthesis	rcp	rsk	rpa	rru									eco
		x	C04919	2,3,2'3'-Tetrakis(3-hydroxytetradecanoyl)-D-glucosaminyl-1,6-beta-D-	C06024	3-Deoxy-D-manno-octulosonyl-lipid IV(A);	2.-.-.-	<Transferases>	map00540	Lipopolysaccharide biosynthesis	rcp	rsk	rpa	rru	cau	cac	csc	cth	bli	tna	cbe	cpf	eco
		x	C04121	CMP-3-deoxy-D-manno-octulosonate;	C06024	3-Deoxy-D-manno-octulosonyl-lipid IV(A);	2.-.-.-	<Transferases>	map00540	Lipopolysaccharide biosynthesis	rcp	rsk	rpa	rru	cau	cac	csc	cth	bli	tna	cbe	cpf	eco
		x	C01187	3-Deoxy-D-manno-octulosonate;	C04121	CMP-3-deoxy-D-manno-octulosonate;	2.7.7.38	3-deoxy-manno-octulosonate cytidylyltransferase;	map00540	Lipopolysaccharide biosynthesis	rcp	rsk	rpa	rru									eco
		x	C06024	3-Deoxy-D-manno-octulosonyl-lipid IV(A);	C06025	Di[3-deoxy-D-manno-octulosonyl]-lipid IV(A);	2.-.-.-	<Transferases>	map00540	Lipopolysaccharide biosynthesis	rcp	rsk	rpa	rru	cau	cac	csc	cth	bli	tna	cbe	cpf	eco
		x	C06025	Di[3-deoxy-D-manno-octulosonyl]-lipid IV(A);	C06251	Lauroyl-KDO2-lipid IV(A)	2.3.1.-	<Transferases; Acyltransferases; Transferring groups other than amino-acyl groups>	map00540	Lipopolysaccharide biosynthesis	rcp	rsk	rpa	rru	cau	cac			bli	tna	cbe	cpf	eco
		x	C06026	Di[3-deoxy-D-manno-octulosonyl]-lipid A;	C06251	Lauroyl-KDO2-lipid IV(A)	2.3.1.-	<Transferases; Acyltransferases; Transferring groups other than amino-acyl groups>	map00540	Lipopolysaccharide biosynthesis	rcp	rsk	rpa	rru	cau	cac			bli	tna	cbe	cpf	eco
		x	C04121	CMP-3-deoxy-D-manno-octulosonate;	C06025	Di[3-deoxy-D-manno-octulosonyl]-lipid IV(A);	2.-.-.-	<Transferases>	map00540	Lipopolysaccharide biosynthesis	rcp	rsk	rpa	rru	cau	cac	csc	cth	bli	tna	cbe	cpf	eco
[truncated: 7,987 more rows]
