# Supplementary material for: NIBBS-Search for Fast and Accurate Prediction of Phenotype-Biased Metabolic Systems
Source: PLoS Comput Biol. 2012 May 10;8(5):e1002490. doi: 10.1371/journal.pcbi.1002490 (PMC3349732; doi:10.1371/journal.pcbi.1002490)
Supplement: Table S8 — NIBBS-Search results for the light fermentation, hydrogen production phenotype versus hydrogen non-production organisms. This file consists for NIBBS-Search results when using light fermentation as target phenotype and hydrogen non-producing organisms set was used as the “negative set.” (TXT) [file pcbi.1002490.s008.txt]

Subsystem ID	Bias Score	Edge Type	Compound ID	Compound Name	Compound ID	Compound Name	EC Number	Enzyme Name	Pathway IDs	Pathway Names	Positive Instances					Negative Instances
Subsystem 1	2.2893772893772894E-4										rcp	rsk	rpa	rru	cau
		i	C05754	trans-Dec-2-enoyl-[acp];	C05755	Decanoyl-[acp];	1.3.1.9	enoyl-[acyl-carrier-protein] reductase (NADH);	map00061	Fatty acid biosynthesis	rcp	rsk	rpa	rru	cau							abn	aci		sab	bbr
		s	C00131	dATP;	C00206	dADP;	2.7.1.40	pyruvate kinase;	map00230	Purine metabolism	rcp	rsk	rpa	rru	cau	blo	lca	lac	dal	dat	bad			vco	sab	bbr
		s	C05752	Octanoyl-[acp];	C16236	Protein N6-(octanoyl)lysine	2.3.1.181	lipoyl(octanoyl) transferase;	map00785	Lipoic acid metabolism	rcp	rsk	rpa	rru	cau					dat		abn	aci	vco		bbr
		s	C00385	Xanthine	C00655	Xanthosine 5'-phosphate;	2.4.2.22	xanthine phosphoribosyltransferase;	map00230	Purine metabolism	rcp	rsk	rpa	rru	cau	blo	lca	lac		dat	bad	abn	aci	vco	sab
		x	C00206	dADP;	C00360	dAMP;	2.7.4.3	adenylate kinase;	map00230	Purine metabolism	rcp	rsk	rpa	rru	cau	blo	lca	lac	dal	dat	bad	abn	aci	vco	sab	bbr
		x	C00130	IMP;	C00655	Xanthosine 5'-phosphate;	1.1.1.205	IMP dehydrogenase;	map00230	Purine metabolism	rcp	rsk	rpa	rru	cau	blo	lca	lac	dal	dat	bad	abn	aci	vco	sab	bbr
		x	C05755	Decanoyl-[acp];	C05756	3-Oxododecanoyl-[acp];	2.3.1.179	beta-ketoacyl-acyl-carrier-protein synthase II;	map00061	Fatty acid biosynthesis	rcp	rsk	rpa	rru	cau		lca		dal				aci	vco	sab	bbr
		x	C01209	Malonyl-[acyl-carrier protein]	C05756	3-Oxododecanoyl-[acp];	2.3.1.-	<Transferases; Acyltransferases; Transferring groups other than amino-acyl groups>	map00061	Fatty acid biosynthesis	rcp	rsk	rpa	rru	cau	blo	lca	lac	dal	dat	bad	abn	aci	vco	sab	bbr
		x	C01209	Malonyl-[acyl-carrier protein]	C05750	3-Oxooctanoyl-[acp];	2.3.1.-	<Transferases; Acyltransferases; Transferring groups other than amino-acyl groups>	map00061	Fatty acid biosynthesis	rcp	rsk	rpa	rru	cau	blo	lca	lac	dal	dat	bad	abn	aci	vco	sab	bbr
		x	C01209	Malonyl-[acyl-carrier protein]	C05762	3-Oxohexadecanoyl-[acp];	2.3.1.179	beta-ketoacyl-acyl-carrier-protein synthase II;	map00061	Fatty acid biosynthesis	rcp	rsk	rpa	rru	cau		lca		dal				aci	vco	sab	bbr
		x	C05752	Octanoyl-[acp];	C05753	3-Oxodecanoyl-[acp];	2.3.1.179	beta-ketoacyl-acyl-carrier-protein synthase II;	map00061	Fatty acid biosynthesis	rcp	rsk	rpa	rru	cau		lca		dal				aci	vco	sab	bbr
		x	C04633	(3R)-3-Hydroxypalmitoyl-[acyl-carrier protein];	C05762	3-Oxohexadecanoyl-[acp];	2.3.1.-	<Transferases; Acyltransferases; Transferring groups other than amino-acyl groups>	map00061	Fatty acid biosynthesis	rcp	rsk	rpa	rru	cau	blo	lca	lac	dal	dat	bad	abn	aci	vco	sab	bbr
		x	C04633	(3R)-3-Hydroxypalmitoyl-[acyl-carrier protein];	C05763	trans-Hexadec-2-enoyl-[acp];	4.2.1.-	<Lyases; Carbon-oxygen lyases; Hydro-lyases>	map00061	Fatty acid biosynthesis	rcp	rsk	rpa	rru	cau		lca		dal			abn	aci	vco	sab	bbr
		x	C01209	Malonyl-[acyl-carrier protein]	C05753	3-Oxodecanoyl-[acp];	2.3.1.-	<Transferases; Acyltransferases; Transferring groups other than amino-acyl groups>	map00061	Fatty acid biosynthesis	rcp	rsk	rpa	rru	cau	blo	lca	lac	dal	dat	bad	abn	aci	vco	sab	bbr
		x	C01209	Malonyl-[acyl-carrier protein]	C05744	Acetoacetyl-[acp];	2.3.1.-	<Transferases; Acyltransferases; Transferring groups other than amino-acyl groups>	map00061	Fatty acid biosynthesis	rcp	rsk	rpa	rru	cau	blo	lca	lac	dal	dat	bad	abn	aci	vco	sab	bbr
		x	C03939	Acetyl-[acyl-carrier protein]	C05744	Acetoacetyl-[acp];	2.3.1.-	<Transferases; Acyltransferases; Transferring groups other than amino-acyl groups>	map00061	Fatty acid biosynthesis	rcp	rsk	rpa	rru	cau	blo	lca	lac	dal	dat	bad	abn	aci	vco	sab	bbr
		x	C00024	Acetyl-CoA;	C03939	Acetyl-[acyl-carrier protein]	2.3.1.-	<Transferases; Acyltransferases; Transferring groups other than amino-acyl groups>	map00061	Fatty acid biosynthesis	rcp	rsk	rpa	rru	cau	blo	lca	lac	dal	dat	bad	abn	aci	vco	sab	bbr
		x	C00024	Acetyl-CoA;	C03939	Acetyl-[acyl-carrier protein]	2.3.1.180	beta-ketoacyl-acyl-carrier-protein synthase III;	map00061	Fatty acid biosynthesis	rcp	rsk	rpa	rru	cau		lca		dal	dat		abn	aci	vco	sab	bbr
		x	C00024	Acetyl-CoA;	C00083	Malonyl-CoA;	6.4.1.2	acetyl-CoA carboxylase;	map00061; map00253; map00620; map00640	Fatty acid biosynthesis; Tetracycline biosynthesis; Pyruvate metabolism; Propanoate metabolism	rcp	rsk	rpa	rru	cau		lca		dal			abn	aci	vco	sab	bbr
		x	C01209	Malonyl-[acyl-carrier protein]	C05753	3-Oxodecanoyl-[acp];	2.3.1.179	beta-ketoacyl-acyl-carrier-protein synthase II;	map00061	Fatty acid biosynthesis	rcp	rsk	rpa	rru	cau		lca		dal				aci	vco	sab	bbr
		x	C04620	(3R)-3-Hydroxyoctanoyl-[acyl-carrier protein];	C05750	3-Oxooctanoyl-[acp];	2.3.1.-	<Transferases; Acyltransferases; Transferring groups other than amino-acyl groups>	map00061	Fatty acid biosynthesis	rcp	rsk	rpa	rru	cau	blo	lca	lac	dal	dat	bad	abn	aci	vco	sab	bbr
		x	C04620	(3R)-3-Hydroxyoctanoyl-[acyl-carrier protein];	C05751	trans-Oct-2-enoyl-[acp];	2.3.1.-	<Transferases; Acyltransferases; Transferring groups other than amino-acyl groups>	map00061	Fatty acid biosynthesis	rcp	rsk	rpa	rru	cau	blo	lca	lac	dal	dat	bad	abn	aci	vco	sab	bbr
		x	C05754	trans-Dec-2-enoyl-[acp];	C05755	Decanoyl-[acp];	2.3.1.-	<Transferases; Acyltransferases; Transferring groups other than amino-acyl groups>	map00061	Fatty acid biosynthesis	rcp	rsk	rpa	rru	cau	blo	lca	lac	dal	dat	bad	abn	aci	vco	sab	bbr
		x	C01209	Malonyl-[acyl-carrier protein]	C05759	3-Oxotetradecanoyl-[acp];	2.3.1.179	beta-ketoacyl-acyl-carrier-protein synthase II;	map00061	Fatty acid biosynthesis	rcp	rsk	rpa	rru	cau		lca		dal				aci	vco	sab	bbr
		x	C04688	(3R)-3-Hydroxytetradecanoyl-[acyl-carrier protein];	C05759	3-Oxotetradecanoyl-[acp];	2.3.1.-	<Transferases; Acyltransferases; Transferring groups other than amino-acyl groups>	map00061	Fatty acid biosynthesis	rcp	rsk	rpa	rru	cau	blo	lca	lac	dal	dat	bad	abn	aci	vco	sab	bbr
		x	C05223	Dodecanoyl-[acyl-carrier protein];	C05759	3-Oxotetradecanoyl-[acp];	2.3.1.179	beta-ketoacyl-acyl-carrier-protein synthase II;	map00061	Fatty acid biosynthesis	rcp	rsk	rpa	rru	cau		lca		dal				aci	vco	sab	bbr
		x	C05749	Hexanoyl-[acp];	C05750	3-Oxooctanoyl-[acp];	2.3.1.179	beta-ketoacyl-acyl-carrier-protein synthase II;	map00061	Fatty acid biosynthesis	rcp	rsk	rpa	rru	cau		lca		dal				aci	vco	sab	bbr
		x	C05748	trans-Hex-2-enoyl-[acp];	C05749	Hexanoyl-[acp];	2.3.1.-	<Transferases; Acyltransferases; Transferring groups other than amino-acyl groups>	map00061	Fatty acid biosynthesis	rcp	rsk	rpa	rru	cau	blo	lca	lac	dal	dat	bad	abn	aci	vco	sab	bbr
		x	C01209	Malonyl-[acyl-carrier protein]	C05759	3-Oxotetradecanoyl-[acp];	2.3.1.-	<Transferases; Acyltransferases; Transferring groups other than amino-acyl groups>	map00061	Fatty acid biosynthesis	rcp	rsk	rpa	rru	cau	blo	lca	lac	dal	dat	bad	abn	aci	vco	sab	bbr
		x	C05748	trans-Hex-2-enoyl-[acp];	C05749	Hexanoyl-[acp];	1.3.1.9	enoyl-[acyl-carrier-protein] reductase (NADH);	map00061	Fatty acid biosynthesis	rcp	rsk	rpa	rru	cau							abn	aci		sab	bbr
		x	C03939	Acetyl-[acyl-carrier protein]	C05744	Acetoacetyl-[acp];	2.3.1.179	beta-ketoacyl-acyl-carrier-protein synthase II;	map00061	Fatty acid biosynthesis	rcp	rsk	rpa	rru	cau		lca		dal				aci	vco	sab	bbr
		x	C03939	Acetyl-[acyl-carrier protein]	C05744	Acetoacetyl-[acp];	2.3.1.180	beta-ketoacyl-acyl-carrier-protein synthase III;	map00061	Fatty acid biosynthesis	rcp	rsk	rpa	rru	cau		lca		dal	dat		abn	aci	vco	sab	bbr
		x	C05756	3-Oxododecanoyl-[acp];	C05757	(R)-3-Hydroxydodecanoyl-[acp];	2.3.1.-	<Transferases; Acyltransferases; Transferring groups other than amino-acyl groups>	map00061	Fatty acid biosynthesis	rcp	rsk	rpa	rru	cau	blo	lca	lac	dal	dat	bad	abn	aci	vco	sab	bbr
		x	C05757	(R)-3-Hydroxydodecanoyl-[acp];	C05758	trans-Dodec-2-enoyl-[acp];	2.3.1.-	<Transferases; Acyltransferases; Transferring groups other than amino-acyl groups>	map00061	Fatty acid biosynthesis	rcp	rsk	rpa	rru	cau	blo	lca	lac	dal	dat	bad	abn	aci	vco	sab	bbr
		x	C05757	(R)-3-Hydroxydodecanoyl-[acp];	C05758	trans-Dodec-2-enoyl-[acp];	4.2.1.-	<Lyases; Carbon-oxygen lyases; Hydro-lyases>	map00061	Fatty acid biosynthesis	rcp	rsk	rpa	rru	cau		lca		dal			abn	aci	vco	sab	bbr
		x	C05763	trans-Hexadec-2-enoyl-[acp];	C05764	Hexadecanoyl-[acp];	1.3.1.9	enoyl-[acyl-carrier-protein] reductase (NADH);	map00061	Fatty acid biosynthesis	rcp	rsk	rpa	rru	cau							abn	aci		sab	bbr
		x	C00130	IMP;	C04734	1-(5'-Phosphoribosyl)-5-formamido-4-imidazolecarboxamide;	3.5.4.10	IMP cyclohydrolase;	map00230	Purine metabolism	rcp	rsk	rpa	rru	cau	blo	lca	lac	dal	dat	bad	abn	aci	vco	sab	bbr
		x	C01209	Malonyl-[acyl-carrier protein]	C05756	3-Oxododecanoyl-[acp];	2.3.1.179	beta-ketoacyl-acyl-carrier-protein synthase II;	map00061	Fatty acid biosynthesis	rcp	rsk	rpa	rru	cau		lca		dal				aci	vco	sab	bbr
		x	C04633	(3R)-3-Hydroxypalmitoyl-[acyl-carrier protein];	C05763	trans-Hexadec-2-enoyl-[acp];	2.3.1.-	<Transferases; Acyltransferases; Transferring groups other than amino-acyl groups>	map00061	Fatty acid biosynthesis	rcp	rsk	rpa	rru	cau	blo	lca	lac	dal	dat	bad	abn	aci	vco	sab	bbr
		x	C05749	Hexanoyl-[acp];	C05750	3-Oxooctanoyl-[acp];	2.3.1.-	<Transferases; Acyltransferases; Transferring groups other than amino-acyl groups>	map00061	Fatty acid biosynthesis	rcp	rsk	rpa	rru	cau	blo	lca	lac	dal	dat	bad	abn	aci	vco	sab	bbr
		x	C00024	Acetyl-CoA;	C00083	Malonyl-CoA;	6.3.4.14	biotin carboxylase;	map00061	Fatty acid biosynthesis	rcp	rsk	rpa	rru	cau	blo	lca		dal		bad	abn	aci	vco	sab	bbr
		x	C00083	Malonyl-CoA;	C01209	Malonyl-[acyl-carrier protein]	2.3.1.39	[acyl-carrier-protein] S-malonyltransferase;	map00061	Fatty acid biosynthesis	rcp	rsk	rpa	rru	cau		lca		dal			abn	aci	vco	sab	bbr
		x	C01209	Malonyl-[acyl-carrier protein]	C05746	3-Oxohexanoyl-[acp];	2.3.1.-	<Transferases; Acyltransferases; Transferring groups other than amino-acyl groups>	map00061	Fatty acid biosynthesis	rcp	rsk	rpa	rru	cau	blo	lca	lac	dal	dat	bad	abn	aci	vco	sab	bbr
		x	C05746	3-Oxohexanoyl-[acp];	C05747	(R)-3-Hydroxyhexanoyl-[acp];	1.1.1.100	3-oxoacyl-[acyl-carrier-protein] reductase;	map00061	Fatty acid biosynthesis	rcp	rsk	rpa	rru	cau	blo	lca	lac	dal	dat		abn	aci	vco	sab	bbr
		x	C05755	Decanoyl-[acp];	C05756	3-Oxododecanoyl-[acp];	2.3.1.-	<Transferases; Acyltransferases; Transferring groups other than amino-acyl groups>	map00061	Fatty acid biosynthesis	rcp	rsk	rpa	rru	cau	blo	lca	lac	dal	dat	bad	abn	aci	vco	sab	bbr
		x	C00024	Acetyl-CoA;	C00332	Acetoacetyl-CoA;	2.3.1.9	acetyl-CoA C-acetyltransferase;	map00071; map00072; map00280; map00310; map00380; map00620; map00632; map00640; map00650; map00900	Fatty acid metabolism; Synthesis and degradation of ketone bodies; Valine, leucine and isoleucine degradation; Lysine degradation; Tryptophan metabolism; Pyruvate metabolism; Benzoate degradation via CoA ligation; Propanoate metabolism; Butanoate metabolism; Terpenoid backbone biosynthesis	rcp	rsk	rpa	rru	cau		lca	lac	dal	dat		abn	aci	vco	sab	bbr
		x	C05747	(R)-3-Hydroxyhexanoyl-[acp];	C05748	trans-Hex-2-enoyl-[acp];	2.3.1.-	<Transferases; Acyltransferases; Transferring groups other than amino-acyl groups>	map00061	Fatty acid biosynthesis	rcp	rsk	rpa	rru	cau	blo	lca	lac	dal	dat	bad	abn	aci	vco	sab	bbr
		x	C00022	Pyruvate;	C00024	Acetyl-CoA;	2.3.1.12	dihydrolipoyllysine-residue acetyltransferase;	map00010; map00020; map00620	Glycolysis / Gluconeogenesis; Citrate cycle (TCA cycle); Pyruvate metabolism	rcp	rsk	rpa	rru	cau		lca			dat		abn	aci	vco	sab	bbr
		x	C00022	Pyruvate;	C00204	2-Dehydro-3-deoxy-D-gluconate;	4.2.1.-	<Lyases; Carbon-oxygen lyases; Hydro-lyases>	map00030; map00040	Pentose phosphate pathway; Pentose and glucuronate interconversions	rcp	rsk	rpa	rru	cau		lca		dal			abn	aci	vco	sab	bbr
		x	C01209	Malonyl-[acyl-carrier protein]	C05746	3-Oxohexanoyl-[acp];	2.3.1.179	beta-ketoacyl-acyl-carrier-protein synthase II;	map00061	Fatty acid biosynthesis	rcp	rsk	rpa	rru	cau		lca		dal				aci	vco	sab	bbr
		x	C04688	(3R)-3-Hydroxytetradecanoyl-[acyl-carrier protein];	C05760	trans-Tetradec-2-enoyl-[acp];	2.3.1.-	<Transferases; Acyltransferases; Transferring groups other than amino-acyl groups>	map00061	Fatty acid biosynthesis	rcp	rsk	rpa	rru	cau	blo	lca	lac	dal	dat	bad	abn	aci	vco	sab	bbr
		x	C05760	trans-Tetradec-2-enoyl-[acp];	C05761	Tetradecanoyl-[acp];	2.3.1.-	<Transferases; Acyltransferases; Transferring groups other than amino-acyl groups>	map00061	Fatty acid biosynthesis	rcp	rsk	rpa	rru	cau	blo	lca	lac	dal	dat	bad	abn	aci	vco	sab	bbr
		x	C16236	Protein N6-(octanoyl)lysine	C16237	Protein N6-(lipoyl)lysine	2.8.1.8	lipoyl synthase;	map00785	Lipoic acid metabolism	rcp	rsk	rpa	rru	cau					dat		abn	aci	vco	sab	bbr
		x	C05751	trans-Oct-2-enoyl-[acp];	C05752	Octanoyl-[acp];	2.3.1.-	<Transferases; Acyltransferases; Transferring groups other than amino-acyl groups>	map00061	Fatty acid biosynthesis	rcp	rsk	rpa	rru	cau	blo	lca	lac	dal	dat	bad	abn	aci	vco	sab	bbr
		x	C04620	(3R)-3-Hydroxyoctanoyl-[acyl-carrier protein];	C05751	trans-Oct-2-enoyl-[acp];	4.2.1.-	<Lyases; Carbon-oxygen lyases; Hydro-lyases>	map00061	Fatty acid biosynthesis	rcp	rsk	rpa	rru	cau		lca		dal			abn	aci	vco	sab	bbr
		x	C00022	Pyruvate;	C05125	2-(alpha-Hydroxyethyl)thiamine diphosphate;	1.2.4.1	pyruvate dehydrogenase (acetyl-transferring);	map00010; map00020; map00290; map00620; map00650	Glycolysis / Gluconeogenesis; Citrate cycle (TCA cycle); Valine, leucine and isoleucine biosynthesis; Pyruvate metabolism; Butanoate metabolism	rcp	rsk	rpa	rru	cau		lca			dat		abn	aci	vco	sab	bbr
		x	C05125	2-(alpha-Hydroxyethyl)thiamine diphosphate;	C06006	(S)-2-Aceto-2-hydroxybutanoate;	2.2.1.6	acetolactate synthase;	map00290	Valine, leucine and isoleucine biosynthesis	rcp	rsk	rpa	rru	cau	blo	lca		dal	dat	bad	abn	aci	vco	sab	bbr
		x	C06006	(S)-2-Aceto-2-hydroxybutanoate;	C06007	(R)-2,3-Dihydroxy-3-methylpentanoate;	1.1.1.86	ketol-acid reductoisomerase;	map00290	Valine, leucine and isoleucine biosynthesis	rcp	rsk	rpa	rru	cau	blo			dal	dat	bad	abn	aci	vco	sab	bbr
		x	C00671	(S)-3-Methyl-2-oxopentanoic acid;	C06007	(R)-2,3-Dihydroxy-3-methylpentanoate;	4.2.1.9	dihydroxy-acid dehydratase;	map00290	Valine, leucine and isoleucine biosynthesis	rcp	rsk	rpa	rru	cau	blo			dal	dat	bad	abn	aci	vco	sab	bbr
		x	C00109	2-Oxobutanoate;	C06006	(S)-2-Aceto-2-hydroxybutanoate;	2.2.1.6	acetolactate synthase;	map00290	Valine, leucine and isoleucine biosynthesis	rcp	rsk	rpa	rru	cau	blo	lca		dal	dat	bad	abn	aci	vco	sab	bbr
		x	C00109	2-Oxobutanoate;	C00188	L-Threonine;	4.3.1.19	threonine ammonia-lyase;	map00260; map00290	Glycine, serine and threonine metabolism; Valine, leucine and isoleucine biosynthesis	rcp	rsk	rpa	rru	cau	blo	lca				bad	abn	aci	vco	sab	bbr
		x	C00407	L-Isoleucine;	C00671	(S)-3-Methyl-2-oxopentanoic acid;	2.6.1.42	branched-chain-amino-acid transaminase;	map00280; map00290; map00966	Valine, leucine and isoleucine degradation; Valine, leucine and isoleucine biosynthesis; Glucosinolate biosynthesis	rcp	rsk	rpa	rru	cau	blo	lca	lac	dal	dat	bad	abn	aci	vco	sab	bbr
		x	C00022	Pyruvate;	C05125	2-(alpha-Hydroxyethyl)thiamine diphosphate;	2.2.1.6	acetolactate synthase;	map00290; map00650	Valine, leucine and isoleucine biosynthesis; Butanoate metabolism	rcp	rsk	rpa	rru	cau	blo	lca		dal	dat	bad	abn	aci	vco	sab	bbr
		x	C04688	(3R)-3-Hydroxytetradecanoyl-[acyl-carrier protein];	C05760	trans-Tetradec-2-enoyl-[acp];	4.2.1.-	<Lyases; Carbon-oxygen lyases; Hydro-lyases>	map00061	Fatty acid biosynthesis	rcp	rsk	rpa	rru	cau		lca		dal			abn	aci	vco	sab	bbr
		x	C01209	Malonyl-[acyl-carrier protein]	C05744	Acetoacetyl-[acp];	2.3.1.179	beta-ketoacyl-acyl-carrier-protein synthase II;	map00061	Fatty acid biosynthesis	rcp	rsk	rpa	rru	cau		lca		dal				aci	vco	sab	bbr
		x	C00204	2-Dehydro-3-deoxy-D-gluconate;	C00577	D-Glyceraldehyde	4.2.1.-	<Lyases; Carbon-oxygen lyases; Hydro-lyases>	map00030	Pentose phosphate pathway	rcp	rsk	rpa	rru	cau		lca		dal			abn	aci	vco	sab	bbr
		x	C05752	Octanoyl-[acp];	C16239	Lipoyl-[acp];	2.8.1.8	lipoyl synthase;	map00785	Lipoic acid metabolism	rcp	rsk	rpa	rru	cau					dat		abn	aci	vco	sab	bbr
		x	C00037	Glycine;	C00188	L-Threonine;	4.1.2.5	threonine aldolase;	map00260	Glycine, serine and threonine metabolism	rcp	rsk	rpa	rru	cau	blo				dat	bad			vco	sab	bbr
		x	C00037	Glycine;	C01419	Cys-Gly;	3.4.11.1	leucyl aminopeptidase;	map00480	Glutathione metabolism	rcp	rsk	rpa	rru	cau				dal	dat		abn	aci	vco	sab	bbr
		x	C00097	L-Cysteine;	C01419	Cys-Gly;	3.4.11.1	leucyl aminopeptidase;	map00480	Glutathione metabolism	rcp	rsk	rpa	rru	cau				dal	dat		abn	aci	vco	sab	bbr
		x	C00022	Pyruvate;	C00074	Phosphoenolpyruvate;	2.7.1.40	pyruvate kinase;	map00010; map00620; map00710	Glycolysis / Gluconeogenesis; Pyruvate metabolism; Carbon fixation in photosynthetic organisms	rcp	rsk	rpa	rru	cau	blo	lca	lac	dal	dat	bad			vco	sab	bbr
		x	C01209	Malonyl-[acyl-carrier protein]	C05750	3-Oxooctanoyl-[acp];	2.3.1.179	beta-ketoacyl-acyl-carrier-protein synthase II;	map00061	Fatty acid biosynthesis	rcp	rsk	rpa	rru	cau		lca		dal				aci	vco	sab	bbr
		x	C00024	Acetyl-CoA;	C00158	Citrate;	2.3.3.1	citrate (Si)-synthase;	map00020; map00630	Citrate cycle (TCA cycle); Glyoxylate and dicarboxylate metabolism	rcp	rsk	rpa	rru	cau	blo			dal	dat	bad	abn	aci	vco	sab	bbr
		x	C00158	Citrate;	C00417	cis-Aconitate;	4.2.1.3	aconitate hydratase;	map00020; map00630; map00720	Citrate cycle (TCA cycle); Glyoxylate and dicarboxylate metabolism; Reductive carboxylate cycle (CO2 fixation)	rcp	rsk	rpa	rru	cau	blo			dal	dat	bad	abn	aci	vco	sab	bbr
		x	C05125	2-(alpha-Hydroxyethyl)thiamine diphosphate;	C06010	(S)-2-Acetolactate;	2.2.1.6	acetolactate synthase;	map00290	Valine, leucine and isoleucine biosynthesis	rcp	rsk	rpa	rru	cau	blo	lca		dal	dat	bad	abn	aci	vco	sab	bbr
		x	C04272	(R)-2,3-Dihydroxy-3-methylbutanoate;	C06010	(S)-2-Acetolactate;	1.1.1.86	ketol-acid reductoisomerase;	map00290	Valine, leucine and isoleucine biosynthesis	rcp	rsk	rpa	rru	cau	blo			dal	dat	bad	abn	aci	vco	sab	bbr
		x	C00141	3-Methyl-2-oxobutanoic acid;	C04272	(R)-2,3-Dihydroxy-3-methylbutanoate;	4.2.1.9	dihydroxy-acid dehydratase;	map00290	Valine, leucine and isoleucine biosynthesis	rcp	rsk	rpa	rru	cau	blo			dal	dat	bad	abn	aci	vco	sab	bbr
		x	C00141	3-Methyl-2-oxobutanoic acid;	C02504	(2S)-2-Isopropylmalate;	2.3.3.13	2-isopropylmalate synthase;	map00290	Valine, leucine and isoleucine biosynthesis	rcp	rsk	rpa	rru	cau	blo			dal	dat	bad	abn	aci	vco	sab	bbr
		x	C00141	3-Methyl-2-oxobutanoic acid;	C00183	L-Valine;	2.6.1.42	branched-chain-amino-acid transaminase;	map00280; map00290; map00770; map00966	Valine, leucine and isoleucine degradation; Valine, leucine and isoleucine biosynthesis; Pantothenate and CoA biosynthesis; Glucosinolate biosynthesis	rcp	rsk	rpa	rru	cau	blo	lca	lac	dal	dat	bad	abn	aci	vco	sab	bbr
		x	C00022	Pyruvate;	C00024	Acetyl-CoA;	1.8.1.4	dihydrolipoyl dehydrogenase;	map00010; map00020; map00620	Glycolysis / Gluconeogenesis; Citrate cycle (TCA cycle); Pyruvate metabolism	rcp	rsk	rpa	rru	cau	blo	lca			dat	bad	abn	aci	vco	sab	bbr
		x	C00036	Oxaloacetate;	C00158	Citrate;	2.3.3.1	citrate (Si)-synthase;	map00020; map00630	Citrate cycle (TCA cycle); Glyoxylate and dicarboxylate metabolism	rcp	rsk	rpa	rru	cau	blo			dal	dat	bad	abn	aci	vco	sab	bbr
		x	C00036	Oxaloacetate;	C00049	L-Aspartate;	2.6.1.1	aspartate transaminase;	map00250; map00710	Alanine, aspartate and glutamate metabolism; Carbon fixation in photosynthetic organisms	rcp	rsk	rpa	rru	cau	blo			dal	dat	bad	abn	aci	vco		bbr
		x	C00049	L-Aspartate;	C05840	Iminoaspartate;	1.4.3.16	L-aspartate oxidase;	map00760	Nicotinate and nicotinamide metabolism	rcp	rsk	rpa	rru	cau	blo			dal			abn	aci	vco
		x	C00049	L-Aspartate;	C03082	4-Phospho-L-aspartate;	2.7.2.4	aspartate kinase;	map00260; map00270; map00300	Glycine, serine and threonine metabolism; Cysteine and methionine metabolism; Lysine biosynthesis	rcp	rsk	rpa	rru	cau	blo	lca	lac	dal	dat	bad	abn	aci	vco	sab	bbr
		x	C00441	L-Aspartate 4-semialdehyde;	C03082	4-Phospho-L-aspartate;	1.2.1.11	aspartate-semialdehyde dehydrogenase;	map00260; map00270; map00300	Glycine, serine and threonine metabolism; Cysteine and methionine metabolism; Lysine biosynthesis	rcp	rsk	rpa	rru	cau	blo	lca	lac	dal	dat	bad	abn	aci	vco	sab	bbr
		x	C00441	L-Aspartate 4-semialdehyde;	C03340	L-2,3-Dihydrodipicolinate;	4.2.1.52	dihydrodipicolinate synthase;	map00300	Lysine biosynthesis	rcp	rsk	rpa	rru	cau	blo	lca	lac	dal	dat	bad	abn	aci	vco	sab	bbr
		x	C00025	L-Glutamate;	C00049	L-Aspartate;	2.6.1.1	aspartate transaminase;	map00250; map00330	Alanine, aspartate and glutamate metabolism; Arginine and proline metabolism	rcp	rsk	rpa	rru	cau	blo			dal	dat	bad	abn	aci	vco		bbr
		x	C00025	L-Glutamate;	C00026	2-Oxoglutarate;	2.6.1.1	aspartate transaminase;	map00250	Alanine, aspartate and glutamate metabolism	rcp	rsk	rpa	rru	cau	blo			dal	dat	bad	abn	aci	vco		bbr
		x	C00025	L-Glutamate;	C00624	N-Acetyl-L-glutamate;	2.3.1.1	amino-acid N-acetyltransferase;	map00330	Arginine and proline metabolism	rcp	rsk	rpa	rru	cau	blo			dal	dat	bad	abn	aci	vco	sab	bbr
		x	C00624	N-Acetyl-L-glutamate;	C04133	N-Acetyl-L-glutamate 5-phosphate;	2.7.2.8	acetylglutamate kinase;	map00330	Arginine and proline metabolism	rcp	rsk	rpa	rru	cau	blo			dal	dat	bad	abn	aci	vco	sab	bbr
		x	C00036	Oxaloacetate;	C00149	(S)-Malate;	1.1.1.37	malate dehydrogenase;	map00020; map00620; map00630; map00710; map00720	Citrate cycle (TCA cycle); Pyruvate metabolism; Glyoxylate and dicarboxylate metabolism; Carbon fixation in photosynthetic organisms; Reductive carboxylate cycle (CO2 fixation)	rcp	rsk	rpa	rru	cau				dal			abn	aci	vco		bbr
		x	C00122	Fumarate;	C00149	(S)-Malate;	4.2.1.2	fumarate hydratase;	map00020; map00720	Citrate cycle (TCA cycle); Reductive carboxylate cycle (CO2 fixation)	rcp	rsk	rpa	rru	cau		lca	lac	dal	dat		abn	aci	vco	sab	bbr
		x	C00049	L-Aspartate;	C03406	N-(L-Arginino)succinate;	6.3.4.5	argininosuccinate synthase;	map00250; map00330	Alanine, aspartate and glutamate metabolism; Arginine and proline metabolism	rcp	rsk	rpa	rru	cau	blo	lca		dal	dat	bad	abn	aci	vco	sab	bbr
		x	C00042	Succinate;	C00122	Fumarate;	1.3.99.1	succinate dehydrogenase;	map00020; map00190; map00632; map00650; map00720	Citrate cycle (TCA cycle); Oxidative phosphorylation; Benzoate degradation via CoA ligation; Butanoate metabolism; Reductive carboxylate cycle (CO2 fixation)	rcp	rsk	rpa	rru	cau	blo	lca	lac	dal	dat	bad	abn	aci	vco	sab	bbr
		x	C00042	Succinate;	C00091	Succinyl-CoA;	6.2.1.5	succinate---CoA ligase (ADP-forming);	map00020; map00640; map00720	Citrate cycle (TCA cycle); Propanoate metabolism; Reductive carboxylate cycle (CO2 fixation)	rcp	rsk	rpa	rru	cau	blo			dal	dat	bad	abn	aci	vco	sab	bbr
		x	C00091	Succinyl-CoA;	C01213	(R)-Methylmalonyl-CoA;	5.4.99.2	methylmalonyl-CoA mutase;	map00280; map00640	Valine, leucine and isoleucine degradation; Propanoate metabolism	rcp	rsk	rpa	rru	cau				dal	dat
		x	C00042	Succinate;	C00232	Succinate semialdehyde;	1.2.1.16	succinate-semialdehyde dehydrogenase [NAD(P)+];	map00250; map00350; map00650	Alanine, aspartate and glutamate metabolism; Tyrosine metabolism; Butanoate metabolism	rcp	rsk	rpa	rru	cau		lca	lac				abn	aci	vco		bbr
		x	C00091	Succinyl-CoA;	C16254	[Dihydrolipoyllysine-residue succinyltransferase]	2.3.1.61	dihydrolipoyllysine-residue succinyltransferase;	map00020	Citrate cycle (TCA cycle)	rcp	rsk	rpa	rru	cau							abn	aci	vco	sab	bbr
		x	C15973	Enzyme N6-(dihydrolipoyl)lysine;	C16254	[Dihydrolipoyllysine-residue succinyltransferase]	2.3.1.61	dihydrolipoyllysine-residue succinyltransferase;	map00020	Citrate cycle (TCA cycle)	rcp	rsk	rpa	rru	cau							abn	aci	vco	sab	bbr
		x	C15972	Enzyme N6-(lipoyl)lysine;	C15973	Enzyme N6-(dihydrolipoyl)lysine;	1.8.1.4	dihydrolipoyl dehydrogenase;	map00010; map00020; map00280; map00620	Glycolysis / Gluconeogenesis; Citrate cycle (TCA cycle); Valine, leucine and isoleucine degradation; Pyruvate metabolism	rcp	rsk	rpa	rru	cau	blo	lca			dat	bad	abn	aci	vco	sab	bbr
		x	C15972	Enzyme N6-(lipoyl)lysine;	C16254	[Dihydrolipoyllysine-residue succinyltransferase]	1.2.4.2	oxoglutarate dehydrogenase (succinyl-transferring);	map00020	Citrate cycle (TCA cycle)	rcp	rsk	rpa	rru	cau							abn	aci	vco	sab	bbr
		x	C00188	L-Threonine;	C01102	O-Phospho-L-homoserine	4.2.3.1	threonine synthase;	map00260	Glycine, serine and threonine metabolism	rcp	rsk	rpa	rru	cau	blo	lca	lac	dal	dat	bad	abn	aci	vco	sab	bbr
		x	C05760	trans-Tetradec-2-enoyl-[acp];	C05761	Tetradecanoyl-[acp];	1.3.1.9	enoyl-[acyl-carrier-protein] reductase (NADH);	map00061	Fatty acid biosynthesis	rcp	rsk	rpa	rru	cau							abn	aci		sab	bbr
		x	C04677	1-(5'-Phosphoribosyl)-5-amino-4-imidazolecarboxamide;	C04734	1-(5'-Phosphoribosyl)-5-formamido-4-imidazolecarboxamide;	6.3.4.-	<Ligases; Forming carbon-nitrogen bonds; Other carbon--nitrogen ligases>	map00230	Purine metabolism	rcp	rsk	rpa	rru	cau	blo	lca	lac	dal	dat		abn	aci	vco	sab	bbr
		x	C04677	1-(5'-Phosphoribosyl)-5-amino-4-imidazolecarboxamide;	C04823	1-(5'-Phosphoribosyl)-5-amino-4-(N-succinocarboxamide)-imidazole;	4.3.2.2	adenylosuccinate lyase;	map00230	Purine metabolism	rcp	rsk	rpa	rru	cau	blo	lca	lac	dal	dat	bad	abn	aci	vco	sab	bbr
		x	C04751	1-(5-Phospho-D-ribosyl)-5-amino-4-imidazolecarboxylate;	C04823	1-(5'-Phosphoribosyl)-5-amino-4-(N-succinocarboxamide)-imidazole;	6.3.2.6	phosphoribosylaminoimidazolesuccinocarboxamide synthase;	map00230	Purine metabolism	rcp	rsk	rpa	rru	cau	blo	lca	lac	dal	dat	bad	abn	aci	vco	sab	bbr
		x	C04751	1-(5-Phospho-D-ribosyl)-5-amino-4-imidazolecarboxylate;	C15667	5-Carboxyamino-1-(5-phospho-D-ribosyl)imidazole	5.4.99.18	5-(carboxyamino)imidazole ribonucleotide mutase;	map00230	Purine metabolism	rcp	rsk	rpa	rru	cau	blo	lca	lac			bad	abn	aci	vco	sab	bbr
		x	C03373	Aminoimidazole ribotide;	C15667	5-Carboxyamino-1-(5-phospho-D-ribosyl)imidazole	6.3.4.18	5-(carboxyamino)imidazole ribonucleotide synthase;	map00230	Purine metabolism	rcp	rsk	rpa	rru	cau	blo	lca	lac			bad	abn	aci	vco	sab	bbr
		x	C03373	Aminoimidazole ribotide;	C04640	2-(Formamido)-N1-(5'-phosphoribosyl)acetamidine;	6.3.3.1	phosphoribosylformylglycinamidine cyclo-ligase;	map00230	Purine metabolism	rcp	rsk	rpa	rru	cau	blo	lca	lac	dal	dat	bad	abn	aci	vco	sab	bbr
		x	C00036	Oxaloacetate;	C00049	L-Aspartate;	1.4.3.16	L-aspartate oxidase;	map00250	Alanine, aspartate and glutamate metabolism	rcp	rsk	rpa	rru	cau	blo			dal			abn	aci	vco
		x	C01209	Malonyl-[acyl-carrier protein]	C05744	Acetoacetyl-[acp];	2.3.1.180	beta-ketoacyl-acyl-carrier-protein synthase III;	map00061	Fatty acid biosynthesis	rcp	rsk	rpa	rru	cau		lca		dal	dat		abn	aci	vco	sab	bbr
		x	C00327	L-Citrulline;	C03406	N-(L-Arginino)succinate;	6.3.4.5	argininosuccinate synthase;	map00330	Arginine and proline metabolism	rcp	rsk	rpa	rru	cau	blo	lca		dal	dat	bad	abn	aci	vco	sab	bbr
		x	C04619	(3R)-3-Hydroxydecanoyl-[acyl-carrier protein];	C05754	trans-Dec-2-enoyl-[acp];	4.2.1.-	<Lyases; Carbon-oxygen lyases; Hydro-lyases>	map00061	Fatty acid biosynthesis	rcp	rsk	rpa	rru	cau		lca		dal			abn	aci	vco	sab	bbr
		x	C05751	trans-Oct-2-enoyl-[acp];	C05752	Octanoyl-[acp];	1.3.1.9	enoyl-[acyl-carrier-protein] reductase (NADH);	map00061	Fatty acid biosynthesis	rcp	rsk	rpa	rru	cau							abn	aci		sab	bbr
		x	C00130	IMP;	C04734	1-(5'-Phosphoribosyl)-5-formamido-4-imidazolecarboxamide;	2.1.2.3	phosphoribosylaminoimidazolecarboxamide formyltransferase;	map00230	Purine metabolism	rcp	rsk	rpa	rru	cau	blo	lca	lac	dal	dat	bad	abn	aci	vco	sab	bbr
		x	C00008	ADP;	C00206	dADP;	1.17.4.1	ribonucleoside-diphosphate reductase;	map00230	Purine metabolism	rcp	rsk	rpa	rru	cau	blo	lca	lac	dal	dat		abn	aci	vco	sab	bbr
		x	C01209	Malonyl-[acyl-carrier protein]	C05762	3-Oxohexadecanoyl-[acp];	2.3.1.-	<Transferases; Acyltransferases; Transferring groups other than amino-acyl groups>	map00061	Fatty acid biosynthesis	rcp	rsk	rpa	rru	cau	blo	lca	lac	dal	dat	bad	abn	aci	vco	sab	bbr
		x	C02504	(2S)-2-Isopropylmalate;	C04411	(2R,3S)-3-Isopropylmalate;	4.2.1.33	3-isopropylmalate dehydratase;	map00290	Valine, leucine and isoleucine biosynthesis	rcp	rsk	rpa	rru	cau	blo			dal	dat	bad	abn	aci	vco	sab	bbr
		x	C04236	(2S)-2-Isopropyl-3-oxosuccinate;	C04411	(2R,3S)-3-Isopropylmalate;	1.1.1.85	3-isopropylmalate dehydrogenase;	map00290	Valine, leucine and isoleucine biosynthesis	rcp	rsk	rpa	rru	cau	blo			dal	dat	bad	abn	aci	vco	sab	bbr
		x	C00141	3-Methyl-2-oxobutanoic acid;	C00966	2-Dehydropantoate	2.1.2.11	3-methyl-2-oxobutanoate hydroxymethyltransferase;	map00770	Pantothenate and CoA biosynthesis	rcp	rsk	rpa	rru	cau				dal	dat		abn	aci	vco	sab	bbr
		x	C00037	Glycine;	C05519	L-Allothreonine;	4.1.2.5	threonine aldolase;	map00260	Glycine, serine and threonine metabolism	rcp	rsk	rpa	rru	cau	blo				dat	bad			vco	sab	bbr
		x	C05746	3-Oxohexanoyl-[acp];	C05747	(R)-3-Hydroxyhexanoyl-[acp];	2.3.1.-	<Transferases; Acyltransferases; Transferring groups other than amino-acyl groups>	map00061	Fatty acid biosynthesis	rcp	rsk	rpa	rru	cau	blo	lca	lac	dal	dat	bad	abn	aci	vco	sab	bbr
		x	C00037	Glycine;	C00065	L-Serine;	2.1.2.1	glycine hydroxymethyltransferase;	map00260; map00460; map00680	Glycine, serine and threonine metabolism; Cyanoamino acid metabolism; Methane metabolism	rcp	rsk	rpa	rru	cau	blo	lca	lac	dal	dat	bad	abn	aci	vco	sab	bbr
		x	C00065	L-Serine;	C00979	O-Acetyl-L-serine;	2.3.1.30	serine O-acetyltransferase;	map00270; map00920	Cysteine and methionine metabolism; Sulfur metabolism	rcp	rsk	rpa	rru	cau				dal	dat		abn	aci	vco	sab	bbr
		x	C00065	L-Serine;	C00143	5,10-Methylenetetrahydrofolate;	2.1.2.1	glycine hydroxymethyltransferase;	map00260; map00680	Glycine, serine and threonine metabolism; Methane metabolism	rcp	rsk	rpa	rru	cau	blo	lca	lac	dal	dat	bad	abn	aci	vco	sab	bbr
		x	C00143	5,10-Methylenetetrahydrofolate;	C01242	S-Aminomethyldihydrolipoylprotein;	2.1.2.10	aminomethyltransferase;	map00260	Glycine, serine and threonine metabolism	rcp	rsk	rpa	rru	cau					dat				vco	sab	bbr
		x	C00097	L-Cysteine;	C00979	O-Acetyl-L-serine;	2.5.1.47	cysteine synthase;	map00270; map00920	Cysteine and methionine metabolism; Sulfur metabolism	rcp	rsk	rpa	rru	cau		lca	lac	dal	dat		abn	aci	vco	sab	bbr
		x	C00097	L-Cysteine;	C00283	Hydrogen sulfide;	2.5.1.47	cysteine synthase;	map00270; map00920	Cysteine and methionine metabolism; Sulfur metabolism	rcp	rsk	rpa	rru	cau		lca	lac	dal	dat		abn	aci	vco	sab	bbr
		x	C00097	L-Cysteine;	C00957	Mercaptopyruvate;	2.6.1.1	aspartate transaminase;	map00270	Cysteine and methionine metabolism	rcp	rsk	rpa	rru	cau	blo			dal	dat	bad	abn	aci	vco		bbr
		x	C04376	5'-Phosphoribosyl-N-formylglycinamide;	C04640	2-(Formamido)-N1-(5'-phosphoribosyl)acetamidine;	6.3.5.3	phosphoribosylformylglycinamidine synthase;	map00230	Purine metabolism	rcp	rsk	rpa	rru	cau	blo	lca	lac	dal	dat	bad	abn	aci	vco	sab	bbr
		x	C00022	Pyruvate;	C00024	Acetyl-CoA;	1.2.4.1	pyruvate dehydrogenase (acetyl-transferring);	map00010; map00020; map00290; map00620; map00650	Glycolysis / Gluconeogenesis; Citrate cycle (TCA cycle); Valine, leucine and isoleucine biosynthesis; Pyruvate metabolism; Butanoate metabolism	rcp	rsk	rpa	rru	cau		lca			dat		abn	aci	vco	sab	bbr
		x	C04619	(3R)-3-Hydroxydecanoyl-[acyl-carrier protein];	C05753	3-Oxodecanoyl-[acp];	1.1.1.100	3-oxoacyl-[acyl-carrier-protein] reductase;	map00061	Fatty acid biosynthesis	rcp	rsk	rpa	rru	cau	blo	lca	lac	dal	dat		abn	aci	vco	sab	bbr
		x	C00360	dAMP;	C00559	Deoxyadenosine;	3.1.3.5	5'-nucleotidase;	map00230	Purine metabolism	rcp	rsk	rpa	rru	cau				dal			abn	aci	vco	sab	bbr
		x	C00130	IMP;	C03794	N6-(1,2-Dicarboxyethyl)-AMP;	6.3.4.4	adenylosuccinate synthase;	map00230	Purine metabolism	rcp	rsk	rpa	rru	cau	blo	lca	lac	dal	dat	bad	abn	aci	vco	sab	bbr
		x	C00020	AMP;	C03794	N6-(1,2-Dicarboxyethyl)-AMP;	4.3.2.2	adenylosuccinate lyase;	map00230	Purine metabolism	rcp	rsk	rpa	rru	cau	blo	lca	lac	dal	dat	bad	abn	aci	vco	sab	bbr
		x	C00020	AMP;	C00212	Adenosine	3.1.3.5	5'-nucleotidase;	map00230	Purine metabolism	rcp	rsk	rpa	rru	cau				dal			abn	aci	vco	sab	bbr
		x	C00020	AMP;	C00147	Adenine;	2.4.2.7	adenine phosphoribosyltransferase;	map00230	Purine metabolism	rcp	rsk	rpa	rru	cau	blo	lca	lac		dat	bad			vco	sab	bbr
		x	C00025	L-Glutamate;	C03287	L-Glutamyl 5-phosphate;	2.7.2.11	glutamate 5-kinase;	map00330	Arginine and proline metabolism	rcp	rsk	rpa	rru	cau	blo	lca		dal	dat	bad	abn	aci	vco		bbr
		x	C01165	L-Glutamate 5-semialdehyde;	C03287	L-Glutamyl 5-phosphate;	1.2.1.41	glutamate-5-semialdehyde dehydrogenase;	map00330	Arginine and proline metabolism	rcp	rsk	rpa	rru	cau	blo	lca		dal	dat	bad	abn	aci	vco		bbr
		x	C05223	Dodecanoyl-[acyl-carrier protein];	C05758	trans-Dodec-2-enoyl-[acp];	1.3.1.9	enoyl-[acyl-carrier-protein] reductase (NADH);	map00061	Fatty acid biosynthesis	rcp	rsk	rpa	rru	cau							abn	aci		sab	bbr
		x	C00025	L-Glutamate;	C03912	(S)-1-Pyrroline-5-carboxylate;	1.5.1.12	1-pyrroline-5-carboxylate dehydrogenase;	map00250; map00330	Alanine, aspartate and glutamate metabolism; Arginine and proline metabolism	rcp	rsk	rpa	rru	cau				dal	dat		abn	aci	vco	sab	bbr
		x	C00148	L-Proline;	C03912	(S)-1-Pyrroline-5-carboxylate;	1.5.1.2	pyrroline-5-carboxylate reductase;	map00330	Arginine and proline metabolism	rcp	rsk	rpa	rru	cau	blo	lca	lac	dal	dat	bad	abn	aci	vco	sab	bbr
		x	C04677	1-(5'-Phosphoribosyl)-5-amino-4-imidazolecarboxamide;	C04734	1-(5'-Phosphoribosyl)-5-formamido-4-imidazolecarboxamide;	2.1.2.3	phosphoribosylaminoimidazolecarboxamide formyltransferase;	map00230	Purine metabolism	rcp	rsk	rpa	rru	cau	blo	lca	lac	dal	dat	bad	abn	aci	vco	sab	bbr
		x	C00655	Xanthosine 5'-phosphate;	C01762	Xanthosine	3.1.3.5	5'-nucleotidase;	map00230	Purine metabolism	rcp	rsk	rpa	rru	cau				dal			abn	aci	vco	sab	bbr
		x	C00074	Phosphoenolpyruvate;	C04691	2-Dehydro-3-deoxy-D-arabino-heptonate 7-phosphate;	2.5.1.54	3-deoxy-7-phosphoheptulonate synthase;	map00400	Phenylalanine, tyrosine and tryptophan biosynthesis	rcp	rsk	rpa	rru	cau	blo			dal	dat	bad	abn	aci	vco	sab	bbr
		x	C00944	3-Dehydroquinate;	C04691	2-Dehydro-3-deoxy-D-arabino-heptonate 7-phosphate;	4.2.3.4	3-dehydroquinate synthase;	map00400	Phenylalanine, tyrosine and tryptophan biosynthesis	rcp	rsk	rpa	rru	cau	blo			dal	dat	bad	abn	aci	vco	sab	bbr
		x	C00279	D-Erythrose 4-phosphate	C04691	2-Dehydro-3-deoxy-D-arabino-heptonate 7-phosphate;	2.5.1.54	3-deoxy-7-phosphoheptulonate synthase;	map00400	Phenylalanine, tyrosine and tryptophan biosynthesis	rcp	rsk	rpa	rru	cau	blo			dal	dat	bad	abn	aci	vco	sab	bbr
		x	C00279	D-Erythrose 4-phosphate	C05382	Sedoheptulose 7-phosphate;	2.2.1.2	transaldolase;	map00030	Pentose phosphate pathway	rcp	rsk	rpa	rru	cau	blo	lca		dal	dat	bad	abn	aci	vco	sab	bbr
		x	C00231	D-Xylulose 5-phosphate	C05382	Sedoheptulose 7-phosphate;	2.2.1.1	transketolase;	map00030; map00710	Pentose phosphate pathway; Carbon fixation in photosynthetic organisms	rcp	rsk	rpa	rru	cau	blo		lac	dal	dat	bad	abn	aci	vco	sab	bbr
		x	C00199	D-Ribulose 5-phosphate	C00231	D-Xylulose 5-phosphate	5.1.3.1	ribulose-phosphate 3-epimerase;	map00030; map00040; map00710	Pentose phosphate pathway; Pentose and glucuronate interconversions; Carbon fixation in photosynthetic organisms	rcp	rsk	rpa	rru	cau	blo	lca	lac	dal	dat	bad	abn	aci	vco	sab	bbr
		x	C00118	D-Glyceraldehyde 3-phosphate;	C00231	D-Xylulose 5-phosphate	2.2.1.1	transketolase;	map00030; map00710	Pentose phosphate pathway; Carbon fixation in photosynthetic organisms	rcp	rsk	rpa	rru	cau	blo		lac	dal	dat	bad	abn	aci	vco	sab	bbr
		x	C00118	D-Glyceraldehyde 3-phosphate;	C05345	beta-D-Fructose 6-phosphate	2.2.1.2	transaldolase;	map00030	Pentose phosphate pathway	rcp	rsk	rpa	rru	cau	blo	lca		dal	dat	bad	abn	aci	vco	sab	bbr
		x	C00668	alpha-D-Glucose 6-phosphate	C05345	beta-D-Fructose 6-phosphate	5.3.1.9	glucose-6-phosphate isomerase;	map00010; map00030; map00500; map00520	Glycolysis / Gluconeogenesis; Pentose phosphate pathway; Starch and sucrose metabolism; Amino sugar and nucleotide sugar metabolism	rcp	rsk	rpa	rru	cau	blo	lca	lac	dal	dat	bad	abn	aci	vco	sab	bbr
		x	C00231	D-Xylulose 5-phosphate	C05345	beta-D-Fructose 6-phosphate	2.2.1.1	transketolase;	map00030	Pentose phosphate pathway	rcp	rsk	rpa	rru	cau	blo		lac	dal	dat	bad	abn	aci	vco	sab	bbr
		x	C00118	D-Glyceraldehyde 3-phosphate;	C00236	3-Phospho-D-glyceroyl phosphate;	1.2.1.12	glyceraldehyde-3-phosphate dehydrogenase (phosphorylating);	map00010	Glycolysis / Gluconeogenesis	rcp	rsk	rpa	rru	cau	blo	lca	lac	dal	dat	bad	abn	aci	vco	sab	bbr
		x	C05345	beta-D-Fructose 6-phosphate	C05378	beta-D-Fructose 1,6-bisphosphate	2.7.1.11	6-phosphofructokinase;	map00010; map00030; map00051	Glycolysis / Gluconeogenesis; Pentose phosphate pathway; Fructose and mannose metabolism	rcp	rsk	rpa	rru	cau		lca	lac	dal	dat				vco	sab
		x	C00118	D-Glyceraldehyde 3-phosphate;	C00279	D-Erythrose 4-phosphate	2.2.1.1	transketolase;	map00030; map00710	Pentose phosphate pathway; Carbon fixation in photosynthetic organisms	rcp	rsk	rpa	rru	cau	blo		lac	dal	dat	bad	abn	aci	vco	sab	bbr
		x	C00668	alpha-D-Glucose 6-phosphate	C01172	beta-D-Glucose 6-phosphate	5.3.1.9	glucose-6-phosphate isomerase;	map00010; map00030; map00500	Glycolysis / Gluconeogenesis; Pentose phosphate pathway; Starch and sucrose metabolism	rcp	rsk	rpa	rru	cau	blo	lca	lac	dal	dat	bad	abn	aci	vco	sab	bbr
		x	C00118	D-Glyceraldehyde 3-phosphate;	C00279	D-Erythrose 4-phosphate	2.2.1.2	transaldolase;	map00030	Pentose phosphate pathway	rcp	rsk	rpa	rru	cau	blo	lca		dal	dat	bad	abn	aci	vco	sab	bbr
		x	C00197	3-Phospho-D-glycerate;	C00236	3-Phospho-D-glyceroyl phosphate;	2.7.2.3	phosphoglycerate kinase;	map00010; map00710	Glycolysis / Gluconeogenesis; Carbon fixation in photosynthetic organisms	rcp	rsk	rpa	rru	cau	blo	lca	lac	dal	dat	bad	abn	aci	vco	sab	bbr
		x	C00197	3-Phospho-D-glycerate;	C00631	2-Phospho-D-glycerate;	5.4.2.1	phosphoglycerate mutase;	map00010	Glycolysis / Gluconeogenesis	rcp	rsk	rpa	rru	cau	blo	lca	lac	dal	dat	bad	abn	aci	vco	sab	bbr
		x	C00258	D-Glycerate;	C00631	2-Phospho-D-glycerate;	2.7.1.-	<Transferases; Transferring phosphorus-containing groups; Phosphotransferases with an alcohol group as acceptor>	map00030	Pentose phosphate pathway	rcp	rsk	rpa	rru	cau		lca	lac	dal	dat		abn	aci	vco	sab	bbr
		x	C00197	3-Phospho-D-glycerate;	C03232	3-Phosphonooxypyruvate;	1.1.1.95	phosphoglycerate dehydrogenase;	map00260	Glycine, serine and threonine metabolism	rcp	rsk	rpa	rru	cau	blo			dal	dat	bad	abn	aci	vco	sab	bbr
		x	C01005	O-Phospho-L-serine;	C03232	3-Phosphonooxypyruvate;	2.6.1.52	phosphoserine transaminase;	map00260	Glycine, serine and threonine metabolism	rcp	rsk	rpa	rru	cau	blo			dal	dat	bad	abn	aci	vco		bbr
		x	C01172	beta-D-Glucose 6-phosphate	C05345	beta-D-Fructose 6-phosphate	5.3.1.9	glucose-6-phosphate isomerase;	map00010; map00030; map00500	Glycolysis / Gluconeogenesis; Pentose phosphate pathway; Starch and sucrose metabolism	rcp	rsk	rpa	rru	cau	blo	lca	lac	dal	dat	bad	abn	aci	vco	sab	bbr
		x	C00117	D-Ribose 5-phosphate;	C00118	D-Glyceraldehyde 3-phosphate;	2.2.1.1	transketolase;	map00030; map00710	Pentose phosphate pathway; Carbon fixation in photosynthetic organisms	rcp	rsk	rpa	rru	cau	blo		lac	dal	dat	bad	abn	aci	vco	sab	bbr
		x	C00117	D-Ribose 5-phosphate;	C00119	5-Phospho-alpha-D-ribose 1-diphosphate;	2.7.6.1	ribose-phosphate diphosphokinase;	map00030; map00230	Pentose phosphate pathway; Purine metabolism	rcp	rsk	rpa	rru	cau	blo	lca	lac	dal	dat	bad	abn	aci	vco	sab	bbr
		x	C00119	5-Phospho-alpha-D-ribose 1-diphosphate;	C03090	5-Phosphoribosylamine;	2.4.2.14	amidophosphoribosyltransferase;	map00230	Purine metabolism	rcp	rsk	rpa	rru	cau	blo	lca	lac	dal	dat	bad	abn	aci	vco	sab	bbr
		x	C00119	5-Phospho-alpha-D-ribose 1-diphosphate;	C02739	1-(5-Phospho-D-ribosyl)-ATP;	2.4.2.17	ATP phosphoribosyltransferase;	map00340	Histidine metabolism	rcp	rsk	rpa	rru	cau	blo	lca		dal	dat	bad	abn	aci	vco	sab	bbr
		x	C03090	5-Phosphoribosylamine;	C03838	5'-Phosphoribosylglycinamide;	6.3.4.13	phosphoribosylamine---glycine ligase;	map00230	Purine metabolism	rcp	rsk	rpa	rru	cau	blo	lca	lac	dal	dat	bad	abn	aci	vco	sab	bbr
		x	C05345	beta-D-Fructose 6-phosphate	C05378	beta-D-Fructose 1,6-bisphosphate	3.1.3.11	fructose-bisphosphatase;	map00010; map00030; map00051	Glycolysis / Gluconeogenesis; Pentose phosphate pathway; Fructose and mannose metabolism	rcp	rsk	rpa	rru	cau		lca			dat		abn	aci	vco	sab	bbr
		x	C00025	L-Glutamate;	C00026	2-Oxoglutarate;	1.4.1.13	glutamate synthase (NADPH);	map00250	Alanine, aspartate and glutamate metabolism	rcp	rsk	rpa	rru	cau	blo	lca		dal	dat	bad	abn	aci	vco	sab	bbr
		x	C03340	L-2,3-Dihydrodipicolinate;	C03972	2,3,4,5-Tetrahydrodipicolinate;	1.3.1.26	dihydrodipicolinate reductase;	map00300	Lysine biosynthesis	rcp	rsk	rpa	rru	cau	blo	lca	lac	dal	dat	bad	abn	aci	vco	sab	bbr
		x	C04619	(3R)-3-Hydroxydecanoyl-[acyl-carrier protein];	C05754	trans-Dec-2-enoyl-[acp];	2.3.1.-	<Transferases; Acyltransferases; Transferring groups other than amino-acyl groups>	map00061	Fatty acid biosynthesis	rcp	rsk	rpa	rru	cau	blo	lca	lac	dal	dat	bad	abn	aci	vco	sab	bbr
		x	C00119	5-Phospho-alpha-D-ribose 1-diphosphate;	C01103	Orotidine 5'-phosphate;	2.4.2.10	orotate phosphoribosyltransferase;	map00240	Pyrimidine metabolism	rcp	rsk	rpa	rru	cau	blo	lca	lac	dal	dat	bad	abn	aci	vco	sab	bbr
		x	C00105	UMP;	C01103	Orotidine 5'-phosphate;	4.1.1.23	orotidine-5'-phosphate decarboxylase;	map00240	Pyrimidine metabolism	rcp	rsk	rpa	rru	cau	blo	lca	lac	dal	dat	bad	abn	aci	vco	sab	bbr
		x	C00015	UDP;	C00105	UMP;	2.7.4.14	cytidylate kinase;	map00240	Pyrimidine metabolism	rcp	rsk	rpa	rru	cau		lca	lac	dal	dat		abn	aci	vco	sab	bbr
		x	C00015	UDP;	C00075	UTP;	2.7.4.6	nucleoside-diphosphate kinase;	map00240	Pyrimidine metabolism	rcp	rsk	rpa	rru	cau		lca		dal	dat		abn	aci	vco	sab	bbr
		x	C00063	CTP;	C00075	UTP;	6.3.4.2	CTP synthase;	map00240	Pyrimidine metabolism	rcp	rsk	rpa	rru	cau	blo	lca	lac	dal	dat	bad	abn	aci	vco	sab	bbr
		x	C00063	CTP;	C00112	CDP;	2.7.4.6	nucleoside-diphosphate kinase;	map00240	Pyrimidine metabolism	rcp	rsk	rpa	rru	cau		lca		dal	dat		abn	aci	vco	sab	bbr
		x	C00055	CMP;	C00112	CDP;	2.7.4.14	cytidylate kinase;	map00240	Pyrimidine metabolism	rcp	rsk	rpa	rru	cau		lca	lac	dal	dat		abn	aci	vco	sab	bbr
		x	C00046	RNA;	C00063	CTP;	2.7.7.6	DNA-directed RNA polymerase;	map00240	Pyrimidine metabolism	rcp	rsk	rpa	rru	cau	blo	lca	lac	dal	dat	bad	abn	aci	vco	sab	bbr
		x	C00044	GTP;	C00046	RNA;	2.7.7.6	DNA-directed RNA polymerase;	map00230	Purine metabolism	rcp	rsk	rpa	rru	cau	blo	lca	lac	dal	dat	bad	abn	aci	vco	sab	bbr
		x	C00044	GTP;	C01304	2,5-Diamino-6-(5'-phosphoribosylamino)-4-pyrimidineone	3.5.4.25	GTP cyclohydrolase II;	map00740	Riboflavin metabolism	rcp	rsk	rpa	rru	cau				dal	dat		abn	aci	vco	sab	bbr
		x	C00002	ATP;	C00046	RNA;	2.7.7.6	DNA-directed RNA polymerase;	map00230	Purine metabolism	rcp	rsk	rpa	rru	cau	blo	lca	lac	dal	dat	bad	abn	aci	vco	sab	bbr
		x	C00035	GDP;	C00044	GTP;	2.7.4.6	nucleoside-diphosphate kinase;	map00230	Purine metabolism	rcp	rsk	rpa	rru	cau		lca		dal	dat		abn	aci	vco	sab	bbr
		x	C00035	GDP;	C00361	dGDP;	1.17.4.1	ribonucleoside-diphosphate reductase;	map00230	Purine metabolism	rcp	rsk	rpa	rru	cau	blo	lca	lac	dal	dat		abn	aci	vco	sab	bbr
		x	C00286	dGTP;	C00361	dGDP;	2.7.1.40	pyruvate kinase;	map00230	Purine metabolism	rcp	rsk	rpa	rru	cau	blo	lca	lac	dal	dat	bad			vco	sab	bbr
		x	C00035	GDP;	C00144	GMP;	2.7.4.8	guanylate kinase;	map00230	Purine metabolism	rcp	rsk	rpa	rru	cau	blo	lca	lac	dal	dat	bad	abn	aci	vco	sab	bbr
		x	C00144	GMP;	C00242	Guanine;	2.4.2.22	xanthine phosphoribosyltransferase;	map00230	Purine metabolism	rcp	rsk	rpa	rru	cau	blo	lca	lac		dat	bad	abn	aci	vco	sab
		x	C00144	GMP;	C00242	Guanine;	2.4.2.7	adenine phosphoribosyltransferase;	map00230	Purine metabolism	rcp	rsk	rpa	rru	cau	blo	lca	lac		dat	bad			vco	sab	bbr
		x	C00144	GMP;	C00387	Guanosine	3.1.3.5	5'-nucleotidase;	map00230	Purine metabolism	rcp	rsk	rpa	rru	cau				dal			abn	aci	vco	sab	bbr
		x	C00286	dGTP;	C00361	dGDP;	2.7.4.6	nucleoside-diphosphate kinase;	map00230	Purine metabolism	rcp	rsk	rpa	rru	cau		lca		dal	dat		abn	aci	vco	sab	bbr
		x	C00039	DNA;	C00286	dGTP;	2.7.7.7	DNA-directed DNA polymerase;	map00230	Purine metabolism	rcp	rsk	rpa	rru	cau	blo	lca	lac	dal	dat	bad	abn	aci	vco	sab	bbr
		x	C00039	DNA;	C00458	dCTP;	2.7.7.7	DNA-directed DNA polymerase;	map00240	Pyrimidine metabolism	rcp	rsk	rpa	rru	cau	blo	lca	lac	dal	dat	bad	abn	aci	vco	sab	bbr
		x	C00458	dCTP;	C00460	dUTP;	3.5.4.13	dCTP deaminase;	map00240	Pyrimidine metabolism	rcp	rsk	rpa	rru	cau	blo					bad	abn	aci			bbr
		x	C00365	dUMP;	C00460	dUTP;	3.6.1.19	nucleoside-triphosphate diphosphatase;	map00240	Pyrimidine metabolism	rcp	rsk	rpa	rru	cau	blo						abn	aci	vco
		x	C00365	dUMP;	C01346	dUDP;	2.7.4.9	dTMP kinase;	map00240	Pyrimidine metabolism	rcp	rsk	rpa	rru	cau	blo	lca	lac	dal	dat	bad	abn	aci	vco	sab	bbr
		x	C00458	dCTP;	C00705	dCDP;	2.7.4.6	nucleoside-diphosphate kinase;	map00240	Pyrimidine metabolism	rcp	rsk	rpa	rru	cau		lca		dal	dat		abn	aci	vco	sab	bbr
		x	C00239	dCMP;	C00705	dCDP;	2.7.4.14	cytidylate kinase;	map00240	Pyrimidine metabolism	rcp	rsk	rpa	rru	cau		lca	lac	dal	dat		abn	aci	vco	sab	bbr
		x	C00039	DNA;	C00459	dTTP;	2.7.7.7	DNA-directed DNA polymerase;	map00240	Pyrimidine metabolism	rcp	rsk	rpa	rru	cau	blo	lca	lac	dal	dat	bad	abn	aci	vco	sab	bbr
		x	C00363	dTDP;	C00459	dTTP;	2.7.4.6	nucleoside-diphosphate kinase;	map00240	Pyrimidine metabolism	rcp	rsk	rpa	rru	cau		lca		dal	dat		abn	aci	vco	sab	bbr
		x	C00363	dTDP;	C00364	dTMP;	2.7.4.9	dTMP kinase;	map00240	Pyrimidine metabolism	rcp	rsk	rpa	rru	cau	blo	lca	lac	dal	dat	bad	abn	aci	vco	sab	bbr
		x	C00460	dUTP;	C01346	dUDP;	2.7.4.6	nucleoside-diphosphate kinase;	map00240	Pyrimidine metabolism	rcp	rsk	rpa	rru	cau		lca		dal	dat		abn	aci	vco	sab	bbr
		x	C00039	DNA;	C00131	dATP;	2.7.7.7	DNA-directed DNA polymerase;	map00230	Purine metabolism	rcp	rsk	rpa	rru	cau	blo	lca	lac	dal	dat	bad	abn	aci	vco	sab	bbr
		x	C00263	L-Homoserine;	C00441	L-Aspartate 4-semialdehyde;	1.1.1.3	homoserine dehydrogenase;	map00260; map00270; map00300	Glycine, serine and threonine metabolism; Cysteine and methionine metabolism; Lysine biosynthesis	rcp	rsk	rpa	rru	cau	blo	lca	lac	dal	dat	bad	abn	aci	vco	sab	bbr
		x	C04633	(3R)-3-Hydroxypalmitoyl-[acyl-carrier protein];	C05762	3-Oxohexadecanoyl-[acp];	1.1.1.100	3-oxoacyl-[acyl-carrier-protein] reductase;	map00061	Fatty acid biosynthesis	rcp	rsk	rpa	rru	cau	blo	lca	lac	dal	dat		abn	aci	vco	sab	bbr
		x	C00122	Fumarate;	C03406	N-(L-Arginino)succinate;	4.3.2.1	argininosuccinate lyase;	map00250; map00330	Alanine, aspartate and glutamate metabolism; Arginine and proline metabolism	rcp	rsk	rpa	rru	cau	blo	lca		dal	dat	bad	abn	aci	vco	sab	bbr
		x	C00361	dGDP;	C00362	dGMP;	2.7.4.8	guanylate kinase;	map00230	Purine metabolism	rcp	rsk	rpa	rru	cau	blo	lca	lac	dal	dat	bad	abn	aci	vco	sab	bbr
		x	C00330	Deoxyguanosine;	C00362	dGMP;	3.1.3.5	5'-nucleotidase;	map00230	Purine metabolism	rcp	rsk	rpa	rru	cau				dal			abn	aci	vco	sab	bbr
		x	C00025	L-Glutamate;	C02987	L-Glutamyl-tRNA(Glu)	6.1.1.17	glutamate---tRNA ligase;	map00860; map00970	Porphyrin and chlorophyll metabolism; Aminoacyl-tRNA biosynthesis	rcp	rsk	rpa	rru	cau	blo			dal	dat	bad	abn	aci	vco		bbr
		x	C04618	(3R)-3-Hydroxybutanoyl-[acyl-carrier protein];	C05744	Acetoacetyl-[acp];	2.3.1.-	<Transferases; Acyltransferases; Transferring groups other than amino-acyl groups>	map00061	Fatty acid biosynthesis	rcp	rsk	rpa	rru	cau	blo	lca	lac	dal	dat	bad	abn	aci	vco	sab	bbr
		x	C04246	But-2-enoyl-[acyl-carrier protein]	C04618	(3R)-3-Hydroxybutanoyl-[acyl-carrier protein];	2.3.1.-	<Transferases; Acyltransferases; Transferring groups other than amino-acyl groups>	map00061	Fatty acid biosynthesis	rcp	rsk	rpa	rru	cau	blo	lca	lac	dal	dat	bad	abn	aci	vco	sab	bbr
		x	C04246	But-2-enoyl-[acyl-carrier protein]	C05745	Butyryl-[acp];	2.3.1.-	<Transferases; Acyltransferases; Transferring groups other than amino-acyl groups>	map00061	Fatty acid biosynthesis	rcp	rsk	rpa	rru	cau	blo	lca	lac	dal	dat	bad	abn	aci	vco	sab	bbr
		x	C04246	But-2-enoyl-[acyl-carrier protein]	C05745	Butyryl-[acp];	1.3.1.9	enoyl-[acyl-carrier-protein] reductase (NADH);	map00061	Fatty acid biosynthesis	rcp	rsk	rpa	rru	cau							abn	aci		sab	bbr
		x	C04246	But-2-enoyl-[acyl-carrier protein]	C04618	(3R)-3-Hydroxybutanoyl-[acyl-carrier protein];	4.2.1.-	<Lyases; Carbon-oxygen lyases; Hydro-lyases>	map00061	Fatty acid biosynthesis	rcp	rsk	rpa	rru	cau		lca		dal			abn	aci	vco	sab	bbr
		x	C05756	3-Oxododecanoyl-[acp];	C05757	(R)-3-Hydroxydodecanoyl-[acp];	1.1.1.100	3-oxoacyl-[acyl-carrier-protein] reductase;	map00061	Fatty acid biosynthesis	rcp	rsk	rpa	rru	cau	blo	lca	lac	dal	dat		abn	aci	vco	sab	bbr
		x	C16237	Protein N6-(lipoyl)lysine	C16239	Lipoyl-[acp];	2.3.1.181	lipoyl(octanoyl) transferase;	map00785	Lipoic acid metabolism	rcp	rsk	rpa	rru	cau					dat		abn	aci	vco		bbr
		x	C00332	Acetoacetyl-CoA;	C01144	(S)-3-Hydroxybutanoyl-CoA;	1.1.1.35	3-hydroxyacyl-CoA dehydrogenase;	map00071; map00310; map00380; map00632; map00650	Fatty acid metabolism; Lysine degradation; Tryptophan metabolism; Benzoate degradation via CoA ligation; Butanoate metabolism	rcp	rsk	rpa	rru	cau				dal	dat		abn	aci	vco	sab	bbr
		x	C00877	Crotonoyl-CoA;	C01144	(S)-3-Hydroxybutanoyl-CoA;	4.2.1.17	enoyl-CoA hydratase;	map00071; map00310; map00380; map00632; map00650	Fatty acid metabolism; Lysine degradation; Tryptophan metabolism; Benzoate degradation via CoA ligation; Butanoate metabolism	rcp	rsk	rpa	rru	cau				dal	dat		abn	aci	vco		bbr
		x	C00527	Glutaryl-CoA	C00877	Crotonoyl-CoA;	1.3.99.7	glutaryl-CoA dehydrogenase;	map00071; map00310; map00380; map00632	Fatty acid metabolism; Lysine degradation; Tryptophan metabolism; Benzoate degradation via CoA ligation	rcp	rsk	rpa	rru	cau							abn	aci			bbr
		x	C00527	Glutaryl-CoA	C06157	[Dihydrolipoyllysine-residue succinyltransferase]	2.3.1.61	dihydrolipoyllysine-residue succinyltransferase;	map00310	Lysine degradation	rcp	rsk	rpa	rru	cau							abn	aci	vco	sab	bbr
		x	C00322	2-Oxoadipate;	C06157	[Dihydrolipoyllysine-residue succinyltransferase]	1.2.4.2	oxoglutarate dehydrogenase (succinyl-transferring);	map00310	Lysine degradation	rcp	rsk	rpa	rru	cau							abn	aci	vco	sab	bbr
		x	C00352	D-Glucosamine 6-phosphate;	C05345	beta-D-Fructose 6-phosphate	3.5.1.-	<Hydrolases; Acting on carbon-nitrogen bonds, other than peptide bonds; In linear amides>	map00520	Amino sugar and nucleotide sugar metabolism	rcp	rsk	rpa	rru	cau	blo	lca	lac	dal	dat	bad	abn	aci	vco	sab	bbr
		x	C00097	L-Cysteine;	C00979	O-Acetyl-L-serine;	2.5.1.49	O-acetylhomoserine aminocarboxypropyltransferase;	map00270	Cysteine and methionine metabolism	rcp	rsk	rpa	rru	cau	blo					bad	abn	aci			bbr
		x	C05745	Butyryl-[acp];	C05746	3-Oxohexanoyl-[acp];	2.3.1.179	beta-ketoacyl-acyl-carrier-protein synthase II;	map00061	Fatty acid biosynthesis	rcp	rsk	rpa	rru	cau		lca		dal				aci	vco	sab	bbr
		x	C00131	dATP;	C00206	dADP;	2.7.4.6	nucleoside-diphosphate kinase;	map00230	Purine metabolism	rcp	rsk	rpa	rru	cau		lca		dal	dat		abn	aci	vco	sab	bbr
		x	C01268	5-Amino-6-(5'-phosphoribosylamino)uracil;	C01304	2,5-Diamino-6-(5'-phosphoribosylamino)-4-pyrimidineone	3.5.4.26	diaminohydroxyphosphoribosylaminopyrimidine deaminase	map00740	Riboflavin metabolism	rcp	rsk	rpa	rru	cau				dal	dat	bad	abn	aci	vco	sab	bbr
		x	C01268	5-Amino-6-(5'-phosphoribosylamino)uracil;	C04454	5-Amino-6-(5'-phosphoribitylamino)uracil;	1.1.1.193	5-amino-6-(5-phosphoribosylamino)uracil reductase;	map00740	Riboflavin metabolism	rcp	rsk	rpa	rru	cau				dal	dat	bad	abn	aci	vco	sab	bbr
		x	C00944	3-Dehydroquinate;	C02637	3-Dehydroshikimate	4.2.1.10	3-dehydroquinate dehydratase;	map00400	Phenylalanine, tyrosine and tryptophan biosynthesis	rcp	rsk	rpa	rru	cau	blo			dal	dat	bad	abn	aci	vco	sab	bbr
		x	C00493	Shikimate;	C02637	3-Dehydroshikimate	1.1.1.25	shikimate dehydrogenase;	map00400	Phenylalanine, tyrosine and tryptophan biosynthesis	rcp	rsk	rpa	rru	cau	blo	lca		dal	dat	bad	abn	aci	vco	sab	bbr
		x	C00493	Shikimate;	C03175	Shikimate 3-phosphate;	2.7.1.71	shikimate kinase;	map00400	Phenylalanine, tyrosine and tryptophan biosynthesis	rcp	rsk	rpa	rru	cau	blo			dal	dat		abn	aci	vco	sab	bbr
		x	C01269	5-O-(1-Carboxyvinyl)-3-phosphoshikimate;	C03175	Shikimate 3-phosphate;	2.5.1.19	3-phosphoshikimate 1-carboxyvinyltransferase;	map00400	Phenylalanine, tyrosine and tryptophan biosynthesis	rcp	rsk	rpa	rru	cau	blo			dal	dat	bad		aci	vco	sab	bbr
		x	C00251	Chorismate;	C01269	5-O-(1-Carboxyvinyl)-3-phosphoshikimate;	4.2.3.5	chorismate synthase;	map00400	Phenylalanine, tyrosine and tryptophan biosynthesis	rcp	rsk	rpa	rru	cau	blo			dal	dat	bad	abn	aci	vco	sab	bbr
		x	C00108	Anthranilate;	C00251	Chorismate;	4.1.3.27	anthranilate synthase;	map00400	Phenylalanine, tyrosine and tryptophan biosynthesis	rcp	rsk	rpa	rru	cau	blo			dal	dat	bad	abn	aci	vco	sab	bbr
		x	C00108	Anthranilate;	C04302	N-(5-Phospho-D-ribosyl)anthranilate;	2.4.2.18	anthranilate phosphoribosyltransferase;	map00400	Phenylalanine, tyrosine and tryptophan biosynthesis	rcp	rsk	rpa	rru	cau	blo	lca		dal	dat	bad	abn	aci	vco	sab	bbr
		x	C05752	Octanoyl-[acp];	C05753	3-Oxodecanoyl-[acp];	2.3.1.-	<Transferases; Acyltransferases; Transferring groups other than amino-acyl groups>	map00061	Fatty acid biosynthesis	rcp	rsk	rpa	rru	cau	blo	lca	lac	dal	dat	bad	abn	aci	vco	sab	bbr
		x	C00046	RNA;	C00075	UTP;	2.7.7.6	DNA-directed RNA polymerase;	map00240	Pyrimidine metabolism	rcp	rsk	rpa	rru	cau	blo	lca	lac	dal	dat	bad	abn	aci	vco	sab	bbr
		x	C05345	beta-D-Fructose 6-phosphate	C05382	Sedoheptulose 7-phosphate;	2.2.1.2	transaldolase;	map00030	Pentose phosphate pathway	rcp	rsk	rpa	rru	cau	blo	lca		dal	dat	bad	abn	aci	vco	sab	bbr
		x	C00279	D-Erythrose 4-phosphate	C05345	beta-D-Fructose 6-phosphate	2.2.1.1	transketolase;	map00030	Pentose phosphate pathway	rcp	rsk	rpa	rru	cau	blo		lac	dal	dat	bad	abn	aci	vco	sab	bbr
		x	C05223	Dodecanoyl-[acyl-carrier protein];	C05758	trans-Dodec-2-enoyl-[acp];	2.3.1.-	<Transferases; Acyltransferases; Transferring groups other than amino-acyl groups>	map00061	Fatty acid biosynthesis	rcp	rsk	rpa	rru	cau	blo	lca	lac	dal	dat	bad	abn	aci	vco	sab	bbr
		x	C00144	GMP;	C00655	Xanthosine 5'-phosphate;	6.3.5.2	GMP synthase (glutamine-hydrolysing);	map00230	Purine metabolism	rcp	rsk	rpa	rru	cau	blo	lca	lac	dal	dat	bad	abn	aci	vco	sab	bbr
		x	C00025	L-Glutamate;	C00026	2-Oxoglutarate;	1.4.1.14	glutamate synthase (NADH);	map00250	Alanine, aspartate and glutamate metabolism	rcp	rsk	rpa	rru	cau	blo	lca		dal	dat	bad	abn	aci	vco	sab	bbr
		x	C00074	Phosphoenolpyruvate;	C00631	2-Phospho-D-glycerate;	4.2.1.11	phosphopyruvate hydratase;	map00010	Glycolysis / Gluconeogenesis	rcp	rsk	rpa	rru	cau	blo	lca	lac	dal	dat	bad	abn	aci	vco	sab	bbr
		x	C00002	ATP;	C00008	ADP;	2.7.4.6	nucleoside-diphosphate kinase;	map00230	Purine metabolism	rcp	rsk	rpa	rru	cau		lca		dal	dat		abn	aci	vco	sab	bbr
		x	C00002	ATP;	C00008	ADP;	2.7.1.40	pyruvate kinase;	map00230	Purine metabolism	rcp	rsk	rpa	rru	cau	blo	lca	lac	dal	dat	bad			vco	sab	bbr
		x	C01250	N-Acetyl-L-glutamate 5-semialdehyde;	C04133	N-Acetyl-L-glutamate 5-phosphate;	1.2.1.38	N-acetyl-gamma-glutamyl-phosphate reductase;	map00330	Arginine and proline metabolism	rcp	rsk	rpa	rru	cau	blo			dal	dat	bad	abn	aci	vco		bbr
		x	C00437	N-Acetylornithine;	C01250	N-Acetyl-L-glutamate 5-semialdehyde;	2.6.1.11	acetylornithine transaminase;	map00330	Arginine and proline metabolism	rcp	rsk	rpa	rru	cau	blo			dal	dat	bad	abn	aci	vco	sab	bbr
		x	C00077	L-Ornithine;	C00437	N-Acetylornithine;	2.3.1.35	glutamate N-acetyltransferase;	map00330	Arginine and proline metabolism	rcp	rsk	rpa	rru	cau	blo			dal	dat	bad	abn	aci		sab	bbr
		x	C00025	L-Glutamate;	C00064	L-Glutamine;	6.3.1.2	glutamate---ammonia ligase;	map00250; map00330; map00910	Alanine, aspartate and glutamate metabolism; Arginine and proline metabolism; Nitrogen metabolism	rcp	rsk	rpa	rru	cau	blo	lca	lac	dal	dat	bad	abn	aci	vco	sab	bbr
		x	C00064	L-Glutamine;	C00169	Carbamoyl phosphate	6.3.5.5	carbamoyl-phosphate synthase (glutamine-hydrolysing);	map00240; map00250	Pyrimidine metabolism; Alanine, aspartate and glutamate metabolism	rcp	rsk	rpa	rru	cau	blo	lca	lac	dal	dat	bad	abn	aci	vco	sab	bbr
		x	C00169	Carbamoyl phosphate	C00438	N-Carbamoyl-L-aspartate	2.1.3.2	aspartate carbamoyltransferase;	map00240; map00250	Pyrimidine metabolism; Alanine, aspartate and glutamate metabolism	rcp	rsk	rpa	rru	cau	blo	lca	lac	dal	dat	bad	abn	aci	vco	sab	bbr
		x	C00337	(S)-Dihydroorotate;	C00438	N-Carbamoyl-L-aspartate	3.5.2.3	dihydroorotase;	map00240	Pyrimidine metabolism	rcp	rsk	rpa	rru	cau	blo	lca	lac	dal	dat	bad	abn	aci	vco	sab	bbr
		x	C00065	L-Serine;	C00078	L-Tryptophan;	4.2.1.20	tryptophan synthase;	map00260	Glycine, serine and threonine metabolism	rcp	rsk	rpa	rru	cau	blo	lca		dal	dat	bad	abn	aci	vco	sab	bbr
		x	C00078	L-Tryptophan;	C03506	Indoleglycerol phosphate;	4.2.1.20	tryptophan synthase;	map00400	Phenylalanine, tyrosine and tryptophan biosynthesis	rcp	rsk	rpa	rru	cau	blo	lca		dal	dat	bad	abn	aci	vco	sab	bbr
		x	C00078	L-Tryptophan;	C00463	Indole;	4.2.1.20	tryptophan synthase;	map00400	Phenylalanine, tyrosine and tryptophan biosynthesis	rcp	rsk	rpa	rru	cau	blo	lca		dal	dat	bad	abn	aci	vco	sab	bbr
		x	C01302	1-(2-Carboxyphenylamino)-1-deoxy-D-ribulose 5-phosphate	C03506	Indoleglycerol phosphate;	4.1.1.48	indole-3-glycerol-phosphate synthase;	map00400	Phenylalanine, tyrosine and tryptophan biosynthesis	rcp	rsk	rpa	rru	cau		lca		dal	dat		abn	aci	vco	sab	bbr
		x	C00463	Indole;	C03506	Indoleglycerol phosphate;	4.2.1.20	tryptophan synthase;	map00400	Phenylalanine, tyrosine and tryptophan biosynthesis	rcp	rsk	rpa	rru	cau	blo	lca		dal	dat	bad	abn	aci	vco	sab	bbr
		x	C00311	Isocitrate;	C00417	cis-Aconitate;	4.2.1.3	aconitate hydratase;	map00020; map00630; map00720	Citrate cycle (TCA cycle); Glyoxylate and dicarboxylate metabolism; Reductive carboxylate cycle (CO2 fixation)	rcp	rsk	rpa	rru	cau	blo			dal	dat	bad	abn	aci	vco	sab	bbr
		x	C00111	Glycerone phosphate;	C00118	D-Glyceraldehyde 3-phosphate;	5.3.1.1	triose-phosphate isomerase;	map00010; map00051; map00562; map00710	Glycolysis / Gluconeogenesis; Fructose and mannose metabolism; Inositol phosphate metabolism; Carbon fixation in photosynthetic organisms	rcp	rsk	rpa	rru	cau	blo	lca	lac	dal	dat	bad	abn	aci	vco	sab	bbr
		x	C00117	D-Ribose 5-phosphate;	C05382	Sedoheptulose 7-phosphate;	2.2.1.1	transketolase;	map00030; map00710	Pentose phosphate pathway; Carbon fixation in photosynthetic organisms	rcp	rsk	rpa	rru	cau	blo		lac	dal	dat	bad	abn	aci	vco	sab	bbr
		x	C05761	Tetradecanoyl-[acp];	C05762	3-Oxohexadecanoyl-[acp];	2.3.1.-	<Transferases; Acyltransferases; Transferring groups other than amino-acyl groups>	map00061	Fatty acid biosynthesis	rcp	rsk	rpa	rru	cau	blo	lca	lac	dal	dat	bad	abn	aci	vco	sab	bbr
		x	C00008	ADP;	C00020	AMP;	2.7.4.3	adenylate kinase;	map00230	Purine metabolism	rcp	rsk	rpa	rru	cau	blo	lca	lac	dal	dat	bad	abn	aci	vco	sab	bbr
		x	C04619	(3R)-3-Hydroxydecanoyl-[acyl-carrier protein];	C05753	3-Oxodecanoyl-[acp];	2.3.1.-	<Transferases; Acyltransferases; Transferring groups other than amino-acyl groups>	map00061	Fatty acid biosynthesis	rcp	rsk	rpa	rru	cau	blo	lca	lac	dal	dat	bad	abn	aci	vco	sab	bbr
		x	C04454	5-Amino-6-(5'-phosphoribitylamino)uracil;	C04732	5-Amino-6-(1-D-ribitylamino)uracil;	3.1.3.-	<Hydrolases; Acting on ester bonds; Phosphoric monoester hydrolases>	map00740	Riboflavin metabolism	rcp	rsk	rpa	rru	cau		lca	lac	dal	dat		abn	aci	vco	sab	bbr
		x	C04332	6,7-Dimethyl-8-(1-D-ribityl)lumazine	C04732	5-Amino-6-(1-D-ribitylamino)uracil;	2.5.1.-	<Transferases; Transferring alkyl or aryl groups, other than methyl groups; Transferring alkyl or aryl groups, other than methyl groups>	map00740	Riboflavin metabolism	rcp	rsk	rpa	rru	cau	blo	lca		dal	dat	bad	abn	aci	vco	sab	bbr
		x	C00255	Riboflavin;	C04332	6,7-Dimethyl-8-(1-D-ribityl)lumazine	2.5.1.9	riboflavin synthase;	map00740	Riboflavin metabolism	rcp	rsk	rpa	rru	cau				dal	dat		abn	aci	vco	sab	bbr
		x	C00061	FMN;	C00255	Riboflavin;	2.7.1.26	riboflavin kinase;	map00740	Riboflavin metabolism	rcp	rsk	rpa	rru	cau	blo	lca	lac	dal	dat	bad	abn	aci	vco	sab	bbr
		x	C00016	FAD;	C00061	FMN;	2.7.7.2	FAD synthetase;	map00740	Riboflavin metabolism	rcp	rsk	rpa	rru	cau	blo	lca	lac	dal	dat	bad	abn	aci	vco	sab	bbr
		x	C00112	CDP;	C00705	dCDP;	1.17.4.1	ribonucleoside-diphosphate reductase;	map00240	Pyrimidine metabolism	rcp	rsk	rpa	rru	cau	blo	lca	lac	dal	dat		abn	aci	vco	sab	bbr
		x	C00352	D-Glucosamine 6-phosphate;	C05345	beta-D-Fructose 6-phosphate	2.6.1.16	glutamine---fructose-6-phosphate transaminase (isomerizing);	map00520	Amino sugar and nucleotide sugar metabolism	rcp	rsk	rpa	rru	cau	blo	lca	lac	dal	dat	bad	abn	aci	vco	sab	bbr
		x	C00062	L-Arginine;	C03406	N-(L-Arginino)succinate;	4.3.2.1	argininosuccinate lyase;	map00330	Arginine and proline metabolism	rcp	rsk	rpa	rru	cau	blo	lca		dal	dat	bad	abn	aci	vco	sab	bbr
		x	C00026	2-Oxoglutarate;	C16254	[Dihydrolipoyllysine-residue succinyltransferase]	1.2.4.2	oxoglutarate dehydrogenase (succinyl-transferring);	map00020	Citrate cycle (TCA cycle)	rcp	rsk	rpa	rru	cau							abn	aci	vco	sab	bbr
		x	C04620	(3R)-3-Hydroxyoctanoyl-[acyl-carrier protein];	C05750	3-Oxooctanoyl-[acp];	1.1.1.100	3-oxoacyl-[acyl-carrier-protein] reductase;	map00061	Fatty acid biosynthesis	rcp	rsk	rpa	rru	cau	blo	lca	lac	dal	dat		abn	aci	vco	sab	bbr
		x	C05747	(R)-3-Hydroxyhexanoyl-[acp];	C05748	trans-Hex-2-enoyl-[acp];	4.2.1.-	<Lyases; Carbon-oxygen lyases; Hydro-lyases>	map00061	Fatty acid biosynthesis	rcp	rsk	rpa	rru	cau		lca		dal			abn	aci	vco	sab	bbr
		x	C00295	Orotate;	C00337	(S)-Dihydroorotate;	1.3.3.1	dihydroorotate oxidase;	map00240	Pyrimidine metabolism	rcp	rsk	rpa	rru	cau	blo	lca	lac	dal	dat	bad	abn	aci	vco	sab	bbr
		x	C05223	Dodecanoyl-[acyl-carrier protein];	C05759	3-Oxotetradecanoyl-[acp];	2.3.1.-	<Transferases; Acyltransferases; Transferring groups other than amino-acyl groups>	map00061	Fatty acid biosynthesis	rcp	rsk	rpa	rru	cau	blo	lca	lac	dal	dat	bad	abn	aci	vco	sab	bbr
		x	C00037	Glycine;	C01242	S-Aminomethyldihydrolipoylprotein;	1.4.4.2	glycine dehydrogenase (decarboxylating);	map00260	Glycine, serine and threonine metabolism	rcp	rsk	rpa	rru	cau					dat				vco	sab	bbr
		x	C00249	Hexadecanoic acid;	C05764	Hexadecanoyl-[acp];	2.3.1.-	<Transferases; Acyltransferases; Transferring groups other than amino-acyl groups>	map00061; map01040	Fatty acid biosynthesis; Biosynthesis of unsaturated fatty acids	rcp	rsk	rpa	rru	cau	blo	lca	lac	dal	dat	bad	abn	aci	vco	sab	bbr
		x	C01302	1-(2-Carboxyphenylamino)-1-deoxy-D-ribulose 5-phosphate	C04302	N-(5-Phospho-D-ribosyl)anthranilate;	5.3.1.24	phosphoribosylanthranilate isomerase;	map00400	Phenylalanine, tyrosine and tryptophan biosynthesis	rcp	rsk	rpa	rru	cau		lca		dal	dat		abn	aci	vco	sab	bbr
		x	C00075	UTP;	C00105	UMP;	3.6.1.19	nucleoside-triphosphate diphosphatase;	map00240	Pyrimidine metabolism	rcp	rsk	rpa	rru	cau	blo						abn	aci	vco
		x	C00117	D-Ribose 5-phosphate;	C00199	D-Ribulose 5-phosphate	5.3.1.6	ribose-5-phosphate isomerase;	map00030; map00710	Pentose phosphate pathway; Carbon fixation in photosynthetic organisms	rcp	rsk	rpa	rru	cau	blo	lca	lac	dal	dat	bad	abn	aci	vco	sab	bbr
		x	C00295	Orotate;	C01103	Orotidine 5'-phosphate;	2.4.2.10	orotate phosphoribosyltransferase;	map00240	Pyrimidine metabolism	rcp	rsk	rpa	rru	cau	blo	lca	lac	dal	dat	bad	abn	aci	vco	sab	bbr
		x	C05763	trans-Hexadec-2-enoyl-[acp];	C05764	Hexadecanoyl-[acp];	2.3.1.-	<Transferases; Acyltransferases; Transferring groups other than amino-acyl groups>	map00061	Fatty acid biosynthesis	rcp	rsk	rpa	rru	cau	blo	lca	lac	dal	dat	bad	abn	aci	vco	sab	bbr
		x	C00130	IMP;	C00294	Inosine	3.1.3.5	5'-nucleotidase;	map00230	Purine metabolism	rcp	rsk	rpa	rru	cau				dal			abn	aci	vco	sab	bbr
		x	C03838	5'-Phosphoribosylglycinamide;	C04376	5'-Phosphoribosyl-N-formylglycinamide;	2.1.2.2	phosphoribosylglycinamide formyltransferase;	map00230	Purine metabolism	rcp	rsk	rpa	rru	cau	blo	lca	lac	dal	dat	bad	abn	aci	vco	sab	bbr
		x	C05745	Butyryl-[acp];	C05746	3-Oxohexanoyl-[acp];	2.3.1.-	<Transferases; Acyltransferases; Transferring groups other than amino-acyl groups>	map00061	Fatty acid biosynthesis	rcp	rsk	rpa	rru	cau	blo	lca	lac	dal	dat	bad	abn	aci	vco	sab	bbr
		x	C00024	Acetyl-CoA;	C00033	Acetate;	6.2.1.1	acetate---CoA ligase;	map00010; map00620; map00720	Glycolysis / Gluconeogenesis; Pyruvate metabolism; Reductive carboxylate cycle (CO2 fixation)	rcp	rsk	rpa	rru	cau				dal	dat		abn	aci	vco	sab	bbr
		x	C05761	Tetradecanoyl-[acp];	C05762	3-Oxohexadecanoyl-[acp];	2.3.1.179	beta-ketoacyl-acyl-carrier-protein synthase II;	map00061	Fatty acid biosynthesis	rcp	rsk	rpa	rru	cau		lca		dal				aci	vco	sab	bbr
		x	C00385	Xanthine	C01762	Xanthosine	2.4.2.-	<Transferases; Glycosyltransferases; Pentosyltransferases>	map00230	Purine metabolism	rcp	rsk	rpa	rru	cau	blo	lca		dal	dat	bad	abn	aci	vco	sab	bbr
		x	C02739	1-(5-Phospho-D-ribosyl)-ATP;	C02741	Phosphoribosyl-AMP;	3.6.1.31	phosphoribosyl-ATP diphosphatase;	map00340	Histidine metabolism	rcp	rsk	rpa	rru	cau	blo	lca				bad	abn	aci	vco	sab	bbr
		x	C02741	Phosphoribosyl-AMP;	C04896	5-(5-Phospho-D-ribosylaminoformimino)-1-(5-phosphoribosyl)-	3.5.4.19	phosphoribosyl-AMP cyclohydrolase;	map00340	Histidine metabolism	rcp	rsk	rpa	rru	cau	blo	lca		dal	dat	bad	abn	aci	vco	sab	bbr
		x	C04896	5-(5-Phospho-D-ribosylaminoformimino)-1-(5-phosphoribosyl)-	C04916	N-(5'-Phospho-D-1'-ribulosylformimino)-5-amino-1-(5''-phospho-D-	5.3.1.16	1-(5-phosphoribosyl)-5-[(5-	map00340	Histidine metabolism	rcp	rsk	rpa	rru	cau	blo	lca		dal	dat	bad	abn	aci	vco	sab	bbr
		x	C04618	(3R)-3-Hydroxybutanoyl-[acyl-carrier protein];	C05744	Acetoacetyl-[acp];	1.1.1.100	3-oxoacyl-[acyl-carrier-protein] reductase;	map00061	Fatty acid biosynthesis	rcp	rsk	rpa	rru	cau	blo	lca	lac	dal	dat		abn	aci	vco	sab	bbr
Subsystem 2	2.2893772893772894E-4										rcp	rsk	rpa	rru	cau
		i	C02463	Precorrin 2;	C05772	Precorrin 3A	2.1.1.130	precorrin-2 C20-methyltransferase	map00860	Porphyrin and chlorophyll metabolism	rcp	rsk	rpa	rru	cau				dal	dat
		s	C00748	Siroheme	C05778	Sirohydrochlorin	4.99.1.4	sirohydrochlorin ferrochelatase;	map00860	Porphyrin and chlorophyll metabolism	rcp	rsk	rpa	rru	cau							abn	aci	vco	sab	bbr
		x	C01051	Uroporphyrinogen III	C02463	Precorrin 2;	2.1.1.107	uroporphyrinogen-III C-methyltransferase;	map00860	Porphyrin and chlorophyll metabolism	rcp	rsk	rpa	rru	cau				dal	dat		abn	aci	vco	sab	bbr
		x	C01024	Hydroxymethylbilane	C01051	Uroporphyrinogen III	4.2.1.75	uroporphyrinogen-III synthase;	map00860	Porphyrin and chlorophyll metabolism	rcp	rsk	rpa	rru	cau				dal	dat		abn	aci	vco	sab	bbr
		x	C00931	Porphobilinogen	C01024	Hydroxymethylbilane	2.5.1.61	hydroxymethylbilane synthase;	map00860	Porphyrin and chlorophyll metabolism	rcp	rsk	rpa	rru	cau				dal	dat		abn	aci	vco	sab	bbr
		x	C00430	5-Aminolevulinate;	C00931	Porphobilinogen	4.2.1.24	porphobilinogen synthase;	map00860	Porphyrin and chlorophyll metabolism	rcp	rsk	rpa	rru	cau				dal	dat		abn	aci	vco	sab	bbr
		x	C01051	Uroporphyrinogen III	C03263	Coproporphyrinogen III	4.1.1.37	uroporphyrinogen decarboxylase;	map00860	Porphyrin and chlorophyll metabolism	rcp	rsk	rpa	rru	cau				dal	dat		abn	aci	vco	sab	bbr
		x	C02463	Precorrin 2;	C05778	Sirohydrochlorin	1.3.1.76	precorrin-2 dehydrogenase;	map00860	Porphyrin and chlorophyll metabolism	rcp	rsk	rpa	rru	cau							abn	aci	vco	sab	bbr
Subsystem 3	2.2893772893772894E-4										rcp	rsk	rpa	rru	cau
		i	C00353	Geranylgeranyl diphosphate;	C05413	Phytoene	2.5.1.32	phytoene synthase;	map00906	Carotenoid biosynthesis	rcp	rsk	rpa	rru	cau											bbr
		s	C05413	Phytoene	C05414	Phytofluene	1.14.99.-	<Oxidoreductases; Acting on paired donors with incorporation of molecular oxygen; Miscellaneous>	map00906	Carotenoid biosynthesis	rcp	rsk	rpa	rru	cau									vco	sab
		x	C00353	Geranylgeranyl diphosphate;	C05427	Phytyl diphosphate	1.3.1.83	geranylgeranyl diphosphate reductase;	map00900	Terpenoid backbone biosynthesis	rcp	rsk	rpa	rru	cau
		x	C00353	Geranylgeranyl diphosphate;	C00448	trans,trans-Farnesyl diphosphate;	2.5.1.29	farnesyltranstransferase;	map00900	Terpenoid backbone biosynthesis	rcp	rsk	rpa	rru	cau
		x	C00129	Isopentenyl diphosphate;	C00448	trans,trans-Farnesyl diphosphate;	2.5.1.29	farnesyltranstransferase;	map00900	Terpenoid backbone biosynthesis	rcp	rsk	rpa	rru	cau
		x	C00129	Isopentenyl diphosphate;	C00448	trans,trans-Farnesyl diphosphate;	2.5.1.10	geranyltranstransferase;	map00900	Terpenoid backbone biosynthesis	rcp	rsk	rpa	rru	cau		lca	lac	dal	dat		abn	aci	vco	sab	bbr
		x	C00341	Geranyl diphosphate	C00448	trans,trans-Farnesyl diphosphate;	2.5.1.10	geranyltranstransferase;	map00900	Terpenoid backbone biosynthesis	rcp	rsk	rpa	rru	cau		lca	lac	dal	dat		abn	aci	vco	sab	bbr
		x	C00235	Dimethylallyl diphosphate;	C00341	Geranyl diphosphate	2.5.1.10	geranyltranstransferase;	map00900	Terpenoid backbone biosynthesis	rcp	rsk	rpa	rru	cau		lca	lac	dal	dat		abn	aci	vco	sab	bbr
		x	C00235	Dimethylallyl diphosphate;	C04432	tRNA containing 6-isopentenyladenosine	2.5.1.75	tRNA dimethylallyltransferase;	map00908	Zeatin biosynthesis	rcp	rsk	rpa	rru	cau	blo	lca	lac	dal	dat	bad	abn	aci	vco	sab	bbr
		x	C00235	Dimethylallyl diphosphate;	C00341	Geranyl diphosphate	2.5.1.29	farnesyltranstransferase;	map00900	Terpenoid backbone biosynthesis	rcp	rsk	rpa	rru	cau
		x	C00129	Isopentenyl diphosphate;	C00341	Geranyl diphosphate	2.5.1.29	farnesyltranstransferase;	map00900	Terpenoid backbone biosynthesis	rcp	rsk	rpa	rru	cau
		x	C00129	Isopentenyl diphosphate;	C00353	Geranylgeranyl diphosphate;	2.5.1.29	farnesyltranstransferase;	map00900	Terpenoid backbone biosynthesis	rcp	rsk	rpa	rru	cau
		x	C00341	Geranyl diphosphate	C00448	trans,trans-Farnesyl diphosphate;	2.5.1.29	farnesyltranstransferase;	map00900	Terpenoid backbone biosynthesis	rcp	rsk	rpa	rru	cau
		x	C00129	Isopentenyl diphosphate;	C00341	Geranyl diphosphate	2.5.1.10	geranyltranstransferase;	map00900	Terpenoid backbone biosynthesis	rcp	rsk	rpa	rru	cau		lca	lac	dal	dat		abn	aci	vco	sab	bbr
		x	C05414	Phytofluene	C05430	zeta-Carotene	1.14.99.-	<Oxidoreductases; Acting on paired donors with incorporation of molecular oxygen; Miscellaneous>	map00906	Carotenoid biosynthesis	rcp	rsk	rpa	rru	cau									vco	sab
		x	C05430	zeta-Carotene	C05431	Neurosporene	5.-.-.-	<Isomerases>	map00906	Carotenoid biosynthesis	rcp	rsk	rpa	rru	cau		lca	lac	dal	dat		abn	aci	vco	sab	bbr
		x	C05431	Neurosporene	C05432	Lycopene	5.-.-.-	<Isomerases>	map00906	Carotenoid biosynthesis	rcp	rsk	rpa	rru	cau		lca	lac	dal	dat		abn	aci	vco	sab	bbr
		x	C05431	Neurosporene	C05432	Lycopene	1.14.99.-	<Oxidoreductases; Acting on paired donors with incorporation of molecular oxygen; Miscellaneous>	map00906	Carotenoid biosynthesis	rcp	rsk	rpa	rru	cau									vco	sab
		x	C05430	zeta-Carotene	C05431	Neurosporene	1.14.99.-	<Oxidoreductases; Acting on paired donors with incorporation of molecular oxygen; Miscellaneous>	map00906	Carotenoid biosynthesis	rcp	rsk	rpa	rru	cau									vco	sab
Subsystem 4	2.2893772893772894E-4										rcp	rsk	rpa	rru	cau
		i	C05307	Chlorophyll b	C16541	Chlorophyllide b	2.5.1.62	chlorophyll synthase	map00860	Porphyrin and chlorophyll metabolism	rcp	rsk	rpa	rru	cau
Subsystem 5	2.2893772893772894E-4										rcp	rsk	rpa	rru	cau
		i	C02139	Chlorophyllide;	C05306	Chlorophyll a	2.5.1.62	chlorophyll synthase	map00860	Porphyrin and chlorophyll metabolism	rcp	rsk	rpa	rru	cau
		x	C02139	Chlorophyllide;	C02880	Protochlorophyllide	1.18.-.-	<Oxidoreductases; Acting on iron-sulfur proteins as donors>	map00860	Porphyrin and chlorophyll metabolism	rcp	rsk	rpa	rru	cau
		x	C02880	Protochlorophyllide	C11831	Divinylprotochlorophyllide;	1.-.-.-	<Oxidoreductases>	map00860	Porphyrin and chlorophyll metabolism	rcp	rsk	rpa	rru	cau	blo	lca	lac	dal	dat	bad	abn	aci	vco	sab	bbr
Subsystem 6	2.2893772893772894E-4										rcp	rsk	rpa	rru	cau
		i	C03516	Magnesium protoporphyrin;	C04536	Magnesium protoporphyrin monomethyl ester;	2.1.1.11	magnesium protoporphyrin IX methyltransferase	map00860	Porphyrin and chlorophyll metabolism	rcp	rsk	rpa	rru	cau
		x	C02191	Protoporphyrin;	C03516	Magnesium protoporphyrin;	6.6.1.1	magnesium chelatase;	map00860	Porphyrin and chlorophyll metabolism	rcp	rsk	rpa	rru	cau				dal
Subsystem 7	0.0013736263736263737										rcp	rsk	rpa	rru	cau					dat
		i	C00100	Propanoyl-CoA;	C00683	(S)-Methylmalonyl-CoA;	6.4.1.3	propionyl-CoA carboxylase;	map00280; map00640	Valine, leucine and isoleucine degradation; Propanoate metabolism	rcp	rsk	rpa	rru	cau	blo				dat	bad
		s	C00100	Propanoyl-CoA;	C00163	Propanoate;	6.2.1.17	propionate---CoA ligase;	map00640	Propanoate metabolism	rcp	rsk	rpa	rru	cau				dal	dat				vco		bbr
		x	C00100	Propanoyl-CoA;	C00163	Propanoate;	6.2.1.1	acetate---CoA ligase;	map00640	Propanoate metabolism	rcp	rsk	rpa	rru	cau				dal	dat		abn	aci	vco	sab	bbr
Subsystem 8	0.0013736263736263737										rcp	rsk	rpa	rru	cau				dal
		i	C06406	Precorrin 3B	C06407	Precorrin 4	2.1.1.131	precorrin-3B C17-methyltransferase;	map00860	Porphyrin and chlorophyll metabolism	rcp	rsk	rpa	rru	cau				dal
		x	C06407	Precorrin 4	C06416	Precorrin 5	2.1.1.133	precorrin-4 C11-methyltransferase;	map00860	Porphyrin and chlorophyll metabolism	rcp	rsk	rpa	rru	cau				dal	dat
Subsystem 9	0.0013736263736263737										rcp	rsk	rpa	rru	cau				dal
		i	C06503	Hydrogenobyrinate a,c diamide;	C06504	Cob(II)yrinate a,c diamide;	6.6.1.2	cobaltochelatase;	map00860	Porphyrin and chlorophyll metabolism	rcp	rsk	rpa	rru	cau				dal
		x	C06399	Hydrogenobyrinate;	C06503	Hydrogenobyrinate a,c diamide;	6.3.5.9	hydrogenobyrinic acid a,c-diamide synthase (glutamine-hydrolysing);	map00860	Porphyrin and chlorophyll metabolism	rcp	rsk	rpa	rru	cau				dal	dat
		x	C06399	Hydrogenobyrinate;	C06408	Precorrin 8X;	5.4.1.2	precorrin-8X methylmutase;	map00860	Porphyrin and chlorophyll metabolism	rcp	rsk	rpa	rru	cau				dal	dat
		x	C06319	Precorrin 6Y;	C06408	Precorrin 8X;	1.-.-.-	<Oxidoreductases>	map00860	Porphyrin and chlorophyll metabolism	rcp	rsk	rpa	rru	cau	blo	lca	lac	dal	dat	bad	abn	aci	vco	sab	bbr
		x	C06319	Precorrin 6Y;	C06408	Precorrin 8X;	2.1.1.132	precorrin-6Y C5,15-methyltransferase (decarboxylating);	map00860	Porphyrin and chlorophyll metabolism	rcp	rsk	rpa	rru	cau				dal	dat
		x	C05773	Cobyrinate;	C06504	Cob(II)yrinate a,c diamide;	6.3.1.-	<Ligases; Forming carbon-nitrogen bonds; Acid--ammonia (or amine) ligases (amide synthases)>	map00860	Porphyrin and chlorophyll metabolism	rcp	rsk	rpa	rru	cau				dal	dat
		x	C05773	Cobyrinate;	C11545	Cobalt-precorrin 8	5.4.1.2	precorrin-8X methylmutase;	map00860	Porphyrin and chlorophyll metabolism	rcp	rsk	rpa	rru	cau				dal	dat
		x	C11545	Cobalt-precorrin 8	C16244	Cobalt-precorrin 7	1.-.-.-	<Oxidoreductases>	map00860	Porphyrin and chlorophyll metabolism	rcp	rsk	rpa	rru	cau	blo	lca	lac	dal	dat	bad	abn	aci	vco	sab	bbr
		x	C11543	Cobalt-dihydro-precorrin 6;	C16244	Cobalt-precorrin 7	2.1.1.132	precorrin-6Y C5,15-methyltransferase (decarboxylating);	map00860	Porphyrin and chlorophyll metabolism	rcp	rsk	rpa	rru	cau				dal	dat
Subsystem 10	0.0013736263736263737										rcp	rsk	rpa	rru	cau									vco
		i	C00199	D-Ribulose 5-phosphate	C01182	D-Ribulose 1,5-bisphosphate	2.7.1.19	phosphoribulokinase;	map00710	Carbon fixation in photosynthetic organisms	rcp	rsk	rpa	rru	cau									vco
		x	C00199	D-Ribulose 5-phosphate	C00231	D-Xylulose 5-phosphate	5.1.3.1	ribulose-phosphate 3-epimerase;	map00030; map00040; map00710	Pentose phosphate pathway; Pentose and glucuronate interconversions; Carbon fixation in photosynthetic organisms	rcp	rsk	rpa	rru	cau	blo	lca	lac	dal	dat	bad	abn	aci	vco	sab	bbr
		x	C00117	D-Ribose 5-phosphate;	C00199	D-Ribulose 5-phosphate	5.3.1.6	ribose-5-phosphate isomerase;	map00030; map00710	Pentose phosphate pathway; Carbon fixation in photosynthetic organisms	rcp	rsk	rpa	rru	cau	blo	lca	lac	dal	dat	bad	abn	aci	vco	sab	bbr
		x	C00117	D-Ribose 5-phosphate;	C05382	Sedoheptulose 7-phosphate;	2.2.1.1	transketolase;	map00030; map00710	Pentose phosphate pathway; Carbon fixation in photosynthetic organisms	rcp	rsk	rpa	rru	cau	blo		lac	dal	dat	bad	abn	aci	vco	sab	bbr
Subsystem 11	0.0013736263736263737										rcp	rsk	rpa	rru	cau				dal
		i	C11539	Cobalt-precorrin 3	C11540	Cobalt-precorrin 4	2.1.1.131	precorrin-3B C17-methyltransferase;	map00860	Porphyrin and chlorophyll metabolism	rcp	rsk	rpa	rru	cau				dal
		x	C11540	Cobalt-precorrin 4	C16242	Cobalt-precorrin 5A	2.1.1.133	precorrin-4 C11-methyltransferase;	map00860	Porphyrin and chlorophyll metabolism	rcp	rsk	rpa	rru	cau				dal	dat
Subsystem 12	0.0013736263736263737										rcp	rsk	rpa	rru	cau					dat
		i	C00170	5'-Methylthioadenosine;	C04188	S-Methyl-5-thio-D-ribose 1-phosphate;	2.4.2.28	S-methyl-5'-thioadenosine phosphorylase;	map00270	Cysteine and methionine metabolism	rcp	rsk	rpa	rru	cau					dat
		x	C04188	S-Methyl-5-thio-D-ribose 1-phosphate;	C04582	S-Methyl-5-thio-D-ribulose 1-phosphate	5.3.1.23	S-methyl-5-thioribose-1-phosphate isomerase;	map00270	Cysteine and methionine metabolism	rcp	rsk	rpa	rru	cau				dal	dat
Subsystem 13	0.0027472527472527475										rcp	rsk	rpa	rru
		i	C00022	Pyruvate;	C00133	D-Alanine;	2.6.1.21	D-amino-acid transaminase;	map00473	D-Alanine metabolism	rcp	rsk	rpa	rru						dat					sab	bbr
		s	C00041	L-Alanine;	C05688	L-Selenocysteine	4.4.1.16	selenocysteine lyase;	map00450	Selenoamino acid metabolism	rcp	rsk	rpa	rru	cau	blo	lca				bad	abn	aci		sab
		s	C00026	2-Oxoglutarate;	C00311	Isocitrate;	1.1.1.42	isocitrate dehydrogenase (NADP+);	map00020; map00720	Citrate cycle (TCA cycle); Reductive carboxylate cycle (CO2 fixation)	rcp	rsk	rpa	rru		blo			dal	dat	bad	abn	aci	vco		bbr
		x	C00022	Pyruvate;	C00204	2-Dehydro-3-deoxy-D-gluconate;	4.2.1.-	<Lyases; Carbon-oxygen lyases; Hydro-lyases>	map00030; map00040	Pentose phosphate pathway; Pentose and glucuronate interconversions	rcp	rsk	rpa	rru	cau		lca		dal			abn	aci	vco	sab	bbr
		x	C00026	2-Oxoglutarate;	C01251	(R)-2-Hydroxybutane-1,2,4-tricarboxylate;	2.3.3.14	homocitrate synthase;	map00300	Lysine biosynthesis	rcp	rsk	rpa	rru					dal	dat
		x	C00022	Pyruvate;	C00024	Acetyl-CoA;	1.8.1.4	dihydrolipoyl dehydrogenase;	map00010; map00020; map00620	Glycolysis / Gluconeogenesis; Citrate cycle (TCA cycle); Pyruvate metabolism	rcp	rsk	rpa	rru	cau	blo	lca			dat	bad	abn	aci	vco	sab	bbr
		x	C00024	Acetyl-CoA;	C03939	Acetyl-[acyl-carrier protein]	2.3.1.-	<Transferases; Acyltransferases; Transferring groups other than amino-acyl groups>	map00061	Fatty acid biosynthesis	rcp	rsk	rpa	rru	cau	blo	lca	lac	dal	dat	bad	abn	aci	vco	sab	bbr
		x	C03939	Acetyl-[acyl-carrier protein]	C05744	Acetoacetyl-[acp];	2.3.1.-	<Transferases; Acyltransferases; Transferring groups other than amino-acyl groups>	map00061	Fatty acid biosynthesis	rcp	rsk	rpa	rru	cau	blo	lca	lac	dal	dat	bad	abn	aci	vco	sab	bbr
		x	C00024	Acetyl-CoA;	C03939	Acetyl-[acyl-carrier protein]	2.3.1.180	beta-ketoacyl-acyl-carrier-protein synthase III;	map00061	Fatty acid biosynthesis	rcp	rsk	rpa	rru	cau		lca		dal	dat		abn	aci	vco	sab	bbr
		x	C00024	Acetyl-CoA;	C00083	Malonyl-CoA;	6.4.1.2	acetyl-CoA carboxylase;	map00061; map00253; map00620; map00640	Fatty acid biosynthesis; Tetracycline biosynthesis; Pyruvate metabolism; Propanoate metabolism	rcp	rsk	rpa	rru	cau		lca		dal			abn	aci	vco	sab	bbr
		x	C00025	L-Glutamate;	C00026	2-Oxoglutarate;	2.6.1.1	aspartate transaminase;	map00250	Alanine, aspartate and glutamate metabolism	rcp	rsk	rpa	rru	cau	blo			dal	dat	bad	abn	aci	vco		bbr
		x	C01209	Malonyl-[acyl-carrier protein]	C05744	Acetoacetyl-[acp];	2.3.1.-	<Transferases; Acyltransferases; Transferring groups other than amino-acyl groups>	map00061	Fatty acid biosynthesis	rcp	rsk	rpa	rru	cau	blo	lca	lac	dal	dat	bad	abn	aci	vco	sab	bbr
		x	C01209	Malonyl-[acyl-carrier protein]	C05750	3-Oxooctanoyl-[acp];	2.3.1.-	<Transferases; Acyltransferases; Transferring groups other than amino-acyl groups>	map00061	Fatty acid biosynthesis	rcp	rsk	rpa	rru	cau	blo	lca	lac	dal	dat	bad	abn	aci	vco	sab	bbr
		x	C01209	Malonyl-[acyl-carrier protein]	C05762	3-Oxohexadecanoyl-[acp];	2.3.1.179	beta-ketoacyl-acyl-carrier-protein synthase II;	map00061	Fatty acid biosynthesis	rcp	rsk	rpa	rru	cau		lca		dal				aci	vco	sab	bbr
		x	C04633	(3R)-3-Hydroxypalmitoyl-[acyl-carrier protein];	C05762	3-Oxohexadecanoyl-[acp];	2.3.1.-	<Transferases; Acyltransferases; Transferring groups other than amino-acyl groups>	map00061	Fatty acid biosynthesis	rcp	rsk	rpa	rru	cau	blo	lca	lac	dal	dat	bad	abn	aci	vco	sab	bbr
		x	C04633	(3R)-3-Hydroxypalmitoyl-[acyl-carrier protein];	C05763	trans-Hexadec-2-enoyl-[acp];	4.2.1.-	<Lyases; Carbon-oxygen lyases; Hydro-lyases>	map00061	Fatty acid biosynthesis	rcp	rsk	rpa	rru	cau		lca		dal			abn	aci	vco	sab	bbr
		x	C01209	Malonyl-[acyl-carrier protein]	C05753	3-Oxodecanoyl-[acp];	2.3.1.-	<Transferases; Acyltransferases; Transferring groups other than amino-acyl groups>	map00061	Fatty acid biosynthesis	rcp	rsk	rpa	rru	cau	blo	lca	lac	dal	dat	bad	abn	aci	vco	sab	bbr
		x	C05752	Octanoyl-[acp];	C05753	3-Oxodecanoyl-[acp];	2.3.1.179	beta-ketoacyl-acyl-carrier-protein synthase II;	map00061	Fatty acid biosynthesis	rcp	rsk	rpa	rru	cau		lca		dal				aci	vco	sab	bbr
		x	C01209	Malonyl-[acyl-carrier protein]	C05753	3-Oxodecanoyl-[acp];	2.3.1.179	beta-ketoacyl-acyl-carrier-protein synthase II;	map00061	Fatty acid biosynthesis	rcp	rsk	rpa	rru	cau		lca		dal				aci	vco	sab	bbr
		x	C04620	(3R)-3-Hydroxyoctanoyl-[acyl-carrier protein];	C05750	3-Oxooctanoyl-[acp];	2.3.1.-	<Transferases; Acyltransferases; Transferring groups other than amino-acyl groups>	map00061	Fatty acid biosynthesis	rcp	rsk	rpa	rru	cau	blo	lca	lac	dal	dat	bad	abn	aci	vco	sab	bbr
		x	C04620	(3R)-3-Hydroxyoctanoyl-[acyl-carrier protein];	C05751	trans-Oct-2-enoyl-[acp];	2.3.1.-	<Transferases; Acyltransferases; Transferring groups other than amino-acyl groups>	map00061	Fatty acid biosynthesis	rcp	rsk	rpa	rru	cau	blo	lca	lac	dal	dat	bad	abn	aci	vco	sab	bbr
		x	C01209	Malonyl-[acyl-carrier protein]	C05759	3-Oxotetradecanoyl-[acp];	2.3.1.179	beta-ketoacyl-acyl-carrier-protein synthase II;	map00061	Fatty acid biosynthesis	rcp	rsk	rpa	rru	cau		lca		dal				aci	vco	sab	bbr
		x	C04688	(3R)-3-Hydroxytetradecanoyl-[acyl-carrier protein];	C05759	3-Oxotetradecanoyl-[acp];	2.3.1.-	<Transferases; Acyltransferases; Transferring groups other than amino-acyl groups>	map00061	Fatty acid biosynthesis	rcp	rsk	rpa	rru	cau	blo	lca	lac	dal	dat	bad	abn	aci	vco	sab	bbr
		x	C00025	L-Glutamate;	C00049	L-Aspartate;	2.6.1.1	aspartate transaminase;	map00250; map00330	Alanine, aspartate and glutamate metabolism; Arginine and proline metabolism	rcp	rsk	rpa	rru	cau	blo			dal	dat	bad	abn	aci	vco		bbr
		x	C00049	L-Aspartate;	C05840	Iminoaspartate;	1.4.3.16	L-aspartate oxidase;	map00760	Nicotinate and nicotinamide metabolism	rcp	rsk	rpa	rru	cau	blo			dal			abn	aci	vco
		x	C00036	Oxaloacetate;	C00049	L-Aspartate;	2.6.1.1	aspartate transaminase;	map00250; map00710	Alanine, aspartate and glutamate metabolism; Carbon fixation in photosynthetic organisms	rcp	rsk	rpa	rru	cau	blo			dal	dat	bad	abn	aci	vco		bbr
		x	C00049	L-Aspartate;	C03082	4-Phospho-L-aspartate;	2.7.2.4	aspartate kinase;	map00260; map00270; map00300	Glycine, serine and threonine metabolism; Cysteine and methionine metabolism; Lysine biosynthesis	rcp	rsk	rpa	rru	cau	blo	lca	lac	dal	dat	bad	abn	aci	vco	sab	bbr
		x	C00441	L-Aspartate 4-semialdehyde;	C03082	4-Phospho-L-aspartate;	1.2.1.11	aspartate-semialdehyde dehydrogenase;	map00260; map00270; map00300	Glycine, serine and threonine metabolism; Cysteine and methionine metabolism; Lysine biosynthesis	rcp	rsk	rpa	rru	cau	blo	lca	lac	dal	dat	bad	abn	aci	vco	sab	bbr
		x	C00441	L-Aspartate 4-semialdehyde;	C03340	L-2,3-Dihydrodipicolinate;	4.2.1.52	dihydrodipicolinate synthase;	map00300	Lysine biosynthesis	rcp	rsk	rpa	rru	cau	blo	lca	lac	dal	dat	bad	abn	aci	vco	sab	bbr
		x	C05223	Dodecanoyl-[acyl-carrier protein];	C05759	3-Oxotetradecanoyl-[acp];	2.3.1.179	beta-ketoacyl-acyl-carrier-protein synthase II;	map00061	Fatty acid biosynthesis	rcp	rsk	rpa	rru	cau		lca		dal				aci	vco	sab	bbr
		x	C05749	Hexanoyl-[acp];	C05750	3-Oxooctanoyl-[acp];	2.3.1.179	beta-ketoacyl-acyl-carrier-protein synthase II;	map00061	Fatty acid biosynthesis	rcp	rsk	rpa	rru	cau		lca		dal				aci	vco	sab	bbr
		x	C05748	trans-Hex-2-enoyl-[acp];	C05749	Hexanoyl-[acp];	2.3.1.-	<Transferases; Acyltransferases; Transferring groups other than amino-acyl groups>	map00061	Fatty acid biosynthesis	rcp	rsk	rpa	rru	cau	blo	lca	lac	dal	dat	bad	abn	aci	vco	sab	bbr
		x	C01209	Malonyl-[acyl-carrier protein]	C05759	3-Oxotetradecanoyl-[acp];	2.3.1.-	<Transferases; Acyltransferases; Transferring groups other than amino-acyl groups>	map00061	Fatty acid biosynthesis	rcp	rsk	rpa	rru	cau	blo	lca	lac	dal	dat	bad	abn	aci	vco	sab	bbr
		x	C03939	Acetyl-[acyl-carrier protein]	C05744	Acetoacetyl-[acp];	2.3.1.179	beta-ketoacyl-acyl-carrier-protein synthase II;	map00061	Fatty acid biosynthesis	rcp	rsk	rpa	rru	cau		lca		dal				aci	vco	sab	bbr
		x	C03939	Acetyl-[acyl-carrier protein]	C05744	Acetoacetyl-[acp];	2.3.1.180	beta-ketoacyl-acyl-carrier-protein synthase III;	map00061	Fatty acid biosynthesis	rcp	rsk	rpa	rru	cau		lca		dal	dat		abn	aci	vco	sab	bbr
		x	C05763	trans-Hexadec-2-enoyl-[acp];	C05764	Hexadecanoyl-[acp];	1.3.1.9	enoyl-[acyl-carrier-protein] reductase (NADH);	map00061	Fatty acid biosynthesis	rcp	rsk	rpa	rru	cau							abn	aci		sab	bbr
		x	C04633	(3R)-3-Hydroxypalmitoyl-[acyl-carrier protein];	C05763	trans-Hexadec-2-enoyl-[acp];	2.3.1.-	<Transferases; Acyltransferases; Transferring groups other than amino-acyl groups>	map00061	Fatty acid biosynthesis	rcp	rsk	rpa	rru	cau	blo	lca	lac	dal	dat	bad	abn	aci	vco	sab	bbr
		x	C01209	Malonyl-[acyl-carrier protein]	C05746	3-Oxohexanoyl-[acp];	2.3.1.-	<Transferases; Acyltransferases; Transferring groups other than amino-acyl groups>	map00061	Fatty acid biosynthesis	rcp	rsk	rpa	rru	cau	blo	lca	lac	dal	dat	bad	abn	aci	vco	sab	bbr
		x	C00024	Acetyl-CoA;	C00332	Acetoacetyl-CoA;	2.3.1.9	acetyl-CoA C-acetyltransferase;	map00071; map00072; map00280; map00310; map00380; map00620; map00632; map00640; map00650; map00900	Fatty acid metabolism; Synthesis and degradation of ketone bodies; Valine, leucine and isoleucine degradation; Lysine degradation; Tryptophan metabolism; Pyruvate metabolism; Benzoate degradation via CoA ligation; Propanoate metabolism; Butanoate metabolism; Terpenoid backbone biosynthesis	rcp	rsk	rpa	rru	cau		lca	lac	dal	dat		abn	aci	vco	sab	bbr
		x	C05747	(R)-3-Hydroxyhexanoyl-[acp];	C05748	trans-Hex-2-enoyl-[acp];	2.3.1.-	<Transferases; Acyltransferases; Transferring groups other than amino-acyl groups>	map00061	Fatty acid biosynthesis	rcp	rsk	rpa	rru	cau	blo	lca	lac	dal	dat	bad	abn	aci	vco	sab	bbr
		x	C00036	Oxaloacetate;	C00149	(S)-Malate;	1.1.1.37	malate dehydrogenase;	map00020; map00620; map00630; map00710; map00720	Citrate cycle (TCA cycle); Pyruvate metabolism; Glyoxylate and dicarboxylate metabolism; Carbon fixation in photosynthetic organisms; Reductive carboxylate cycle (CO2 fixation)	rcp	rsk	rpa	rru	cau				dal			abn	aci	vco		bbr
		x	C01209	Malonyl-[acyl-carrier protein]	C05746	3-Oxohexanoyl-[acp];	2.3.1.179	beta-ketoacyl-acyl-carrier-protein synthase II;	map00061	Fatty acid biosynthesis	rcp	rsk	rpa	rru	cau		lca		dal				aci	vco	sab	bbr
		x	C04620	(3R)-3-Hydroxyoctanoyl-[acyl-carrier protein];	C05751	trans-Oct-2-enoyl-[acp];	4.2.1.-	<Lyases; Carbon-oxygen lyases; Hydro-lyases>	map00061	Fatty acid biosynthesis	rcp	rsk	rpa	rru	cau		lca		dal			abn	aci	vco	sab	bbr
		x	C05752	Octanoyl-[acp];	C16239	Lipoyl-[acp];	2.8.1.8	lipoyl synthase;	map00785	Lipoic acid metabolism	rcp	rsk	rpa	rru	cau					dat		abn	aci	vco	sab	bbr
		x	C00024	Acetyl-CoA;	C01251	(R)-2-Hydroxybutane-1,2,4-tricarboxylate;	2.3.3.14	homocitrate synthase;	map00300; map00620	Lysine biosynthesis; Pyruvate metabolism	rcp	rsk	rpa	rru					dal	dat
		x	C01209	Malonyl-[acyl-carrier protein]	C05756	3-Oxododecanoyl-[acp];	2.3.1.-	<Transferases; Acyltransferases; Transferring groups other than amino-acyl groups>	map00061	Fatty acid biosynthesis	rcp	rsk	rpa	rru	cau	blo	lca	lac	dal	dat	bad	abn	aci	vco	sab	bbr
		x	C05756	3-Oxododecanoyl-[acp];	C05757	(R)-3-Hydroxydodecanoyl-[acp];	2.3.1.-	<Transferases; Acyltransferases; Transferring groups other than amino-acyl groups>	map00061	Fatty acid biosynthesis	rcp	rsk	rpa	rru	cau	blo	lca	lac	dal	dat	bad	abn	aci	vco	sab	bbr
		x	C05757	(R)-3-Hydroxydodecanoyl-[acp];	C05758	trans-Dodec-2-enoyl-[acp];	2.3.1.-	<Transferases; Acyltransferases; Transferring groups other than amino-acyl groups>	map00061	Fatty acid biosynthesis	rcp	rsk	rpa	rru	cau	blo	lca	lac	dal	dat	bad	abn	aci	vco	sab	bbr
		x	C05757	(R)-3-Hydroxydodecanoyl-[acp];	C05758	trans-Dodec-2-enoyl-[acp];	4.2.1.-	<Lyases; Carbon-oxygen lyases; Hydro-lyases>	map00061	Fatty acid biosynthesis	rcp	rsk	rpa	rru	cau		lca		dal			abn	aci	vco	sab	bbr
		x	C05755	Decanoyl-[acp];	C05756	3-Oxododecanoyl-[acp];	2.3.1.-	<Transferases; Acyltransferases; Transferring groups other than amino-acyl groups>	map00061	Fatty acid biosynthesis	rcp	rsk	rpa	rru	cau	blo	lca	lac	dal	dat	bad	abn	aci	vco	sab	bbr
		x	C01209	Malonyl-[acyl-carrier protein]	C05750	3-Oxooctanoyl-[acp];	2.3.1.179	beta-ketoacyl-acyl-carrier-protein synthase II;	map00061	Fatty acid biosynthesis	rcp	rsk	rpa	rru	cau		lca		dal				aci	vco	sab	bbr
		x	C05754	trans-Dec-2-enoyl-[acp];	C05755	Decanoyl-[acp];	1.3.1.9	enoyl-[acyl-carrier-protein] reductase (NADH);	map00061	Fatty acid biosynthesis	rcp	rsk	rpa	rru	cau							abn	aci		sab	bbr
		x	C00036	Oxaloacetate;	C00158	Citrate;	2.3.3.1	citrate (Si)-synthase;	map00020; map00630	Citrate cycle (TCA cycle); Glyoxylate and dicarboxylate metabolism	rcp	rsk	rpa	rru	cau	blo			dal	dat	bad	abn	aci	vco	sab	bbr
		x	C00158	Citrate;	C00417	cis-Aconitate;	4.2.1.3	aconitate hydratase;	map00020; map00630; map00720	Citrate cycle (TCA cycle); Glyoxylate and dicarboxylate metabolism; Reductive carboxylate cycle (CO2 fixation)	rcp	rsk	rpa	rru	cau	blo			dal	dat	bad	abn	aci	vco	sab	bbr
		x	C00311	Isocitrate;	C05379	Oxalosuccinate;	1.1.1.42	isocitrate dehydrogenase (NADP+);	map00020	Citrate cycle (TCA cycle)	rcp	rsk	rpa	rru		blo			dal	dat	bad	abn	aci	vco		bbr
		x	C05751	trans-Oct-2-enoyl-[acp];	C05752	Octanoyl-[acp];	1.3.1.9	enoyl-[acyl-carrier-protein] reductase (NADH);	map00061	Fatty acid biosynthesis	rcp	rsk	rpa	rru	cau							abn	aci		sab	bbr
		x	C00025	L-Glutamate;	C03287	L-Glutamyl 5-phosphate;	2.7.2.11	glutamate 5-kinase;	map00330	Arginine and proline metabolism	rcp	rsk	rpa	rru	cau	blo	lca		dal	dat	bad	abn	aci	vco		bbr
		x	C00025	L-Glutamate;	C00026	2-Oxoglutarate;	1.4.1.13	glutamate synthase (NADPH);	map00250	Alanine, aspartate and glutamate metabolism	rcp	rsk	rpa	rru	cau	blo	lca		dal	dat	bad	abn	aci	vco	sab	bbr
		x	C00263	L-Homoserine;	C00441	L-Aspartate 4-semialdehyde;	1.1.1.3	homoserine dehydrogenase;	map00260; map00270; map00300	Glycine, serine and threonine metabolism; Cysteine and methionine metabolism; Lysine biosynthesis	rcp	rsk	rpa	rru	cau	blo	lca	lac	dal	dat	bad	abn	aci	vco	sab	bbr
		x	C05756	3-Oxododecanoyl-[acp];	C05757	(R)-3-Hydroxydodecanoyl-[acp];	1.1.1.100	3-oxoacyl-[acyl-carrier-protein] reductase;	map00061	Fatty acid biosynthesis	rcp	rsk	rpa	rru	cau	blo	lca	lac	dal	dat		abn	aci	vco	sab	bbr
		x	C04618	(3R)-3-Hydroxybutanoyl-[acyl-carrier protein];	C05744	Acetoacetyl-[acp];	2.3.1.-	<Transferases; Acyltransferases; Transferring groups other than amino-acyl groups>	map00061	Fatty acid biosynthesis	rcp	rsk	rpa	rru	cau	blo	lca	lac	dal	dat	bad	abn	aci	vco	sab	bbr
		x	C04246	But-2-enoyl-[acyl-carrier protein]	C04618	(3R)-3-Hydroxybutanoyl-[acyl-carrier protein];	4.2.1.-	<Lyases; Carbon-oxygen lyases; Hydro-lyases>	map00061	Fatty acid biosynthesis	rcp	rsk	rpa	rru	cau		lca		dal			abn	aci	vco	sab	bbr
		x	C04246	But-2-enoyl-[acyl-carrier protein]	C05745	Butyryl-[acp];	1.3.1.9	enoyl-[acyl-carrier-protein] reductase (NADH);	map00061	Fatty acid biosynthesis	rcp	rsk	rpa	rru	cau							abn	aci		sab	bbr
		x	C00025	L-Glutamate;	C02987	L-Glutamyl-tRNA(Glu)	6.1.1.17	glutamate---tRNA ligase;	map00860; map00970	Porphyrin and chlorophyll metabolism; Aminoacyl-tRNA biosynthesis	rcp	rsk	rpa	rru	cau	blo			dal	dat	bad	abn	aci	vco		bbr
		x	C16237	Protein N6-(lipoyl)lysine	C16239	Lipoyl-[acp];	2.3.1.181	lipoyl(octanoyl) transferase;	map00785	Lipoic acid metabolism	rcp	rsk	rpa	rru	cau					dat		abn	aci	vco		bbr
		x	C05752	Octanoyl-[acp];	C05753	3-Oxodecanoyl-[acp];	2.3.1.-	<Transferases; Acyltransferases; Transferring groups other than amino-acyl groups>	map00061	Fatty acid biosynthesis	rcp	rsk	rpa	rru	cau	blo	lca	lac	dal	dat	bad	abn	aci	vco	sab	bbr
		x	C00025	L-Glutamate;	C00026	2-Oxoglutarate;	1.4.1.14	glutamate synthase (NADH);	map00250	Alanine, aspartate and glutamate metabolism	rcp	rsk	rpa	rru	cau	blo	lca		dal	dat	bad	abn	aci	vco	sab	bbr
		x	C00026	2-Oxoglutarate;	C05379	Oxalosuccinate;	1.1.1.42	isocitrate dehydrogenase (NADP+);	map00020	Citrate cycle (TCA cycle)	rcp	rsk	rpa	rru		blo			dal	dat	bad	abn	aci	vco		bbr
		x	C00311	Isocitrate;	C00417	cis-Aconitate;	4.2.1.3	aconitate hydratase;	map00020; map00630; map00720	Citrate cycle (TCA cycle); Glyoxylate and dicarboxylate metabolism; Reductive carboxylate cycle (CO2 fixation)	rcp	rsk	rpa	rru	cau	blo			dal	dat	bad	abn	aci	vco	sab	bbr
		x	C05752	Octanoyl-[acp];	C16236	Protein N6-(octanoyl)lysine	2.3.1.181	lipoyl(octanoyl) transferase;	map00785	Lipoic acid metabolism	rcp	rsk	rpa	rru	cau					dat		abn	aci	vco		bbr
		x	C05763	trans-Hexadec-2-enoyl-[acp];	C05764	Hexadecanoyl-[acp];	2.3.1.-	<Transferases; Acyltransferases; Transferring groups other than amino-acyl groups>	map00061	Fatty acid biosynthesis	rcp	rsk	rpa	rru	cau	blo	lca	lac	dal	dat	bad	abn	aci	vco	sab	bbr
		x	C00024	Acetyl-CoA;	C00033	Acetate;	6.2.1.1	acetate---CoA ligase;	map00010; map00620; map00720	Glycolysis / Gluconeogenesis; Pyruvate metabolism; Reductive carboxylate cycle (CO2 fixation)	rcp	rsk	rpa	rru	cau				dal	dat		abn	aci	vco	sab	bbr
		x	C00033	Acetate;	C00227	Acetyl phosphate	2.7.2.1	acetate kinase;	map00430; map00620	Taurine and hypotaurine metabolism; Pyruvate metabolism	rcp	rsk	rpa	rru		blo	lca	lac	dal		bad	abn	aci	vco	sab	bbr
		x	C05755	Decanoyl-[acp];	C05756	3-Oxododecanoyl-[acp];	2.3.1.179	beta-ketoacyl-acyl-carrier-protein synthase II;	map00061	Fatty acid biosynthesis	rcp	rsk	rpa	rru	cau		lca		dal				aci	vco	sab	bbr
		x	C04246	But-2-enoyl-[acyl-carrier protein]	C04618	(3R)-3-Hydroxybutanoyl-[acyl-carrier protein];	2.3.1.-	<Transferases; Acyltransferases; Transferring groups other than amino-acyl groups>	map00061	Fatty acid biosynthesis	rcp	rsk	rpa	rru	cau	blo	lca	lac	dal	dat	bad	abn	aci	vco	sab	bbr
		x	C05754	trans-Dec-2-enoyl-[acp];	C05755	Decanoyl-[acp];	2.3.1.-	<Transferases; Acyltransferases; Transferring groups other than amino-acyl groups>	map00061	Fatty acid biosynthesis	rcp	rsk	rpa	rru	cau	blo	lca	lac	dal	dat	bad	abn	aci	vco	sab	bbr
		x	C05748	trans-Hex-2-enoyl-[acp];	C05749	Hexanoyl-[acp];	1.3.1.9	enoyl-[acyl-carrier-protein] reductase (NADH);	map00061	Fatty acid biosynthesis	rcp	rsk	rpa	rru	cau							abn	aci		sab	bbr
		x	C01528	Selenide;	C05688	L-Selenocysteine	4.4.1.16	selenocysteine lyase;	map00450	Selenoamino acid metabolism	rcp	rsk	rpa	rru	cau	blo	lca				bad	abn	aci		sab
		x	C05746	3-Oxohexanoyl-[acp];	C05747	(R)-3-Hydroxyhexanoyl-[acp];	1.1.1.100	3-oxoacyl-[acyl-carrier-protein] reductase;	map00061	Fatty acid biosynthesis	rcp	rsk	rpa	rru	cau	blo	lca	lac	dal	dat		abn	aci	vco	sab	bbr
		x	C01209	Malonyl-[acyl-carrier protein]	C05756	3-Oxododecanoyl-[acp];	2.3.1.179	beta-ketoacyl-acyl-carrier-protein synthase II;	map00061	Fatty acid biosynthesis	rcp	rsk	rpa	rru	cau		lca		dal				aci	vco	sab	bbr
		x	C05749	Hexanoyl-[acp];	C05750	3-Oxooctanoyl-[acp];	2.3.1.-	<Transferases; Acyltransferases; Transferring groups other than amino-acyl groups>	map00061	Fatty acid biosynthesis	rcp	rsk	rpa	rru	cau	blo	lca	lac	dal	dat	bad	abn	aci	vco	sab	bbr
		x	C00024	Acetyl-CoA;	C00083	Malonyl-CoA;	6.3.4.14	biotin carboxylase;	map00061	Fatty acid biosynthesis	rcp	rsk	rpa	rru	cau	blo	lca		dal		bad	abn	aci	vco	sab	bbr
		x	C00083	Malonyl-CoA;	C01209	Malonyl-[acyl-carrier protein]	2.3.1.39	[acyl-carrier-protein] S-malonyltransferase;	map00061	Fatty acid biosynthesis	rcp	rsk	rpa	rru	cau		lca		dal			abn	aci	vco	sab	bbr
		x	C04246	But-2-enoyl-[acyl-carrier protein]	C05745	Butyryl-[acp];	2.3.1.-	<Transferases; Acyltransferases; Transferring groups other than amino-acyl groups>	map00061	Fatty acid biosynthesis	rcp	rsk	rpa	rru	cau	blo	lca	lac	dal	dat	bad	abn	aci	vco	sab	bbr
		x	C00122	Fumarate;	C00149	(S)-Malate;	4.2.1.2	fumarate hydratase;	map00020; map00720	Citrate cycle (TCA cycle); Reductive carboxylate cycle (CO2 fixation)	rcp	rsk	rpa	rru	cau		lca	lac	dal	dat		abn	aci	vco	sab	bbr
		x	C00122	Fumarate;	C03406	N-(L-Arginino)succinate;	4.3.2.1	argininosuccinate lyase;	map00250; map00330	Alanine, aspartate and glutamate metabolism; Arginine and proline metabolism	rcp	rsk	rpa	rru	cau	blo	lca		dal	dat	bad	abn	aci	vco	sab	bbr
		x	C00327	L-Citrulline;	C03406	N-(L-Arginino)succinate;	6.3.4.5	argininosuccinate synthase;	map00330	Arginine and proline metabolism	rcp	rsk	rpa	rru	cau	blo	lca		dal	dat	bad	abn	aci	vco	sab	bbr
		x	C00062	L-Arginine;	C03406	N-(L-Arginino)succinate;	4.3.2.1	argininosuccinate lyase;	map00330	Arginine and proline metabolism	rcp	rsk	rpa	rru	cau	blo	lca		dal	dat	bad	abn	aci	vco	sab	bbr
		x	C00025	L-Glutamate;	C00624	N-Acetyl-L-glutamate;	2.3.1.1	amino-acid N-acetyltransferase;	map00330	Arginine and proline metabolism	rcp	rsk	rpa	rru	cau	blo			dal	dat	bad	abn	aci	vco	sab	bbr
		x	C00624	N-Acetyl-L-glutamate;	C04133	N-Acetyl-L-glutamate 5-phosphate;	2.7.2.8	acetylglutamate kinase;	map00330	Arginine and proline metabolism	rcp	rsk	rpa	rru	cau	blo			dal	dat	bad	abn	aci	vco	sab	bbr
		x	C00022	Pyruvate;	C00024	Acetyl-CoA;	2.3.1.12	dihydrolipoyllysine-residue acetyltransferase;	map00010; map00020; map00620	Glycolysis / Gluconeogenesis; Citrate cycle (TCA cycle); Pyruvate metabolism	rcp	rsk	rpa	rru	cau		lca			dat		abn	aci	vco	sab	bbr
		x	C01165	L-Glutamate 5-semialdehyde;	C03287	L-Glutamyl 5-phosphate;	1.2.1.41	glutamate-5-semialdehyde dehydrogenase;	map00330	Arginine and proline metabolism	rcp	rsk	rpa	rru	cau	blo	lca		dal	dat	bad	abn	aci	vco		bbr
		x	C16236	Protein N6-(octanoyl)lysine	C16237	Protein N6-(lipoyl)lysine	2.8.1.8	lipoyl synthase;	map00785	Lipoic acid metabolism	rcp	rsk	rpa	rru	cau					dat		abn	aci	vco	sab	bbr
		x	C00022	Pyruvate;	C11437	1-Deoxy-D-xylulose 5-phosphate	2.2.1.7	1-deoxy-D-xylulose-5-phosphate synthase;	map00900	Terpenoid backbone biosynthesis	rcp	rsk	rpa	rru		blo		lac	dal	dat	bad	abn	aci	vco		bbr
		x	C05751	trans-Oct-2-enoyl-[acp];	C05752	Octanoyl-[acp];	2.3.1.-	<Transferases; Acyltransferases; Transferring groups other than amino-acyl groups>	map00061	Fatty acid biosynthesis	rcp	rsk	rpa	rru	cau	blo	lca	lac	dal	dat	bad	abn	aci	vco	sab	bbr
		x	C04688	(3R)-3-Hydroxytetradecanoyl-[acyl-carrier protein];	C05760	trans-Tetradec-2-enoyl-[acp];	2.3.1.-	<Transferases; Acyltransferases; Transferring groups other than amino-acyl groups>	map00061	Fatty acid biosynthesis	rcp	rsk	rpa	rru	cau	blo	lca	lac	dal	dat	bad	abn	aci	vco	sab	bbr
		x	C05760	trans-Tetradec-2-enoyl-[acp];	C05761	Tetradecanoyl-[acp];	2.3.1.-	<Transferases; Acyltransferases; Transferring groups other than amino-acyl groups>	map00061	Fatty acid biosynthesis	rcp	rsk	rpa	rru	cau	blo	lca	lac	dal	dat	bad	abn	aci	vco	sab	bbr
		x	C00022	Pyruvate;	C05125	2-(alpha-Hydroxyethyl)thiamine diphosphate;	1.2.4.1	pyruvate dehydrogenase (acetyl-transferring);	map00010; map00020; map00290; map00620; map00650	Glycolysis / Gluconeogenesis; Citrate cycle (TCA cycle); Valine, leucine and isoleucine biosynthesis; Pyruvate metabolism; Butanoate metabolism	rcp	rsk	rpa	rru	cau		lca			dat		abn	aci	vco	sab	bbr
		x	C05125	2-(alpha-Hydroxyethyl)thiamine diphosphate;	C06010	(S)-2-Acetolactate;	2.2.1.6	acetolactate synthase;	map00290	Valine, leucine and isoleucine biosynthesis	rcp	rsk	rpa	rru	cau	blo	lca		dal	dat	bad	abn	aci	vco	sab	bbr
		x	C04272	(R)-2,3-Dihydroxy-3-methylbutanoate;	C06010	(S)-2-Acetolactate;	1.1.1.86	ketol-acid reductoisomerase;	map00290	Valine, leucine and isoleucine biosynthesis	rcp	rsk	rpa	rru	cau	blo			dal	dat	bad	abn	aci	vco	sab	bbr
		x	C00141	3-Methyl-2-oxobutanoic acid;	C04272	(R)-2,3-Dihydroxy-3-methylbutanoate;	4.2.1.9	dihydroxy-acid dehydratase;	map00290	Valine, leucine and isoleucine biosynthesis	rcp	rsk	rpa	rru	cau	blo			dal	dat	bad	abn	aci	vco	sab	bbr
		x	C00141	3-Methyl-2-oxobutanoic acid;	C00183	L-Valine;	2.6.1.42	branched-chain-amino-acid transaminase;	map00280; map00290; map00770; map00966	Valine, leucine and isoleucine degradation; Valine, leucine and isoleucine biosynthesis; Pantothenate and CoA biosynthesis; Glucosinolate biosynthesis	rcp	rsk	rpa	rru	cau	blo	lca	lac	dal	dat	bad	abn	aci	vco	sab	bbr
		x	C00141	3-Methyl-2-oxobutanoic acid;	C00966	2-Dehydropantoate	2.1.2.11	3-methyl-2-oxobutanoate hydroxymethyltransferase;	map00770	Pantothenate and CoA biosynthesis	rcp	rsk	rpa	rru	cau				dal	dat		abn	aci	vco	sab	bbr
		x	C00141	3-Methyl-2-oxobutanoic acid;	C02504	(2S)-2-Isopropylmalate;	2.3.3.13	2-isopropylmalate synthase;	map00290	Valine, leucine and isoleucine biosynthesis	rcp	rsk	rpa	rru	cau	blo			dal	dat	bad	abn	aci	vco	sab	bbr
		x	C02504	(2S)-2-Isopropylmalate;	C04411	(2R,3S)-3-Isopropylmalate;	4.2.1.33	3-isopropylmalate dehydratase;	map00290	Valine, leucine and isoleucine biosynthesis	rcp	rsk	rpa	rru	cau	blo			dal	dat	bad	abn	aci	vco	sab	bbr
		x	C05125	2-(alpha-Hydroxyethyl)thiamine diphosphate;	C06006	(S)-2-Aceto-2-hydroxybutanoate;	2.2.1.6	acetolactate synthase;	map00290	Valine, leucine and isoleucine biosynthesis	rcp	rsk	rpa	rru	cau	blo	lca		dal	dat	bad	abn	aci	vco	sab	bbr
		x	C06006	(S)-2-Aceto-2-hydroxybutanoate;	C06007	(R)-2,3-Dihydroxy-3-methylpentanoate;	1.1.1.86	ketol-acid reductoisomerase;	map00290	Valine, leucine and isoleucine biosynthesis	rcp	rsk	rpa	rru	cau	blo			dal	dat	bad	abn	aci	vco	sab	bbr
		x	C00109	2-Oxobutanoate;	C06006	(S)-2-Aceto-2-hydroxybutanoate;	2.2.1.6	acetolactate synthase;	map00290	Valine, leucine and isoleucine biosynthesis	rcp	rsk	rpa	rru	cau	blo	lca		dal	dat	bad	abn	aci	vco	sab	bbr
		x	C00109	2-Oxobutanoate;	C00188	L-Threonine;	4.3.1.19	threonine ammonia-lyase;	map00260; map00290	Glycine, serine and threonine metabolism; Valine, leucine and isoleucine biosynthesis	rcp	rsk	rpa	rru	cau	blo	lca				bad	abn	aci	vco	sab	bbr
		x	C00037	Glycine;	C00188	L-Threonine;	4.1.2.5	threonine aldolase;	map00260	Glycine, serine and threonine metabolism	rcp	rsk	rpa	rru	cau	blo				dat	bad			vco	sab	bbr
		x	C00037	Glycine;	C01419	Cys-Gly;	3.4.11.1	leucyl aminopeptidase;	map00480	Glutathione metabolism	rcp	rsk	rpa	rru	cau				dal	dat		abn	aci	vco	sab	bbr
		x	C00037	Glycine;	C00430	5-Aminolevulinate;	2.3.1.37	5-aminolevulinate synthase;	map00260; map00860	Glycine, serine and threonine metabolism; Porphyrin and chlorophyll metabolism	rcp	rsk	rpa	rru											sab
		x	C00037	Glycine;	C00051	Glutathione;	6.3.2.3	glutathione synthase;	map00480	Glutathione metabolism	rcp	rsk	rpa	rru								abn	aci	vco		bbr
		x	C00037	Glycine;	C00065	L-Serine;	2.1.2.1	glycine hydroxymethyltransferase;	map00260; map00460; map00680	Glycine, serine and threonine metabolism; Cyanoamino acid metabolism; Methane metabolism	rcp	rsk	rpa	rru	cau	blo	lca	lac	dal	dat	bad	abn	aci	vco	sab	bbr
		x	C00065	L-Serine;	C00143	5,10-Methylenetetrahydrofolate;	2.1.2.1	glycine hydroxymethyltransferase;	map00260; map00680	Glycine, serine and threonine metabolism; Methane metabolism	rcp	rsk	rpa	rru	cau	blo	lca	lac	dal	dat	bad	abn	aci	vco	sab	bbr
		x	C00065	L-Serine;	C00078	L-Tryptophan;	4.2.1.20	tryptophan synthase;	map00260	Glycine, serine and threonine metabolism	rcp	rsk	rpa	rru	cau	blo	lca		dal	dat	bad	abn	aci	vco	sab	bbr
		x	C00078	L-Tryptophan;	C03506	Indoleglycerol phosphate;	4.2.1.20	tryptophan synthase;	map00400	Phenylalanine, tyrosine and tryptophan biosynthesis	rcp	rsk	rpa	rru	cau	blo	lca		dal	dat	bad	abn	aci	vco	sab	bbr
		x	C01302	1-(2-Carboxyphenylamino)-1-deoxy-D-ribulose 5-phosphate	C03506	Indoleglycerol phosphate;	4.1.1.48	indole-3-glycerol-phosphate synthase;	map00400	Phenylalanine, tyrosine and tryptophan biosynthesis	rcp	rsk	rpa	rru	cau		lca		dal	dat		abn	aci	vco	sab	bbr
		x	C00065	L-Serine;	C01005	O-Phospho-L-serine;	3.1.3.3	phosphoserine phosphatase	map00260	Glycine, serine and threonine metabolism	rcp	rsk	rpa	rru		blo			dal	dat	bad	abn	aci	vco		bbr
		x	C00078	L-Tryptophan;	C00463	Indole;	4.2.1.20	tryptophan synthase;	map00400	Phenylalanine, tyrosine and tryptophan biosynthesis	rcp	rsk	rpa	rru	cau	blo	lca		dal	dat	bad	abn	aci	vco	sab	bbr
		x	C01005	O-Phospho-L-serine;	C03232	3-Phosphonooxypyruvate;	2.6.1.52	phosphoserine transaminase;	map00260	Glycine, serine and threonine metabolism	rcp	rsk	rpa	rru	cau	blo			dal	dat	bad	abn	aci	vco		bbr
		x	C00671	(S)-3-Methyl-2-oxopentanoic acid;	C06007	(R)-2,3-Dihydroxy-3-methylpentanoate;	4.2.1.9	dihydroxy-acid dehydratase;	map00290	Valine, leucine and isoleucine biosynthesis	rcp	rsk	rpa	rru	cau	blo			dal	dat	bad	abn	aci	vco	sab	bbr
		x	C00407	L-Isoleucine;	C00671	(S)-3-Methyl-2-oxopentanoic acid;	2.6.1.42	branched-chain-amino-acid transaminase;	map00280; map00290; map00966	Valine, leucine and isoleucine degradation; Valine, leucine and isoleucine biosynthesis; Glucosinolate biosynthesis	rcp	rsk	rpa	rru	cau	blo	lca	lac	dal	dat	bad	abn	aci	vco	sab	bbr
		x	C00022	Pyruvate;	C05125	2-(alpha-Hydroxyethyl)thiamine diphosphate;	2.2.1.6	acetolactate synthase;	map00290; map00650	Valine, leucine and isoleucine biosynthesis; Butanoate metabolism	rcp	rsk	rpa	rru	cau	blo	lca		dal	dat	bad	abn	aci	vco	sab	bbr
		x	C04688	(3R)-3-Hydroxytetradecanoyl-[acyl-carrier protein];	C05760	trans-Tetradec-2-enoyl-[acp];	4.2.1.-	<Lyases; Carbon-oxygen lyases; Hydro-lyases>	map00061	Fatty acid biosynthesis	rcp	rsk	rpa	rru	cau		lca		dal			abn	aci	vco	sab	bbr
		x	C01209	Malonyl-[acyl-carrier protein]	C05744	Acetoacetyl-[acp];	2.3.1.179	beta-ketoacyl-acyl-carrier-protein synthase II;	map00061	Fatty acid biosynthesis	rcp	rsk	rpa	rru	cau		lca		dal				aci	vco	sab	bbr
		x	C00204	2-Dehydro-3-deoxy-D-gluconate;	C00577	D-Glyceraldehyde	4.2.1.-	<Lyases; Carbon-oxygen lyases; Hydro-lyases>	map00030	Pentose phosphate pathway	rcp	rsk	rpa	rru	cau		lca		dal			abn	aci	vco	sab	bbr
		x	C00197	3-Phospho-D-glycerate;	C03232	3-Phosphonooxypyruvate;	1.1.1.95	phosphoglycerate dehydrogenase;	map00260	Glycine, serine and threonine metabolism	rcp	rsk	rpa	rru	cau	blo			dal	dat	bad	abn	aci	vco	sab	bbr
		x	C00197	3-Phospho-D-glycerate;	C00631	2-Phospho-D-glycerate;	5.4.2.1	phosphoglycerate mutase;	map00010	Glycolysis / Gluconeogenesis	rcp	rsk	rpa	rru	cau	blo	lca	lac	dal	dat	bad	abn	aci	vco	sab	bbr
		x	C00074	Phosphoenolpyruvate;	C00631	2-Phospho-D-glycerate;	4.2.1.11	phosphopyruvate hydratase;	map00010	Glycolysis / Gluconeogenesis	rcp	rsk	rpa	rru	cau	blo	lca	lac	dal	dat	bad	abn	aci	vco	sab	bbr
		x	C00258	D-Glycerate;	C00631	2-Phospho-D-glycerate;	2.7.1.-	<Transferases; Transferring phosphorus-containing groups; Phosphotransferases with an alcohol group as acceptor>	map00030	Pentose phosphate pathway	rcp	rsk	rpa	rru	cau		lca	lac	dal	dat		abn	aci	vco	sab	bbr
		x	C00097	L-Cysteine;	C01419	Cys-Gly;	3.4.11.1	leucyl aminopeptidase;	map00480	Glutathione metabolism	rcp	rsk	rpa	rru	cau				dal	dat		abn	aci	vco	sab	bbr
		x	C00097	L-Cysteine;	C00669	gamma-L-Glutamyl-L-cysteine;	6.3.2.2	glutamate---cysteine ligase;	map00480	Glutathione metabolism	rcp	rsk	rpa	rru			lca				bad	abn	aci	vco		bbr
		x	C04236	(2S)-2-Isopropyl-3-oxosuccinate;	C04411	(2R,3S)-3-Isopropylmalate;	1.1.1.85	3-isopropylmalate dehydrogenase;	map00290	Valine, leucine and isoleucine biosynthesis	rcp	rsk	rpa	rru	cau	blo			dal	dat	bad	abn	aci	vco	sab	bbr
		x	C00022	Pyruvate;	C00074	Phosphoenolpyruvate;	2.7.1.40	pyruvate kinase;	map00010; map00620; map00710	Glycolysis / Gluconeogenesis; Pyruvate metabolism; Carbon fixation in photosynthetic organisms	rcp	rsk	rpa	rru	cau	blo	lca	lac	dal	dat	bad			vco	sab	bbr
		x	C00430	5-Aminolevulinate;	C00931	Porphobilinogen	4.2.1.24	porphobilinogen synthase;	map00860	Porphyrin and chlorophyll metabolism	rcp	rsk	rpa	rru	cau				dal	dat		abn	aci	vco	sab	bbr
		x	C00931	Porphobilinogen	C01024	Hydroxymethylbilane	2.5.1.61	hydroxymethylbilane synthase;	map00860	Porphyrin and chlorophyll metabolism	rcp	rsk	rpa	rru	cau				dal	dat		abn	aci	vco	sab	bbr
		x	C01024	Hydroxymethylbilane	C01051	Uroporphyrinogen III	4.2.1.75	uroporphyrinogen-III synthase;	map00860	Porphyrin and chlorophyll metabolism	rcp	rsk	rpa	rru	cau				dal	dat		abn	aci	vco	sab	bbr
		x	C01051	Uroporphyrinogen III	C03263	Coproporphyrinogen III	4.1.1.37	uroporphyrinogen decarboxylase;	map00860	Porphyrin and chlorophyll metabolism	rcp	rsk	rpa	rru	cau				dal	dat		abn	aci	vco	sab	bbr
		x	C00049	L-Aspartate;	C03406	N-(L-Arginino)succinate;	6.3.4.5	argininosuccinate synthase;	map00250; map00330	Alanine, aspartate and glutamate metabolism; Arginine and proline metabolism	rcp	rsk	rpa	rru	cau	blo	lca		dal	dat	bad	abn	aci	vco	sab	bbr
		x	C00024	Acetyl-CoA;	C00158	Citrate;	2.3.3.1	citrate (Si)-synthase;	map00020; map00630	Citrate cycle (TCA cycle); Glyoxylate and dicarboxylate metabolism	rcp	rsk	rpa	rru	cau	blo			dal	dat	bad	abn	aci	vco	sab	bbr
		x	C00188	L-Threonine;	C01102	O-Phospho-L-homoserine	4.2.3.1	threonine synthase;	map00260	Glycine, serine and threonine metabolism	rcp	rsk	rpa	rru	cau	blo	lca	lac	dal	dat	bad	abn	aci	vco	sab	bbr
		x	C00042	Succinate;	C00122	Fumarate;	1.3.99.1	succinate dehydrogenase;	map00020; map00190; map00632; map00650; map00720	Citrate cycle (TCA cycle); Oxidative phosphorylation; Benzoate degradation via CoA ligation; Butanoate metabolism; Reductive carboxylate cycle (CO2 fixation)	rcp	rsk	rpa	rru	cau	blo	lca	lac	dal	dat	bad	abn	aci	vco	sab	bbr
		x	C00042	Succinate;	C00091	Succinyl-CoA;	6.2.1.5	succinate---CoA ligase (ADP-forming);	map00020; map00640; map00720	Citrate cycle (TCA cycle); Propanoate metabolism; Reductive carboxylate cycle (CO2 fixation)	rcp	rsk	rpa	rru	cau	blo			dal	dat	bad	abn	aci	vco	sab	bbr
		x	C00042	Succinate;	C00232	Succinate semialdehyde;	1.2.1.16	succinate-semialdehyde dehydrogenase [NAD(P)+];	map00250; map00350; map00650	Alanine, aspartate and glutamate metabolism; Tyrosine metabolism; Butanoate metabolism	rcp	rsk	rpa	rru	cau		lca	lac				abn	aci	vco		bbr
		x	C00091	Succinyl-CoA;	C01213	(R)-Methylmalonyl-CoA;	5.4.99.2	methylmalonyl-CoA mutase;	map00280; map00640	Valine, leucine and isoleucine degradation; Propanoate metabolism	rcp	rsk	rpa	rru	cau				dal	dat
		x	C00091	Succinyl-CoA;	C16254	[Dihydrolipoyllysine-residue succinyltransferase]	2.3.1.61	dihydrolipoyllysine-residue succinyltransferase;	map00020	Citrate cycle (TCA cycle)	rcp	rsk	rpa	rru	cau							abn	aci	vco	sab	bbr
		x	C15972	Enzyme N6-(lipoyl)lysine;	C16254	[Dihydrolipoyllysine-residue succinyltransferase]	1.2.4.2	oxoglutarate dehydrogenase (succinyl-transferring);	map00020	Citrate cycle (TCA cycle)	rcp	rsk	rpa	rru	cau							abn	aci	vco	sab	bbr
		x	C15972	Enzyme N6-(lipoyl)lysine;	C15973	Enzyme N6-(dihydrolipoyl)lysine;	1.8.1.4	dihydrolipoyl dehydrogenase;	map00010; map00020; map00280; map00620	Glycolysis / Gluconeogenesis; Citrate cycle (TCA cycle); Valine, leucine and isoleucine degradation; Pyruvate metabolism	rcp	rsk	rpa	rru	cau	blo	lca			dat	bad	abn	aci	vco	sab	bbr
		x	C15973	Enzyme N6-(dihydrolipoyl)lysine;	C16254	[Dihydrolipoyllysine-residue succinyltransferase]	2.3.1.61	dihydrolipoyllysine-residue succinyltransferase;	map00020	Citrate cycle (TCA cycle)	rcp	rsk	rpa	rru	cau							abn	aci	vco	sab	bbr
		x	C00143	5,10-Methylenetetrahydrofolate;	C01242	S-Aminomethyldihydrolipoylprotein;	2.1.2.10	aminomethyltransferase;	map00260	Glycine, serine and threonine metabolism	rcp	rsk	rpa	rru	cau					dat				vco	sab	bbr
		x	C00024	Acetyl-CoA;	C00222	3-Oxopropanoate;	1.2.1.27	methylmalonate-semialdehyde dehydrogenase (acylating);	map00562; map00640	Inositol phosphate metabolism; Propanoate metabolism	rcp	rsk	rpa	rru								abn	aci			bbr
		x	C00463	Indole;	C03506	Indoleglycerol phosphate;	4.2.1.20	tryptophan synthase;	map00400	Phenylalanine, tyrosine and tryptophan biosynthesis	rcp	rsk	rpa	rru	cau	blo	lca		dal	dat	bad	abn	aci	vco	sab	bbr
		x	C05760	trans-Tetradec-2-enoyl-[acp];	C05761	Tetradecanoyl-[acp];	1.3.1.9	enoyl-[acyl-carrier-protein] reductase (NADH);	map00061	Fatty acid biosynthesis	rcp	rsk	rpa	rru	cau							abn	aci		sab	bbr
		x	C00197	3-Phospho-D-glycerate;	C00236	3-Phospho-D-glyceroyl phosphate;	2.7.2.3	phosphoglycerate kinase;	map00010; map00710	Glycolysis / Gluconeogenesis; Carbon fixation in photosynthetic organisms	rcp	rsk	rpa	rru	cau	blo	lca	lac	dal	dat	bad	abn	aci	vco	sab	bbr
		x	C00118	D-Glyceraldehyde 3-phosphate;	C00236	3-Phospho-D-glyceroyl phosphate;	1.2.1.12	glyceraldehyde-3-phosphate dehydrogenase (phosphorylating);	map00010	Glycolysis / Gluconeogenesis	rcp	rsk	rpa	rru	cau	blo	lca	lac	dal	dat	bad	abn	aci	vco	sab	bbr
		x	C00118	D-Glyceraldehyde 3-phosphate;	C00231	D-Xylulose 5-phosphate	2.2.1.1	transketolase;	map00030; map00710	Pentose phosphate pathway; Carbon fixation in photosynthetic organisms	rcp	rsk	rpa	rru	cau	blo		lac	dal	dat	bad	abn	aci	vco	sab	bbr
		x	C00199	D-Ribulose 5-phosphate	C00231	D-Xylulose 5-phosphate	5.1.3.1	ribulose-phosphate 3-epimerase;	map00030; map00040; map00710	Pentose phosphate pathway; Pentose and glucuronate interconversions; Carbon fixation in photosynthetic organisms	rcp	rsk	rpa	rru	cau	blo	lca	lac	dal	dat	bad	abn	aci	vco	sab	bbr
		x	C00231	D-Xylulose 5-phosphate	C05345	beta-D-Fructose 6-phosphate	2.2.1.1	transketolase;	map00030	Pentose phosphate pathway	rcp	rsk	rpa	rru	cau	blo		lac	dal	dat	bad	abn	aci	vco	sab	bbr
		x	C00231	D-Xylulose 5-phosphate	C05382	Sedoheptulose 7-phosphate;	2.2.1.1	transketolase;	map00030; map00710	Pentose phosphate pathway; Carbon fixation in photosynthetic organisms	rcp	rsk	rpa	rru	cau	blo		lac	dal	dat	bad	abn	aci	vco	sab	bbr
		x	C00118	D-Glyceraldehyde 3-phosphate;	C00279	D-Erythrose 4-phosphate	2.2.1.2	transaldolase;	map00030	Pentose phosphate pathway	rcp	rsk	rpa	rru	cau	blo	lca		dal	dat	bad	abn	aci	vco	sab	bbr
		x	C00279	D-Erythrose 4-phosphate	C04691	2-Dehydro-3-deoxy-D-arabino-heptonate 7-phosphate;	2.5.1.54	3-deoxy-7-phosphoheptulonate synthase;	map00400	Phenylalanine, tyrosine and tryptophan biosynthesis	rcp	rsk	rpa	rru	cau	blo			dal	dat	bad	abn	aci	vco	sab	bbr
		x	C01172	beta-D-Glucose 6-phosphate	C05345	beta-D-Fructose 6-phosphate	5.3.1.9	glucose-6-phosphate isomerase;	map00010; map00030; map00500	Glycolysis / Gluconeogenesis; Pentose phosphate pathway; Starch and sucrose metabolism	rcp	rsk	rpa	rru	cau	blo	lca	lac	dal	dat	bad	abn	aci	vco	sab	bbr
		x	C00668	alpha-D-Glucose 6-phosphate	C01172	beta-D-Glucose 6-phosphate	5.3.1.9	glucose-6-phosphate isomerase;	map00010; map00030; map00500	Glycolysis / Gluconeogenesis; Pentose phosphate pathway; Starch and sucrose metabolism	rcp	rsk	rpa	rru	cau	blo	lca	lac	dal	dat	bad	abn	aci	vco	sab	bbr
		x	C00118	D-Glyceraldehyde 3-phosphate;	C05378	beta-D-Fructose 1,6-bisphosphate	4.1.2.13	fructose-bisphosphate aldolase;	map00010; map00030; map00051	Glycolysis / Gluconeogenesis; Pentose phosphate pathway; Fructose and mannose metabolism	rcp	rsk	rpa	rru		blo	lca	lac	dal	dat	bad	abn	aci	vco	sab	bbr
		x	C00117	D-Ribose 5-phosphate;	C00118	D-Glyceraldehyde 3-phosphate;	2.2.1.1	transketolase;	map00030; map00710	Pentose phosphate pathway; Carbon fixation in photosynthetic organisms	rcp	rsk	rpa	rru	cau	blo		lac	dal	dat	bad	abn	aci	vco	sab	bbr
		x	C05345	beta-D-Fructose 6-phosphate	C05378	beta-D-Fructose 1,6-bisphosphate	3.1.3.11	fructose-bisphosphatase;	map00010; map00030; map00051	Glycolysis / Gluconeogenesis; Pentose phosphate pathway; Fructose and mannose metabolism	rcp	rsk	rpa	rru	cau		lca			dat		abn	aci	vco	sab	bbr
		x	C00279	D-Erythrose 4-phosphate	C05345	beta-D-Fructose 6-phosphate	2.2.1.1	transketolase;	map00030	Pentose phosphate pathway	rcp	rsk	rpa	rru	cau	blo		lac	dal	dat	bad	abn	aci	vco	sab	bbr
		x	C00668	alpha-D-Glucose 6-phosphate	C05345	beta-D-Fructose 6-phosphate	5.3.1.9	glucose-6-phosphate isomerase;	map00010; map00030; map00500; map00520	Glycolysis / Gluconeogenesis; Pentose phosphate pathway; Starch and sucrose metabolism; Amino sugar and nucleotide sugar metabolism	rcp	rsk	rpa	rru	cau	blo	lca	lac	dal	dat	bad	abn	aci	vco	sab	bbr
		x	C00118	D-Glyceraldehyde 3-phosphate;	C05345	beta-D-Fructose 6-phosphate	2.2.1.2	transaldolase;	map00030	Pentose phosphate pathway	rcp	rsk	rpa	rru	cau	blo	lca		dal	dat	bad	abn	aci	vco	sab	bbr
		x	C00944	3-Dehydroquinate;	C04691	2-Dehydro-3-deoxy-D-arabino-heptonate 7-phosphate;	4.2.3.4	3-dehydroquinate synthase;	map00400	Phenylalanine, tyrosine and tryptophan biosynthesis	rcp	rsk	rpa	rru	cau	blo			dal	dat	bad	abn	aci	vco	sab	bbr
		x	C00944	3-Dehydroquinate;	C02637	3-Dehydroshikimate	4.2.1.10	3-dehydroquinate dehydratase;	map00400	Phenylalanine, tyrosine and tryptophan biosynthesis	rcp	rsk	rpa	rru	cau	blo			dal	dat	bad	abn	aci	vco	sab	bbr
		x	C00279	D-Erythrose 4-phosphate	C05382	Sedoheptulose 7-phosphate;	2.2.1.2	transaldolase;	map00030	Pentose phosphate pathway	rcp	rsk	rpa	rru	cau	blo	lca		dal	dat	bad	abn	aci	vco	sab	bbr
		x	C05345	beta-D-Fructose 6-phosphate	C05378	beta-D-Fructose 1,6-bisphosphate	2.7.1.11	6-phosphofructokinase;	map00010; map00030; map00051	Glycolysis / Gluconeogenesis; Pentose phosphate pathway; Fructose and mannose metabolism	rcp	rsk	rpa	rru	cau		lca	lac	dal	dat				vco	sab
		x	C00118	D-Glyceraldehyde 3-phosphate;	C00279	D-Erythrose 4-phosphate	2.2.1.1	transketolase;	map00030; map00710	Pentose phosphate pathway; Carbon fixation in photosynthetic organisms	rcp	rsk	rpa	rru	cau	blo		lac	dal	dat	bad	abn	aci	vco	sab	bbr
		x	C00493	Shikimate;	C02637	3-Dehydroshikimate	1.1.1.25	shikimate dehydrogenase;	map00400	Phenylalanine, tyrosine and tryptophan biosynthesis	rcp	rsk	rpa	rru	cau	blo	lca		dal	dat	bad	abn	aci	vco	sab	bbr
		x	C00493	Shikimate;	C03175	Shikimate 3-phosphate;	2.7.1.71	shikimate kinase;	map00400	Phenylalanine, tyrosine and tryptophan biosynthesis	rcp	rsk	rpa	rru	cau	blo			dal	dat		abn	aci	vco	sab	bbr
		x	C01269	5-O-(1-Carboxyvinyl)-3-phosphoshikimate;	C03175	Shikimate 3-phosphate;	2.5.1.19	3-phosphoshikimate 1-carboxyvinyltransferase;	map00400	Phenylalanine, tyrosine and tryptophan biosynthesis	rcp	rsk	rpa	rru	cau	blo			dal	dat	bad		aci	vco	sab	bbr
		x	C00251	Chorismate;	C01269	5-O-(1-Carboxyvinyl)-3-phosphoshikimate;	4.2.3.5	chorismate synthase;	map00400	Phenylalanine, tyrosine and tryptophan biosynthesis	rcp	rsk	rpa	rru	cau	blo			dal	dat	bad	abn	aci	vco	sab	bbr
		x	C00108	Anthranilate;	C00251	Chorismate;	4.1.3.27	anthranilate synthase;	map00400	Phenylalanine, tyrosine and tryptophan biosynthesis	rcp	rsk	rpa	rru	cau	blo			dal	dat	bad	abn	aci	vco	sab	bbr
		x	C00108	Anthranilate;	C04302	N-(5-Phospho-D-ribosyl)anthranilate;	2.4.2.18	anthranilate phosphoribosyltransferase;	map00400	Phenylalanine, tyrosine and tryptophan biosynthesis	rcp	rsk	rpa	rru	cau	blo	lca		dal	dat	bad	abn	aci	vco	sab	bbr
		x	C00117	D-Ribose 5-phosphate;	C00119	5-Phospho-alpha-D-ribose 1-diphosphate;	2.7.6.1	ribose-phosphate diphosphokinase;	map00030; map00230	Pentose phosphate pathway; Purine metabolism	rcp	rsk	rpa	rru	cau	blo	lca	lac	dal	dat	bad	abn	aci	vco	sab	bbr
		x	C00119	5-Phospho-alpha-D-ribose 1-diphosphate;	C01103	Orotidine 5'-phosphate;	2.4.2.10	orotate phosphoribosyltransferase;	map00240	Pyrimidine metabolism	rcp	rsk	rpa	rru	cau	blo	lca	lac	dal	dat	bad	abn	aci	vco	sab	bbr
		x	C00105	UMP;	C01103	Orotidine 5'-phosphate;	4.1.1.23	orotidine-5'-phosphate decarboxylase;	map00240	Pyrimidine metabolism	rcp	rsk	rpa	rru	cau	blo	lca	lac	dal	dat	bad	abn	aci	vco	sab	bbr
		x	C00295	Orotate;	C01103	Orotidine 5'-phosphate;	2.4.2.10	orotate phosphoribosyltransferase;	map00240	Pyrimidine metabolism	rcp	rsk	rpa	rru	cau	blo	lca	lac	dal	dat	bad	abn	aci	vco	sab	bbr
		x	C00295	Orotate;	C00337	(S)-Dihydroorotate;	1.3.3.1	dihydroorotate oxidase;	map00240	Pyrimidine metabolism	rcp	rsk	rpa	rru	cau	blo	lca	lac	dal	dat	bad	abn	aci	vco	sab	bbr
		x	C00119	5-Phospho-alpha-D-ribose 1-diphosphate;	C03090	5-Phosphoribosylamine;	2.4.2.14	amidophosphoribosyltransferase;	map00230	Purine metabolism	rcp	rsk	rpa	rru	cau	blo	lca	lac	dal	dat	bad	abn	aci	vco	sab	bbr
		x	C00119	5-Phospho-alpha-D-ribose 1-diphosphate;	C02739	1-(5-Phospho-D-ribosyl)-ATP;	2.4.2.17	ATP phosphoribosyltransferase;	map00340	Histidine metabolism	rcp	rsk	rpa	rru	cau	blo	lca		dal	dat	bad	abn	aci	vco	sab	bbr
		x	C02739	1-(5-Phospho-D-ribosyl)-ATP;	C02741	Phosphoribosyl-AMP;	3.6.1.31	phosphoribosyl-ATP diphosphatase;	map00340	Histidine metabolism	rcp	rsk	rpa	rru	cau	blo	lca				bad	abn	aci	vco	sab	bbr
		x	C00015	UDP;	C00105	UMP;	2.7.4.14	cytidylate kinase;	map00240	Pyrimidine metabolism	rcp	rsk	rpa	rru	cau		lca	lac	dal	dat		abn	aci	vco	sab	bbr
		x	C00015	UDP;	C00075	UTP;	2.7.4.6	nucleoside-diphosphate kinase;	map00240	Pyrimidine metabolism	rcp	rsk	rpa	rru	cau		lca		dal	dat		abn	aci	vco	sab	bbr
		x	C00063	CTP;	C00075	UTP;	6.3.4.2	CTP synthase;	map00240	Pyrimidine metabolism	rcp	rsk	rpa	rru	cau	blo	lca	lac	dal	dat	bad	abn	aci	vco	sab	bbr
		x	C00063	CTP;	C00112	CDP;	2.7.4.6	nucleoside-diphosphate kinase;	map00240	Pyrimidine metabolism	rcp	rsk	rpa	rru	cau		lca		dal	dat		abn	aci	vco	sab	bbr
		x	C00055	CMP;	C00112	CDP;	2.7.4.14	cytidylate kinase;	map00240	Pyrimidine metabolism	rcp	rsk	rpa	rru	cau		lca	lac	dal	dat		abn	aci	vco	sab	bbr
		x	C02741	Phosphoribosyl-AMP;	C04896	5-(5-Phospho-D-ribosylaminoformimino)-1-(5-phosphoribosyl)-	3.5.4.19	phosphoribosyl-AMP cyclohydrolase;	map00340	Histidine metabolism	rcp	rsk	rpa	rru	cau	blo	lca		dal	dat	bad	abn	aci	vco	sab	bbr
		x	C04896	5-(5-Phospho-D-ribosylaminoformimino)-1-(5-phosphoribosyl)-	C04916	N-(5'-Phospho-D-1'-ribulosylformimino)-5-amino-1-(5''-phospho-D-	5.3.1.16	1-(5-phosphoribosyl)-5-[(5-	map00340	Histidine metabolism	rcp	rsk	rpa	rru	cau	blo	lca		dal	dat	bad	abn	aci	vco	sab	bbr
		x	C03090	5-Phosphoribosylamine;	C03838	5'-Phosphoribosylglycinamide;	6.3.4.13	phosphoribosylamine---glycine ligase;	map00230	Purine metabolism	rcp	rsk	rpa	rru	cau	blo	lca	lac	dal	dat	bad	abn	aci	vco	sab	bbr
		x	C03838	5'-Phosphoribosylglycinamide;	C04376	5'-Phosphoribosyl-N-formylglycinamide;	2.1.2.2	phosphoribosylglycinamide formyltransferase;	map00230	Purine metabolism	rcp	rsk	rpa	rru	cau	blo	lca	lac	dal	dat	bad	abn	aci	vco	sab	bbr
		x	C04376	5'-Phosphoribosyl-N-formylglycinamide;	C04640	2-(Formamido)-N1-(5'-phosphoribosyl)acetamidine;	6.3.5.3	phosphoribosylformylglycinamidine synthase;	map00230	Purine metabolism	rcp	rsk	rpa	rru	cau	blo	lca	lac	dal	dat	bad	abn	aci	vco	sab	bbr
		x	C03373	Aminoimidazole ribotide;	C04640	2-(Formamido)-N1-(5'-phosphoribosyl)acetamidine;	6.3.3.1	phosphoribosylformylglycinamidine cyclo-ligase;	map00230	Purine metabolism	rcp	rsk	rpa	rru	cau	blo	lca	lac	dal	dat	bad	abn	aci	vco	sab	bbr
		x	C03373	Aminoimidazole ribotide;	C15667	5-Carboxyamino-1-(5-phospho-D-ribosyl)imidazole	6.3.4.18	5-(carboxyamino)imidazole ribonucleotide synthase;	map00230	Purine metabolism	rcp	rsk	rpa	rru	cau	blo	lca	lac			bad	abn	aci	vco	sab	bbr
		x	C04751	1-(5-Phospho-D-ribosyl)-5-amino-4-imidazolecarboxylate;	C15667	5-Carboxyamino-1-(5-phospho-D-ribosyl)imidazole	5.4.99.18	5-(carboxyamino)imidazole ribonucleotide mutase;	map00230	Purine metabolism	rcp	rsk	rpa	rru	cau	blo	lca	lac			bad	abn	aci	vco	sab	bbr
		x	C04751	1-(5-Phospho-D-ribosyl)-5-amino-4-imidazolecarboxylate;	C04823	1-(5'-Phosphoribosyl)-5-amino-4-(N-succinocarboxamide)-imidazole;	6.3.2.6	phosphoribosylaminoimidazolesuccinocarboxamide synthase;	map00230	Purine metabolism	rcp	rsk	rpa	rru	cau	blo	lca	lac	dal	dat	bad	abn	aci	vco	sab	bbr
		x	C04677	1-(5'-Phosphoribosyl)-5-amino-4-imidazolecarboxamide;	C04823	1-(5'-Phosphoribosyl)-5-amino-4-(N-succinocarboxamide)-imidazole;	4.3.2.2	adenylosuccinate lyase;	map00230	Purine metabolism	rcp	rsk	rpa	rru	cau	blo	lca	lac	dal	dat	bad	abn	aci	vco	sab	bbr
		x	C04677	1-(5'-Phosphoribosyl)-5-amino-4-imidazolecarboxamide;	C04734	1-(5'-Phosphoribosyl)-5-formamido-4-imidazolecarboxamide;	6.3.4.-	<Ligases; Forming carbon-nitrogen bonds; Other carbon--nitrogen ligases>	map00230	Purine metabolism	rcp	rsk	rpa	rru	cau	blo	lca	lac	dal	dat		abn	aci	vco	sab	bbr
		x	C04677	1-(5'-Phosphoribosyl)-5-amino-4-imidazolecarboxamide;	C04734	1-(5'-Phosphoribosyl)-5-formamido-4-imidazolecarboxamide;	2.1.2.3	phosphoribosylaminoimidazolecarboxamide formyltransferase;	map00230	Purine metabolism	rcp	rsk	rpa	rru	cau	blo	lca	lac	dal	dat	bad	abn	aci	vco	sab	bbr
		x	C00130	IMP;	C04734	1-(5'-Phosphoribosyl)-5-formamido-4-imidazolecarboxamide;	3.5.4.10	IMP cyclohydrolase;	map00230	Purine metabolism	rcp	rsk	rpa	rru	cau	blo	lca	lac	dal	dat	bad	abn	aci	vco	sab	bbr
		x	C00130	IMP;	C03794	N6-(1,2-Dicarboxyethyl)-AMP;	6.3.4.4	adenylosuccinate synthase;	map00230	Purine metabolism	rcp	rsk	rpa	rru	cau	blo	lca	lac	dal	dat	bad	abn	aci	vco	sab	bbr
		x	C00130	IMP;	C00294	Inosine	3.1.3.5	5'-nucleotidase;	map00230	Purine metabolism	rcp	rsk	rpa	rru	cau				dal			abn	aci	vco	sab	bbr
		x	C00020	AMP;	C03794	N6-(1,2-Dicarboxyethyl)-AMP;	4.3.2.2	adenylosuccinate lyase;	map00230	Purine metabolism	rcp	rsk	rpa	rru	cau	blo	lca	lac	dal	dat	bad	abn	aci	vco	sab	bbr
		x	C00020	AMP;	C00212	Adenosine	3.1.3.5	5'-nucleotidase;	map00230	Purine metabolism	rcp	rsk	rpa	rru	cau				dal			abn	aci	vco	sab	bbr
		x	C00020	AMP;	C00147	Adenine;	2.4.2.7	adenine phosphoribosyltransferase;	map00230	Purine metabolism	rcp	rsk	rpa	rru	cau	blo	lca	lac		dat	bad			vco	sab	bbr
		x	C00130	IMP;	C00655	Xanthosine 5'-phosphate;	1.1.1.205	IMP dehydrogenase;	map00230	Purine metabolism	rcp	rsk	rpa	rru	cau	blo	lca	lac	dal	dat	bad	abn	aci	vco	sab	bbr
		x	C00655	Xanthosine 5'-phosphate;	C01762	Xanthosine	3.1.3.5	5'-nucleotidase;	map00230	Purine metabolism	rcp	rsk	rpa	rru	cau				dal			abn	aci	vco	sab	bbr
		x	C00144	GMP;	C00655	Xanthosine 5'-phosphate;	6.3.5.2	GMP synthase (glutamine-hydrolysing);	map00230	Purine metabolism	rcp	rsk	rpa	rru	cau	blo	lca	lac	dal	dat	bad	abn	aci	vco	sab	bbr
		x	C00385	Xanthine	C01762	Xanthosine	2.4.2.-	<Transferases; Glycosyltransferases; Pentosyltransferases>	map00230	Purine metabolism	rcp	rsk	rpa	rru	cau	blo	lca		dal	dat	bad	abn	aci	vco	sab	bbr
		x	C00144	GMP;	C00242	Guanine;	2.4.2.22	xanthine phosphoribosyltransferase;	map00230	Purine metabolism	rcp	rsk	rpa	rru	cau	blo	lca	lac		dat	bad	abn	aci	vco	sab
		x	C00144	GMP;	C00242	Guanine;	2.4.2.7	adenine phosphoribosyltransferase;	map00230	Purine metabolism	rcp	rsk	rpa	rru	cau	blo	lca	lac		dat	bad			vco	sab	bbr
		x	C00144	GMP;	C00387	Guanosine	3.1.3.5	5'-nucleotidase;	map00230	Purine metabolism	rcp	rsk	rpa	rru	cau				dal			abn	aci	vco	sab	bbr
		x	C00065	L-Serine;	C00979	O-Acetyl-L-serine;	2.3.1.30	serine O-acetyltransferase;	map00270; map00920	Cysteine and methionine metabolism; Sulfur metabolism	rcp	rsk	rpa	rru	cau				dal	dat		abn	aci	vco	sab	bbr
		x	C00097	L-Cysteine;	C00979	O-Acetyl-L-serine;	2.5.1.49	O-acetylhomoserine aminocarboxypropyltransferase;	map00270	Cysteine and methionine metabolism	rcp	rsk	rpa	rru	cau	blo					bad	abn	aci			bbr
		x	C00097	L-Cysteine;	C00283	Hydrogen sulfide;	2.5.1.47	cysteine synthase;	map00270; map00920	Cysteine and methionine metabolism; Sulfur metabolism	rcp	rsk	rpa	rru	cau		lca	lac	dal	dat		abn	aci	vco	sab	bbr
		x	C01209	Malonyl-[acyl-carrier protein]	C05744	Acetoacetyl-[acp];	2.3.1.180	beta-ketoacyl-acyl-carrier-protein synthase III;	map00061	Fatty acid biosynthesis	rcp	rsk	rpa	rru	cau		lca		dal	dat		abn	aci	vco	sab	bbr
		x	C00036	Oxaloacetate;	C00049	L-Aspartate;	1.4.3.16	L-aspartate oxidase;	map00250	Alanine, aspartate and glutamate metabolism	rcp	rsk	rpa	rru	cau	blo			dal			abn	aci	vco
		x	C04619	(3R)-3-Hydroxydecanoyl-[acyl-carrier protein];	C05754	trans-Dec-2-enoyl-[acp];	4.2.1.-	<Lyases; Carbon-oxygen lyases; Hydro-lyases>	map00061	Fatty acid biosynthesis	rcp	rsk	rpa	rru	cau		lca		dal			abn	aci	vco	sab	bbr
		x	C00097	L-Cysteine;	C00957	Mercaptopyruvate;	2.6.1.1	aspartate transaminase;	map00270	Cysteine and methionine metabolism	rcp	rsk	rpa	rru	cau	blo			dal	dat	bad	abn	aci	vco		bbr
		x	C00130	IMP;	C04734	1-(5'-Phosphoribosyl)-5-formamido-4-imidazolecarboxamide;	2.1.2.3	phosphoribosylaminoimidazolecarboxamide formyltransferase;	map00230	Purine metabolism	rcp	rsk	rpa	rru	cau	blo	lca	lac	dal	dat	bad	abn	aci	vco	sab	bbr
		x	C01209	Malonyl-[acyl-carrier protein]	C05762	3-Oxohexadecanoyl-[acp];	2.3.1.-	<Transferases; Acyltransferases; Transferring groups other than amino-acyl groups>	map00061	Fatty acid biosynthesis	rcp	rsk	rpa	rru	cau	blo	lca	lac	dal	dat	bad	abn	aci	vco	sab	bbr
		x	C01051	Uroporphyrinogen III	C02463	Precorrin 2;	2.1.1.107	uroporphyrinogen-III C-methyltransferase;	map00860	Porphyrin and chlorophyll metabolism	rcp	rsk	rpa	rru	cau				dal	dat		abn	aci	vco	sab	bbr
		x	C02463	Precorrin 2;	C05772	Precorrin 3A	2.1.1.130	precorrin-2 C20-methyltransferase	map00860	Porphyrin and chlorophyll metabolism	rcp	rsk	rpa	rru	cau				dal	dat
		x	C00332	Acetoacetyl-CoA;	C01144	(S)-3-Hydroxybutanoyl-CoA;	1.1.1.157	3-hydroxybutyryl-CoA dehydrogenase;	map00632; map00650	Benzoate degradation via CoA ligation; Butanoate metabolism	rcp	rsk	rpa	rru		blo			dal	dat		abn	aci			bbr
		x	C00877	Crotonoyl-CoA;	C01144	(S)-3-Hydroxybutanoyl-CoA;	4.2.1.17	enoyl-CoA hydratase;	map00071; map00310; map00380; map00632; map00650	Fatty acid metabolism; Lysine degradation; Tryptophan metabolism; Benzoate degradation via CoA ligation; Butanoate metabolism	rcp	rsk	rpa	rru	cau				dal	dat		abn	aci	vco		bbr
		x	C00527	Glutaryl-CoA	C00877	Crotonoyl-CoA;	1.3.99.7	glutaryl-CoA dehydrogenase;	map00071; map00310; map00380; map00632	Fatty acid metabolism; Lysine degradation; Tryptophan metabolism; Benzoate degradation via CoA ligation	rcp	rsk	rpa	rru	cau							abn	aci			bbr
		x	C00527	Glutaryl-CoA	C06157	[Dihydrolipoyllysine-residue succinyltransferase]	2.3.1.61	dihydrolipoyllysine-residue succinyltransferase;	map00310	Lysine degradation	rcp	rsk	rpa	rru	cau							abn	aci	vco	sab	bbr
		x	C00322	2-Oxoadipate;	C06157	[Dihydrolipoyllysine-residue succinyltransferase]	1.2.4.2	oxoglutarate dehydrogenase (succinyl-transferring);	map00310	Lysine degradation	rcp	rsk	rpa	rru	cau							abn	aci	vco	sab	bbr
		x	C00035	GDP;	C00144	GMP;	2.7.4.8	guanylate kinase;	map00230	Purine metabolism	rcp	rsk	rpa	rru	cau	blo	lca	lac	dal	dat	bad	abn	aci	vco	sab	bbr
		x	C00035	GDP;	C00361	dGDP;	1.17.4.1	ribonucleoside-diphosphate reductase;	map00230	Purine metabolism	rcp	rsk	rpa	rru	cau	blo	lca	lac	dal	dat		abn	aci	vco	sab	bbr
		x	C00286	dGTP;	C00361	dGDP;	2.7.1.40	pyruvate kinase;	map00230	Purine metabolism	rcp	rsk	rpa	rru	cau	blo	lca	lac	dal	dat	bad			vco	sab	bbr
		x	C00286	dGTP;	C00361	dGDP;	2.7.4.6	nucleoside-diphosphate kinase;	map00230	Purine metabolism	rcp	rsk	rpa	rru	cau		lca		dal	dat		abn	aci	vco	sab	bbr
		x	C00039	DNA;	C00286	dGTP;	2.7.7.7	DNA-directed DNA polymerase;	map00230	Purine metabolism	rcp	rsk	rpa	rru	cau	blo	lca	lac	dal	dat	bad	abn	aci	vco	sab	bbr
		x	C00039	DNA;	C00131	dATP;	2.7.7.7	DNA-directed DNA polymerase;	map00230	Purine metabolism	rcp	rsk	rpa	rru	cau	blo	lca	lac	dal	dat	bad	abn	aci	vco	sab	bbr
		x	C00039	DNA;	C00458	dCTP;	2.7.7.7	DNA-directed DNA polymerase;	map00240	Pyrimidine metabolism	rcp	rsk	rpa	rru	cau	blo	lca	lac	dal	dat	bad	abn	aci	vco	sab	bbr
		x	C00458	dCTP;	C00705	dCDP;	2.7.4.6	nucleoside-diphosphate kinase;	map00240	Pyrimidine metabolism	rcp	rsk	rpa	rru	cau		lca		dal	dat		abn	aci	vco	sab	bbr
		x	C00458	dCTP;	C00460	dUTP;	3.5.4.13	dCTP deaminase;	map00240	Pyrimidine metabolism	rcp	rsk	rpa	rru	cau	blo					bad	abn	aci			bbr
		x	C00365	dUMP;	C00460	dUTP;	3.6.1.19	nucleoside-triphosphate diphosphatase;	map00240	Pyrimidine metabolism	rcp	rsk	rpa	rru	cau	blo						abn	aci	vco
		x	C00365	dUMP;	C01346	dUDP;	2.7.4.9	dTMP kinase;	map00240	Pyrimidine metabolism	rcp	rsk	rpa	rru	cau	blo	lca	lac	dal	dat	bad	abn	aci	vco	sab	bbr
		x	C00239	dCMP;	C00705	dCDP;	2.7.4.14	cytidylate kinase;	map00240	Pyrimidine metabolism	rcp	rsk	rpa	rru	cau		lca	lac	dal	dat		abn	aci	vco	sab	bbr
		x	C00039	DNA;	C00459	dTTP;	2.7.7.7	DNA-directed DNA polymerase;	map00240	Pyrimidine metabolism	rcp	rsk	rpa	rru	cau	blo	lca	lac	dal	dat	bad	abn	aci	vco	sab	bbr
		x	C00363	dTDP;	C00459	dTTP;	2.7.4.6	nucleoside-diphosphate kinase;	map00240	Pyrimidine metabolism	rcp	rsk	rpa	rru	cau		lca		dal	dat		abn	aci	vco	sab	bbr
		x	C00363	dTDP;	C00364	dTMP;	2.7.4.9	dTMP kinase;	map00240	Pyrimidine metabolism	rcp	rsk	rpa	rru	cau	blo	lca	lac	dal	dat	bad	abn	aci	vco	sab	bbr
		x	C00131	dATP;	C00206	dADP;	2.7.1.40	pyruvate kinase;	map00230	Purine metabolism	rcp	rsk	rpa	rru	cau	blo	lca	lac	dal	dat	bad			vco	sab	bbr
		x	C00206	dADP;	C00360	dAMP;	2.7.4.3	adenylate kinase;	map00230	Purine metabolism	rcp	rsk	rpa	rru	cau	blo	lca	lac	dal	dat	bad	abn	aci	vco	sab	bbr
		x	C00365	dUMP;	C00460	dUTP;	3.6.1.23	dUTP diphosphatase;	map00240	Pyrimidine metabolism	rcp	rsk	rpa	rru		blo	lca	lac	dal		bad	abn	aci			bbr
		x	C00008	ADP;	C00206	dADP;	1.17.4.1	ribonucleoside-diphosphate reductase;	map00230	Purine metabolism	rcp	rsk	rpa	rru	cau	blo	lca	lac	dal	dat		abn	aci	vco	sab	bbr
		x	C00460	dUTP;	C01346	dUDP;	2.7.4.6	nucleoside-diphosphate kinase;	map00240	Pyrimidine metabolism	rcp	rsk	rpa	rru	cau		lca		dal	dat		abn	aci	vco	sab	bbr
		x	C00035	GDP;	C00044	GTP;	2.7.4.6	nucleoside-diphosphate kinase;	map00230	Purine metabolism	rcp	rsk	rpa	rru	cau		lca		dal	dat		abn	aci	vco	sab	bbr
		x	C00044	GTP;	C01304	2,5-Diamino-6-(5'-phosphoribosylamino)-4-pyrimidineone	3.5.4.25	GTP cyclohydrolase II;	map00740	Riboflavin metabolism	rcp	rsk	rpa	rru	cau				dal	dat		abn	aci	vco	sab	bbr
		x	C00044	GTP;	C00046	RNA;	2.7.7.6	DNA-directed RNA polymerase;	map00230	Purine metabolism	rcp	rsk	rpa	rru	cau	blo	lca	lac	dal	dat	bad	abn	aci	vco	sab	bbr
		x	C00002	ATP;	C00046	RNA;	2.7.7.6	DNA-directed RNA polymerase;	map00230	Purine metabolism	rcp	rsk	rpa	rru	cau	blo	lca	lac	dal	dat	bad	abn	aci	vco	sab	bbr
		x	C00037	Glycine;	C05519	L-Allothreonine;	4.1.2.5	threonine aldolase;	map00260	Glycine, serine and threonine metabolism	rcp	rsk	rpa	rru	cau	blo				dat	bad			vco	sab	bbr
		x	C05746	3-Oxohexanoyl-[acp];	C05747	(R)-3-Hydroxyhexanoyl-[acp];	2.3.1.-	<Transferases; Acyltransferases; Transferring groups other than amino-acyl groups>	map00061	Fatty acid biosynthesis	rcp	rsk	rpa	rru	cau	blo	lca	lac	dal	dat	bad	abn	aci	vco	sab	bbr
		x	C00097	L-Cysteine;	C00979	O-Acetyl-L-serine;	2.5.1.47	cysteine synthase;	map00270; map00920	Cysteine and methionine metabolism; Sulfur metabolism	rcp	rsk	rpa	rru	cau		lca	lac	dal	dat		abn	aci	vco	sab	bbr
		x	C00337	(S)-Dihydroorotate;	C00438	N-Carbamoyl-L-aspartate	3.5.2.3	dihydroorotase;	map00240	Pyrimidine metabolism	rcp	rsk	rpa	rru	cau	blo	lca	lac	dal	dat	bad	abn	aci	vco	sab	bbr
		x	C00169	Carbamoyl phosphate	C00438	N-Carbamoyl-L-aspartate	2.1.3.2	aspartate carbamoyltransferase;	map00240; map00250	Pyrimidine metabolism; Alanine, aspartate and glutamate metabolism	rcp	rsk	rpa	rru	cau	blo	lca	lac	dal	dat	bad	abn	aci	vco	sab	bbr
		x	C00360	dAMP;	C00559	Deoxyadenosine;	3.1.3.5	5'-nucleotidase;	map00230	Purine metabolism	rcp	rsk	rpa	rru	cau				dal			abn	aci	vco	sab	bbr
		x	C00022	Pyruvate;	C00024	Acetyl-CoA;	1.2.4.1	pyruvate dehydrogenase (acetyl-transferring);	map00010; map00020; map00290; map00620; map00650	Glycolysis / Gluconeogenesis; Citrate cycle (TCA cycle); Valine, leucine and isoleucine biosynthesis; Pyruvate metabolism; Butanoate metabolism	rcp	rsk	rpa	rru	cau		lca			dat		abn	aci	vco	sab	bbr
		x	C04619	(3R)-3-Hydroxydecanoyl-[acyl-carrier protein];	C05753	3-Oxodecanoyl-[acp];	1.1.1.100	3-oxoacyl-[acyl-carrier-protein] reductase;	map00061	Fatty acid biosynthesis	rcp	rsk	rpa	rru	cau	blo	lca	lac	dal	dat		abn	aci	vco	sab	bbr
		x	C05223	Dodecanoyl-[acyl-carrier protein];	C05758	trans-Dodec-2-enoyl-[acp];	1.3.1.9	enoyl-[acyl-carrier-protein] reductase (NADH);	map00061	Fatty acid biosynthesis	rcp	rsk	rpa	rru	cau							abn	aci		sab	bbr
		x	C00046	RNA;	C00063	CTP;	2.7.7.6	DNA-directed RNA polymerase;	map00240	Pyrimidine metabolism	rcp	rsk	rpa	rru	cau	blo	lca	lac	dal	dat	bad	abn	aci	vco	sab	bbr
		x	C00025	L-Glutamate;	C03912	(S)-1-Pyrroline-5-carboxylate;	1.5.1.12	1-pyrroline-5-carboxylate dehydrogenase;	map00250; map00330	Alanine, aspartate and glutamate metabolism; Arginine and proline metabolism	rcp	rsk	rpa	rru	cau				dal	dat		abn	aci	vco	sab	bbr
		x	C00148	L-Proline;	C03912	(S)-1-Pyrroline-5-carboxylate;	1.5.1.2	pyrroline-5-carboxylate reductase;	map00330	Arginine and proline metabolism	rcp	rsk	rpa	rru	cau	blo	lca	lac	dal	dat	bad	abn	aci	vco	sab	bbr
		x	C00148	L-Proline;	C03912	(S)-1-Pyrroline-5-carboxylate;	1.5.99.8	proline dehydrogenase;	map00330	Arginine and proline metabolism	rcp	rsk	rpa	rru					dal			abn	aci	vco		bbr
		x	C00074	Phosphoenolpyruvate;	C04691	2-Dehydro-3-deoxy-D-arabino-heptonate 7-phosphate;	2.5.1.54	3-deoxy-7-phosphoheptulonate synthase;	map00400	Phenylalanine, tyrosine and tryptophan biosynthesis	rcp	rsk	rpa	rru	cau	blo			dal	dat	bad	abn	aci	vco	sab	bbr
		x	C04619	(3R)-3-Hydroxydecanoyl-[acyl-carrier protein];	C05754	trans-Dec-2-enoyl-[acp];	2.3.1.-	<Transferases; Acyltransferases; Transferring groups other than amino-acyl groups>	map00061	Fatty acid biosynthesis	rcp	rsk	rpa	rru	cau	blo	lca	lac	dal	dat	bad	abn	aci	vco	sab	bbr
		x	C03340	L-2,3-Dihydrodipicolinate;	C03972	2,3,4,5-Tetrahydrodipicolinate;	1.3.1.26	dihydrodipicolinate reductase;	map00300	Lysine biosynthesis	rcp	rsk	rpa	rru	cau	blo	lca	lac	dal	dat	bad	abn	aci	vco	sab	bbr
		x	C03972	2,3,4,5-Tetrahydrodipicolinate;	C04462	N-Succinyl-2-L-amino-6-oxoheptanedioate;	2.3.1.117	2,3,4,5-tetrahydropyridine-2,6-dicarboxylate N-succinyltransferase;	map00300	Lysine biosynthesis	rcp	rsk	rpa	rru		blo	lca	lac			bad	abn	aci	vco		bbr
		x	C04633	(3R)-3-Hydroxypalmitoyl-[acyl-carrier protein];	C05762	3-Oxohexadecanoyl-[acp];	1.1.1.100	3-oxoacyl-[acyl-carrier-protein] reductase;	map00061	Fatty acid biosynthesis	rcp	rsk	rpa	rru	cau	blo	lca	lac	dal	dat		abn	aci	vco	sab	bbr
		x	C00361	dGDP;	C00362	dGMP;	2.7.4.8	guanylate kinase;	map00230	Purine metabolism	rcp	rsk	rpa	rru	cau	blo	lca	lac	dal	dat	bad	abn	aci	vco	sab	bbr
		x	C00330	Deoxyguanosine;	C00362	dGMP;	3.1.3.5	5'-nucleotidase;	map00230	Purine metabolism	rcp	rsk	rpa	rru	cau				dal			abn	aci	vco	sab	bbr
		x	C00064	L-Glutamine;	C00169	Carbamoyl phosphate	6.3.5.5	carbamoyl-phosphate synthase (glutamine-hydrolysing);	map00240; map00250	Pyrimidine metabolism; Alanine, aspartate and glutamate metabolism	rcp	rsk	rpa	rru	cau	blo	lca	lac	dal	dat	bad	abn	aci	vco	sab	bbr
		x	C00332	Acetoacetyl-CoA;	C01144	(S)-3-Hydroxybutanoyl-CoA;	1.1.1.35	3-hydroxyacyl-CoA dehydrogenase;	map00071; map00310; map00380; map00632; map00650	Fatty acid metabolism; Lysine degradation; Tryptophan metabolism; Benzoate degradation via CoA ligation; Butanoate metabolism	rcp	rsk	rpa	rru	cau				dal	dat		abn	aci	vco	sab	bbr
		x	C00131	dATP;	C00206	dADP;	2.7.4.6	nucleoside-diphosphate kinase;	map00230	Purine metabolism	rcp	rsk	rpa	rru	cau		lca		dal	dat		abn	aci	vco	sab	bbr
		x	C00352	D-Glucosamine 6-phosphate;	C05345	beta-D-Fructose 6-phosphate	3.5.1.-	<Hydrolases; Acting on carbon-nitrogen bonds, other than peptide bonds; In linear amides>	map00520	Amino sugar and nucleotide sugar metabolism	rcp	rsk	rpa	rru	cau	blo	lca	lac	dal	dat	bad	abn	aci	vco	sab	bbr
		x	C00352	D-Glucosamine 6-phosphate;	C06156	alpha-D-Glucosamine 1-phosphate;	5.4.2.10	phosphoglucosamine mutase	map00520	Amino sugar and nucleotide sugar metabolism	rcp	rsk	rpa	rru		blo	lca	lac	dal	dat	bad	abn	aci	vco	sab	bbr
		x	C05745	Butyryl-[acp];	C05746	3-Oxohexanoyl-[acp];	2.3.1.179	beta-ketoacyl-acyl-carrier-protein synthase II;	map00061	Fatty acid biosynthesis	rcp	rsk	rpa	rru	cau		lca		dal				aci	vco	sab	bbr
		x	C01268	5-Amino-6-(5'-phosphoribosylamino)uracil;	C01304	2,5-Diamino-6-(5'-phosphoribosylamino)-4-pyrimidineone	3.5.4.26	diaminohydroxyphosphoribosylaminopyrimidine deaminase	map00740	Riboflavin metabolism	rcp	rsk	rpa	rru	cau				dal	dat	bad	abn	aci	vco	sab	bbr
		x	C01268	5-Amino-6-(5'-phosphoribosylamino)uracil;	C04454	5-Amino-6-(5'-phosphoribitylamino)uracil;	1.1.1.193	5-amino-6-(5-phosphoribosylamino)uracil reductase;	map00740	Riboflavin metabolism	rcp	rsk	rpa	rru	cau				dal	dat	bad	abn	aci	vco	sab	bbr
		x	C00385	Xanthine	C00655	Xanthosine 5'-phosphate;	2.4.2.22	xanthine phosphoribosyltransferase;	map00230	Purine metabolism	rcp	rsk	rpa	rru	cau	blo	lca	lac		dat	bad	abn	aci	vco	sab
		x	C04421	N-Succinyl-LL-2,6-diaminoheptanedioate;	C04462	N-Succinyl-2-L-amino-6-oxoheptanedioate;	2.6.1.17	succinyldiaminopimelate transaminase;	map00300	Lysine biosynthesis	rcp	rsk	rpa	rru								abn	aci	vco		bbr
		x	C00666	LL-2,6-Diaminoheptanedioate;	C04421	N-Succinyl-LL-2,6-diaminoheptanedioate;	3.5.1.18	succinyl-diaminopimelate desuccinylase;	map00300	Lysine biosynthesis	rcp	rsk	rpa	rru	cau	blo	lca		dal	dat	bad	abn	aci	vco	sab	bbr
		x	C00666	LL-2,6-Diaminoheptanedioate;	C00680	meso-2,6-Diaminoheptanedioate;	5.1.1.7	diaminopimelate epimerase	map00300	Lysine biosynthesis	rcp	rsk	rpa	rru		blo	lca	lac	dal	dat	bad	abn	aci	vco		bbr
		x	C00047	L-Lysine;	C00680	meso-2,6-Diaminoheptanedioate;	4.1.1.20	diaminopimelate decarboxylase;	map00300	Lysine biosynthesis	rcp	rsk	rpa	rru	cau	blo	lca	lac	dal	dat	bad	abn	aci	vco	sab	bbr
		x	C00046	RNA;	C00075	UTP;	2.7.7.6	DNA-directed RNA polymerase;	map00240	Pyrimidine metabolism	rcp	rsk	rpa	rru	cau	blo	lca	lac	dal	dat	bad	abn	aci	vco	sab	bbr
		x	C05345	beta-D-Fructose 6-phosphate	C05382	Sedoheptulose 7-phosphate;	2.2.1.2	transaldolase;	map00030	Pentose phosphate pathway	rcp	rsk	rpa	rru	cau	blo	lca		dal	dat	bad	abn	aci	vco	sab	bbr
		x	C05223	Dodecanoyl-[acyl-carrier protein];	C05758	trans-Dodec-2-enoyl-[acp];	2.3.1.-	<Transferases; Acyltransferases; Transferring groups other than amino-acyl groups>	map00061	Fatty acid biosynthesis	rcp	rsk	rpa	rru	cau	blo	lca	lac	dal	dat	bad	abn	aci	vco	sab	bbr
		x	C00002	ATP;	C00008	ADP;	2.7.4.6	nucleoside-diphosphate kinase;	map00230	Purine metabolism	rcp	rsk	rpa	rru	cau		lca		dal	dat		abn	aci	vco	sab	bbr
		x	C00002	ATP;	C00008	ADP;	2.7.1.40	pyruvate kinase;	map00230	Purine metabolism	rcp	rsk	rpa	rru	cau	blo	lca	lac	dal	dat	bad			vco	sab	bbr
		x	C01250	N-Acetyl-L-glutamate 5-semialdehyde;	C04133	N-Acetyl-L-glutamate 5-phosphate;	1.2.1.38	N-acetyl-gamma-glutamyl-phosphate reductase;	map00330	Arginine and proline metabolism	rcp	rsk	rpa	rru	cau	blo			dal	dat	bad	abn	aci	vco		bbr
		x	C00437	N-Acetylornithine;	C01250	N-Acetyl-L-glutamate 5-semialdehyde;	2.6.1.11	acetylornithine transaminase;	map00330	Arginine and proline metabolism	rcp	rsk	rpa	rru	cau	blo			dal	dat	bad	abn	aci	vco	sab	bbr
		x	C00077	L-Ornithine;	C00437	N-Acetylornithine;	2.3.1.35	glutamate N-acetyltransferase;	map00330	Arginine and proline metabolism	rcp	rsk	rpa	rru	cau	blo			dal	dat	bad	abn	aci		sab	bbr
		x	C00077	L-Ornithine;	C00134	Putrescine;	4.1.1.17	ornithine decarboxylase;	map00330; map00480	Arginine and proline metabolism; Glutathione metabolism	rcp	rsk	rpa	rru			lca	lac	dal	dat			aci	vco
		x	C00025	L-Glutamate;	C00064	L-Glutamine;	6.3.1.2	glutamate---ammonia ligase;	map00250; map00330; map00910	Alanine, aspartate and glutamate metabolism; Arginine and proline metabolism; Nitrogen metabolism	rcp	rsk	rpa	rru	cau	blo	lca	lac	dal	dat	bad	abn	aci	vco	sab	bbr
		x	C00117	D-Ribose 5-phosphate;	C05382	Sedoheptulose 7-phosphate;	2.2.1.1	transketolase;	map00030; map00710	Pentose phosphate pathway; Carbon fixation in photosynthetic organisms	rcp	rsk	rpa	rru	cau	blo		lac	dal	dat	bad	abn	aci	vco	sab	bbr
		x	C00111	Glycerone phosphate;	C00118	D-Glyceraldehyde 3-phosphate;	5.3.1.1	triose-phosphate isomerase;	map00010; map00051; map00562; map00710	Glycolysis / Gluconeogenesis; Fructose and mannose metabolism; Inositol phosphate metabolism; Carbon fixation in photosynthetic organisms	rcp	rsk	rpa	rru	cau	blo	lca	lac	dal	dat	bad	abn	aci	vco	sab	bbr
		x	C00111	Glycerone phosphate;	C01094	D-Fructose 1-phosphate	4.1.2.13	fructose-bisphosphate aldolase;	map00051	Fructose and mannose metabolism	rcp	rsk	rpa	rru		blo	lca	lac	dal	dat	bad	abn	aci	vco	sab	bbr
		x	C00095	D-Fructose;	C01094	D-Fructose 1-phosphate	2.7.1.69	protein-Npi-phosphohistidine---sugar phosphotransferase;	map00051	Fructose and mannose metabolism	rcp	rsk	rpa	rru	cau	blo	lca	lac	dal	dat	bad	abn	aci	vco	sab	bbr
		x	C05761	Tetradecanoyl-[acp];	C05762	3-Oxohexadecanoyl-[acp];	2.3.1.-	<Transferases; Acyltransferases; Transferring groups other than amino-acyl groups>	map00061	Fatty acid biosynthesis	rcp	rsk	rpa	rru	cau	blo	lca	lac	dal	dat	bad	abn	aci	vco	sab	bbr
		x	C00008	ADP;	C00020	AMP;	2.7.4.3	adenylate kinase;	map00230	Purine metabolism	rcp	rsk	rpa	rru	cau	blo	lca	lac	dal	dat	bad	abn	aci	vco	sab	bbr
		x	C00111	Glycerone phosphate;	C05378	beta-D-Fructose 1,6-bisphosphate	4.1.2.13	fructose-bisphosphate aldolase;	map00010; map00051	Glycolysis / Gluconeogenesis; Fructose and mannose metabolism	rcp	rsk	rpa	rru		blo	lca	lac	dal	dat	bad	abn	aci	vco	sab	bbr
		x	C11434	2-C-Methyl-D-erythritol 4-phosphate	C11437	1-Deoxy-D-xylulose 5-phosphate	1.1.1.267	1-deoxy-D-xylulose-5-phosphate reductoisomerase;	map00900	Terpenoid backbone biosynthesis	rcp	rsk	rpa	rru		blo			dal	dat	bad	abn	aci	vco		bbr
		x	C11434	2-C-Methyl-D-erythritol 4-phosphate	C11435	4-(Cytidine 5'-diphospho)-2-C-methyl-D-erythritol	2.7.7.60	2-C-methyl-D-erythritol 4-phosphate cytidylyltransferase;	map00900	Terpenoid backbone biosynthesis	rcp	rsk	rpa	rru		blo	lca		dal	dat	bad	abn	aci	vco	sab	bbr
		x	C11435	4-(Cytidine 5'-diphospho)-2-C-methyl-D-erythritol	C11436	2-Phospho-4-(cytidine 5'-diphospho)-2-C-methyl-D-erythritol	2.7.1.148	4-(cytidine 5'-diphospho)-2-C-methyl-D-erythritol kinase;	map00900	Terpenoid backbone biosynthesis	rcp	rsk	rpa	rru		blo	lca		dal	dat	bad	abn	aci	vco	sab	bbr
		x	C04619	(3R)-3-Hydroxydecanoyl-[acyl-carrier protein];	C05753	3-Oxodecanoyl-[acp];	2.3.1.-	<Transferases; Acyltransferases; Transferring groups other than amino-acyl groups>	map00061	Fatty acid biosynthesis	rcp	rsk	rpa	rru	cau	blo	lca	lac	dal	dat	bad	abn	aci	vco	sab	bbr
		x	C04454	5-Amino-6-(5'-phosphoribitylamino)uracil;	C04732	5-Amino-6-(1-D-ribitylamino)uracil;	3.1.3.-	<Hydrolases; Acting on ester bonds; Phosphoric monoester hydrolases>	map00740	Riboflavin metabolism	rcp	rsk	rpa	rru	cau		lca	lac	dal	dat		abn	aci	vco	sab	bbr
		x	C04332	6,7-Dimethyl-8-(1-D-ribityl)lumazine	C04732	5-Amino-6-(1-D-ribitylamino)uracil;	2.5.1.-	<Transferases; Transferring alkyl or aryl groups, other than methyl groups; Transferring alkyl or aryl groups, other than methyl groups>	map00740	Riboflavin metabolism	rcp	rsk	rpa	rru	cau	blo	lca		dal	dat	bad	abn	aci	vco	sab	bbr
		x	C00255	Riboflavin;	C04332	6,7-Dimethyl-8-(1-D-ribityl)lumazine	2.5.1.9	riboflavin synthase;	map00740	Riboflavin metabolism	rcp	rsk	rpa	rru	cau				dal	dat		abn	aci	vco	sab	bbr
		x	C00061	FMN;	C00255	Riboflavin;	2.7.1.26	riboflavin kinase;	map00740	Riboflavin metabolism	rcp	rsk	rpa	rru	cau	blo	lca	lac	dal	dat	bad	abn	aci	vco	sab	bbr
		x	C00016	FAD;	C00061	FMN;	2.7.7.2	FAD synthetase;	map00740	Riboflavin metabolism	rcp	rsk	rpa	rru	cau	blo	lca	lac	dal	dat	bad	abn	aci	vco	sab	bbr
		x	C00112	CDP;	C00705	dCDP;	1.17.4.1	ribonucleoside-diphosphate reductase;	map00240	Pyrimidine metabolism	rcp	rsk	rpa	rru	cau	blo	lca	lac	dal	dat		abn	aci	vco	sab	bbr
		x	C00352	D-Glucosamine 6-phosphate;	C05345	beta-D-Fructose 6-phosphate	2.6.1.16	glutamine---fructose-6-phosphate transaminase (isomerizing);	map00520	Amino sugar and nucleotide sugar metabolism	rcp	rsk	rpa	rru	cau	blo	lca	lac	dal	dat	bad	abn	aci	vco	sab	bbr
		x	C00037	Glycine;	C00669	gamma-L-Glutamyl-L-cysteine;	6.3.2.3	glutathione synthase;	map00480	Glutathione metabolism	rcp	rsk	rpa	rru								abn	aci	vco		bbr
		x	C00026	2-Oxoglutarate;	C16254	[Dihydrolipoyllysine-residue succinyltransferase]	1.2.4.2	oxoglutarate dehydrogenase (succinyl-transferring);	map00020	Citrate cycle (TCA cycle)	rcp	rsk	rpa	rru	cau							abn	aci	vco	sab	bbr
		x	C00025	L-Glutamate;	C00669	gamma-L-Glutamyl-L-cysteine;	6.3.2.2	glutamate---cysteine ligase;	map00480	Glutathione metabolism	rcp	rsk	rpa	rru			lca				bad	abn	aci	vco		bbr
		x	C04620	(3R)-3-Hydroxyoctanoyl-[acyl-carrier protein];	C05750	3-Oxooctanoyl-[acp];	1.1.1.100	3-oxoacyl-[acyl-carrier-protein] reductase;	map00061	Fatty acid biosynthesis	rcp	rsk	rpa	rru	cau	blo	lca	lac	dal	dat		abn	aci	vco	sab	bbr
		x	C00041	L-Alanine;	C00133	D-Alanine;	5.1.1.1	alanine racemase;	map00473	D-Alanine metabolism	rcp	rsk	rpa	rru	cau	blo	lca	lac	dal	dat	bad	abn	aci	vco	sab	bbr
		x	C05747	(R)-3-Hydroxyhexanoyl-[acp];	C05748	trans-Hex-2-enoyl-[acp];	4.2.1.-	<Lyases; Carbon-oxygen lyases; Hydro-lyases>	map00061	Fatty acid biosynthesis	rcp	rsk	rpa	rru	cau		lca		dal			abn	aci	vco	sab	bbr
		x	C05223	Dodecanoyl-[acyl-carrier protein];	C05759	3-Oxotetradecanoyl-[acp];	2.3.1.-	<Transferases; Acyltransferases; Transferring groups other than amino-acyl groups>	map00061	Fatty acid biosynthesis	rcp	rsk	rpa	rru	cau	blo	lca	lac	dal	dat	bad	abn	aci	vco	sab	bbr
		x	C11436	2-Phospho-4-(cytidine 5'-diphospho)-2-C-methyl-D-erythritol	C11453	2-C-Methyl-D-erythritol 2,4-cyclodiphosphate;	4.6.1.12	2-C-methyl-D-erythritol 2,4-cyclodiphosphate synthase;	map00900	Terpenoid backbone biosynthesis	rcp	rsk	rpa	rru		blo			dal	dat	bad	abn	aci	vco		bbr
		x	C11453	2-C-Methyl-D-erythritol 2,4-cyclodiphosphate;	C11811	1-Hydroxy-2-methyl-2-butenyl 4-diphosphate;	1.17.7.1	(E)-4-hydroxy-3-methylbut-2-enyl-diphosphate synthase;	map00900	Terpenoid backbone biosynthesis	rcp	rsk	rpa	rru		blo			dal	dat	bad	abn	aci	vco		bbr
		x	C00129	Isopentenyl diphosphate;	C11811	1-Hydroxy-2-methyl-2-butenyl 4-diphosphate;	1.17.1.2	4-hydroxy-3-methylbut-2-enyl diphosphate reductase;	map00900	Terpenoid backbone biosynthesis	rcp	rsk	rpa	rru		blo			dal	dat	bad	abn	aci	vco		bbr
		x	C00129	Isopentenyl diphosphate;	C00341	Geranyl diphosphate	2.5.1.29	farnesyltranstransferase;	map00900	Terpenoid backbone biosynthesis	rcp	rsk	rpa	rru	cau
		x	C00341	Geranyl diphosphate	C00448	trans,trans-Farnesyl diphosphate;	2.5.1.29	farnesyltranstransferase;	map00900	Terpenoid backbone biosynthesis	rcp	rsk	rpa	rru	cau
		x	C00129	Isopentenyl diphosphate;	C00353	Geranylgeranyl diphosphate;	2.5.1.29	farnesyltranstransferase;	map00900	Terpenoid backbone biosynthesis	rcp	rsk	rpa	rru	cau
		x	C00353	Geranylgeranyl diphosphate;	C05413	Phytoene	2.5.1.32	phytoene synthase;	map00906	Carotenoid biosynthesis	rcp	rsk	rpa	rru	cau											bbr
		x	C05413	Phytoene	C05414	Phytofluene	1.14.99.-	<Oxidoreductases; Acting on paired donors with incorporation of molecular oxygen; Miscellaneous>	map00906	Carotenoid biosynthesis	rcp	rsk	rpa	rru	cau									vco	sab
		x	C00353	Geranylgeranyl diphosphate;	C05427	Phytyl diphosphate	1.3.1.83	geranylgeranyl diphosphate reductase;	map00900	Terpenoid backbone biosynthesis	rcp	rsk	rpa	rru	cau
		x	C00129	Isopentenyl diphosphate;	C00341	Geranyl diphosphate	2.5.1.10	geranyltranstransferase;	map00900	Terpenoid backbone biosynthesis	rcp	rsk	rpa	rru	cau		lca	lac	dal	dat		abn	aci	vco	sab	bbr
		x	C00129	Isopentenyl diphosphate;	C00448	trans,trans-Farnesyl diphosphate;	2.5.1.29	farnesyltranstransferase;	map00900	Terpenoid backbone biosynthesis	rcp	rsk	rpa	rru	cau
		x	C00235	Dimethylallyl diphosphate;	C00341	Geranyl diphosphate	2.5.1.10	geranyltranstransferase;	map00900	Terpenoid backbone biosynthesis	rcp	rsk	rpa	rru	cau		lca	lac	dal	dat		abn	aci	vco	sab	bbr
		x	C00235	Dimethylallyl diphosphate;	C04432	tRNA containing 6-isopentenyladenosine	2.5.1.75	tRNA dimethylallyltransferase;	map00908	Zeatin biosynthesis	rcp	rsk	rpa	rru	cau	blo	lca	lac	dal	dat	bad	abn	aci	vco	sab	bbr
		x	C00235	Dimethylallyl diphosphate;	C00341	Geranyl diphosphate	2.5.1.29	farnesyltranstransferase;	map00900	Terpenoid backbone biosynthesis	rcp	rsk	rpa	rru	cau
		x	C00341	Geranyl diphosphate	C00448	trans,trans-Farnesyl diphosphate;	2.5.1.10	geranyltranstransferase;	map00900	Terpenoid backbone biosynthesis	rcp	rsk	rpa	rru	cau		lca	lac	dal	dat		abn	aci	vco	sab	bbr
		x	C00129	Isopentenyl diphosphate;	C00448	trans,trans-Farnesyl diphosphate;	2.5.1.10	geranyltranstransferase;	map00900	Terpenoid backbone biosynthesis	rcp	rsk	rpa	rru	cau		lca	lac	dal	dat		abn	aci	vco	sab	bbr
		x	C04501	N-Acetyl-alpha-D-glucosamine 1-phosphate	C06156	alpha-D-Glucosamine 1-phosphate;	2.3.1.157	glucosamine-1-phosphate N-acetyltransferase	map00520	Amino sugar and nucleotide sugar metabolism	rcp	rsk	rpa	rru	cau	blo		lac		dat	bad	abn	aci	vco	sab	bbr
		x	C00043	UDP-N-acetyl-D-glucosamine;	C04501	N-Acetyl-alpha-D-glucosamine 1-phosphate	2.7.7.23	UDP-N-acetylglucosamine diphosphorylase;	map00520	Amino sugar and nucleotide sugar metabolism	rcp	rsk	rpa	rru	cau	blo		lac	dal	dat	bad	abn	aci	vco	sab	bbr
		x	C00043	UDP-N-acetyl-D-glucosamine;	C04631	UDP-N-acetyl-3-(1-carboxyvinyl)-D-glucosamine;	2.5.1.7	UDP-N-acetylglucosamine 1-carboxyvinyltransferase;	map00520; map00550	Amino sugar and nucleotide sugar metabolism; Peptidoglycan biosynthesis	rcp	rsk	rpa	rru	cau	blo	lca	lac	dal	dat	bad	abn	aci	vco	sab	bbr
		x	C01050	UDP-N-acetylmuramate;	C04631	UDP-N-acetyl-3-(1-carboxyvinyl)-D-glucosamine;	1.1.1.158	UDP-N-acetylmuramate dehydrogenase;	map00520; map00550	Amino sugar and nucleotide sugar metabolism; Peptidoglycan biosynthesis	rcp	rsk	rpa	rru	cau	blo	lca	lac	dal	dat	bad	abn	aci	vco	sab	bbr
		x	C01050	UDP-N-acetylmuramate;	C01212	UDP-N-acetylmuramoyl-L-alanine	6.3.2.8	UDP-N-acetylmuramate---L-alanine ligase;	map00471; map00550	D-Glutamine and D-glutamate metabolism; Peptidoglycan biosynthesis	rcp	rsk	rpa	rru	cau	blo	lca	lac	dal	dat	bad	abn	aci	vco	sab	bbr
		x	C00043	UDP-N-acetyl-D-glucosamine;	C04738	UDP-3-O-(3-hydroxytetradecanoyl)-N-acetylglucosamine;	2.3.1.129	acyl-[acyl-carrier-protein]---UDP-N-acetylglucosamine	map00540	Lipopolysaccharide biosynthesis	rcp	rsk	rpa	rru					dal	dat		abn	aci	vco		bbr
		x	C00692	UDP-N-acetylmuramoyl-L-alanyl-D-glutamate	C01212	UDP-N-acetylmuramoyl-L-alanine	6.3.2.9	UDP-N-acetylmuramoyl-L-alanine---D-glutamate ligase;	map00471; map00550	D-Glutamine and D-glutamate metabolism; Peptidoglycan biosynthesis	rcp	rsk	rpa	rru	cau	blo	lca	lac	dal	dat	bad	abn	aci	vco	sab	bbr
		x	C04738	UDP-3-O-(3-hydroxytetradecanoyl)-N-acetylglucosamine;	C06022	UDP-3-O-(3-hydroxytetradecanoyl)-D-glucosamine;	3.5.1.-	<Hydrolases; Acting on carbon-nitrogen bonds, other than peptide bonds; In linear amides>	map00540	Lipopolysaccharide biosynthesis	rcp	rsk	rpa	rru	cau	blo	lca	lac	dal	dat	bad	abn	aci	vco	sab	bbr
		x	C04652	UDP-2,3-bis(3-hydroxytetradecanoyl)glucosamine;	C06022	UDP-3-O-(3-hydroxytetradecanoyl)-D-glucosamine;	2.3.1.-	<Transferases; Acyltransferases; Transferring groups other than amino-acyl groups>	map00540	Lipopolysaccharide biosynthesis	rcp	rsk	rpa	rru	cau	blo	lca	lac	dal	dat	bad	abn	aci	vco	sab	bbr
		x	C04652	UDP-2,3-bis(3-hydroxytetradecanoyl)glucosamine;	C04824	2,3-Bis(3-hydroxytetradecanoyl)-beta-D-glucosaminyl 1-phosphate;	3.6.1.-	<Hydrolases; Acting on acid anhydrides; In phosphorus-containing anhydrides>	map00540	Lipopolysaccharide biosynthesis	rcp	rsk	rpa	rru	cau	blo	lca	lac	dal	dat	bad	abn	aci	vco	sab	bbr
		x	C04652	UDP-2,3-bis(3-hydroxytetradecanoyl)glucosamine;	C04932	2,3,2',3'-Tetrakis(3-hydroxytetradecanoyl)-D-glucosaminyl-1,6-beta-	2.4.1.182	lipid-A-disaccharide synthase	map00540	Lipopolysaccharide biosynthesis	rcp	rsk	rpa	rru					dal	dat		abn	aci	vco		bbr
		x	C04919	2,3,2'3'-Tetrakis(3-hydroxytetradecanoyl)-D-glucosaminyl-1,6-beta-D-	C04932	2,3,2',3'-Tetrakis(3-hydroxytetradecanoyl)-D-glucosaminyl-1,6-beta-	2.7.1.130	tetraacyldisaccharide 4'-kinase;	map00540	Lipopolysaccharide biosynthesis	rcp	rsk	rpa	rru					dal	dat		abn	aci	vco		bbr
		x	C04919	2,3,2'3'-Tetrakis(3-hydroxytetradecanoyl)-D-glucosaminyl-1,6-beta-D-	C06024	3-Deoxy-D-manno-octulosonyl-lipid IV(A);	2.-.-.-	<Transferases>	map00540	Lipopolysaccharide biosynthesis	rcp	rsk	rpa	rru	cau		lca	lac	dal	dat		abn	aci	vco	sab	bbr
		x	C04121	CMP-3-deoxy-D-manno-octulosonate;	C06024	3-Deoxy-D-manno-octulosonyl-lipid IV(A);	2.-.-.-	<Transferases>	map00540	Lipopolysaccharide biosynthesis	rcp	rsk	rpa	rru	cau		lca	lac	dal	dat		abn	aci	vco	sab	bbr
		x	C01187	3-Deoxy-D-manno-octulosonate;	C04121	CMP-3-deoxy-D-manno-octulosonate;	2.7.7.38	3-deoxy-manno-octulosonate cytidylyltransferase;	map00540	Lipopolysaccharide biosynthesis	rcp	rsk	rpa	rru					dal	dat		abn	aci	vco		bbr
		x	C06024	3-Deoxy-D-manno-octulosonyl-lipid IV(A);	C06025	Di[3-deoxy-D-manno-octulosonyl]-lipid IV(A);	2.-.-.-	<Transferases>	map00540	Lipopolysaccharide biosynthesis	rcp	rsk	rpa	rru	cau		lca	lac	dal	dat		abn	aci	vco	sab	bbr
		x	C06025	Di[3-deoxy-D-manno-octulosonyl]-lipid IV(A);	C06251	Lauroyl-KDO2-lipid IV(A)	2.3.1.-	<Transferases; Acyltransferases; Transferring groups other than amino-acyl groups>	map00540	Lipopolysaccharide biosynthesis	rcp	rsk	rpa	rru	cau	blo	lca	lac	dal	dat	bad	abn	aci	vco	sab	bbr
		x	C06026	Di[3-deoxy-D-manno-octulosonyl]-lipid A;	C06251	Lauroyl-KDO2-lipid IV(A)	2.3.1.-	<Transferases; Acyltransferases; Transferring groups other than amino-acyl groups>	map00540	Lipopolysaccharide biosynthesis	rcp	rsk	rpa	rru	cau	blo	lca	lac	dal	dat	bad	abn	aci	vco	sab	bbr
		x	C04121	CMP-3-deoxy-D-manno-octulosonate;	C06025	Di[3-deoxy-D-manno-octulosonyl]-lipid IV(A);	2.-.-.-	<Transferases>	map00540	Lipopolysaccharide biosynthesis	rcp	rsk	rpa	rru	cau		lca	lac	dal	dat		abn	aci	vco	sab	bbr
		x	C04824	2,3-Bis(3-hydroxytetradecanoyl)-beta-D-glucosaminyl 1-phosphate;	C04932	2,3,2',3'-Tetrakis(3-hydroxytetradecanoyl)-D-glucosaminyl-1,6-beta-	2.4.1.182	lipid-A-disaccharide synthase	map00540	Lipopolysaccharide biosynthesis	rcp	rsk	rpa	rru					dal	dat		abn	aci	vco		bbr
		x	C00051	Glutathione;	C05730	Glutathionylspermidine;	3.5.1.-	<Hydrolases; Acting on carbon-nitrogen bonds, other than peptide bonds; In linear amides>	map00480	Glutathione metabolism	rcp	rsk	rpa	rru	cau	blo	lca	lac	dal	dat	bad	abn	aci	vco	sab	bbr
		x	C02090	Trypanothione;	C05730	Glutathionylspermidine;	3.5.1.-	<Hydrolases; Acting on carbon-nitrogen bonds, other than peptide bonds; In linear amides>	map00480	Glutathione metabolism	rcp	rsk	rpa	rru	cau	blo	lca	lac	dal	dat	bad	abn	aci	vco	sab	bbr
		x	C02090	Trypanothione;	C03170	Trypanothione disulfide;	1.17.4.1	ribonucleoside-diphosphate reductase;	map00480	Glutathione metabolism	rcp	rsk	rpa	rru	cau	blo	lca	lac	dal	dat		abn	aci	vco	sab	bbr
		x	C02090	Trypanothione;	C03170	Trypanothione disulfide;	1.11.1.15	peroxiredoxin;	map00480	Glutathione metabolism	rcp	rsk	rpa	rru	cau	blo	lca	lac	dal	dat		abn	aci	vco	sab	bbr
		x	C00315	Spermidine;	C05730	Glutathionylspermidine;	3.5.1.-	<Hydrolases; Acting on carbon-nitrogen bonds, other than peptide bonds; In linear amides>	map00480	Glutathione metabolism	rcp	rsk	rpa	rru	cau	blo	lca	lac	dal	dat	bad	abn	aci	vco	sab	bbr
		x	C00037	Glycine;	C01242	S-Aminomethyldihydrolipoylprotein;	1.4.4.2	glycine dehydrogenase (decarboxylating);	map00260	Glycine, serine and threonine metabolism	rcp	rsk	rpa	rru	cau					dat				vco	sab	bbr
		x	C00118	D-Glyceraldehyde 3-phosphate;	C11437	1-Deoxy-D-xylulose 5-phosphate	2.2.1.7	1-deoxy-D-xylulose-5-phosphate synthase;	map00900	Terpenoid backbone biosynthesis	rcp	rsk	rpa	rru		blo		lac	dal	dat	bad	abn	aci	vco		bbr
		x	C00249	Hexadecanoic acid;	C05764	Hexadecanoyl-[acp];	2.3.1.-	<Transferases; Acyltransferases; Transferring groups other than amino-acyl groups>	map00061; map01040	Fatty acid biosynthesis; Biosynthesis of unsaturated fatty acids	rcp	rsk	rpa	rru	cau	blo	lca	lac	dal	dat	bad	abn	aci	vco	sab	bbr
		x	C00353	Geranylgeranyl diphosphate;	C00448	trans,trans-Farnesyl diphosphate;	2.5.1.29	farnesyltranstransferase;	map00900	Terpenoid backbone biosynthesis	rcp	rsk	rpa	rru	cau
		x	C00047	L-Lysine;	C12989	N2-Acetyl-L-lysine	3.5.1.-	<Hydrolases; Acting on carbon-nitrogen bonds, other than peptide bonds; In linear amides>	map00300	Lysine biosynthesis	rcp	rsk	rpa	rru	cau	blo	lca	lac	dal	dat	bad	abn	aci	vco	sab	bbr
		x	C12988	N2-Acetyl-L-aminoadipate semialdehyde	C12989	N2-Acetyl-L-lysine	2.6.1.11	acetylornithine transaminase;	map00300	Lysine biosynthesis	rcp	rsk	rpa	rru	cau	blo			dal	dat	bad	abn	aci	vco	sab	bbr
		x	C01302	1-(2-Carboxyphenylamino)-1-deoxy-D-ribulose 5-phosphate	C04302	N-(5-Phospho-D-ribosyl)anthranilate;	5.3.1.24	phosphoribosylanthranilate isomerase;	map00400	Phenylalanine, tyrosine and tryptophan biosynthesis	rcp	rsk	rpa	rru	cau		lca		dal	dat		abn	aci	vco	sab	bbr
		x	C00075	UTP;	C00105	UMP;	3.6.1.19	nucleoside-triphosphate diphosphatase;	map00240	Pyrimidine metabolism	rcp	rsk	rpa	rru	cau	blo						abn	aci	vco
		x	C00117	D-Ribose 5-phosphate;	C00199	D-Ribulose 5-phosphate	5.3.1.6	ribose-5-phosphate isomerase;	map00030; map00710	Pentose phosphate pathway; Carbon fixation in photosynthetic organisms	rcp	rsk	rpa	rru	cau	blo	lca	lac	dal	dat	bad	abn	aci	vco	sab	bbr
		x	C05414	Phytofluene	C05430	zeta-Carotene	1.14.99.-	<Oxidoreductases; Acting on paired donors with incorporation of molecular oxygen; Miscellaneous>	map00906	Carotenoid biosynthesis	rcp	rsk	rpa	rru	cau									vco	sab
		x	C05430	zeta-Carotene	C05431	Neurosporene	5.-.-.-	<Isomerases>	map00906	Carotenoid biosynthesis	rcp	rsk	rpa	rru	cau		lca	lac	dal	dat		abn	aci	vco	sab	bbr
		x	C05431	Neurosporene	C05432	Lycopene	1.14.99.-	<Oxidoreductases; Acting on paired donors with incorporation of molecular oxygen; Miscellaneous>	map00906	Carotenoid biosynthesis	rcp	rsk	rpa	rru	cau									vco	sab
		x	C05430	zeta-Carotene	C05431	Neurosporene	1.14.99.-	<Oxidoreductases; Acting on paired donors with incorporation of molecular oxygen; Miscellaneous>	map00906	Carotenoid biosynthesis	rcp	rsk	rpa	rru	cau									vco	sab
		x	C05431	Neurosporene	C05432	Lycopene	5.-.-.-	<Isomerases>	map00906	Carotenoid biosynthesis	rcp	rsk	rpa	rru	cau		lca	lac	dal	dat		abn	aci	vco	sab	bbr
		x	C02463	Precorrin 2;	C05778	Sirohydrochlorin	1.3.1.76	precorrin-2 dehydrogenase;	map00860	Porphyrin and chlorophyll metabolism	rcp	rsk	rpa	rru	cau							abn	aci	vco	sab	bbr
		x	C00748	Siroheme	C05778	Sirohydrochlorin	4.99.1.4	sirohydrochlorin ferrochelatase;	map00860	Porphyrin and chlorophyll metabolism	rcp	rsk	rpa	rru	cau							abn	aci	vco	sab	bbr
		x	C05745	Butyryl-[acp];	C05746	3-Oxohexanoyl-[acp];	2.3.1.-	<Transferases; Acyltransferases; Transferring groups other than amino-acyl groups>	map00061	Fatty acid biosynthesis	rcp	rsk	rpa	rru	cau	blo	lca	lac	dal	dat	bad	abn	aci	vco	sab	bbr
		x	C05761	Tetradecanoyl-[acp];	C05762	3-Oxohexadecanoyl-[acp];	2.3.1.179	beta-ketoacyl-acyl-carrier-protein synthase II;	map00061	Fatty acid biosynthesis	rcp	rsk	rpa	rru	cau		lca		dal				aci	vco	sab	bbr
		x	C04618	(3R)-3-Hydroxybutanoyl-[acyl-carrier protein];	C05744	Acetoacetyl-[acp];	1.1.1.100	3-oxoacyl-[acyl-carrier-protein] reductase;	map00061	Fatty acid biosynthesis	rcp	rsk	rpa	rru	cau	blo	lca	lac	dal	dat		abn	aci	vco	sab	bbr
Subsystem 14	0.0027472527472527475										rcp	rsk		rru	cau
		i	C15972	Enzyme N6-(lipoyl)lysine;	C16254	[Dihydrolipoyllysine-residue succinyltransferase]	1.2.4.2	oxoglutarate dehydrogenase (succinyl-transferring);	map00020	Citrate cycle (TCA cycle)	rcp	rsk	rpa	rru	cau							abn	aci	vco	sab	bbr
		s	C00267	alpha-D-Glucose	C00668	alpha-D-Glucose 6-phosphate	2.7.1.2	glucokinase;	map00010; map00052; map00500; map00520	Glycolysis / Gluconeogenesis; Galactose metabolism; Starch and sucrose metabolism; Amino sugar and nucleotide sugar metabolism	rcp	rsk		rru	cau	blo	lca	lac	dal	dat					sab
		s	C00036	Oxaloacetate;	C00049	L-Aspartate;	2.6.1.1	aspartate transaminase;	map00250; map00710	Alanine, aspartate and glutamate metabolism; Carbon fixation in photosynthetic organisms	rcp	rsk	rpa	rru	cau	blo			dal	dat	bad	abn	aci	vco		bbr
		x	C00091	Succinyl-CoA;	C16254	[Dihydrolipoyllysine-residue succinyltransferase]	2.3.1.61	dihydrolipoyllysine-residue succinyltransferase;	map00020	Citrate cycle (TCA cycle)	rcp	rsk	rpa	rru	cau							abn	aci	vco	sab	bbr
		x	C00049	L-Aspartate;	C00152	L-Asparagine;	3.5.1.1	asparaginase;	map00250; map00460; map00910	Alanine, aspartate and glutamate metabolism; Cyanoamino acid metabolism; Nitrogen metabolism	rcp	rsk		rru	cau		lca	lac		dat	bad	abn	aci	vco	sab	bbr
		x	C00036	Oxaloacetate;	C00158	Citrate;	2.3.3.1	citrate (Si)-synthase;	map00020; map00630	Citrate cycle (TCA cycle); Glyoxylate and dicarboxylate metabolism	rcp	rsk	rpa	rru	cau	blo			dal	dat	bad	abn	aci	vco	sab	bbr
		x	C00024	Acetyl-CoA;	C00158	Citrate;	2.3.3.1	citrate (Si)-synthase;	map00020; map00630	Citrate cycle (TCA cycle); Glyoxylate and dicarboxylate metabolism	rcp	rsk	rpa	rru	cau	blo			dal	dat	bad	abn	aci	vco	sab	bbr
		x	C00024	Acetyl-CoA;	C03939	Acetyl-[acyl-carrier protein]	2.3.1.-	<Transferases; Acyltransferases; Transferring groups other than amino-acyl groups>	map00061	Fatty acid biosynthesis	rcp	rsk	rpa	rru	cau	blo	lca	lac	dal	dat	bad	abn	aci	vco	sab	bbr
		x	C03939	Acetyl-[acyl-carrier protein]	C05744	Acetoacetyl-[acp];	2.3.1.-	<Transferases; Acyltransferases; Transferring groups other than amino-acyl groups>	map00061	Fatty acid biosynthesis	rcp	rsk	rpa	rru	cau	blo	lca	lac	dal	dat	bad	abn	aci	vco	sab	bbr
		x	C00158	Citrate;	C00417	cis-Aconitate;	4.2.1.3	aconitate hydratase;	map00020; map00630; map00720	Citrate cycle (TCA cycle); Glyoxylate and dicarboxylate metabolism; Reductive carboxylate cycle (CO2 fixation)	rcp	rsk	rpa	rru	cau	blo			dal	dat	bad	abn	aci	vco	sab	bbr
		x	C00022	Pyruvate;	C00024	Acetyl-CoA;	1.8.1.4	dihydrolipoyl dehydrogenase;	map00010; map00020; map00620	Glycolysis / Gluconeogenesis; Citrate cycle (TCA cycle); Pyruvate metabolism	rcp	rsk	rpa	rru	cau	blo	lca			dat	bad	abn	aci	vco	sab	bbr
		x	C00022	Pyruvate;	C00204	2-Dehydro-3-deoxy-D-gluconate;	4.2.1.-	<Lyases; Carbon-oxygen lyases; Hydro-lyases>	map00030; map00040	Pentose phosphate pathway; Pentose and glucuronate interconversions	rcp	rsk	rpa	rru	cau		lca		dal			abn	aci	vco	sab	bbr
		x	C00024	Acetyl-CoA;	C03939	Acetyl-[acyl-carrier protein]	2.3.1.180	beta-ketoacyl-acyl-carrier-protein synthase III;	map00061	Fatty acid biosynthesis	rcp	rsk	rpa	rru	cau		lca		dal	dat		abn	aci	vco	sab	bbr
		x	C00668	alpha-D-Glucose 6-phosphate	C05345	beta-D-Fructose 6-phosphate	5.3.1.9	glucose-6-phosphate isomerase;	map00010; map00030; map00500; map00520	Glycolysis / Gluconeogenesis; Pentose phosphate pathway; Starch and sucrose metabolism; Amino sugar and nucleotide sugar metabolism	rcp	rsk	rpa	rru	cau	blo	lca	lac	dal	dat	bad	abn	aci	vco	sab	bbr
		x	C15972	Enzyme N6-(lipoyl)lysine;	C15973	Enzyme N6-(dihydrolipoyl)lysine;	1.8.1.4	dihydrolipoyl dehydrogenase;	map00010; map00020; map00280; map00620	Glycolysis / Gluconeogenesis; Citrate cycle (TCA cycle); Valine, leucine and isoleucine degradation; Pyruvate metabolism	rcp	rsk	rpa	rru	cau	blo	lca			dat	bad	abn	aci	vco	sab	bbr
		x	C00024	Acetyl-CoA;	C00083	Malonyl-CoA;	6.4.1.2	acetyl-CoA carboxylase;	map00061; map00253; map00620; map00640	Fatty acid biosynthesis; Tetracycline biosynthesis; Pyruvate metabolism; Propanoate metabolism	rcp	rsk	rpa	rru	cau		lca		dal			abn	aci	vco	sab	bbr
		x	C00118	D-Glyceraldehyde 3-phosphate;	C05345	beta-D-Fructose 6-phosphate	2.2.1.2	transaldolase;	map00030	Pentose phosphate pathway	rcp	rsk	rpa	rru	cau	blo	lca		dal	dat	bad	abn	aci	vco	sab	bbr
		x	C00118	D-Glyceraldehyde 3-phosphate;	C00231	D-Xylulose 5-phosphate	2.2.1.1	transketolase;	map00030; map00710	Pentose phosphate pathway; Carbon fixation in photosynthetic organisms	rcp	rsk	rpa	rru	cau	blo		lac	dal	dat	bad	abn	aci	vco	sab	bbr
		x	C00199	D-Ribulose 5-phosphate	C00231	D-Xylulose 5-phosphate	5.1.3.1	ribulose-phosphate 3-epimerase;	map00030; map00040; map00710	Pentose phosphate pathway; Pentose and glucuronate interconversions; Carbon fixation in photosynthetic organisms	rcp	rsk	rpa	rru	cau	blo	lca	lac	dal	dat	bad	abn	aci	vco	sab	bbr
		x	C00049	L-Aspartate;	C05840	Iminoaspartate;	1.4.3.16	L-aspartate oxidase;	map00760	Nicotinate and nicotinamide metabolism	rcp	rsk	rpa	rru	cau	blo			dal			abn	aci	vco
		x	C00231	D-Xylulose 5-phosphate	C05345	beta-D-Fructose 6-phosphate	2.2.1.1	transketolase;	map00030	Pentose phosphate pathway	rcp	rsk	rpa	rru	cau	blo		lac	dal	dat	bad	abn	aci	vco	sab	bbr
		x	C00118	D-Glyceraldehyde 3-phosphate;	C00236	3-Phospho-D-glyceroyl phosphate;	1.2.1.12	glyceraldehyde-3-phosphate dehydrogenase (phosphorylating);	map00010	Glycolysis / Gluconeogenesis	rcp	rsk	rpa	rru	cau	blo	lca	lac	dal	dat	bad	abn	aci	vco	sab	bbr
		x	C01209	Malonyl-[acyl-carrier protein]	C05744	Acetoacetyl-[acp];	2.3.1.-	<Transferases; Acyltransferases; Transferring groups other than amino-acyl groups>	map00061	Fatty acid biosynthesis	rcp	rsk	rpa	rru	cau	blo	lca	lac	dal	dat	bad	abn	aci	vco	sab	bbr
		x	C01209	Malonyl-[acyl-carrier protein]	C05750	3-Oxooctanoyl-[acp];	2.3.1.-	<Transferases; Acyltransferases; Transferring groups other than amino-acyl groups>	map00061	Fatty acid biosynthesis	rcp	rsk	rpa	rru	cau	blo	lca	lac	dal	dat	bad	abn	aci	vco	sab	bbr
		x	C01209	Malonyl-[acyl-carrier protein]	C05762	3-Oxohexadecanoyl-[acp];	2.3.1.179	beta-ketoacyl-acyl-carrier-protein synthase II;	map00061	Fatty acid biosynthesis	rcp	rsk	rpa	rru	cau		lca		dal				aci	vco	sab	bbr
		x	C04633	(3R)-3-Hydroxypalmitoyl-[acyl-carrier protein];	C05762	3-Oxohexadecanoyl-[acp];	2.3.1.-	<Transferases; Acyltransferases; Transferring groups other than amino-acyl groups>	map00061	Fatty acid biosynthesis	rcp	rsk	rpa	rru	cau	blo	lca	lac	dal	dat	bad	abn	aci	vco	sab	bbr
		x	C04633	(3R)-3-Hydroxypalmitoyl-[acyl-carrier protein];	C05763	trans-Hexadec-2-enoyl-[acp];	4.2.1.-	<Lyases; Carbon-oxygen lyases; Hydro-lyases>	map00061	Fatty acid biosynthesis	rcp	rsk	rpa	rru	cau		lca		dal			abn	aci	vco	sab	bbr
		x	C01209	Malonyl-[acyl-carrier protein]	C05753	3-Oxodecanoyl-[acp];	2.3.1.-	<Transferases; Acyltransferases; Transferring groups other than amino-acyl groups>	map00061	Fatty acid biosynthesis	rcp	rsk	rpa	rru	cau	blo	lca	lac	dal	dat	bad	abn	aci	vco	sab	bbr
		x	C05752	Octanoyl-[acp];	C05753	3-Oxodecanoyl-[acp];	2.3.1.179	beta-ketoacyl-acyl-carrier-protein synthase II;	map00061	Fatty acid biosynthesis	rcp	rsk	rpa	rru	cau		lca		dal				aci	vco	sab	bbr
		x	C01209	Malonyl-[acyl-carrier protein]	C05753	3-Oxodecanoyl-[acp];	2.3.1.179	beta-ketoacyl-acyl-carrier-protein synthase II;	map00061	Fatty acid biosynthesis	rcp	rsk	rpa	rru	cau		lca		dal				aci	vco	sab	bbr
		x	C04620	(3R)-3-Hydroxyoctanoyl-[acyl-carrier protein];	C05750	3-Oxooctanoyl-[acp];	2.3.1.-	<Transferases; Acyltransferases; Transferring groups other than amino-acyl groups>	map00061	Fatty acid biosynthesis	rcp	rsk	rpa	rru	cau	blo	lca	lac	dal	dat	bad	abn	aci	vco	sab	bbr
		x	C04620	(3R)-3-Hydroxyoctanoyl-[acyl-carrier protein];	C05751	trans-Oct-2-enoyl-[acp];	2.3.1.-	<Transferases; Acyltransferases; Transferring groups other than amino-acyl groups>	map00061	Fatty acid biosynthesis	rcp	rsk	rpa	rru	cau	blo	lca	lac	dal	dat	bad	abn	aci	vco	sab	bbr
		x	C00049	L-Aspartate;	C03082	4-Phospho-L-aspartate;	2.7.2.4	aspartate kinase;	map00260; map00270; map00300	Glycine, serine and threonine metabolism; Cysteine and methionine metabolism; Lysine biosynthesis	rcp	rsk	rpa	rru	cau	blo	lca	lac	dal	dat	bad	abn	aci	vco	sab	bbr
		x	C00441	L-Aspartate 4-semialdehyde;	C03082	4-Phospho-L-aspartate;	1.2.1.11	aspartate-semialdehyde dehydrogenase;	map00260; map00270; map00300	Glycine, serine and threonine metabolism; Cysteine and methionine metabolism; Lysine biosynthesis	rcp	rsk	rpa	rru	cau	blo	lca	lac	dal	dat	bad	abn	aci	vco	sab	bbr
		x	C00441	L-Aspartate 4-semialdehyde;	C03340	L-2,3-Dihydrodipicolinate;	4.2.1.52	dihydrodipicolinate synthase;	map00300	Lysine biosynthesis	rcp	rsk	rpa	rru	cau	blo	lca	lac	dal	dat	bad	abn	aci	vco	sab	bbr
		x	C01209	Malonyl-[acyl-carrier protein]	C05759	3-Oxotetradecanoyl-[acp];	2.3.1.179	beta-ketoacyl-acyl-carrier-protein synthase II;	map00061	Fatty acid biosynthesis	rcp	rsk	rpa	rru	cau		lca		dal				aci	vco	sab	bbr
		x	C01209	Malonyl-[acyl-carrier protein]	C05759	3-Oxotetradecanoyl-[acp];	2.3.1.-	<Transferases; Acyltransferases; Transferring groups other than amino-acyl groups>	map00061	Fatty acid biosynthesis	rcp	rsk	rpa	rru	cau	blo	lca	lac	dal	dat	bad	abn	aci	vco	sab	bbr
		x	C00231	D-Xylulose 5-phosphate	C05382	Sedoheptulose 7-phosphate;	2.2.1.1	transketolase;	map00030; map00710	Pentose phosphate pathway; Carbon fixation in photosynthetic organisms	rcp	rsk	rpa	rru	cau	blo		lac	dal	dat	bad	abn	aci	vco	sab	bbr
		x	C03939	Acetyl-[acyl-carrier protein]	C05744	Acetoacetyl-[acp];	2.3.1.180	beta-ketoacyl-acyl-carrier-protein synthase III;	map00061	Fatty acid biosynthesis	rcp	rsk	rpa	rru	cau		lca		dal	dat		abn	aci	vco	sab	bbr
		x	C03939	Acetyl-[acyl-carrier protein]	C05744	Acetoacetyl-[acp];	2.3.1.179	beta-ketoacyl-acyl-carrier-protein synthase II;	map00061	Fatty acid biosynthesis	rcp	rsk	rpa	rru	cau		lca		dal				aci	vco	sab	bbr
		x	C05763	trans-Hexadec-2-enoyl-[acp];	C05764	Hexadecanoyl-[acp];	1.3.1.9	enoyl-[acyl-carrier-protein] reductase (NADH);	map00061	Fatty acid biosynthesis	rcp	rsk	rpa	rru	cau							abn	aci		sab	bbr
		x	C04633	(3R)-3-Hydroxypalmitoyl-[acyl-carrier protein];	C05763	trans-Hexadec-2-enoyl-[acp];	2.3.1.-	<Transferases; Acyltransferases; Transferring groups other than amino-acyl groups>	map00061	Fatty acid biosynthesis	rcp	rsk	rpa	rru	cau	blo	lca	lac	dal	dat	bad	abn	aci	vco	sab	bbr
		x	C01209	Malonyl-[acyl-carrier protein]	C05746	3-Oxohexanoyl-[acp];	2.3.1.-	<Transferases; Acyltransferases; Transferring groups other than amino-acyl groups>	map00061	Fatty acid biosynthesis	rcp	rsk	rpa	rru	cau	blo	lca	lac	dal	dat	bad	abn	aci	vco	sab	bbr
		x	C00024	Acetyl-CoA;	C00332	Acetoacetyl-CoA;	2.3.1.9	acetyl-CoA C-acetyltransferase;	map00071; map00072; map00280; map00310; map00380; map00620; map00632; map00640; map00650; map00900	Fatty acid metabolism; Synthesis and degradation of ketone bodies; Valine, leucine and isoleucine degradation; Lysine degradation; Tryptophan metabolism; Pyruvate metabolism; Benzoate degradation via CoA ligation; Propanoate metabolism; Butanoate metabolism; Terpenoid backbone biosynthesis	rcp	rsk	rpa	rru	cau		lca	lac	dal	dat		abn	aci	vco	sab	bbr
		x	C00036	Oxaloacetate;	C00149	(S)-Malate;	1.1.1.37	malate dehydrogenase;	map00020; map00620; map00630; map00710; map00720	Citrate cycle (TCA cycle); Pyruvate metabolism; Glyoxylate and dicarboxylate metabolism; Carbon fixation in photosynthetic organisms; Reductive carboxylate cycle (CO2 fixation)	rcp	rsk	rpa	rru	cau				dal			abn	aci	vco		bbr
		x	C01209	Malonyl-[acyl-carrier protein]	C05746	3-Oxohexanoyl-[acp];	2.3.1.179	beta-ketoacyl-acyl-carrier-protein synthase II;	map00061	Fatty acid biosynthesis	rcp	rsk	rpa	rru	cau		lca		dal				aci	vco	sab	bbr
		x	C04620	(3R)-3-Hydroxyoctanoyl-[acyl-carrier protein];	C05751	trans-Oct-2-enoyl-[acp];	4.2.1.-	<Lyases; Carbon-oxygen lyases; Hydro-lyases>	map00061	Fatty acid biosynthesis	rcp	rsk	rpa	rru	cau		lca		dal			abn	aci	vco	sab	bbr
		x	C00668	alpha-D-Glucose 6-phosphate	C01172	beta-D-Glucose 6-phosphate	5.3.1.9	glucose-6-phosphate isomerase;	map00010; map00030; map00500	Glycolysis / Gluconeogenesis; Pentose phosphate pathway; Starch and sucrose metabolism	rcp	rsk	rpa	rru	cau	blo	lca	lac	dal	dat	bad	abn	aci	vco	sab	bbr
		x	C00042	Succinate;	C00091	Succinyl-CoA;	6.2.1.5	succinate---CoA ligase (ADP-forming);	map00020; map00640; map00720	Citrate cycle (TCA cycle); Propanoate metabolism; Reductive carboxylate cycle (CO2 fixation)	rcp	rsk	rpa	rru	cau	blo			dal	dat	bad	abn	aci	vco	sab	bbr
		x	C00042	Succinate;	C00232	Succinate semialdehyde;	1.2.1.16	succinate-semialdehyde dehydrogenase [NAD(P)+];	map00250; map00350; map00650	Alanine, aspartate and glutamate metabolism; Tyrosine metabolism; Butanoate metabolism	rcp	rsk	rpa	rru	cau		lca	lac				abn	aci	vco		bbr
		x	C05752	Octanoyl-[acp];	C16239	Lipoyl-[acp];	2.8.1.8	lipoyl synthase;	map00785	Lipoic acid metabolism	rcp	rsk	rpa	rru	cau					dat		abn	aci	vco	sab	bbr
		x	C00118	D-Glyceraldehyde 3-phosphate;	C00279	D-Erythrose 4-phosphate	2.2.1.2	transaldolase;	map00030	Pentose phosphate pathway	rcp	rsk	rpa	rru	cau	blo	lca		dal	dat	bad	abn	aci	vco	sab	bbr
		x	C00279	D-Erythrose 4-phosphate	C04691	2-Dehydro-3-deoxy-D-arabino-heptonate 7-phosphate;	2.5.1.54	3-deoxy-7-phosphoheptulonate synthase;	map00400	Phenylalanine, tyrosine and tryptophan biosynthesis	rcp	rsk	rpa	rru	cau	blo			dal	dat	bad	abn	aci	vco	sab	bbr
		x	C01209	Malonyl-[acyl-carrier protein]	C05756	3-Oxododecanoyl-[acp];	2.3.1.-	<Transferases; Acyltransferases; Transferring groups other than amino-acyl groups>	map00061	Fatty acid biosynthesis	rcp	rsk	rpa	rru	cau	blo	lca	lac	dal	dat	bad	abn	aci	vco	sab	bbr
		x	C05756	3-Oxododecanoyl-[acp];	C05757	(R)-3-Hydroxydodecanoyl-[acp];	2.3.1.-	<Transferases; Acyltransferases; Transferring groups other than amino-acyl groups>	map00061	Fatty acid biosynthesis	rcp	rsk	rpa	rru	cau	blo	lca	lac	dal	dat	bad	abn	aci	vco	sab	bbr
		x	C05757	(R)-3-Hydroxydodecanoyl-[acp];	C05758	trans-Dodec-2-enoyl-[acp];	2.3.1.-	<Transferases; Acyltransferases; Transferring groups other than amino-acyl groups>	map00061	Fatty acid biosynthesis	rcp	rsk	rpa	rru	cau	blo	lca	lac	dal	dat	bad	abn	aci	vco	sab	bbr
		x	C05757	(R)-3-Hydroxydodecanoyl-[acp];	C05758	trans-Dodec-2-enoyl-[acp];	4.2.1.-	<Lyases; Carbon-oxygen lyases; Hydro-lyases>	map00061	Fatty acid biosynthesis	rcp	rsk	rpa	rru	cau		lca		dal			abn	aci	vco	sab	bbr
		x	C05755	Decanoyl-[acp];	C05756	3-Oxododecanoyl-[acp];	2.3.1.-	<Transferases; Acyltransferases; Transferring groups other than amino-acyl groups>	map00061	Fatty acid biosynthesis	rcp	rsk	rpa	rru	cau	blo	lca	lac	dal	dat	bad	abn	aci	vco	sab	bbr
		x	C01209	Malonyl-[acyl-carrier protein]	C05750	3-Oxooctanoyl-[acp];	2.3.1.179	beta-ketoacyl-acyl-carrier-protein synthase II;	map00061	Fatty acid biosynthesis	rcp	rsk	rpa	rru	cau		lca		dal				aci	vco	sab	bbr
		x	C05754	trans-Dec-2-enoyl-[acp];	C05755	Decanoyl-[acp];	1.3.1.9	enoyl-[acyl-carrier-protein] reductase (NADH);	map00061	Fatty acid biosynthesis	rcp	rsk	rpa	rru	cau							abn	aci		sab	bbr
		x	C01172	beta-D-Glucose 6-phosphate	C05345	beta-D-Fructose 6-phosphate	5.3.1.9	glucose-6-phosphate isomerase;	map00010; map00030; map00500	Glycolysis / Gluconeogenesis; Pentose phosphate pathway; Starch and sucrose metabolism	rcp	rsk	rpa	rru	cau	blo	lca	lac	dal	dat	bad	abn	aci	vco	sab	bbr
		x	C05751	trans-Oct-2-enoyl-[acp];	C05752	Octanoyl-[acp];	1.3.1.9	enoyl-[acyl-carrier-protein] reductase (NADH);	map00061	Fatty acid biosynthesis	rcp	rsk	rpa	rru	cau							abn	aci		sab	bbr
		x	C00117	D-Ribose 5-phosphate;	C00118	D-Glyceraldehyde 3-phosphate;	2.2.1.1	transketolase;	map00030; map00710	Pentose phosphate pathway; Carbon fixation in photosynthetic organisms	rcp	rsk	rpa	rru	cau	blo		lac	dal	dat	bad	abn	aci	vco	sab	bbr
		x	C05345	beta-D-Fructose 6-phosphate	C05378	beta-D-Fructose 1,6-bisphosphate	3.1.3.11	fructose-bisphosphatase;	map00010; map00030; map00051	Glycolysis / Gluconeogenesis; Pentose phosphate pathway; Fructose and mannose metabolism	rcp	rsk	rpa	rru	cau		lca			dat		abn	aci	vco	sab	bbr
		x	C00263	L-Homoserine;	C00441	L-Aspartate 4-semialdehyde;	1.1.1.3	homoserine dehydrogenase;	map00260; map00270; map00300	Glycine, serine and threonine metabolism; Cysteine and methionine metabolism; Lysine biosynthesis	rcp	rsk	rpa	rru	cau	blo	lca	lac	dal	dat	bad	abn	aci	vco	sab	bbr
		x	C05756	3-Oxododecanoyl-[acp];	C05757	(R)-3-Hydroxydodecanoyl-[acp];	1.1.1.100	3-oxoacyl-[acyl-carrier-protein] reductase;	map00061	Fatty acid biosynthesis	rcp	rsk	rpa	rru	cau	blo	lca	lac	dal	dat		abn	aci	vco	sab	bbr
		x	C04618	(3R)-3-Hydroxybutanoyl-[acyl-carrier protein];	C05744	Acetoacetyl-[acp];	2.3.1.-	<Transferases; Acyltransferases; Transferring groups other than amino-acyl groups>	map00061	Fatty acid biosynthesis	rcp	rsk	rpa	rru	cau	blo	lca	lac	dal	dat	bad	abn	aci	vco	sab	bbr
		x	C04246	But-2-enoyl-[acyl-carrier protein]	C04618	(3R)-3-Hydroxybutanoyl-[acyl-carrier protein];	4.2.1.-	<Lyases; Carbon-oxygen lyases; Hydro-lyases>	map00061	Fatty acid biosynthesis	rcp	rsk	rpa	rru	cau		lca		dal			abn	aci	vco	sab	bbr
		x	C04246	But-2-enoyl-[acyl-carrier protein]	C05745	Butyryl-[acp];	1.3.1.9	enoyl-[acyl-carrier-protein] reductase (NADH);	map00061	Fatty acid biosynthesis	rcp	rsk	rpa	rru	cau							abn	aci		sab	bbr
		x	C16237	Protein N6-(lipoyl)lysine	C16239	Lipoyl-[acp];	2.3.1.181	lipoyl(octanoyl) transferase;	map00785	Lipoic acid metabolism	rcp	rsk	rpa	rru	cau					dat		abn	aci	vco		bbr
		x	C05752	Octanoyl-[acp];	C05753	3-Oxodecanoyl-[acp];	2.3.1.-	<Transferases; Acyltransferases; Transferring groups other than amino-acyl groups>	map00061	Fatty acid biosynthesis	rcp	rsk	rpa	rru	cau	blo	lca	lac	dal	dat	bad	abn	aci	vco	sab	bbr
		x	C00279	D-Erythrose 4-phosphate	C05345	beta-D-Fructose 6-phosphate	2.2.1.1	transketolase;	map00030	Pentose phosphate pathway	rcp	rsk	rpa	rru	cau	blo		lac	dal	dat	bad	abn	aci	vco	sab	bbr
		x	C00311	Isocitrate;	C00417	cis-Aconitate;	4.2.1.3	aconitate hydratase;	map00020; map00630; map00720	Citrate cycle (TCA cycle); Glyoxylate and dicarboxylate metabolism; Reductive carboxylate cycle (CO2 fixation)	rcp	rsk	rpa	rru	cau	blo			dal	dat	bad	abn	aci	vco	sab	bbr
		x	C05752	Octanoyl-[acp];	C16236	Protein N6-(octanoyl)lysine	2.3.1.181	lipoyl(octanoyl) transferase;	map00785	Lipoic acid metabolism	rcp	rsk	rpa	rru	cau					dat		abn	aci	vco		bbr
		x	C05763	trans-Hexadec-2-enoyl-[acp];	C05764	Hexadecanoyl-[acp];	2.3.1.-	<Transferases; Acyltransferases; Transferring groups other than amino-acyl groups>	map00061	Fatty acid biosynthesis	rcp	rsk	rpa	rru	cau	blo	lca	lac	dal	dat	bad	abn	aci	vco	sab	bbr
		x	C00024	Acetyl-CoA;	C00033	Acetate;	6.2.1.1	acetate---CoA ligase;	map00010; map00620; map00720	Glycolysis / Gluconeogenesis; Pyruvate metabolism; Reductive carboxylate cycle (CO2 fixation)	rcp	rsk	rpa	rru	cau				dal	dat		abn	aci	vco	sab	bbr
		x	C04688	(3R)-3-Hydroxytetradecanoyl-[acyl-carrier protein];	C05759	3-Oxotetradecanoyl-[acp];	2.3.1.-	<Transferases; Acyltransferases; Transferring groups other than amino-acyl groups>	map00061	Fatty acid biosynthesis	rcp	rsk	rpa	rru	cau	blo	lca	lac	dal	dat	bad	abn	aci	vco	sab	bbr
		x	C05755	Decanoyl-[acp];	C05756	3-Oxododecanoyl-[acp];	2.3.1.179	beta-ketoacyl-acyl-carrier-protein synthase II;	map00061	Fatty acid biosynthesis	rcp	rsk	rpa	rru	cau		lca		dal				aci	vco	sab	bbr
		x	C04246	But-2-enoyl-[acyl-carrier protein]	C04618	(3R)-3-Hydroxybutanoyl-[acyl-carrier protein];	2.3.1.-	<Transferases; Acyltransferases; Transferring groups other than amino-acyl groups>	map00061	Fatty acid biosynthesis	rcp	rsk	rpa	rru	cau	blo	lca	lac	dal	dat	bad	abn	aci	vco	sab	bbr
		x	C00944	3-Dehydroquinate;	C04691	2-Dehydro-3-deoxy-D-arabino-heptonate 7-phosphate;	4.2.3.4	3-dehydroquinate synthase;	map00400	Phenylalanine, tyrosine and tryptophan biosynthesis	rcp	rsk	rpa	rru	cau	blo			dal	dat	bad	abn	aci	vco	sab	bbr
		x	C00944	3-Dehydroquinate;	C02637	3-Dehydroshikimate	4.2.1.10	3-dehydroquinate dehydratase;	map00400	Phenylalanine, tyrosine and tryptophan biosynthesis	rcp	rsk	rpa	rru	cau	blo			dal	dat	bad	abn	aci	vco	sab	bbr
		x	C00279	D-Erythrose 4-phosphate	C05382	Sedoheptulose 7-phosphate;	2.2.1.2	transaldolase;	map00030	Pentose phosphate pathway	rcp	rsk	rpa	rru	cau	blo	lca		dal	dat	bad	abn	aci	vco	sab	bbr
		x	C05754	trans-Dec-2-enoyl-[acp];	C05755	Decanoyl-[acp];	2.3.1.-	<Transferases; Acyltransferases; Transferring groups other than amino-acyl groups>	map00061	Fatty acid biosynthesis	rcp	rsk	rpa	rru	cau	blo	lca	lac	dal	dat	bad	abn	aci	vco	sab	bbr
		x	C00025	L-Glutamate;	C00049	L-Aspartate;	2.6.1.1	aspartate transaminase;	map00250; map00330	Alanine, aspartate and glutamate metabolism; Arginine and proline metabolism	rcp	rsk	rpa	rru	cau	blo			dal	dat	bad	abn	aci	vco		bbr
		x	C00025	L-Glutamate;	C00026	2-Oxoglutarate;	2.6.1.1	aspartate transaminase;	map00250	Alanine, aspartate and glutamate metabolism	rcp	rsk	rpa	rru	cau	blo			dal	dat	bad	abn	aci	vco		bbr
		x	C00025	L-Glutamate;	C03287	L-Glutamyl 5-phosphate;	2.7.2.11	glutamate 5-kinase;	map00330	Arginine and proline metabolism	rcp	rsk	rpa	rru	cau	blo	lca		dal	dat	bad	abn	aci	vco		bbr
		x	C00025	L-Glutamate;	C00026	2-Oxoglutarate;	1.4.1.13	glutamate synthase (NADPH);	map00250	Alanine, aspartate and glutamate metabolism	rcp	rsk	rpa	rru	cau	blo	lca		dal	dat	bad	abn	aci	vco	sab	bbr
		x	C00025	L-Glutamate;	C02987	L-Glutamyl-tRNA(Glu)	6.1.1.17	glutamate---tRNA ligase;	map00860; map00970	Porphyrin and chlorophyll metabolism; Aminoacyl-tRNA biosynthesis	rcp	rsk	rpa	rru	cau	blo			dal	dat	bad	abn	aci	vco		bbr
		x	C00025	L-Glutamate;	C00026	2-Oxoglutarate;	1.4.1.14	glutamate synthase (NADH);	map00250	Alanine, aspartate and glutamate metabolism	rcp	rsk	rpa	rru	cau	blo	lca		dal	dat	bad	abn	aci	vco	sab	bbr
		x	C05345	beta-D-Fructose 6-phosphate	C05378	beta-D-Fructose 1,6-bisphosphate	2.7.1.11	6-phosphofructokinase;	map00010; map00030; map00051	Glycolysis / Gluconeogenesis; Pentose phosphate pathway; Fructose and mannose metabolism	rcp	rsk	rpa	rru	cau		lca	lac	dal	dat				vco	sab
		x	C05749	Hexanoyl-[acp];	C05750	3-Oxooctanoyl-[acp];	2.3.1.179	beta-ketoacyl-acyl-carrier-protein synthase II;	map00061	Fatty acid biosynthesis	rcp	rsk	rpa	rru	cau		lca		dal				aci	vco	sab	bbr
		x	C05748	trans-Hex-2-enoyl-[acp];	C05749	Hexanoyl-[acp];	2.3.1.-	<Transferases; Acyltransferases; Transferring groups other than amino-acyl groups>	map00061	Fatty acid biosynthesis	rcp	rsk	rpa	rru	cau	blo	lca	lac	dal	dat	bad	abn	aci	vco	sab	bbr
		x	C05747	(R)-3-Hydroxyhexanoyl-[acp];	C05748	trans-Hex-2-enoyl-[acp];	2.3.1.-	<Transferases; Acyltransferases; Transferring groups other than amino-acyl groups>	map00061	Fatty acid biosynthesis	rcp	rsk	rpa	rru	cau	blo	lca	lac	dal	dat	bad	abn	aci	vco	sab	bbr
		x	C05223	Dodecanoyl-[acyl-carrier protein];	C05759	3-Oxotetradecanoyl-[acp];	2.3.1.179	beta-ketoacyl-acyl-carrier-protein synthase II;	map00061	Fatty acid biosynthesis	rcp	rsk	rpa	rru	cau		lca		dal				aci	vco	sab	bbr
		x	C05748	trans-Hex-2-enoyl-[acp];	C05749	Hexanoyl-[acp];	1.3.1.9	enoyl-[acyl-carrier-protein] reductase (NADH);	map00061	Fatty acid biosynthesis	rcp	rsk	rpa	rru	cau							abn	aci		sab	bbr
		x	C05746	3-Oxohexanoyl-[acp];	C05747	(R)-3-Hydroxyhexanoyl-[acp];	1.1.1.100	3-oxoacyl-[acyl-carrier-protein] reductase;	map00061	Fatty acid biosynthesis	rcp	rsk	rpa	rru	cau	blo	lca	lac	dal	dat		abn	aci	vco	sab	bbr
		x	C01209	Malonyl-[acyl-carrier protein]	C05756	3-Oxododecanoyl-[acp];	2.3.1.179	beta-ketoacyl-acyl-carrier-protein synthase II;	map00061	Fatty acid biosynthesis	rcp	rsk	rpa	rru	cau		lca		dal				aci	vco	sab	bbr
		x	C05749	Hexanoyl-[acp];	C05750	3-Oxooctanoyl-[acp];	2.3.1.-	<Transferases; Acyltransferases; Transferring groups other than amino-acyl groups>	map00061	Fatty acid biosynthesis	rcp	rsk	rpa	rru	cau	blo	lca	lac	dal	dat	bad	abn	aci	vco	sab	bbr
		x	C00024	Acetyl-CoA;	C00083	Malonyl-CoA;	6.3.4.14	biotin carboxylase;	map00061	Fatty acid biosynthesis	rcp	rsk	rpa	rru	cau	blo	lca		dal		bad	abn	aci	vco	sab	bbr
		x	C00083	Malonyl-CoA;	C01209	Malonyl-[acyl-carrier protein]	2.3.1.39	[acyl-carrier-protein] S-malonyltransferase;	map00061	Fatty acid biosynthesis	rcp	rsk	rpa	rru	cau		lca		dal			abn	aci	vco	sab	bbr
		x	C04246	But-2-enoyl-[acyl-carrier protein]	C05745	Butyryl-[acp];	2.3.1.-	<Transferases; Acyltransferases; Transferring groups other than amino-acyl groups>	map00061	Fatty acid biosynthesis	rcp	rsk	rpa	rru	cau	blo	lca	lac	dal	dat	bad	abn	aci	vco	sab	bbr
		x	C15973	Enzyme N6-(dihydrolipoyl)lysine;	C16254	[Dihydrolipoyllysine-residue succinyltransferase]	2.3.1.61	dihydrolipoyllysine-residue succinyltransferase;	map00020	Citrate cycle (TCA cycle)	rcp	rsk	rpa	rru	cau							abn	aci	vco	sab	bbr
		x	C00025	L-Glutamate;	C00624	N-Acetyl-L-glutamate;	2.3.1.1	amino-acid N-acetyltransferase;	map00330	Arginine and proline metabolism	rcp	rsk	rpa	rru	cau	blo			dal	dat	bad	abn	aci	vco	sab	bbr
		x	C00624	N-Acetyl-L-glutamate;	C04133	N-Acetyl-L-glutamate 5-phosphate;	2.7.2.8	acetylglutamate kinase;	map00330	Arginine and proline metabolism	rcp	rsk	rpa	rru	cau	blo			dal	dat	bad	abn	aci	vco	sab	bbr
		x	C00122	Fumarate;	C00149	(S)-Malate;	4.2.1.2	fumarate hydratase;	map00020; map00720	Citrate cycle (TCA cycle); Reductive carboxylate cycle (CO2 fixation)	rcp	rsk	rpa	rru	cau		lca	lac	dal	dat		abn	aci	vco	sab	bbr
		x	C00122	Fumarate;	C03406	N-(L-Arginino)succinate;	4.3.2.1	argininosuccinate lyase;	map00250; map00330	Alanine, aspartate and glutamate metabolism; Arginine and proline metabolism	rcp	rsk	rpa	rru	cau	blo	lca		dal	dat	bad	abn	aci	vco	sab	bbr
		x	C00327	L-Citrulline;	C03406	N-(L-Arginino)succinate;	6.3.4.5	argininosuccinate synthase;	map00330	Arginine and proline metabolism	rcp	rsk	rpa	rru	cau	blo	lca		dal	dat	bad	abn	aci	vco	sab	bbr
		x	C00062	L-Arginine;	C03406	N-(L-Arginino)succinate;	4.3.2.1	argininosuccinate lyase;	map00330	Arginine and proline metabolism	rcp	rsk	rpa	rru	cau	blo	lca		dal	dat	bad	abn	aci	vco	sab	bbr
		x	C00022	Pyruvate;	C00024	Acetyl-CoA;	2.3.1.12	dihydrolipoyllysine-residue acetyltransferase;	map00010; map00020; map00620	Glycolysis / Gluconeogenesis; Citrate cycle (TCA cycle); Pyruvate metabolism	rcp	rsk	rpa	rru	cau		lca			dat		abn	aci	vco	sab	bbr
		x	C00118	D-Glyceraldehyde 3-phosphate;	C00279	D-Erythrose 4-phosphate	2.2.1.1	transketolase;	map00030; map00710	Pentose phosphate pathway; Carbon fixation in photosynthetic organisms	rcp	rsk	rpa	rru	cau	blo		lac	dal	dat	bad	abn	aci	vco	sab	bbr
		x	C01165	L-Glutamate 5-semialdehyde;	C03287	L-Glutamyl 5-phosphate;	1.2.1.41	glutamate-5-semialdehyde dehydrogenase;	map00330	Arginine and proline metabolism	rcp	rsk	rpa	rru	cau	blo	lca		dal	dat	bad	abn	aci	vco		bbr
		x	C00493	Shikimate;	C02637	3-Dehydroshikimate	1.1.1.25	shikimate dehydrogenase;	map00400	Phenylalanine, tyrosine and tryptophan biosynthesis	rcp	rsk	rpa	rru	cau	blo	lca		dal	dat	bad	abn	aci	vco	sab	bbr
		x	C00493	Shikimate;	C03175	Shikimate 3-phosphate;	2.7.1.71	shikimate kinase;	map00400	Phenylalanine, tyrosine and tryptophan biosynthesis	rcp	rsk	rpa	rru	cau	blo			dal	dat		abn	aci	vco	sab	bbr
		x	C01269	5-O-(1-Carboxyvinyl)-3-phosphoshikimate;	C03175	Shikimate 3-phosphate;	2.5.1.19	3-phosphoshikimate 1-carboxyvinyltransferase;	map00400	Phenylalanine, tyrosine and tryptophan biosynthesis	rcp	rsk	rpa	rru	cau	blo			dal	dat	bad		aci	vco	sab	bbr
		x	C00251	Chorismate;	C01269	5-O-(1-Carboxyvinyl)-3-phosphoshikimate;	4.2.3.5	chorismate synthase;	map00400	Phenylalanine, tyrosine and tryptophan biosynthesis	rcp	rsk	rpa	rru	cau	blo			dal	dat	bad	abn	aci	vco	sab	bbr
		x	C00108	Anthranilate;	C00251	Chorismate;	4.1.3.27	anthranilate synthase;	map00400	Phenylalanine, tyrosine and tryptophan biosynthesis	rcp	rsk	rpa	rru	cau	blo			dal	dat	bad	abn	aci	vco	sab	bbr
		x	C00108	Anthranilate;	C04302	N-(5-Phospho-D-ribosyl)anthranilate;	2.4.2.18	anthranilate phosphoribosyltransferase;	map00400	Phenylalanine, tyrosine and tryptophan biosynthesis	rcp	rsk	rpa	rru	cau	blo	lca		dal	dat	bad	abn	aci	vco	sab	bbr
		x	C04688	(3R)-3-Hydroxytetradecanoyl-[acyl-carrier protein];	C05760	trans-Tetradec-2-enoyl-[acp];	2.3.1.-	<Transferases; Acyltransferases; Transferring groups other than amino-acyl groups>	map00061	Fatty acid biosynthesis	rcp	rsk	rpa	rru	cau	blo	lca	lac	dal	dat	bad	abn	aci	vco	sab	bbr
		x	C05760	trans-Tetradec-2-enoyl-[acp];	C05761	Tetradecanoyl-[acp];	2.3.1.-	<Transferases; Acyltransferases; Transferring groups other than amino-acyl groups>	map00061	Fatty acid biosynthesis	rcp	rsk	rpa	rru	cau	blo	lca	lac	dal	dat	bad	abn	aci	vco	sab	bbr
		x	C16236	Protein N6-(octanoyl)lysine	C16237	Protein N6-(lipoyl)lysine	2.8.1.8	lipoyl synthase;	map00785	Lipoic acid metabolism	rcp	rsk	rpa	rru	cau					dat		abn	aci	vco	sab	bbr
		x	C00091	Succinyl-CoA;	C01213	(R)-Methylmalonyl-CoA;	5.4.99.2	methylmalonyl-CoA mutase;	map00280; map00640	Valine, leucine and isoleucine degradation; Propanoate metabolism	rcp	rsk	rpa	rru	cau				dal	dat
		x	C05751	trans-Oct-2-enoyl-[acp];	C05752	Octanoyl-[acp];	2.3.1.-	<Transferases; Acyltransferases; Transferring groups other than amino-acyl groups>	map00061	Fatty acid biosynthesis	rcp	rsk	rpa	rru	cau	blo	lca	lac	dal	dat	bad	abn	aci	vco	sab	bbr
		x	C00022	Pyruvate;	C05125	2-(alpha-Hydroxyethyl)thiamine diphosphate;	1.2.4.1	pyruvate dehydrogenase (acetyl-transferring);	map00010; map00020; map00290; map00620; map00650	Glycolysis / Gluconeogenesis; Citrate cycle (TCA cycle); Valine, leucine and isoleucine biosynthesis; Pyruvate metabolism; Butanoate metabolism	rcp	rsk	rpa	rru	cau		lca			dat		abn	aci	vco	sab	bbr
		x	C05125	2-(alpha-Hydroxyethyl)thiamine diphosphate;	C06010	(S)-2-Acetolactate;	2.2.1.6	acetolactate synthase;	map00290	Valine, leucine and isoleucine biosynthesis	rcp	rsk	rpa	rru	cau	blo	lca		dal	dat	bad	abn	aci	vco	sab	bbr
		x	C04272	(R)-2,3-Dihydroxy-3-methylbutanoate;	C06010	(S)-2-Acetolactate;	1.1.1.86	ketol-acid reductoisomerase;	map00290	Valine, leucine and isoleucine biosynthesis	rcp	rsk	rpa	rru	cau	blo			dal	dat	bad	abn	aci	vco	sab	bbr
		x	C00141	3-Methyl-2-oxobutanoic acid;	C04272	(R)-2,3-Dihydroxy-3-methylbutanoate;	4.2.1.9	dihydroxy-acid dehydratase;	map00290	Valine, leucine and isoleucine biosynthesis	rcp	rsk	rpa	rru	cau	blo			dal	dat	bad	abn	aci	vco	sab	bbr
		x	C00141	3-Methyl-2-oxobutanoic acid;	C00183	L-Valine;	2.6.1.42	branched-chain-amino-acid transaminase;	map00280; map00290; map00770; map00966	Valine, leucine and isoleucine degradation; Valine, leucine and isoleucine biosynthesis; Pantothenate and CoA biosynthesis; Glucosinolate biosynthesis	rcp	rsk	rpa	rru	cau	blo	lca	lac	dal	dat	bad	abn	aci	vco	sab	bbr
		x	C00141	3-Methyl-2-oxobutanoic acid;	C00966	2-Dehydropantoate	2.1.2.11	3-methyl-2-oxobutanoate hydroxymethyltransferase;	map00770	Pantothenate and CoA biosynthesis	rcp	rsk	rpa	rru	cau				dal	dat		abn	aci	vco	sab	bbr
		x	C00141	3-Methyl-2-oxobutanoic acid;	C02504	(2S)-2-Isopropylmalate;	2.3.3.13	2-isopropylmalate synthase;	map00290	Valine, leucine and isoleucine biosynthesis	rcp	rsk	rpa	rru	cau	blo			dal	dat	bad	abn	aci	vco	sab	bbr
		x	C02504	(2S)-2-Isopropylmalate;	C04411	(2R,3S)-3-Isopropylmalate;	4.2.1.33	3-isopropylmalate dehydratase;	map00290	Valine, leucine and isoleucine biosynthesis	rcp	rsk	rpa	rru	cau	blo			dal	dat	bad	abn	aci	vco	sab	bbr
		x	C05125	2-(alpha-Hydroxyethyl)thiamine diphosphate;	C06006	(S)-2-Aceto-2-hydroxybutanoate;	2.2.1.6	acetolactate synthase;	map00290	Valine, leucine and isoleucine biosynthesis	rcp	rsk	rpa	rru	cau	blo	lca		dal	dat	bad	abn	aci	vco	sab	bbr
		x	C06006	(S)-2-Aceto-2-hydroxybutanoate;	C06007	(R)-2,3-Dihydroxy-3-methylpentanoate;	1.1.1.86	ketol-acid reductoisomerase;	map00290	Valine, leucine and isoleucine biosynthesis	rcp	rsk	rpa	rru	cau	blo			dal	dat	bad	abn	aci	vco	sab	bbr
		x	C00109	2-Oxobutanoate;	C06006	(S)-2-Aceto-2-hydroxybutanoate;	2.2.1.6	acetolactate synthase;	map00290	Valine, leucine and isoleucine biosynthesis	rcp	rsk	rpa	rru	cau	blo	lca		dal	dat	bad	abn	aci	vco	sab	bbr
		x	C00109	2-Oxobutanoate;	C00188	L-Threonine;	4.3.1.19	threonine ammonia-lyase;	map00260; map00290	Glycine, serine and threonine metabolism; Valine, leucine and isoleucine biosynthesis	rcp	rsk	rpa	rru	cau	blo	lca				bad	abn	aci	vco	sab	bbr
		x	C00037	Glycine;	C00188	L-Threonine;	4.1.2.5	threonine aldolase;	map00260	Glycine, serine and threonine metabolism	rcp	rsk	rpa	rru	cau	blo				dat	bad			vco	sab	bbr
		x	C00037	Glycine;	C01419	Cys-Gly;	3.4.11.1	leucyl aminopeptidase;	map00480	Glutathione metabolism	rcp	rsk	rpa	rru	cau				dal	dat		abn	aci	vco	sab	bbr
		x	C00037	Glycine;	C00065	L-Serine;	2.1.2.1	glycine hydroxymethyltransferase;	map00260; map00460; map00680	Glycine, serine and threonine metabolism; Cyanoamino acid metabolism; Methane metabolism	rcp	rsk	rpa	rru	cau	blo	lca	lac	dal	dat	bad	abn	aci	vco	sab	bbr
		x	C00065	L-Serine;	C00143	5,10-Methylenetetrahydrofolate;	2.1.2.1	glycine hydroxymethyltransferase;	map00260; map00680	Glycine, serine and threonine metabolism; Methane metabolism	rcp	rsk	rpa	rru	cau	blo	lca	lac	dal	dat	bad	abn	aci	vco	sab	bbr
		x	C00065	L-Serine;	C00078	L-Tryptophan;	4.2.1.20	tryptophan synthase;	map00260	Glycine, serine and threonine metabolism	rcp	rsk	rpa	rru	cau	blo	lca		dal	dat	bad	abn	aci	vco	sab	bbr
		x	C00078	L-Tryptophan;	C03506	Indoleglycerol phosphate;	4.2.1.20	tryptophan synthase;	map00400	Phenylalanine, tyrosine and tryptophan biosynthesis	rcp	rsk	rpa	rru	cau	blo	lca		dal	dat	bad	abn	aci	vco	sab	bbr
		x	C01302	1-(2-Carboxyphenylamino)-1-deoxy-D-ribulose 5-phosphate	C03506	Indoleglycerol phosphate;	4.1.1.48	indole-3-glycerol-phosphate synthase;	map00400	Phenylalanine, tyrosine and tryptophan biosynthesis	rcp	rsk	rpa	rru	cau		lca		dal	dat		abn	aci	vco	sab	bbr
		x	C00078	L-Tryptophan;	C00463	Indole;	4.2.1.20	tryptophan synthase;	map00400	Phenylalanine, tyrosine and tryptophan biosynthesis	rcp	rsk	rpa	rru	cau	blo	lca		dal	dat	bad	abn	aci	vco	sab	bbr
		x	C00037	Glycine;	C00213	Sarcosine;	1.5.3.1	sarcosine oxidase	map00260	Glycine, serine and threonine metabolism	rcp	rsk		rru	cau								aci
		x	C00671	(S)-3-Methyl-2-oxopentanoic acid;	C06007	(R)-2,3-Dihydroxy-3-methylpentanoate;	4.2.1.9	dihydroxy-acid dehydratase;	map00290	Valine, leucine and isoleucine biosynthesis	rcp	rsk	rpa	rru	cau	blo			dal	dat	bad	abn	aci	vco	sab	bbr
		x	C00407	L-Isoleucine;	C00671	(S)-3-Methyl-2-oxopentanoic acid;	2.6.1.42	branched-chain-amino-acid transaminase;	map00280; map00290; map00966	Valine, leucine and isoleucine degradation; Valine, leucine and isoleucine biosynthesis; Glucosinolate biosynthesis	rcp	rsk	rpa	rru	cau	blo	lca	lac	dal	dat	bad	abn	aci	vco	sab	bbr
		x	C00022	Pyruvate;	C05125	2-(alpha-Hydroxyethyl)thiamine diphosphate;	2.2.1.6	acetolactate synthase;	map00290; map00650	Valine, leucine and isoleucine biosynthesis; Butanoate metabolism	rcp	rsk	rpa	rru	cau	blo	lca		dal	dat	bad	abn	aci	vco	sab	bbr
		x	C04688	(3R)-3-Hydroxytetradecanoyl-[acyl-carrier protein];	C05760	trans-Tetradec-2-enoyl-[acp];	4.2.1.-	<Lyases; Carbon-oxygen lyases; Hydro-lyases>	map00061	Fatty acid biosynthesis	rcp	rsk	rpa	rru	cau		lca		dal			abn	aci	vco	sab	bbr
		x	C01209	Malonyl-[acyl-carrier protein]	C05744	Acetoacetyl-[acp];	2.3.1.179	beta-ketoacyl-acyl-carrier-protein synthase II;	map00061	Fatty acid biosynthesis	rcp	rsk	rpa	rru	cau		lca		dal				aci	vco	sab	bbr
		x	C00117	D-Ribose 5-phosphate;	C00119	5-Phospho-alpha-D-ribose 1-diphosphate;	2.7.6.1	ribose-phosphate diphosphokinase;	map00030; map00230	Pentose phosphate pathway; Purine metabolism	rcp	rsk	rpa	rru	cau	blo	lca	lac	dal	dat	bad	abn	aci	vco	sab	bbr
		x	C00119	5-Phospho-alpha-D-ribose 1-diphosphate;	C01103	Orotidine 5'-phosphate;	2.4.2.10	orotate phosphoribosyltransferase;	map00240	Pyrimidine metabolism	rcp	rsk	rpa	rru	cau	blo	lca	lac	dal	dat	bad	abn	aci	vco	sab	bbr
		x	C00105	UMP;	C01103	Orotidine 5'-phosphate;	4.1.1.23	orotidine-5'-phosphate decarboxylase;	map00240	Pyrimidine metabolism	rcp	rsk	rpa	rru	cau	blo	lca	lac	dal	dat	bad	abn	aci	vco	sab	bbr
		x	C00295	Orotate;	C01103	Orotidine 5'-phosphate;	2.4.2.10	orotate phosphoribosyltransferase;	map00240	Pyrimidine metabolism	rcp	rsk	rpa	rru	cau	blo	lca	lac	dal	dat	bad	abn	aci	vco	sab	bbr
		x	C00295	Orotate;	C00337	(S)-Dihydroorotate;	1.3.3.1	dihydroorotate oxidase;	map00240	Pyrimidine metabolism	rcp	rsk	rpa	rru	cau	blo	lca	lac	dal	dat	bad	abn	aci	vco	sab	bbr
		x	C00119	5-Phospho-alpha-D-ribose 1-diphosphate;	C03090	5-Phosphoribosylamine;	2.4.2.14	amidophosphoribosyltransferase;	map00230	Purine metabolism	rcp	rsk	rpa	rru	cau	blo	lca	lac	dal	dat	bad	abn	aci	vco	sab	bbr
		x	C00119	5-Phospho-alpha-D-ribose 1-diphosphate;	C02739	1-(5-Phospho-D-ribosyl)-ATP;	2.4.2.17	ATP phosphoribosyltransferase;	map00340	Histidine metabolism	rcp	rsk	rpa	rru	cau	blo	lca		dal	dat	bad	abn	aci	vco	sab	bbr
		x	C02739	1-(5-Phospho-D-ribosyl)-ATP;	C02741	Phosphoribosyl-AMP;	3.6.1.31	phosphoribosyl-ATP diphosphatase;	map00340	Histidine metabolism	rcp	rsk	rpa	rru	cau	blo	lca				bad	abn	aci	vco	sab	bbr
		x	C00105	UMP;	C00106	Uracil	2.4.2.9	uracil phosphoribosyltransferase;	map00240	Pyrimidine metabolism	rcp	rsk		rru	cau	blo	lca	lac		dat	bad	abn	aci	vco	sab	bbr
		x	C00015	UDP;	C00105	UMP;	2.7.4.14	cytidylate kinase;	map00240	Pyrimidine metabolism	rcp	rsk	rpa	rru	cau		lca	lac	dal	dat		abn	aci	vco	sab	bbr
		x	C00015	UDP;	C00075	UTP;	2.7.4.6	nucleoside-diphosphate kinase;	map00240	Pyrimidine metabolism	rcp	rsk	rpa	rru	cau		lca		dal	dat		abn	aci	vco	sab	bbr
		x	C00063	CTP;	C00075	UTP;	6.3.4.2	CTP synthase;	map00240	Pyrimidine metabolism	rcp	rsk	rpa	rru	cau	blo	lca	lac	dal	dat	bad	abn	aci	vco	sab	bbr
		x	C00063	CTP;	C00112	CDP;	2.7.4.6	nucleoside-diphosphate kinase;	map00240	Pyrimidine metabolism	rcp	rsk	rpa	rru	cau		lca		dal	dat		abn	aci	vco	sab	bbr
		x	C00055	CMP;	C00112	CDP;	2.7.4.14	cytidylate kinase;	map00240	Pyrimidine metabolism	rcp	rsk	rpa	rru	cau		lca	lac	dal	dat		abn	aci	vco	sab	bbr
		x	C02741	Phosphoribosyl-AMP;	C04896	5-(5-Phospho-D-ribosylaminoformimino)-1-(5-phosphoribosyl)-	3.5.4.19	phosphoribosyl-AMP cyclohydrolase;	map00340	Histidine metabolism	rcp	rsk	rpa	rru	cau	blo	lca		dal	dat	bad	abn	aci	vco	sab	bbr
		x	C04896	5-(5-Phospho-D-ribosylaminoformimino)-1-(5-phosphoribosyl)-	C04916	N-(5'-Phospho-D-1'-ribulosylformimino)-5-amino-1-(5''-phospho-D-	5.3.1.16	1-(5-phosphoribosyl)-5-[(5-	map00340	Histidine metabolism	rcp	rsk	rpa	rru	cau	blo	lca		dal	dat	bad	abn	aci	vco	sab	bbr
		x	C00204	2-Dehydro-3-deoxy-D-gluconate;	C00577	D-Glyceraldehyde	4.2.1.-	<Lyases; Carbon-oxygen lyases; Hydro-lyases>	map00030	Pentose phosphate pathway	rcp	rsk	rpa	rru	cau		lca		dal			abn	aci	vco	sab	bbr
		x	C00097	L-Cysteine;	C01419	Cys-Gly;	3.4.11.1	leucyl aminopeptidase;	map00480	Glutathione metabolism	rcp	rsk	rpa	rru	cau				dal	dat		abn	aci	vco	sab	bbr
		x	C04236	(2S)-2-Isopropyl-3-oxosuccinate;	C04411	(2R,3S)-3-Isopropylmalate;	1.1.1.85	3-isopropylmalate dehydrogenase;	map00290	Valine, leucine and isoleucine biosynthesis	rcp	rsk	rpa	rru	cau	blo			dal	dat	bad	abn	aci	vco	sab	bbr
		x	C00022	Pyruvate;	C00074	Phosphoenolpyruvate;	2.7.1.40	pyruvate kinase;	map00010; map00620; map00710	Glycolysis / Gluconeogenesis; Pyruvate metabolism; Carbon fixation in photosynthetic organisms	rcp	rsk	rpa	rru	cau	blo	lca	lac	dal	dat	bad			vco	sab	bbr
		x	C00074	Phosphoenolpyruvate;	C00631	2-Phospho-D-glycerate;	4.2.1.11	phosphopyruvate hydratase;	map00010	Glycolysis / Gluconeogenesis	rcp	rsk	rpa	rru	cau	blo	lca	lac	dal	dat	bad	abn	aci	vco	sab	bbr
		x	C00197	3-Phospho-D-glycerate;	C00631	2-Phospho-D-glycerate;	5.4.2.1	phosphoglycerate mutase;	map00010	Glycolysis / Gluconeogenesis	rcp	rsk	rpa	rru	cau	blo	lca	lac	dal	dat	bad	abn	aci	vco	sab	bbr
		x	C00258	D-Glycerate;	C00631	2-Phospho-D-glycerate;	2.7.1.-	<Transferases; Transferring phosphorus-containing groups; Phosphotransferases with an alcohol group as acceptor>	map00030	Pentose phosphate pathway	rcp	rsk	rpa	rru	cau		lca	lac	dal	dat		abn	aci	vco	sab	bbr
		x	C00197	3-Phospho-D-glycerate;	C03232	3-Phosphonooxypyruvate;	1.1.1.95	phosphoglycerate dehydrogenase;	map00260	Glycine, serine and threonine metabolism	rcp	rsk	rpa	rru	cau	blo			dal	dat	bad	abn	aci	vco	sab	bbr
		x	C01005	O-Phospho-L-serine;	C03232	3-Phosphonooxypyruvate;	2.6.1.52	phosphoserine transaminase;	map00260	Glycine, serine and threonine metabolism	rcp	rsk	rpa	rru	cau	blo			dal	dat	bad	abn	aci	vco		bbr
		x	C00049	L-Aspartate;	C03406	N-(L-Arginino)succinate;	6.3.4.5	argininosuccinate synthase;	map00250; map00330	Alanine, aspartate and glutamate metabolism; Arginine and proline metabolism	rcp	rsk	rpa	rru	cau	blo	lca		dal	dat	bad	abn	aci	vco	sab	bbr
		x	C03090	5-Phosphoribosylamine;	C03838	5'-Phosphoribosylglycinamide;	6.3.4.13	phosphoribosylamine---glycine ligase;	map00230	Purine metabolism	rcp	rsk	rpa	rru	cau	blo	lca	lac	dal	dat	bad	abn	aci	vco	sab	bbr
		x	C03838	5'-Phosphoribosylglycinamide;	C04376	5'-Phosphoribosyl-N-formylglycinamide;	2.1.2.2	phosphoribosylglycinamide formyltransferase;	map00230	Purine metabolism	rcp	rsk	rpa	rru	cau	blo	lca	lac	dal	dat	bad	abn	aci	vco	sab	bbr
		x	C04376	5'-Phosphoribosyl-N-formylglycinamide;	C04640	2-(Formamido)-N1-(5'-phosphoribosyl)acetamidine;	6.3.5.3	phosphoribosylformylglycinamidine synthase;	map00230	Purine metabolism	rcp	rsk	rpa	rru	cau	blo	lca	lac	dal	dat	bad	abn	aci	vco	sab	bbr
		x	C03373	Aminoimidazole ribotide;	C04640	2-(Formamido)-N1-(5'-phosphoribosyl)acetamidine;	6.3.3.1	phosphoribosylformylglycinamidine cyclo-ligase;	map00230	Purine metabolism	rcp	rsk	rpa	rru	cau	blo	lca	lac	dal	dat	bad	abn	aci	vco	sab	bbr
		x	C03373	Aminoimidazole ribotide;	C15667	5-Carboxyamino-1-(5-phospho-D-ribosyl)imidazole	6.3.4.18	5-(carboxyamino)imidazole ribonucleotide synthase;	map00230	Purine metabolism	rcp	rsk	rpa	rru	cau	blo	lca	lac			bad	abn	aci	vco	sab	bbr
		x	C04751	1-(5-Phospho-D-ribosyl)-5-amino-4-imidazolecarboxylate;	C15667	5-Carboxyamino-1-(5-phospho-D-ribosyl)imidazole	5.4.99.18	5-(carboxyamino)imidazole ribonucleotide mutase;	map00230	Purine metabolism	rcp	rsk	rpa	rru	cau	blo	lca	lac			bad	abn	aci	vco	sab	bbr
		x	C04751	1-(5-Phospho-D-ribosyl)-5-amino-4-imidazolecarboxylate;	C04823	1-(5'-Phosphoribosyl)-5-amino-4-(N-succinocarboxamide)-imidazole;	6.3.2.6	phosphoribosylaminoimidazolesuccinocarboxamide synthase;	map00230	Purine metabolism	rcp	rsk	rpa	rru	cau	blo	lca	lac	dal	dat	bad	abn	aci	vco	sab	bbr
		x	C04677	1-(5'-Phosphoribosyl)-5-amino-4-imidazolecarboxamide;	C04823	1-(5'-Phosphoribosyl)-5-amino-4-(N-succinocarboxamide)-imidazole;	4.3.2.2	adenylosuccinate lyase;	map00230	Purine metabolism	rcp	rsk	rpa	rru	cau	blo	lca	lac	dal	dat	bad	abn	aci	vco	sab	bbr
		x	C04677	1-(5'-Phosphoribosyl)-5-amino-4-imidazolecarboxamide;	C04734	1-(5'-Phosphoribosyl)-5-formamido-4-imidazolecarboxamide;	6.3.4.-	<Ligases; Forming carbon-nitrogen bonds; Other carbon--nitrogen ligases>	map00230	Purine metabolism	rcp	rsk	rpa	rru	cau	blo	lca	lac	dal	dat		abn	aci	vco	sab	bbr
		x	C04677	1-(5'-Phosphoribosyl)-5-amino-4-imidazolecarboxamide;	C04734	1-(5'-Phosphoribosyl)-5-formamido-4-imidazolecarboxamide;	2.1.2.3	phosphoribosylaminoimidazolecarboxamide formyltransferase;	map00230	Purine metabolism	rcp	rsk	rpa	rru	cau	blo	lca	lac	dal	dat	bad	abn	aci	vco	sab	bbr
		x	C00130	IMP;	C04734	1-(5'-Phosphoribosyl)-5-formamido-4-imidazolecarboxamide;	3.5.4.10	IMP cyclohydrolase;	map00230	Purine metabolism	rcp	rsk	rpa	rru	cau	blo	lca	lac	dal	dat	bad	abn	aci	vco	sab	bbr
		x	C00130	IMP;	C03794	N6-(1,2-Dicarboxyethyl)-AMP;	6.3.4.4	adenylosuccinate synthase;	map00230	Purine metabolism	rcp	rsk	rpa	rru	cau	blo	lca	lac	dal	dat	bad	abn	aci	vco	sab	bbr
		x	C00130	IMP;	C00294	Inosine	3.1.3.5	5'-nucleotidase;	map00230	Purine metabolism	rcp	rsk	rpa	rru	cau				dal			abn	aci	vco	sab	bbr
		x	C00020	AMP;	C03794	N6-(1,2-Dicarboxyethyl)-AMP;	4.3.2.2	adenylosuccinate lyase;	map00230	Purine metabolism	rcp	rsk	rpa	rru	cau	blo	lca	lac	dal	dat	bad	abn	aci	vco	sab	bbr
		x	C00020	AMP;	C00212	Adenosine	3.1.3.5	5'-nucleotidase;	map00230	Purine metabolism	rcp	rsk	rpa	rru	cau				dal			abn	aci	vco	sab	bbr
		x	C00020	AMP;	C00147	Adenine;	2.4.2.7	adenine phosphoribosyltransferase;	map00230	Purine metabolism	rcp	rsk	rpa	rru	cau	blo	lca	lac		dat	bad			vco	sab	bbr
		x	C00130	IMP;	C00655	Xanthosine 5'-phosphate;	1.1.1.205	IMP dehydrogenase;	map00230	Purine metabolism	rcp	rsk	rpa	rru	cau	blo	lca	lac	dal	dat	bad	abn	aci	vco	sab	bbr
		x	C00655	Xanthosine 5'-phosphate;	C01762	Xanthosine	3.1.3.5	5'-nucleotidase;	map00230	Purine metabolism	rcp	rsk	rpa	rru	cau				dal			abn	aci	vco	sab	bbr
		x	C00144	GMP;	C00655	Xanthosine 5'-phosphate;	6.3.5.2	GMP synthase (glutamine-hydrolysing);	map00230	Purine metabolism	rcp	rsk	rpa	rru	cau	blo	lca	lac	dal	dat	bad	abn	aci	vco	sab	bbr
		x	C00385	Xanthine	C01762	Xanthosine	2.4.2.-	<Transferases; Glycosyltransferases; Pentosyltransferases>	map00230	Purine metabolism	rcp	rsk	rpa	rru	cau	blo	lca		dal	dat	bad	abn	aci	vco	sab	bbr
		x	C00144	GMP;	C00242	Guanine;	2.4.2.22	xanthine phosphoribosyltransferase;	map00230	Purine metabolism	rcp	rsk	rpa	rru	cau	blo	lca	lac		dat	bad	abn	aci	vco	sab
		x	C00144	GMP;	C00242	Guanine;	2.4.2.7	adenine phosphoribosyltransferase;	map00230	Purine metabolism	rcp	rsk	rpa	rru	cau	blo	lca	lac		dat	bad			vco	sab	bbr
		x	C00144	GMP;	C00387	Guanosine	3.1.3.5	5'-nucleotidase;	map00230	Purine metabolism	rcp	rsk	rpa	rru	cau				dal			abn	aci	vco	sab	bbr
		x	C00188	L-Threonine;	C01102	O-Phospho-L-homoserine	4.2.3.1	threonine synthase;	map00260	Glycine, serine and threonine metabolism	rcp	rsk	rpa	rru	cau	blo	lca	lac	dal	dat	bad	abn	aci	vco	sab	bbr
		x	C00042	Succinate;	C00122	Fumarate;	1.3.99.1	succinate dehydrogenase;	map00020; map00190; map00632; map00650; map00720	Citrate cycle (TCA cycle); Oxidative phosphorylation; Benzoate degradation via CoA ligation; Butanoate metabolism; Reductive carboxylate cycle (CO2 fixation)	rcp	rsk	rpa	rru	cau	blo	lca	lac	dal	dat	bad	abn	aci	vco	sab	bbr
		x	C00143	5,10-Methylenetetrahydrofolate;	C01242	S-Aminomethyldihydrolipoylprotein;	2.1.2.10	aminomethyltransferase;	map00260	Glycine, serine and threonine metabolism	rcp	rsk	rpa	rru	cau					dat				vco	sab	bbr
		x	C00463	Indole;	C03506	Indoleglycerol phosphate;	4.2.1.20	tryptophan synthase;	map00400	Phenylalanine, tyrosine and tryptophan biosynthesis	rcp	rsk	rpa	rru	cau	blo	lca		dal	dat	bad	abn	aci	vco	sab	bbr
		x	C05760	trans-Tetradec-2-enoyl-[acp];	C05761	Tetradecanoyl-[acp];	1.3.1.9	enoyl-[acyl-carrier-protein] reductase (NADH);	map00061	Fatty acid biosynthesis	rcp	rsk	rpa	rru	cau							abn	aci		sab	bbr
		x	C00065	L-Serine;	C00979	O-Acetyl-L-serine;	2.3.1.30	serine O-acetyltransferase;	map00270; map00920	Cysteine and methionine metabolism; Sulfur metabolism	rcp	rsk	rpa	rru	cau				dal	dat		abn	aci	vco	sab	bbr
		x	C00097	L-Cysteine;	C00979	O-Acetyl-L-serine;	2.5.1.49	O-acetylhomoserine aminocarboxypropyltransferase;	map00270	Cysteine and methionine metabolism	rcp	rsk	rpa	rru	cau	blo					bad	abn	aci			bbr
		x	C00097	L-Cysteine;	C00283	Hydrogen sulfide;	2.5.1.47	cysteine synthase;	map00270; map00920	Cysteine and methionine metabolism; Sulfur metabolism	rcp	rsk	rpa	rru	cau		lca	lac	dal	dat		abn	aci	vco	sab	bbr
		x	C00197	3-Phospho-D-glycerate;	C00236	3-Phospho-D-glyceroyl phosphate;	2.7.2.3	phosphoglycerate kinase;	map00010; map00710	Glycolysis / Gluconeogenesis; Carbon fixation in photosynthetic organisms	rcp	rsk	rpa	rru	cau	blo	lca	lac	dal	dat	bad	abn	aci	vco	sab	bbr
		x	C01209	Malonyl-[acyl-carrier protein]	C05744	Acetoacetyl-[acp];	2.3.1.180	beta-ketoacyl-acyl-carrier-protein synthase III;	map00061	Fatty acid biosynthesis	rcp	rsk	rpa	rru	cau		lca		dal	dat		abn	aci	vco	sab	bbr
		x	C00036	Oxaloacetate;	C00049	L-Aspartate;	1.4.3.16	L-aspartate oxidase;	map00250	Alanine, aspartate and glutamate metabolism	rcp	rsk	rpa	rru	cau	blo			dal			abn	aci	vco
		x	C04619	(3R)-3-Hydroxydecanoyl-[acyl-carrier protein];	C05754	trans-Dec-2-enoyl-[acp];	4.2.1.-	<Lyases; Carbon-oxygen lyases; Hydro-lyases>	map00061	Fatty acid biosynthesis	rcp	rsk	rpa	rru	cau		lca		dal			abn	aci	vco	sab	bbr
		x	C00097	L-Cysteine;	C00957	Mercaptopyruvate;	2.6.1.1	aspartate transaminase;	map00270	Cysteine and methionine metabolism	rcp	rsk	rpa	rru	cau	blo			dal	dat	bad	abn	aci	vco		bbr
		x	C00130	IMP;	C04734	1-(5'-Phosphoribosyl)-5-formamido-4-imidazolecarboxamide;	2.1.2.3	phosphoribosylaminoimidazolecarboxamide formyltransferase;	map00230	Purine metabolism	rcp	rsk	rpa	rru	cau	blo	lca	lac	dal	dat	bad	abn	aci	vco	sab	bbr
		x	C01209	Malonyl-[acyl-carrier protein]	C05762	3-Oxohexadecanoyl-[acp];	2.3.1.-	<Transferases; Acyltransferases; Transferring groups other than amino-acyl groups>	map00061	Fatty acid biosynthesis	rcp	rsk	rpa	rru	cau	blo	lca	lac	dal	dat	bad	abn	aci	vco	sab	bbr
		x	C00035	GDP;	C00144	GMP;	2.7.4.8	guanylate kinase;	map00230	Purine metabolism	rcp	rsk	rpa	rru	cau	blo	lca	lac	dal	dat	bad	abn	aci	vco	sab	bbr
		x	C00035	GDP;	C00361	dGDP;	1.17.4.1	ribonucleoside-diphosphate reductase;	map00230	Purine metabolism	rcp	rsk	rpa	rru	cau	blo	lca	lac	dal	dat		abn	aci	vco	sab	bbr
		x	C00286	dGTP;	C00361	dGDP;	2.7.1.40	pyruvate kinase;	map00230	Purine metabolism	rcp	rsk	rpa	rru	cau	blo	lca	lac	dal	dat	bad			vco	sab	bbr
		x	C00286	dGTP;	C00361	dGDP;	2.7.4.6	nucleoside-diphosphate kinase;	map00230	Purine metabolism	rcp	rsk	rpa	rru	cau		lca		dal	dat		abn	aci	vco	sab	bbr
		x	C00039	DNA;	C00286	dGTP;	2.7.7.7	DNA-directed DNA polymerase;	map00230	Purine metabolism	rcp	rsk	rpa	rru	cau	blo	lca	lac	dal	dat	bad	abn	aci	vco	sab	bbr
		x	C00039	DNA;	C00131	dATP;	2.7.7.7	DNA-directed DNA polymerase;	map00230	Purine metabolism	rcp	rsk	rpa	rru	cau	blo	lca	lac	dal	dat	bad	abn	aci	vco	sab	bbr
		x	C00039	DNA;	C00458	dCTP;	2.7.7.7	DNA-directed DNA polymerase;	map00240	Pyrimidine metabolism	rcp	rsk	rpa	rru	cau	blo	lca	lac	dal	dat	bad	abn	aci	vco	sab	bbr
		x	C00458	dCTP;	C00705	dCDP;	2.7.4.6	nucleoside-diphosphate kinase;	map00240	Pyrimidine metabolism	rcp	rsk	rpa	rru	cau		lca		dal	dat		abn	aci	vco	sab	bbr
		x	C00458	dCTP;	C00460	dUTP;	3.5.4.13	dCTP deaminase;	map00240	Pyrimidine metabolism	rcp	rsk	rpa	rru	cau	blo					bad	abn	aci			bbr
		x	C00365	dUMP;	C00460	dUTP;	3.6.1.19	nucleoside-triphosphate diphosphatase;	map00240	Pyrimidine metabolism	rcp	rsk	rpa	rru	cau	blo						abn	aci	vco
		x	C00365	dUMP;	C01346	dUDP;	2.7.4.9	dTMP kinase;	map00240	Pyrimidine metabolism	rcp	rsk	rpa	rru	cau	blo	lca	lac	dal	dat	bad	abn	aci	vco	sab	bbr
		x	C00239	dCMP;	C00705	dCDP;	2.7.4.14	cytidylate kinase;	map00240	Pyrimidine metabolism	rcp	rsk	rpa	rru	cau		lca	lac	dal	dat		abn	aci	vco	sab	bbr
		x	C00039	DNA;	C00459	dTTP;	2.7.7.7	DNA-directed DNA polymerase;	map00240	Pyrimidine metabolism	rcp	rsk	rpa	rru	cau	blo	lca	lac	dal	dat	bad	abn	aci	vco	sab	bbr
		x	C00363	dTDP;	C00459	dTTP;	2.7.4.6	nucleoside-diphosphate kinase;	map00240	Pyrimidine metabolism	rcp	rsk	rpa	rru	cau		lca		dal	dat		abn	aci	vco	sab	bbr
		x	C00363	dTDP;	C00364	dTMP;	2.7.4.9	dTMP kinase;	map00240	Pyrimidine metabolism	rcp	rsk	rpa	rru	cau	blo	lca	lac	dal	dat	bad	abn	aci	vco	sab	bbr
		x	C00131	dATP;	C00206	dADP;	2.7.1.40	pyruvate kinase;	map00230	Purine metabolism	rcp	rsk	rpa	rru	cau	blo	lca	lac	dal	dat	bad			vco	sab	bbr
		x	C00206	dADP;	C00360	dAMP;	2.7.4.3	adenylate kinase;	map00230	Purine metabolism	rcp	rsk	rpa	rru	cau	blo	lca	lac	dal	dat	bad	abn	aci	vco	sab	bbr
		x	C00008	ADP;	C00206	dADP;	1.17.4.1	ribonucleoside-diphosphate reductase;	map00230	Purine metabolism	rcp	rsk	rpa	rru	cau	blo	lca	lac	dal	dat		abn	aci	vco	sab	bbr
		x	C00460	dUTP;	C01346	dUDP;	2.7.4.6	nucleoside-diphosphate kinase;	map00240	Pyrimidine metabolism	rcp	rsk	rpa	rru	cau		lca		dal	dat		abn	aci	vco	sab	bbr
		x	C00035	GDP;	C00044	GTP;	2.7.4.6	nucleoside-diphosphate kinase;	map00230	Purine metabolism	rcp	rsk	rpa	rru	cau		lca		dal	dat		abn	aci	vco	sab	bbr
		x	C00044	GTP;	C01304	2,5-Diamino-6-(5'-phosphoribosylamino)-4-pyrimidineone	3.5.4.25	GTP cyclohydrolase II;	map00740	Riboflavin metabolism	rcp	rsk	rpa	rru	cau				dal	dat		abn	aci	vco	sab	bbr
		x	C00044	GTP;	C00046	RNA;	2.7.7.6	DNA-directed RNA polymerase;	map00230	Purine metabolism	rcp	rsk	rpa	rru	cau	blo	lca	lac	dal	dat	bad	abn	aci	vco	sab	bbr
		x	C00002	ATP;	C00046	RNA;	2.7.7.6	DNA-directed RNA polymerase;	map00230	Purine metabolism	rcp	rsk	rpa	rru	cau	blo	lca	lac	dal	dat	bad	abn	aci	vco	sab	bbr
		x	C00037	Glycine;	C05519	L-Allothreonine;	4.1.2.5	threonine aldolase;	map00260	Glycine, serine and threonine metabolism	rcp	rsk	rpa	rru	cau	blo				dat	bad			vco	sab	bbr
		x	C05746	3-Oxohexanoyl-[acp];	C05747	(R)-3-Hydroxyhexanoyl-[acp];	2.3.1.-	<Transferases; Acyltransferases; Transferring groups other than amino-acyl groups>	map00061	Fatty acid biosynthesis	rcp	rsk	rpa	rru	cau	blo	lca	lac	dal	dat	bad	abn	aci	vco	sab	bbr
		x	C00097	L-Cysteine;	C00979	O-Acetyl-L-serine;	2.5.1.47	cysteine synthase;	map00270; map00920	Cysteine and methionine metabolism; Sulfur metabolism	rcp	rsk	rpa	rru	cau		lca	lac	dal	dat		abn	aci	vco	sab	bbr
		x	C00337	(S)-Dihydroorotate;	C00438	N-Carbamoyl-L-aspartate	3.5.2.3	dihydroorotase;	map00240	Pyrimidine metabolism	rcp	rsk	rpa	rru	cau	blo	lca	lac	dal	dat	bad	abn	aci	vco	sab	bbr
		x	C00169	Carbamoyl phosphate	C00438	N-Carbamoyl-L-aspartate	2.1.3.2	aspartate carbamoyltransferase;	map00240; map00250	Pyrimidine metabolism; Alanine, aspartate and glutamate metabolism	rcp	rsk	rpa	rru	cau	blo	lca	lac	dal	dat	bad	abn	aci	vco	sab	bbr
		x	C00360	dAMP;	C00559	Deoxyadenosine;	3.1.3.5	5'-nucleotidase;	map00230	Purine metabolism	rcp	rsk	rpa	rru	cau				dal			abn	aci	vco	sab	bbr
		x	C00022	Pyruvate;	C00024	Acetyl-CoA;	1.2.4.1	pyruvate dehydrogenase (acetyl-transferring);	map00010; map00020; map00290; map00620; map00650	Glycolysis / Gluconeogenesis; Citrate cycle (TCA cycle); Valine, leucine and isoleucine biosynthesis; Pyruvate metabolism; Butanoate metabolism	rcp	rsk	rpa	rru	cau		lca			dat		abn	aci	vco	sab	bbr
		x	C04619	(3R)-3-Hydroxydecanoyl-[acyl-carrier protein];	C05753	3-Oxodecanoyl-[acp];	1.1.1.100	3-oxoacyl-[acyl-carrier-protein] reductase;	map00061	Fatty acid biosynthesis	rcp	rsk	rpa	rru	cau	blo	lca	lac	dal	dat		abn	aci	vco	sab	bbr
		x	C05223	Dodecanoyl-[acyl-carrier protein];	C05758	trans-Dodec-2-enoyl-[acp];	1.3.1.9	enoyl-[acyl-carrier-protein] reductase (NADH);	map00061	Fatty acid biosynthesis	rcp	rsk	rpa	rru	cau							abn	aci		sab	bbr
		x	C00046	RNA;	C00063	CTP;	2.7.7.6	DNA-directed RNA polymerase;	map00240	Pyrimidine metabolism	rcp	rsk	rpa	rru	cau	blo	lca	lac	dal	dat	bad	abn	aci	vco	sab	bbr
		x	C00025	L-Glutamate;	C03912	(S)-1-Pyrroline-5-carboxylate;	1.5.1.12	1-pyrroline-5-carboxylate dehydrogenase;	map00250; map00330	Alanine, aspartate and glutamate metabolism; Arginine and proline metabolism	rcp	rsk	rpa	rru	cau				dal	dat		abn	aci	vco	sab	bbr
		x	C00148	L-Proline;	C03912	(S)-1-Pyrroline-5-carboxylate;	1.5.1.2	pyrroline-5-carboxylate reductase;	map00330	Arginine and proline metabolism	rcp	rsk	rpa	rru	cau	blo	lca	lac	dal	dat	bad	abn	aci	vco	sab	bbr
		x	C00074	Phosphoenolpyruvate;	C04691	2-Dehydro-3-deoxy-D-arabino-heptonate 7-phosphate;	2.5.1.54	3-deoxy-7-phosphoheptulonate synthase;	map00400	Phenylalanine, tyrosine and tryptophan biosynthesis	rcp	rsk	rpa	rru	cau	blo			dal	dat	bad	abn	aci	vco	sab	bbr
		x	C04619	(3R)-3-Hydroxydecanoyl-[acyl-carrier protein];	C05754	trans-Dec-2-enoyl-[acp];	2.3.1.-	<Transferases; Acyltransferases; Transferring groups other than amino-acyl groups>	map00061	Fatty acid biosynthesis	rcp	rsk	rpa	rru	cau	blo	lca	lac	dal	dat	bad	abn	aci	vco	sab	bbr
		x	C03340	L-2,3-Dihydrodipicolinate;	C03972	2,3,4,5-Tetrahydrodipicolinate;	1.3.1.26	dihydrodipicolinate reductase;	map00300	Lysine biosynthesis	rcp	rsk	rpa	rru	cau	blo	lca	lac	dal	dat	bad	abn	aci	vco	sab	bbr
		x	C04633	(3R)-3-Hydroxypalmitoyl-[acyl-carrier protein];	C05762	3-Oxohexadecanoyl-[acp];	1.1.1.100	3-oxoacyl-[acyl-carrier-protein] reductase;	map00061	Fatty acid biosynthesis	rcp	rsk	rpa	rru	cau	blo	lca	lac	dal	dat		abn	aci	vco	sab	bbr
		x	C00361	dGDP;	C00362	dGMP;	2.7.4.8	guanylate kinase;	map00230	Purine metabolism	rcp	rsk	rpa	rru	cau	blo	lca	lac	dal	dat	bad	abn	aci	vco	sab	bbr
		x	C00330	Deoxyguanosine;	C00362	dGMP;	3.1.3.5	5'-nucleotidase;	map00230	Purine metabolism	rcp	rsk	rpa	rru	cau				dal			abn	aci	vco	sab	bbr
		x	C00064	L-Glutamine;	C00169	Carbamoyl phosphate	6.3.5.5	carbamoyl-phosphate synthase (glutamine-hydrolysing);	map00240; map00250	Pyrimidine metabolism; Alanine, aspartate and glutamate metabolism	rcp	rsk	rpa	rru	cau	blo	lca	lac	dal	dat	bad	abn	aci	vco	sab	bbr
		x	C00332	Acetoacetyl-CoA;	C01144	(S)-3-Hydroxybutanoyl-CoA;	1.1.1.35	3-hydroxyacyl-CoA dehydrogenase;	map00071; map00310; map00380; map00632; map00650	Fatty acid metabolism; Lysine degradation; Tryptophan metabolism; Benzoate degradation via CoA ligation; Butanoate metabolism	rcp	rsk	rpa	rru	cau				dal	dat		abn	aci	vco	sab	bbr
		x	C00877	Crotonoyl-CoA;	C01144	(S)-3-Hydroxybutanoyl-CoA;	4.2.1.17	enoyl-CoA hydratase;	map00071; map00310; map00380; map00632; map00650	Fatty acid metabolism; Lysine degradation; Tryptophan metabolism; Benzoate degradation via CoA ligation; Butanoate metabolism	rcp	rsk	rpa	rru	cau				dal	dat		abn	aci	vco		bbr
		x	C00527	Glutaryl-CoA	C00877	Crotonoyl-CoA;	1.3.99.7	glutaryl-CoA dehydrogenase;	map00071; map00310; map00380; map00632	Fatty acid metabolism; Lysine degradation; Tryptophan metabolism; Benzoate degradation via CoA ligation	rcp	rsk	rpa	rru	cau							abn	aci			bbr
		x	C00527	Glutaryl-CoA	C06157	[Dihydrolipoyllysine-residue succinyltransferase]	2.3.1.61	dihydrolipoyllysine-residue succinyltransferase;	map00310	Lysine degradation	rcp	rsk	rpa	rru	cau							abn	aci	vco	sab	bbr
		x	C00322	2-Oxoadipate;	C06157	[Dihydrolipoyllysine-residue succinyltransferase]	1.2.4.2	oxoglutarate dehydrogenase (succinyl-transferring);	map00310	Lysine degradation	rcp	rsk	rpa	rru	cau							abn	aci	vco	sab	bbr
		x	C00131	dATP;	C00206	dADP;	2.7.4.6	nucleoside-diphosphate kinase;	map00230	Purine metabolism	rcp	rsk	rpa	rru	cau		lca		dal	dat		abn	aci	vco	sab	bbr
		x	C05745	Butyryl-[acp];	C05746	3-Oxohexanoyl-[acp];	2.3.1.179	beta-ketoacyl-acyl-carrier-protein synthase II;	map00061	Fatty acid biosynthesis	rcp	rsk	rpa	rru	cau		lca		dal				aci	vco	sab	bbr
		x	C00352	D-Glucosamine 6-phosphate;	C05345	beta-D-Fructose 6-phosphate	3.5.1.-	<Hydrolases; Acting on carbon-nitrogen bonds, other than peptide bonds; In linear amides>	map00520	Amino sugar and nucleotide sugar metabolism	rcp	rsk	rpa	rru	cau	blo	lca	lac	dal	dat	bad	abn	aci	vco	sab	bbr
		x	C01268	5-Amino-6-(5'-phosphoribosylamino)uracil;	C01304	2,5-Diamino-6-(5'-phosphoribosylamino)-4-pyrimidineone	3.5.4.26	diaminohydroxyphosphoribosylaminopyrimidine deaminase	map00740	Riboflavin metabolism	rcp	rsk	rpa	rru	cau				dal	dat	bad	abn	aci	vco	sab	bbr
		x	C01268	5-Amino-6-(5'-phosphoribosylamino)uracil;	C04454	5-Amino-6-(5'-phosphoribitylamino)uracil;	1.1.1.193	5-amino-6-(5-phosphoribosylamino)uracil reductase;	map00740	Riboflavin metabolism	rcp	rsk	rpa	rru	cau				dal	dat	bad	abn	aci	vco	sab	bbr
		x	C00385	Xanthine	C00655	Xanthosine 5'-phosphate;	2.4.2.22	xanthine phosphoribosyltransferase;	map00230	Purine metabolism	rcp	rsk	rpa	rru	cau	blo	lca	lac		dat	bad	abn	aci	vco	sab
		x	C00046	RNA;	C00075	UTP;	2.7.7.6	DNA-directed RNA polymerase;	map00240	Pyrimidine metabolism	rcp	rsk	rpa	rru	cau	blo	lca	lac	dal	dat	bad	abn	aci	vco	sab	bbr
		x	C05223	Dodecanoyl-[acyl-carrier protein];	C05758	trans-Dodec-2-enoyl-[acp];	2.3.1.-	<Transferases; Acyltransferases; Transferring groups other than amino-acyl groups>	map00061	Fatty acid biosynthesis	rcp	rsk	rpa	rru	cau	blo	lca	lac	dal	dat	bad	abn	aci	vco	sab	bbr
		x	C05345	beta-D-Fructose 6-phosphate	C05382	Sedoheptulose 7-phosphate;	2.2.1.2	transaldolase;	map00030	Pentose phosphate pathway	rcp	rsk	rpa	rru	cau	blo	lca		dal	dat	bad	abn	aci	vco	sab	bbr
		x	C00002	ATP;	C00008	ADP;	2.7.4.6	nucleoside-diphosphate kinase;	map00230	Purine metabolism	rcp	rsk	rpa	rru	cau		lca		dal	dat		abn	aci	vco	sab	bbr
		x	C00002	ATP;	C00008	ADP;	2.7.1.40	pyruvate kinase;	map00230	Purine metabolism	rcp	rsk	rpa	rru	cau	blo	lca	lac	dal	dat	bad			vco	sab	bbr
		x	C01250	N-Acetyl-L-glutamate 5-semialdehyde;	C04133	N-Acetyl-L-glutamate 5-phosphate;	1.2.1.38	N-acetyl-gamma-glutamyl-phosphate reductase;	map00330	Arginine and proline metabolism	rcp	rsk	rpa	rru	cau	blo			dal	dat	bad	abn	aci	vco		bbr
		x	C00437	N-Acetylornithine;	C01250	N-Acetyl-L-glutamate 5-semialdehyde;	2.6.1.11	acetylornithine transaminase;	map00330	Arginine and proline metabolism	rcp	rsk	rpa	rru	cau	blo			dal	dat	bad	abn	aci	vco	sab	bbr
		x	C00077	L-Ornithine;	C00437	N-Acetylornithine;	2.3.1.35	glutamate N-acetyltransferase;	map00330	Arginine and proline metabolism	rcp	rsk	rpa	rru	cau	blo			dal	dat	bad	abn	aci		sab	bbr
		x	C00025	L-Glutamate;	C00064	L-Glutamine;	6.3.1.2	glutamate---ammonia ligase;	map00250; map00330; map00910	Alanine, aspartate and glutamate metabolism; Arginine and proline metabolism; Nitrogen metabolism	rcp	rsk	rpa	rru	cau	blo	lca	lac	dal	dat	bad	abn	aci	vco	sab	bbr
		x	C00117	D-Ribose 5-phosphate;	C05382	Sedoheptulose 7-phosphate;	2.2.1.1	transketolase;	map00030; map00710	Pentose phosphate pathway; Carbon fixation in photosynthetic organisms	rcp	rsk	rpa	rru	cau	blo		lac	dal	dat	bad	abn	aci	vco	sab	bbr
		x	C00111	Glycerone phosphate;	C00118	D-Glyceraldehyde 3-phosphate;	5.3.1.1	triose-phosphate isomerase;	map00010; map00051; map00562; map00710	Glycolysis / Gluconeogenesis; Fructose and mannose metabolism; Inositol phosphate metabolism; Carbon fixation in photosynthetic organisms	rcp	rsk	rpa	rru	cau	blo	lca	lac	dal	dat	bad	abn	aci	vco	sab	bbr
		x	C05761	Tetradecanoyl-[acp];	C05762	3-Oxohexadecanoyl-[acp];	2.3.1.-	<Transferases; Acyltransferases; Transferring groups other than amino-acyl groups>	map00061	Fatty acid biosynthesis	rcp	rsk	rpa	rru	cau	blo	lca	lac	dal	dat	bad	abn	aci	vco	sab	bbr
		x	C00008	ADP;	C00020	AMP;	2.7.4.3	adenylate kinase;	map00230	Purine metabolism	rcp	rsk	rpa	rru	cau	blo	lca	lac	dal	dat	bad	abn	aci	vco	sab	bbr
		x	C04619	(3R)-3-Hydroxydecanoyl-[acyl-carrier protein];	C05753	3-Oxodecanoyl-[acp];	2.3.1.-	<Transferases; Acyltransferases; Transferring groups other than amino-acyl groups>	map00061	Fatty acid biosynthesis	rcp	rsk	rpa	rru	cau	blo	lca	lac	dal	dat	bad	abn	aci	vco	sab	bbr
		x	C04454	5-Amino-6-(5'-phosphoribitylamino)uracil;	C04732	5-Amino-6-(1-D-ribitylamino)uracil;	3.1.3.-	<Hydrolases; Acting on ester bonds; Phosphoric monoester hydrolases>	map00740	Riboflavin metabolism	rcp	rsk	rpa	rru	cau		lca	lac	dal	dat		abn	aci	vco	sab	bbr
		x	C04332	6,7-Dimethyl-8-(1-D-ribityl)lumazine	C04732	5-Amino-6-(1-D-ribitylamino)uracil;	2.5.1.-	<Transferases; Transferring alkyl or aryl groups, other than methyl groups; Transferring alkyl or aryl groups, other than methyl groups>	map00740	Riboflavin metabolism	rcp	rsk	rpa	rru	cau	blo	lca		dal	dat	bad	abn	aci	vco	sab	bbr
		x	C00255	Riboflavin;	C04332	6,7-Dimethyl-8-(1-D-ribityl)lumazine	2.5.1.9	riboflavin synthase;	map00740	Riboflavin metabolism	rcp	rsk	rpa	rru	cau				dal	dat		abn	aci	vco	sab	bbr
		x	C00061	FMN;	C00255	Riboflavin;	2.7.1.26	riboflavin kinase;	map00740	Riboflavin metabolism	rcp	rsk	rpa	rru	cau	blo	lca	lac	dal	dat	bad	abn	aci	vco	sab	bbr
		x	C00016	FAD;	C00061	FMN;	2.7.7.2	FAD synthetase;	map00740	Riboflavin metabolism	rcp	rsk	rpa	rru	cau	blo	lca	lac	dal	dat	bad	abn	aci	vco	sab	bbr
		x	C00112	CDP;	C00705	dCDP;	1.17.4.1	ribonucleoside-diphosphate reductase;	map00240	Pyrimidine metabolism	rcp	rsk	rpa	rru	cau	blo	lca	lac	dal	dat		abn	aci	vco	sab	bbr
		x	C00026	2-Oxoglutarate;	C16254	[Dihydrolipoyllysine-residue succinyltransferase]	1.2.4.2	oxoglutarate dehydrogenase (succinyl-transferring);	map00020	Citrate cycle (TCA cycle)	rcp	rsk	rpa	rru	cau							abn	aci	vco	sab	bbr
		x	C00352	D-Glucosamine 6-phosphate;	C05345	beta-D-Fructose 6-phosphate	2.6.1.16	glutamine---fructose-6-phosphate transaminase (isomerizing);	map00520	Amino sugar and nucleotide sugar metabolism	rcp	rsk	rpa	rru	cau	blo	lca	lac	dal	dat	bad	abn	aci	vco	sab	bbr
		x	C04620	(3R)-3-Hydroxyoctanoyl-[acyl-carrier protein];	C05750	3-Oxooctanoyl-[acp];	1.1.1.100	3-oxoacyl-[acyl-carrier-protein] reductase;	map00061	Fatty acid biosynthesis	rcp	rsk	rpa	rru	cau	blo	lca	lac	dal	dat		abn	aci	vco	sab	bbr
		x	C05747	(R)-3-Hydroxyhexanoyl-[acp];	C05748	trans-Hex-2-enoyl-[acp];	4.2.1.-	<Lyases; Carbon-oxygen lyases; Hydro-lyases>	map00061	Fatty acid biosynthesis	rcp	rsk	rpa	rru	cau		lca		dal			abn	aci	vco	sab	bbr
		x	C05223	Dodecanoyl-[acyl-carrier protein];	C05759	3-Oxotetradecanoyl-[acp];	2.3.1.-	<Transferases; Acyltransferases; Transferring groups other than amino-acyl groups>	map00061	Fatty acid biosynthesis	rcp	rsk	rpa	rru	cau	blo	lca	lac	dal	dat	bad	abn	aci	vco	sab	bbr
		x	C00037	Glycine;	C01242	S-Aminomethyldihydrolipoylprotein;	1.4.4.2	glycine dehydrogenase (decarboxylating);	map00260	Glycine, serine and threonine metabolism	rcp	rsk	rpa	rru	cau					dat				vco	sab	bbr
		x	C00249	Hexadecanoic acid;	C05764	Hexadecanoyl-[acp];	2.3.1.-	<Transferases; Acyltransferases; Transferring groups other than amino-acyl groups>	map00061; map01040	Fatty acid biosynthesis; Biosynthesis of unsaturated fatty acids	rcp	rsk	rpa	rru	cau	blo	lca	lac	dal	dat	bad	abn	aci	vco	sab	bbr
		x	C01302	1-(2-Carboxyphenylamino)-1-deoxy-D-ribulose 5-phosphate	C04302	N-(5-Phospho-D-ribosyl)anthranilate;	5.3.1.24	phosphoribosylanthranilate isomerase;	map00400	Phenylalanine, tyrosine and tryptophan biosynthesis	rcp	rsk	rpa	rru	cau		lca		dal	dat		abn	aci	vco	sab	bbr
		x	C00075	UTP;	C00105	UMP;	3.6.1.19	nucleoside-triphosphate diphosphatase;	map00240	Pyrimidine metabolism	rcp	rsk	rpa	rru	cau	blo						abn	aci	vco
		x	C00117	D-Ribose 5-phosphate;	C00199	D-Ribulose 5-phosphate	5.3.1.6	ribose-5-phosphate isomerase;	map00030; map00710	Pentose phosphate pathway; Carbon fixation in photosynthetic organisms	rcp	rsk	rpa	rru	cau	blo	lca	lac	dal	dat	bad	abn	aci	vco	sab	bbr
		x	C05745	Butyryl-[acp];	C05746	3-Oxohexanoyl-[acp];	2.3.1.-	<Transferases; Acyltransferases; Transferring groups other than amino-acyl groups>	map00061	Fatty acid biosynthesis	rcp	rsk	rpa	rru	cau	blo	lca	lac	dal	dat	bad	abn	aci	vco	sab	bbr
		x	C05761	Tetradecanoyl-[acp];	C05762	3-Oxohexadecanoyl-[acp];	2.3.1.179	beta-ketoacyl-acyl-carrier-protein synthase II;	map00061	Fatty acid biosynthesis	rcp	rsk	rpa	rru	cau		lca		dal				aci	vco	sab	bbr
		x	C04618	(3R)-3-Hydroxybutanoyl-[acyl-carrier protein];	C05744	Acetoacetyl-[acp];	1.1.1.100	3-oxoacyl-[acyl-carrier-protein] reductase;	map00061	Fatty acid biosynthesis	rcp	rsk	rpa	rru	cau	blo	lca	lac	dal	dat		abn	aci	vco	sab	bbr
Subsystem 15	0.0027472527472527475										rcp	rsk	rpa		cau
		i	C00022	Pyruvate;	C04442	2-Dehydro-3-deoxy-6-phospho-D-gluconate;	4.1.2.-	<Lyases; Carbon-carbon lyases; Aldehyde-lyases>	map00030	Pentose phosphate pathway	rcp	rsk	rpa		cau	blo										bbr
		s	C00062	L-Arginine;	C00077	L-Ornithine;	3.5.3.1	arginase;	map00330	Arginine and proline metabolism	rcp	rsk	rpa		cau			lac		dat					sab	bbr
		s	C01172	beta-D-Glucose 6-phosphate	C01236	D-Glucono-1,5-lactone 6-phosphate;	1.1.1.49	glucose-6-phosphate dehydrogenase;	map00030	Pentose phosphate pathway	rcp	rsk	rpa		cau	blo	lca	lac	dal		bad			vco	sab
		x	C00022	Pyruvate;	C00204	2-Dehydro-3-deoxy-D-gluconate;	4.2.1.-	<Lyases; Carbon-oxygen lyases; Hydro-lyases>	map00030; map00040	Pentose phosphate pathway; Pentose and glucuronate interconversions	rcp	rsk	rpa	rru	cau		lca		dal			abn	aci	vco	sab	bbr
		x	C00345	6-Phospho-D-gluconate	C01236	D-Glucono-1,5-lactone 6-phosphate;	3.1.1.31	6-phosphogluconolactonase;	map00030	Pentose phosphate pathway	rcp	rsk	rpa		cau	blo	lca	lac	dal		bad			vco
		x	C00022	Pyruvate;	C00024	Acetyl-CoA;	2.3.1.12	dihydrolipoyllysine-residue acetyltransferase;	map00010; map00020; map00620	Glycolysis / Gluconeogenesis; Citrate cycle (TCA cycle); Pyruvate metabolism	rcp	rsk	rpa	rru	cau		lca			dat		abn	aci	vco	sab	bbr
		x	C00024	Acetyl-CoA;	C03939	Acetyl-[acyl-carrier protein]	2.3.1.-	<Transferases; Acyltransferases; Transferring groups other than amino-acyl groups>	map00061	Fatty acid biosynthesis	rcp	rsk	rpa	rru	cau	blo	lca	lac	dal	dat	bad	abn	aci	vco	sab	bbr
		x	C03939	Acetyl-[acyl-carrier protein]	C05744	Acetoacetyl-[acp];	2.3.1.-	<Transferases; Acyltransferases; Transferring groups other than amino-acyl groups>	map00061	Fatty acid biosynthesis	rcp	rsk	rpa	rru	cau	blo	lca	lac	dal	dat	bad	abn	aci	vco	sab	bbr
		x	C00024	Acetyl-CoA;	C03939	Acetyl-[acyl-carrier protein]	2.3.1.180	beta-ketoacyl-acyl-carrier-protein synthase III;	map00061	Fatty acid biosynthesis	rcp	rsk	rpa	rru	cau		lca		dal	dat		abn	aci	vco	sab	bbr
		x	C00024	Acetyl-CoA;	C00083	Malonyl-CoA;	6.4.1.2	acetyl-CoA carboxylase;	map00061; map00253; map00620; map00640	Fatty acid biosynthesis; Tetracycline biosynthesis; Pyruvate metabolism; Propanoate metabolism	rcp	rsk	rpa	rru	cau		lca		dal			abn	aci	vco	sab	bbr
		x	C01209	Malonyl-[acyl-carrier protein]	C05744	Acetoacetyl-[acp];	2.3.1.-	<Transferases; Acyltransferases; Transferring groups other than amino-acyl groups>	map00061	Fatty acid biosynthesis	rcp	rsk	rpa	rru	cau	blo	lca	lac	dal	dat	bad	abn	aci	vco	sab	bbr
		x	C01209	Malonyl-[acyl-carrier protein]	C05750	3-Oxooctanoyl-[acp];	2.3.1.-	<Transferases; Acyltransferases; Transferring groups other than amino-acyl groups>	map00061	Fatty acid biosynthesis	rcp	rsk	rpa	rru	cau	blo	lca	lac	dal	dat	bad	abn	aci	vco	sab	bbr
		x	C01209	Malonyl-[acyl-carrier protein]	C05762	3-Oxohexadecanoyl-[acp];	2.3.1.179	beta-ketoacyl-acyl-carrier-protein synthase II;	map00061	Fatty acid biosynthesis	rcp	rsk	rpa	rru	cau		lca		dal				aci	vco	sab	bbr
		x	C04633	(3R)-3-Hydroxypalmitoyl-[acyl-carrier protein];	C05762	3-Oxohexadecanoyl-[acp];	2.3.1.-	<Transferases; Acyltransferases; Transferring groups other than amino-acyl groups>	map00061	Fatty acid biosynthesis	rcp	rsk	rpa	rru	cau	blo	lca	lac	dal	dat	bad	abn	aci	vco	sab	bbr
		x	C04633	(3R)-3-Hydroxypalmitoyl-[acyl-carrier protein];	C05763	trans-Hexadec-2-enoyl-[acp];	4.2.1.-	<Lyases; Carbon-oxygen lyases; Hydro-lyases>	map00061	Fatty acid biosynthesis	rcp	rsk	rpa	rru	cau		lca		dal			abn	aci	vco	sab	bbr
		x	C01209	Malonyl-[acyl-carrier protein]	C05753	3-Oxodecanoyl-[acp];	2.3.1.-	<Transferases; Acyltransferases; Transferring groups other than amino-acyl groups>	map00061	Fatty acid biosynthesis	rcp	rsk	rpa	rru	cau	blo	lca	lac	dal	dat	bad	abn	aci	vco	sab	bbr
		x	C05752	Octanoyl-[acp];	C05753	3-Oxodecanoyl-[acp];	2.3.1.179	beta-ketoacyl-acyl-carrier-protein synthase II;	map00061	Fatty acid biosynthesis	rcp	rsk	rpa	rru	cau		lca		dal				aci	vco	sab	bbr
		x	C01209	Malonyl-[acyl-carrier protein]	C05753	3-Oxodecanoyl-[acp];	2.3.1.179	beta-ketoacyl-acyl-carrier-protein synthase II;	map00061	Fatty acid biosynthesis	rcp	rsk	rpa	rru	cau		lca		dal				aci	vco	sab	bbr
		x	C04620	(3R)-3-Hydroxyoctanoyl-[acyl-carrier protein];	C05750	3-Oxooctanoyl-[acp];	2.3.1.-	<Transferases; Acyltransferases; Transferring groups other than amino-acyl groups>	map00061	Fatty acid biosynthesis	rcp	rsk	rpa	rru	cau	blo	lca	lac	dal	dat	bad	abn	aci	vco	sab	bbr
		x	C04620	(3R)-3-Hydroxyoctanoyl-[acyl-carrier protein];	C05751	trans-Oct-2-enoyl-[acp];	2.3.1.-	<Transferases; Acyltransferases; Transferring groups other than amino-acyl groups>	map00061	Fatty acid biosynthesis	rcp	rsk	rpa	rru	cau	blo	lca	lac	dal	dat	bad	abn	aci	vco	sab	bbr
		x	C01209	Malonyl-[acyl-carrier protein]	C05759	3-Oxotetradecanoyl-[acp];	2.3.1.179	beta-ketoacyl-acyl-carrier-protein synthase II;	map00061	Fatty acid biosynthesis	rcp	rsk	rpa	rru	cau		lca		dal				aci	vco	sab	bbr
		x	C04688	(3R)-3-Hydroxytetradecanoyl-[acyl-carrier protein];	C05759	3-Oxotetradecanoyl-[acp];	2.3.1.-	<Transferases; Acyltransferases; Transferring groups other than amino-acyl groups>	map00061	Fatty acid biosynthesis	rcp	rsk	rpa	rru	cau	blo	lca	lac	dal	dat	bad	abn	aci	vco	sab	bbr
		x	C05223	Dodecanoyl-[acyl-carrier protein];	C05759	3-Oxotetradecanoyl-[acp];	2.3.1.179	beta-ketoacyl-acyl-carrier-protein synthase II;	map00061	Fatty acid biosynthesis	rcp	rsk	rpa	rru	cau		lca		dal				aci	vco	sab	bbr
		x	C05749	Hexanoyl-[acp];	C05750	3-Oxooctanoyl-[acp];	2.3.1.179	beta-ketoacyl-acyl-carrier-protein synthase II;	map00061	Fatty acid biosynthesis	rcp	rsk	rpa	rru	cau		lca		dal				aci	vco	sab	bbr
		x	C05748	trans-Hex-2-enoyl-[acp];	C05749	Hexanoyl-[acp];	2.3.1.-	<Transferases; Acyltransferases; Transferring groups other than amino-acyl groups>	map00061	Fatty acid biosynthesis	rcp	rsk	rpa	rru	cau	blo	lca	lac	dal	dat	bad	abn	aci	vco	sab	bbr
		x	C01209	Malonyl-[acyl-carrier protein]	C05759	3-Oxotetradecanoyl-[acp];	2.3.1.-	<Transferases; Acyltransferases; Transferring groups other than amino-acyl groups>	map00061	Fatty acid biosynthesis	rcp	rsk	rpa	rru	cau	blo	lca	lac	dal	dat	bad	abn	aci	vco	sab	bbr
		x	C05748	trans-Hex-2-enoyl-[acp];	C05749	Hexanoyl-[acp];	1.3.1.9	enoyl-[acyl-carrier-protein] reductase (NADH);	map00061	Fatty acid biosynthesis	rcp	rsk	rpa	rru	cau							abn	aci		sab	bbr
		x	C03939	Acetyl-[acyl-carrier protein]	C05744	Acetoacetyl-[acp];	2.3.1.180	beta-ketoacyl-acyl-carrier-protein synthase III;	map00061	Fatty acid biosynthesis	rcp	rsk	rpa	rru	cau		lca		dal	dat		abn	aci	vco	sab	bbr
		x	C03939	Acetyl-[acyl-carrier protein]	C05744	Acetoacetyl-[acp];	2.3.1.179	beta-ketoacyl-acyl-carrier-protein synthase II;	map00061	Fatty acid biosynthesis	rcp	rsk	rpa	rru	cau		lca		dal				aci	vco	sab	bbr
		x	C05763	trans-Hexadec-2-enoyl-[acp];	C05764	Hexadecanoyl-[acp];	1.3.1.9	enoyl-[acyl-carrier-protein] reductase (NADH);	map00061	Fatty acid biosynthesis	rcp	rsk	rpa	rru	cau							abn	aci		sab	bbr
		x	C01209	Malonyl-[acyl-carrier protein]	C05756	3-Oxododecanoyl-[acp];	2.3.1.179	beta-ketoacyl-acyl-carrier-protein synthase II;	map00061	Fatty acid biosynthesis	rcp	rsk	rpa	rru	cau		lca		dal				aci	vco	sab	bbr
		x	C05755	Decanoyl-[acp];	C05756	3-Oxododecanoyl-[acp];	2.3.1.179	beta-ketoacyl-acyl-carrier-protein synthase II;	map00061	Fatty acid biosynthesis	rcp	rsk	rpa	rru	cau		lca		dal				aci	vco	sab	bbr
		x	C05754	trans-Dec-2-enoyl-[acp];	C05755	Decanoyl-[acp];	2.3.1.-	<Transferases; Acyltransferases; Transferring groups other than amino-acyl groups>	map00061	Fatty acid biosynthesis	rcp	rsk	rpa	rru	cau	blo	lca	lac	dal	dat	bad	abn	aci	vco	sab	bbr
		x	C05756	3-Oxododecanoyl-[acp];	C05757	(R)-3-Hydroxydodecanoyl-[acp];	2.3.1.-	<Transferases; Acyltransferases; Transferring groups other than amino-acyl groups>	map00061	Fatty acid biosynthesis	rcp	rsk	rpa	rru	cau	blo	lca	lac	dal	dat	bad	abn	aci	vco	sab	bbr
		x	C05757	(R)-3-Hydroxydodecanoyl-[acp];	C05758	trans-Dodec-2-enoyl-[acp];	2.3.1.-	<Transferases; Acyltransferases; Transferring groups other than amino-acyl groups>	map00061	Fatty acid biosynthesis	rcp	rsk	rpa	rru	cau	blo	lca	lac	dal	dat	bad	abn	aci	vco	sab	bbr
		x	C05757	(R)-3-Hydroxydodecanoyl-[acp];	C05758	trans-Dodec-2-enoyl-[acp];	4.2.1.-	<Lyases; Carbon-oxygen lyases; Hydro-lyases>	map00061	Fatty acid biosynthesis	rcp	rsk	rpa	rru	cau		lca		dal			abn	aci	vco	sab	bbr
		x	C04633	(3R)-3-Hydroxypalmitoyl-[acyl-carrier protein];	C05763	trans-Hexadec-2-enoyl-[acp];	2.3.1.-	<Transferases; Acyltransferases; Transferring groups other than amino-acyl groups>	map00061	Fatty acid biosynthesis	rcp	rsk	rpa	rru	cau	blo	lca	lac	dal	dat	bad	abn	aci	vco	sab	bbr
		x	C05749	Hexanoyl-[acp];	C05750	3-Oxooctanoyl-[acp];	2.3.1.-	<Transferases; Acyltransferases; Transferring groups other than amino-acyl groups>	map00061	Fatty acid biosynthesis	rcp	rsk	rpa	rru	cau	blo	lca	lac	dal	dat	bad	abn	aci	vco	sab	bbr
		x	C00024	Acetyl-CoA;	C00083	Malonyl-CoA;	6.3.4.14	biotin carboxylase;	map00061	Fatty acid biosynthesis	rcp	rsk	rpa	rru	cau	blo	lca		dal		bad	abn	aci	vco	sab	bbr
		x	C00083	Malonyl-CoA;	C01209	Malonyl-[acyl-carrier protein]	2.3.1.39	[acyl-carrier-protein] S-malonyltransferase;	map00061	Fatty acid biosynthesis	rcp	rsk	rpa	rru	cau		lca		dal			abn	aci	vco	sab	bbr
		x	C01209	Malonyl-[acyl-carrier protein]	C05746	3-Oxohexanoyl-[acp];	2.3.1.-	<Transferases; Acyltransferases; Transferring groups other than amino-acyl groups>	map00061	Fatty acid biosynthesis	rcp	rsk	rpa	rru	cau	blo	lca	lac	dal	dat	bad	abn	aci	vco	sab	bbr
		x	C05746	3-Oxohexanoyl-[acp];	C05747	(R)-3-Hydroxyhexanoyl-[acp];	1.1.1.100	3-oxoacyl-[acyl-carrier-protein] reductase;	map00061	Fatty acid biosynthesis	rcp	rsk	rpa	rru	cau	blo	lca	lac	dal	dat		abn	aci	vco	sab	bbr
		x	C05755	Decanoyl-[acp];	C05756	3-Oxododecanoyl-[acp];	2.3.1.-	<Transferases; Acyltransferases; Transferring groups other than amino-acyl groups>	map00061	Fatty acid biosynthesis	rcp	rsk	rpa	rru	cau	blo	lca	lac	dal	dat	bad	abn	aci	vco	sab	bbr
		x	C00024	Acetyl-CoA;	C00332	Acetoacetyl-CoA;	2.3.1.9	acetyl-CoA C-acetyltransferase;	map00071; map00072; map00280; map00310; map00380; map00620; map00632; map00640; map00650; map00900	Fatty acid metabolism; Synthesis and degradation of ketone bodies; Valine, leucine and isoleucine degradation; Lysine degradation; Tryptophan metabolism; Pyruvate metabolism; Benzoate degradation via CoA ligation; Propanoate metabolism; Butanoate metabolism; Terpenoid backbone biosynthesis	rcp	rsk	rpa	rru	cau		lca	lac	dal	dat		abn	aci	vco	sab	bbr
		x	C05747	(R)-3-Hydroxyhexanoyl-[acp];	C05748	trans-Hex-2-enoyl-[acp];	2.3.1.-	<Transferases; Acyltransferases; Transferring groups other than amino-acyl groups>	map00061	Fatty acid biosynthesis	rcp	rsk	rpa	rru	cau	blo	lca	lac	dal	dat	bad	abn	aci	vco	sab	bbr
		x	C01209	Malonyl-[acyl-carrier protein]	C05746	3-Oxohexanoyl-[acp];	2.3.1.179	beta-ketoacyl-acyl-carrier-protein synthase II;	map00061	Fatty acid biosynthesis	rcp	rsk	rpa	rru	cau		lca		dal				aci	vco	sab	bbr
		x	C04688	(3R)-3-Hydroxytetradecanoyl-[acyl-carrier protein];	C05760	trans-Tetradec-2-enoyl-[acp];	2.3.1.-	<Transferases; Acyltransferases; Transferring groups other than amino-acyl groups>	map00061	Fatty acid biosynthesis	rcp	rsk	rpa	rru	cau	blo	lca	lac	dal	dat	bad	abn	aci	vco	sab	bbr
		x	C05760	trans-Tetradec-2-enoyl-[acp];	C05761	Tetradecanoyl-[acp];	2.3.1.-	<Transferases; Acyltransferases; Transferring groups other than amino-acyl groups>	map00061	Fatty acid biosynthesis	rcp	rsk	rpa	rru	cau	blo	lca	lac	dal	dat	bad	abn	aci	vco	sab	bbr
		x	C05751	trans-Oct-2-enoyl-[acp];	C05752	Octanoyl-[acp];	2.3.1.-	<Transferases; Acyltransferases; Transferring groups other than amino-acyl groups>	map00061	Fatty acid biosynthesis	rcp	rsk	rpa	rru	cau	blo	lca	lac	dal	dat	bad	abn	aci	vco	sab	bbr
		x	C04620	(3R)-3-Hydroxyoctanoyl-[acyl-carrier protein];	C05751	trans-Oct-2-enoyl-[acp];	4.2.1.-	<Lyases; Carbon-oxygen lyases; Hydro-lyases>	map00061	Fatty acid biosynthesis	rcp	rsk	rpa	rru	cau		lca		dal			abn	aci	vco	sab	bbr
		x	C00668	alpha-D-Glucose 6-phosphate	C01172	beta-D-Glucose 6-phosphate	5.3.1.9	glucose-6-phosphate isomerase;	map00010; map00030; map00500	Glycolysis / Gluconeogenesis; Pentose phosphate pathway; Starch and sucrose metabolism	rcp	rsk	rpa	rru	cau	blo	lca	lac	dal	dat	bad	abn	aci	vco	sab	bbr
		x	C00668	alpha-D-Glucose 6-phosphate	C05345	beta-D-Fructose 6-phosphate	5.3.1.9	glucose-6-phosphate isomerase;	map00010; map00030; map00500; map00520	Glycolysis / Gluconeogenesis; Pentose phosphate pathway; Starch and sucrose metabolism; Amino sugar and nucleotide sugar metabolism	rcp	rsk	rpa	rru	cau	blo	lca	lac	dal	dat	bad	abn	aci	vco	sab	bbr
		x	C00118	D-Glyceraldehyde 3-phosphate;	C05345	beta-D-Fructose 6-phosphate	2.2.1.2	transaldolase;	map00030	Pentose phosphate pathway	rcp	rsk	rpa	rru	cau	blo	lca		dal	dat	bad	abn	aci	vco	sab	bbr
		x	C00118	D-Glyceraldehyde 3-phosphate;	C00231	D-Xylulose 5-phosphate	2.2.1.1	transketolase;	map00030; map00710	Pentose phosphate pathway; Carbon fixation in photosynthetic organisms	rcp	rsk	rpa	rru	cau	blo		lac	dal	dat	bad	abn	aci	vco	sab	bbr
		x	C00199	D-Ribulose 5-phosphate	C00231	D-Xylulose 5-phosphate	5.1.3.1	ribulose-phosphate 3-epimerase;	map00030; map00040; map00710	Pentose phosphate pathway; Pentose and glucuronate interconversions; Carbon fixation in photosynthetic organisms	rcp	rsk	rpa	rru	cau	blo	lca	lac	dal	dat	bad	abn	aci	vco	sab	bbr
		x	C00231	D-Xylulose 5-phosphate	C05345	beta-D-Fructose 6-phosphate	2.2.1.1	transketolase;	map00030	Pentose phosphate pathway	rcp	rsk	rpa	rru	cau	blo		lac	dal	dat	bad	abn	aci	vco	sab	bbr
		x	C00118	D-Glyceraldehyde 3-phosphate;	C00236	3-Phospho-D-glyceroyl phosphate;	1.2.1.12	glyceraldehyde-3-phosphate dehydrogenase (phosphorylating);	map00010	Glycolysis / Gluconeogenesis	rcp	rsk	rpa	rru	cau	blo	lca	lac	dal	dat	bad	abn	aci	vco	sab	bbr
		x	C05345	beta-D-Fructose 6-phosphate	C05378	beta-D-Fructose 1,6-bisphosphate	2.7.1.11	6-phosphofructokinase;	map00010; map00030; map00051	Glycolysis / Gluconeogenesis; Pentose phosphate pathway; Fructose and mannose metabolism	rcp	rsk	rpa	rru	cau		lca	lac	dal	dat				vco	sab
		x	C00231	D-Xylulose 5-phosphate	C05382	Sedoheptulose 7-phosphate;	2.2.1.1	transketolase;	map00030; map00710	Pentose phosphate pathway; Carbon fixation in photosynthetic organisms	rcp	rsk	rpa	rru	cau	blo		lac	dal	dat	bad	abn	aci	vco	sab	bbr
		x	C00279	D-Erythrose 4-phosphate	C05382	Sedoheptulose 7-phosphate;	2.2.1.2	transaldolase;	map00030	Pentose phosphate pathway	rcp	rsk	rpa	rru	cau	blo	lca		dal	dat	bad	abn	aci	vco	sab	bbr
		x	C00118	D-Glyceraldehyde 3-phosphate;	C00279	D-Erythrose 4-phosphate	2.2.1.1	transketolase;	map00030; map00710	Pentose phosphate pathway; Carbon fixation in photosynthetic organisms	rcp	rsk	rpa	rru	cau	blo		lac	dal	dat	bad	abn	aci	vco	sab	bbr
		x	C00022	Pyruvate;	C05125	2-(alpha-Hydroxyethyl)thiamine diphosphate;	1.2.4.1	pyruvate dehydrogenase (acetyl-transferring);	map00010; map00020; map00290; map00620; map00650	Glycolysis / Gluconeogenesis; Citrate cycle (TCA cycle); Valine, leucine and isoleucine biosynthesis; Pyruvate metabolism; Butanoate metabolism	rcp	rsk	rpa	rru	cau		lca			dat		abn	aci	vco	sab	bbr
		x	C05125	2-(alpha-Hydroxyethyl)thiamine diphosphate;	C06006	(S)-2-Aceto-2-hydroxybutanoate;	2.2.1.6	acetolactate synthase;	map00290	Valine, leucine and isoleucine biosynthesis	rcp	rsk	rpa	rru	cau	blo	lca		dal	dat	bad	abn	aci	vco	sab	bbr
		x	C06006	(S)-2-Aceto-2-hydroxybutanoate;	C06007	(R)-2,3-Dihydroxy-3-methylpentanoate;	1.1.1.86	ketol-acid reductoisomerase;	map00290	Valine, leucine and isoleucine biosynthesis	rcp	rsk	rpa	rru	cau	blo			dal	dat	bad	abn	aci	vco	sab	bbr
		x	C00671	(S)-3-Methyl-2-oxopentanoic acid;	C06007	(R)-2,3-Dihydroxy-3-methylpentanoate;	4.2.1.9	dihydroxy-acid dehydratase;	map00290	Valine, leucine and isoleucine biosynthesis	rcp	rsk	rpa	rru	cau	blo			dal	dat	bad	abn	aci	vco	sab	bbr
		x	C00109	2-Oxobutanoate;	C06006	(S)-2-Aceto-2-hydroxybutanoate;	2.2.1.6	acetolactate synthase;	map00290	Valine, leucine and isoleucine biosynthesis	rcp	rsk	rpa	rru	cau	blo	lca		dal	dat	bad	abn	aci	vco	sab	bbr
		x	C00109	2-Oxobutanoate;	C00188	L-Threonine;	4.3.1.19	threonine ammonia-lyase;	map00260; map00290	Glycine, serine and threonine metabolism; Valine, leucine and isoleucine biosynthesis	rcp	rsk	rpa	rru	cau	blo	lca				bad	abn	aci	vco	sab	bbr
		x	C00407	L-Isoleucine;	C00671	(S)-3-Methyl-2-oxopentanoic acid;	2.6.1.42	branched-chain-amino-acid transaminase;	map00280; map00290; map00966	Valine, leucine and isoleucine degradation; Valine, leucine and isoleucine biosynthesis; Glucosinolate biosynthesis	rcp	rsk	rpa	rru	cau	blo	lca	lac	dal	dat	bad	abn	aci	vco	sab	bbr
		x	C00022	Pyruvate;	C05125	2-(alpha-Hydroxyethyl)thiamine diphosphate;	2.2.1.6	acetolactate synthase;	map00290; map00650	Valine, leucine and isoleucine biosynthesis; Butanoate metabolism	rcp	rsk	rpa	rru	cau	blo	lca		dal	dat	bad	abn	aci	vco	sab	bbr
		x	C04688	(3R)-3-Hydroxytetradecanoyl-[acyl-carrier protein];	C05760	trans-Tetradec-2-enoyl-[acp];	4.2.1.-	<Lyases; Carbon-oxygen lyases; Hydro-lyases>	map00061	Fatty acid biosynthesis	rcp	rsk	rpa	rru	cau		lca		dal			abn	aci	vco	sab	bbr
		x	C01209	Malonyl-[acyl-carrier protein]	C05744	Acetoacetyl-[acp];	2.3.1.179	beta-ketoacyl-acyl-carrier-protein synthase II;	map00061	Fatty acid biosynthesis	rcp	rsk	rpa	rru	cau		lca		dal				aci	vco	sab	bbr
		x	C00062	L-Arginine;	C00086	Urea;	3.5.3.1	arginase;	map00330	Arginine and proline metabolism	rcp	rsk	rpa		cau			lac		dat					sab	bbr
		x	C05752	Octanoyl-[acp];	C16239	Lipoyl-[acp];	2.8.1.8	lipoyl synthase;	map00785	Lipoic acid metabolism	rcp	rsk	rpa	rru	cau					dat		abn	aci	vco	sab	bbr
		x	C00204	2-Dehydro-3-deoxy-D-gluconate;	C00577	D-Glyceraldehyde	4.2.1.-	<Lyases; Carbon-oxygen lyases; Hydro-lyases>	map00030	Pentose phosphate pathway	rcp	rsk	rpa	rru	cau		lca		dal			abn	aci	vco	sab	bbr
		x	C00279	D-Erythrose 4-phosphate	C04691	2-Dehydro-3-deoxy-D-arabino-heptonate 7-phosphate;	2.5.1.54	3-deoxy-7-phosphoheptulonate synthase;	map00400	Phenylalanine, tyrosine and tryptophan biosynthesis	rcp	rsk	rpa	rru	cau	blo			dal	dat	bad	abn	aci	vco	sab	bbr
		x	C00944	3-Dehydroquinate;	C04691	2-Dehydro-3-deoxy-D-arabino-heptonate 7-phosphate;	4.2.3.4	3-dehydroquinate synthase;	map00400	Phenylalanine, tyrosine and tryptophan biosynthesis	rcp	rsk	rpa	rru	cau	blo			dal	dat	bad	abn	aci	vco	sab	bbr
		x	C00118	D-Glyceraldehyde 3-phosphate;	C00279	D-Erythrose 4-phosphate	2.2.1.2	transaldolase;	map00030	Pentose phosphate pathway	rcp	rsk	rpa	rru	cau	blo	lca		dal	dat	bad	abn	aci	vco	sab	bbr
		x	C00037	Glycine;	C00188	L-Threonine;	4.1.2.5	threonine aldolase;	map00260	Glycine, serine and threonine metabolism	rcp	rsk	rpa	rru	cau	blo				dat	bad			vco	sab	bbr
		x	C00037	Glycine;	C01419	Cys-Gly;	3.4.11.1	leucyl aminopeptidase;	map00480	Glutathione metabolism	rcp	rsk	rpa	rru	cau				dal	dat		abn	aci	vco	sab	bbr
		x	C00097	L-Cysteine;	C01419	Cys-Gly;	3.4.11.1	leucyl aminopeptidase;	map00480	Glutathione metabolism	rcp	rsk	rpa	rru	cau				dal	dat		abn	aci	vco	sab	bbr
		x	C00022	Pyruvate;	C00074	Phosphoenolpyruvate;	2.7.1.40	pyruvate kinase;	map00010; map00620; map00710	Glycolysis / Gluconeogenesis; Pyruvate metabolism; Carbon fixation in photosynthetic organisms	rcp	rsk	rpa	rru	cau	blo	lca	lac	dal	dat	bad			vco	sab	bbr
		x	C01209	Malonyl-[acyl-carrier protein]	C05756	3-Oxododecanoyl-[acp];	2.3.1.-	<Transferases; Acyltransferases; Transferring groups other than amino-acyl groups>	map00061	Fatty acid biosynthesis	rcp	rsk	rpa	rru	cau	blo	lca	lac	dal	dat	bad	abn	aci	vco	sab	bbr
		x	C01209	Malonyl-[acyl-carrier protein]	C05750	3-Oxooctanoyl-[acp];	2.3.1.179	beta-ketoacyl-acyl-carrier-protein synthase II;	map00061	Fatty acid biosynthesis	rcp	rsk	rpa	rru	cau		lca		dal				aci	vco	sab	bbr
		x	C00024	Acetyl-CoA;	C00158	Citrate;	2.3.3.1	citrate (Si)-synthase;	map00020; map00630	Citrate cycle (TCA cycle); Glyoxylate and dicarboxylate metabolism	rcp	rsk	rpa	rru	cau	blo			dal	dat	bad	abn	aci	vco	sab	bbr
		x	C00158	Citrate;	C00417	cis-Aconitate;	4.2.1.3	aconitate hydratase;	map00020; map00630; map00720	Citrate cycle (TCA cycle); Glyoxylate and dicarboxylate metabolism; Reductive carboxylate cycle (CO2 fixation)	rcp	rsk	rpa	rru	cau	blo			dal	dat	bad	abn	aci	vco	sab	bbr
		x	C05125	2-(alpha-Hydroxyethyl)thiamine diphosphate;	C06010	(S)-2-Acetolactate;	2.2.1.6	acetolactate synthase;	map00290	Valine, leucine and isoleucine biosynthesis	rcp	rsk	rpa	rru	cau	blo	lca		dal	dat	bad	abn	aci	vco	sab	bbr
		x	C04272	(R)-2,3-Dihydroxy-3-methylbutanoate;	C06010	(S)-2-Acetolactate;	1.1.1.86	ketol-acid reductoisomerase;	map00290	Valine, leucine and isoleucine biosynthesis	rcp	rsk	rpa	rru	cau	blo			dal	dat	bad	abn	aci	vco	sab	bbr
		x	C00141	3-Methyl-2-oxobutanoic acid;	C04272	(R)-2,3-Dihydroxy-3-methylbutanoate;	4.2.1.9	dihydroxy-acid dehydratase;	map00290	Valine, leucine and isoleucine biosynthesis	rcp	rsk	rpa	rru	cau	blo			dal	dat	bad	abn	aci	vco	sab	bbr
		x	C00141	3-Methyl-2-oxobutanoic acid;	C02504	(2S)-2-Isopropylmalate;	2.3.3.13	2-isopropylmalate synthase;	map00290	Valine, leucine and isoleucine biosynthesis	rcp	rsk	rpa	rru	cau	blo			dal	dat	bad	abn	aci	vco	sab	bbr
		x	C00141	3-Methyl-2-oxobutanoic acid;	C00183	L-Valine;	2.6.1.42	branched-chain-amino-acid transaminase;	map00280; map00290; map00770; map00966	Valine, leucine and isoleucine degradation; Valine, leucine and isoleucine biosynthesis; Pantothenate and CoA biosynthesis; Glucosinolate biosynthesis	rcp	rsk	rpa	rru	cau	blo	lca	lac	dal	dat	bad	abn	aci	vco	sab	bbr
		x	C00022	Pyruvate;	C00024	Acetyl-CoA;	1.8.1.4	dihydrolipoyl dehydrogenase;	map00010; map00020; map00620	Glycolysis / Gluconeogenesis; Citrate cycle (TCA cycle); Pyruvate metabolism	rcp	rsk	rpa	rru	cau	blo	lca			dat	bad	abn	aci	vco	sab	bbr
		x	C00036	Oxaloacetate;	C00158	Citrate;	2.3.3.1	citrate (Si)-synthase;	map00020; map00630	Citrate cycle (TCA cycle); Glyoxylate and dicarboxylate metabolism	rcp	rsk	rpa	rru	cau	blo			dal	dat	bad	abn	aci	vco	sab	bbr
		x	C00036	Oxaloacetate;	C00049	L-Aspartate;	2.6.1.1	aspartate transaminase;	map00250; map00710	Alanine, aspartate and glutamate metabolism; Carbon fixation in photosynthetic organisms	rcp	rsk	rpa	rru	cau	blo			dal	dat	bad	abn	aci	vco		bbr
		x	C00049	L-Aspartate;	C05840	Iminoaspartate;	1.4.3.16	L-aspartate oxidase;	map00760	Nicotinate and nicotinamide metabolism	rcp	rsk	rpa	rru	cau	blo			dal			abn	aci	vco
		x	C00049	L-Aspartate;	C03082	4-Phospho-L-aspartate;	2.7.2.4	aspartate kinase;	map00260; map00270; map00300	Glycine, serine and threonine metabolism; Cysteine and methionine metabolism; Lysine biosynthesis	rcp	rsk	rpa	rru	cau	blo	lca	lac	dal	dat	bad	abn	aci	vco	sab	bbr
		x	C00441	L-Aspartate 4-semialdehyde;	C03082	4-Phospho-L-aspartate;	1.2.1.11	aspartate-semialdehyde dehydrogenase;	map00260; map00270; map00300	Glycine, serine and threonine metabolism; Cysteine and methionine metabolism; Lysine biosynthesis	rcp	rsk	rpa	rru	cau	blo	lca	lac	dal	dat	bad	abn	aci	vco	sab	bbr
		x	C00441	L-Aspartate 4-semialdehyde;	C03340	L-2,3-Dihydrodipicolinate;	4.2.1.52	dihydrodipicolinate synthase;	map00300	Lysine biosynthesis	rcp	rsk	rpa	rru	cau	blo	lca	lac	dal	dat	bad	abn	aci	vco	sab	bbr
		x	C00025	L-Glutamate;	C00049	L-Aspartate;	2.6.1.1	aspartate transaminase;	map00250; map00330	Alanine, aspartate and glutamate metabolism; Arginine and proline metabolism	rcp	rsk	rpa	rru	cau	blo			dal	dat	bad	abn	aci	vco		bbr
		x	C00025	L-Glutamate;	C00217	D-Glutamate;	5.1.1.3	glutamate racemase	map00471	D-Glutamine and D-glutamate metabolism	rcp	rsk	rpa		cau	blo		lac	dal	dat	bad	abn	aci	vco	sab
		x	C00025	L-Glutamate;	C00026	2-Oxoglutarate;	2.6.1.1	aspartate transaminase;	map00250	Alanine, aspartate and glutamate metabolism	rcp	rsk	rpa	rru	cau	blo			dal	dat	bad	abn	aci	vco		bbr
		x	C00025	L-Glutamate;	C00624	N-Acetyl-L-glutamate;	2.3.1.1	amino-acid N-acetyltransferase;	map00330	Arginine and proline metabolism	rcp	rsk	rpa	rru	cau	blo			dal	dat	bad	abn	aci	vco	sab	bbr
		x	C00624	N-Acetyl-L-glutamate;	C04133	N-Acetyl-L-glutamate 5-phosphate;	2.7.2.8	acetylglutamate kinase;	map00330	Arginine and proline metabolism	rcp	rsk	rpa	rru	cau	blo			dal	dat	bad	abn	aci	vco	sab	bbr
		x	C00036	Oxaloacetate;	C00149	(S)-Malate;	1.1.1.37	malate dehydrogenase;	map00020; map00620; map00630; map00710; map00720	Citrate cycle (TCA cycle); Pyruvate metabolism; Glyoxylate and dicarboxylate metabolism; Carbon fixation in photosynthetic organisms; Reductive carboxylate cycle (CO2 fixation)	rcp	rsk	rpa	rru	cau				dal			abn	aci	vco		bbr
		x	C00048	Glyoxylate;	C00149	(S)-Malate;	2.3.3.9	malate synthase;	map00630	Glyoxylate and dicarboxylate metabolism	rcp	rsk	rpa		cau							abn	aci	vco		bbr
		x	C00122	Fumarate;	C00149	(S)-Malate;	4.2.1.2	fumarate hydratase;	map00020; map00720	Citrate cycle (TCA cycle); Reductive carboxylate cycle (CO2 fixation)	rcp	rsk	rpa	rru	cau		lca	lac	dal	dat		abn	aci	vco	sab	bbr
		x	C00049	L-Aspartate;	C03406	N-(L-Arginino)succinate;	6.3.4.5	argininosuccinate synthase;	map00250; map00330	Alanine, aspartate and glutamate metabolism; Arginine and proline metabolism	rcp	rsk	rpa	rru	cau	blo	lca		dal	dat	bad	abn	aci	vco	sab	bbr
		x	C00042	Succinate;	C00122	Fumarate;	1.3.99.1	succinate dehydrogenase;	map00020; map00190; map00632; map00650; map00720	Citrate cycle (TCA cycle); Oxidative phosphorylation; Benzoate degradation via CoA ligation; Butanoate metabolism; Reductive carboxylate cycle (CO2 fixation)	rcp	rsk	rpa	rru	cau	blo	lca	lac	dal	dat	bad	abn	aci	vco	sab	bbr
		x	C00042	Succinate;	C00091	Succinyl-CoA;	6.2.1.5	succinate---CoA ligase (ADP-forming);	map00020; map00640; map00720	Citrate cycle (TCA cycle); Propanoate metabolism; Reductive carboxylate cycle (CO2 fixation)	rcp	rsk	rpa	rru	cau	blo			dal	dat	bad	abn	aci	vco	sab	bbr
		x	C00091	Succinyl-CoA;	C01213	(R)-Methylmalonyl-CoA;	5.4.99.2	methylmalonyl-CoA mutase;	map00280; map00640	Valine, leucine and isoleucine degradation; Propanoate metabolism	rcp	rsk	rpa	rru	cau				dal	dat
		x	C00042	Succinate;	C00232	Succinate semialdehyde;	1.2.1.16	succinate-semialdehyde dehydrogenase [NAD(P)+];	map00250; map00350; map00650	Alanine, aspartate and glutamate metabolism; Tyrosine metabolism; Butanoate metabolism	rcp	rsk	rpa	rru	cau		lca	lac				abn	aci	vco		bbr
		x	C00091	Succinyl-CoA;	C16254	[Dihydrolipoyllysine-residue succinyltransferase]	2.3.1.61	dihydrolipoyllysine-residue succinyltransferase;	map00020	Citrate cycle (TCA cycle)	rcp	rsk	rpa	rru	cau							abn	aci	vco	sab	bbr
		x	C15973	Enzyme N6-(dihydrolipoyl)lysine;	C16254	[Dihydrolipoyllysine-residue succinyltransferase]	2.3.1.61	dihydrolipoyllysine-residue succinyltransferase;	map00020	Citrate cycle (TCA cycle)	rcp	rsk	rpa	rru	cau							abn	aci	vco	sab	bbr
		x	C15972	Enzyme N6-(lipoyl)lysine;	C15973	Enzyme N6-(dihydrolipoyl)lysine;	1.8.1.4	dihydrolipoyl dehydrogenase;	map00010; map00020; map00280; map00620	Glycolysis / Gluconeogenesis; Citrate cycle (TCA cycle); Valine, leucine and isoleucine degradation; Pyruvate metabolism	rcp	rsk	rpa	rru	cau	blo	lca			dat	bad	abn	aci	vco	sab	bbr
		x	C15972	Enzyme N6-(lipoyl)lysine;	C16254	[Dihydrolipoyllysine-residue succinyltransferase]	1.2.4.2	oxoglutarate dehydrogenase (succinyl-transferring);	map00020	Citrate cycle (TCA cycle)	rcp	rsk	rpa	rru	cau							abn	aci	vco	sab	bbr
		x	C00188	L-Threonine;	C01102	O-Phospho-L-homoserine	4.2.3.1	threonine synthase;	map00260	Glycine, serine and threonine metabolism	rcp	rsk	rpa	rru	cau	blo	lca	lac	dal	dat	bad	abn	aci	vco	sab	bbr
		x	C05754	trans-Dec-2-enoyl-[acp];	C05755	Decanoyl-[acp];	1.3.1.9	enoyl-[acyl-carrier-protein] reductase (NADH);	map00061	Fatty acid biosynthesis	rcp	rsk	rpa	rru	cau							abn	aci		sab	bbr
		x	C05760	trans-Tetradec-2-enoyl-[acp];	C05761	Tetradecanoyl-[acp];	1.3.1.9	enoyl-[acyl-carrier-protein] reductase (NADH);	map00061	Fatty acid biosynthesis	rcp	rsk	rpa	rru	cau							abn	aci		sab	bbr
		x	C00197	3-Phospho-D-glycerate;	C00236	3-Phospho-D-glyceroyl phosphate;	2.7.2.3	phosphoglycerate kinase;	map00010; map00710	Glycolysis / Gluconeogenesis; Carbon fixation in photosynthetic organisms	rcp	rsk	rpa	rru	cau	blo	lca	lac	dal	dat	bad	abn	aci	vco	sab	bbr
		x	C00197	3-Phospho-D-glycerate;	C00631	2-Phospho-D-glycerate;	5.4.2.1	phosphoglycerate mutase;	map00010	Glycolysis / Gluconeogenesis	rcp	rsk	rpa	rru	cau	blo	lca	lac	dal	dat	bad	abn	aci	vco	sab	bbr
		x	C00258	D-Glycerate;	C00631	2-Phospho-D-glycerate;	2.7.1.-	<Transferases; Transferring phosphorus-containing groups; Phosphotransferases with an alcohol group as acceptor>	map00030	Pentose phosphate pathway	rcp	rsk	rpa	rru	cau		lca	lac	dal	dat		abn	aci	vco	sab	bbr
		x	C00197	3-Phospho-D-glycerate;	C03232	3-Phosphonooxypyruvate;	1.1.1.95	phosphoglycerate dehydrogenase;	map00260	Glycine, serine and threonine metabolism	rcp	rsk	rpa	rru	cau	blo			dal	dat	bad	abn	aci	vco	sab	bbr
		x	C01005	O-Phospho-L-serine;	C03232	3-Phosphonooxypyruvate;	2.6.1.52	phosphoserine transaminase;	map00260	Glycine, serine and threonine metabolism	rcp	rsk	rpa	rru	cau	blo			dal	dat	bad	abn	aci	vco		bbr
		x	C00232	Succinate semialdehyde;	C00334	4-Aminobutanoate;	2.6.1.19	4-aminobutyrate transaminase;	map00250; map00650	Alanine, aspartate and glutamate metabolism; Butanoate metabolism	rcp	rsk	rpa		cau					dat		abn	aci	vco		bbr
		x	C00036	Oxaloacetate;	C00049	L-Aspartate;	1.4.3.16	L-aspartate oxidase;	map00250	Alanine, aspartate and glutamate metabolism	rcp	rsk	rpa	rru	cau	blo			dal			abn	aci	vco
		x	C01209	Malonyl-[acyl-carrier protein]	C05744	Acetoacetyl-[acp];	2.3.1.180	beta-ketoacyl-acyl-carrier-protein synthase III;	map00061	Fatty acid biosynthesis	rcp	rsk	rpa	rru	cau		lca		dal	dat		abn	aci	vco	sab	bbr
		x	C01172	beta-D-Glucose 6-phosphate	C05345	beta-D-Fructose 6-phosphate	5.3.1.9	glucose-6-phosphate isomerase;	map00010; map00030; map00500	Glycolysis / Gluconeogenesis; Pentose phosphate pathway; Starch and sucrose metabolism	rcp	rsk	rpa	rru	cau	blo	lca	lac	dal	dat	bad	abn	aci	vco	sab	bbr
		x	C00327	L-Citrulline;	C03406	N-(L-Arginino)succinate;	6.3.4.5	argininosuccinate synthase;	map00330	Arginine and proline metabolism	rcp	rsk	rpa	rru	cau	blo	lca		dal	dat	bad	abn	aci	vco	sab	bbr
		x	C04619	(3R)-3-Hydroxydecanoyl-[acyl-carrier protein];	C05754	trans-Dec-2-enoyl-[acp];	4.2.1.-	<Lyases; Carbon-oxygen lyases; Hydro-lyases>	map00061	Fatty acid biosynthesis	rcp	rsk	rpa	rru	cau		lca		dal			abn	aci	vco	sab	bbr
		x	C05751	trans-Oct-2-enoyl-[acp];	C05752	Octanoyl-[acp];	1.3.1.9	enoyl-[acyl-carrier-protein] reductase (NADH);	map00061	Fatty acid biosynthesis	rcp	rsk	rpa	rru	cau							abn	aci		sab	bbr
		x	C01209	Malonyl-[acyl-carrier protein]	C05762	3-Oxohexadecanoyl-[acp];	2.3.1.-	<Transferases; Acyltransferases; Transferring groups other than amino-acyl groups>	map00061	Fatty acid biosynthesis	rcp	rsk	rpa	rru	cau	blo	lca	lac	dal	dat	bad	abn	aci	vco	sab	bbr
		x	C00117	D-Ribose 5-phosphate;	C00118	D-Glyceraldehyde 3-phosphate;	2.2.1.1	transketolase;	map00030; map00710	Pentose phosphate pathway; Carbon fixation in photosynthetic organisms	rcp	rsk	rpa	rru	cau	blo		lac	dal	dat	bad	abn	aci	vco	sab	bbr
		x	C00117	D-Ribose 5-phosphate;	C00119	5-Phospho-alpha-D-ribose 1-diphosphate;	2.7.6.1	ribose-phosphate diphosphokinase;	map00030; map00230	Pentose phosphate pathway; Purine metabolism	rcp	rsk	rpa	rru	cau	blo	lca	lac	dal	dat	bad	abn	aci	vco	sab	bbr
		x	C00119	5-Phospho-alpha-D-ribose 1-diphosphate;	C03090	5-Phosphoribosylamine;	2.4.2.14	amidophosphoribosyltransferase;	map00230	Purine metabolism	rcp	rsk	rpa	rru	cau	blo	lca	lac	dal	dat	bad	abn	aci	vco	sab	bbr
		x	C00119	5-Phospho-alpha-D-ribose 1-diphosphate;	C02739	1-(5-Phospho-D-ribosyl)-ATP;	2.4.2.17	ATP phosphoribosyltransferase;	map00340	Histidine metabolism	rcp	rsk	rpa	rru	cau	blo	lca		dal	dat	bad	abn	aci	vco	sab	bbr
		x	C03090	5-Phosphoribosylamine;	C03838	5'-Phosphoribosylglycinamide;	6.3.4.13	phosphoribosylamine---glycine ligase;	map00230	Purine metabolism	rcp	rsk	rpa	rru	cau	blo	lca	lac	dal	dat	bad	abn	aci	vco	sab	bbr
		x	C02504	(2S)-2-Isopropylmalate;	C04411	(2R,3S)-3-Isopropylmalate;	4.2.1.33	3-isopropylmalate dehydratase;	map00290	Valine, leucine and isoleucine biosynthesis	rcp	rsk	rpa	rru	cau	blo			dal	dat	bad	abn	aci	vco	sab	bbr
		x	C04236	(2S)-2-Isopropyl-3-oxosuccinate;	C04411	(2R,3S)-3-Isopropylmalate;	1.1.1.85	3-isopropylmalate dehydrogenase;	map00290	Valine, leucine and isoleucine biosynthesis	rcp	rsk	rpa	rru	cau	blo			dal	dat	bad	abn	aci	vco	sab	bbr
		x	C00141	3-Methyl-2-oxobutanoic acid;	C00966	2-Dehydropantoate	2.1.2.11	3-methyl-2-oxobutanoate hydroxymethyltransferase;	map00770	Pantothenate and CoA biosynthesis	rcp	rsk	rpa	rru	cau				dal	dat		abn	aci	vco	sab	bbr
		x	C00037	Glycine;	C05519	L-Allothreonine;	4.1.2.5	threonine aldolase;	map00260	Glycine, serine and threonine metabolism	rcp	rsk	rpa	rru	cau	blo				dat	bad			vco	sab	bbr
		x	C05746	3-Oxohexanoyl-[acp];	C05747	(R)-3-Hydroxyhexanoyl-[acp];	2.3.1.-	<Transferases; Acyltransferases; Transferring groups other than amino-acyl groups>	map00061	Fatty acid biosynthesis	rcp	rsk	rpa	rru	cau	blo	lca	lac	dal	dat	bad	abn	aci	vco	sab	bbr
		x	C00037	Glycine;	C00065	L-Serine;	2.1.2.1	glycine hydroxymethyltransferase;	map00260; map00460; map00680	Glycine, serine and threonine metabolism; Cyanoamino acid metabolism; Methane metabolism	rcp	rsk	rpa	rru	cau	blo	lca	lac	dal	dat	bad	abn	aci	vco	sab	bbr
		x	C00065	L-Serine;	C00979	O-Acetyl-L-serine;	2.3.1.30	serine O-acetyltransferase;	map00270; map00920	Cysteine and methionine metabolism; Sulfur metabolism	rcp	rsk	rpa	rru	cau				dal	dat		abn	aci	vco	sab	bbr
		x	C00065	L-Serine;	C00143	5,10-Methylenetetrahydrofolate;	2.1.2.1	glycine hydroxymethyltransferase;	map00260; map00680	Glycine, serine and threonine metabolism; Methane metabolism	rcp	rsk	rpa	rru	cau	blo	lca	lac	dal	dat	bad	abn	aci	vco	sab	bbr
		x	C00143	5,10-Methylenetetrahydrofolate;	C01242	S-Aminomethyldihydrolipoylprotein;	2.1.2.10	aminomethyltransferase;	map00260	Glycine, serine and threonine metabolism	rcp	rsk	rpa	rru	cau					dat				vco	sab	bbr
		x	C00097	L-Cysteine;	C00979	O-Acetyl-L-serine;	2.5.1.47	cysteine synthase;	map00270; map00920	Cysteine and methionine metabolism; Sulfur metabolism	rcp	rsk	rpa	rru	cau		lca	lac	dal	dat		abn	aci	vco	sab	bbr
		x	C00097	L-Cysteine;	C00283	Hydrogen sulfide;	2.5.1.47	cysteine synthase;	map00270; map00920	Cysteine and methionine metabolism; Sulfur metabolism	rcp	rsk	rpa	rru	cau		lca	lac	dal	dat		abn	aci	vco	sab	bbr
		x	C00097	L-Cysteine;	C00957	Mercaptopyruvate;	2.6.1.1	aspartate transaminase;	map00270	Cysteine and methionine metabolism	rcp	rsk	rpa	rru	cau	blo			dal	dat	bad	abn	aci	vco		bbr
		x	C00094	Sulfite;	C00283	Hydrogen sulfide;	1.8.1.2	sulfite reductase (NADPH);	map00920	Sulfur metabolism	rcp	rsk	rpa		cau							abn	aci	vco	sab	bbr
		x	C04619	(3R)-3-Hydroxydecanoyl-[acyl-carrier protein];	C05753	3-Oxodecanoyl-[acp];	1.1.1.100	3-oxoacyl-[acyl-carrier-protein] reductase;	map00061	Fatty acid biosynthesis	rcp	rsk	rpa	rru	cau	blo	lca	lac	dal	dat		abn	aci	vco	sab	bbr
		x	C00022	Pyruvate;	C00024	Acetyl-CoA;	1.2.4.1	pyruvate dehydrogenase (acetyl-transferring);	map00010; map00020; map00290; map00620; map00650	Glycolysis / Gluconeogenesis; Citrate cycle (TCA cycle); Valine, leucine and isoleucine biosynthesis; Pyruvate metabolism; Butanoate metabolism	rcp	rsk	rpa	rru	cau		lca			dat		abn	aci	vco	sab	bbr
		x	C00025	L-Glutamate;	C03287	L-Glutamyl 5-phosphate;	2.7.2.11	glutamate 5-kinase;	map00330	Arginine and proline metabolism	rcp	rsk	rpa	rru	cau	blo	lca		dal	dat	bad	abn	aci	vco		bbr
		x	C01165	L-Glutamate 5-semialdehyde;	C03287	L-Glutamyl 5-phosphate;	1.2.1.41	glutamate-5-semialdehyde dehydrogenase;	map00330	Arginine and proline metabolism	rcp	rsk	rpa	rru	cau	blo	lca		dal	dat	bad	abn	aci	vco		bbr
		x	C05223	Dodecanoyl-[acyl-carrier protein];	C05758	trans-Dodec-2-enoyl-[acp];	1.3.1.9	enoyl-[acyl-carrier-protein] reductase (NADH);	map00061	Fatty acid biosynthesis	rcp	rsk	rpa	rru	cau							abn	aci		sab	bbr
		x	C00077	L-Ornithine;	C00437	N-Acetylornithine;	2.3.1.35	glutamate N-acetyltransferase;	map00330	Arginine and proline metabolism	rcp	rsk	rpa	rru	cau	blo			dal	dat	bad	abn	aci		sab	bbr
		x	C00437	N-Acetylornithine;	C01250	N-Acetyl-L-glutamate 5-semialdehyde;	2.6.1.11	acetylornithine transaminase;	map00330	Arginine and proline metabolism	rcp	rsk	rpa	rru	cau	blo			dal	dat	bad	abn	aci	vco	sab	bbr
		x	C00025	L-Glutamate;	C03912	(S)-1-Pyrroline-5-carboxylate;	1.5.1.12	1-pyrroline-5-carboxylate dehydrogenase;	map00250; map00330	Alanine, aspartate and glutamate metabolism; Arginine and proline metabolism	rcp	rsk	rpa	rru	cau				dal	dat		abn	aci	vco	sab	bbr
		x	C00148	L-Proline;	C03912	(S)-1-Pyrroline-5-carboxylate;	1.5.1.2	pyrroline-5-carboxylate reductase;	map00330	Arginine and proline metabolism	rcp	rsk	rpa	rru	cau	blo	lca	lac	dal	dat	bad	abn	aci	vco	sab	bbr
		x	C00074	Phosphoenolpyruvate;	C04691	2-Dehydro-3-deoxy-D-arabino-heptonate 7-phosphate;	2.5.1.54	3-deoxy-7-phosphoheptulonate synthase;	map00400	Phenylalanine, tyrosine and tryptophan biosynthesis	rcp	rsk	rpa	rru	cau	blo			dal	dat	bad	abn	aci	vco	sab	bbr
		x	C05345	beta-D-Fructose 6-phosphate	C05378	beta-D-Fructose 1,6-bisphosphate	3.1.3.11	fructose-bisphosphatase;	map00010; map00030; map00051	Glycolysis / Gluconeogenesis; Pentose phosphate pathway; Fructose and mannose metabolism	rcp	rsk	rpa	rru	cau		lca			dat		abn	aci	vco	sab	bbr
		x	C00025	L-Glutamate;	C00026	2-Oxoglutarate;	1.4.1.13	glutamate synthase (NADPH);	map00250	Alanine, aspartate and glutamate metabolism	rcp	rsk	rpa	rru	cau	blo	lca		dal	dat	bad	abn	aci	vco	sab	bbr
		x	C03340	L-2,3-Dihydrodipicolinate;	C03972	2,3,4,5-Tetrahydrodipicolinate;	1.3.1.26	dihydrodipicolinate reductase;	map00300	Lysine biosynthesis	rcp	rsk	rpa	rru	cau	blo	lca	lac	dal	dat	bad	abn	aci	vco	sab	bbr
		x	C04619	(3R)-3-Hydroxydecanoyl-[acyl-carrier protein];	C05754	trans-Dec-2-enoyl-[acp];	2.3.1.-	<Transferases; Acyltransferases; Transferring groups other than amino-acyl groups>	map00061	Fatty acid biosynthesis	rcp	rsk	rpa	rru	cau	blo	lca	lac	dal	dat	bad	abn	aci	vco	sab	bbr
		x	C00119	5-Phospho-alpha-D-ribose 1-diphosphate;	C01103	Orotidine 5'-phosphate;	2.4.2.10	orotate phosphoribosyltransferase;	map00240	Pyrimidine metabolism	rcp	rsk	rpa	rru	cau	blo	lca	lac	dal	dat	bad	abn	aci	vco	sab	bbr
		x	C00105	UMP;	C01103	Orotidine 5'-phosphate;	4.1.1.23	orotidine-5'-phosphate decarboxylase;	map00240	Pyrimidine metabolism	rcp	rsk	rpa	rru	cau	blo	lca	lac	dal	dat	bad	abn	aci	vco	sab	bbr
		x	C00015	UDP;	C00105	UMP;	2.7.4.14	cytidylate kinase;	map00240	Pyrimidine metabolism	rcp	rsk	rpa	rru	cau		lca	lac	dal	dat		abn	aci	vco	sab	bbr
		x	C00015	UDP;	C00075	UTP;	2.7.4.6	nucleoside-diphosphate kinase;	map00240	Pyrimidine metabolism	rcp	rsk	rpa	rru	cau		lca		dal	dat		abn	aci	vco	sab	bbr
		x	C00063	CTP;	C00075	UTP;	6.3.4.2	CTP synthase;	map00240	Pyrimidine metabolism	rcp	rsk	rpa	rru	cau	blo	lca	lac	dal	dat	bad	abn	aci	vco	sab	bbr
		x	C00063	CTP;	C00112	CDP;	2.7.4.6	nucleoside-diphosphate kinase;	map00240	Pyrimidine metabolism	rcp	rsk	rpa	rru	cau		lca		dal	dat		abn	aci	vco	sab	bbr
		x	C00055	CMP;	C00112	CDP;	2.7.4.14	cytidylate kinase;	map00240	Pyrimidine metabolism	rcp	rsk	rpa	rru	cau		lca	lac	dal	dat		abn	aci	vco	sab	bbr
		x	C00046	RNA;	C00063	CTP;	2.7.7.6	DNA-directed RNA polymerase;	map00240	Pyrimidine metabolism	rcp	rsk	rpa	rru	cau	blo	lca	lac	dal	dat	bad	abn	aci	vco	sab	bbr
		x	C00044	GTP;	C00046	RNA;	2.7.7.6	DNA-directed RNA polymerase;	map00230	Purine metabolism	rcp	rsk	rpa	rru	cau	blo	lca	lac	dal	dat	bad	abn	aci	vco	sab	bbr
		x	C00044	GTP;	C01304	2,5-Diamino-6-(5'-phosphoribosylamino)-4-pyrimidineone	3.5.4.25	GTP cyclohydrolase II;	map00740	Riboflavin metabolism	rcp	rsk	rpa	rru	cau				dal	dat		abn	aci	vco	sab	bbr
		x	C00002	ATP;	C00046	RNA;	2.7.7.6	DNA-directed RNA polymerase;	map00230	Purine metabolism	rcp	rsk	rpa	rru	cau	blo	lca	lac	dal	dat	bad	abn	aci	vco	sab	bbr
		x	C00035	GDP;	C00044	GTP;	2.7.4.6	nucleoside-diphosphate kinase;	map00230	Purine metabolism	rcp	rsk	rpa	rru	cau		lca		dal	dat		abn	aci	vco	sab	bbr
		x	C00035	GDP;	C00361	dGDP;	1.17.4.1	ribonucleoside-diphosphate reductase;	map00230	Purine metabolism	rcp	rsk	rpa	rru	cau	blo	lca	lac	dal	dat		abn	aci	vco	sab	bbr
		x	C00286	dGTP;	C00361	dGDP;	2.7.1.40	pyruvate kinase;	map00230	Purine metabolism	rcp	rsk	rpa	rru	cau	blo	lca	lac	dal	dat	bad			vco	sab	bbr
		x	C00035	GDP;	C00144	GMP;	2.7.4.8	guanylate kinase;	map00230	Purine metabolism	rcp	rsk	rpa	rru	cau	blo	lca	lac	dal	dat	bad	abn	aci	vco	sab	bbr
		x	C00144	GMP;	C00242	Guanine;	2.4.2.22	xanthine phosphoribosyltransferase;	map00230	Purine metabolism	rcp	rsk	rpa	rru	cau	blo	lca	lac		dat	bad	abn	aci	vco	sab
		x	C00144	GMP;	C00242	Guanine;	2.4.2.7	adenine phosphoribosyltransferase;	map00230	Purine metabolism	rcp	rsk	rpa	rru	cau	blo	lca	lac		dat	bad			vco	sab	bbr
		x	C00144	GMP;	C00387	Guanosine	3.1.3.5	5'-nucleotidase;	map00230	Purine metabolism	rcp	rsk	rpa	rru	cau				dal			abn	aci	vco	sab	bbr
		x	C00286	dGTP;	C00361	dGDP;	2.7.4.6	nucleoside-diphosphate kinase;	map00230	Purine metabolism	rcp	rsk	rpa	rru	cau		lca		dal	dat		abn	aci	vco	sab	bbr
		x	C00039	DNA;	C00286	dGTP;	2.7.7.7	DNA-directed DNA polymerase;	map00230	Purine metabolism	rcp	rsk	rpa	rru	cau	blo	lca	lac	dal	dat	bad	abn	aci	vco	sab	bbr
		x	C00039	DNA;	C00458	dCTP;	2.7.7.7	DNA-directed DNA polymerase;	map00240	Pyrimidine metabolism	rcp	rsk	rpa	rru	cau	blo	lca	lac	dal	dat	bad	abn	aci	vco	sab	bbr
		x	C00458	dCTP;	C00460	dUTP;	3.5.4.13	dCTP deaminase;	map00240	Pyrimidine metabolism	rcp	rsk	rpa	rru	cau	blo					bad	abn	aci			bbr
		x	C00365	dUMP;	C00460	dUTP;	3.6.1.19	nucleoside-triphosphate diphosphatase;	map00240	Pyrimidine metabolism	rcp	rsk	rpa	rru	cau	blo						abn	aci	vco
		x	C00365	dUMP;	C01346	dUDP;	2.7.4.9	dTMP kinase;	map00240	Pyrimidine metabolism	rcp	rsk	rpa	rru	cau	blo	lca	lac	dal	dat	bad	abn	aci	vco	sab	bbr
		x	C00458	dCTP;	C00705	dCDP;	2.7.4.6	nucleoside-diphosphate kinase;	map00240	Pyrimidine metabolism	rcp	rsk	rpa	rru	cau		lca		dal	dat		abn	aci	vco	sab	bbr
		x	C00239	dCMP;	C00705	dCDP;	2.7.4.14	cytidylate kinase;	map00240	Pyrimidine metabolism	rcp	rsk	rpa	rru	cau		lca	lac	dal	dat		abn	aci	vco	sab	bbr
		x	C00039	DNA;	C00459	dTTP;	2.7.7.7	DNA-directed DNA polymerase;	map00240	Pyrimidine metabolism	rcp	rsk	rpa	rru	cau	blo	lca	lac	dal	dat	bad	abn	aci	vco	sab	bbr
		x	C00363	dTDP;	C00459	dTTP;	2.7.4.6	nucleoside-diphosphate kinase;	map00240	Pyrimidine metabolism	rcp	rsk	rpa	rru	cau		lca		dal	dat		abn	aci	vco	sab	bbr
		x	C00363	dTDP;	C00364	dTMP;	2.7.4.9	dTMP kinase;	map00240	Pyrimidine metabolism	rcp	rsk	rpa	rru	cau	blo	lca	lac	dal	dat	bad	abn	aci	vco	sab	bbr
		x	C00460	dUTP;	C01346	dUDP;	2.7.4.6	nucleoside-diphosphate kinase;	map00240	Pyrimidine metabolism	rcp	rsk	rpa	rru	cau		lca		dal	dat		abn	aci	vco	sab	bbr
		x	C00039	DNA;	C00131	dATP;	2.7.7.7	DNA-directed DNA polymerase;	map00230	Purine metabolism	rcp	rsk	rpa	rru	cau	blo	lca	lac	dal	dat	bad	abn	aci	vco	sab	bbr
		x	C00131	dATP;	C00206	dADP;	2.7.1.40	pyruvate kinase;	map00230	Purine metabolism	rcp	rsk	rpa	rru	cau	blo	lca	lac	dal	dat	bad			vco	sab	bbr
		x	C00206	dADP;	C00360	dAMP;	2.7.4.3	adenylate kinase;	map00230	Purine metabolism	rcp	rsk	rpa	rru	cau	blo	lca	lac	dal	dat	bad	abn	aci	vco	sab	bbr
		x	C00008	ADP;	C00206	dADP;	1.17.4.1	ribonucleoside-diphosphate reductase;	map00230	Purine metabolism	rcp	rsk	rpa	rru	cau	blo	lca	lac	dal	dat		abn	aci	vco	sab	bbr
		x	C00360	dAMP;	C00559	Deoxyadenosine;	3.1.3.5	5'-nucleotidase;	map00230	Purine metabolism	rcp	rsk	rpa	rru	cau				dal			abn	aci	vco	sab	bbr
		x	C00263	L-Homoserine;	C00441	L-Aspartate 4-semialdehyde;	1.1.1.3	homoserine dehydrogenase;	map00260; map00270; map00300	Glycine, serine and threonine metabolism; Cysteine and methionine metabolism; Lysine biosynthesis	rcp	rsk	rpa	rru	cau	blo	lca	lac	dal	dat	bad	abn	aci	vco	sab	bbr
		x	C04633	(3R)-3-Hydroxypalmitoyl-[acyl-carrier protein];	C05762	3-Oxohexadecanoyl-[acp];	1.1.1.100	3-oxoacyl-[acyl-carrier-protein] reductase;	map00061	Fatty acid biosynthesis	rcp	rsk	rpa	rru	cau	blo	lca	lac	dal	dat		abn	aci	vco	sab	bbr
		x	C00122	Fumarate;	C03406	N-(L-Arginino)succinate;	4.3.2.1	argininosuccinate lyase;	map00250; map00330	Alanine, aspartate and glutamate metabolism; Arginine and proline metabolism	rcp	rsk	rpa	rru	cau	blo	lca		dal	dat	bad	abn	aci	vco	sab	bbr
		x	C00361	dGDP;	C00362	dGMP;	2.7.4.8	guanylate kinase;	map00230	Purine metabolism	rcp	rsk	rpa	rru	cau	blo	lca	lac	dal	dat	bad	abn	aci	vco	sab	bbr
		x	C00330	Deoxyguanosine;	C00362	dGMP;	3.1.3.5	5'-nucleotidase;	map00230	Purine metabolism	rcp	rsk	rpa	rru	cau				dal			abn	aci	vco	sab	bbr
		x	C00025	L-Glutamate;	C02987	L-Glutamyl-tRNA(Glu)	6.1.1.17	glutamate---tRNA ligase;	map00860; map00970	Porphyrin and chlorophyll metabolism; Aminoacyl-tRNA biosynthesis	rcp	rsk	rpa	rru	cau	blo			dal	dat	bad	abn	aci	vco		bbr
		x	C05756	3-Oxododecanoyl-[acp];	C05757	(R)-3-Hydroxydodecanoyl-[acp];	1.1.1.100	3-oxoacyl-[acyl-carrier-protein] reductase;	map00061	Fatty acid biosynthesis	rcp	rsk	rpa	rru	cau	blo	lca	lac	dal	dat		abn	aci	vco	sab	bbr
		x	C04618	(3R)-3-Hydroxybutanoyl-[acyl-carrier protein];	C05744	Acetoacetyl-[acp];	2.3.1.-	<Transferases; Acyltransferases; Transferring groups other than amino-acyl groups>	map00061	Fatty acid biosynthesis	rcp	rsk	rpa	rru	cau	blo	lca	lac	dal	dat	bad	abn	aci	vco	sab	bbr
		x	C04246	But-2-enoyl-[acyl-carrier protein]	C04618	(3R)-3-Hydroxybutanoyl-[acyl-carrier protein];	2.3.1.-	<Transferases; Acyltransferases; Transferring groups other than amino-acyl groups>	map00061	Fatty acid biosynthesis	rcp	rsk	rpa	rru	cau	blo	lca	lac	dal	dat	bad	abn	aci	vco	sab	bbr
		x	C04246	But-2-enoyl-[acyl-carrier protein]	C05745	Butyryl-[acp];	2.3.1.-	<Transferases; Acyltransferases; Transferring groups other than amino-acyl groups>	map00061	Fatty acid biosynthesis	rcp	rsk	rpa	rru	cau	blo	lca	lac	dal	dat	bad	abn	aci	vco	sab	bbr
		x	C04246	But-2-enoyl-[acyl-carrier protein]	C05745	Butyryl-[acp];	1.3.1.9	enoyl-[acyl-carrier-protein] reductase (NADH);	map00061	Fatty acid biosynthesis	rcp	rsk	rpa	rru	cau							abn	aci		sab	bbr
		x	C04246	But-2-enoyl-[acyl-carrier protein]	C04618	(3R)-3-Hydroxybutanoyl-[acyl-carrier protein];	4.2.1.-	<Lyases; Carbon-oxygen lyases; Hydro-lyases>	map00061	Fatty acid biosynthesis	rcp	rsk	rpa	rru	cau		lca		dal			abn	aci	vco	sab	bbr
		x	C16237	Protein N6-(lipoyl)lysine	C16239	Lipoyl-[acp];	2.3.1.181	lipoyl(octanoyl) transferase;	map00785	Lipoic acid metabolism	rcp	rsk	rpa	rru	cau					dat		abn	aci	vco		bbr
		x	C16236	Protein N6-(octanoyl)lysine	C16237	Protein N6-(lipoyl)lysine	2.8.1.8	lipoyl synthase;	map00785	Lipoic acid metabolism	rcp	rsk	rpa	rru	cau					dat		abn	aci	vco	sab	bbr
		x	C00332	Acetoacetyl-CoA;	C01144	(S)-3-Hydroxybutanoyl-CoA;	1.1.1.35	3-hydroxyacyl-CoA dehydrogenase;	map00071; map00310; map00380; map00632; map00650	Fatty acid metabolism; Lysine degradation; Tryptophan metabolism; Benzoate degradation via CoA ligation; Butanoate metabolism	rcp	rsk	rpa	rru	cau				dal	dat		abn	aci	vco	sab	bbr
		x	C00877	Crotonoyl-CoA;	C01144	(S)-3-Hydroxybutanoyl-CoA;	4.2.1.17	enoyl-CoA hydratase;	map00071; map00310; map00380; map00632; map00650	Fatty acid metabolism; Lysine degradation; Tryptophan metabolism; Benzoate degradation via CoA ligation; Butanoate metabolism	rcp	rsk	rpa	rru	cau				dal	dat		abn	aci	vco		bbr
		x	C00527	Glutaryl-CoA	C00877	Crotonoyl-CoA;	1.3.99.7	glutaryl-CoA dehydrogenase;	map00071; map00310; map00380; map00632	Fatty acid metabolism; Lysine degradation; Tryptophan metabolism; Benzoate degradation via CoA ligation	rcp	rsk	rpa	rru	cau							abn	aci			bbr
		x	C00527	Glutaryl-CoA	C06157	[Dihydrolipoyllysine-residue succinyltransferase]	2.3.1.61	dihydrolipoyllysine-residue succinyltransferase;	map00310	Lysine degradation	rcp	rsk	rpa	rru	cau							abn	aci	vco	sab	bbr
		x	C00322	2-Oxoadipate;	C06157	[Dihydrolipoyllysine-residue succinyltransferase]	1.2.4.2	oxoglutarate dehydrogenase (succinyl-transferring);	map00310	Lysine degradation	rcp	rsk	rpa	rru	cau							abn	aci	vco	sab	bbr
		x	C00131	dATP;	C00206	dADP;	2.7.4.6	nucleoside-diphosphate kinase;	map00230	Purine metabolism	rcp	rsk	rpa	rru	cau		lca		dal	dat		abn	aci	vco	sab	bbr
		x	C00097	L-Cysteine;	C00979	O-Acetyl-L-serine;	2.5.1.49	O-acetylhomoserine aminocarboxypropyltransferase;	map00270	Cysteine and methionine metabolism	rcp	rsk	rpa	rru	cau	blo					bad	abn	aci			bbr
		x	C00352	D-Glucosamine 6-phosphate;	C05345	beta-D-Fructose 6-phosphate	3.5.1.-	<Hydrolases; Acting on carbon-nitrogen bonds, other than peptide bonds; In linear amides>	map00520	Amino sugar and nucleotide sugar metabolism	rcp	rsk	rpa	rru	cau	blo	lca	lac	dal	dat	bad	abn	aci	vco	sab	bbr
		x	C05745	Butyryl-[acp];	C05746	3-Oxohexanoyl-[acp];	2.3.1.179	beta-ketoacyl-acyl-carrier-protein synthase II;	map00061	Fatty acid biosynthesis	rcp	rsk	rpa	rru	cau		lca		dal				aci	vco	sab	bbr
		x	C01268	5-Amino-6-(5'-phosphoribosylamino)uracil;	C01304	2,5-Diamino-6-(5'-phosphoribosylamino)-4-pyrimidineone	3.5.4.26	diaminohydroxyphosphoribosylaminopyrimidine deaminase	map00740	Riboflavin metabolism	rcp	rsk	rpa	rru	cau				dal	dat	bad	abn	aci	vco	sab	bbr
		x	C01268	5-Amino-6-(5'-phosphoribosylamino)uracil;	C04454	5-Amino-6-(5'-phosphoribitylamino)uracil;	1.1.1.193	5-amino-6-(5-phosphoribosylamino)uracil reductase;	map00740	Riboflavin metabolism	rcp	rsk	rpa	rru	cau				dal	dat	bad	abn	aci	vco	sab	bbr
		x	C00944	3-Dehydroquinate;	C02637	3-Dehydroshikimate	4.2.1.10	3-dehydroquinate dehydratase;	map00400	Phenylalanine, tyrosine and tryptophan biosynthesis	rcp	rsk	rpa	rru	cau	blo			dal	dat	bad	abn	aci	vco	sab	bbr
		x	C00493	Shikimate;	C02637	3-Dehydroshikimate	1.1.1.25	shikimate dehydrogenase;	map00400	Phenylalanine, tyrosine and tryptophan biosynthesis	rcp	rsk	rpa	rru	cau	blo	lca		dal	dat	bad	abn	aci	vco	sab	bbr
		x	C00493	Shikimate;	C03175	Shikimate 3-phosphate;	2.7.1.71	shikimate kinase;	map00400	Phenylalanine, tyrosine and tryptophan biosynthesis	rcp	rsk	rpa	rru	cau	blo			dal	dat		abn	aci	vco	sab	bbr
		x	C01269	5-O-(1-Carboxyvinyl)-3-phosphoshikimate;	C03175	Shikimate 3-phosphate;	2.5.1.19	3-phosphoshikimate 1-carboxyvinyltransferase;	map00400	Phenylalanine, tyrosine and tryptophan biosynthesis	rcp	rsk	rpa	rru	cau	blo			dal	dat	bad		aci	vco	sab	bbr
		x	C00251	Chorismate;	C01269	5-O-(1-Carboxyvinyl)-3-phosphoshikimate;	4.2.3.5	chorismate synthase;	map00400	Phenylalanine, tyrosine and tryptophan biosynthesis	rcp	rsk	rpa	rru	cau	blo			dal	dat	bad	abn	aci	vco	sab	bbr
		x	C00108	Anthranilate;	C00251	Chorismate;	4.1.3.27	anthranilate synthase;	map00400	Phenylalanine, tyrosine and tryptophan biosynthesis	rcp	rsk	rpa	rru	cau	blo			dal	dat	bad	abn	aci	vco	sab	bbr
		x	C00108	Anthranilate;	C04302	N-(5-Phospho-D-ribosyl)anthranilate;	2.4.2.18	anthranilate phosphoribosyltransferase;	map00400	Phenylalanine, tyrosine and tryptophan biosynthesis	rcp	rsk	rpa	rru	cau	blo	lca		dal	dat	bad	abn	aci	vco	sab	bbr
		x	C05752	Octanoyl-[acp];	C05753	3-Oxodecanoyl-[acp];	2.3.1.-	<Transferases; Acyltransferases; Transferring groups other than amino-acyl groups>	map00061	Fatty acid biosynthesis	rcp	rsk	rpa	rru	cau	blo	lca	lac	dal	dat	bad	abn	aci	vco	sab	bbr
		x	C00144	GMP;	C00655	Xanthosine 5'-phosphate;	6.3.5.2	GMP synthase (glutamine-hydrolysing);	map00230	Purine metabolism	rcp	rsk	rpa	rru	cau	blo	lca	lac	dal	dat	bad	abn	aci	vco	sab	bbr
		x	C00130	IMP;	C00655	Xanthosine 5'-phosphate;	1.1.1.205	IMP dehydrogenase;	map00230	Purine metabolism	rcp	rsk	rpa	rru	cau	blo	lca	lac	dal	dat	bad	abn	aci	vco	sab	bbr
		x	C00130	IMP;	C04734	1-(5'-Phosphoribosyl)-5-formamido-4-imidazolecarboxamide;	3.5.4.10	IMP cyclohydrolase;	map00230	Purine metabolism	rcp	rsk	rpa	rru	cau	blo	lca	lac	dal	dat	bad	abn	aci	vco	sab	bbr
		x	C04677	1-(5'-Phosphoribosyl)-5-amino-4-imidazolecarboxamide;	C04734	1-(5'-Phosphoribosyl)-5-formamido-4-imidazolecarboxamide;	6.3.4.-	<Ligases; Forming carbon-nitrogen bonds; Other carbon--nitrogen ligases>	map00230	Purine metabolism	rcp	rsk	rpa	rru	cau	blo	lca	lac	dal	dat		abn	aci	vco	sab	bbr
		x	C04677	1-(5'-Phosphoribosyl)-5-amino-4-imidazolecarboxamide;	C04823	1-(5'-Phosphoribosyl)-5-amino-4-(N-succinocarboxamide)-imidazole;	4.3.2.2	adenylosuccinate lyase;	map00230	Purine metabolism	rcp	rsk	rpa	rru	cau	blo	lca	lac	dal	dat	bad	abn	aci	vco	sab	bbr
		x	C04751	1-(5-Phospho-D-ribosyl)-5-amino-4-imidazolecarboxylate;	C04823	1-(5'-Phosphoribosyl)-5-amino-4-(N-succinocarboxamide)-imidazole;	6.3.2.6	phosphoribosylaminoimidazolesuccinocarboxamide synthase;	map00230	Purine metabolism	rcp	rsk	rpa	rru	cau	blo	lca	lac	dal	dat	bad	abn	aci	vco	sab	bbr
		x	C04751	1-(5-Phospho-D-ribosyl)-5-amino-4-imidazolecarboxylate;	C15667	5-Carboxyamino-1-(5-phospho-D-ribosyl)imidazole	5.4.99.18	5-(carboxyamino)imidazole ribonucleotide mutase;	map00230	Purine metabolism	rcp	rsk	rpa	rru	cau	blo	lca	lac			bad	abn	aci	vco	sab	bbr
		x	C03373	Aminoimidazole ribotide;	C15667	5-Carboxyamino-1-(5-phospho-D-ribosyl)imidazole	6.3.4.18	5-(carboxyamino)imidazole ribonucleotide synthase;	map00230	Purine metabolism	rcp	rsk	rpa	rru	cau	blo	lca	lac			bad	abn	aci	vco	sab	bbr
		x	C03373	Aminoimidazole ribotide;	C04640	2-(Formamido)-N1-(5'-phosphoribosyl)acetamidine;	6.3.3.1	phosphoribosylformylglycinamidine cyclo-ligase;	map00230	Purine metabolism	rcp	rsk	rpa	rru	cau	blo	lca	lac	dal	dat	bad	abn	aci	vco	sab	bbr
		x	C00130	IMP;	C04734	1-(5'-Phosphoribosyl)-5-formamido-4-imidazolecarboxamide;	2.1.2.3	phosphoribosylaminoimidazolecarboxamide formyltransferase;	map00230	Purine metabolism	rcp	rsk	rpa	rru	cau	blo	lca	lac	dal	dat	bad	abn	aci	vco	sab	bbr
		x	C04376	5'-Phosphoribosyl-N-formylglycinamide;	C04640	2-(Formamido)-N1-(5'-phosphoribosyl)acetamidine;	6.3.5.3	phosphoribosylformylglycinamidine synthase;	map00230	Purine metabolism	rcp	rsk	rpa	rru	cau	blo	lca	lac	dal	dat	bad	abn	aci	vco	sab	bbr
		x	C00130	IMP;	C03794	N6-(1,2-Dicarboxyethyl)-AMP;	6.3.4.4	adenylosuccinate synthase;	map00230	Purine metabolism	rcp	rsk	rpa	rru	cau	blo	lca	lac	dal	dat	bad	abn	aci	vco	sab	bbr
		x	C00020	AMP;	C03794	N6-(1,2-Dicarboxyethyl)-AMP;	4.3.2.2	adenylosuccinate lyase;	map00230	Purine metabolism	rcp	rsk	rpa	rru	cau	blo	lca	lac	dal	dat	bad	abn	aci	vco	sab	bbr
		x	C00020	AMP;	C00212	Adenosine	3.1.3.5	5'-nucleotidase;	map00230	Purine metabolism	rcp	rsk	rpa	rru	cau				dal			abn	aci	vco	sab	bbr
		x	C00020	AMP;	C00147	Adenine;	2.4.2.7	adenine phosphoribosyltransferase;	map00230	Purine metabolism	rcp	rsk	rpa	rru	cau	blo	lca	lac		dat	bad			vco	sab	bbr
		x	C04677	1-(5'-Phosphoribosyl)-5-amino-4-imidazolecarboxamide;	C04734	1-(5'-Phosphoribosyl)-5-formamido-4-imidazolecarboxamide;	2.1.2.3	phosphoribosylaminoimidazolecarboxamide formyltransferase;	map00230	Purine metabolism	rcp	rsk	rpa	rru	cau	blo	lca	lac	dal	dat	bad	abn	aci	vco	sab	bbr
		x	C00655	Xanthosine 5'-phosphate;	C01762	Xanthosine	3.1.3.5	5'-nucleotidase;	map00230	Purine metabolism	rcp	rsk	rpa	rru	cau				dal			abn	aci	vco	sab	bbr
		x	C00385	Xanthine	C00655	Xanthosine 5'-phosphate;	2.4.2.22	xanthine phosphoribosyltransferase;	map00230	Purine metabolism	rcp	rsk	rpa	rru	cau	blo	lca	lac		dat	bad	abn	aci	vco	sab
		x	C00046	RNA;	C00075	UTP;	2.7.7.6	DNA-directed RNA polymerase;	map00240	Pyrimidine metabolism	rcp	rsk	rpa	rru	cau	blo	lca	lac	dal	dat	bad	abn	aci	vco	sab	bbr
		x	C05345	beta-D-Fructose 6-phosphate	C05382	Sedoheptulose 7-phosphate;	2.2.1.2	transaldolase;	map00030	Pentose phosphate pathway	rcp	rsk	rpa	rru	cau	blo	lca		dal	dat	bad	abn	aci	vco	sab	bbr
		x	C00279	D-Erythrose 4-phosphate	C05345	beta-D-Fructose 6-phosphate	2.2.1.1	transketolase;	map00030	Pentose phosphate pathway	rcp	rsk	rpa	rru	cau	blo		lac	dal	dat	bad	abn	aci	vco	sab	bbr
		x	C05223	Dodecanoyl-[acyl-carrier protein];	C05758	trans-Dodec-2-enoyl-[acp];	2.3.1.-	<Transferases; Acyltransferases; Transferring groups other than amino-acyl groups>	map00061	Fatty acid biosynthesis	rcp	rsk	rpa	rru	cau	blo	lca	lac	dal	dat	bad	abn	aci	vco	sab	bbr
		x	C00025	L-Glutamate;	C00026	2-Oxoglutarate;	1.4.1.14	glutamate synthase (NADH);	map00250	Alanine, aspartate and glutamate metabolism	rcp	rsk	rpa	rru	cau	blo	lca		dal	dat	bad	abn	aci	vco	sab	bbr
		x	C00074	Phosphoenolpyruvate;	C00631	2-Phospho-D-glycerate;	4.2.1.11	phosphopyruvate hydratase;	map00010	Glycolysis / Gluconeogenesis	rcp	rsk	rpa	rru	cau	blo	lca	lac	dal	dat	bad	abn	aci	vco	sab	bbr
		x	C00002	ATP;	C00008	ADP;	2.7.4.6	nucleoside-diphosphate kinase;	map00230	Purine metabolism	rcp	rsk	rpa	rru	cau		lca		dal	dat		abn	aci	vco	sab	bbr
		x	C00002	ATP;	C00008	ADP;	2.7.1.40	pyruvate kinase;	map00230	Purine metabolism	rcp	rsk	rpa	rru	cau	blo	lca	lac	dal	dat	bad			vco	sab	bbr
		x	C01250	N-Acetyl-L-glutamate 5-semialdehyde;	C04133	N-Acetyl-L-glutamate 5-phosphate;	1.2.1.38	N-acetyl-gamma-glutamyl-phosphate reductase;	map00330	Arginine and proline metabolism	rcp	rsk	rpa	rru	cau	blo			dal	dat	bad	abn	aci	vco		bbr
		x	C00025	L-Glutamate;	C00064	L-Glutamine;	6.3.1.2	glutamate---ammonia ligase;	map00250; map00330; map00910	Alanine, aspartate and glutamate metabolism; Arginine and proline metabolism; Nitrogen metabolism	rcp	rsk	rpa	rru	cau	blo	lca	lac	dal	dat	bad	abn	aci	vco	sab	bbr
		x	C00064	L-Glutamine;	C00169	Carbamoyl phosphate	6.3.5.5	carbamoyl-phosphate synthase (glutamine-hydrolysing);	map00240; map00250	Pyrimidine metabolism; Alanine, aspartate and glutamate metabolism	rcp	rsk	rpa	rru	cau	blo	lca	lac	dal	dat	bad	abn	aci	vco	sab	bbr
		x	C00169	Carbamoyl phosphate	C00438	N-Carbamoyl-L-aspartate	2.1.3.2	aspartate carbamoyltransferase;	map00240; map00250	Pyrimidine metabolism; Alanine, aspartate and glutamate metabolism	rcp	rsk	rpa	rru	cau	blo	lca	lac	dal	dat	bad	abn	aci	vco	sab	bbr
		x	C00337	(S)-Dihydroorotate;	C00438	N-Carbamoyl-L-aspartate	3.5.2.3	dihydroorotase;	map00240	Pyrimidine metabolism	rcp	rsk	rpa	rru	cau	blo	lca	lac	dal	dat	bad	abn	aci	vco	sab	bbr
		x	C00065	L-Serine;	C00078	L-Tryptophan;	4.2.1.20	tryptophan synthase;	map00260	Glycine, serine and threonine metabolism	rcp	rsk	rpa	rru	cau	blo	lca		dal	dat	bad	abn	aci	vco	sab	bbr
		x	C00078	L-Tryptophan;	C03506	Indoleglycerol phosphate;	4.2.1.20	tryptophan synthase;	map00400	Phenylalanine, tyrosine and tryptophan biosynthesis	rcp	rsk	rpa	rru	cau	blo	lca		dal	dat	bad	abn	aci	vco	sab	bbr
		x	C00078	L-Tryptophan;	C00463	Indole;	4.2.1.20	tryptophan synthase;	map00400	Phenylalanine, tyrosine and tryptophan biosynthesis	rcp	rsk	rpa	rru	cau	blo	lca		dal	dat	bad	abn	aci	vco	sab	bbr
		x	C01302	1-(2-Carboxyphenylamino)-1-deoxy-D-ribulose 5-phosphate	C03506	Indoleglycerol phosphate;	4.1.1.48	indole-3-glycerol-phosphate synthase;	map00400	Phenylalanine, tyrosine and tryptophan biosynthesis	rcp	rsk	rpa	rru	cau		lca		dal	dat		abn	aci	vco	sab	bbr
		x	C00463	Indole;	C03506	Indoleglycerol phosphate;	4.2.1.20	tryptophan synthase;	map00400	Phenylalanine, tyrosine and tryptophan biosynthesis	rcp	rsk	rpa	rru	cau	blo	lca		dal	dat	bad	abn	aci	vco	sab	bbr
		x	C00311	Isocitrate;	C00417	cis-Aconitate;	4.2.1.3	aconitate hydratase;	map00020; map00630; map00720	Citrate cycle (TCA cycle); Glyoxylate and dicarboxylate metabolism; Reductive carboxylate cycle (CO2 fixation)	rcp	rsk	rpa	rru	cau	blo			dal	dat	bad	abn	aci	vco	sab	bbr
		x	C00117	D-Ribose 5-phosphate;	C05382	Sedoheptulose 7-phosphate;	2.2.1.1	transketolase;	map00030; map00710	Pentose phosphate pathway; Carbon fixation in photosynthetic organisms	rcp	rsk	rpa	rru	cau	blo		lac	dal	dat	bad	abn	aci	vco	sab	bbr
		x	C00111	Glycerone phosphate;	C00118	D-Glyceraldehyde 3-phosphate;	5.3.1.1	triose-phosphate isomerase;	map00010; map00051; map00562; map00710	Glycolysis / Gluconeogenesis; Fructose and mannose metabolism; Inositol phosphate metabolism; Carbon fixation in photosynthetic organisms	rcp	rsk	rpa	rru	cau	blo	lca	lac	dal	dat	bad	abn	aci	vco	sab	bbr
		x	C05761	Tetradecanoyl-[acp];	C05762	3-Oxohexadecanoyl-[acp];	2.3.1.-	<Transferases; Acyltransferases; Transferring groups other than amino-acyl groups>	map00061	Fatty acid biosynthesis	rcp	rsk	rpa	rru	cau	blo	lca	lac	dal	dat	bad	abn	aci	vco	sab	bbr
		x	C00118	D-Glyceraldehyde 3-phosphate;	C04442	2-Dehydro-3-deoxy-6-phospho-D-gluconate;	4.1.2.-	<Lyases; Carbon-carbon lyases; Aldehyde-lyases>	map00030	Pentose phosphate pathway	rcp	rsk	rpa		cau	blo										bbr
		x	C00008	ADP;	C00020	AMP;	2.7.4.3	adenylate kinase;	map00230	Purine metabolism	rcp	rsk	rpa	rru	cau	blo	lca	lac	dal	dat	bad	abn	aci	vco	sab	bbr
		x	C04619	(3R)-3-Hydroxydecanoyl-[acyl-carrier protein];	C05753	3-Oxodecanoyl-[acp];	2.3.1.-	<Transferases; Acyltransferases; Transferring groups other than amino-acyl groups>	map00061	Fatty acid biosynthesis	rcp	rsk	rpa	rru	cau	blo	lca	lac	dal	dat	bad	abn	aci	vco	sab	bbr
		x	C04454	5-Amino-6-(5'-phosphoribitylamino)uracil;	C04732	5-Amino-6-(1-D-ribitylamino)uracil;	3.1.3.-	<Hydrolases; Acting on ester bonds; Phosphoric monoester hydrolases>	map00740	Riboflavin metabolism	rcp	rsk	rpa	rru	cau		lca	lac	dal	dat		abn	aci	vco	sab	bbr
		x	C04332	6,7-Dimethyl-8-(1-D-ribityl)lumazine	C04732	5-Amino-6-(1-D-ribitylamino)uracil;	2.5.1.-	<Transferases; Transferring alkyl or aryl groups, other than methyl groups; Transferring alkyl or aryl groups, other than methyl groups>	map00740	Riboflavin metabolism	rcp	rsk	rpa	rru	cau	blo	lca		dal	dat	bad	abn	aci	vco	sab	bbr
		x	C00255	Riboflavin;	C04332	6,7-Dimethyl-8-(1-D-ribityl)lumazine	2.5.1.9	riboflavin synthase;	map00740	Riboflavin metabolism	rcp	rsk	rpa	rru	cau				dal	dat		abn	aci	vco	sab	bbr
		x	C00061	FMN;	C00255	Riboflavin;	2.7.1.26	riboflavin kinase;	map00740	Riboflavin metabolism	rcp	rsk	rpa	rru	cau	blo	lca	lac	dal	dat	bad	abn	aci	vco	sab	bbr
		x	C00016	FAD;	C00061	FMN;	2.7.7.2	FAD synthetase;	map00740	Riboflavin metabolism	rcp	rsk	rpa	rru	cau	blo	lca	lac	dal	dat	bad	abn	aci	vco	sab	bbr
		x	C00112	CDP;	C00705	dCDP;	1.17.4.1	ribonucleoside-diphosphate reductase;	map00240	Pyrimidine metabolism	rcp	rsk	rpa	rru	cau	blo	lca	lac	dal	dat		abn	aci	vco	sab	bbr
		x	C00026	2-Oxoglutarate;	C16254	[Dihydrolipoyllysine-residue succinyltransferase]	1.2.4.2	oxoglutarate dehydrogenase (succinyl-transferring);	map00020	Citrate cycle (TCA cycle)	rcp	rsk	rpa	rru	cau							abn	aci	vco	sab	bbr
		x	C00352	D-Glucosamine 6-phosphate;	C05345	beta-D-Fructose 6-phosphate	2.6.1.16	glutamine---fructose-6-phosphate transaminase (isomerizing);	map00520	Amino sugar and nucleotide sugar metabolism	rcp	rsk	rpa	rru	cau	blo	lca	lac	dal	dat	bad	abn	aci	vco	sab	bbr
		x	C00062	L-Arginine;	C03406	N-(L-Arginino)succinate;	4.3.2.1	argininosuccinate lyase;	map00330	Arginine and proline metabolism	rcp	rsk	rpa	rru	cau	blo	lca		dal	dat	bad	abn	aci	vco	sab	bbr
		x	C05752	Octanoyl-[acp];	C16236	Protein N6-(octanoyl)lysine	2.3.1.181	lipoyl(octanoyl) transferase;	map00785	Lipoic acid metabolism	rcp	rsk	rpa	rru	cau					dat		abn	aci	vco		bbr
		x	C04620	(3R)-3-Hydroxyoctanoyl-[acyl-carrier protein];	C05750	3-Oxooctanoyl-[acp];	1.1.1.100	3-oxoacyl-[acyl-carrier-protein] reductase;	map00061	Fatty acid biosynthesis	rcp	rsk	rpa	rru	cau	blo	lca	lac	dal	dat		abn	aci	vco	sab	bbr
		x	C05747	(R)-3-Hydroxyhexanoyl-[acp];	C05748	trans-Hex-2-enoyl-[acp];	4.2.1.-	<Lyases; Carbon-oxygen lyases; Hydro-lyases>	map00061	Fatty acid biosynthesis	rcp	rsk	rpa	rru	cau		lca		dal			abn	aci	vco	sab	bbr
		x	C00295	Orotate;	C00337	(S)-Dihydroorotate;	1.3.3.1	dihydroorotate oxidase;	map00240	Pyrimidine metabolism	rcp	rsk	rpa	rru	cau	blo	lca	lac	dal	dat	bad	abn	aci	vco	sab	bbr
		x	C05223	Dodecanoyl-[acyl-carrier protein];	C05759	3-Oxotetradecanoyl-[acp];	2.3.1.-	<Transferases; Acyltransferases; Transferring groups other than amino-acyl groups>	map00061	Fatty acid biosynthesis	rcp	rsk	rpa	rru	cau	blo	lca	lac	dal	dat	bad	abn	aci	vco	sab	bbr
		x	C00037	Glycine;	C01242	S-Aminomethyldihydrolipoylprotein;	1.4.4.2	glycine dehydrogenase (decarboxylating);	map00260	Glycine, serine and threonine metabolism	rcp	rsk	rpa	rru	cau					dat				vco	sab	bbr
		x	C00249	Hexadecanoic acid;	C05764	Hexadecanoyl-[acp];	2.3.1.-	<Transferases; Acyltransferases; Transferring groups other than amino-acyl groups>	map00061; map01040	Fatty acid biosynthesis; Biosynthesis of unsaturated fatty acids	rcp	rsk	rpa	rru	cau	blo	lca	lac	dal	dat	bad	abn	aci	vco	sab	bbr
		x	C01302	1-(2-Carboxyphenylamino)-1-deoxy-D-ribulose 5-phosphate	C04302	N-(5-Phospho-D-ribosyl)anthranilate;	5.3.1.24	phosphoribosylanthranilate isomerase;	map00400	Phenylalanine, tyrosine and tryptophan biosynthesis	rcp	rsk	rpa	rru	cau		lca		dal	dat		abn	aci	vco	sab	bbr
		x	C00075	UTP;	C00105	UMP;	3.6.1.19	nucleoside-triphosphate diphosphatase;	map00240	Pyrimidine metabolism	rcp	rsk	rpa	rru	cau	blo						abn	aci	vco
		x	C00117	D-Ribose 5-phosphate;	C00199	D-Ribulose 5-phosphate	5.3.1.6	ribose-5-phosphate isomerase;	map00030; map00710	Pentose phosphate pathway; Carbon fixation in photosynthetic organisms	rcp	rsk	rpa	rru	cau	blo	lca	lac	dal	dat	bad	abn	aci	vco	sab	bbr
		x	C00130	IMP;	C00294	Inosine	3.1.3.5	5'-nucleotidase;	map00230	Purine metabolism	rcp	rsk	rpa	rru	cau				dal			abn	aci	vco	sab	bbr
		x	C00295	Orotate;	C01103	Orotidine 5'-phosphate;	2.4.2.10	orotate phosphoribosyltransferase;	map00240	Pyrimidine metabolism	rcp	rsk	rpa	rru	cau	blo	lca	lac	dal	dat	bad	abn	aci	vco	sab	bbr
		x	C05763	trans-Hexadec-2-enoyl-[acp];	C05764	Hexadecanoyl-[acp];	2.3.1.-	<Transferases; Acyltransferases; Transferring groups other than amino-acyl groups>	map00061	Fatty acid biosynthesis	rcp	rsk	rpa	rru	cau	blo	lca	lac	dal	dat	bad	abn	aci	vco	sab	bbr
		x	C00385	Xanthine	C01762	Xanthosine	2.4.2.-	<Transferases; Glycosyltransferases; Pentosyltransferases>	map00230	Purine metabolism	rcp	rsk	rpa	rru	cau	blo	lca		dal	dat	bad	abn	aci	vco	sab	bbr
		x	C03838	5'-Phosphoribosylglycinamide;	C04376	5'-Phosphoribosyl-N-formylglycinamide;	2.1.2.2	phosphoribosylglycinamide formyltransferase;	map00230	Purine metabolism	rcp	rsk	rpa	rru	cau	blo	lca	lac	dal	dat	bad	abn	aci	vco	sab	bbr
		x	C05745	Butyryl-[acp];	C05746	3-Oxohexanoyl-[acp];	2.3.1.-	<Transferases; Acyltransferases; Transferring groups other than amino-acyl groups>	map00061	Fatty acid biosynthesis	rcp	rsk	rpa	rru	cau	blo	lca	lac	dal	dat	bad	abn	aci	vco	sab	bbr
		x	C05761	Tetradecanoyl-[acp];	C05762	3-Oxohexadecanoyl-[acp];	2.3.1.179	beta-ketoacyl-acyl-carrier-protein synthase II;	map00061	Fatty acid biosynthesis	rcp	rsk	rpa	rru	cau		lca		dal				aci	vco	sab	bbr
		x	C00024	Acetyl-CoA;	C00033	Acetate;	6.2.1.1	acetate---CoA ligase;	map00010; map00620; map00720	Glycolysis / Gluconeogenesis; Pyruvate metabolism; Reductive carboxylate cycle (CO2 fixation)	rcp	rsk	rpa	rru	cau				dal	dat		abn	aci	vco	sab	bbr
		x	C02739	1-(5-Phospho-D-ribosyl)-ATP;	C02741	Phosphoribosyl-AMP;	3.6.1.31	phosphoribosyl-ATP diphosphatase;	map00340	Histidine metabolism	rcp	rsk	rpa	rru	cau	blo	lca				bad	abn	aci	vco	sab	bbr
		x	C02741	Phosphoribosyl-AMP;	C04896	5-(5-Phospho-D-ribosylaminoformimino)-1-(5-phosphoribosyl)-	3.5.4.19	phosphoribosyl-AMP cyclohydrolase;	map00340	Histidine metabolism	rcp	rsk	rpa	rru	cau	blo	lca		dal	dat	bad	abn	aci	vco	sab	bbr
		x	C04896	5-(5-Phospho-D-ribosylaminoformimino)-1-(5-phosphoribosyl)-	C04916	N-(5'-Phospho-D-1'-ribulosylformimino)-5-amino-1-(5''-phospho-D-	5.3.1.16	1-(5-phosphoribosyl)-5-[(5-	map00340	Histidine metabolism	rcp	rsk	rpa	rru	cau	blo	lca		dal	dat	bad	abn	aci	vco	sab	bbr
		x	C04618	(3R)-3-Hydroxybutanoyl-[acyl-carrier protein];	C05744	Acetoacetyl-[acp];	1.1.1.100	3-oxoacyl-[acyl-carrier-protein] reductase;	map00061	Fatty acid biosynthesis	rcp	rsk	rpa	rru	cau	blo	lca	lac	dal	dat		abn	aci	vco	sab	bbr
Subsystem 16	0.0027472527472527475										rcp	rsk	rpa	rru
		i	C00988	2-Phosphoglycolate;	C01182	D-Ribulose 1,5-bisphosphate	4.1.1.39	ribulose-bisphosphate carboxylase;	map00630	Glyoxylate and dicarboxylate metabolism	rcp	rsk	rpa	rru												bbr
		s	C00022	Pyruvate;	C00074	Phosphoenolpyruvate;	2.7.9.1	pyruvate, phosphate dikinase;	map00620; map00710	Pyruvate metabolism; Carbon fixation in photosynthetic organisms	rcp	rsk	rpa	rru	cau		lca		dal	dat
		x	C00160	Glycolate;	C00988	2-Phosphoglycolate;	3.1.3.18	phosphoglycolate phosphatase;	map00630	Glyoxylate and dicarboxylate metabolism	rcp	rsk	rpa	rru	cau	blo	lca		dal	dat	bad	abn	aci	vco	sab	bbr
		x	C00022	Pyruvate;	C00149	(S)-Malate;	1.1.1.40	malate dehydrogenase (oxaloacetate-decarboxylating) (NADP+);	map00620; map00710	Pyruvate metabolism; Carbon fixation in photosynthetic organisms	rcp	rsk	rpa	rru					dal			abn	aci	vco		bbr
		x	C00197	3-Phospho-D-glycerate;	C01182	D-Ribulose 1,5-bisphosphate	4.1.1.39	ribulose-bisphosphate carboxylase;	map00630; map00710	Glyoxylate and dicarboxylate metabolism; Carbon fixation in photosynthetic organisms	rcp	rsk	rpa	rru												bbr
		x	C00011	CO2;	C00197	3-Phospho-D-glycerate;	4.1.1.39	ribulose-bisphosphate carboxylase;	map00630; map00710	Glyoxylate and dicarboxylate metabolism; Carbon fixation in photosynthetic organisms	rcp	rsk	rpa	rru												bbr
		x	C00197	3-Phospho-D-glycerate;	C01182	D-Ribulose 1,5-bisphosphate	4.1.1.39	ribulose-bisphosphate carboxylase;	map00630; map00710	Glyoxylate and dicarboxylate metabolism; Carbon fixation in photosynthetic organisms	rcp	rsk	rpa	rru												bbr
		x	C00199	D-Ribulose 5-phosphate	C01182	D-Ribulose 1,5-bisphosphate	2.7.1.19	phosphoribulokinase;	map00710	Carbon fixation in photosynthetic organisms	rcp	rsk	rpa	rru	cau									vco
		x	C00199	D-Ribulose 5-phosphate	C00231	D-Xylulose 5-phosphate	5.1.3.1	ribulose-phosphate 3-epimerase;	map00030; map00040; map00710	Pentose phosphate pathway; Pentose and glucuronate interconversions; Carbon fixation in photosynthetic organisms	rcp	rsk	rpa	rru	cau	blo	lca	lac	dal	dat	bad	abn	aci	vco	sab	bbr
		x	C00117	D-Ribose 5-phosphate;	C00199	D-Ribulose 5-phosphate	5.3.1.6	ribose-5-phosphate isomerase;	map00030; map00710	Pentose phosphate pathway; Carbon fixation in photosynthetic organisms	rcp	rsk	rpa	rru	cau	blo	lca	lac	dal	dat	bad	abn	aci	vco	sab	bbr
		x	C00117	D-Ribose 5-phosphate;	C05382	Sedoheptulose 7-phosphate;	2.2.1.1	transketolase;	map00030; map00710	Pentose phosphate pathway; Carbon fixation in photosynthetic organisms	rcp	rsk	rpa	rru	cau	blo		lac	dal	dat	bad	abn	aci	vco	sab	bbr
		x	C00011	CO2;	C00149	(S)-Malate;	1.1.1.40	malate dehydrogenase (oxaloacetate-decarboxylating) (NADP+);	map00710	Carbon fixation in photosynthetic organisms	rcp	rsk	rpa	rru					dal			abn	aci	vco		bbr
		x	C00036	Oxaloacetate;	C00149	(S)-Malate;	1.1.1.37	malate dehydrogenase;	map00020; map00620; map00630; map00710; map00720	Citrate cycle (TCA cycle); Pyruvate metabolism; Glyoxylate and dicarboxylate metabolism; Carbon fixation in photosynthetic organisms; Reductive carboxylate cycle (CO2 fixation)	rcp	rsk	rpa	rru	cau				dal			abn	aci	vco		bbr
		x	C00036	Oxaloacetate;	C00049	L-Aspartate;	2.6.1.1	aspartate transaminase;	map00250; map00710	Alanine, aspartate and glutamate metabolism; Carbon fixation in photosynthetic organisms	rcp	rsk	rpa	rru	cau	blo			dal	dat	bad	abn	aci	vco		bbr
		x	C00011	CO2;	C00058	Formate;	1.2.1.2	formate dehydrogenase;	map00630; map00680	Glyoxylate and dicarboxylate metabolism; Methane metabolism	rcp	rsk	rpa	rru	cau				dal	dat		abn	aci	vco	sab	bbr
		x	C00058	Formate;	C00080	H+;	1.2.1.2	formate dehydrogenase;	map00630; map00680	Glyoxylate and dicarboxylate metabolism; Methane metabolism	rcp	rsk	rpa	rru	cau				dal	dat		abn	aci	vco	sab	bbr
		x	C00197	3-Phospho-D-glycerate;	C00236	3-Phospho-D-glyceroyl phosphate;	2.7.2.3	phosphoglycerate kinase;	map00010; map00710	Glycolysis / Gluconeogenesis; Carbon fixation in photosynthetic organisms	rcp	rsk	rpa	rru	cau	blo	lca	lac	dal	dat	bad	abn	aci	vco	sab	bbr
Subsystem 17	0.0027472527472527475										rcp	rsk	rpa	rru
		i	C06319	Precorrin 6Y;	C06320	Precorrin 6X;	1.3.1.54	precorrin-6A reductase;	map00860	Porphyrin and chlorophyll metabolism	rcp	rsk	rpa	rru
		x	C06319	Precorrin 6Y;	C06408	Precorrin 8X;	1.-.-.-	<Oxidoreductases>	map00860	Porphyrin and chlorophyll metabolism	rcp	rsk	rpa	rru	cau	blo	lca	lac	dal	dat	bad	abn	aci	vco	sab	bbr
		x	C06319	Precorrin 6Y;	C06408	Precorrin 8X;	2.1.1.132	precorrin-6Y C5,15-methyltransferase (decarboxylating);	map00860	Porphyrin and chlorophyll metabolism	rcp	rsk	rpa	rru	cau				dal	dat
		x	C06399	Hydrogenobyrinate;	C06408	Precorrin 8X;	5.4.1.2	precorrin-8X methylmutase;	map00860	Porphyrin and chlorophyll metabolism	rcp	rsk	rpa	rru	cau				dal	dat
		x	C06399	Hydrogenobyrinate;	C06503	Hydrogenobyrinate a,c diamide;	6.3.5.9	hydrogenobyrinic acid a,c-diamide synthase (glutamine-hydrolysing);	map00860	Porphyrin and chlorophyll metabolism	rcp	rsk	rpa	rru	cau				dal	dat
		x	C06503	Hydrogenobyrinate a,c diamide;	C06504	Cob(II)yrinate a,c diamide;	6.6.1.2	cobaltochelatase;	map00860	Porphyrin and chlorophyll metabolism	rcp	rsk	rpa	rru	cau				dal
		x	C05773	Cobyrinate;	C06504	Cob(II)yrinate a,c diamide;	6.3.1.-	<Ligases; Forming carbon-nitrogen bonds; Acid--ammonia (or amine) ligases (amide synthases)>	map00860	Porphyrin and chlorophyll metabolism	rcp	rsk	rpa	rru	cau				dal	dat
		x	C05773	Cobyrinate;	C11545	Cobalt-precorrin 8	5.4.1.2	precorrin-8X methylmutase;	map00860	Porphyrin and chlorophyll metabolism	rcp	rsk	rpa	rru	cau				dal	dat
		x	C11545	Cobalt-precorrin 8	C16244	Cobalt-precorrin 7	1.-.-.-	<Oxidoreductases>	map00860	Porphyrin and chlorophyll metabolism	rcp	rsk	rpa	rru	cau	blo	lca	lac	dal	dat	bad	abn	aci	vco	sab	bbr
		x	C11543	Cobalt-dihydro-precorrin 6;	C16244	Cobalt-precorrin 7	2.1.1.132	precorrin-6Y C5,15-methyltransferase (decarboxylating);	map00860	Porphyrin and chlorophyll metabolism	rcp	rsk	rpa	rru	cau				dal	dat
		x	C11542	Cobalt-precorrin 6;	C11543	Cobalt-dihydro-precorrin 6;	1.3.1.54	precorrin-6A reductase;	map00860	Porphyrin and chlorophyll metabolism	rcp	rsk	rpa	rru
		x	C06320	Precorrin 6X;	C06416	Precorrin 5	2.1.1.152	precorrin-6A synthase (deacetylating);	map00860	Porphyrin and chlorophyll metabolism	rcp	rsk	rpa	rru
		x	C06407	Precorrin 4	C06416	Precorrin 5	2.1.1.133	precorrin-4 C11-methyltransferase;	map00860	Porphyrin and chlorophyll metabolism	rcp	rsk	rpa	rru	cau				dal	dat
		x	C06406	Precorrin 3B	C06407	Precorrin 4	2.1.1.131	precorrin-3B C17-methyltransferase;	map00860	Porphyrin and chlorophyll metabolism	rcp	rsk	rpa	rru	cau				dal
Subsystem 18	0.0027472527472527475										rcp	rsk	rpa		cau
		i	C00103	D-Glucose 1-phosphate;	C00842	dTDP-glucose;	2.7.7.33	glucose-1-phosphate cytidylyltransferase;	map00521; map00523	Streptomycin biosynthesis; Polyketide sugar unit biosynthesis	rcp	rsk	rpa		cau
		x	C00103	D-Glucose 1-phosphate;	C00501	CDP-glucose;	2.7.7.33	glucose-1-phosphate cytidylyltransferase;	map00500; map00520	Starch and sucrose metabolism; Amino sugar and nucleotide sugar metabolism	rcp	rsk	rpa		cau
		x	C00842	dTDP-glucose;	C11907	4,6-Dideoxy-4-oxo-dTDP-D-glucose;	4.2.1.46	dTDP-glucose 4,6-dehydratase;	map00521; map00523; map01055	Streptomycin biosynthesis; Polyketide sugar unit biosynthesis; Biosynthesis of vancomycin group antibiotics	rcp	rsk	rpa	rru	cau	blo	lca		dal	dat	bad		aci			bbr
		x	C00103	D-Glucose 1-phosphate;	C00842	dTDP-glucose;	2.7.7.24	glucose-1-phosphate thymidylyltransferase;	map00521; map00523	Streptomycin biosynthesis; Polyketide sugar unit biosynthesis	rcp	rsk	rpa	rru	cau	blo	lca		dal	dat	bad		aci
		x	C00688	dTDP-4-dehydro-6-deoxy-L-mannose;	C11907	4,6-Dideoxy-4-oxo-dTDP-D-glucose;	5.1.3.13	dTDP-4-dehydrorhamnose 3,5-epimerase;	map00521; map00523	Streptomycin biosynthesis; Polyketide sugar unit biosynthesis	rcp	rsk	rpa	rru	cau	blo	lca		dal	dat	bad		aci			bbr
		x	C00103	D-Glucose 1-phosphate;	C00498	ADP-glucose;	2.7.7.27	glucose-1-phosphate adenylyltransferase;	map00500; map00520	Starch and sucrose metabolism; Amino sugar and nucleotide sugar metabolism	rcp	rsk	rpa	rru	cau	blo	lca	lac		dat	bad			vco
		x	C00688	dTDP-4-dehydro-6-deoxy-L-mannose;	C03319	dTDP-6-deoxy-L-mannose;	1.1.1.133	dTDP-4-dehydrorhamnose reductase;	map00521; map00523	Streptomycin biosynthesis; Polyketide sugar unit biosynthesis	rcp	rsk	rpa	rru	cau	blo	lca		dal	dat	bad		aci			bbr
Subsystem 19	0.0027472527472527475										rcp	rsk	rpa	rru
		i	C00100	Propanoyl-CoA;	C06002	(S)-Methylmalonate semialdehyde	1.2.1.27	methylmalonate-semialdehyde dehydrogenase (acylating);	map00280; map00640	Valine, leucine and isoleucine degradation; Propanoate metabolism	rcp	rsk	rpa	rru								abn	aci			bbr
		x	C00100	Propanoyl-CoA;	C00683	(S)-Methylmalonyl-CoA;	6.4.1.3	propionyl-CoA carboxylase;	map00280; map00640	Valine, leucine and isoleucine degradation; Propanoate metabolism	rcp	rsk	rpa	rru	cau	blo				dat	bad
		x	C00100	Propanoyl-CoA;	C00163	Propanoate;	6.2.1.17	propionate---CoA ligase;	map00640	Propanoate metabolism	rcp	rsk	rpa	rru	cau				dal	dat				vco		bbr
		x	C00100	Propanoyl-CoA;	C00163	Propanoate;	6.2.1.1	acetate---CoA ligase;	map00640	Propanoate metabolism	rcp	rsk	rpa	rru	cau				dal	dat		abn	aci	vco	sab	bbr
		x	C06001	(S)-3-Hydroxyisobutyrate	C06002	(S)-Methylmalonate semialdehyde	1.1.1.35	3-hydroxyacyl-CoA dehydrogenase;	map00280	Valine, leucine and isoleucine degradation	rcp	rsk	rpa	rru	cau				dal	dat		abn	aci	vco	sab	bbr
Subsystem 20	0.0027472527472527475										rcp	rsk	rpa		cau
		i	C00430	5-Aminolevulinate;	C03741	(S)-4-Amino-5-oxopentanoate;	5.4.3.8	glutamate-1-semialdehyde 2,1-aminomutase;	map00860	Porphyrin and chlorophyll metabolism	rcp	rsk	rpa		cau				dal	dat		abn	aci	vco	sab	bbr
		x	C00430	5-Aminolevulinate;	C00931	Porphobilinogen	4.2.1.24	porphobilinogen synthase;	map00860	Porphyrin and chlorophyll metabolism	rcp	rsk	rpa	rru	cau				dal	dat		abn	aci	vco	sab	bbr
		x	C00931	Porphobilinogen	C01024	Hydroxymethylbilane	2.5.1.61	hydroxymethylbilane synthase;	map00860	Porphyrin and chlorophyll metabolism	rcp	rsk	rpa	rru	cau				dal	dat		abn	aci	vco	sab	bbr
		x	C01024	Hydroxymethylbilane	C01051	Uroporphyrinogen III	4.2.1.75	uroporphyrinogen-III synthase;	map00860	Porphyrin and chlorophyll metabolism	rcp	rsk	rpa	rru	cau				dal	dat		abn	aci	vco	sab	bbr
		x	C01051	Uroporphyrinogen III	C02463	Precorrin 2;	2.1.1.107	uroporphyrinogen-III C-methyltransferase;	map00860	Porphyrin and chlorophyll metabolism	rcp	rsk	rpa	rru	cau				dal	dat		abn	aci	vco	sab	bbr
		x	C02463	Precorrin 2;	C05772	Precorrin 3A	2.1.1.130	precorrin-2 C20-methyltransferase	map00860	Porphyrin and chlorophyll metabolism	rcp	rsk	rpa	rru	cau				dal	dat
		x	C02463	Precorrin 2;	C05778	Sirohydrochlorin	1.3.1.76	precorrin-2 dehydrogenase;	map00860	Porphyrin and chlorophyll metabolism	rcp	rsk	rpa	rru	cau							abn	aci	vco	sab	bbr
		x	C00748	Siroheme	C05778	Sirohydrochlorin	4.99.1.4	sirohydrochlorin ferrochelatase;	map00860	Porphyrin and chlorophyll metabolism	rcp	rsk	rpa	rru	cau							abn	aci	vco	sab	bbr
		x	C01051	Uroporphyrinogen III	C03263	Coproporphyrinogen III	4.1.1.37	uroporphyrinogen decarboxylase;	map00860	Porphyrin and chlorophyll metabolism	rcp	rsk	rpa	rru	cau				dal	dat		abn	aci	vco	sab	bbr
Subsystem 21	0.004807692307692308										rcp	rsk	rpa	rru	cau				dal	dat
		i	G00146	null	G00147	null	2.7.-.-	<Transferases; Transferring phosphorus-containing groups>	map00563	Glycosylphosphatidylinositol(GPI)-anchor biosynthesis	rcp	rsk	rpa	rru	cau				dal	dat
Subsystem 22	0.004807692307692308										rcp	rsk	rpa	rru	cau				dal	dat
		i	C11538	Cobalt-sirohydrochlorin;	C17401	Cobalt-factor III	2.1.1.151	cobalt-factor II C20-methyltransferase;	map00860	Porphyrin and chlorophyll metabolism	rcp	rsk	rpa	rru	cau				dal	dat
Subsystem 23	0.004807692307692308										rcp	rsk	rpa	rru	cau				dal	dat
		i	C00014	NH3;	C00697	Nitrogen;	1.18.6.1	nitrogenase	map00910	Nitrogen metabolism	rcp	rsk	rpa	rru	cau				dal	dat
Subsystem 24	0.004807692307692308										rcp	rsk	rpa	rru	cau				dal	dat
		i	G00149	null	G13044	null	2.7.-.-	<Transferases; Transferring phosphorus-containing groups>	map00563	Glycosylphosphatidylinositol(GPI)-anchor biosynthesis	rcp	rsk	rpa	rru	cau				dal	dat
Subsystem 25	0.01282051282051282										rcp	rsk	rpa	rru	cau							abn	aci			bbr
		i	C00155	L-Homocysteine;	C01077	O-Acetyl-L-homoserine;	2.5.1.49	O-acetylhomoserine aminocarboxypropyltransferase;	map00270	Cysteine and methionine metabolism	rcp	rsk	rpa	rru	cau	blo					bad	abn	aci			bbr
		s	C00073	L-Methionine;	C00155	L-Homocysteine;	2.1.1.13	methionine synthase;	map00270	Cysteine and methionine metabolism	rcp	rsk	rpa	rru	cau				dal	dat		abn	aci	vco		bbr
		x	C00073	L-Methionine;	C01180	4-Methylthio-2-oxobutanoic acid;	2.6.1.-	<Transferases; Transferring nitrogenous groups; Transaminases>	map00270; map00966	Cysteine and methionine metabolism; Glucosinolate biosynthesis	rcp	rsk	rpa	rru	cau	blo	lca	lac	dal	dat	bad	abn	aci	vco	sab	bbr
		x	C00019	S-Adenosyl-L-methionine;	C00073	L-Methionine;	2.5.1.6	methionine adenosyltransferase;	map00270	Cysteine and methionine metabolism	rcp	rsk	rpa	rru	cau	blo	lca	lac	dal	dat	bad	abn	aci	vco	sab	bbr
		x	C00021	S-Adenosyl-L-homocysteine;	C00155	L-Homocysteine;	3.3.1.1	adenosylhomocysteinase;	map00270	Cysteine and methionine metabolism	rcp	rsk	rpa	rru	cau	blo			dal	dat		abn	aci			bbr
Subsystem 26	0.01282051282051282										rcp	rsk	rpa	rru	cau				dal	dat				vco
		i	C06508	Adenosyl cobinamide	C06509	Adenosyl cobinamide phosphate	2.7.1.156	adenosylcobinamide kinase;	map00860	Porphyrin and chlorophyll metabolism	rcp	rsk	rpa	rru	cau				dal	dat		abn		vco
		s	C06506	Adenosyl cobyrinate a,c diamide;	C06507	Adenosyl cobyrinate hexaamide;	6.3.5.10	adenosylcobyric acid synthase (glutamine-hydrolysing);	map00860	Porphyrin and chlorophyll metabolism	rcp	rsk	rpa	rru	cau				dal	dat			aci	vco
		x	C06505	Cob(I)yrinate a,c diamide;	C06506	Adenosyl cobyrinate a,c diamide;	2.5.1.17	cob(I)yrinic acid a,c-diamide adenosyltransferase;	map00860	Porphyrin and chlorophyll metabolism	rcp	rsk	rpa	rru	cau				dal	dat		abn	aci	vco		bbr
		x	C06509	Adenosyl cobinamide phosphate	C06510	Adenosine-GDP-cobinamide;	2.7.1.156	adenosylcobinamide kinase;	map00860	Porphyrin and chlorophyll metabolism	rcp	rsk	rpa	rru	cau				dal	dat		abn		vco
		x	C00194	Cobamide coenzyme;	C06510	Adenosine-GDP-cobinamide;	2.7.8.26	adenosylcobinamide-GDP ribazoletransferase;	map00860	Porphyrin and chlorophyll metabolism	rcp	rsk	rpa	rru	cau				dal	dat		abn		vco
		x	C00194	Cobamide coenzyme;	C05775	alpha-Ribazole;	2.7.8.26	adenosylcobinamide-GDP ribazoletransferase;	map00860	Porphyrin and chlorophyll metabolism	rcp	rsk	rpa	rru	cau				dal	dat		abn		vco
		x	C06507	Adenosyl cobyrinate hexaamide;	C06509	Adenosyl cobinamide phosphate	6.3.1.10	adenosylcobinamide-phosphate synthase;	map00860	Porphyrin and chlorophyll metabolism	rcp	rsk	rpa	rru	cau				dal	dat				vco
Subsystem 27	0.01282051282051282										rcp	rsk	rpa	rru	cau							abn	aci			bbr
		i	C00164	Acetoacetate;	C01089	(R)-3-Hydroxybutanoate;	1.1.1.30	3-hydroxybutyrate dehydrogenase;	map00072; map00650	Synthesis and degradation of ketone bodies; Butanoate metabolism	rcp	rsk	rpa	rru	cau							abn	aci			bbr
		x	C00164	Acetoacetate;	C00356	(S)-3-Hydroxy-3-methylglutaryl-CoA;	4.1.3.4	hydroxymethylglutaryl-CoA lyase;	map00072; map00280; map00650	Synthesis and degradation of ketone bodies; Valine, leucine and isoleucine degradation; Butanoate metabolism	rcp	rsk	rpa	rru	cau				dal	dat		abn	aci			bbr
Subsystem 28	0.01282051282051282										rcp		rpa	rru	cau											bbr
		i	C00048	Glyoxylate;	C00160	Glycolate;	1.1.3.15	(S)-2-hydroxy-acid oxidase;	map00630	Glyoxylate and dicarboxylate metabolism	rcp		rpa	rru	cau											bbr
		x	C00160	Glycolate;	C00988	2-Phosphoglycolate;	3.1.3.18	phosphoglycolate phosphatase;	map00630	Glyoxylate and dicarboxylate metabolism	rcp	rsk	rpa	rru	cau	blo	lca		dal	dat	bad	abn	aci	vco	sab	bbr
Subsystem 29	0.01282051282051282										rcp	rsk	rpa	rru	cau				dal			abn				bbr
		i	C03069	3-Methylcrotonyl-CoA;	C03231	3-Methylglutaconyl-CoA;	6.4.1.4	methylcrotonoyl-CoA carboxylase;	map00280	Valine, leucine and isoleucine degradation	rcp	rsk	rpa	rru	cau				dal			abn				bbr
Subsystem 30	0.01282051282051282										rcp	rsk	rpa	rru	cau				dal	dat						bbr
		i	C00168	Hydroxypyruvate;	C00258	D-Glycerate;	1.1.1.81	hydroxypyruvate reductase;	map00260; map00630	Glycine, serine and threonine metabolism; Glyoxylate and dicarboxylate metabolism	rcp	rsk	rpa	rru	cau				dal	dat						bbr
Subsystem 31	0.01282051282051282										rcp		rpa	rru	cau											bbr
		i	C00168	Hydroxypyruvate;	C01146	2-Hydroxy-3-oxopropanoate;	5.3.1.22	hydroxypyruvate isomerase	map00630	Glyoxylate and dicarboxylate metabolism	rcp		rpa	rru	cau							abn	aci			bbr
		x	C00168	Hydroxypyruvate;	C00258	D-Glycerate;	1.1.1.81	hydroxypyruvate reductase;	map00260; map00630	Glycine, serine and threonine metabolism; Glyoxylate and dicarboxylate metabolism	rcp	rsk	rpa	rru	cau				dal	dat						bbr
Subsystem 32	0.017857142857142856										rcp	rsk	rpa
		i	C04421	N-Succinyl-LL-2,6-diaminoheptanedioate;	C04462	N-Succinyl-2-L-amino-6-oxoheptanedioate;	2.6.1.17	succinyldiaminopimelate transaminase;	map00300	Lysine biosynthesis	rcp	rsk	rpa	rru								abn	aci	vco		bbr
		s	C00036	Oxaloacetate;	C00074	Phosphoenolpyruvate;	4.1.1.49	phosphoenolpyruvate carboxykinase (ATP);	map00010; map00020; map00620; map00710	Glycolysis / Gluconeogenesis; Citrate cycle (TCA cycle); Pyruvate metabolism; Carbon fixation in photosynthetic organisms	rcp	rsk	rpa				lca	lac	dal					vco	sab
		s	C00048	Glyoxylate;	C00603	(-)-Ureidoglycolate;	3.5.3.19	ureidoglycolate hydrolase	map00230	Purine metabolism	rcp	rsk	rpa									abn	aci			bbr
		x	C00036	Oxaloacetate;	C00158	Citrate;	2.3.3.1	citrate (Si)-synthase;	map00020; map00630	Citrate cycle (TCA cycle); Glyoxylate and dicarboxylate metabolism	rcp	rsk	rpa	rru	cau	blo			dal	dat	bad	abn	aci	vco	sab	bbr
		x	C00024	Acetyl-CoA;	C00158	Citrate;	2.3.3.1	citrate (Si)-synthase;	map00020; map00630	Citrate cycle (TCA cycle); Glyoxylate and dicarboxylate metabolism	rcp	rsk	rpa	rru	cau	blo			dal	dat	bad	abn	aci	vco	sab	bbr
		x	C00024	Acetyl-CoA;	C03939	Acetyl-[acyl-carrier protein]	2.3.1.-	<Transferases; Acyltransferases; Transferring groups other than amino-acyl groups>	map00061	Fatty acid biosynthesis	rcp	rsk	rpa	rru	cau	blo	lca	lac	dal	dat	bad	abn	aci	vco	sab	bbr
		x	C03939	Acetyl-[acyl-carrier protein]	C05744	Acetoacetyl-[acp];	2.3.1.-	<Transferases; Acyltransferases; Transferring groups other than amino-acyl groups>	map00061	Fatty acid biosynthesis	rcp	rsk	rpa	rru	cau	blo	lca	lac	dal	dat	bad	abn	aci	vco	sab	bbr
		x	C01209	Malonyl-[acyl-carrier protein]	C05744	Acetoacetyl-[acp];	2.3.1.41	beta-ketoacyl-acyl-carrier-protein synthase I;	map00061	Fatty acid biosynthesis	rcp	rsk	rpa									abn	aci	vco
		x	C01209	Malonyl-[acyl-carrier protein]	C05750	3-Oxooctanoyl-[acp];	2.3.1.-	<Transferases; Acyltransferases; Transferring groups other than amino-acyl groups>	map00061	Fatty acid biosynthesis	rcp	rsk	rpa	rru	cau	blo	lca	lac	dal	dat	bad	abn	aci	vco	sab	bbr
		x	C00024	Acetyl-CoA;	C03939	Acetyl-[acyl-carrier protein]	2.3.1.180	beta-ketoacyl-acyl-carrier-protein synthase III;	map00061	Fatty acid biosynthesis	rcp	rsk	rpa	rru	cau		lca		dal	dat		abn	aci	vco	sab	bbr
		x	C00024	Acetyl-CoA;	C00083	Malonyl-CoA;	6.4.1.2	acetyl-CoA carboxylase;	map00061; map00253; map00620; map00640	Fatty acid biosynthesis; Tetracycline biosynthesis; Pyruvate metabolism; Propanoate metabolism	rcp	rsk	rpa	rru	cau		lca		dal			abn	aci	vco	sab	bbr
		x	C01209	Malonyl-[acyl-carrier protein]	C05762	3-Oxohexadecanoyl-[acp];	2.3.1.179	beta-ketoacyl-acyl-carrier-protein synthase II;	map00061	Fatty acid biosynthesis	rcp	rsk	rpa	rru	cau		lca		dal				aci	vco	sab	bbr
		x	C04633	(3R)-3-Hydroxypalmitoyl-[acyl-carrier protein];	C05762	3-Oxohexadecanoyl-[acp];	2.3.1.-	<Transferases; Acyltransferases; Transferring groups other than amino-acyl groups>	map00061	Fatty acid biosynthesis	rcp	rsk	rpa	rru	cau	blo	lca	lac	dal	dat	bad	abn	aci	vco	sab	bbr
		x	C04633	(3R)-3-Hydroxypalmitoyl-[acyl-carrier protein];	C05763	trans-Hexadec-2-enoyl-[acp];	4.2.1.-	<Lyases; Carbon-oxygen lyases; Hydro-lyases>	map00061	Fatty acid biosynthesis	rcp	rsk	rpa	rru	cau		lca		dal			abn	aci	vco	sab	bbr
		x	C00036	Oxaloacetate;	C00049	L-Aspartate;	2.6.1.1	aspartate transaminase;	map00250; map00710	Alanine, aspartate and glutamate metabolism; Carbon fixation in photosynthetic organisms	rcp	rsk	rpa	rru	cau	blo			dal	dat	bad	abn	aci	vco		bbr
		x	C00049	L-Aspartate;	C05840	Iminoaspartate;	1.4.3.16	L-aspartate oxidase;	map00760	Nicotinate and nicotinamide metabolism	rcp	rsk	rpa	rru	cau	blo			dal			abn	aci	vco
		x	C01209	Malonyl-[acyl-carrier protein]	C05753	3-Oxodecanoyl-[acp];	2.3.1.-	<Transferases; Acyltransferases; Transferring groups other than amino-acyl groups>	map00061	Fatty acid biosynthesis	rcp	rsk	rpa	rru	cau	blo	lca	lac	dal	dat	bad	abn	aci	vco	sab	bbr
		x	C05752	Octanoyl-[acp];	C05753	3-Oxodecanoyl-[acp];	2.3.1.179	beta-ketoacyl-acyl-carrier-protein synthase II;	map00061	Fatty acid biosynthesis	rcp	rsk	rpa	rru	cau		lca		dal				aci	vco	sab	bbr
		x	C01209	Malonyl-[acyl-carrier protein]	C05744	Acetoacetyl-[acp];	2.3.1.-	<Transferases; Acyltransferases; Transferring groups other than amino-acyl groups>	map00061	Fatty acid biosynthesis	rcp	rsk	rpa	rru	cau	blo	lca	lac	dal	dat	bad	abn	aci	vco	sab	bbr
		x	C01209	Malonyl-[acyl-carrier protein]	C05753	3-Oxodecanoyl-[acp];	2.3.1.179	beta-ketoacyl-acyl-carrier-protein synthase II;	map00061	Fatty acid biosynthesis	rcp	rsk	rpa	rru	cau		lca		dal				aci	vco	sab	bbr
		x	C00049	L-Aspartate;	C03082	4-Phospho-L-aspartate;	2.7.2.4	aspartate kinase;	map00260; map00270; map00300	Glycine, serine and threonine metabolism; Cysteine and methionine metabolism; Lysine biosynthesis	rcp	rsk	rpa	rru	cau	blo	lca	lac	dal	dat	bad	abn	aci	vco	sab	bbr
		x	C00441	L-Aspartate 4-semialdehyde;	C03082	4-Phospho-L-aspartate;	1.2.1.11	aspartate-semialdehyde dehydrogenase;	map00260; map00270; map00300	Glycine, serine and threonine metabolism; Cysteine and methionine metabolism; Lysine biosynthesis	rcp	rsk	rpa	rru	cau	blo	lca	lac	dal	dat	bad	abn	aci	vco	sab	bbr
		x	C00441	L-Aspartate 4-semialdehyde;	C03340	L-2,3-Dihydrodipicolinate;	4.2.1.52	dihydrodipicolinate synthase;	map00300	Lysine biosynthesis	rcp	rsk	rpa	rru	cau	blo	lca	lac	dal	dat	bad	abn	aci	vco	sab	bbr
		x	C04620	(3R)-3-Hydroxyoctanoyl-[acyl-carrier protein];	C05750	3-Oxooctanoyl-[acp];	2.3.1.-	<Transferases; Acyltransferases; Transferring groups other than amino-acyl groups>	map00061	Fatty acid biosynthesis	rcp	rsk	rpa	rru	cau	blo	lca	lac	dal	dat	bad	abn	aci	vco	sab	bbr
		x	C04620	(3R)-3-Hydroxyoctanoyl-[acyl-carrier protein];	C05751	trans-Oct-2-enoyl-[acp];	2.3.1.-	<Transferases; Acyltransferases; Transferring groups other than amino-acyl groups>	map00061	Fatty acid biosynthesis	rcp	rsk	rpa	rru	cau	blo	lca	lac	dal	dat	bad	abn	aci	vco	sab	bbr
		x	C01209	Malonyl-[acyl-carrier protein]	C05759	3-Oxotetradecanoyl-[acp];	2.3.1.179	beta-ketoacyl-acyl-carrier-protein synthase II;	map00061	Fatty acid biosynthesis	rcp	rsk	rpa	rru	cau		lca		dal				aci	vco	sab	bbr
		x	C04688	(3R)-3-Hydroxytetradecanoyl-[acyl-carrier protein];	C05759	3-Oxotetradecanoyl-[acp];	2.3.1.-	<Transferases; Acyltransferases; Transferring groups other than amino-acyl groups>	map00061	Fatty acid biosynthesis	rcp	rsk	rpa	rru	cau	blo	lca	lac	dal	dat	bad	abn	aci	vco	sab	bbr
		x	C05223	Dodecanoyl-[acyl-carrier protein];	C05759	3-Oxotetradecanoyl-[acp];	2.3.1.41	beta-ketoacyl-acyl-carrier-protein synthase I;	map00061	Fatty acid biosynthesis	rcp	rsk	rpa									abn	aci	vco
		x	C00025	L-Glutamate;	C00049	L-Aspartate;	2.6.1.1	aspartate transaminase;	map00250; map00330	Alanine, aspartate and glutamate metabolism; Arginine and proline metabolism	rcp	rsk	rpa	rru	cau	blo			dal	dat	bad	abn	aci	vco		bbr
		x	C00025	L-Glutamate;	C00026	2-Oxoglutarate;	2.6.1.1	aspartate transaminase;	map00250	Alanine, aspartate and glutamate metabolism	rcp	rsk	rpa	rru	cau	blo			dal	dat	bad	abn	aci	vco		bbr
		x	C00048	Glyoxylate;	C00149	(S)-Malate;	2.3.3.9	malate synthase;	map00630	Glyoxylate and dicarboxylate metabolism	rcp	rsk	rpa		cau							abn	aci	vco		bbr
		x	C01209	Malonyl-[acyl-carrier protein]	C05759	3-Oxotetradecanoyl-[acp];	2.3.1.-	<Transferases; Acyltransferases; Transferring groups other than amino-acyl groups>	map00061	Fatty acid biosynthesis	rcp	rsk	rpa	rru	cau	blo	lca	lac	dal	dat	bad	abn	aci	vco	sab	bbr
		x	C03939	Acetyl-[acyl-carrier protein]	C05744	Acetoacetyl-[acp];	2.3.1.180	beta-ketoacyl-acyl-carrier-protein synthase III;	map00061	Fatty acid biosynthesis	rcp	rsk	rpa	rru	cau		lca		dal	dat		abn	aci	vco	sab	bbr
		x	C03939	Acetyl-[acyl-carrier protein]	C05744	Acetoacetyl-[acp];	2.3.1.179	beta-ketoacyl-acyl-carrier-protein synthase II;	map00061	Fatty acid biosynthesis	rcp	rsk	rpa	rru	cau		lca		dal				aci	vco	sab	bbr
		x	C05749	Hexanoyl-[acp];	C05750	3-Oxooctanoyl-[acp];	2.3.1.41	beta-ketoacyl-acyl-carrier-protein synthase I;	map00061	Fatty acid biosynthesis	rcp	rsk	rpa									abn	aci	vco
		x	C05763	trans-Hexadec-2-enoyl-[acp];	C05764	Hexadecanoyl-[acp];	1.3.1.9	enoyl-[acyl-carrier-protein] reductase (NADH);	map00061	Fatty acid biosynthesis	rcp	rsk	rpa	rru	cau							abn	aci		sab	bbr
		x	C04633	(3R)-3-Hydroxypalmitoyl-[acyl-carrier protein];	C05763	trans-Hexadec-2-enoyl-[acp];	2.3.1.-	<Transferases; Acyltransferases; Transferring groups other than amino-acyl groups>	map00061	Fatty acid biosynthesis	rcp	rsk	rpa	rru	cau	blo	lca	lac	dal	dat	bad	abn	aci	vco	sab	bbr
		x	C01209	Malonyl-[acyl-carrier protein]	C05746	3-Oxohexanoyl-[acp];	2.3.1.-	<Transferases; Acyltransferases; Transferring groups other than amino-acyl groups>	map00061	Fatty acid biosynthesis	rcp	rsk	rpa	rru	cau	blo	lca	lac	dal	dat	bad	abn	aci	vco	sab	bbr
		x	C00024	Acetyl-CoA;	C00332	Acetoacetyl-CoA;	2.3.1.9	acetyl-CoA C-acetyltransferase;	map00071; map00072; map00280; map00310; map00380; map00620; map00632; map00640; map00650; map00900	Fatty acid metabolism; Synthesis and degradation of ketone bodies; Valine, leucine and isoleucine degradation; Lysine degradation; Tryptophan metabolism; Pyruvate metabolism; Benzoate degradation via CoA ligation; Propanoate metabolism; Butanoate metabolism; Terpenoid backbone biosynthesis	rcp	rsk	rpa	rru	cau		lca	lac	dal	dat		abn	aci	vco	sab	bbr
		x	C00036	Oxaloacetate;	C00149	(S)-Malate;	1.1.1.37	malate dehydrogenase;	map00020; map00620; map00630; map00710; map00720	Citrate cycle (TCA cycle); Pyruvate metabolism; Glyoxylate and dicarboxylate metabolism; Carbon fixation in photosynthetic organisms; Reductive carboxylate cycle (CO2 fixation)	rcp	rsk	rpa	rru	cau				dal			abn	aci	vco		bbr
		x	C01209	Malonyl-[acyl-carrier protein]	C05746	3-Oxohexanoyl-[acp];	2.3.1.179	beta-ketoacyl-acyl-carrier-protein synthase II;	map00061	Fatty acid biosynthesis	rcp	rsk	rpa	rru	cau		lca		dal				aci	vco	sab	bbr
		x	C04620	(3R)-3-Hydroxyoctanoyl-[acyl-carrier protein];	C05751	trans-Oct-2-enoyl-[acp];	4.2.1.-	<Lyases; Carbon-oxygen lyases; Hydro-lyases>	map00061	Fatty acid biosynthesis	rcp	rsk	rpa	rru	cau		lca		dal			abn	aci	vco	sab	bbr
		x	C05745	Butyryl-[acp];	C05746	3-Oxohexanoyl-[acp];	2.3.1.41	beta-ketoacyl-acyl-carrier-protein synthase I;	map00061	Fatty acid biosynthesis	rcp	rsk	rpa									abn	aci	vco
		x	C04246	But-2-enoyl-[acyl-carrier protein]	C05745	Butyryl-[acp];	1.3.1.9	enoyl-[acyl-carrier-protein] reductase (NADH);	map00061	Fatty acid biosynthesis	rcp	rsk	rpa	rru	cau							abn	aci		sab	bbr
		x	C03972	2,3,4,5-Tetrahydrodipicolinate;	C04462	N-Succinyl-2-L-amino-6-oxoheptanedioate;	2.3.1.117	2,3,4,5-tetrahydropyridine-2,6-dicarboxylate N-succinyltransferase;	map00300	Lysine biosynthesis	rcp	rsk	rpa	rru		blo	lca	lac			bad	abn	aci	vco		bbr
		x	C05752	Octanoyl-[acp];	C16239	Lipoyl-[acp];	2.8.1.8	lipoyl synthase;	map00785	Lipoic acid metabolism	rcp	rsk	rpa	rru	cau					dat		abn	aci	vco	sab	bbr
		x	C00024	Acetyl-CoA;	C01251	(R)-2-Hydroxybutane-1,2,4-tricarboxylate;	2.3.3.14	homocitrate synthase;	map00300; map00620	Lysine biosynthesis; Pyruvate metabolism	rcp	rsk	rpa	rru					dal	dat
		x	C00666	LL-2,6-Diaminoheptanedioate;	C04421	N-Succinyl-LL-2,6-diaminoheptanedioate;	3.5.1.18	succinyl-diaminopimelate desuccinylase;	map00300	Lysine biosynthesis	rcp	rsk	rpa	rru	cau	blo	lca		dal	dat	bad	abn	aci	vco	sab	bbr
		x	C01209	Malonyl-[acyl-carrier protein]	C05756	3-Oxododecanoyl-[acp];	2.3.1.-	<Transferases; Acyltransferases; Transferring groups other than amino-acyl groups>	map00061	Fatty acid biosynthesis	rcp	rsk	rpa	rru	cau	blo	lca	lac	dal	dat	bad	abn	aci	vco	sab	bbr
		x	C05756	3-Oxododecanoyl-[acp];	C05757	(R)-3-Hydroxydodecanoyl-[acp];	2.3.1.-	<Transferases; Acyltransferases; Transferring groups other than amino-acyl groups>	map00061	Fatty acid biosynthesis	rcp	rsk	rpa	rru	cau	blo	lca	lac	dal	dat	bad	abn	aci	vco	sab	bbr
		x	C05757	(R)-3-Hydroxydodecanoyl-[acp];	C05758	trans-Dodec-2-enoyl-[acp];	2.3.1.-	<Transferases; Acyltransferases; Transferring groups other than amino-acyl groups>	map00061	Fatty acid biosynthesis	rcp	rsk	rpa	rru	cau	blo	lca	lac	dal	dat	bad	abn	aci	vco	sab	bbr
		x	C05757	(R)-3-Hydroxydodecanoyl-[acp];	C05758	trans-Dodec-2-enoyl-[acp];	4.2.1.-	<Lyases; Carbon-oxygen lyases; Hydro-lyases>	map00061	Fatty acid biosynthesis	rcp	rsk	rpa	rru	cau		lca		dal			abn	aci	vco	sab	bbr
		x	C05755	Decanoyl-[acp];	C05756	3-Oxododecanoyl-[acp];	2.3.1.-	<Transferases; Acyltransferases; Transferring groups other than amino-acyl groups>	map00061	Fatty acid biosynthesis	rcp	rsk	rpa	rru	cau	blo	lca	lac	dal	dat	bad	abn	aci	vco	sab	bbr
		x	C01209	Malonyl-[acyl-carrier protein]	C05750	3-Oxooctanoyl-[acp];	2.3.1.179	beta-ketoacyl-acyl-carrier-protein synthase II;	map00061	Fatty acid biosynthesis	rcp	rsk	rpa	rru	cau		lca		dal				aci	vco	sab	bbr
		x	C04246	But-2-enoyl-[acyl-carrier protein]	C04618	(3R)-3-Hydroxybutanoyl-[acyl-carrier protein];	4.2.1.-	<Lyases; Carbon-oxygen lyases; Hydro-lyases>	map00061	Fatty acid biosynthesis	rcp	rsk	rpa	rru	cau		lca		dal			abn	aci	vco	sab	bbr
		x	C00158	Citrate;	C00417	cis-Aconitate;	4.2.1.3	aconitate hydratase;	map00020; map00630; map00720	Citrate cycle (TCA cycle); Glyoxylate and dicarboxylate metabolism; Reductive carboxylate cycle (CO2 fixation)	rcp	rsk	rpa	rru	cau	blo			dal	dat	bad	abn	aci	vco	sab	bbr
		x	C00022	Pyruvate;	C00024	Acetyl-CoA;	1.8.1.4	dihydrolipoyl dehydrogenase;	map00010; map00020; map00620	Glycolysis / Gluconeogenesis; Citrate cycle (TCA cycle); Pyruvate metabolism	rcp	rsk	rpa	rru	cau	blo	lca			dat	bad	abn	aci	vco	sab	bbr
		x	C05754	trans-Dec-2-enoyl-[acp];	C05755	Decanoyl-[acp];	1.3.1.9	enoyl-[acyl-carrier-protein] reductase (NADH);	map00061	Fatty acid biosynthesis	rcp	rsk	rpa	rru	cau							abn	aci		sab	bbr
		x	C01209	Malonyl-[acyl-carrier protein]	C05746	3-Oxohexanoyl-[acp];	2.3.1.41	beta-ketoacyl-acyl-carrier-protein synthase I;	map00061	Fatty acid biosynthesis	rcp	rsk	rpa									abn	aci	vco
		x	C05755	Decanoyl-[acp];	C05756	3-Oxododecanoyl-[acp];	2.3.1.41	beta-ketoacyl-acyl-carrier-protein synthase I;	map00061	Fatty acid biosynthesis	rcp	rsk	rpa									abn	aci	vco
		x	C05751	trans-Oct-2-enoyl-[acp];	C05752	Octanoyl-[acp];	1.3.1.9	enoyl-[acyl-carrier-protein] reductase (NADH);	map00061	Fatty acid biosynthesis	rcp	rsk	rpa	rru	cau							abn	aci		sab	bbr
		x	C05761	Tetradecanoyl-[acp];	C05762	3-Oxohexadecanoyl-[acp];	2.3.1.41	beta-ketoacyl-acyl-carrier-protein synthase I;	map00061	Fatty acid biosynthesis	rcp	rsk	rpa									abn	aci	vco
		x	C00025	L-Glutamate;	C03287	L-Glutamyl 5-phosphate;	2.7.2.11	glutamate 5-kinase;	map00330	Arginine and proline metabolism	rcp	rsk	rpa	rru	cau	blo	lca		dal	dat	bad	abn	aci	vco		bbr
		x	C00025	L-Glutamate;	C00026	2-Oxoglutarate;	1.4.1.13	glutamate synthase (NADPH);	map00250	Alanine, aspartate and glutamate metabolism	rcp	rsk	rpa	rru	cau	blo	lca		dal	dat	bad	abn	aci	vco	sab	bbr
		x	C00022	Pyruvate;	C00186	(S)-Lactate;	1.1.2.3	L-lactate dehydrogenase (cytochrome);	map00620	Pyruvate metabolism	rcp	rsk	rpa									abn	aci	vco		bbr
		x	C00263	L-Homoserine;	C00441	L-Aspartate 4-semialdehyde;	1.1.1.3	homoserine dehydrogenase;	map00260; map00270; map00300	Glycine, serine and threonine metabolism; Cysteine and methionine metabolism; Lysine biosynthesis	rcp	rsk	rpa	rru	cau	blo	lca	lac	dal	dat	bad	abn	aci	vco	sab	bbr
		x	C05756	3-Oxododecanoyl-[acp];	C05757	(R)-3-Hydroxydodecanoyl-[acp];	1.1.1.100	3-oxoacyl-[acyl-carrier-protein] reductase;	map00061	Fatty acid biosynthesis	rcp	rsk	rpa	rru	cau	blo	lca	lac	dal	dat		abn	aci	vco	sab	bbr
		x	C04618	(3R)-3-Hydroxybutanoyl-[acyl-carrier protein];	C05744	Acetoacetyl-[acp];	2.3.1.-	<Transferases; Acyltransferases; Transferring groups other than amino-acyl groups>	map00061	Fatty acid biosynthesis	rcp	rsk	rpa	rru	cau	blo	lca	lac	dal	dat	bad	abn	aci	vco	sab	bbr
		x	C00025	L-Glutamate;	C02987	L-Glutamyl-tRNA(Glu)	6.1.1.17	glutamate---tRNA ligase;	map00860; map00970	Porphyrin and chlorophyll metabolism; Aminoacyl-tRNA biosynthesis	rcp	rsk	rpa	rru	cau	blo			dal	dat	bad	abn	aci	vco		bbr
		x	C16237	Protein N6-(lipoyl)lysine	C16239	Lipoyl-[acp];	2.3.1.181	lipoyl(octanoyl) transferase;	map00785	Lipoic acid metabolism	rcp	rsk	rpa	rru	cau					dat		abn	aci	vco		bbr
		x	C00022	Pyruvate;	C04442	2-Dehydro-3-deoxy-6-phospho-D-gluconate;	4.1.2.-	<Lyases; Carbon-carbon lyases; Aldehyde-lyases>	map00030	Pentose phosphate pathway	rcp	rsk	rpa		cau	blo										bbr
		x	C05752	Octanoyl-[acp];	C05753	3-Oxodecanoyl-[acp];	2.3.1.-	<Transferases; Acyltransferases; Transferring groups other than amino-acyl groups>	map00061	Fatty acid biosynthesis	rcp	rsk	rpa	rru	cau	blo	lca	lac	dal	dat	bad	abn	aci	vco	sab	bbr
		x	C00025	L-Glutamate;	C00026	2-Oxoglutarate;	1.4.1.14	glutamate synthase (NADH);	map00250	Alanine, aspartate and glutamate metabolism	rcp	rsk	rpa	rru	cau	blo	lca		dal	dat	bad	abn	aci	vco	sab	bbr
		x	C00026	2-Oxoglutarate;	C05379	Oxalosuccinate;	1.1.1.42	isocitrate dehydrogenase (NADP+);	map00020	Citrate cycle (TCA cycle)	rcp	rsk	rpa	rru		blo			dal	dat	bad	abn	aci	vco		bbr
		x	C00311	Isocitrate;	C05379	Oxalosuccinate;	1.1.1.42	isocitrate dehydrogenase (NADP+);	map00020	Citrate cycle (TCA cycle)	rcp	rsk	rpa	rru		blo			dal	dat	bad	abn	aci	vco		bbr
		x	C00074	Phosphoenolpyruvate;	C00631	2-Phospho-D-glycerate;	4.2.1.11	phosphopyruvate hydratase;	map00010	Glycolysis / Gluconeogenesis	rcp	rsk	rpa	rru	cau	blo	lca	lac	dal	dat	bad	abn	aci	vco	sab	bbr
		x	C00311	Isocitrate;	C00417	cis-Aconitate;	4.2.1.3	aconitate hydratase;	map00020; map00630; map00720	Citrate cycle (TCA cycle); Glyoxylate and dicarboxylate metabolism; Reductive carboxylate cycle (CO2 fixation)	rcp	rsk	rpa	rru	cau	blo			dal	dat	bad	abn	aci	vco	sab	bbr
		x	C01209	Malonyl-[acyl-carrier protein]	C05759	3-Oxotetradecanoyl-[acp];	2.3.1.41	beta-ketoacyl-acyl-carrier-protein synthase I;	map00061	Fatty acid biosynthesis	rcp	rsk	rpa									abn	aci	vco
		x	C03939	Acetyl-[acyl-carrier protein]	C05744	Acetoacetyl-[acp];	2.3.1.41	beta-ketoacyl-acyl-carrier-protein synthase I;	map00061	Fatty acid biosynthesis	rcp	rsk	rpa									abn	aci	vco
		x	C05752	Octanoyl-[acp];	C16236	Protein N6-(octanoyl)lysine	2.3.1.181	lipoyl(octanoyl) transferase;	map00785	Lipoic acid metabolism	rcp	rsk	rpa	rru	cau					dat		abn	aci	vco		bbr
		x	C05763	trans-Hexadec-2-enoyl-[acp];	C05764	Hexadecanoyl-[acp];	2.3.1.-	<Transferases; Acyltransferases; Transferring groups other than amino-acyl groups>	map00061	Fatty acid biosynthesis	rcp	rsk	rpa	rru	cau	blo	lca	lac	dal	dat	bad	abn	aci	vco	sab	bbr
		x	C00024	Acetyl-CoA;	C00033	Acetate;	6.2.1.1	acetate---CoA ligase;	map00010; map00620; map00720	Glycolysis / Gluconeogenesis; Pyruvate metabolism; Reductive carboxylate cycle (CO2 fixation)	rcp	rsk	rpa	rru	cau				dal	dat		abn	aci	vco	sab	bbr
		x	C00197	3-Phospho-D-glycerate;	C00631	2-Phospho-D-glycerate;	5.4.2.1	phosphoglycerate mutase;	map00010	Glycolysis / Gluconeogenesis	rcp	rsk	rpa	rru	cau	blo	lca	lac	dal	dat	bad	abn	aci	vco	sab	bbr
		x	C00258	D-Glycerate;	C00631	2-Phospho-D-glycerate;	2.7.1.-	<Transferases; Transferring phosphorus-containing groups; Phosphotransferases with an alcohol group as acceptor>	map00030	Pentose phosphate pathway	rcp	rsk	rpa	rru	cau		lca	lac	dal	dat		abn	aci	vco	sab	bbr
		x	C00022	Pyruvate;	C00204	2-Dehydro-3-deoxy-D-gluconate;	4.2.1.-	<Lyases; Carbon-oxygen lyases; Hydro-lyases>	map00030; map00040	Pentose phosphate pathway; Pentose and glucuronate interconversions	rcp	rsk	rpa	rru	cau		lca		dal			abn	aci	vco	sab	bbr
		x	C00025	L-Glutamate;	C00217	D-Glutamate;	5.1.1.3	glutamate racemase	map00471	D-Glutamine and D-glutamate metabolism	rcp	rsk	rpa		cau	blo		lac	dal	dat	bad	abn	aci	vco	sab
		x	C00026	2-Oxoglutarate;	C00311	Isocitrate;	1.1.1.42	isocitrate dehydrogenase (NADP+);	map00020; map00720	Citrate cycle (TCA cycle); Reductive carboxylate cycle (CO2 fixation)	rcp	rsk	rpa	rru		blo			dal	dat	bad	abn	aci	vco		bbr
		x	C00033	Acetate;	C00227	Acetyl phosphate	2.7.2.1	acetate kinase;	map00430; map00620	Taurine and hypotaurine metabolism; Pyruvate metabolism	rcp	rsk	rpa	rru		blo	lca	lac	dal		bad	abn	aci	vco	sab	bbr
		x	C05755	Decanoyl-[acp];	C05756	3-Oxododecanoyl-[acp];	2.3.1.179	beta-ketoacyl-acyl-carrier-protein synthase II;	map00061	Fatty acid biosynthesis	rcp	rsk	rpa	rru	cau		lca		dal				aci	vco	sab	bbr
		x	C04246	But-2-enoyl-[acyl-carrier protein]	C04618	(3R)-3-Hydroxybutanoyl-[acyl-carrier protein];	2.3.1.-	<Transferases; Acyltransferases; Transferring groups other than amino-acyl groups>	map00061	Fatty acid biosynthesis	rcp	rsk	rpa	rru	cau	blo	lca	lac	dal	dat	bad	abn	aci	vco	sab	bbr
		x	C04619	(3R)-3-Hydroxydecanoyl-[acyl-carrier protein];	C05754	trans-Dec-2-enoyl-[acp];	4.2.1.60	3-hydroxydecanoyl-[acyl-carrier-protein] dehydratase;	map00061	Fatty acid biosynthesis	rcp	rsk	rpa											vco
		x	C05754	trans-Dec-2-enoyl-[acp];	C05755	Decanoyl-[acp];	2.3.1.-	<Transferases; Acyltransferases; Transferring groups other than amino-acyl groups>	map00061	Fatty acid biosynthesis	rcp	rsk	rpa	rru	cau	blo	lca	lac	dal	dat	bad	abn	aci	vco	sab	bbr
		x	C05748	trans-Hex-2-enoyl-[acp];	C05749	Hexanoyl-[acp];	2.3.1.-	<Transferases; Acyltransferases; Transferring groups other than amino-acyl groups>	map00061	Fatty acid biosynthesis	rcp	rsk	rpa	rru	cau	blo	lca	lac	dal	dat	bad	abn	aci	vco	sab	bbr
		x	C05747	(R)-3-Hydroxyhexanoyl-[acp];	C05748	trans-Hex-2-enoyl-[acp];	2.3.1.-	<Transferases; Acyltransferases; Transferring groups other than amino-acyl groups>	map00061	Fatty acid biosynthesis	rcp	rsk	rpa	rru	cau	blo	lca	lac	dal	dat	bad	abn	aci	vco	sab	bbr
		x	C05749	Hexanoyl-[acp];	C05750	3-Oxooctanoyl-[acp];	2.3.1.179	beta-ketoacyl-acyl-carrier-protein synthase II;	map00061	Fatty acid biosynthesis	rcp	rsk	rpa	rru	cau		lca		dal				aci	vco	sab	bbr
		x	C05223	Dodecanoyl-[acyl-carrier protein];	C05759	3-Oxotetradecanoyl-[acp];	2.3.1.179	beta-ketoacyl-acyl-carrier-protein synthase II;	map00061	Fatty acid biosynthesis	rcp	rsk	rpa	rru	cau		lca		dal				aci	vco	sab	bbr
		x	C05760	trans-Tetradec-2-enoyl-[acp];	C05761	Tetradecanoyl-[acp];	2.3.1.-	<Transferases; Acyltransferases; Transferring groups other than amino-acyl groups>	map00061	Fatty acid biosynthesis	rcp	rsk	rpa	rru	cau	blo	lca	lac	dal	dat	bad	abn	aci	vco	sab	bbr
		x	C05748	trans-Hex-2-enoyl-[acp];	C05749	Hexanoyl-[acp];	1.3.1.9	enoyl-[acyl-carrier-protein] reductase (NADH);	map00061	Fatty acid biosynthesis	rcp	rsk	rpa	rru	cau							abn	aci		sab	bbr
		x	C05746	3-Oxohexanoyl-[acp];	C05747	(R)-3-Hydroxyhexanoyl-[acp];	1.1.1.100	3-oxoacyl-[acyl-carrier-protein] reductase;	map00061	Fatty acid biosynthesis	rcp	rsk	rpa	rru	cau	blo	lca	lac	dal	dat		abn	aci	vco	sab	bbr
		x	C01209	Malonyl-[acyl-carrier protein]	C05753	3-Oxodecanoyl-[acp];	2.3.1.41	beta-ketoacyl-acyl-carrier-protein synthase I;	map00061	Fatty acid biosynthesis	rcp	rsk	rpa									abn	aci	vco
		x	C01209	Malonyl-[acyl-carrier protein]	C05756	3-Oxododecanoyl-[acp];	2.3.1.179	beta-ketoacyl-acyl-carrier-protein synthase II;	map00061	Fatty acid biosynthesis	rcp	rsk	rpa	rru	cau		lca		dal				aci	vco	sab	bbr
		x	C05749	Hexanoyl-[acp];	C05750	3-Oxooctanoyl-[acp];	2.3.1.-	<Transferases; Acyltransferases; Transferring groups other than amino-acyl groups>	map00061	Fatty acid biosynthesis	rcp	rsk	rpa	rru	cau	blo	lca	lac	dal	dat	bad	abn	aci	vco	sab	bbr
		x	C00024	Acetyl-CoA;	C00083	Malonyl-CoA;	6.3.4.14	biotin carboxylase;	map00061	Fatty acid biosynthesis	rcp	rsk	rpa	rru	cau	blo	lca		dal		bad	abn	aci	vco	sab	bbr
		x	C00083	Malonyl-CoA;	C01209	Malonyl-[acyl-carrier protein]	2.3.1.39	[acyl-carrier-protein] S-malonyltransferase;	map00061	Fatty acid biosynthesis	rcp	rsk	rpa	rru	cau		lca		dal			abn	aci	vco	sab	bbr
		x	C04246	But-2-enoyl-[acyl-carrier protein]	C05745	Butyryl-[acp];	2.3.1.-	<Transferases; Acyltransferases; Transferring groups other than amino-acyl groups>	map00061	Fatty acid biosynthesis	rcp	rsk	rpa	rru	cau	blo	lca	lac	dal	dat	bad	abn	aci	vco	sab	bbr
		x	C00666	LL-2,6-Diaminoheptanedioate;	C00680	meso-2,6-Diaminoheptanedioate;	5.1.1.7	diaminopimelate epimerase	map00300	Lysine biosynthesis	rcp	rsk	rpa	rru		blo	lca	lac	dal	dat	bad	abn	aci	vco		bbr
		x	C00047	L-Lysine;	C00680	meso-2,6-Diaminoheptanedioate;	4.1.1.20	diaminopimelate decarboxylase;	map00300	Lysine biosynthesis	rcp	rsk	rpa	rru	cau	blo	lca	lac	dal	dat	bad	abn	aci	vco	sab	bbr
		x	C00122	Fumarate;	C00149	(S)-Malate;	4.2.1.2	fumarate hydratase;	map00020; map00720	Citrate cycle (TCA cycle); Reductive carboxylate cycle (CO2 fixation)	rcp	rsk	rpa	rru	cau		lca	lac	dal	dat		abn	aci	vco	sab	bbr
		x	C00122	Fumarate;	C03406	N-(L-Arginino)succinate;	4.3.2.1	argininosuccinate lyase;	map00250; map00330	Alanine, aspartate and glutamate metabolism; Arginine and proline metabolism	rcp	rsk	rpa	rru	cau	blo	lca		dal	dat	bad	abn	aci	vco	sab	bbr
		x	C00327	L-Citrulline;	C03406	N-(L-Arginino)succinate;	6.3.4.5	argininosuccinate synthase;	map00330	Arginine and proline metabolism	rcp	rsk	rpa	rru	cau	blo	lca		dal	dat	bad	abn	aci	vco	sab	bbr
		x	C00062	L-Arginine;	C03406	N-(L-Arginino)succinate;	4.3.2.1	argininosuccinate lyase;	map00330	Arginine and proline metabolism	rcp	rsk	rpa	rru	cau	blo	lca		dal	dat	bad	abn	aci	vco	sab	bbr
		x	C00025	L-Glutamate;	C00624	N-Acetyl-L-glutamate;	2.3.1.1	amino-acid N-acetyltransferase;	map00330	Arginine and proline metabolism	rcp	rsk	rpa	rru	cau	blo			dal	dat	bad	abn	aci	vco	sab	bbr
		x	C00624	N-Acetyl-L-glutamate;	C04133	N-Acetyl-L-glutamate 5-phosphate;	2.7.2.8	acetylglutamate kinase;	map00330	Arginine and proline metabolism	rcp	rsk	rpa	rru	cau	blo			dal	dat	bad	abn	aci	vco	sab	bbr
		x	C00022	Pyruvate;	C00024	Acetyl-CoA;	2.3.1.12	dihydrolipoyllysine-residue acetyltransferase;	map00010; map00020; map00620	Glycolysis / Gluconeogenesis; Citrate cycle (TCA cycle); Pyruvate metabolism	rcp	rsk	rpa	rru	cau		lca			dat		abn	aci	vco	sab	bbr
		x	C01165	L-Glutamate 5-semialdehyde;	C03287	L-Glutamyl 5-phosphate;	1.2.1.41	glutamate-5-semialdehyde dehydrogenase;	map00330	Arginine and proline metabolism	rcp	rsk	rpa	rru	cau	blo	lca		dal	dat	bad	abn	aci	vco		bbr
		x	C16236	Protein N6-(octanoyl)lysine	C16237	Protein N6-(lipoyl)lysine	2.8.1.8	lipoyl synthase;	map00785	Lipoic acid metabolism	rcp	rsk	rpa	rru	cau					dat		abn	aci	vco	sab	bbr
		x	C00022	Pyruvate;	C11437	1-Deoxy-D-xylulose 5-phosphate	2.2.1.7	1-deoxy-D-xylulose-5-phosphate synthase;	map00900	Terpenoid backbone biosynthesis	rcp	rsk	rpa	rru		blo		lac	dal	dat	bad	abn	aci	vco		bbr
		x	C05751	trans-Oct-2-enoyl-[acp];	C05752	Octanoyl-[acp];	2.3.1.-	<Transferases; Acyltransferases; Transferring groups other than amino-acyl groups>	map00061	Fatty acid biosynthesis	rcp	rsk	rpa	rru	cau	blo	lca	lac	dal	dat	bad	abn	aci	vco	sab	bbr
		x	C04688	(3R)-3-Hydroxytetradecanoyl-[acyl-carrier protein];	C05760	trans-Tetradec-2-enoyl-[acp];	2.3.1.-	<Transferases; Acyltransferases; Transferring groups other than amino-acyl groups>	map00061	Fatty acid biosynthesis	rcp	rsk	rpa	rru	cau	blo	lca	lac	dal	dat	bad	abn	aci	vco	sab	bbr
		x	C00022	Pyruvate;	C05125	2-(alpha-Hydroxyethyl)thiamine diphosphate;	1.2.4.1	pyruvate dehydrogenase (acetyl-transferring);	map00010; map00020; map00290; map00620; map00650	Glycolysis / Gluconeogenesis; Citrate cycle (TCA cycle); Valine, leucine and isoleucine biosynthesis; Pyruvate metabolism; Butanoate metabolism	rcp	rsk	rpa	rru	cau		lca			dat		abn	aci	vco	sab	bbr
		x	C05125	2-(alpha-Hydroxyethyl)thiamine diphosphate;	C06010	(S)-2-Acetolactate;	2.2.1.6	acetolactate synthase;	map00290	Valine, leucine and isoleucine biosynthesis	rcp	rsk	rpa	rru	cau	blo	lca		dal	dat	bad	abn	aci	vco	sab	bbr
		x	C04272	(R)-2,3-Dihydroxy-3-methylbutanoate;	C06010	(S)-2-Acetolactate;	1.1.1.86	ketol-acid reductoisomerase;	map00290	Valine, leucine and isoleucine biosynthesis	rcp	rsk	rpa	rru	cau	blo			dal	dat	bad	abn	aci	vco	sab	bbr
		x	C00141	3-Methyl-2-oxobutanoic acid;	C04272	(R)-2,3-Dihydroxy-3-methylbutanoate;	4.2.1.9	dihydroxy-acid dehydratase;	map00290	Valine, leucine and isoleucine biosynthesis	rcp	rsk	rpa	rru	cau	blo			dal	dat	bad	abn	aci	vco	sab	bbr
		x	C00141	3-Methyl-2-oxobutanoic acid;	C00183	L-Valine;	2.6.1.42	branched-chain-amino-acid transaminase;	map00280; map00290; map00770; map00966	Valine, leucine and isoleucine degradation; Valine, leucine and isoleucine biosynthesis; Pantothenate and CoA biosynthesis; Glucosinolate biosynthesis	rcp	rsk	rpa	rru	cau	blo	lca	lac	dal	dat	bad	abn	aci	vco	sab	bbr
		x	C00141	3-Methyl-2-oxobutanoic acid;	C00966	2-Dehydropantoate	2.1.2.11	3-methyl-2-oxobutanoate hydroxymethyltransferase;	map00770	Pantothenate and CoA biosynthesis	rcp	rsk	rpa	rru	cau				dal	dat		abn	aci	vco	sab	bbr
		x	C00141	3-Methyl-2-oxobutanoic acid;	C02504	(2S)-2-Isopropylmalate;	2.3.3.13	2-isopropylmalate synthase;	map00290	Valine, leucine and isoleucine biosynthesis	rcp	rsk	rpa	rru	cau	blo			dal	dat	bad	abn	aci	vco	sab	bbr
		x	C02504	(2S)-2-Isopropylmalate;	C04411	(2R,3S)-3-Isopropylmalate;	4.2.1.33	3-isopropylmalate dehydratase;	map00290	Valine, leucine and isoleucine biosynthesis	rcp	rsk	rpa	rru	cau	blo			dal	dat	bad	abn	aci	vco	sab	bbr
		x	C05125	2-(alpha-Hydroxyethyl)thiamine diphosphate;	C06006	(S)-2-Aceto-2-hydroxybutanoate;	2.2.1.6	acetolactate synthase;	map00290	Valine, leucine and isoleucine biosynthesis	rcp	rsk	rpa	rru	cau	blo	lca		dal	dat	bad	abn	aci	vco	sab	bbr
		x	C06006	(S)-2-Aceto-2-hydroxybutanoate;	C06007	(R)-2,3-Dihydroxy-3-methylpentanoate;	1.1.1.86	ketol-acid reductoisomerase;	map00290	Valine, leucine and isoleucine biosynthesis	rcp	rsk	rpa	rru	cau	blo			dal	dat	bad	abn	aci	vco	sab	bbr
		x	C00109	2-Oxobutanoate;	C06006	(S)-2-Aceto-2-hydroxybutanoate;	2.2.1.6	acetolactate synthase;	map00290	Valine, leucine and isoleucine biosynthesis	rcp	rsk	rpa	rru	cau	blo	lca		dal	dat	bad	abn	aci	vco	sab	bbr
		x	C00109	2-Oxobutanoate;	C00188	L-Threonine;	4.3.1.19	threonine ammonia-lyase;	map00260; map00290	Glycine, serine and threonine metabolism; Valine, leucine and isoleucine biosynthesis	rcp	rsk	rpa	rru	cau	blo	lca				bad	abn	aci	vco	sab	bbr
		x	C00037	Glycine;	C00188	L-Threonine;	4.1.2.5	threonine aldolase;	map00260	Glycine, serine and threonine metabolism	rcp	rsk	rpa	rru	cau	blo				dat	bad			vco	sab	bbr
		x	C00037	Glycine;	C01419	Cys-Gly;	3.4.11.1	leucyl aminopeptidase;	map00480	Glutathione metabolism	rcp	rsk	rpa	rru	cau				dal	dat		abn	aci	vco	sab	bbr
		x	C00037	Glycine;	C00430	5-Aminolevulinate;	2.3.1.37	5-aminolevulinate synthase;	map00260; map00860	Glycine, serine and threonine metabolism; Porphyrin and chlorophyll metabolism	rcp	rsk	rpa	rru											sab
		x	C00037	Glycine;	C00051	Glutathione;	6.3.2.3	glutathione synthase;	map00480	Glutathione metabolism	rcp	rsk	rpa	rru								abn	aci	vco		bbr
		x	C00037	Glycine;	C00065	L-Serine;	2.1.2.1	glycine hydroxymethyltransferase;	map00260; map00460; map00680	Glycine, serine and threonine metabolism; Cyanoamino acid metabolism; Methane metabolism	rcp	rsk	rpa	rru	cau	blo	lca	lac	dal	dat	bad	abn	aci	vco	sab	bbr
		x	C00065	L-Serine;	C00143	5,10-Methylenetetrahydrofolate;	2.1.2.1	glycine hydroxymethyltransferase;	map00260; map00680	Glycine, serine and threonine metabolism; Methane metabolism	rcp	rsk	rpa	rru	cau	blo	lca	lac	dal	dat	bad	abn	aci	vco	sab	bbr
		x	C00065	L-Serine;	C00078	L-Tryptophan;	4.2.1.20	tryptophan synthase;	map00260	Glycine, serine and threonine metabolism	rcp	rsk	rpa	rru	cau	blo	lca		dal	dat	bad	abn	aci	vco	sab	bbr
		x	C00078	L-Tryptophan;	C03506	Indoleglycerol phosphate;	4.2.1.20	tryptophan synthase;	map00400	Phenylalanine, tyrosine and tryptophan biosynthesis	rcp	rsk	rpa	rru	cau	blo	lca		dal	dat	bad	abn	aci	vco	sab	bbr
		x	C01302	1-(2-Carboxyphenylamino)-1-deoxy-D-ribulose 5-phosphate	C03506	Indoleglycerol phosphate;	4.1.1.48	indole-3-glycerol-phosphate synthase;	map00400	Phenylalanine, tyrosine and tryptophan biosynthesis	rcp	rsk	rpa	rru	cau		lca		dal	dat		abn	aci	vco	sab	bbr
		x	C00065	L-Serine;	C01005	O-Phospho-L-serine;	3.1.3.3	phosphoserine phosphatase	map00260	Glycine, serine and threonine metabolism	rcp	rsk	rpa	rru		blo			dal	dat	bad	abn	aci	vco		bbr
		x	C00078	L-Tryptophan;	C00463	Indole;	4.2.1.20	tryptophan synthase;	map00400	Phenylalanine, tyrosine and tryptophan biosynthesis	rcp	rsk	rpa	rru	cau	blo	lca		dal	dat	bad	abn	aci	vco	sab	bbr
		x	C01005	O-Phospho-L-serine;	C03232	3-Phosphonooxypyruvate;	2.6.1.52	phosphoserine transaminase;	map00260	Glycine, serine and threonine metabolism	rcp	rsk	rpa	rru	cau	blo			dal	dat	bad	abn	aci	vco		bbr
		x	C00671	(S)-3-Methyl-2-oxopentanoic acid;	C06007	(R)-2,3-Dihydroxy-3-methylpentanoate;	4.2.1.9	dihydroxy-acid dehydratase;	map00290	Valine, leucine and isoleucine biosynthesis	rcp	rsk	rpa	rru	cau	blo			dal	dat	bad	abn	aci	vco	sab	bbr
		x	C00407	L-Isoleucine;	C00671	(S)-3-Methyl-2-oxopentanoic acid;	2.6.1.42	branched-chain-amino-acid transaminase;	map00280; map00290; map00966	Valine, leucine and isoleucine degradation; Valine, leucine and isoleucine biosynthesis; Glucosinolate biosynthesis	rcp	rsk	rpa	rru	cau	blo	lca	lac	dal	dat	bad	abn	aci	vco	sab	bbr
		x	C00022	Pyruvate;	C05125	2-(alpha-Hydroxyethyl)thiamine diphosphate;	2.2.1.6	acetolactate synthase;	map00290; map00650	Valine, leucine and isoleucine biosynthesis; Butanoate metabolism	rcp	rsk	rpa	rru	cau	blo	lca		dal	dat	bad	abn	aci	vco	sab	bbr
		x	C04688	(3R)-3-Hydroxytetradecanoyl-[acyl-carrier protein];	C05760	trans-Tetradec-2-enoyl-[acp];	4.2.1.-	<Lyases; Carbon-oxygen lyases; Hydro-lyases>	map00061	Fatty acid biosynthesis	rcp	rsk	rpa	rru	cau		lca		dal			abn	aci	vco	sab	bbr
		x	C00062	L-Arginine;	C00086	Urea;	3.5.3.1	arginase;	map00330	Arginine and proline metabolism	rcp	rsk	rpa		cau			lac		dat					sab	bbr
		x	C00011	CO2;	C00086	Urea;	3.5.1.5	urease	map00230; map00330; map00791	Purine metabolism; Arginine and proline metabolism; Atrazine degradation	rcp	rsk	rpa									abn	aci		sab	bbr
		x	C01209	Malonyl-[acyl-carrier protein]	C05744	Acetoacetyl-[acp];	2.3.1.179	beta-ketoacyl-acyl-carrier-protein synthase II;	map00061	Fatty acid biosynthesis	rcp	rsk	rpa	rru	cau		lca		dal				aci	vco	sab	bbr
		x	C00204	2-Dehydro-3-deoxy-D-gluconate;	C00577	D-Glyceraldehyde	4.2.1.-	<Lyases; Carbon-oxygen lyases; Hydro-lyases>	map00030	Pentose phosphate pathway	rcp	rsk	rpa	rru	cau		lca		dal			abn	aci	vco	sab	bbr
		x	C00197	3-Phospho-D-glycerate;	C03232	3-Phosphonooxypyruvate;	1.1.1.95	phosphoglycerate dehydrogenase;	map00260	Glycine, serine and threonine metabolism	rcp	rsk	rpa	rru	cau	blo			dal	dat	bad	abn	aci	vco	sab	bbr
		x	C00097	L-Cysteine;	C01419	Cys-Gly;	3.4.11.1	leucyl aminopeptidase;	map00480	Glutathione metabolism	rcp	rsk	rpa	rru	cau				dal	dat		abn	aci	vco	sab	bbr
		x	C00097	L-Cysteine;	C00669	gamma-L-Glutamyl-L-cysteine;	6.3.2.2	glutamate---cysteine ligase;	map00480	Glutathione metabolism	rcp	rsk	rpa	rru			lca				bad	abn	aci	vco		bbr
		x	C04236	(2S)-2-Isopropyl-3-oxosuccinate;	C04411	(2R,3S)-3-Isopropylmalate;	1.1.1.85	3-isopropylmalate dehydrogenase;	map00290	Valine, leucine and isoleucine biosynthesis	rcp	rsk	rpa	rru	cau	blo			dal	dat	bad	abn	aci	vco	sab	bbr
		x	C00022	Pyruvate;	C00074	Phosphoenolpyruvate;	2.7.1.40	pyruvate kinase;	map00010; map00620; map00710	Glycolysis / Gluconeogenesis; Pyruvate metabolism; Carbon fixation in photosynthetic organisms	rcp	rsk	rpa	rru	cau	blo	lca	lac	dal	dat	bad			vco	sab	bbr
		x	C00430	5-Aminolevulinate;	C00931	Porphobilinogen	4.2.1.24	porphobilinogen synthase;	map00860	Porphyrin and chlorophyll metabolism	rcp	rsk	rpa	rru	cau				dal	dat		abn	aci	vco	sab	bbr
		x	C00931	Porphobilinogen	C01024	Hydroxymethylbilane	2.5.1.61	hydroxymethylbilane synthase;	map00860	Porphyrin and chlorophyll metabolism	rcp	rsk	rpa	rru	cau				dal	dat		abn	aci	vco	sab	bbr
		x	C01024	Hydroxymethylbilane	C01051	Uroporphyrinogen III	4.2.1.75	uroporphyrinogen-III synthase;	map00860	Porphyrin and chlorophyll metabolism	rcp	rsk	rpa	rru	cau				dal	dat		abn	aci	vco	sab	bbr
		x	C01051	Uroporphyrinogen III	C03263	Coproporphyrinogen III	4.1.1.37	uroporphyrinogen decarboxylase;	map00860	Porphyrin and chlorophyll metabolism	rcp	rsk	rpa	rru	cau				dal	dat		abn	aci	vco	sab	bbr
		x	C01209	Malonyl-[acyl-carrier protein]	C05762	3-Oxohexadecanoyl-[acp];	2.3.1.41	beta-ketoacyl-acyl-carrier-protein synthase I;	map00061	Fatty acid biosynthesis	rcp	rsk	rpa									abn	aci	vco
		x	C00049	L-Aspartate;	C03406	N-(L-Arginino)succinate;	6.3.4.5	argininosuccinate synthase;	map00250; map00330	Alanine, aspartate and glutamate metabolism; Arginine and proline metabolism	rcp	rsk	rpa	rru	cau	blo	lca		dal	dat	bad	abn	aci	vco	sab	bbr
		x	C00263	L-Homoserine;	C01118	O-Succinyl-L-homoserine;	2.3.1.46	homoserine O-succinyltransferase;	map00270; map00920	Cysteine and methionine metabolism; Sulfur metabolism	rcp	rsk	rpa			blo	lca	lac			bad			vco
		x	C00026	2-Oxoglutarate;	C01251	(R)-2-Hydroxybutane-1,2,4-tricarboxylate;	2.3.3.14	homocitrate synthase;	map00300	Lysine biosynthesis	rcp	rsk	rpa	rru					dal	dat
		x	C00188	L-Threonine;	C01102	O-Phospho-L-homoserine	4.2.3.1	threonine synthase;	map00260	Glycine, serine and threonine metabolism	rcp	rsk	rpa	rru	cau	blo	lca	lac	dal	dat	bad	abn	aci	vco	sab	bbr
		x	C00042	Succinate;	C00122	Fumarate;	1.3.99.1	succinate dehydrogenase;	map00020; map00190; map00632; map00650; map00720	Citrate cycle (TCA cycle); Oxidative phosphorylation; Benzoate degradation via CoA ligation; Butanoate metabolism; Reductive carboxylate cycle (CO2 fixation)	rcp	rsk	rpa	rru	cau	blo	lca	lac	dal	dat	bad	abn	aci	vco	sab	bbr
		x	C00042	Succinate;	C00091	Succinyl-CoA;	6.2.1.5	succinate---CoA ligase (ADP-forming);	map00020; map00640; map00720	Citrate cycle (TCA cycle); Propanoate metabolism; Reductive carboxylate cycle (CO2 fixation)	rcp	rsk	rpa	rru	cau	blo			dal	dat	bad	abn	aci	vco	sab	bbr
		x	C00042	Succinate;	C00232	Succinate semialdehyde;	1.2.1.16	succinate-semialdehyde dehydrogenase [NAD(P)+];	map00250; map00350; map00650	Alanine, aspartate and glutamate metabolism; Tyrosine metabolism; Butanoate metabolism	rcp	rsk	rpa	rru	cau		lca	lac				abn	aci	vco		bbr
		x	C00091	Succinyl-CoA;	C01213	(R)-Methylmalonyl-CoA;	5.4.99.2	methylmalonyl-CoA mutase;	map00280; map00640	Valine, leucine and isoleucine degradation; Propanoate metabolism	rcp	rsk	rpa	rru	cau				dal	dat
		x	C00091	Succinyl-CoA;	C16254	[Dihydrolipoyllysine-residue succinyltransferase]	2.3.1.61	dihydrolipoyllysine-residue succinyltransferase;	map00020	Citrate cycle (TCA cycle)	rcp	rsk	rpa	rru	cau							abn	aci	vco	sab	bbr
		x	C15972	Enzyme N6-(lipoyl)lysine;	C16254	[Dihydrolipoyllysine-residue succinyltransferase]	1.2.4.2	oxoglutarate dehydrogenase (succinyl-transferring);	map00020	Citrate cycle (TCA cycle)	rcp	rsk	rpa	rru	cau							abn	aci	vco	sab	bbr
		x	C15972	Enzyme N6-(lipoyl)lysine;	C15973	Enzyme N6-(dihydrolipoyl)lysine;	1.8.1.4	dihydrolipoyl dehydrogenase;	map00010; map00020; map00280; map00620	Glycolysis / Gluconeogenesis; Citrate cycle (TCA cycle); Valine, leucine and isoleucine degradation; Pyruvate metabolism	rcp	rsk	rpa	rru	cau	blo	lca			dat	bad	abn	aci	vco	sab	bbr
		x	C15973	Enzyme N6-(dihydrolipoyl)lysine;	C16254	[Dihydrolipoyllysine-residue succinyltransferase]	2.3.1.61	dihydrolipoyllysine-residue succinyltransferase;	map00020	Citrate cycle (TCA cycle)	rcp	rsk	rpa	rru	cau							abn	aci	vco	sab	bbr
		x	C00143	5,10-Methylenetetrahydrofolate;	C01242	S-Aminomethyldihydrolipoylprotein;	2.1.2.10	aminomethyltransferase;	map00260	Glycine, serine and threonine metabolism	rcp	rsk	rpa	rru	cau					dat				vco	sab	bbr
		x	C00024	Acetyl-CoA;	C00222	3-Oxopropanoate;	1.2.1.27	methylmalonate-semialdehyde dehydrogenase (acylating);	map00562; map00640	Inositol phosphate metabolism; Propanoate metabolism	rcp	rsk	rpa	rru								abn	aci			bbr
		x	C00099	beta-Alanine;	C00222	3-Oxopropanoate;	2.6.1.19	4-aminobutyrate transaminase;	map00410; map00640	beta-Alanine metabolism; Propanoate metabolism	rcp	rsk	rpa		cau					dat		abn	aci	vco		bbr
		x	C00099	beta-Alanine;	C00864	Pantothenate;	6.3.2.1	pantoate---beta-alanine ligase;	map00410; map00770	beta-Alanine metabolism; Pantothenate and CoA biosynthesis	rcp	rsk	rpa	rru	cau				dal	dat		abn	aci	vco	sab	bbr
		x	C00522	(R)-Pantoate;	C00864	Pantothenate;	6.3.2.1	pantoate---beta-alanine ligase;	map00770	Pantothenate and CoA biosynthesis	rcp	rsk	rpa	rru	cau				dal	dat		abn	aci	vco	sab	bbr
		x	C00864	Pantothenate;	C03492	D-4'-Phosphopantothenate;	2.7.1.33	pantothenate kinase;	map00770	Pantothenate and CoA biosynthesis	rcp	rsk	rpa	rru	cau	blo	lca	lac	dal	dat	bad	abn	aci	vco	sab	bbr
		x	C03492	D-4'-Phosphopantothenate;	C04352	(R)-4'-Phosphopantothenoyl-L-cysteine;	6.3.2.5	phosphopantothenate---cysteine ligase;	map00770	Pantothenate and CoA biosynthesis	rcp	rsk	rpa	rru	cau		lca	lac	dal	dat	bad	abn	aci	vco	sab	bbr
		x	C01134	Pantetheine 4'-phosphate;	C04352	(R)-4'-Phosphopantothenoyl-L-cysteine;	4.1.1.36	phosphopantothenoylcysteine decarboxylase;	map00770	Pantothenate and CoA biosynthesis	rcp	rsk	rpa	rru	cau		lca	lac	dal	dat	bad	abn	aci	vco	sab	bbr
		x	C00882	Dephospho-CoA;	C01134	Pantetheine 4'-phosphate;	2.7.7.3	pantetheine-phosphate adenylyltransferase;	map00770	Pantothenate and CoA biosynthesis	rcp	rsk	rpa	rru	cau	blo	lca	lac	dal	dat		abn	aci	vco	sab	bbr
		x	C00010	CoA;	C00882	Dephospho-CoA;	2.7.1.24	dephospho-CoA kinase;	map00770	Pantothenate and CoA biosynthesis	rcp	rsk	rpa	rru	cau	blo	lca	lac		dat	bad	abn	aci	vco	sab	bbr
		x	C00463	Indole;	C03506	Indoleglycerol phosphate;	4.2.1.20	tryptophan synthase;	map00400	Phenylalanine, tyrosine and tryptophan biosynthesis	rcp	rsk	rpa	rru	cau	blo	lca		dal	dat	bad	abn	aci	vco	sab	bbr
		x	C05760	trans-Tetradec-2-enoyl-[acp];	C05761	Tetradecanoyl-[acp];	1.3.1.9	enoyl-[acyl-carrier-protein] reductase (NADH);	map00061	Fatty acid biosynthesis	rcp	rsk	rpa	rru	cau							abn	aci		sab	bbr
		x	C00065	L-Serine;	C00979	O-Acetyl-L-serine;	2.3.1.30	serine O-acetyltransferase;	map00270; map00920	Cysteine and methionine metabolism; Sulfur metabolism	rcp	rsk	rpa	rru	cau				dal	dat		abn	aci	vco	sab	bbr
		x	C00097	L-Cysteine;	C00979	O-Acetyl-L-serine;	2.5.1.49	O-acetylhomoserine aminocarboxypropyltransferase;	map00270	Cysteine and methionine metabolism	rcp	rsk	rpa	rru	cau	blo					bad	abn	aci			bbr
		x	C00097	L-Cysteine;	C00283	Hydrogen sulfide;	2.5.1.47	cysteine synthase;	map00270; map00920	Cysteine and methionine metabolism; Sulfur metabolism	rcp	rsk	rpa	rru	cau		lca	lac	dal	dat		abn	aci	vco	sab	bbr
		x	C00197	3-Phospho-D-glycerate;	C00236	3-Phospho-D-glyceroyl phosphate;	2.7.2.3	phosphoglycerate kinase;	map00010; map00710	Glycolysis / Gluconeogenesis; Carbon fixation in photosynthetic organisms	rcp	rsk	rpa	rru	cau	blo	lca	lac	dal	dat	bad	abn	aci	vco	sab	bbr
		x	C00118	D-Glyceraldehyde 3-phosphate;	C00236	3-Phospho-D-glyceroyl phosphate;	1.2.1.12	glyceraldehyde-3-phosphate dehydrogenase (phosphorylating);	map00010	Glycolysis / Gluconeogenesis	rcp	rsk	rpa	rru	cau	blo	lca	lac	dal	dat	bad	abn	aci	vco	sab	bbr
		x	C00118	D-Glyceraldehyde 3-phosphate;	C00231	D-Xylulose 5-phosphate	2.2.1.1	transketolase;	map00030; map00710	Pentose phosphate pathway; Carbon fixation in photosynthetic organisms	rcp	rsk	rpa	rru	cau	blo		lac	dal	dat	bad	abn	aci	vco	sab	bbr
		x	C00199	D-Ribulose 5-phosphate	C00231	D-Xylulose 5-phosphate	5.1.3.1	ribulose-phosphate 3-epimerase;	map00030; map00040; map00710	Pentose phosphate pathway; Pentose and glucuronate interconversions; Carbon fixation in photosynthetic organisms	rcp	rsk	rpa	rru	cau	blo	lca	lac	dal	dat	bad	abn	aci	vco	sab	bbr
		x	C00231	D-Xylulose 5-phosphate	C05345	beta-D-Fructose 6-phosphate	2.2.1.1	transketolase;	map00030	Pentose phosphate pathway	rcp	rsk	rpa	rru	cau	blo		lac	dal	dat	bad	abn	aci	vco	sab	bbr
		x	C00231	D-Xylulose 5-phosphate	C05382	Sedoheptulose 7-phosphate;	2.2.1.1	transketolase;	map00030; map00710	Pentose phosphate pathway; Carbon fixation in photosynthetic organisms	rcp	rsk	rpa	rru	cau	blo		lac	dal	dat	bad	abn	aci	vco	sab	bbr
		x	C00118	D-Glyceraldehyde 3-phosphate;	C00279	D-Erythrose 4-phosphate	2.2.1.2	transaldolase;	map00030	Pentose phosphate pathway	rcp	rsk	rpa	rru	cau	blo	lca		dal	dat	bad	abn	aci	vco	sab	bbr
		x	C00279	D-Erythrose 4-phosphate	C04691	2-Dehydro-3-deoxy-D-arabino-heptonate 7-phosphate;	2.5.1.54	3-deoxy-7-phosphoheptulonate synthase;	map00400	Phenylalanine, tyrosine and tryptophan biosynthesis	rcp	rsk	rpa	rru	cau	blo			dal	dat	bad	abn	aci	vco	sab	bbr
		x	C01172	beta-D-Glucose 6-phosphate	C05345	beta-D-Fructose 6-phosphate	5.3.1.9	glucose-6-phosphate isomerase;	map00010; map00030; map00500	Glycolysis / Gluconeogenesis; Pentose phosphate pathway; Starch and sucrose metabolism	rcp	rsk	rpa	rru	cau	blo	lca	lac	dal	dat	bad	abn	aci	vco	sab	bbr
		x	C00668	alpha-D-Glucose 6-phosphate	C01172	beta-D-Glucose 6-phosphate	5.3.1.9	glucose-6-phosphate isomerase;	map00010; map00030; map00500	Glycolysis / Gluconeogenesis; Pentose phosphate pathway; Starch and sucrose metabolism	rcp	rsk	rpa	rru	cau	blo	lca	lac	dal	dat	bad	abn	aci	vco	sab	bbr
		x	C00118	D-Glyceraldehyde 3-phosphate;	C05378	beta-D-Fructose 1,6-bisphosphate	4.1.2.13	fructose-bisphosphate aldolase;	map00010; map00030; map00051	Glycolysis / Gluconeogenesis; Pentose phosphate pathway; Fructose and mannose metabolism	rcp	rsk	rpa	rru		blo	lca	lac	dal	dat	bad	abn	aci	vco	sab	bbr
		x	C00117	D-Ribose 5-phosphate;	C00118	D-Glyceraldehyde 3-phosphate;	2.2.1.1	transketolase;	map00030; map00710	Pentose phosphate pathway; Carbon fixation in photosynthetic organisms	rcp	rsk	rpa	rru	cau	blo		lac	dal	dat	bad	abn	aci	vco	sab	bbr
		x	C05345	beta-D-Fructose 6-phosphate	C05378	beta-D-Fructose 1,6-bisphosphate	3.1.3.11	fructose-bisphosphatase;	map00010; map00030; map00051	Glycolysis / Gluconeogenesis; Pentose phosphate pathway; Fructose and mannose metabolism	rcp	rsk	rpa	rru	cau		lca			dat		abn	aci	vco	sab	bbr
		x	C01172	beta-D-Glucose 6-phosphate	C01236	D-Glucono-1,5-lactone 6-phosphate;	1.1.1.49	glucose-6-phosphate dehydrogenase;	map00030	Pentose phosphate pathway	rcp	rsk	rpa		cau	blo	lca	lac	dal		bad			vco	sab
		x	C00279	D-Erythrose 4-phosphate	C05345	beta-D-Fructose 6-phosphate	2.2.1.1	transketolase;	map00030	Pentose phosphate pathway	rcp	rsk	rpa	rru	cau	blo		lac	dal	dat	bad	abn	aci	vco	sab	bbr
		x	C00668	alpha-D-Glucose 6-phosphate	C05345	beta-D-Fructose 6-phosphate	5.3.1.9	glucose-6-phosphate isomerase;	map00010; map00030; map00500; map00520	Glycolysis / Gluconeogenesis; Pentose phosphate pathway; Starch and sucrose metabolism; Amino sugar and nucleotide sugar metabolism	rcp	rsk	rpa	rru	cau	blo	lca	lac	dal	dat	bad	abn	aci	vco	sab	bbr
		x	C00118	D-Glyceraldehyde 3-phosphate;	C05345	beta-D-Fructose 6-phosphate	2.2.1.2	transaldolase;	map00030	Pentose phosphate pathway	rcp	rsk	rpa	rru	cau	blo	lca		dal	dat	bad	abn	aci	vco	sab	bbr
		x	C00345	6-Phospho-D-gluconate	C01236	D-Glucono-1,5-lactone 6-phosphate;	3.1.1.31	6-phosphogluconolactonase;	map00030	Pentose phosphate pathway	rcp	rsk	rpa		cau	blo	lca	lac	dal		bad			vco
		x	C00944	3-Dehydroquinate;	C04691	2-Dehydro-3-deoxy-D-arabino-heptonate 7-phosphate;	4.2.3.4	3-dehydroquinate synthase;	map00400	Phenylalanine, tyrosine and tryptophan biosynthesis	rcp	rsk	rpa	rru	cau	blo			dal	dat	bad	abn	aci	vco	sab	bbr
		x	C00944	3-Dehydroquinate;	C02637	3-Dehydroshikimate	4.2.1.10	3-dehydroquinate dehydratase;	map00400	Phenylalanine, tyrosine and tryptophan biosynthesis	rcp	rsk	rpa	rru	cau	blo			dal	dat	bad	abn	aci	vco	sab	bbr
		x	C00279	D-Erythrose 4-phosphate	C05382	Sedoheptulose 7-phosphate;	2.2.1.2	transaldolase;	map00030	Pentose phosphate pathway	rcp	rsk	rpa	rru	cau	blo	lca		dal	dat	bad	abn	aci	vco	sab	bbr
		x	C05345	beta-D-Fructose 6-phosphate	C05378	beta-D-Fructose 1,6-bisphosphate	2.7.1.11	6-phosphofructokinase;	map00010; map00030; map00051	Glycolysis / Gluconeogenesis; Pentose phosphate pathway; Fructose and mannose metabolism	rcp	rsk	rpa	rru	cau		lca	lac	dal	dat				vco	sab
		x	C00118	D-Glyceraldehyde 3-phosphate;	C00279	D-Erythrose 4-phosphate	2.2.1.1	transketolase;	map00030; map00710	Pentose phosphate pathway; Carbon fixation in photosynthetic organisms	rcp	rsk	rpa	rru	cau	blo		lac	dal	dat	bad	abn	aci	vco	sab	bbr
		x	C00493	Shikimate;	C02637	3-Dehydroshikimate	1.1.1.25	shikimate dehydrogenase;	map00400	Phenylalanine, tyrosine and tryptophan biosynthesis	rcp	rsk	rpa	rru	cau	blo	lca		dal	dat	bad	abn	aci	vco	sab	bbr
		x	C00493	Shikimate;	C03175	Shikimate 3-phosphate;	2.7.1.71	shikimate kinase;	map00400	Phenylalanine, tyrosine and tryptophan biosynthesis	rcp	rsk	rpa	rru	cau	blo			dal	dat		abn	aci	vco	sab	bbr
		x	C01269	5-O-(1-Carboxyvinyl)-3-phosphoshikimate;	C03175	Shikimate 3-phosphate;	2.5.1.19	3-phosphoshikimate 1-carboxyvinyltransferase;	map00400	Phenylalanine, tyrosine and tryptophan biosynthesis	rcp	rsk	rpa	rru	cau	blo			dal	dat	bad		aci	vco	sab	bbr
		x	C00251	Chorismate;	C01269	5-O-(1-Carboxyvinyl)-3-phosphoshikimate;	4.2.3.5	chorismate synthase;	map00400	Phenylalanine, tyrosine and tryptophan biosynthesis	rcp	rsk	rpa	rru	cau	blo			dal	dat	bad	abn	aci	vco	sab	bbr
		x	C00108	Anthranilate;	C00251	Chorismate;	4.1.3.27	anthranilate synthase;	map00400	Phenylalanine, tyrosine and tryptophan biosynthesis	rcp	rsk	rpa	rru	cau	blo			dal	dat	bad	abn	aci	vco	sab	bbr
		x	C00108	Anthranilate;	C04302	N-(5-Phospho-D-ribosyl)anthranilate;	2.4.2.18	anthranilate phosphoribosyltransferase;	map00400	Phenylalanine, tyrosine and tryptophan biosynthesis	rcp	rsk	rpa	rru	cau	blo	lca		dal	dat	bad	abn	aci	vco	sab	bbr
		x	C00117	D-Ribose 5-phosphate;	C00119	5-Phospho-alpha-D-ribose 1-diphosphate;	2.7.6.1	ribose-phosphate diphosphokinase;	map00030; map00230	Pentose phosphate pathway; Purine metabolism	rcp	rsk	rpa	rru	cau	blo	lca	lac	dal	dat	bad	abn	aci	vco	sab	bbr
		x	C00119	5-Phospho-alpha-D-ribose 1-diphosphate;	C01103	Orotidine 5'-phosphate;	2.4.2.10	orotate phosphoribosyltransferase;	map00240	Pyrimidine metabolism	rcp	rsk	rpa	rru	cau	blo	lca	lac	dal	dat	bad	abn	aci	vco	sab	bbr
		x	C00105	UMP;	C01103	Orotidine 5'-phosphate;	4.1.1.23	orotidine-5'-phosphate decarboxylase;	map00240	Pyrimidine metabolism	rcp	rsk	rpa	rru	cau	blo	lca	lac	dal	dat	bad	abn	aci	vco	sab	bbr
		x	C00295	Orotate;	C01103	Orotidine 5'-phosphate;	2.4.2.10	orotate phosphoribosyltransferase;	map00240	Pyrimidine metabolism	rcp	rsk	rpa	rru	cau	blo	lca	lac	dal	dat	bad	abn	aci	vco	sab	bbr
		x	C00295	Orotate;	C00337	(S)-Dihydroorotate;	1.3.3.1	dihydroorotate oxidase;	map00240	Pyrimidine metabolism	rcp	rsk	rpa	rru	cau	blo	lca	lac	dal	dat	bad	abn	aci	vco	sab	bbr
		x	C00119	5-Phospho-alpha-D-ribose 1-diphosphate;	C03090	5-Phosphoribosylamine;	2.4.2.14	amidophosphoribosyltransferase;	map00230	Purine metabolism	rcp	rsk	rpa	rru	cau	blo	lca	lac	dal	dat	bad	abn	aci	vco	sab	bbr
		x	C00119	5-Phospho-alpha-D-ribose 1-diphosphate;	C02739	1-(5-Phospho-D-ribosyl)-ATP;	2.4.2.17	ATP phosphoribosyltransferase;	map00340	Histidine metabolism	rcp	rsk	rpa	rru	cau	blo	lca		dal	dat	bad	abn	aci	vco	sab	bbr
		x	C02739	1-(5-Phospho-D-ribosyl)-ATP;	C02741	Phosphoribosyl-AMP;	3.6.1.31	phosphoribosyl-ATP diphosphatase;	map00340	Histidine metabolism	rcp	rsk	rpa	rru	cau	blo	lca				bad	abn	aci	vco	sab	bbr
		x	C00015	UDP;	C00105	UMP;	2.7.4.14	cytidylate kinase;	map00240	Pyrimidine metabolism	rcp	rsk	rpa	rru	cau		lca	lac	dal	dat		abn	aci	vco	sab	bbr
		x	C00015	UDP;	C00075	UTP;	2.7.4.6	nucleoside-diphosphate kinase;	map00240	Pyrimidine metabolism	rcp	rsk	rpa	rru	cau		lca		dal	dat		abn	aci	vco	sab	bbr
		x	C00063	CTP;	C00075	UTP;	6.3.4.2	CTP synthase;	map00240	Pyrimidine metabolism	rcp	rsk	rpa	rru	cau	blo	lca	lac	dal	dat	bad	abn	aci	vco	sab	bbr
		x	C00063	CTP;	C00112	CDP;	2.7.4.6	nucleoside-diphosphate kinase;	map00240	Pyrimidine metabolism	rcp	rsk	rpa	rru	cau		lca		dal	dat		abn	aci	vco	sab	bbr
		x	C00055	CMP;	C00112	CDP;	2.7.4.14	cytidylate kinase;	map00240	Pyrimidine metabolism	rcp	rsk	rpa	rru	cau		lca	lac	dal	dat		abn	aci	vco	sab	bbr
		x	C02741	Phosphoribosyl-AMP;	C04896	5-(5-Phospho-D-ribosylaminoformimino)-1-(5-phosphoribosyl)-	3.5.4.19	phosphoribosyl-AMP cyclohydrolase;	map00340	Histidine metabolism	rcp	rsk	rpa	rru	cau	blo	lca		dal	dat	bad	abn	aci	vco	sab	bbr
		x	C04896	5-(5-Phospho-D-ribosylaminoformimino)-1-(5-phosphoribosyl)-	C04916	N-(5'-Phospho-D-1'-ribulosylformimino)-5-amino-1-(5''-phospho-D-	5.3.1.16	1-(5-phosphoribosyl)-5-[(5-	map00340	Histidine metabolism	rcp	rsk	rpa	rru	cau	blo	lca		dal	dat	bad	abn	aci	vco	sab	bbr
		x	C03090	5-Phosphoribosylamine;	C03838	5'-Phosphoribosylglycinamide;	6.3.4.13	phosphoribosylamine---glycine ligase;	map00230	Purine metabolism	rcp	rsk	rpa	rru	cau	blo	lca	lac	dal	dat	bad	abn	aci	vco	sab	bbr
		x	C03838	5'-Phosphoribosylglycinamide;	C04376	5'-Phosphoribosyl-N-formylglycinamide;	2.1.2.2	phosphoribosylglycinamide formyltransferase;	map00230	Purine metabolism	rcp	rsk	rpa	rru	cau	blo	lca	lac	dal	dat	bad	abn	aci	vco	sab	bbr
		x	C04376	5'-Phosphoribosyl-N-formylglycinamide;	C04640	2-(Formamido)-N1-(5'-phosphoribosyl)acetamidine;	6.3.5.3	phosphoribosylformylglycinamidine synthase;	map00230	Purine metabolism	rcp	rsk	rpa	rru	cau	blo	lca	lac	dal	dat	bad	abn	aci	vco	sab	bbr
		x	C03373	Aminoimidazole ribotide;	C04640	2-(Formamido)-N1-(5'-phosphoribosyl)acetamidine;	6.3.3.1	phosphoribosylformylglycinamidine cyclo-ligase;	map00230	Purine metabolism	rcp	rsk	rpa	rru	cau	blo	lca	lac	dal	dat	bad	abn	aci	vco	sab	bbr
		x	C03373	Aminoimidazole ribotide;	C15667	5-Carboxyamino-1-(5-phospho-D-ribosyl)imidazole	6.3.4.18	5-(carboxyamino)imidazole ribonucleotide synthase;	map00230	Purine metabolism	rcp	rsk	rpa	rru	cau	blo	lca	lac			bad	abn	aci	vco	sab	bbr
		x	C04751	1-(5-Phospho-D-ribosyl)-5-amino-4-imidazolecarboxylate;	C15667	5-Carboxyamino-1-(5-phospho-D-ribosyl)imidazole	5.4.99.18	5-(carboxyamino)imidazole ribonucleotide mutase;	map00230	Purine metabolism	rcp	rsk	rpa	rru	cau	blo	lca	lac			bad	abn	aci	vco	sab	bbr
		x	C04751	1-(5-Phospho-D-ribosyl)-5-amino-4-imidazolecarboxylate;	C04823	1-(5'-Phosphoribosyl)-5-amino-4-(N-succinocarboxamide)-imidazole;	6.3.2.6	phosphoribosylaminoimidazolesuccinocarboxamide synthase;	map00230	Purine metabolism	rcp	rsk	rpa	rru	cau	blo	lca	lac	dal	dat	bad	abn	aci	vco	sab	bbr
		x	C04677	1-(5'-Phosphoribosyl)-5-amino-4-imidazolecarboxamide;	C04823	1-(5'-Phosphoribosyl)-5-amino-4-(N-succinocarboxamide)-imidazole;	4.3.2.2	adenylosuccinate lyase;	map00230	Purine metabolism	rcp	rsk	rpa	rru	cau	blo	lca	lac	dal	dat	bad	abn	aci	vco	sab	bbr
		x	C04677	1-(5'-Phosphoribosyl)-5-amino-4-imidazolecarboxamide;	C04734	1-(5'-Phosphoribosyl)-5-formamido-4-imidazolecarboxamide;	6.3.4.-	<Ligases; Forming carbon-nitrogen bonds; Other carbon--nitrogen ligases>	map00230	Purine metabolism	rcp	rsk	rpa	rru	cau	blo	lca	lac	dal	dat		abn	aci	vco	sab	bbr
		x	C04677	1-(5'-Phosphoribosyl)-5-amino-4-imidazolecarboxamide;	C04734	1-(5'-Phosphoribosyl)-5-formamido-4-imidazolecarboxamide;	2.1.2.3	phosphoribosylaminoimidazolecarboxamide formyltransferase;	map00230	Purine metabolism	rcp	rsk	rpa	rru	cau	blo	lca	lac	dal	dat	bad	abn	aci	vco	sab	bbr
		x	C00130	IMP;	C04734	1-(5'-Phosphoribosyl)-5-formamido-4-imidazolecarboxamide;	3.5.4.10	IMP cyclohydrolase;	map00230	Purine metabolism	rcp	rsk	rpa	rru	cau	blo	lca	lac	dal	dat	bad	abn	aci	vco	sab	bbr
		x	C00130	IMP;	C03794	N6-(1,2-Dicarboxyethyl)-AMP;	6.3.4.4	adenylosuccinate synthase;	map00230	Purine metabolism	rcp	rsk	rpa	rru	cau	blo	lca	lac	dal	dat	bad	abn	aci	vco	sab	bbr
		x	C00130	IMP;	C00294	Inosine	3.1.3.5	5'-nucleotidase;	map00230	Purine metabolism	rcp	rsk	rpa	rru	cau				dal			abn	aci	vco	sab	bbr
		x	C00020	AMP;	C03794	N6-(1,2-Dicarboxyethyl)-AMP;	4.3.2.2	adenylosuccinate lyase;	map00230	Purine metabolism	rcp	rsk	rpa	rru	cau	blo	lca	lac	dal	dat	bad	abn	aci	vco	sab	bbr
		x	C00020	AMP;	C00212	Adenosine	3.1.3.5	5'-nucleotidase;	map00230	Purine metabolism	rcp	rsk	rpa	rru	cau				dal			abn	aci	vco	sab	bbr
		x	C00020	AMP;	C00147	Adenine;	2.4.2.7	adenine phosphoribosyltransferase;	map00230	Purine metabolism	rcp	rsk	rpa	rru	cau	blo	lca	lac		dat	bad			vco	sab	bbr
		x	C00130	IMP;	C00655	Xanthosine 5'-phosphate;	1.1.1.205	IMP dehydrogenase;	map00230	Purine metabolism	rcp	rsk	rpa	rru	cau	blo	lca	lac	dal	dat	bad	abn	aci	vco	sab	bbr
		x	C00655	Xanthosine 5'-phosphate;	C01762	Xanthosine	3.1.3.5	5'-nucleotidase;	map00230	Purine metabolism	rcp	rsk	rpa	rru	cau				dal			abn	aci	vco	sab	bbr
		x	C00144	GMP;	C00655	Xanthosine 5'-phosphate;	6.3.5.2	GMP synthase (glutamine-hydrolysing);	map00230	Purine metabolism	rcp	rsk	rpa	rru	cau	blo	lca	lac	dal	dat	bad	abn	aci	vco	sab	bbr
		x	C00385	Xanthine	C01762	Xanthosine	2.4.2.-	<Transferases; Glycosyltransferases; Pentosyltransferases>	map00230	Purine metabolism	rcp	rsk	rpa	rru	cau	blo	lca		dal	dat	bad	abn	aci	vco	sab	bbr
		x	C00144	GMP;	C00242	Guanine;	2.4.2.22	xanthine phosphoribosyltransferase;	map00230	Purine metabolism	rcp	rsk	rpa	rru	cau	blo	lca	lac		dat	bad	abn	aci	vco	sab
		x	C00144	GMP;	C00242	Guanine;	2.4.2.7	adenine phosphoribosyltransferase;	map00230	Purine metabolism	rcp	rsk	rpa	rru	cau	blo	lca	lac		dat	bad			vco	sab	bbr
		x	C00144	GMP;	C00387	Guanosine	3.1.3.5	5'-nucleotidase;	map00230	Purine metabolism	rcp	rsk	rpa	rru	cau				dal			abn	aci	vco	sab	bbr
		x	C00232	Succinate semialdehyde;	C00334	4-Aminobutanoate;	2.6.1.19	4-aminobutyrate transaminase;	map00250; map00650	Alanine, aspartate and glutamate metabolism; Butanoate metabolism	rcp	rsk	rpa		cau					dat		abn	aci	vco		bbr
		x	C01209	Malonyl-[acyl-carrier protein]	C05744	Acetoacetyl-[acp];	2.3.1.180	beta-ketoacyl-acyl-carrier-protein synthase III;	map00061	Fatty acid biosynthesis	rcp	rsk	rpa	rru	cau		lca		dal	dat		abn	aci	vco	sab	bbr
		x	C00036	Oxaloacetate;	C00049	L-Aspartate;	1.4.3.16	L-aspartate oxidase;	map00250	Alanine, aspartate and glutamate metabolism	rcp	rsk	rpa	rru	cau	blo			dal			abn	aci	vco
		x	C04619	(3R)-3-Hydroxydecanoyl-[acyl-carrier protein];	C05754	trans-Dec-2-enoyl-[acp];	4.2.1.-	<Lyases; Carbon-oxygen lyases; Hydro-lyases>	map00061	Fatty acid biosynthesis	rcp	rsk	rpa	rru	cau		lca		dal			abn	aci	vco	sab	bbr
		x	C00130	IMP;	C04734	1-(5'-Phosphoribosyl)-5-formamido-4-imidazolecarboxamide;	2.1.2.3	phosphoribosylaminoimidazolecarboxamide formyltransferase;	map00230	Purine metabolism	rcp	rsk	rpa	rru	cau	blo	lca	lac	dal	dat	bad	abn	aci	vco	sab	bbr
		x	C00097	L-Cysteine;	C00957	Mercaptopyruvate;	2.6.1.1	aspartate transaminase;	map00270	Cysteine and methionine metabolism	rcp	rsk	rpa	rru	cau	blo			dal	dat	bad	abn	aci	vco		bbr
		x	C00062	L-Arginine;	C00077	L-Ornithine;	3.5.3.1	arginase;	map00330	Arginine and proline metabolism	rcp	rsk	rpa		cau			lac		dat					sab	bbr
		x	C00077	L-Ornithine;	C00437	N-Acetylornithine;	2.3.1.35	glutamate N-acetyltransferase;	map00330	Arginine and proline metabolism	rcp	rsk	rpa	rru	cau	blo			dal	dat	bad	abn	aci		sab	bbr
		x	C00077	L-Ornithine;	C00134	Putrescine;	4.1.1.17	ornithine decarboxylase;	map00330; map00480	Arginine and proline metabolism; Glutathione metabolism	rcp	rsk	rpa	rru			lca	lac	dal	dat			aci	vco
		x	C00437	N-Acetylornithine;	C01250	N-Acetyl-L-glutamate 5-semialdehyde;	2.6.1.11	acetylornithine transaminase;	map00330	Arginine and proline metabolism	rcp	rsk	rpa	rru	cau	blo			dal	dat	bad	abn	aci	vco	sab	bbr
		x	C00094	Sulfite;	C00283	Hydrogen sulfide;	1.8.1.2	sulfite reductase (NADPH);	map00920	Sulfur metabolism	rcp	rsk	rpa		cau							abn	aci	vco	sab	bbr
		x	C01209	Malonyl-[acyl-carrier protein]	C05762	3-Oxohexadecanoyl-[acp];	2.3.1.-	<Transferases; Acyltransferases; Transferring groups other than amino-acyl groups>	map00061	Fatty acid biosynthesis	rcp	rsk	rpa	rru	cau	blo	lca	lac	dal	dat	bad	abn	aci	vco	sab	bbr
		x	C01051	Uroporphyrinogen III	C02463	Precorrin 2;	2.1.1.107	uroporphyrinogen-III C-methyltransferase;	map00860	Porphyrin and chlorophyll metabolism	rcp	rsk	rpa	rru	cau				dal	dat		abn	aci	vco	sab	bbr
		x	C02463	Precorrin 2;	C05772	Precorrin 3A	2.1.1.130	precorrin-2 C20-methyltransferase	map00860	Porphyrin and chlorophyll metabolism	rcp	rsk	rpa	rru	cau				dal	dat
		x	C00332	Acetoacetyl-CoA;	C01144	(S)-3-Hydroxybutanoyl-CoA;	1.1.1.157	3-hydroxybutyryl-CoA dehydrogenase;	map00632; map00650	Benzoate degradation via CoA ligation; Butanoate metabolism	rcp	rsk	rpa	rru		blo			dal	dat		abn	aci			bbr
		x	C00877	Crotonoyl-CoA;	C01144	(S)-3-Hydroxybutanoyl-CoA;	4.2.1.17	enoyl-CoA hydratase;	map00071; map00310; map00380; map00632; map00650	Fatty acid metabolism; Lysine degradation; Tryptophan metabolism; Benzoate degradation via CoA ligation; Butanoate metabolism	rcp	rsk	rpa	rru	cau				dal	dat		abn	aci	vco		bbr
		x	C00527	Glutaryl-CoA	C00877	Crotonoyl-CoA;	1.3.99.7	glutaryl-CoA dehydrogenase;	map00071; map00310; map00380; map00632	Fatty acid metabolism; Lysine degradation; Tryptophan metabolism; Benzoate degradation via CoA ligation	rcp	rsk	rpa	rru	cau							abn	aci			bbr
		x	C00527	Glutaryl-CoA	C06157	[Dihydrolipoyllysine-residue succinyltransferase]	2.3.1.61	dihydrolipoyllysine-residue succinyltransferase;	map00310	Lysine degradation	rcp	rsk	rpa	rru	cau							abn	aci	vco	sab	bbr
		x	C00322	2-Oxoadipate;	C06157	[Dihydrolipoyllysine-residue succinyltransferase]	1.2.4.2	oxoglutarate dehydrogenase (succinyl-transferring);	map00310	Lysine degradation	rcp	rsk	rpa	rru	cau							abn	aci	vco	sab	bbr
		x	C00035	GDP;	C00144	GMP;	2.7.4.8	guanylate kinase;	map00230	Purine metabolism	rcp	rsk	rpa	rru	cau	blo	lca	lac	dal	dat	bad	abn	aci	vco	sab	bbr
		x	C00035	GDP;	C00361	dGDP;	1.17.4.1	ribonucleoside-diphosphate reductase;	map00230	Purine metabolism	rcp	rsk	rpa	rru	cau	blo	lca	lac	dal	dat		abn	aci	vco	sab	bbr
		x	C00286	dGTP;	C00361	dGDP;	2.7.1.40	pyruvate kinase;	map00230	Purine metabolism	rcp	rsk	rpa	rru	cau	blo	lca	lac	dal	dat	bad			vco	sab	bbr
		x	C00286	dGTP;	C00361	dGDP;	2.7.4.6	nucleoside-diphosphate kinase;	map00230	Purine metabolism	rcp	rsk	rpa	rru	cau		lca		dal	dat		abn	aci	vco	sab	bbr
		x	C00039	DNA;	C00286	dGTP;	2.7.7.7	DNA-directed DNA polymerase;	map00230	Purine metabolism	rcp	rsk	rpa	rru	cau	blo	lca	lac	dal	dat	bad	abn	aci	vco	sab	bbr
		x	C00039	DNA;	C00131	dATP;	2.7.7.7	DNA-directed DNA polymerase;	map00230	Purine metabolism	rcp	rsk	rpa	rru	cau	blo	lca	lac	dal	dat	bad	abn	aci	vco	sab	bbr
		x	C00039	DNA;	C00458	dCTP;	2.7.7.7	DNA-directed DNA polymerase;	map00240	Pyrimidine metabolism	rcp	rsk	rpa	rru	cau	blo	lca	lac	dal	dat	bad	abn	aci	vco	sab	bbr
		x	C00458	dCTP;	C00705	dCDP;	2.7.4.6	nucleoside-diphosphate kinase;	map00240	Pyrimidine metabolism	rcp	rsk	rpa	rru	cau		lca		dal	dat		abn	aci	vco	sab	bbr
		x	C00458	dCTP;	C00460	dUTP;	3.5.4.13	dCTP deaminase;	map00240	Pyrimidine metabolism	rcp	rsk	rpa	rru	cau	blo					bad	abn	aci			bbr
		x	C00365	dUMP;	C00460	dUTP;	3.6.1.19	nucleoside-triphosphate diphosphatase;	map00240	Pyrimidine metabolism	rcp	rsk	rpa	rru	cau	blo						abn	aci	vco
		x	C00365	dUMP;	C01346	dUDP;	2.7.4.9	dTMP kinase;	map00240	Pyrimidine metabolism	rcp	rsk	rpa	rru	cau	blo	lca	lac	dal	dat	bad	abn	aci	vco	sab	bbr
		x	C00239	dCMP;	C00705	dCDP;	2.7.4.14	cytidylate kinase;	map00240	Pyrimidine metabolism	rcp	rsk	rpa	rru	cau		lca	lac	dal	dat		abn	aci	vco	sab	bbr
		x	C00039	DNA;	C00459	dTTP;	2.7.7.7	DNA-directed DNA polymerase;	map00240	Pyrimidine metabolism	rcp	rsk	rpa	rru	cau	blo	lca	lac	dal	dat	bad	abn	aci	vco	sab	bbr
		x	C00363	dTDP;	C00459	dTTP;	2.7.4.6	nucleoside-diphosphate kinase;	map00240	Pyrimidine metabolism	rcp	rsk	rpa	rru	cau		lca		dal	dat		abn	aci	vco	sab	bbr
		x	C00363	dTDP;	C00364	dTMP;	2.7.4.9	dTMP kinase;	map00240	Pyrimidine metabolism	rcp	rsk	rpa	rru	cau	blo	lca	lac	dal	dat	bad	abn	aci	vco	sab	bbr
		x	C00131	dATP;	C00206	dADP;	2.7.1.40	pyruvate kinase;	map00230	Purine metabolism	rcp	rsk	rpa	rru	cau	blo	lca	lac	dal	dat	bad			vco	sab	bbr
		x	C00206	dADP;	C00360	dAMP;	2.7.4.3	adenylate kinase;	map00230	Purine metabolism	rcp	rsk	rpa	rru	cau	blo	lca	lac	dal	dat	bad	abn	aci	vco	sab	bbr
		x	C00365	dUMP;	C00460	dUTP;	3.6.1.23	dUTP diphosphatase;	map00240	Pyrimidine metabolism	rcp	rsk	rpa	rru		blo	lca	lac	dal		bad	abn	aci			bbr
		x	C00008	ADP;	C00206	dADP;	1.17.4.1	ribonucleoside-diphosphate reductase;	map00230	Purine metabolism	rcp	rsk	rpa	rru	cau	blo	lca	lac	dal	dat		abn	aci	vco	sab	bbr
		x	C00460	dUTP;	C01346	dUDP;	2.7.4.6	nucleoside-diphosphate kinase;	map00240	Pyrimidine metabolism	rcp	rsk	rpa	rru	cau		lca		dal	dat		abn	aci	vco	sab	bbr
		x	C00035	GDP;	C00044	GTP;	2.7.4.6	nucleoside-diphosphate kinase;	map00230	Purine metabolism	rcp	rsk	rpa	rru	cau		lca		dal	dat		abn	aci	vco	sab	bbr
		x	C00044	GTP;	C01304	2,5-Diamino-6-(5'-phosphoribosylamino)-4-pyrimidineone	3.5.4.25	GTP cyclohydrolase II;	map00740	Riboflavin metabolism	rcp	rsk	rpa	rru	cau				dal	dat		abn	aci	vco	sab	bbr
		x	C00044	GTP;	C00046	RNA;	2.7.7.6	DNA-directed RNA polymerase;	map00230	Purine metabolism	rcp	rsk	rpa	rru	cau	blo	lca	lac	dal	dat	bad	abn	aci	vco	sab	bbr
		x	C00002	ATP;	C00046	RNA;	2.7.7.6	DNA-directed RNA polymerase;	map00230	Purine metabolism	rcp	rsk	rpa	rru	cau	blo	lca	lac	dal	dat	bad	abn	aci	vco	sab	bbr
		x	C00037	Glycine;	C05519	L-Allothreonine;	4.1.2.5	threonine aldolase;	map00260	Glycine, serine and threonine metabolism	rcp	rsk	rpa	rru	cau	blo				dat	bad			vco	sab	bbr
		x	C05746	3-Oxohexanoyl-[acp];	C05747	(R)-3-Hydroxyhexanoyl-[acp];	2.3.1.-	<Transferases; Acyltransferases; Transferring groups other than amino-acyl groups>	map00061	Fatty acid biosynthesis	rcp	rsk	rpa	rru	cau	blo	lca	lac	dal	dat	bad	abn	aci	vco	sab	bbr
		x	C00097	L-Cysteine;	C00979	O-Acetyl-L-serine;	2.5.1.47	cysteine synthase;	map00270; map00920	Cysteine and methionine metabolism; Sulfur metabolism	rcp	rsk	rpa	rru	cau		lca	lac	dal	dat		abn	aci	vco	sab	bbr
		x	C00337	(S)-Dihydroorotate;	C00438	N-Carbamoyl-L-aspartate	3.5.2.3	dihydroorotase;	map00240	Pyrimidine metabolism	rcp	rsk	rpa	rru	cau	blo	lca	lac	dal	dat	bad	abn	aci	vco	sab	bbr
		x	C00169	Carbamoyl phosphate	C00438	N-Carbamoyl-L-aspartate	2.1.3.2	aspartate carbamoyltransferase;	map00240; map00250	Pyrimidine metabolism; Alanine, aspartate and glutamate metabolism	rcp	rsk	rpa	rru	cau	blo	lca	lac	dal	dat	bad	abn	aci	vco	sab	bbr
		x	C00360	dAMP;	C00559	Deoxyadenosine;	3.1.3.5	5'-nucleotidase;	map00230	Purine metabolism	rcp	rsk	rpa	rru	cau				dal			abn	aci	vco	sab	bbr
		x	C00022	Pyruvate;	C00024	Acetyl-CoA;	1.2.4.1	pyruvate dehydrogenase (acetyl-transferring);	map00010; map00020; map00290; map00620; map00650	Glycolysis / Gluconeogenesis; Citrate cycle (TCA cycle); Valine, leucine and isoleucine biosynthesis; Pyruvate metabolism; Butanoate metabolism	rcp	rsk	rpa	rru	cau		lca			dat		abn	aci	vco	sab	bbr
		x	C04619	(3R)-3-Hydroxydecanoyl-[acyl-carrier protein];	C05753	3-Oxodecanoyl-[acp];	1.1.1.100	3-oxoacyl-[acyl-carrier-protein] reductase;	map00061	Fatty acid biosynthesis	rcp	rsk	rpa	rru	cau	blo	lca	lac	dal	dat		abn	aci	vco	sab	bbr
		x	C05223	Dodecanoyl-[acyl-carrier protein];	C05758	trans-Dodec-2-enoyl-[acp];	1.3.1.9	enoyl-[acyl-carrier-protein] reductase (NADH);	map00061	Fatty acid biosynthesis	rcp	rsk	rpa	rru	cau							abn	aci		sab	bbr
		x	C00046	RNA;	C00063	CTP;	2.7.7.6	DNA-directed RNA polymerase;	map00240	Pyrimidine metabolism	rcp	rsk	rpa	rru	cau	blo	lca	lac	dal	dat	bad	abn	aci	vco	sab	bbr
		x	C00025	L-Glutamate;	C03912	(S)-1-Pyrroline-5-carboxylate;	1.5.1.12	1-pyrroline-5-carboxylate dehydrogenase;	map00250; map00330	Alanine, aspartate and glutamate metabolism; Arginine and proline metabolism	rcp	rsk	rpa	rru	cau				dal	dat		abn	aci	vco	sab	bbr
		x	C00148	L-Proline;	C03912	(S)-1-Pyrroline-5-carboxylate;	1.5.1.2	pyrroline-5-carboxylate reductase;	map00330	Arginine and proline metabolism	rcp	rsk	rpa	rru	cau	blo	lca	lac	dal	dat	bad	abn	aci	vco	sab	bbr
		x	C00148	L-Proline;	C03912	(S)-1-Pyrroline-5-carboxylate;	1.5.99.8	proline dehydrogenase;	map00330	Arginine and proline metabolism	rcp	rsk	rpa	rru					dal			abn	aci	vco		bbr
		x	C00014	NH3;	C00603	(-)-Ureidoglycolate;	3.5.3.19	ureidoglycolate hydrolase	map00230	Purine metabolism	rcp	rsk	rpa									abn	aci			bbr
		x	C00014	NH3;	C00697	Nitrogen;	1.18.6.1	nitrogenase	map00910	Nitrogen metabolism	rcp	rsk	rpa	rru	cau				dal	dat
		x	C00074	Phosphoenolpyruvate;	C04691	2-Dehydro-3-deoxy-D-arabino-heptonate 7-phosphate;	2.5.1.54	3-deoxy-7-phosphoheptulonate synthase;	map00400	Phenylalanine, tyrosine and tryptophan biosynthesis	rcp	rsk	rpa	rru	cau	blo			dal	dat	bad	abn	aci	vco	sab	bbr
		x	C04619	(3R)-3-Hydroxydecanoyl-[acyl-carrier protein];	C05754	trans-Dec-2-enoyl-[acp];	2.3.1.-	<Transferases; Acyltransferases; Transferring groups other than amino-acyl groups>	map00061	Fatty acid biosynthesis	rcp	rsk	rpa	rru	cau	blo	lca	lac	dal	dat	bad	abn	aci	vco	sab	bbr
		x	C01209	Malonyl-[acyl-carrier protein]	C05756	3-Oxododecanoyl-[acp];	2.3.1.41	beta-ketoacyl-acyl-carrier-protein synthase I;	map00061	Fatty acid biosynthesis	rcp	rsk	rpa									abn	aci	vco
		x	C03340	L-2,3-Dihydrodipicolinate;	C03972	2,3,4,5-Tetrahydrodipicolinate;	1.3.1.26	dihydrodipicolinate reductase;	map00300	Lysine biosynthesis	rcp	rsk	rpa	rru	cau	blo	lca	lac	dal	dat	bad	abn	aci	vco	sab	bbr
		x	C04633	(3R)-3-Hydroxypalmitoyl-[acyl-carrier protein];	C05762	3-Oxohexadecanoyl-[acp];	1.1.1.100	3-oxoacyl-[acyl-carrier-protein] reductase;	map00061	Fatty acid biosynthesis	rcp	rsk	rpa	rru	cau	blo	lca	lac	dal	dat		abn	aci	vco	sab	bbr
		x	C00361	dGDP;	C00362	dGMP;	2.7.4.8	guanylate kinase;	map00230	Purine metabolism	rcp	rsk	rpa	rru	cau	blo	lca	lac	dal	dat	bad	abn	aci	vco	sab	bbr
		x	C00330	Deoxyguanosine;	C00362	dGMP;	3.1.3.5	5'-nucleotidase;	map00230	Purine metabolism	rcp	rsk	rpa	rru	cau				dal			abn	aci	vco	sab	bbr
		x	C00064	L-Glutamine;	C00169	Carbamoyl phosphate	6.3.5.5	carbamoyl-phosphate synthase (glutamine-hydrolysing);	map00240; map00250	Pyrimidine metabolism; Alanine, aspartate and glutamate metabolism	rcp	rsk	rpa	rru	cau	blo	lca	lac	dal	dat	bad	abn	aci	vco	sab	bbr
		x	C00332	Acetoacetyl-CoA;	C01144	(S)-3-Hydroxybutanoyl-CoA;	1.1.1.35	3-hydroxyacyl-CoA dehydrogenase;	map00071; map00310; map00380; map00632; map00650	Fatty acid metabolism; Lysine degradation; Tryptophan metabolism; Benzoate degradation via CoA ligation; Butanoate metabolism	rcp	rsk	rpa	rru	cau				dal	dat		abn	aci	vco	sab	bbr
		x	C00131	dATP;	C00206	dADP;	2.7.4.6	nucleoside-diphosphate kinase;	map00230	Purine metabolism	rcp	rsk	rpa	rru	cau		lca		dal	dat		abn	aci	vco	sab	bbr
		x	C00352	D-Glucosamine 6-phosphate;	C05345	beta-D-Fructose 6-phosphate	3.5.1.-	<Hydrolases; Acting on carbon-nitrogen bonds, other than peptide bonds; In linear amides>	map00520	Amino sugar and nucleotide sugar metabolism	rcp	rsk	rpa	rru	cau	blo	lca	lac	dal	dat	bad	abn	aci	vco	sab	bbr
		x	C00352	D-Glucosamine 6-phosphate;	C06156	alpha-D-Glucosamine 1-phosphate;	5.4.2.10	phosphoglucosamine mutase	map00520	Amino sugar and nucleotide sugar metabolism	rcp	rsk	rpa	rru		blo	lca	lac	dal	dat	bad	abn	aci	vco	sab	bbr
		x	C05745	Butyryl-[acp];	C05746	3-Oxohexanoyl-[acp];	2.3.1.179	beta-ketoacyl-acyl-carrier-protein synthase II;	map00061	Fatty acid biosynthesis	rcp	rsk	rpa	rru	cau		lca		dal				aci	vco	sab	bbr
		x	C01268	5-Amino-6-(5'-phosphoribosylamino)uracil;	C01304	2,5-Diamino-6-(5'-phosphoribosylamino)-4-pyrimidineone	3.5.4.26	diaminohydroxyphosphoribosylaminopyrimidine deaminase	map00740	Riboflavin metabolism	rcp	rsk	rpa	rru	cau				dal	dat	bad	abn	aci	vco	sab	bbr
		x	C01268	5-Amino-6-(5'-phosphoribosylamino)uracil;	C04454	5-Amino-6-(5'-phosphoribitylamino)uracil;	1.1.1.193	5-amino-6-(5-phosphoribosylamino)uracil reductase;	map00740	Riboflavin metabolism	rcp	rsk	rpa	rru	cau				dal	dat	bad	abn	aci	vco	sab	bbr
		x	C00385	Xanthine	C00655	Xanthosine 5'-phosphate;	2.4.2.22	xanthine phosphoribosyltransferase;	map00230	Purine metabolism	rcp	rsk	rpa	rru	cau	blo	lca	lac		dat	bad	abn	aci	vco	sab
		x	C00046	RNA;	C00075	UTP;	2.7.7.6	DNA-directed RNA polymerase;	map00240	Pyrimidine metabolism	rcp	rsk	rpa	rru	cau	blo	lca	lac	dal	dat	bad	abn	aci	vco	sab	bbr
		x	C05345	beta-D-Fructose 6-phosphate	C05382	Sedoheptulose 7-phosphate;	2.2.1.2	transaldolase;	map00030	Pentose phosphate pathway	rcp	rsk	rpa	rru	cau	blo	lca		dal	dat	bad	abn	aci	vco	sab	bbr
		x	C00430	5-Aminolevulinate;	C03741	(S)-4-Amino-5-oxopentanoate;	5.4.3.8	glutamate-1-semialdehyde 2,1-aminomutase;	map00860	Porphyrin and chlorophyll metabolism	rcp	rsk	rpa		cau				dal	dat		abn	aci	vco	sab	bbr
		x	C05223	Dodecanoyl-[acyl-carrier protein];	C05758	trans-Dodec-2-enoyl-[acp];	2.3.1.-	<Transferases; Acyltransferases; Transferring groups other than amino-acyl groups>	map00061	Fatty acid biosynthesis	rcp	rsk	rpa	rru	cau	blo	lca	lac	dal	dat	bad	abn	aci	vco	sab	bbr
		x	C05752	Octanoyl-[acp];	C05753	3-Oxodecanoyl-[acp];	2.3.1.41	beta-ketoacyl-acyl-carrier-protein synthase I;	map00061	Fatty acid biosynthesis	rcp	rsk	rpa									abn	aci	vco
		x	C00002	ATP;	C00008	ADP;	2.7.4.6	nucleoside-diphosphate kinase;	map00230	Purine metabolism	rcp	rsk	rpa	rru	cau		lca		dal	dat		abn	aci	vco	sab	bbr
		x	C00002	ATP;	C00008	ADP;	2.7.1.40	pyruvate kinase;	map00230	Purine metabolism	rcp	rsk	rpa	rru	cau	blo	lca	lac	dal	dat	bad			vco	sab	bbr
		x	C01250	N-Acetyl-L-glutamate 5-semialdehyde;	C04133	N-Acetyl-L-glutamate 5-phosphate;	1.2.1.38	N-acetyl-gamma-glutamyl-phosphate reductase;	map00330	Arginine and proline metabolism	rcp	rsk	rpa	rru	cau	blo			dal	dat	bad	abn	aci	vco		bbr
		x	C00025	L-Glutamate;	C00064	L-Glutamine;	6.3.1.2	glutamate---ammonia ligase;	map00250; map00330; map00910	Alanine, aspartate and glutamate metabolism; Arginine and proline metabolism; Nitrogen metabolism	rcp	rsk	rpa	rru	cau	blo	lca	lac	dal	dat	bad	abn	aci	vco	sab	bbr
		x	C00117	D-Ribose 5-phosphate;	C05382	Sedoheptulose 7-phosphate;	2.2.1.1	transketolase;	map00030; map00710	Pentose phosphate pathway; Carbon fixation in photosynthetic organisms	rcp	rsk	rpa	rru	cau	blo		lac	dal	dat	bad	abn	aci	vco	sab	bbr
		x	C00111	Glycerone phosphate;	C00118	D-Glyceraldehyde 3-phosphate;	5.3.1.1	triose-phosphate isomerase;	map00010; map00051; map00562; map00710	Glycolysis / Gluconeogenesis; Fructose and mannose metabolism; Inositol phosphate metabolism; Carbon fixation in photosynthetic organisms	rcp	rsk	rpa	rru	cau	blo	lca	lac	dal	dat	bad	abn	aci	vco	sab	bbr
		x	C00111	Glycerone phosphate;	C01094	D-Fructose 1-phosphate	4.1.2.13	fructose-bisphosphate aldolase;	map00051	Fructose and mannose metabolism	rcp	rsk	rpa	rru		blo	lca	lac	dal	dat	bad	abn	aci	vco	sab	bbr
		x	C00095	D-Fructose;	C01094	D-Fructose 1-phosphate	2.7.1.69	protein-Npi-phosphohistidine---sugar phosphotransferase;	map00051	Fructose and mannose metabolism	rcp	rsk	rpa	rru	cau	blo	lca	lac	dal	dat	bad	abn	aci	vco	sab	bbr
		x	C00118	D-Glyceraldehyde 3-phosphate;	C04442	2-Dehydro-3-deoxy-6-phospho-D-gluconate;	4.1.2.-	<Lyases; Carbon-carbon lyases; Aldehyde-lyases>	map00030	Pentose phosphate pathway	rcp	rsk	rpa		cau	blo										bbr
		x	C05761	Tetradecanoyl-[acp];	C05762	3-Oxohexadecanoyl-[acp];	2.3.1.-	<Transferases; Acyltransferases; Transferring groups other than amino-acyl groups>	map00061	Fatty acid biosynthesis	rcp	rsk	rpa	rru	cau	blo	lca	lac	dal	dat	bad	abn	aci	vco	sab	bbr
		x	C00008	ADP;	C00020	AMP;	2.7.4.3	adenylate kinase;	map00230	Purine metabolism	rcp	rsk	rpa	rru	cau	blo	lca	lac	dal	dat	bad	abn	aci	vco	sab	bbr
		x	C00111	Glycerone phosphate;	C05378	beta-D-Fructose 1,6-bisphosphate	4.1.2.13	fructose-bisphosphate aldolase;	map00010; map00051	Glycolysis / Gluconeogenesis; Fructose and mannose metabolism	rcp	rsk	rpa	rru		blo	lca	lac	dal	dat	bad	abn	aci	vco	sab	bbr
		x	C11434	2-C-Methyl-D-erythritol 4-phosphate	C11437	1-Deoxy-D-xylulose 5-phosphate	1.1.1.267	1-deoxy-D-xylulose-5-phosphate reductoisomerase;	map00900	Terpenoid backbone biosynthesis	rcp	rsk	rpa	rru		blo			dal	dat	bad	abn	aci	vco		bbr
		x	C11434	2-C-Methyl-D-erythritol 4-phosphate	C11435	4-(Cytidine 5'-diphospho)-2-C-methyl-D-erythritol	2.7.7.60	2-C-methyl-D-erythritol 4-phosphate cytidylyltransferase;	map00900	Terpenoid backbone biosynthesis	rcp	rsk	rpa	rru		blo	lca		dal	dat	bad	abn	aci	vco	sab	bbr
		x	C11435	4-(Cytidine 5'-diphospho)-2-C-methyl-D-erythritol	C11436	2-Phospho-4-(cytidine 5'-diphospho)-2-C-methyl-D-erythritol	2.7.1.148	4-(cytidine 5'-diphospho)-2-C-methyl-D-erythritol kinase;	map00900	Terpenoid backbone biosynthesis	rcp	rsk	rpa	rru		blo	lca		dal	dat	bad	abn	aci	vco	sab	bbr
		x	C04619	(3R)-3-Hydroxydecanoyl-[acyl-carrier protein];	C05753	3-Oxodecanoyl-[acp];	2.3.1.-	<Transferases; Acyltransferases; Transferring groups other than amino-acyl groups>	map00061	Fatty acid biosynthesis	rcp	rsk	rpa	rru	cau	blo	lca	lac	dal	dat	bad	abn	aci	vco	sab	bbr
		x	C04454	5-Amino-6-(5'-phosphoribitylamino)uracil;	C04732	5-Amino-6-(1-D-ribitylamino)uracil;	3.1.3.-	<Hydrolases; Acting on ester bonds; Phosphoric monoester hydrolases>	map00740	Riboflavin metabolism	rcp	rsk	rpa	rru	cau		lca	lac	dal	dat		abn	aci	vco	sab	bbr
		x	C04332	6,7-Dimethyl-8-(1-D-ribityl)lumazine	C04732	5-Amino-6-(1-D-ribitylamino)uracil;	2.5.1.-	<Transferases; Transferring alkyl or aryl groups, other than methyl groups; Transferring alkyl or aryl groups, other than methyl groups>	map00740	Riboflavin metabolism	rcp	rsk	rpa	rru	cau	blo	lca		dal	dat	bad	abn	aci	vco	sab	bbr
		x	C00255	Riboflavin;	C04332	6,7-Dimethyl-8-(1-D-ribityl)lumazine	2.5.1.9	riboflavin synthase;	map00740	Riboflavin metabolism	rcp	rsk	rpa	rru	cau				dal	dat		abn	aci	vco	sab	bbr
		x	C00061	FMN;	C00255	Riboflavin;	2.7.1.26	riboflavin kinase;	map00740	Riboflavin metabolism	rcp	rsk	rpa	rru	cau	blo	lca	lac	dal	dat	bad	abn	aci	vco	sab	bbr
		x	C00016	FAD;	C00061	FMN;	2.7.7.2	FAD synthetase;	map00740	Riboflavin metabolism	rcp	rsk	rpa	rru	cau	blo	lca	lac	dal	dat	bad	abn	aci	vco	sab	bbr
		x	C00112	CDP;	C00705	dCDP;	1.17.4.1	ribonucleoside-diphosphate reductase;	map00240	Pyrimidine metabolism	rcp	rsk	rpa	rru	cau	blo	lca	lac	dal	dat		abn	aci	vco	sab	bbr
		x	C00352	D-Glucosamine 6-phosphate;	C05345	beta-D-Fructose 6-phosphate	2.6.1.16	glutamine---fructose-6-phosphate transaminase (isomerizing);	map00520	Amino sugar and nucleotide sugar metabolism	rcp	rsk	rpa	rru	cau	blo	lca	lac	dal	dat	bad	abn	aci	vco	sab	bbr
		x	C00037	Glycine;	C00669	gamma-L-Glutamyl-L-cysteine;	6.3.2.3	glutathione synthase;	map00480	Glutathione metabolism	rcp	rsk	rpa	rru								abn	aci	vco		bbr
		x	C00026	2-Oxoglutarate;	C16254	[Dihydrolipoyllysine-residue succinyltransferase]	1.2.4.2	oxoglutarate dehydrogenase (succinyl-transferring);	map00020	Citrate cycle (TCA cycle)	rcp	rsk	rpa	rru	cau							abn	aci	vco	sab	bbr
		x	C00025	L-Glutamate;	C00669	gamma-L-Glutamyl-L-cysteine;	6.3.2.2	glutamate---cysteine ligase;	map00480	Glutathione metabolism	rcp	rsk	rpa	rru			lca				bad	abn	aci	vco		bbr
		x	C04620	(3R)-3-Hydroxyoctanoyl-[acyl-carrier protein];	C05750	3-Oxooctanoyl-[acp];	1.1.1.100	3-oxoacyl-[acyl-carrier-protein] reductase;	map00061	Fatty acid biosynthesis	rcp	rsk	rpa	rru	cau	blo	lca	lac	dal	dat		abn	aci	vco	sab	bbr
		x	C05747	(R)-3-Hydroxyhexanoyl-[acp];	C05748	trans-Hex-2-enoyl-[acp];	4.2.1.-	<Lyases; Carbon-oxygen lyases; Hydro-lyases>	map00061	Fatty acid biosynthesis	rcp	rsk	rpa	rru	cau		lca		dal			abn	aci	vco	sab	bbr
		x	C00022	Pyruvate;	C00133	D-Alanine;	2.6.1.21	D-amino-acid transaminase;	map00473	D-Alanine metabolism	rcp	rsk	rpa	rru						dat					sab	bbr
		x	C00041	L-Alanine;	C00133	D-Alanine;	5.1.1.1	alanine racemase;	map00473	D-Alanine metabolism	rcp	rsk	rpa	rru	cau	blo	lca	lac	dal	dat	bad	abn	aci	vco	sab	bbr
		x	C00041	L-Alanine;	C05688	L-Selenocysteine	4.4.1.16	selenocysteine lyase;	map00450	Selenoamino acid metabolism	rcp	rsk	rpa	rru	cau	blo	lca				bad	abn	aci		sab
		x	C01528	Selenide;	C05688	L-Selenocysteine	4.4.1.16	selenocysteine lyase;	map00450	Selenoamino acid metabolism	rcp	rsk	rpa	rru	cau	blo	lca				bad	abn	aci		sab
		x	C05223	Dodecanoyl-[acyl-carrier protein];	C05759	3-Oxotetradecanoyl-[acp];	2.3.1.-	<Transferases; Acyltransferases; Transferring groups other than amino-acyl groups>	map00061	Fatty acid biosynthesis	rcp	rsk	rpa	rru	cau	blo	lca	lac	dal	dat	bad	abn	aci	vco	sab	bbr
		x	C11436	2-Phospho-4-(cytidine 5'-diphospho)-2-C-methyl-D-erythritol	C11453	2-C-Methyl-D-erythritol 2,4-cyclodiphosphate;	4.6.1.12	2-C-methyl-D-erythritol 2,4-cyclodiphosphate synthase;	map00900	Terpenoid backbone biosynthesis	rcp	rsk	rpa	rru		blo			dal	dat	bad	abn	aci	vco		bbr
		x	C11453	2-C-Methyl-D-erythritol 2,4-cyclodiphosphate;	C11811	1-Hydroxy-2-methyl-2-butenyl 4-diphosphate;	1.17.7.1	(E)-4-hydroxy-3-methylbut-2-enyl-diphosphate synthase;	map00900	Terpenoid backbone biosynthesis	rcp	rsk	rpa	rru		blo			dal	dat	bad	abn	aci	vco		bbr
		x	C00129	Isopentenyl diphosphate;	C11811	1-Hydroxy-2-methyl-2-butenyl 4-diphosphate;	1.17.1.2	4-hydroxy-3-methylbut-2-enyl diphosphate reductase;	map00900	Terpenoid backbone biosynthesis	rcp	rsk	rpa	rru		blo			dal	dat	bad	abn	aci	vco		bbr
		x	C00129	Isopentenyl diphosphate;	C00448	trans,trans-Farnesyl diphosphate;	2.5.1.1	dimethylallyltranstransferase;	map00900	Terpenoid backbone biosynthesis	rcp	rsk	rpa		cau		lca	lac	dal			abn	aci	vco	sab
		x	C00341	Geranyl diphosphate	C00448	trans,trans-Farnesyl diphosphate;	2.5.1.29	farnesyltranstransferase;	map00900	Terpenoid backbone biosynthesis	rcp	rsk	rpa	rru	cau
		x	C00129	Isopentenyl diphosphate;	C00341	Geranyl diphosphate	2.5.1.1	dimethylallyltranstransferase;	map00900	Terpenoid backbone biosynthesis	rcp	rsk	rpa		cau		lca	lac	dal			abn	aci	vco	sab
		x	C00129	Isopentenyl diphosphate;	C00341	Geranyl diphosphate	2.5.1.29	farnesyltranstransferase;	map00900	Terpenoid backbone biosynthesis	rcp	rsk	rpa	rru	cau
		x	C00235	Dimethylallyl diphosphate;	C00341	Geranyl diphosphate	2.5.1.1	dimethylallyltranstransferase;	map00900	Terpenoid backbone biosynthesis	rcp	rsk	rpa		cau		lca	lac	dal			abn	aci	vco	sab
		x	C00129	Isopentenyl diphosphate;	C00353	Geranylgeranyl diphosphate;	2.5.1.29	farnesyltranstransferase;	map00900	Terpenoid backbone biosynthesis	rcp	rsk	rpa	rru	cau
		x	C00353	Geranylgeranyl diphosphate;	C05413	Phytoene	2.5.1.32	phytoene synthase;	map00906	Carotenoid biosynthesis	rcp	rsk	rpa	rru	cau											bbr
		x	C05413	Phytoene	C05414	Phytofluene	1.14.99.-	<Oxidoreductases; Acting on paired donors with incorporation of molecular oxygen; Miscellaneous>	map00906	Carotenoid biosynthesis	rcp	rsk	rpa	rru	cau									vco	sab
		x	C00353	Geranylgeranyl diphosphate;	C05427	Phytyl diphosphate	1.3.1.83	geranylgeranyl diphosphate reductase;	map00900	Terpenoid backbone biosynthesis	rcp	rsk	rpa	rru	cau
		x	C00341	Geranyl diphosphate	C00448	trans,trans-Farnesyl diphosphate;	2.5.1.1	dimethylallyltranstransferase;	map00900	Terpenoid backbone biosynthesis	rcp	rsk	rpa		cau		lca	lac	dal			abn	aci	vco	sab
		x	C00129	Isopentenyl diphosphate;	C00341	Geranyl diphosphate	2.5.1.10	geranyltranstransferase;	map00900	Terpenoid backbone biosynthesis	rcp	rsk	rpa	rru	cau		lca	lac	dal	dat		abn	aci	vco	sab	bbr
		x	C00129	Isopentenyl diphosphate;	C00448	trans,trans-Farnesyl diphosphate;	2.5.1.29	farnesyltranstransferase;	map00900	Terpenoid backbone biosynthesis	rcp	rsk	rpa	rru	cau
		x	C00235	Dimethylallyl diphosphate;	C00341	Geranyl diphosphate	2.5.1.10	geranyltranstransferase;	map00900	Terpenoid backbone biosynthesis	rcp	rsk	rpa	rru	cau		lca	lac	dal	dat		abn	aci	vco	sab	bbr
		x	C00235	Dimethylallyl diphosphate;	C04432	tRNA containing 6-isopentenyladenosine	2.5.1.75	tRNA dimethylallyltransferase;	map00908	Zeatin biosynthesis	rcp	rsk	rpa	rru	cau	blo	lca	lac	dal	dat	bad	abn	aci	vco	sab	bbr
		x	C00235	Dimethylallyl diphosphate;	C00341	Geranyl diphosphate	2.5.1.29	farnesyltranstransferase;	map00900	Terpenoid backbone biosynthesis	rcp	rsk	rpa	rru	cau
		x	C00341	Geranyl diphosphate	C00448	trans,trans-Farnesyl diphosphate;	2.5.1.10	geranyltranstransferase;	map00900	Terpenoid backbone biosynthesis	rcp	rsk	rpa	rru	cau		lca	lac	dal	dat		abn	aci	vco	sab	bbr
		x	C00129	Isopentenyl diphosphate;	C00448	trans,trans-Farnesyl diphosphate;	2.5.1.10	geranyltranstransferase;	map00900	Terpenoid backbone biosynthesis	rcp	rsk	rpa	rru	cau		lca	lac	dal	dat		abn	aci	vco	sab	bbr
		x	C04501	N-Acetyl-alpha-D-glucosamine 1-phosphate	C06156	alpha-D-Glucosamine 1-phosphate;	2.3.1.157	glucosamine-1-phosphate N-acetyltransferase	map00520	Amino sugar and nucleotide sugar metabolism	rcp	rsk	rpa	rru	cau	blo		lac		dat	bad	abn	aci	vco	sab	bbr
		x	C00043	UDP-N-acetyl-D-glucosamine;	C04501	N-Acetyl-alpha-D-glucosamine 1-phosphate	2.7.7.23	UDP-N-acetylglucosamine diphosphorylase;	map00520	Amino sugar and nucleotide sugar metabolism	rcp	rsk	rpa	rru	cau	blo		lac	dal	dat	bad	abn	aci	vco	sab	bbr
[truncated: 7,449 more rows]
