# Supplementary material for: NIBBS-Search for Fast and Accurate Prediction of Phenotype-Biased Metabolic Systems
Source: PLoS Comput Biol. 2012 May 10;8(5):e1002490. doi: 10.1371/journal.pcbi.1002490 (PMC3349732; doi:10.1371/journal.pcbi.1002490)
Supplement: Table S9 — NIBBS-Search results for the bio-photolysis, hydrogen production phenotype versus dark-fermentation, hydrogen production phenotype. This file consists for NIBBS-Search results when using bio-photolysis as target phenotype and dark fermentation organisms set was used as the “negative set.” (TXT) [file pcbi.1002490.s009.txt]

Subsystem ID	Bias Score	Edge Type	Compound ID	Compound Name	Compound ID	Compound Name	EC Number	Enzyme Name	Pathway IDs	Pathway Names	Positive Instances				Negative Instances
Subsystem 1	0.00202020202020202										ava	ana	cre	naz
		i	C00148	L-Proline;	C03912	(S)-1-Pyrroline-5-carboxylate;	1.5.99.8	proline dehydrogenase;	map00330	Arginine and proline metabolism	ava	ana	cre	naz				bli				eco
		s	C05752	Octanoyl-[acp];	C16236	Protein N6-(octanoyl)lysine	2.3.1.181	lipoyl(octanoyl) transferase;	map00785	Lipoic acid metabolism	ava	ana	cre	naz		csc						eco
		s	C00077	L-Ornithine;	C00437	N-Acetylornithine;	2.3.1.35	glutamate N-acetyltransferase;	map00330	Arginine and proline metabolism	ava	ana	cre	naz	cac		cth	bli	tna	cbe
		x	C05752	Octanoyl-[acp];	C05753	3-Oxodecanoyl-[acp];	2.3.1.179	beta-ketoacyl-acyl-carrier-protein synthase II;	map00061	Fatty acid biosynthesis	ava	ana	cre	naz	cac	csc	cth	bli	tna	cbe	cpf	eco
		x	C05751	trans-Oct-2-enoyl-[acp];	C05752	Octanoyl-[acp];	1.3.1.9	enoyl-[acyl-carrier-protein] reductase (NADH);	map00061	Fatty acid biosynthesis	ava	ana	cre	naz			cth	bli				eco
		x	C04620	(3R)-3-Hydroxyoctanoyl-[acyl-carrier protein];	C05751	trans-Oct-2-enoyl-[acp];	2.3.1.-	<Transferases; Acyltransferases; Transferring groups other than amino-acyl groups>	map00061	Fatty acid biosynthesis	ava	ana	cre	naz	cac			bli	tna	cbe	cpf	eco
		x	C01209	Malonyl-[acyl-carrier protein]	C05753	3-Oxodecanoyl-[acp];	2.3.1.-	<Transferases; Acyltransferases; Transferring groups other than amino-acyl groups>	map00061	Fatty acid biosynthesis	ava	ana	cre	naz	cac			bli	tna	cbe	cpf	eco
		x	C01209	Malonyl-[acyl-carrier protein]	C05750	3-Oxooctanoyl-[acp];	2.3.1.-	<Transferases; Acyltransferases; Transferring groups other than amino-acyl groups>	map00061	Fatty acid biosynthesis	ava	ana	cre	naz	cac			bli	tna	cbe	cpf	eco
		x	C01209	Malonyl-[acyl-carrier protein]	C05762	3-Oxohexadecanoyl-[acp];	2.3.1.179	beta-ketoacyl-acyl-carrier-protein synthase II;	map00061	Fatty acid biosynthesis	ava	ana	cre	naz	cac	csc	cth	bli	tna	cbe	cpf	eco
		x	C04633	(3R)-3-Hydroxypalmitoyl-[acyl-carrier protein];	C05762	3-Oxohexadecanoyl-[acp];	2.3.1.-	<Transferases; Acyltransferases; Transferring groups other than amino-acyl groups>	map00061	Fatty acid biosynthesis	ava	ana	cre	naz	cac			bli	tna	cbe	cpf	eco
		x	C04633	(3R)-3-Hydroxypalmitoyl-[acyl-carrier protein];	C05763	trans-Hexadec-2-enoyl-[acp];	4.2.1.-	<Lyases; Carbon-oxygen lyases; Hydro-lyases>	map00061	Fatty acid biosynthesis	ava	ana	cre	naz	cac	csc	cth	bli	tna	cbe	cpf	eco
		x	C01209	Malonyl-[acyl-carrier protein]	C05753	3-Oxodecanoyl-[acp];	2.3.1.179	beta-ketoacyl-acyl-carrier-protein synthase II;	map00061	Fatty acid biosynthesis	ava	ana	cre	naz	cac	csc	cth	bli	tna	cbe	cpf	eco
		x	C01209	Malonyl-[acyl-carrier protein]	C05744	Acetoacetyl-[acp];	2.3.1.-	<Transferases; Acyltransferases; Transferring groups other than amino-acyl groups>	map00061	Fatty acid biosynthesis	ava	ana	cre	naz	cac			bli	tna	cbe	cpf	eco
		x	C03939	Acetyl-[acyl-carrier protein]	C05744	Acetoacetyl-[acp];	2.3.1.-	<Transferases; Acyltransferases; Transferring groups other than amino-acyl groups>	map00061	Fatty acid biosynthesis	ava	ana	cre	naz	cac			bli	tna	cbe	cpf	eco
		x	C00024	Acetyl-CoA;	C03939	Acetyl-[acyl-carrier protein]	2.3.1.-	<Transferases; Acyltransferases; Transferring groups other than amino-acyl groups>	map00061	Fatty acid biosynthesis	ava	ana	cre	naz	cac			bli	tna	cbe	cpf	eco
		x	C00024	Acetyl-CoA;	C03939	Acetyl-[acyl-carrier protein]	2.3.1.180	beta-ketoacyl-acyl-carrier-protein synthase III;	map00061	Fatty acid biosynthesis	ava	ana	cre	naz	cac	csc	cth	bli		cbe	cpf	eco
		x	C00024	Acetyl-CoA;	C00083	Malonyl-CoA;	6.4.1.2	acetyl-CoA carboxylase;	map00061; map00253; map00620; map00640	Fatty acid biosynthesis; Tetracycline biosynthesis; Pyruvate metabolism; Propanoate metabolism	ava	ana	cre	naz	cac			bli		cbe	cpf	eco
		x	C04620	(3R)-3-Hydroxyoctanoyl-[acyl-carrier protein];	C05750	3-Oxooctanoyl-[acp];	2.3.1.-	<Transferases; Acyltransferases; Transferring groups other than amino-acyl groups>	map00061	Fatty acid biosynthesis	ava	ana	cre	naz	cac			bli	tna	cbe	cpf	eco
		x	C01209	Malonyl-[acyl-carrier protein]	C05759	3-Oxotetradecanoyl-[acp];	2.3.1.179	beta-ketoacyl-acyl-carrier-protein synthase II;	map00061	Fatty acid biosynthesis	ava	ana	cre	naz	cac	csc	cth	bli	tna	cbe	cpf	eco
		x	C04688	(3R)-3-Hydroxytetradecanoyl-[acyl-carrier protein];	C05759	3-Oxotetradecanoyl-[acp];	2.3.1.-	<Transferases; Acyltransferases; Transferring groups other than amino-acyl groups>	map00061	Fatty acid biosynthesis	ava	ana	cre	naz	cac			bli	tna	cbe	cpf	eco
		x	C05223	Dodecanoyl-[acyl-carrier protein];	C05759	3-Oxotetradecanoyl-[acp];	2.3.1.179	beta-ketoacyl-acyl-carrier-protein synthase II;	map00061	Fatty acid biosynthesis	ava	ana	cre	naz	cac	csc	cth	bli	tna	cbe	cpf	eco
		x	C05749	Hexanoyl-[acp];	C05750	3-Oxooctanoyl-[acp];	2.3.1.179	beta-ketoacyl-acyl-carrier-protein synthase II;	map00061	Fatty acid biosynthesis	ava	ana	cre	naz	cac	csc	cth	bli	tna	cbe	cpf	eco
		x	C05748	trans-Hex-2-enoyl-[acp];	C05749	Hexanoyl-[acp];	2.3.1.-	<Transferases; Acyltransferases; Transferring groups other than amino-acyl groups>	map00061	Fatty acid biosynthesis	ava	ana	cre	naz	cac			bli	tna	cbe	cpf	eco
		x	C01209	Malonyl-[acyl-carrier protein]	C05759	3-Oxotetradecanoyl-[acp];	2.3.1.-	<Transferases; Acyltransferases; Transferring groups other than amino-acyl groups>	map00061	Fatty acid biosynthesis	ava	ana	cre	naz	cac			bli	tna	cbe	cpf	eco
		x	C05748	trans-Hex-2-enoyl-[acp];	C05749	Hexanoyl-[acp];	1.3.1.9	enoyl-[acyl-carrier-protein] reductase (NADH);	map00061	Fatty acid biosynthesis	ava	ana	cre	naz			cth	bli				eco
		x	C03939	Acetyl-[acyl-carrier protein]	C05744	Acetoacetyl-[acp];	2.3.1.179	beta-ketoacyl-acyl-carrier-protein synthase II;	map00061	Fatty acid biosynthesis	ava	ana	cre	naz	cac	csc	cth	bli	tna	cbe	cpf	eco
		x	C03939	Acetyl-[acyl-carrier protein]	C05744	Acetoacetyl-[acp];	2.3.1.180	beta-ketoacyl-acyl-carrier-protein synthase III;	map00061	Fatty acid biosynthesis	ava	ana	cre	naz	cac	csc	cth	bli		cbe	cpf	eco
		x	C05763	trans-Hexadec-2-enoyl-[acp];	C05764	Hexadecanoyl-[acp];	1.3.1.9	enoyl-[acyl-carrier-protein] reductase (NADH);	map00061	Fatty acid biosynthesis	ava	ana	cre	naz			cth	bli				eco
		x	C00077	L-Ornithine;	C00327	L-Citrulline;	2.1.3.3	ornithine carbamoyltransferase;	map00330	Arginine and proline metabolism	ava	ana	cre	naz	cac	csc	cth	bli	tna	cbe	cpf	eco
		x	C00169	Carbamoyl phosphate	C00327	L-Citrulline;	2.1.3.3	ornithine carbamoyltransferase;	map00330	Arginine and proline metabolism	ava	ana	cre	naz	cac	csc	cth	bli	tna	cbe	cpf	eco
		x	C01209	Malonyl-[acyl-carrier protein]	C05756	3-Oxododecanoyl-[acp];	2.3.1.179	beta-ketoacyl-acyl-carrier-protein synthase II;	map00061	Fatty acid biosynthesis	ava	ana	cre	naz	cac	csc	cth	bli	tna	cbe	cpf	eco
		x	C05755	Decanoyl-[acp];	C05756	3-Oxododecanoyl-[acp];	2.3.1.179	beta-ketoacyl-acyl-carrier-protein synthase II;	map00061	Fatty acid biosynthesis	ava	ana	cre	naz	cac	csc	cth	bli	tna	cbe	cpf	eco
		x	C05754	trans-Dec-2-enoyl-[acp];	C05755	Decanoyl-[acp];	2.3.1.-	<Transferases; Acyltransferases; Transferring groups other than amino-acyl groups>	map00061	Fatty acid biosynthesis	ava	ana	cre	naz	cac			bli	tna	cbe	cpf	eco
		x	C05756	3-Oxododecanoyl-[acp];	C05757	(R)-3-Hydroxydodecanoyl-[acp];	2.3.1.-	<Transferases; Acyltransferases; Transferring groups other than amino-acyl groups>	map00061	Fatty acid biosynthesis	ava	ana	cre	naz	cac			bli	tna	cbe	cpf	eco
		x	C05757	(R)-3-Hydroxydodecanoyl-[acp];	C05758	trans-Dodec-2-enoyl-[acp];	2.3.1.-	<Transferases; Acyltransferases; Transferring groups other than amino-acyl groups>	map00061	Fatty acid biosynthesis	ava	ana	cre	naz	cac			bli	tna	cbe	cpf	eco
		x	C05757	(R)-3-Hydroxydodecanoyl-[acp];	C05758	trans-Dodec-2-enoyl-[acp];	4.2.1.-	<Lyases; Carbon-oxygen lyases; Hydro-lyases>	map00061	Fatty acid biosynthesis	ava	ana	cre	naz	cac	csc	cth	bli	tna	cbe	cpf	eco
		x	C04633	(3R)-3-Hydroxypalmitoyl-[acyl-carrier protein];	C05763	trans-Hexadec-2-enoyl-[acp];	2.3.1.-	<Transferases; Acyltransferases; Transferring groups other than amino-acyl groups>	map00061	Fatty acid biosynthesis	ava	ana	cre	naz	cac			bli	tna	cbe	cpf	eco
		x	C05749	Hexanoyl-[acp];	C05750	3-Oxooctanoyl-[acp];	2.3.1.-	<Transferases; Acyltransferases; Transferring groups other than amino-acyl groups>	map00061	Fatty acid biosynthesis	ava	ana	cre	naz	cac			bli	tna	cbe	cpf	eco
		x	C00024	Acetyl-CoA;	C00083	Malonyl-CoA;	6.3.4.14	biotin carboxylase;	map00061	Fatty acid biosynthesis	ava	ana	cre	naz	cac			bli		cbe	cpf	eco
		x	C00083	Malonyl-CoA;	C01209	Malonyl-[acyl-carrier protein]	2.3.1.39	[acyl-carrier-protein] S-malonyltransferase;	map00061	Fatty acid biosynthesis	ava	ana	cre	naz	cac	csc	cth	bli	tna	cbe	cpf	eco
		x	C01209	Malonyl-[acyl-carrier protein]	C05746	3-Oxohexanoyl-[acp];	2.3.1.-	<Transferases; Acyltransferases; Transferring groups other than amino-acyl groups>	map00061	Fatty acid biosynthesis	ava	ana	cre	naz	cac			bli	tna	cbe	cpf	eco
		x	C05746	3-Oxohexanoyl-[acp];	C05747	(R)-3-Hydroxyhexanoyl-[acp];	1.1.1.100	3-oxoacyl-[acyl-carrier-protein] reductase;	map00061	Fatty acid biosynthesis	ava	ana	cre	naz	cac	csc	cth	bli	tna	cbe	cpf	eco
		x	C05755	Decanoyl-[acp];	C05756	3-Oxododecanoyl-[acp];	2.3.1.-	<Transferases; Acyltransferases; Transferring groups other than amino-acyl groups>	map00061	Fatty acid biosynthesis	ava	ana	cre	naz	cac			bli	tna	cbe	cpf	eco
		x	C05747	(R)-3-Hydroxyhexanoyl-[acp];	C05748	trans-Hex-2-enoyl-[acp];	2.3.1.-	<Transferases; Acyltransferases; Transferring groups other than amino-acyl groups>	map00061	Fatty acid biosynthesis	ava	ana	cre	naz	cac			bli	tna	cbe	cpf	eco
		x	C00022	Pyruvate;	C00024	Acetyl-CoA;	2.3.1.12	dihydrolipoyllysine-residue acetyltransferase;	map00010; map00020; map00620	Glycolysis / Gluconeogenesis; Citrate cycle (TCA cycle); Pyruvate metabolism	ava	ana	cre	naz		csc		bli				eco
		x	C00022	Pyruvate;	C00204	2-Dehydro-3-deoxy-D-gluconate;	4.2.1.-	<Lyases; Carbon-oxygen lyases; Hydro-lyases>	map00030; map00040	Pentose phosphate pathway; Pentose and glucuronate interconversions	ava	ana	cre	naz	cac	csc	cth	bli	tna	cbe	cpf	eco
		x	C01209	Malonyl-[acyl-carrier protein]	C05746	3-Oxohexanoyl-[acp];	2.3.1.179	beta-ketoacyl-acyl-carrier-protein synthase II;	map00061	Fatty acid biosynthesis	ava	ana	cre	naz	cac	csc	cth	bli	tna	cbe	cpf	eco
		x	C00022	Pyruvate;	C11437	1-Deoxy-D-xylulose 5-phosphate	2.2.1.7	1-deoxy-D-xylulose-5-phosphate synthase;	map00900	Terpenoid backbone biosynthesis	ava	ana	cre	naz	cac	csc	cth	bli	tna	cbe	cpf	eco
		x	C04688	(3R)-3-Hydroxytetradecanoyl-[acyl-carrier protein];	C05760	trans-Tetradec-2-enoyl-[acp];	2.3.1.-	<Transferases; Acyltransferases; Transferring groups other than amino-acyl groups>	map00061	Fatty acid biosynthesis	ava	ana	cre	naz	cac			bli	tna	cbe	cpf	eco
		x	C05760	trans-Tetradec-2-enoyl-[acp];	C05761	Tetradecanoyl-[acp];	2.3.1.-	<Transferases; Acyltransferases; Transferring groups other than amino-acyl groups>	map00061	Fatty acid biosynthesis	ava	ana	cre	naz	cac			bli	tna	cbe	cpf	eco
		x	C16236	Protein N6-(octanoyl)lysine	C16237	Protein N6-(lipoyl)lysine	2.8.1.8	lipoyl synthase;	map00785	Lipoic acid metabolism	ava	ana	cre	naz		csc		bli				eco
		x	C05751	trans-Oct-2-enoyl-[acp];	C05752	Octanoyl-[acp];	2.3.1.-	<Transferases; Acyltransferases; Transferring groups other than amino-acyl groups>	map00061	Fatty acid biosynthesis	ava	ana	cre	naz	cac			bli	tna	cbe	cpf	eco
		x	C04620	(3R)-3-Hydroxyoctanoyl-[acyl-carrier protein];	C05751	trans-Oct-2-enoyl-[acp];	4.2.1.-	<Lyases; Carbon-oxygen lyases; Hydro-lyases>	map00061	Fatty acid biosynthesis	ava	ana	cre	naz	cac	csc	cth	bli	tna	cbe	cpf	eco
		x	C00022	Pyruvate;	C05125	2-(alpha-Hydroxyethyl)thiamine diphosphate;	1.2.4.1	pyruvate dehydrogenase (acetyl-transferring);	map00010; map00020; map00290; map00620; map00650	Glycolysis / Gluconeogenesis; Citrate cycle (TCA cycle); Valine, leucine and isoleucine biosynthesis; Pyruvate metabolism; Butanoate metabolism	ava	ana	cre	naz				bli				eco
		x	C05125	2-(alpha-Hydroxyethyl)thiamine diphosphate;	C06006	(S)-2-Aceto-2-hydroxybutanoate;	2.2.1.6	acetolactate synthase;	map00290	Valine, leucine and isoleucine biosynthesis	ava	ana	cre	naz	cac	csc	cth	bli	tna	cbe		eco
		x	C06006	(S)-2-Aceto-2-hydroxybutanoate;	C06007	(R)-2,3-Dihydroxy-3-methylpentanoate;	1.1.1.86	ketol-acid reductoisomerase;	map00290	Valine, leucine and isoleucine biosynthesis	ava	ana	cre	naz	cac	csc	cth	bli	tna	cbe		eco
		x	C00671	(S)-3-Methyl-2-oxopentanoic acid;	C06007	(R)-2,3-Dihydroxy-3-methylpentanoate;	4.2.1.9	dihydroxy-acid dehydratase;	map00290	Valine, leucine and isoleucine biosynthesis	ava	ana	cre	naz	cac	csc	cth	bli	tna	cbe		eco
		x	C00109	2-Oxobutanoate;	C06006	(S)-2-Aceto-2-hydroxybutanoate;	2.2.1.6	acetolactate synthase;	map00290	Valine, leucine and isoleucine biosynthesis	ava	ana	cre	naz	cac	csc	cth	bli	tna	cbe		eco
		x	C00109	2-Oxobutanoate;	C00188	L-Threonine;	4.3.1.19	threonine ammonia-lyase;	map00260; map00290	Glycine, serine and threonine metabolism; Valine, leucine and isoleucine biosynthesis	ava	ana	cre	naz				bli	tna	cbe	cpf	eco
		x	C00022	Pyruvate;	C05125	2-(alpha-Hydroxyethyl)thiamine diphosphate;	2.2.1.6	acetolactate synthase;	map00290; map00650	Valine, leucine and isoleucine biosynthesis; Butanoate metabolism	ava	ana	cre	naz	cac	csc	cth	bli	tna	cbe		eco
		x	C04688	(3R)-3-Hydroxytetradecanoyl-[acyl-carrier protein];	C05760	trans-Tetradec-2-enoyl-[acp];	4.2.1.-	<Lyases; Carbon-oxygen lyases; Hydro-lyases>	map00061	Fatty acid biosynthesis	ava	ana	cre	naz	cac	csc	cth	bli	tna	cbe	cpf	eco
		x	C01209	Malonyl-[acyl-carrier protein]	C05744	Acetoacetyl-[acp];	2.3.1.179	beta-ketoacyl-acyl-carrier-protein synthase II;	map00061	Fatty acid biosynthesis	ava	ana	cre	naz	cac	csc	cth	bli	tna	cbe	cpf	eco
		x	C00204	2-Dehydro-3-deoxy-D-gluconate;	C00577	D-Glyceraldehyde	4.2.1.-	<Lyases; Carbon-oxygen lyases; Hydro-lyases>	map00030	Pentose phosphate pathway	ava	ana	cre	naz	cac	csc	cth	bli	tna	cbe	cpf	eco
		x	C05752	Octanoyl-[acp];	C16239	Lipoyl-[acp];	2.8.1.8	lipoyl synthase;	map00785	Lipoic acid metabolism	ava	ana	cre	naz		csc		bli				eco
		x	C00022	Pyruvate;	C00074	Phosphoenolpyruvate;	2.7.1.40	pyruvate kinase;	map00010; map00620; map00710	Glycolysis / Gluconeogenesis; Pyruvate metabolism; Carbon fixation in photosynthetic organisms	ava	ana	cre	naz	cac	csc		bli	tna	cbe	cpf	eco
		x	C01209	Malonyl-[acyl-carrier protein]	C05756	3-Oxododecanoyl-[acp];	2.3.1.-	<Transferases; Acyltransferases; Transferring groups other than amino-acyl groups>	map00061	Fatty acid biosynthesis	ava	ana	cre	naz	cac			bli	tna	cbe	cpf	eco
		x	C01209	Malonyl-[acyl-carrier protein]	C05750	3-Oxooctanoyl-[acp];	2.3.1.179	beta-ketoacyl-acyl-carrier-protein synthase II;	map00061	Fatty acid biosynthesis	ava	ana	cre	naz	cac	csc	cth	bli	tna	cbe	cpf	eco
		x	C00024	Acetyl-CoA;	C00158	Citrate;	2.3.3.1	citrate (Si)-synthase;	map00020; map00630	Citrate cycle (TCA cycle); Glyoxylate and dicarboxylate metabolism	ava	ana	cre	naz			cth	bli	tna			eco
		x	C00158	Citrate;	C00417	cis-Aconitate;	4.2.1.3	aconitate hydratase;	map00020; map00630; map00720	Citrate cycle (TCA cycle); Glyoxylate and dicarboxylate metabolism; Reductive carboxylate cycle (CO2 fixation)	ava	ana	cre	naz	cac	csc	cth	bli		cbe		eco
		x	C05125	2-(alpha-Hydroxyethyl)thiamine diphosphate;	C06010	(S)-2-Acetolactate;	2.2.1.6	acetolactate synthase;	map00290	Valine, leucine and isoleucine biosynthesis	ava	ana	cre	naz	cac	csc	cth	bli	tna	cbe		eco
		x	C04272	(R)-2,3-Dihydroxy-3-methylbutanoate;	C06010	(S)-2-Acetolactate;	1.1.1.86	ketol-acid reductoisomerase;	map00290	Valine, leucine and isoleucine biosynthesis	ava	ana	cre	naz	cac	csc	cth	bli	tna	cbe		eco
		x	C00141	3-Methyl-2-oxobutanoic acid;	C04272	(R)-2,3-Dihydroxy-3-methylbutanoate;	4.2.1.9	dihydroxy-acid dehydratase;	map00290	Valine, leucine and isoleucine biosynthesis	ava	ana	cre	naz	cac	csc	cth	bli	tna	cbe		eco
		x	C00141	3-Methyl-2-oxobutanoic acid;	C02504	(2S)-2-Isopropylmalate;	2.3.3.13	2-isopropylmalate synthase;	map00290	Valine, leucine and isoleucine biosynthesis	ava	ana	cre	naz	cac	csc	cth	bli	tna	cbe		eco
		x	C00022	Pyruvate;	C00024	Acetyl-CoA;	1.8.1.4	dihydrolipoyl dehydrogenase;	map00010; map00020; map00620	Glycolysis / Gluconeogenesis; Citrate cycle (TCA cycle); Pyruvate metabolism	ava	ana	cre	naz		csc		bli	tna			eco
		x	C00036	Oxaloacetate;	C00158	Citrate;	2.3.3.1	citrate (Si)-synthase;	map00020; map00630	Citrate cycle (TCA cycle); Glyoxylate and dicarboxylate metabolism	ava	ana	cre	naz			cth	bli	tna			eco
		x	C00036	Oxaloacetate;	C00049	L-Aspartate;	2.6.1.1	aspartate transaminase;	map00250; map00710	Alanine, aspartate and glutamate metabolism; Carbon fixation in photosynthetic organisms	ava	ana	cre	naz	cac	csc	cth	bli	tna	cbe	cpf	eco
		x	C00049	L-Aspartate;	C05840	Iminoaspartate;	1.4.3.16	L-aspartate oxidase;	map00760	Nicotinate and nicotinamide metabolism	ava	ana	cre	naz	cac	csc	cth	bli		cbe	cpf	eco
		x	C00049	L-Aspartate;	C03082	4-Phospho-L-aspartate;	2.7.2.4	aspartate kinase;	map00260; map00270; map00300	Glycine, serine and threonine metabolism; Cysteine and methionine metabolism; Lysine biosynthesis	ava	ana	cre	naz	cac	csc	cth	bli	tna	cbe	cpf	eco
		x	C00441	L-Aspartate 4-semialdehyde;	C03082	4-Phospho-L-aspartate;	1.2.1.11	aspartate-semialdehyde dehydrogenase;	map00260; map00270; map00300	Glycine, serine and threonine metabolism; Cysteine and methionine metabolism; Lysine biosynthesis	ava	ana	cre	naz	cac	csc	cth	bli	tna	cbe	cpf	eco
		x	C00441	L-Aspartate 4-semialdehyde;	C03340	L-2,3-Dihydrodipicolinate;	4.2.1.52	dihydrodipicolinate synthase;	map00300	Lysine biosynthesis	ava	ana	cre	naz	cac	csc	cth	bli	tna	cbe	cpf	eco
		x	C00025	L-Glutamate;	C00049	L-Aspartate;	2.6.1.1	aspartate transaminase;	map00250; map00330	Alanine, aspartate and glutamate metabolism; Arginine and proline metabolism	ava	ana	cre	naz	cac	csc	cth	bli	tna	cbe	cpf	eco
		x	C00025	L-Glutamate;	C00026	2-Oxoglutarate;	2.6.1.1	aspartate transaminase;	map00250	Alanine, aspartate and glutamate metabolism	ava	ana	cre	naz	cac	csc	cth	bli	tna	cbe	cpf	eco
		x	C00025	L-Glutamate;	C00624	N-Acetyl-L-glutamate;	2.3.1.1	amino-acid N-acetyltransferase;	map00330	Arginine and proline metabolism	ava	ana	cre	naz	cac		cth	bli	tna	cbe		eco
		x	C00624	N-Acetyl-L-glutamate;	C04133	N-Acetyl-L-glutamate 5-phosphate;	2.7.2.8	acetylglutamate kinase;	map00330	Arginine and proline metabolism	ava	ana	cre	naz	cac	csc	cth	bli	tna	cbe		eco
		x	C00026	2-Oxoglutarate;	C00311	Isocitrate;	1.1.1.42	isocitrate dehydrogenase (NADP+);	map00020; map00720	Citrate cycle (TCA cycle); Reductive carboxylate cycle (CO2 fixation)	ava	ana	cre	naz			cth	bli	tna	cbe		eco
		x	C00049	L-Aspartate;	C03406	N-(L-Arginino)succinate;	6.3.4.5	argininosuccinate synthase;	map00250; map00330	Alanine, aspartate and glutamate metabolism; Arginine and proline metabolism	ava	ana	cre	naz	cac	csc	cth	bli	tna	cbe	cpf	eco
		x	C00188	L-Threonine;	C01102	O-Phospho-L-homoserine	4.2.3.1	threonine synthase;	map00260	Glycine, serine and threonine metabolism	ava	ana	cre	naz	cac	csc	cth	bli	tna	cbe		eco
		x	C05754	trans-Dec-2-enoyl-[acp];	C05755	Decanoyl-[acp];	1.3.1.9	enoyl-[acyl-carrier-protein] reductase (NADH);	map00061	Fatty acid biosynthesis	ava	ana	cre	naz			cth	bli				eco
		x	C05760	trans-Tetradec-2-enoyl-[acp];	C05761	Tetradecanoyl-[acp];	1.3.1.9	enoyl-[acyl-carrier-protein] reductase (NADH);	map00061	Fatty acid biosynthesis	ava	ana	cre	naz			cth	bli				eco
		x	C00311	Isocitrate;	C05379	Oxalosuccinate;	1.1.1.42	isocitrate dehydrogenase (NADP+);	map00020	Citrate cycle (TCA cycle)	ava	ana	cre	naz			cth	bli	tna	cbe		eco
		x	C00036	Oxaloacetate;	C00049	L-Aspartate;	1.4.3.16	L-aspartate oxidase;	map00250	Alanine, aspartate and glutamate metabolism	ava	ana	cre	naz	cac	csc	cth	bli		cbe	cpf	eco
		x	C01209	Malonyl-[acyl-carrier protein]	C05744	Acetoacetyl-[acp];	2.3.1.180	beta-ketoacyl-acyl-carrier-protein synthase III;	map00061	Fatty acid biosynthesis	ava	ana	cre	naz	cac	csc	cth	bli		cbe	cpf	eco
		x	C04619	(3R)-3-Hydroxydecanoyl-[acyl-carrier protein];	C05754	trans-Dec-2-enoyl-[acp];	4.2.1.-	<Lyases; Carbon-oxygen lyases; Hydro-lyases>	map00061	Fatty acid biosynthesis	ava	ana	cre	naz	cac	csc	cth	bli	tna	cbe	cpf	eco
		x	C00327	L-Citrulline;	C03406	N-(L-Arginino)succinate;	6.3.4.5	argininosuccinate synthase;	map00330	Arginine and proline metabolism	ava	ana	cre	naz	cac	csc	cth	bli	tna	cbe	cpf	eco
		x	C01209	Malonyl-[acyl-carrier protein]	C05762	3-Oxohexadecanoyl-[acp];	2.3.1.-	<Transferases; Acyltransferases; Transferring groups other than amino-acyl groups>	map00061	Fatty acid biosynthesis	ava	ana	cre	naz	cac			bli	tna	cbe	cpf	eco
		x	C00169	Carbamoyl phosphate	C00438	N-Carbamoyl-L-aspartate	2.1.3.2	aspartate carbamoyltransferase;	map00240; map00250	Pyrimidine metabolism; Alanine, aspartate and glutamate metabolism	ava	ana	cre	naz	cac	csc	cth	bli	tna	cbe	cpf	eco
		x	C02504	(2S)-2-Isopropylmalate;	C04411	(2R,3S)-3-Isopropylmalate;	4.2.1.33	3-isopropylmalate dehydratase;	map00290	Valine, leucine and isoleucine biosynthesis	ava	ana	cre	naz	cac	csc	cth	bli	tna	cbe		eco
		x	C04236	(2S)-2-Isopropyl-3-oxosuccinate;	C04411	(2R,3S)-3-Isopropylmalate;	1.1.1.85	3-isopropylmalate dehydrogenase;	map00290	Valine, leucine and isoleucine biosynthesis	ava	ana	cre	naz	cac	csc	cth	bli	tna	cbe		eco
		x	C05746	3-Oxohexanoyl-[acp];	C05747	(R)-3-Hydroxyhexanoyl-[acp];	2.3.1.-	<Transferases; Acyltransferases; Transferring groups other than amino-acyl groups>	map00061	Fatty acid biosynthesis	ava	ana	cre	naz	cac			bli	tna	cbe	cpf	eco
		x	C00337	(S)-Dihydroorotate;	C00438	N-Carbamoyl-L-aspartate	3.5.2.3	dihydroorotase;	map00240	Pyrimidine metabolism	ava	ana	cre	naz	cac	csc	cth	bli	tna	cbe	cpf	eco
		x	C00022	Pyruvate;	C00024	Acetyl-CoA;	1.2.4.1	pyruvate dehydrogenase (acetyl-transferring);	map00010; map00020; map00290; map00620; map00650	Glycolysis / Gluconeogenesis; Citrate cycle (TCA cycle); Valine, leucine and isoleucine biosynthesis; Pyruvate metabolism; Butanoate metabolism	ava	ana	cre	naz				bli				eco
		x	C04619	(3R)-3-Hydroxydecanoyl-[acyl-carrier protein];	C05753	3-Oxodecanoyl-[acp];	1.1.1.100	3-oxoacyl-[acyl-carrier-protein] reductase;	map00061	Fatty acid biosynthesis	ava	ana	cre	naz	cac	csc	cth	bli	tna	cbe	cpf	eco
		x	C00025	L-Glutamate;	C03287	L-Glutamyl 5-phosphate;	2.7.2.11	glutamate 5-kinase;	map00330	Arginine and proline metabolism	ava	ana	cre	naz	cac	csc	cth	bli	tna	cbe	cpf	eco
		x	C01165	L-Glutamate 5-semialdehyde;	C03287	L-Glutamyl 5-phosphate;	1.2.1.41	glutamate-5-semialdehyde dehydrogenase;	map00330	Arginine and proline metabolism	ava	ana	cre	naz	cac	csc	cth	bli	tna	cbe	cpf	eco
		x	C05223	Dodecanoyl-[acyl-carrier protein];	C05758	trans-Dodec-2-enoyl-[acp];	1.3.1.9	enoyl-[acyl-carrier-protein] reductase (NADH);	map00061	Fatty acid biosynthesis	ava	ana	cre	naz			cth	bli				eco
		x	C00025	L-Glutamate;	C03912	(S)-1-Pyrroline-5-carboxylate;	1.5.1.12	1-pyrroline-5-carboxylate dehydrogenase;	map00250; map00330	Alanine, aspartate and glutamate metabolism; Arginine and proline metabolism	ava	ana	cre	naz				bli				eco
		x	C00074	Phosphoenolpyruvate;	C04691	2-Dehydro-3-deoxy-D-arabino-heptonate 7-phosphate;	2.5.1.54	3-deoxy-7-phosphoheptulonate synthase;	map00400	Phenylalanine, tyrosine and tryptophan biosynthesis	ava	ana	cre	naz	cac	csc	cth	bli	tna	cbe	cpf	eco
		x	C00944	3-Dehydroquinate;	C04691	2-Dehydro-3-deoxy-D-arabino-heptonate 7-phosphate;	4.2.3.4	3-dehydroquinate synthase;	map00400	Phenylalanine, tyrosine and tryptophan biosynthesis	ava	ana	cre	naz	cac	csc	cth	bli	tna	cbe	cpf	eco
		x	C00279	D-Erythrose 4-phosphate	C04691	2-Dehydro-3-deoxy-D-arabino-heptonate 7-phosphate;	2.5.1.54	3-deoxy-7-phosphoheptulonate synthase;	map00400	Phenylalanine, tyrosine and tryptophan biosynthesis	ava	ana	cre	naz	cac	csc	cth	bli	tna	cbe	cpf	eco
		x	C00279	D-Erythrose 4-phosphate	C05382	Sedoheptulose 7-phosphate;	2.2.1.2	transaldolase;	map00030	Pentose phosphate pathway	ava	ana	cre	naz	cac	csc		bli	tna	cbe	cpf	eco
		x	C00231	D-Xylulose 5-phosphate	C05382	Sedoheptulose 7-phosphate;	2.2.1.1	transketolase;	map00030; map00710	Pentose phosphate pathway; Carbon fixation in photosynthetic organisms	ava	ana	cre	naz	cac	csc	cth	bli	tna	cbe	cpf	eco
		x	C00199	D-Ribulose 5-phosphate	C00231	D-Xylulose 5-phosphate	5.1.3.1	ribulose-phosphate 3-epimerase;	map00030; map00040; map00710	Pentose phosphate pathway; Pentose and glucuronate interconversions; Carbon fixation in photosynthetic organisms	ava	ana	cre	naz	cac	csc	cth	bli	tna	cbe	cpf	eco
		x	C00118	D-Glyceraldehyde 3-phosphate;	C00231	D-Xylulose 5-phosphate	2.2.1.1	transketolase;	map00030; map00710	Pentose phosphate pathway; Carbon fixation in photosynthetic organisms	ava	ana	cre	naz	cac	csc	cth	bli	tna	cbe	cpf	eco
		x	C00118	D-Glyceraldehyde 3-phosphate;	C05345	beta-D-Fructose 6-phosphate	2.2.1.2	transaldolase;	map00030	Pentose phosphate pathway	ava	ana	cre	naz	cac	csc		bli	tna	cbe	cpf	eco
		x	C00668	alpha-D-Glucose 6-phosphate	C05345	beta-D-Fructose 6-phosphate	5.3.1.9	glucose-6-phosphate isomerase;	map00010; map00030; map00500; map00520	Glycolysis / Gluconeogenesis; Pentose phosphate pathway; Starch and sucrose metabolism; Amino sugar and nucleotide sugar metabolism	ava	ana	cre	naz	cac	csc	cth	bli	tna	cbe	cpf	eco
		x	C00231	D-Xylulose 5-phosphate	C05345	beta-D-Fructose 6-phosphate	2.2.1.1	transketolase;	map00030	Pentose phosphate pathway	ava	ana	cre	naz	cac	csc	cth	bli	tna	cbe	cpf	eco
		x	C00118	D-Glyceraldehyde 3-phosphate;	C00279	D-Erythrose 4-phosphate	2.2.1.1	transketolase;	map00030; map00710	Pentose phosphate pathway; Carbon fixation in photosynthetic organisms	ava	ana	cre	naz	cac	csc	cth	bli	tna	cbe	cpf	eco
		x	C00668	alpha-D-Glucose 6-phosphate	C01172	beta-D-Glucose 6-phosphate	5.3.1.9	glucose-6-phosphate isomerase;	map00010; map00030; map00500	Glycolysis / Gluconeogenesis; Pentose phosphate pathway; Starch and sucrose metabolism	ava	ana	cre	naz	cac	csc	cth	bli	tna	cbe	cpf	eco
		x	C00199	D-Ribulose 5-phosphate	C00345	6-Phospho-D-gluconate	1.1.1.44	phosphogluconate dehydrogenase (decarboxylating);	map00030	Pentose phosphate pathway	ava	ana	cre	naz				bli	tna	cbe		eco
		x	C00257	D-Gluconic acid;	C00345	6-Phospho-D-gluconate	2.7.1.12	gluconokinase;	map00030	Pentose phosphate pathway	ava	ana	cre	naz				bli	tna			eco
		x	C00118	D-Glyceraldehyde 3-phosphate;	C00279	D-Erythrose 4-phosphate	2.2.1.2	transaldolase;	map00030	Pentose phosphate pathway	ava	ana	cre	naz	cac	csc		bli	tna	cbe	cpf	eco
		x	C00345	6-Phospho-D-gluconate	C01236	D-Glucono-1,5-lactone 6-phosphate;	3.1.1.31	6-phosphogluconolactonase;	map00030	Pentose phosphate pathway	ava	ana	cre	naz				bli	tna			eco
		x	C01172	beta-D-Glucose 6-phosphate	C05345	beta-D-Fructose 6-phosphate	5.3.1.9	glucose-6-phosphate isomerase;	map00010; map00030; map00500	Glycolysis / Gluconeogenesis; Pentose phosphate pathway; Starch and sucrose metabolism	ava	ana	cre	naz	cac	csc	cth	bli	tna	cbe	cpf	eco
		x	C00118	D-Glyceraldehyde 3-phosphate;	C05378	beta-D-Fructose 1,6-bisphosphate	4.1.2.13	fructose-bisphosphate aldolase;	map00010; map00030; map00051	Glycolysis / Gluconeogenesis; Pentose phosphate pathway; Fructose and mannose metabolism	ava	ana	cre	naz	cac	csc	cth	bli	tna	cbe	cpf	eco
		x	C00117	D-Ribose 5-phosphate;	C00118	D-Glyceraldehyde 3-phosphate;	2.2.1.1	transketolase;	map00030; map00710	Pentose phosphate pathway; Carbon fixation in photosynthetic organisms	ava	ana	cre	naz	cac	csc	cth	bli	tna	cbe	cpf	eco
		x	C00117	D-Ribose 5-phosphate;	C00119	5-Phospho-alpha-D-ribose 1-diphosphate;	2.7.6.1	ribose-phosphate diphosphokinase;	map00030; map00230	Pentose phosphate pathway; Purine metabolism	ava	ana	cre	naz	cac	csc	cth	bli	tna	cbe	cpf	eco
		x	C00119	5-Phospho-alpha-D-ribose 1-diphosphate;	C03090	5-Phosphoribosylamine;	2.4.2.14	amidophosphoribosyltransferase;	map00230	Purine metabolism	ava	ana	cre	naz	cac	csc	cth	bli	tna	cbe	cpf	eco
		x	C03090	5-Phosphoribosylamine;	C03838	5'-Phosphoribosylglycinamide;	6.3.4.13	phosphoribosylamine---glycine ligase;	map00230	Purine metabolism	ava	ana	cre	naz	cac	csc	cth	bli	tna	cbe	cpf	eco
		x	C00275	D-Mannose 6-phosphate	C05345	beta-D-Fructose 6-phosphate	5.3.1.8	mannose-6-phosphate isomerase;	map00051; map00520	Fructose and mannose metabolism; Amino sugar and nucleotide sugar metabolism	ava	ana	cre	naz	cac	csc	cth	bli	tna	cbe	cpf	eco
		x	C00275	D-Mannose 6-phosphate	C00636	D-Mannose 1-phosphate;	5.4.2.8	phosphomannomutase;	map00051; map00520	Fructose and mannose metabolism; Amino sugar and nucleotide sugar metabolism	ava	ana	cre	naz	cac	csc		bli			cpf	eco
		x	C05345	beta-D-Fructose 6-phosphate	C05378	beta-D-Fructose 1,6-bisphosphate	3.1.3.11	fructose-bisphosphatase;	map00010; map00030; map00051	Glycolysis / Gluconeogenesis; Pentose phosphate pathway; Fructose and mannose metabolism	ava	ana	cre	naz	cac			bli		cbe		eco
		x	C16237	Protein N6-(lipoyl)lysine	C16238	Lipoyl-AMP	2.7.7.63	lipoate---protein ligase;	map00785	Lipoic acid metabolism	ava	ana	cre	naz				bli	tna			eco
		x	C00725	Lipoate;	C16238	Lipoyl-AMP	2.7.7.63	lipoate---protein ligase;	map00785	Lipoic acid metabolism	ava	ana	cre	naz				bli	tna			eco
		x	C03340	L-2,3-Dihydrodipicolinate;	C03972	2,3,4,5-Tetrahydrodipicolinate;	1.3.1.26	dihydrodipicolinate reductase;	map00300	Lysine biosynthesis	ava	ana	cre	naz	cac	csc	cth	bli	tna	cbe	cpf	eco
		x	C04619	(3R)-3-Hydroxydecanoyl-[acyl-carrier protein];	C05754	trans-Dec-2-enoyl-[acp];	2.3.1.-	<Transferases; Acyltransferases; Transferring groups other than amino-acyl groups>	map00061	Fatty acid biosynthesis	ava	ana	cre	naz	cac			bli	tna	cbe	cpf	eco
		x	C00119	5-Phospho-alpha-D-ribose 1-diphosphate;	C01103	Orotidine 5'-phosphate;	2.4.2.10	orotate phosphoribosyltransferase;	map00240	Pyrimidine metabolism	ava	ana	cre	naz	cac	csc		bli	tna	cbe	cpf	eco
		x	C00105	UMP;	C01103	Orotidine 5'-phosphate;	4.1.1.23	orotidine-5'-phosphate decarboxylase;	map00240	Pyrimidine metabolism	ava	ana	cre	naz	cac	csc	cth	bli	tna	cbe	cpf	eco
		x	C00105	UMP;	C00106	Uracil	2.4.2.9	uracil phosphoribosyltransferase;	map00240	Pyrimidine metabolism	ava	ana	cre	naz	cac	csc	cth	bli	tna	cbe	cpf	eco
		x	C00015	UDP;	C00105	UMP;	2.7.4.14	cytidylate kinase;	map00240	Pyrimidine metabolism	ava	ana	cre	naz	cac	csc	cth	bli	tna	cbe	cpf	eco
		x	C00015	UDP;	C00075	UTP;	2.7.4.6	nucleoside-diphosphate kinase;	map00240	Pyrimidine metabolism	ava	ana	cre	naz			cth	bli		cbe	cpf	eco
		x	C00063	CTP;	C00075	UTP;	6.3.4.2	CTP synthase;	map00240	Pyrimidine metabolism	ava	ana	cre	naz	cac	csc	cth	bli	tna	cbe	cpf	eco
		x	C00063	CTP;	C00112	CDP;	2.7.4.6	nucleoside-diphosphate kinase;	map00240	Pyrimidine metabolism	ava	ana	cre	naz			cth	bli		cbe	cpf	eco
		x	C00055	CMP;	C00112	CDP;	2.7.4.14	cytidylate kinase;	map00240	Pyrimidine metabolism	ava	ana	cre	naz	cac	csc	cth	bli	tna	cbe	cpf	eco
		x	C00046	RNA;	C00063	CTP;	2.7.7.6	DNA-directed RNA polymerase;	map00240	Pyrimidine metabolism	ava	ana	cre	naz	cac	csc	cth	bli	tna	cbe	cpf	eco
		x	C00002	ATP;	C00046	RNA;	2.7.7.6	DNA-directed RNA polymerase;	map00230	Purine metabolism	ava	ana	cre	naz	cac	csc	cth	bli	tna	cbe	cpf	eco
		x	C00044	GTP;	C00046	RNA;	2.7.7.6	DNA-directed RNA polymerase;	map00230	Purine metabolism	ava	ana	cre	naz	cac	csc	cth	bli	tna	cbe	cpf	eco
		x	C00044	GTP;	C01304	2,5-Diamino-6-(5'-phosphoribosylamino)-4-pyrimidineone	3.5.4.25	GTP cyclohydrolase II;	map00740	Riboflavin metabolism	ava	ana	cre	naz	cac	csc	cth	bli	tna	cbe	cpf	eco
		x	C00035	GDP;	C00044	GTP;	2.7.4.6	nucleoside-diphosphate kinase;	map00230	Purine metabolism	ava	ana	cre	naz			cth	bli		cbe	cpf	eco
		x	C00035	GDP;	C00144	GMP;	2.7.4.8	guanylate kinase;	map00230	Purine metabolism	ava	ana	cre	naz	cac	csc	cth	bli	tna	cbe	cpf	eco
		x	C00144	GMP;	C00242	Guanine;	2.4.2.7	adenine phosphoribosyltransferase;	map00230	Purine metabolism	ava	ana	cre	naz	cac	csc	cth	bli	tna	cbe	cpf	eco
		x	C00144	GMP;	C00387	Guanosine	3.1.3.5	5'-nucleotidase;	map00230	Purine metabolism	ava	ana	cre	naz			cth		tna	cbe		eco
		x	C00263	L-Homoserine;	C00441	L-Aspartate 4-semialdehyde;	1.1.1.3	homoserine dehydrogenase;	map00260; map00270; map00300	Glycine, serine and threonine metabolism; Cysteine and methionine metabolism; Lysine biosynthesis	ava	ana	cre	naz	cac	csc	cth	bli	tna	cbe		eco
		x	C04633	(3R)-3-Hydroxypalmitoyl-[acyl-carrier protein];	C05762	3-Oxohexadecanoyl-[acp];	1.1.1.100	3-oxoacyl-[acyl-carrier-protein] reductase;	map00061	Fatty acid biosynthesis	ava	ana	cre	naz	cac	csc	cth	bli	tna	cbe	cpf	eco
		x	C00122	Fumarate;	C03406	N-(L-Arginino)succinate;	4.3.2.1	argininosuccinate lyase;	map00250; map00330	Alanine, aspartate and glutamate metabolism; Arginine and proline metabolism	ava	ana	cre	naz	cac	csc	cth	bli	tna	cbe	cpf	eco
		x	C00036	Oxaloacetate;	C00074	Phosphoenolpyruvate;	4.1.1.31	phosphoenolpyruvate carboxylase;	map00620; map00710; map00720	Pyruvate metabolism; Carbon fixation in photosynthetic organisms; Reductive carboxylate cycle (CO2 fixation)	ava	ana	cre	naz							cpf	eco
		x	C01172	beta-D-Glucose 6-phosphate	C01236	D-Glucono-1,5-lactone 6-phosphate;	1.1.1.49	glucose-6-phosphate dehydrogenase;	map00030	Pentose phosphate pathway	ava	ana	cre	naz				bli	tna			eco
		x	C00025	L-Glutamate;	C02987	L-Glutamyl-tRNA(Glu)	6.1.1.17	glutamate---tRNA ligase;	map00860; map00970	Porphyrin and chlorophyll metabolism; Aminoacyl-tRNA biosynthesis	ava	ana	cre	naz	cac	csc	cth		tna	cbe	cpf	eco
		x	C02987	L-Glutamyl-tRNA(Glu)	C03741	(S)-4-Amino-5-oxopentanoate;	1.2.1.70	glutamyl-tRNA reductase	map00860	Porphyrin and chlorophyll metabolism	ava	ana	cre	naz	cac	csc	cth	bli		cbe	cpf	eco
		x	C05756	3-Oxododecanoyl-[acp];	C05757	(R)-3-Hydroxydodecanoyl-[acp];	1.1.1.100	3-oxoacyl-[acyl-carrier-protein] reductase;	map00061	Fatty acid biosynthesis	ava	ana	cre	naz	cac	csc	cth	bli	tna	cbe	cpf	eco
		x	C00064	L-Glutamine;	C00169	Carbamoyl phosphate	6.3.5.5	carbamoyl-phosphate synthase (glutamine-hydrolysing);	map00240; map00250	Pyrimidine metabolism; Alanine, aspartate and glutamate metabolism	ava	ana	cre	naz	cac	csc	cth	bli	tna	cbe	cpf	eco
		x	C04618	(3R)-3-Hydroxybutanoyl-[acyl-carrier protein];	C05744	Acetoacetyl-[acp];	2.3.1.-	<Transferases; Acyltransferases; Transferring groups other than amino-acyl groups>	map00061	Fatty acid biosynthesis	ava	ana	cre	naz	cac			bli	tna	cbe	cpf	eco
		x	C04246	But-2-enoyl-[acyl-carrier protein]	C04618	(3R)-3-Hydroxybutanoyl-[acyl-carrier protein];	2.3.1.-	<Transferases; Acyltransferases; Transferring groups other than amino-acyl groups>	map00061	Fatty acid biosynthesis	ava	ana	cre	naz	cac			bli	tna	cbe	cpf	eco
		x	C04246	But-2-enoyl-[acyl-carrier protein]	C05745	Butyryl-[acp];	2.3.1.-	<Transferases; Acyltransferases; Transferring groups other than amino-acyl groups>	map00061	Fatty acid biosynthesis	ava	ana	cre	naz	cac			bli	tna	cbe	cpf	eco
		x	C04246	But-2-enoyl-[acyl-carrier protein]	C05745	Butyryl-[acp];	1.3.1.9	enoyl-[acyl-carrier-protein] reductase (NADH);	map00061	Fatty acid biosynthesis	ava	ana	cre	naz			cth	bli				eco
		x	C04246	But-2-enoyl-[acyl-carrier protein]	C04618	(3R)-3-Hydroxybutanoyl-[acyl-carrier protein];	4.2.1.-	<Lyases; Carbon-oxygen lyases; Hydro-lyases>	map00061	Fatty acid biosynthesis	ava	ana	cre	naz	cac	csc	cth	bli	tna	cbe	cpf	eco
		x	C16237	Protein N6-(lipoyl)lysine	C16239	Lipoyl-[acp];	2.3.1.181	lipoyl(octanoyl) transferase;	map00785	Lipoic acid metabolism	ava	ana	cre	naz		csc						eco
		x	C05745	Butyryl-[acp];	C05746	3-Oxohexanoyl-[acp];	2.3.1.179	beta-ketoacyl-acyl-carrier-protein synthase II;	map00061	Fatty acid biosynthesis	ava	ana	cre	naz	cac	csc	cth	bli	tna	cbe	cpf	eco
		x	C01268	5-Amino-6-(5'-phosphoribosylamino)uracil;	C01304	2,5-Diamino-6-(5'-phosphoribosylamino)-4-pyrimidineone	3.5.4.26	diaminohydroxyphosphoribosylaminopyrimidine deaminase	map00740	Riboflavin metabolism	ava	ana	cre	naz	cac	csc	cth	bli	tna	cbe	cpf	eco
		x	C01268	5-Amino-6-(5'-phosphoribosylamino)uracil;	C04454	5-Amino-6-(5'-phosphoribitylamino)uracil;	1.1.1.193	5-amino-6-(5-phosphoribosylamino)uracil reductase;	map00740	Riboflavin metabolism	ava	ana	cre	naz	cac	csc	cth	bli	tna	cbe	cpf	eco
		x	C00944	3-Dehydroquinate;	C02637	3-Dehydroshikimate	4.2.1.10	3-dehydroquinate dehydratase;	map00400	Phenylalanine, tyrosine and tryptophan biosynthesis	ava	ana	cre	naz	cac	csc	cth	bli	tna	cbe	cpf	eco
		x	C00493	Shikimate;	C02637	3-Dehydroshikimate	1.1.1.25	shikimate dehydrogenase;	map00400	Phenylalanine, tyrosine and tryptophan biosynthesis	ava	ana	cre	naz	cac	csc	cth	bli	tna	cbe	cpf	eco
		x	C05752	Octanoyl-[acp];	C05753	3-Oxodecanoyl-[acp];	2.3.1.-	<Transferases; Acyltransferases; Transferring groups other than amino-acyl groups>	map00061	Fatty acid biosynthesis	ava	ana	cre	naz	cac			bli	tna	cbe	cpf	eco
		x	C00430	5-Aminolevulinate;	C03741	(S)-4-Amino-5-oxopentanoate;	5.4.3.8	glutamate-1-semialdehyde 2,1-aminomutase;	map00860	Porphyrin and chlorophyll metabolism	ava	ana	cre	naz	cac	csc	cth	bli		cbe	cpf	eco
		x	C00430	5-Aminolevulinate;	C00931	Porphobilinogen	4.2.1.24	porphobilinogen synthase;	map00860	Porphyrin and chlorophyll metabolism	ava	ana	cre	naz	cac	csc	cth	bli		cbe	cpf	eco
		x	C00931	Porphobilinogen	C01024	Hydroxymethylbilane	2.5.1.61	hydroxymethylbilane synthase;	map00860	Porphyrin and chlorophyll metabolism	ava	ana	cre	naz	cac	csc	cth	bli		cbe	cpf	eco
		x	C00144	GMP;	C00655	Xanthosine 5'-phosphate;	6.3.5.2	GMP synthase (glutamine-hydrolysing);	map00230	Purine metabolism	ava	ana	cre	naz	cac	csc	cth	bli	tna	cbe	cpf	eco
		x	C00130	IMP;	C00655	Xanthosine 5'-phosphate;	1.1.1.205	IMP dehydrogenase;	map00230	Purine metabolism	ava	ana	cre	naz	cac	csc	cth	bli	tna	cbe	cpf	eco
		x	C00130	IMP;	C04734	1-(5'-Phosphoribosyl)-5-formamido-4-imidazolecarboxamide;	3.5.4.10	IMP cyclohydrolase;	map00230	Purine metabolism	ava	ana	cre	naz	cac	csc	cth	bli	tna	cbe	cpf	eco
		x	C00130	IMP;	C04734	1-(5'-Phosphoribosyl)-5-formamido-4-imidazolecarboxamide;	2.1.2.3	phosphoribosylaminoimidazolecarboxamide formyltransferase;	map00230	Purine metabolism	ava	ana	cre	naz	cac	csc	cth	bli	tna	cbe	cpf	eco
		x	C00130	IMP;	C03794	N6-(1,2-Dicarboxyethyl)-AMP;	6.3.4.4	adenylosuccinate synthase;	map00230	Purine metabolism	ava	ana	cre	naz	cac	csc	cth	bli	tna	cbe	cpf	eco
		x	C04677	1-(5'-Phosphoribosyl)-5-amino-4-imidazolecarboxamide;	C04734	1-(5'-Phosphoribosyl)-5-formamido-4-imidazolecarboxamide;	2.1.2.3	phosphoribosylaminoimidazolecarboxamide formyltransferase;	map00230	Purine metabolism	ava	ana	cre	naz	cac	csc	cth	bli	tna	cbe	cpf	eco
		x	C00655	Xanthosine 5'-phosphate;	C01762	Xanthosine	3.1.3.5	5'-nucleotidase;	map00230	Purine metabolism	ava	ana	cre	naz			cth		tna	cbe		eco
		x	C00046	RNA;	C00075	UTP;	2.7.7.6	DNA-directed RNA polymerase;	map00240	Pyrimidine metabolism	ava	ana	cre	naz	cac	csc	cth	bli	tna	cbe	cpf	eco
		x	C05345	beta-D-Fructose 6-phosphate	C05382	Sedoheptulose 7-phosphate;	2.2.1.2	transaldolase;	map00030	Pentose phosphate pathway	ava	ana	cre	naz	cac	csc		bli	tna	cbe	cpf	eco
		x	C00279	D-Erythrose 4-phosphate	C05345	beta-D-Fructose 6-phosphate	2.2.1.1	transketolase;	map00030	Pentose phosphate pathway	ava	ana	cre	naz	cac	csc	cth	bli	tna	cbe	cpf	eco
		x	C05223	Dodecanoyl-[acyl-carrier protein];	C05758	trans-Dodec-2-enoyl-[acp];	2.3.1.-	<Transferases; Acyltransferases; Transferring groups other than amino-acyl groups>	map00061	Fatty acid biosynthesis	ava	ana	cre	naz	cac			bli	tna	cbe	cpf	eco
		x	C00026	2-Oxoglutarate;	C05379	Oxalosuccinate;	1.1.1.42	isocitrate dehydrogenase (NADP+);	map00020	Citrate cycle (TCA cycle)	ava	ana	cre	naz			cth	bli	tna	cbe		eco
		x	C00074	Phosphoenolpyruvate;	C00631	2-Phospho-D-glycerate;	4.2.1.11	phosphopyruvate hydratase;	map00010	Glycolysis / Gluconeogenesis	ava	ana	cre	naz	cac	csc	cth	bli	tna	cbe	cpf	eco
		x	C00197	3-Phospho-D-glycerate;	C00631	2-Phospho-D-glycerate;	5.4.2.1	phosphoglycerate mutase;	map00010	Glycolysis / Gluconeogenesis	ava	ana	cre	naz	cac	csc	cth	bli	tna	cbe	cpf	eco
		x	C00197	3-Phospho-D-glycerate;	C03232	3-Phosphonooxypyruvate;	1.1.1.95	phosphoglycerate dehydrogenase;	map00260	Glycine, serine and threonine metabolism	ava	ana	cre	naz	cac	csc	cth	bli	tna	cbe	cpf	eco
		x	C00197	3-Phospho-D-glycerate;	C00236	3-Phospho-D-glyceroyl phosphate;	2.7.2.3	phosphoglycerate kinase;	map00010; map00710	Glycolysis / Gluconeogenesis; Carbon fixation in photosynthetic organisms	ava	ana	cre	naz	cac	csc	cth	bli	tna	cbe	cpf	eco
		x	C00002	ATP;	C00008	ADP;	2.7.4.6	nucleoside-diphosphate kinase;	map00230	Purine metabolism	ava	ana	cre	naz			cth	bli		cbe	cpf	eco
		x	C00002	ATP;	C00008	ADP;	2.7.1.40	pyruvate kinase;	map00230	Purine metabolism	ava	ana	cre	naz	cac	csc		bli	tna	cbe	cpf	eco
		x	C00263	L-Homoserine;	C01102	O-Phospho-L-homoserine	2.7.1.39	homoserine kinase;	map00260	Glycine, serine and threonine metabolism	ava	ana	cre	naz	cac	csc		bli	tna	cbe		eco
		x	C01250	N-Acetyl-L-glutamate 5-semialdehyde;	C04133	N-Acetyl-L-glutamate 5-phosphate;	1.2.1.38	N-acetyl-gamma-glutamyl-phosphate reductase;	map00330	Arginine and proline metabolism	ava	ana	cre	naz	cac	csc	cth	bli	tna	cbe		eco
		x	C00025	L-Glutamate;	C00064	L-Glutamine;	6.3.1.2	glutamate---ammonia ligase;	map00250; map00330; map00910	Alanine, aspartate and glutamate metabolism; Arginine and proline metabolism; Nitrogen metabolism	ava	ana	cre	naz	cac	csc	cth	bli	tna	cbe	cpf	eco
		x	C00311	Isocitrate;	C00417	cis-Aconitate;	4.2.1.3	aconitate hydratase;	map00020; map00630; map00720	Citrate cycle (TCA cycle); Glyoxylate and dicarboxylate metabolism; Reductive carboxylate cycle (CO2 fixation)	ava	ana	cre	naz	cac	csc	cth	bli		cbe		eco
		x	C00111	Glycerone phosphate;	C00118	D-Glyceraldehyde 3-phosphate;	5.3.1.1	triose-phosphate isomerase;	map00010; map00051; map00562; map00710	Glycolysis / Gluconeogenesis; Fructose and mannose metabolism; Inositol phosphate metabolism; Carbon fixation in photosynthetic organisms	ava	ana	cre	naz	cac	csc	cth	bli	tna	cbe	cpf	eco
		x	C00111	Glycerone phosphate;	C01094	D-Fructose 1-phosphate	4.1.2.13	fructose-bisphosphate aldolase;	map00051	Fructose and mannose metabolism	ava	ana	cre	naz	cac	csc	cth	bli	tna	cbe	cpf	eco
		x	C00117	D-Ribose 5-phosphate;	C05382	Sedoheptulose 7-phosphate;	2.2.1.1	transketolase;	map00030; map00710	Pentose phosphate pathway; Carbon fixation in photosynthetic organisms	ava	ana	cre	naz	cac	csc	cth	bli	tna	cbe	cpf	eco
		x	C05761	Tetradecanoyl-[acp];	C05762	3-Oxohexadecanoyl-[acp];	2.3.1.-	<Transferases; Acyltransferases; Transferring groups other than amino-acyl groups>	map00061	Fatty acid biosynthesis	ava	ana	cre	naz	cac			bli	tna	cbe	cpf	eco
		x	C00008	ADP;	C00020	AMP;	2.7.4.3	adenylate kinase;	map00230	Purine metabolism	ava	ana	cre	naz	cac	csc	cth	bli	tna	cbe	cpf	eco
		x	C00020	AMP;	C00212	Adenosine	3.1.3.5	5'-nucleotidase;	map00230	Purine metabolism	ava	ana	cre	naz			cth		tna	cbe		eco
		x	C00212	Adenosine	C00294	Inosine	3.5.4.4	adenosine deaminase;	map00230	Purine metabolism	ava	ana	cre	naz	cac						cpf	eco
		x	C00020	AMP;	C00147	Adenine;	2.4.2.7	adenine phosphoribosyltransferase;	map00230	Purine metabolism	ava	ana	cre	naz	cac	csc	cth	bli	tna	cbe	cpf	eco
		x	C00111	Glycerone phosphate;	C05378	beta-D-Fructose 1,6-bisphosphate	4.1.2.13	fructose-bisphosphate aldolase;	map00010; map00051	Glycolysis / Gluconeogenesis; Fructose and mannose metabolism	ava	ana	cre	naz	cac	csc	cth	bli	tna	cbe	cpf	eco
		x	C11434	2-C-Methyl-D-erythritol 4-phosphate	C11437	1-Deoxy-D-xylulose 5-phosphate	1.1.1.267	1-deoxy-D-xylulose-5-phosphate reductoisomerase;	map00900	Terpenoid backbone biosynthesis	ava	ana	cre	naz	cac	csc	cth	bli	tna	cbe	cpf	eco
		x	C11434	2-C-Methyl-D-erythritol 4-phosphate	C11435	4-(Cytidine 5'-diphospho)-2-C-methyl-D-erythritol	2.7.7.60	2-C-methyl-D-erythritol 4-phosphate cytidylyltransferase;	map00900	Terpenoid backbone biosynthesis	ava	ana	cre	naz	cac	csc	cth	bli	tna	cbe	cpf	eco
		x	C11435	4-(Cytidine 5'-diphospho)-2-C-methyl-D-erythritol	C11436	2-Phospho-4-(cytidine 5'-diphospho)-2-C-methyl-D-erythritol	2.7.1.148	4-(cytidine 5'-diphospho)-2-C-methyl-D-erythritol kinase;	map00900	Terpenoid backbone biosynthesis	ava	ana	cre	naz	cac	csc	cth	bli	tna	cbe	cpf	eco
		x	C11436	2-Phospho-4-(cytidine 5'-diphospho)-2-C-methyl-D-erythritol	C11453	2-C-Methyl-D-erythritol 2,4-cyclodiphosphate;	4.6.1.12	2-C-methyl-D-erythritol 2,4-cyclodiphosphate synthase;	map00900	Terpenoid backbone biosynthesis	ava	ana	cre	naz	cac	csc	cth	bli	tna	cbe	cpf	eco
		x	C11453	2-C-Methyl-D-erythritol 2,4-cyclodiphosphate;	C11811	1-Hydroxy-2-methyl-2-butenyl 4-diphosphate;	1.17.7.1	(E)-4-hydroxy-3-methylbut-2-enyl-diphosphate synthase;	map00900	Terpenoid backbone biosynthesis	ava	ana	cre	naz	cac	csc	cth	bli	tna	cbe	cpf	eco
		x	C00129	Isopentenyl diphosphate;	C11811	1-Hydroxy-2-methyl-2-butenyl 4-diphosphate;	1.17.1.2	4-hydroxy-3-methylbut-2-enyl diphosphate reductase;	map00900	Terpenoid backbone biosynthesis	ava	ana	cre	naz	cac	csc	cth	bli	tna		cpf	eco
		x	C00129	Isopentenyl diphosphate;	C00235	Dimethylallyl diphosphate;	5.3.3.2	isopentenyl-diphosphate Delta-isomerase;	map00900	Terpenoid backbone biosynthesis	ava	ana	cre	naz				bli		cbe		eco
		x	C04619	(3R)-3-Hydroxydecanoyl-[acyl-carrier protein];	C05753	3-Oxodecanoyl-[acp];	2.3.1.-	<Transferases; Acyltransferases; Transferring groups other than amino-acyl groups>	map00061	Fatty acid biosynthesis	ava	ana	cre	naz	cac			bli	tna	cbe	cpf	eco
		x	C00044	GTP;	C05922	Formamidopyrimidine nucleoside triphosphate	3.5.4.16	GTP cyclohydrolase I;	map00790	Folate biosynthesis	ava	ana	cre	naz	cac		cth	bli		cbe	cpf	eco
		x	C05922	Formamidopyrimidine nucleoside triphosphate	C05923	2,5-Diaminopyrimidine nucleoside triphosphate	3.5.4.16	GTP cyclohydrolase I;	map00790	Folate biosynthesis	ava	ana	cre	naz	cac		cth	bli		cbe	cpf	eco
		x	C05923	2,5-Diaminopyrimidine nucleoside triphosphate	C06148	2,5-Diamino-6-(5'-triphosphoryl-3',4'-trihydroxy-2'-oxopentyl)-	3.5.4.16	GTP cyclohydrolase I;	map00790	Folate biosynthesis	ava	ana	cre	naz	cac		cth	bli		cbe	cpf	eco
		x	C04895	2-Amino-4-hydroxy-6-(erythro-1,2,3-trihydroxypropyl)dihydropteridine	C06148	2,5-Diamino-6-(5'-triphosphoryl-3',4'-trihydroxy-2'-oxopentyl)-	3.5.4.16	GTP cyclohydrolase I;	map00790	Folate biosynthesis	ava	ana	cre	naz	cac		cth	bli		cbe	cpf	eco
		x	C00352	D-Glucosamine 6-phosphate;	C05345	beta-D-Fructose 6-phosphate	2.6.1.16	glutamine---fructose-6-phosphate transaminase (isomerizing);	map00520	Amino sugar and nucleotide sugar metabolism	ava	ana	cre	naz	cac	csc	cth	bli	tna	cbe	cpf	eco
		x	C00062	L-Arginine;	C03406	N-(L-Arginino)succinate;	4.3.2.1	argininosuccinate lyase;	map00330	Arginine and proline metabolism	ava	ana	cre	naz	cac	csc	cth	bli	tna	cbe	cpf	eco
		x	C04620	(3R)-3-Hydroxyoctanoyl-[acyl-carrier protein];	C05750	3-Oxooctanoyl-[acp];	1.1.1.100	3-oxoacyl-[acyl-carrier-protein] reductase;	map00061	Fatty acid biosynthesis	ava	ana	cre	naz	cac	csc	cth	bli	tna	cbe	cpf	eco
		x	C05747	(R)-3-Hydroxyhexanoyl-[acp];	C05748	trans-Hex-2-enoyl-[acp];	4.2.1.-	<Lyases; Carbon-oxygen lyases; Hydro-lyases>	map00061	Fatty acid biosynthesis	ava	ana	cre	naz	cac	csc	cth	bli	tna	cbe	cpf	eco
		x	C05223	Dodecanoyl-[acyl-carrier protein];	C05759	3-Oxotetradecanoyl-[acp];	2.3.1.-	<Transferases; Acyltransferases; Transferring groups other than amino-acyl groups>	map00061	Fatty acid biosynthesis	ava	ana	cre	naz	cac			bli	tna	cbe	cpf	eco
		x	C00118	D-Glyceraldehyde 3-phosphate;	C11437	1-Deoxy-D-xylulose 5-phosphate	2.2.1.7	1-deoxy-D-xylulose-5-phosphate synthase;	map00900	Terpenoid backbone biosynthesis	ava	ana	cre	naz	cac	csc	cth	bli	tna	cbe	cpf	eco
		x	C00249	Hexadecanoic acid;	C05764	Hexadecanoyl-[acp];	2.3.1.-	<Transferases; Acyltransferases; Transferring groups other than amino-acyl groups>	map00061; map01040	Fatty acid biosynthesis; Biosynthesis of unsaturated fatty acids	ava	ana	cre	naz	cac			bli	tna	cbe	cpf	eco
		x	C00075	UTP;	C00105	UMP;	3.6.1.19	nucleoside-triphosphate diphosphatase;	map00240	Pyrimidine metabolism	ava	ana	cre	naz					tna			eco
		x	C00117	D-Ribose 5-phosphate;	C00199	D-Ribulose 5-phosphate	5.3.1.6	ribose-5-phosphate isomerase;	map00030; map00710	Pentose phosphate pathway; Carbon fixation in photosynthetic organisms	ava	ana	cre	naz	cac	csc	cth	bli	tna	cbe	cpf	eco
		x	C00130	IMP;	C00294	Inosine	3.1.3.5	5'-nucleotidase;	map00230	Purine metabolism	ava	ana	cre	naz			cth		tna	cbe		eco
		x	C00295	Orotate;	C01103	Orotidine 5'-phosphate;	2.4.2.10	orotate phosphoribosyltransferase;	map00240	Pyrimidine metabolism	ava	ana	cre	naz	cac	csc		bli	tna	cbe	cpf	eco
		x	C05763	trans-Hexadec-2-enoyl-[acp];	C05764	Hexadecanoyl-[acp];	2.3.1.-	<Transferases; Acyltransferases; Transferring groups other than amino-acyl groups>	map00061	Fatty acid biosynthesis	ava	ana	cre	naz	cac			bli	tna	cbe	cpf	eco
		x	C05745	Butyryl-[acp];	C05746	3-Oxohexanoyl-[acp];	2.3.1.-	<Transferases; Acyltransferases; Transferring groups other than amino-acyl groups>	map00061	Fatty acid biosynthesis	ava	ana	cre	naz	cac			bli	tna	cbe	cpf	eco
		x	C00024	Acetyl-CoA;	C00033	Acetate;	6.2.1.1	acetate---CoA ligase;	map00010; map00620; map00720	Glycolysis / Gluconeogenesis; Pyruvate metabolism; Reductive carboxylate cycle (CO2 fixation)	ava	ana	cre	naz			cth	bli				eco
		x	C05761	Tetradecanoyl-[acp];	C05762	3-Oxohexadecanoyl-[acp];	2.3.1.179	beta-ketoacyl-acyl-carrier-protein synthase II;	map00061	Fatty acid biosynthesis	ava	ana	cre	naz	cac	csc	cth	bli	tna	cbe	cpf	eco
		x	C04618	(3R)-3-Hydroxybutanoyl-[acyl-carrier protein];	C05744	Acetoacetyl-[acp];	1.1.1.100	3-oxoacyl-[acyl-carrier-protein] reductase;	map00061	Fatty acid biosynthesis	ava	ana	cre	naz	cac	csc	cth	bli	tna	cbe	cpf	eco
Subsystem 2	0.00202020202020202										ava	ana	cre	naz
		i	C00447	Sedoheptulose 1,7-bisphosphate;	C05382	Sedoheptulose 7-phosphate;	3.1.3.37	sedoheptulose-bisphosphatase;	map00710	Carbon fixation in photosynthetic organisms	ava	ana	cre	naz
		x	C00117	D-Ribose 5-phosphate;	C05382	Sedoheptulose 7-phosphate;	2.2.1.1	transketolase;	map00030; map00710	Pentose phosphate pathway; Carbon fixation in photosynthetic organisms	ava	ana	cre	naz	cac	csc	cth	bli	tna	cbe	cpf	eco
		x	C00117	D-Ribose 5-phosphate;	C00199	D-Ribulose 5-phosphate	5.3.1.6	ribose-5-phosphate isomerase;	map00030; map00710	Pentose phosphate pathway; Carbon fixation in photosynthetic organisms	ava	ana	cre	naz	cac	csc	cth	bli	tna	cbe	cpf	eco
		x	C00199	D-Ribulose 5-phosphate	C01182	D-Ribulose 1,5-bisphosphate	2.7.1.19	phosphoribulokinase;	map00710	Carbon fixation in photosynthetic organisms	ava	ana	cre	naz								eco
		x	C00199	D-Ribulose 5-phosphate	C00231	D-Xylulose 5-phosphate	5.1.3.1	ribulose-phosphate 3-epimerase;	map00030; map00040; map00710	Pentose phosphate pathway; Pentose and glucuronate interconversions; Carbon fixation in photosynthetic organisms	ava	ana	cre	naz	cac	csc	cth	bli	tna	cbe	cpf	eco
		x	C00197	3-Phospho-D-glycerate;	C01182	D-Ribulose 1,5-bisphosphate	4.1.1.39	ribulose-bisphosphate carboxylase;	map00630; map00710	Glyoxylate and dicarboxylate metabolism; Carbon fixation in photosynthetic organisms	ava	ana	cre	naz
		x	C00011	CO2;	C00197	3-Phospho-D-glycerate;	4.1.1.39	ribulose-bisphosphate carboxylase;	map00630; map00710	Glyoxylate and dicarboxylate metabolism; Carbon fixation in photosynthetic organisms	ava	ana	cre	naz
		x	C00011	CO2;	C00036	Oxaloacetate;	4.1.1.31	phosphoenolpyruvate carboxylase;	map00710; map00720	Carbon fixation in photosynthetic organisms; Reductive carboxylate cycle (CO2 fixation)	ava	ana	cre	naz							cpf	eco
		x	C00036	Oxaloacetate;	C00049	L-Aspartate;	2.6.1.1	aspartate transaminase;	map00250; map00710	Alanine, aspartate and glutamate metabolism; Carbon fixation in photosynthetic organisms	ava	ana	cre	naz	cac	csc	cth	bli	tna	cbe	cpf	eco
		x	C00036	Oxaloacetate;	C00074	Phosphoenolpyruvate;	4.1.1.31	phosphoenolpyruvate carboxylase;	map00620; map00710; map00720	Pyruvate metabolism; Carbon fixation in photosynthetic organisms; Reductive carboxylate cycle (CO2 fixation)	ava	ana	cre	naz							cpf	eco
		x	C00279	D-Erythrose 4-phosphate	C00447	Sedoheptulose 1,7-bisphosphate;	4.1.2.13	fructose-bisphosphate aldolase;	map00710	Carbon fixation in photosynthetic organisms	ava	ana	cre	naz	cac	csc	cth	bli	tna	cbe	cpf	eco
		x	C00085	D-Fructose 6-phosphate;	C00279	D-Erythrose 4-phosphate	2.2.1.1	transketolase;	map00710	Carbon fixation in photosynthetic organisms	ava	ana	cre	naz	cac	csc	cth	bli	tna	cbe	cpf	eco
		x	C00085	D-Fructose 6-phosphate;	C00354	D-Fructose 1,6-bisphosphate	3.1.3.11	fructose-bisphosphatase;	map00710	Carbon fixation in photosynthetic organisms	ava	ana	cre	naz	cac			bli		cbe		eco
		x	C00118	D-Glyceraldehyde 3-phosphate;	C00354	D-Fructose 1,6-bisphosphate	4.1.2.13	fructose-bisphosphate aldolase;	map00710	Carbon fixation in photosynthetic organisms	ava	ana	cre	naz	cac	csc	cth	bli	tna	cbe	cpf	eco
		x	C00197	3-Phospho-D-glycerate;	C01182	D-Ribulose 1,5-bisphosphate	4.1.1.39	ribulose-bisphosphate carboxylase;	map00630; map00710	Glyoxylate and dicarboxylate metabolism; Carbon fixation in photosynthetic organisms	ava	ana	cre	naz
		x	C00988	2-Phosphoglycolate;	C01182	D-Ribulose 1,5-bisphosphate	4.1.1.39	ribulose-bisphosphate carboxylase;	map00630	Glyoxylate and dicarboxylate metabolism	ava	ana	cre	naz
		x	C00197	3-Phospho-D-glycerate;	C00236	3-Phospho-D-glyceroyl phosphate;	2.7.2.3	phosphoglycerate kinase;	map00010; map00710	Glycolysis / Gluconeogenesis; Carbon fixation in photosynthetic organisms	ava	ana	cre	naz	cac	csc	cth	bli	tna	cbe	cpf	eco
Subsystem 3	0.00202020202020202										ava	ana	cre	naz
		i	C02191	Protoporphyrin;	C03516	Magnesium protoporphyrin;	6.6.1.1	magnesium chelatase;	map00860	Porphyrin and chlorophyll metabolism	ava	ana	cre	naz
		x	C00032	Heme;	C02191	Protoporphyrin;	4.99.1.1	ferrochelatase;	map00860	Porphyrin and chlorophyll metabolism	ava	ana	cre	naz				bli				eco
		x	C03516	Magnesium protoporphyrin;	C04536	Magnesium protoporphyrin monomethyl ester;	2.1.1.11	magnesium protoporphyrin IX methyltransferase	map00860	Porphyrin and chlorophyll metabolism	ava	ana	cre	naz
Subsystem 4	0.00202020202020202										ava	ana	cre	naz
		i	C00876	Coenzyme F420	C01080	Reduced coenzyme F420	1.12.98.1	coenzyme F420 hydrogenase;	map00790	Folate biosynthesis	ava	ana	cre	naz
Subsystem 5	0.00202020202020202										ava	ana	cre	naz
		i	C00353	Geranylgeranyl diphosphate;	C05413	Phytoene	2.5.1.32	phytoene synthase;	map00906	Carotenoid biosynthesis	ava	ana	cre	naz
		x	C00353	Geranylgeranyl diphosphate;	C05427	Phytyl diphosphate	1.3.1.83	geranylgeranyl diphosphate reductase;	map00900	Terpenoid backbone biosynthesis	ava	ana	cre	naz
		x	C05413	Phytoene	C05414	Phytofluene	1.14.99.-	<Oxidoreductases; Acting on paired donors with incorporation of molecular oxygen; Miscellaneous>	map00906	Carotenoid biosynthesis	ava	ana	cre	naz
		x	C05414	Phytofluene	C05430	zeta-Carotene	1.14.99.-	<Oxidoreductases; Acting on paired donors with incorporation of molecular oxygen; Miscellaneous>	map00906	Carotenoid biosynthesis	ava	ana	cre	naz
		x	C05430	zeta-Carotene	C05431	Neurosporene	1.14.99.-	<Oxidoreductases; Acting on paired donors with incorporation of molecular oxygen; Miscellaneous>	map00906	Carotenoid biosynthesis	ava	ana	cre	naz
		x	C05431	Neurosporene	C05432	Lycopene	1.14.99.-	<Oxidoreductases; Acting on paired donors with incorporation of molecular oxygen; Miscellaneous>	map00906	Carotenoid biosynthesis	ava	ana	cre	naz
Subsystem 6	0.00202020202020202										ava	ana	cre	naz
		i	C00166	Phenylpyruvate;	C05852	2-Hydroxyphenylacetate	1.13.11.27	4-hydroxyphenylpyruvate dioxygenase;	map00360	Phenylalanine metabolism	ava	ana	cre	naz
		x	C05852	2-Hydroxyphenylacetate	C07086	Phenylacetic acid;	1.14.13.-	<Oxidoreductases; Acting on paired donors with incorporation of molecular oxygen; With NADH or NADPH as one donor, and incorporation of one atom of oxygen>	map00360; map00643	Phenylalanine metabolism; Styrene degradation	ava	ana	cre	naz								eco
		x	C00079	L-Phenylalanine;	C00166	Phenylpyruvate;	2.6.1.9	histidinol-phosphate transaminase;	map00360; map00400; map00960	Phenylalanine metabolism; Phenylalanine, tyrosine and tryptophan biosynthesis; Tropane, piperidine and pyridine alkaloid biosynthesis	ava	ana	cre	naz	cac	csc	cth	bli	tna	cbe	cpf	eco
		x	C00079	L-Phenylalanine;	C00166	Phenylpyruvate;	2.6.1.1	aspartate transaminase;	map00360; map00400; map00960	Phenylalanine metabolism; Phenylalanine, tyrosine and tryptophan biosynthesis; Tropane, piperidine and pyridine alkaloid biosynthesis	ava	ana	cre	naz	cac	csc	cth	bli	tna	cbe	cpf	eco
		x	C00544	Homogentisate;	C07086	Phenylacetic acid;	1.14.13.-	<Oxidoreductases; Acting on paired donors with incorporation of molecular oxygen; With NADH or NADPH as one donor, and incorporation of one atom of oxygen>	map00643	Styrene degradation	ava	ana	cre	naz								eco
		x	C00544	Homogentisate;	C01179	3-(4-Hydroxyphenyl)pyruvate;	1.13.11.27	4-hydroxyphenylpyruvate dioxygenase;	map00130; map00350	Ubiquinone and other terpenoid-quinone biosynthesis; Tyrosine metabolism	ava	ana	cre	naz
		x	C00082	L-Tyrosine;	C01179	3-(4-Hydroxyphenyl)pyruvate;	2.6.1.9	histidinol-phosphate transaminase;	map00350; map00400; map00401	Tyrosine metabolism; Phenylalanine, tyrosine and tryptophan biosynthesis; Novobiocin biosynthesis	ava	ana	cre	naz	cac	csc	cth	bli	tna	cbe	cpf	eco
		x	C00082	L-Tyrosine;	C01179	3-(4-Hydroxyphenyl)pyruvate;	2.6.1.1	aspartate transaminase;	map00350; map00400; map00401; map00950	Tyrosine metabolism; Phenylalanine, tyrosine and tryptophan biosynthesis; Novobiocin biosynthesis; Isoquinoline alkaloid biosynthesis	ava	ana	cre	naz	cac	csc	cth	bli	tna	cbe	cpf	eco
		x	C00166	Phenylpyruvate;	C00601	Phenylacetaldehyde;	4.1.1.-	<Lyases; Carbon-carbon lyases; Carboxy-lyases>	map00360	Phenylalanine metabolism	ava	ana	cre	naz				bli		cbe		eco
		x	C00544	Homogentisate;	C05585	Gentisate aldehyde;	4.1.1.-	<Lyases; Carbon-carbon lyases; Carboxy-lyases>	map00350	Tyrosine metabolism	ava	ana	cre	naz				bli		cbe		eco
Subsystem 7	0.00202020202020202										ava	ana	cre	naz
		i	C05307	Chlorophyll b	C16541	Chlorophyllide b	2.5.1.62	chlorophyll synthase	map00860	Porphyrin and chlorophyll metabolism	ava	ana	cre	naz
Subsystem 8	0.00202020202020202										ava	ana	cre	naz
		i	C02139	Chlorophyllide;	C05306	Chlorophyll a	2.5.1.62	chlorophyll synthase	map00860	Porphyrin and chlorophyll metabolism	ava	ana	cre	naz
		x	C02139	Chlorophyllide;	C02880	Protochlorophyllide	1.18.-.-	<Oxidoreductases; Acting on iron-sulfur proteins as donors>	map00860	Porphyrin and chlorophyll metabolism	ava	ana	cre	naz
		x	C02880	Protochlorophyllide	C11831	Divinylprotochlorophyllide;	1.-.-.-	<Oxidoreductases>	map00860	Porphyrin and chlorophyll metabolism	ava	ana	cre	naz	cac	csc		bli		cbe	cpf	eco
Subsystem 9	0.010101010101010102										ava	ana	cre	naz								eco
		i	C00559	Deoxyadenosine;	C05512	Deoxyinosine	3.5.4.4	adenosine deaminase;	map00230	Purine metabolism	ava	ana	cre	naz	cac						cpf	eco
		s	C00363	dTDP;	C00364	dTMP;	2.7.4.9	dTMP kinase;	map00240	Pyrimidine metabolism	ava	ana	cre	naz		csc	cth	bli	tna	cbe		eco
		x	C00360	dAMP;	C00559	Deoxyadenosine;	3.1.3.5	5'-nucleotidase;	map00230	Purine metabolism	ava	ana	cre	naz			cth		tna	cbe		eco
		x	C00206	dADP;	C00360	dAMP;	2.7.4.3	adenylate kinase;	map00230	Purine metabolism	ava	ana	cre	naz	cac	csc	cth	bli	tna	cbe	cpf	eco
		x	C00131	dATP;	C00206	dADP;	2.7.4.6	nucleoside-diphosphate kinase;	map00230	Purine metabolism	ava	ana	cre	naz			cth	bli		cbe	cpf	eco
		x	C00039	DNA;	C00131	dATP;	2.7.7.7	DNA-directed DNA polymerase;	map00230	Purine metabolism	ava	ana	cre	naz	cac	csc	cth	bli	tna	cbe	cpf	eco
		x	C00131	dATP;	C00206	dADP;	2.7.1.40	pyruvate kinase;	map00230	Purine metabolism	ava	ana	cre	naz	cac	csc		bli	tna	cbe	cpf	eco
		x	C00363	dTDP;	C00459	dTTP;	2.7.4.6	nucleoside-diphosphate kinase;	map00240	Pyrimidine metabolism	ava	ana	cre	naz			cth	bli		cbe	cpf	eco
		x	C00039	DNA;	C00458	dCTP;	2.7.7.7	DNA-directed DNA polymerase;	map00240	Pyrimidine metabolism	ava	ana	cre	naz	cac	csc	cth	bli	tna	cbe	cpf	eco
		x	C00039	DNA;	C00286	dGTP;	2.7.7.7	DNA-directed DNA polymerase;	map00230	Purine metabolism	ava	ana	cre	naz	cac	csc	cth	bli	tna	cbe	cpf	eco
		x	C00286	dGTP;	C00361	dGDP;	2.7.4.6	nucleoside-diphosphate kinase;	map00230	Purine metabolism	ava	ana	cre	naz			cth	bli		cbe	cpf	eco
		x	C00361	dGDP;	C00362	dGMP;	2.7.4.8	guanylate kinase;	map00230	Purine metabolism	ava	ana	cre	naz	cac	csc	cth	bli	tna	cbe	cpf	eco
		x	C00286	dGTP;	C00361	dGDP;	2.7.1.40	pyruvate kinase;	map00230	Purine metabolism	ava	ana	cre	naz	cac	csc		bli	tna	cbe	cpf	eco
		x	C00330	Deoxyguanosine;	C00362	dGMP;	3.1.3.5	5'-nucleotidase;	map00230	Purine metabolism	ava	ana	cre	naz			cth		tna	cbe		eco
		x	C00458	dCTP;	C00705	dCDP;	2.7.4.6	nucleoside-diphosphate kinase;	map00240	Pyrimidine metabolism	ava	ana	cre	naz			cth	bli		cbe	cpf	eco
		x	C00239	dCMP;	C00705	dCDP;	2.7.4.14	cytidylate kinase;	map00240	Pyrimidine metabolism	ava	ana	cre	naz	cac	csc	cth	bli	tna	cbe	cpf	eco
		x	C00039	DNA;	C00459	dTTP;	2.7.7.7	DNA-directed DNA polymerase;	map00240	Pyrimidine metabolism	ava	ana	cre	naz	cac	csc	cth	bli	tna	cbe	cpf	eco
Subsystem 10	0.010101010101010102										ava	ana	cre	naz			cth
		i	C00021	S-Adenosyl-L-homocysteine;	C00155	L-Homocysteine;	3.3.1.1	adenosylhomocysteinase;	map00270	Cysteine and methionine metabolism	ava	ana	cre	naz		csc	cth		tna
		s	C00019	S-Adenosyl-L-methionine;	C00021	S-Adenosyl-L-homocysteine;	2.1.1.37	DNA (cytosine-5-)-methyltransferase;	map00270	Cysteine and methionine metabolism	ava	ana	cre	naz	cac		cth	bli			cpf	eco
		x	C00073	L-Methionine;	C00155	L-Homocysteine;	2.1.1.13	methionine synthase;	map00270	Cysteine and methionine metabolism	ava	ana	cre	naz	cac	csc	cth	bli	tna	cbe	cpf	eco
		x	C00019	S-Adenosyl-L-methionine;	C00073	L-Methionine;	2.5.1.6	methionine adenosyltransferase;	map00270	Cysteine and methionine metabolism	ava	ana	cre	naz	cac	csc	cth	bli	tna	cbe	cpf	eco
Subsystem 11	0.010101010101010102										ava	ana	cre	naz								eco
		i	C00365	dUMP;	C00460	dUTP;	3.6.1.19	nucleoside-triphosphate diphosphatase;	map00240	Pyrimidine metabolism	ava	ana	cre	naz					tna			eco
		s	C00460	dUTP;	C01346	dUDP;	2.7.4.6	nucleoside-diphosphate kinase;	map00240	Pyrimidine metabolism	ava	ana	cre	naz			cth	bli		cbe	cpf	eco
		x	C00365	dUMP;	C01346	dUDP;	2.7.4.9	dTMP kinase;	map00240	Pyrimidine metabolism	ava	ana	cre	naz		csc	cth	bli	tna	cbe		eco
Subsystem 12	0.010101010101010102										ava	ana	cre	naz								eco
		i	C17561	2-Polyprenyl-3-methyl-6-methoxy-1,4-benzoquinone	C17562	2-Polyprenyl-3-methyl-5-hydroxy-6-methoxy-1,4-benzoquinone	1.14.13.-	<Oxidoreductases; Acting on paired donors with incorporation of molecular oxygen; With NADH or NADPH as one donor, and incorporation of one atom of oxygen>	map00130	Ubiquinone and other terpenoid-quinone biosynthesis	ava	ana	cre	naz								eco
		x	C17560	2-Polyprenyl-6-methoxy-1,4-benzoquinone	C17561	2-Polyprenyl-3-methyl-6-methoxy-1,4-benzoquinone	2.1.1.-	<Transferases; Transferring one-carbon groups; Methyltransferases>	map00130	Ubiquinone and other terpenoid-quinone biosynthesis	ava	ana	cre	naz	cac	csc	cth	bli	tna	cbe	cpf	eco
		x	C17552	2-Polyprenyl-6-methoxyphenol	C17560	2-Polyprenyl-6-methoxy-1,4-benzoquinone	1.14.13.-	<Oxidoreductases; Acting on paired donors with incorporation of molecular oxygen; With NADH or NADPH as one donor, and incorporation of one atom of oxygen>	map00130	Ubiquinone and other terpenoid-quinone biosynthesis	ava	ana	cre	naz								eco
Subsystem 13	0.010101010101010102										ava	ana	cre	naz								eco
		i	C01079	Protoporphyrinogen IX	C03263	Coproporphyrinogen III	1.3.3.3	coproporphyrinogen oxidase;	map00860	Porphyrin and chlorophyll metabolism	ava	ana	cre	naz								eco
		x	C01051	Uroporphyrinogen III	C03263	Coproporphyrinogen III	4.1.1.37	uroporphyrinogen decarboxylase;	map00860	Porphyrin and chlorophyll metabolism	ava	ana	cre	naz		csc		bli		cbe		eco
Subsystem 14	0.010101010101010102										ava	ana	cre	naz								eco
		i	C00037	Glycine;	C00051	Glutathione;	6.3.2.3	glutathione synthase;	map00480	Glutathione metabolism	ava	ana	cre	naz								eco
		x	C00037	Glycine;	C01419	Cys-Gly;	3.4.11.1	leucyl aminopeptidase;	map00480	Glutathione metabolism	ava	ana	cre	naz				bli		cbe	cpf	eco
		x	C00037	Glycine;	C00669	gamma-L-Glutamyl-L-cysteine;	6.3.2.3	glutathione synthase;	map00480	Glutathione metabolism	ava	ana	cre	naz								eco
		x	C00037	Glycine;	C00065	L-Serine;	2.1.2.1	glycine hydroxymethyltransferase;	map00260; map00460; map00680	Glycine, serine and threonine metabolism; Cyanoamino acid metabolism; Methane metabolism	ava	ana	cre	naz	cac	csc	cth	bli	tna	cbe	cpf	eco
		x	C00065	L-Serine;	C00979	O-Acetyl-L-serine;	2.3.1.30	serine O-acetyltransferase;	map00270; map00920	Cysteine and methionine metabolism; Sulfur metabolism	ava	ana	cre	naz	cac	csc	cth	bli	tna	cbe	cpf	eco
		x	C00065	L-Serine;	C00143	5,10-Methylenetetrahydrofolate;	2.1.2.1	glycine hydroxymethyltransferase;	map00260; map00680	Glycine, serine and threonine metabolism; Methane metabolism	ava	ana	cre	naz	cac	csc	cth	bli	tna	cbe	cpf	eco
		x	C00143	5,10-Methylenetetrahydrofolate;	C01242	S-Aminomethyldihydrolipoylprotein;	2.1.2.10	aminomethyltransferase;	map00260	Glycine, serine and threonine metabolism	ava	ana	cre	naz				bli	tna			eco
		x	C00065	L-Serine;	C00078	L-Tryptophan;	4.2.1.20	tryptophan synthase;	map00260	Glycine, serine and threonine metabolism	ava	ana	cre	naz	cac	csc	cth	bli	tna	cbe		eco
		x	C00078	L-Tryptophan;	C03506	Indoleglycerol phosphate;	4.2.1.20	tryptophan synthase;	map00400	Phenylalanine, tyrosine and tryptophan biosynthesis	ava	ana	cre	naz	cac	csc	cth	bli	tna	cbe		eco
		x	C00463	Indole;	C03506	Indoleglycerol phosphate;	4.2.1.20	tryptophan synthase;	map00400	Phenylalanine, tyrosine and tryptophan biosynthesis	ava	ana	cre	naz	cac	csc	cth	bli	tna	cbe		eco
		x	C00078	L-Tryptophan;	C00463	Indole;	4.2.1.20	tryptophan synthase;	map00400	Phenylalanine, tyrosine and tryptophan biosynthesis	ava	ana	cre	naz	cac	csc	cth	bli	tna	cbe		eco
		x	C00097	L-Cysteine;	C00979	O-Acetyl-L-serine;	2.5.1.47	cysteine synthase;	map00270; map00920	Cysteine and methionine metabolism; Sulfur metabolism	ava	ana	cre	naz	cac	csc	cth	bli	tna	cbe	cpf	eco
		x	C00097	L-Cysteine;	C00957	Mercaptopyruvate;	2.6.1.1	aspartate transaminase;	map00270	Cysteine and methionine metabolism	ava	ana	cre	naz	cac	csc	cth	bli	tna	cbe	cpf	eco
		x	C00037	Glycine;	C01242	S-Aminomethyldihydrolipoylprotein;	1.4.4.2	glycine dehydrogenase (decarboxylating);	map00260	Glycine, serine and threonine metabolism	ava	ana	cre	naz				bli	tna			eco
		x	C00097	L-Cysteine;	C01419	Cys-Gly;	3.4.11.1	leucyl aminopeptidase;	map00480	Glutathione metabolism	ava	ana	cre	naz				bli		cbe	cpf	eco
		x	C01302	1-(2-Carboxyphenylamino)-1-deoxy-D-ribulose 5-phosphate	C03506	Indoleglycerol phosphate;	4.1.1.48	indole-3-glycerol-phosphate synthase;	map00400	Phenylalanine, tyrosine and tryptophan biosynthesis	ava	ana	cre	naz	cac	csc	cth	bli	tna	cbe		eco
		x	C01302	1-(2-Carboxyphenylamino)-1-deoxy-D-ribulose 5-phosphate	C04302	N-(5-Phospho-D-ribosyl)anthranilate;	5.3.1.24	phosphoribosylanthranilate isomerase;	map00400	Phenylalanine, tyrosine and tryptophan biosynthesis	ava	ana	cre	naz	cac	csc	cth	bli	tna	cbe		eco
		x	C00108	Anthranilate;	C04302	N-(5-Phospho-D-ribosyl)anthranilate;	2.4.2.18	anthranilate phosphoribosyltransferase;	map00400	Phenylalanine, tyrosine and tryptophan biosynthesis	ava	ana	cre	naz	cac	csc	cth	bli	tna	cbe		eco
		x	C00108	Anthranilate;	C00251	Chorismate;	4.1.3.27	anthranilate synthase;	map00400	Phenylalanine, tyrosine and tryptophan biosynthesis	ava	ana	cre	naz	cac	csc	cth	bli	tna	cbe		eco
		x	C00251	Chorismate;	C01269	5-O-(1-Carboxyvinyl)-3-phosphoshikimate;	4.2.3.5	chorismate synthase;	map00400	Phenylalanine, tyrosine and tryptophan biosynthesis	ava	ana	cre	naz	cac	csc	cth	bli	tna	cbe	cpf	eco
		x	C00251	Chorismate;	C00885	Isochorismate;	5.4.4.2	isochorismate synthase;	map00130; map01053	Ubiquinone and other terpenoid-quinone biosynthesis; Biosynthesis of siderophore group nonribosomal peptides	ava	ana	cre	naz				bli				eco
		x	C01269	5-O-(1-Carboxyvinyl)-3-phosphoshikimate;	C03175	Shikimate 3-phosphate;	2.5.1.19	3-phosphoshikimate 1-carboxyvinyltransferase;	map00400	Phenylalanine, tyrosine and tryptophan biosynthesis	ava	ana	cre	naz	cac	csc	cth	bli	tna	cbe	cpf	eco
		x	C00097	L-Cysteine;	C00283	Hydrogen sulfide;	2.5.1.47	cysteine synthase;	map00270; map00920	Cysteine and methionine metabolism; Sulfur metabolism	ava	ana	cre	naz	cac	csc	cth	bli	tna	cbe	cpf	eco
		x	C00885	Isochorismate;	C16519	2-Succinyl-5-enolpyruvyl-6-hydroxy-3-cyclohexene-1-carboxylate;	2.2.1.9	2-succinyl-5-enolpyruvyl-6-hydroxy-3-cyclohexene-1-carboxylic-acid	map00130	Ubiquinone and other terpenoid-quinone biosynthesis	ava	ana	cre	naz				bli				eco
Subsystem 15	0.010101010101010102										ava	ana	cre	naz								eco
		i	C02094	beta-Carotene	C06098	Zeaxanthin	1.14.13.-	<Oxidoreductases; Acting on paired donors with incorporation of molecular oxygen; With NADH or NADPH as one donor, and incorporation of one atom of oxygen>	map00906	Carotenoid biosynthesis	ava	ana	cre	naz								eco
Subsystem 16	0.010101010101010102										ava	ana	cre	naz								eco
		i	C00951	Estradiol;	C05141	Estriol;	1.14.13.-	<Oxidoreductases; Acting on paired donors with incorporation of molecular oxygen; With NADH or NADPH as one donor, and incorporation of one atom of oxygen>	map00140	Steroid hormone biosynthesis	ava	ana	cre	naz								eco
Subsystem 17	0.010101010101010102										ava	ana	cre	naz								eco
		i	C00726	Nitrile;	C05712	Cyanohydrin	1.14.13.-	<Oxidoreductases; Acting on paired donors with incorporation of molecular oxygen; With NADH or NADPH as one donor, and incorporation of one atom of oxygen>	map00460	Cyanoamino acid metabolism	ava	ana	cre	naz								eco
Subsystem 18	0.010101010101010102										ava	ana	cre	naz								eco
		i	C13624	Bisphenol A;	C13629	1,2-Bis(4-hydroxyphenyl)-2-propanol	1.14.13.-	<Oxidoreductases; Acting on paired donors with incorporation of molecular oxygen; With NADH or NADPH as one donor, and incorporation of one atom of oxygen>	map00363	Bisphenol A degradation	ava	ana	cre	naz								eco
Subsystem 19	0.010101010101010102										ava	ana	cre	naz								eco
		i	C01468	4-Cresol;	C06677	Toluene-4-sulfonate;	1.14.13.-	<Oxidoreductases; Acting on paired donors with incorporation of molecular oxygen; With NADH or NADPH as one donor, and incorporation of one atom of oxygen>	map00622	Toluene and xylene degradation	ava	ana	cre	naz								eco
Subsystem 20	0.010101010101010102										ava	ana	cre	naz								eco
		i	C15789	6-Oxocampestanol	C15790	Cathasterone	1.14.13.-	<Oxidoreductases; Acting on paired donors with incorporation of molecular oxygen; With NADH or NADPH as one donor, and incorporation of one atom of oxygen>	map00905	Brassinosteroid biosynthesis	ava	ana	cre	naz								eco
Subsystem 21	0.010101010101010102										ava	ana	cre	naz				bli
		i	C08276	3-(Methylthio)propionic acid;	C15606	1,2-Dihydroxy-5-(methylthio)pent-1-en-3-one	1.13.11.53	acireductone dioxygenase (Ni2+-requiring);	map00270	Cysteine and methionine metabolism	ava	ana	cre	naz				bli
		x	C01180	4-Methylthio-2-oxobutanoic acid;	C15606	1,2-Dihydroxy-5-(methylthio)pent-1-en-3-one	1.13.11.53	acireductone dioxygenase (Ni2+-requiring);	map00270	Cysteine and methionine metabolism	ava	ana	cre	naz				bli
Subsystem 22	0.010101010101010102										ava	ana	cre	naz								eco
		i	C00530	p-Benzenediol;	C02814	Benzene-1,2,4-triol;	1.14.13.-	<Oxidoreductases; Acting on paired donors with incorporation of molecular oxygen; With NADH or NADPH as one donor, and incorporation of one atom of oxygen>	map00361	gamma-Hexachlorocyclohexane degradation	ava	ana	cre	naz								eco
Subsystem 23	0.010101010101010102										ava	ana	cre	naz								eco
		i	C00811	4-Coumarate;	C01197	Caffeate;	1.14.13.-	<Oxidoreductases; Acting on paired donors with incorporation of molecular oxygen; With NADH or NADPH as one donor, and incorporation of one atom of oxygen>	map00940	Phenylpropanoid biosynthesis	ava	ana	cre	naz								eco
Subsystem 24	0.010101010101010102										ava	ana	cre	naz								eco
		i	C15787	Campestanol;	C15798	6-Deoxocathasterone	1.14.13.-	<Oxidoreductases; Acting on paired donors with incorporation of molecular oxygen; With NADH or NADPH as one donor, and incorporation of one atom of oxygen>	map00905	Brassinosteroid biosynthesis	ava	ana	cre	naz								eco
Subsystem 25	0.010101010101010102										ava	ana	cre	naz								eco
		i	C00223	p-Coumaroyl-CoA;	C00323	Caffeoyl-CoA	1.14.13.-	<Oxidoreductases; Acting on paired donors with incorporation of molecular oxygen; With NADH or NADPH as one donor, and incorporation of one atom of oxygen>	map00360; map00940; map00941; map00945	Phenylalanine metabolism; Phenylpropanoid biosynthesis; Flavonoid biosynthesis; Stilbenoid, diarylheptanoid and gingerol biosynthesis	ava	ana	cre	naz								eco
Subsystem 26	0.010101010101010102										ava	ana	cre	naz								eco
		i	C00468	Estrone;	C05300	16alpha-Hydroxyestrone	1.14.13.-	<Oxidoreductases; Acting on paired donors with incorporation of molecular oxygen; With NADH or NADPH as one donor, and incorporation of one atom of oxygen>	map00140	Steroid hormone biosynthesis	ava	ana	cre	naz								eco
Subsystem 27	0.010101010101010102										ava	ana	cre	naz								eco
		i	C05433	alpha-Carotene	C08590	Zeinoxanthin;	1.14.13.-	<Oxidoreductases; Acting on paired donors with incorporation of molecular oxygen; With NADH or NADPH as one donor, and incorporation of one atom of oxygen>	map00906	Carotenoid biosynthesis	ava	ana	cre	naz								eco
Subsystem 28	0.01818181818181818										ava	ana	cre
		i	C00084	Acetaldehyde;	C00222	3-Oxopropanoate;	4.1.1.-	<Lyases; Carbon-carbon lyases; Carboxy-lyases>	map00641	3-Chloroacrylic acid degradation	ava	ana	cre	naz				bli		cbe		eco
		s	C00033	Acetate;	C00084	Acetaldehyde;	1.2.1.3	aldehyde dehydrogenase (NAD+);	map00010; map00620	Glycolysis / Gluconeogenesis; Pyruvate metabolism	ava	ana	cre				cth	bli
		s	C00360	dAMP;	C00559	Deoxyadenosine;	3.1.3.5	5'-nucleotidase;	map00230	Purine metabolism	ava	ana	cre	naz			cth		tna	cbe		eco
		x	C00206	dADP;	C00360	dAMP;	2.7.4.3	adenylate kinase;	map00230	Purine metabolism	ava	ana	cre	naz	cac	csc	cth	bli	tna	cbe	cpf	eco
		x	C00131	dATP;	C00206	dADP;	2.7.4.6	nucleoside-diphosphate kinase;	map00230	Purine metabolism	ava	ana	cre	naz			cth	bli		cbe	cpf	eco
		x	C00039	DNA;	C00131	dATP;	2.7.7.7	DNA-directed DNA polymerase;	map00230	Purine metabolism	ava	ana	cre	naz	cac	csc	cth	bli	tna	cbe	cpf	eco
		x	C00131	dATP;	C00206	dADP;	2.7.1.40	pyruvate kinase;	map00230	Purine metabolism	ava	ana	cre	naz	cac	csc		bli	tna	cbe	cpf	eco
		x	C00084	Acetaldehyde;	C00469	Ethanol;	1.1.1.1	alcohol dehydrogenase;	map00010	Glycolysis / Gluconeogenesis	ava	ana	cre	naz	cac	csc	cth	bli		cbe	cpf	eco
		x	C00039	DNA;	C00458	dCTP;	2.7.7.7	DNA-directed DNA polymerase;	map00240	Pyrimidine metabolism	ava	ana	cre	naz	cac	csc	cth	bli	tna	cbe	cpf	eco
		x	C00559	Deoxyadenosine;	C05512	Deoxyinosine	3.5.4.4	adenosine deaminase;	map00230	Purine metabolism	ava	ana	cre	naz	cac						cpf	eco
		x	C00008	ADP;	C00206	dADP;	1.17.4.1	ribonucleoside-diphosphate reductase;	map00230	Purine metabolism	ava	ana	cre		cac		cth	bli	tna	cbe	cpf	eco
		x	C00002	ATP;	C00008	ADP;	2.7.4.6	nucleoside-diphosphate kinase;	map00230	Purine metabolism	ava	ana	cre	naz			cth	bli		cbe	cpf	eco
		x	C00002	ATP;	C00008	ADP;	2.7.1.40	pyruvate kinase;	map00230	Purine metabolism	ava	ana	cre	naz	cac	csc		bli	tna	cbe	cpf	eco
		x	C00002	ATP;	C00046	RNA;	2.7.7.6	DNA-directed RNA polymerase;	map00230	Purine metabolism	ava	ana	cre	naz	cac	csc	cth	bli	tna	cbe	cpf	eco
		x	C00046	RNA;	C00075	UTP;	2.7.7.6	DNA-directed RNA polymerase;	map00240	Pyrimidine metabolism	ava	ana	cre	naz	cac	csc	cth	bli	tna	cbe	cpf	eco
		x	C00015	UDP;	C00075	UTP;	2.7.4.6	nucleoside-diphosphate kinase;	map00240	Pyrimidine metabolism	ava	ana	cre	naz			cth	bli		cbe	cpf	eco
		x	C00063	CTP;	C00075	UTP;	6.3.4.2	CTP synthase;	map00240	Pyrimidine metabolism	ava	ana	cre	naz	cac	csc	cth	bli	tna	cbe	cpf	eco
		x	C00063	CTP;	C00112	CDP;	2.7.4.6	nucleoside-diphosphate kinase;	map00240	Pyrimidine metabolism	ava	ana	cre	naz			cth	bli		cbe	cpf	eco
		x	C00008	ADP;	C00020	AMP;	2.7.4.3	adenylate kinase;	map00230	Purine metabolism	ava	ana	cre	naz	cac	csc	cth	bli	tna	cbe	cpf	eco
		x	C00020	AMP;	C00147	Adenine;	2.4.2.7	adenine phosphoribosyltransferase;	map00230	Purine metabolism	ava	ana	cre	naz	cac	csc	cth	bli	tna	cbe	cpf	eco
		x	C00020	AMP;	C00212	Adenosine	3.1.3.5	5'-nucleotidase;	map00230	Purine metabolism	ava	ana	cre	naz			cth		tna	cbe		eco
		x	C00112	CDP;	C00705	dCDP;	1.17.4.1	ribonucleoside-diphosphate reductase;	map00240	Pyrimidine metabolism	ava	ana	cre		cac		cth	bli	tna	cbe	cpf	eco
		x	C00055	CMP;	C00112	CDP;	2.7.4.14	cytidylate kinase;	map00240	Pyrimidine metabolism	ava	ana	cre	naz	cac	csc	cth	bli	tna	cbe	cpf	eco
		x	C00044	GTP;	C00046	RNA;	2.7.7.6	DNA-directed RNA polymerase;	map00230	Purine metabolism	ava	ana	cre	naz	cac	csc	cth	bli	tna	cbe	cpf	eco
		x	C00044	GTP;	C01304	2,5-Diamino-6-(5'-phosphoribosylamino)-4-pyrimidineone	3.5.4.25	GTP cyclohydrolase II;	map00740	Riboflavin metabolism	ava	ana	cre	naz	cac	csc	cth	bli	tna	cbe	cpf	eco
		x	C01268	5-Amino-6-(5'-phosphoribosylamino)uracil;	C01304	2,5-Diamino-6-(5'-phosphoribosylamino)-4-pyrimidineone	3.5.4.26	diaminohydroxyphosphoribosylaminopyrimidine deaminase	map00740	Riboflavin metabolism	ava	ana	cre	naz	cac	csc	cth	bli	tna	cbe	cpf	eco
		x	C00044	GTP;	C05922	Formamidopyrimidine nucleoside triphosphate	3.5.4.16	GTP cyclohydrolase I;	map00790	Folate biosynthesis	ava	ana	cre	naz	cac		cth	bli		cbe	cpf	eco
		x	C05922	Formamidopyrimidine nucleoside triphosphate	C05923	2,5-Diaminopyrimidine nucleoside triphosphate	3.5.4.16	GTP cyclohydrolase I;	map00790	Folate biosynthesis	ava	ana	cre	naz	cac		cth	bli		cbe	cpf	eco
		x	C00035	GDP;	C00044	GTP;	2.7.4.6	nucleoside-diphosphate kinase;	map00230	Purine metabolism	ava	ana	cre	naz			cth	bli		cbe	cpf	eco
		x	C00035	GDP;	C00361	dGDP;	1.17.4.1	ribonucleoside-diphosphate reductase;	map00230	Purine metabolism	ava	ana	cre		cac		cth	bli	tna	cbe	cpf	eco
		x	C00361	dGDP;	C00362	dGMP;	2.7.4.8	guanylate kinase;	map00230	Purine metabolism	ava	ana	cre	naz	cac	csc	cth	bli	tna	cbe	cpf	eco
		x	C00286	dGTP;	C00361	dGDP;	2.7.1.40	pyruvate kinase;	map00230	Purine metabolism	ava	ana	cre	naz	cac	csc		bli	tna	cbe	cpf	eco
		x	C00330	Deoxyguanosine;	C00362	dGMP;	3.1.3.5	5'-nucleotidase;	map00230	Purine metabolism	ava	ana	cre	naz			cth		tna	cbe		eco
		x	C00035	GDP;	C00144	GMP;	2.7.4.8	guanylate kinase;	map00230	Purine metabolism	ava	ana	cre	naz	cac	csc	cth	bli	tna	cbe	cpf	eco
		x	C00144	GMP;	C00387	Guanosine	3.1.3.5	5'-nucleotidase;	map00230	Purine metabolism	ava	ana	cre	naz			cth		tna	cbe		eco
		x	C00144	GMP;	C00242	Guanine;	2.4.2.7	adenine phosphoribosyltransferase;	map00230	Purine metabolism	ava	ana	cre	naz	cac	csc	cth	bli	tna	cbe	cpf	eco
		x	C00144	GMP;	C00655	Xanthosine 5'-phosphate;	6.3.5.2	GMP synthase (glutamine-hydrolysing);	map00230	Purine metabolism	ava	ana	cre	naz	cac	csc	cth	bli	tna	cbe	cpf	eco
		x	C00130	IMP;	C00655	Xanthosine 5'-phosphate;	1.1.1.205	IMP dehydrogenase;	map00230	Purine metabolism	ava	ana	cre	naz	cac	csc	cth	bli	tna	cbe	cpf	eco
		x	C00130	IMP;	C04734	1-(5'-Phosphoribosyl)-5-formamido-4-imidazolecarboxamide;	3.5.4.10	IMP cyclohydrolase;	map00230	Purine metabolism	ava	ana	cre	naz	cac	csc	cth	bli	tna	cbe	cpf	eco
		x	C00130	IMP;	C04734	1-(5'-Phosphoribosyl)-5-formamido-4-imidazolecarboxamide;	2.1.2.3	phosphoribosylaminoimidazolecarboxamide formyltransferase;	map00230	Purine metabolism	ava	ana	cre	naz	cac	csc	cth	bli	tna	cbe	cpf	eco
		x	C00286	dGTP;	C00361	dGDP;	2.7.4.6	nucleoside-diphosphate kinase;	map00230	Purine metabolism	ava	ana	cre	naz			cth	bli		cbe	cpf	eco
		x	C00130	IMP;	C03794	N6-(1,2-Dicarboxyethyl)-AMP;	6.3.4.4	adenylosuccinate synthase;	map00230	Purine metabolism	ava	ana	cre	naz	cac	csc	cth	bli	tna	cbe	cpf	eco
		x	C05923	2,5-Diaminopyrimidine nucleoside triphosphate	C06148	2,5-Diamino-6-(5'-triphosphoryl-3',4'-trihydroxy-2'-oxopentyl)-	3.5.4.16	GTP cyclohydrolase I;	map00790	Folate biosynthesis	ava	ana	cre	naz	cac		cth	bli		cbe	cpf	eco
		x	C01268	5-Amino-6-(5'-phosphoribosylamino)uracil;	C04454	5-Amino-6-(5'-phosphoribitylamino)uracil;	1.1.1.193	5-amino-6-(5-phosphoribosylamino)uracil reductase;	map00740	Riboflavin metabolism	ava	ana	cre	naz	cac	csc	cth	bli	tna	cbe	cpf	eco
		x	C00075	UTP;	C00105	UMP;	3.6.1.19	nucleoside-triphosphate diphosphatase;	map00240	Pyrimidine metabolism	ava	ana	cre	naz					tna			eco
		x	C00105	UMP;	C01103	Orotidine 5'-phosphate;	4.1.1.23	orotidine-5'-phosphate decarboxylase;	map00240	Pyrimidine metabolism	ava	ana	cre	naz	cac	csc	cth	bli	tna	cbe	cpf	eco
		x	C00119	5-Phospho-alpha-D-ribose 1-diphosphate;	C01103	Orotidine 5'-phosphate;	2.4.2.10	orotate phosphoribosyltransferase;	map00240	Pyrimidine metabolism	ava	ana	cre	naz	cac	csc		bli	tna	cbe	cpf	eco
		x	C00119	5-Phospho-alpha-D-ribose 1-diphosphate;	C03090	5-Phosphoribosylamine;	2.4.2.14	amidophosphoribosyltransferase;	map00230	Purine metabolism	ava	ana	cre	naz	cac	csc	cth	bli	tna	cbe	cpf	eco
		x	C03090	5-Phosphoribosylamine;	C03838	5'-Phosphoribosylglycinamide;	6.3.4.13	phosphoribosylamine---glycine ligase;	map00230	Purine metabolism	ava	ana	cre	naz	cac	csc	cth	bli	tna	cbe	cpf	eco
		x	C00105	UMP;	C00106	Uracil	2.4.2.9	uracil phosphoribosyltransferase;	map00240	Pyrimidine metabolism	ava	ana	cre	naz	cac	csc	cth	bli	tna	cbe	cpf	eco
		x	C00117	D-Ribose 5-phosphate;	C00119	5-Phospho-alpha-D-ribose 1-diphosphate;	2.7.6.1	ribose-phosphate diphosphokinase;	map00030; map00230	Pentose phosphate pathway; Purine metabolism	ava	ana	cre	naz	cac	csc	cth	bli	tna	cbe	cpf	eco
		x	C00117	D-Ribose 5-phosphate;	C05382	Sedoheptulose 7-phosphate;	2.2.1.1	transketolase;	map00030; map00710	Pentose phosphate pathway; Carbon fixation in photosynthetic organisms	ava	ana	cre	naz	cac	csc	cth	bli	tna	cbe	cpf	eco
		x	C05345	beta-D-Fructose 6-phosphate	C05382	Sedoheptulose 7-phosphate;	2.2.1.2	transaldolase;	map00030	Pentose phosphate pathway	ava	ana	cre	naz	cac	csc		bli	tna	cbe	cpf	eco
		x	C00668	alpha-D-Glucose 6-phosphate	C05345	beta-D-Fructose 6-phosphate	5.3.1.9	glucose-6-phosphate isomerase;	map00010; map00030; map00500; map00520	Glycolysis / Gluconeogenesis; Pentose phosphate pathway; Starch and sucrose metabolism; Amino sugar and nucleotide sugar metabolism	ava	ana	cre	naz	cac	csc	cth	bli	tna	cbe	cpf	eco
		x	C00118	D-Glyceraldehyde 3-phosphate;	C05345	beta-D-Fructose 6-phosphate	2.2.1.2	transaldolase;	map00030	Pentose phosphate pathway	ava	ana	cre	naz	cac	csc		bli	tna	cbe	cpf	eco
		x	C00118	D-Glyceraldehyde 3-phosphate;	C00231	D-Xylulose 5-phosphate	2.2.1.1	transketolase;	map00030; map00710	Pentose phosphate pathway; Carbon fixation in photosynthetic organisms	ava	ana	cre	naz	cac	csc	cth	bli	tna	cbe	cpf	eco
		x	C00199	D-Ribulose 5-phosphate	C00231	D-Xylulose 5-phosphate	5.1.3.1	ribulose-phosphate 3-epimerase;	map00030; map00040; map00710	Pentose phosphate pathway; Pentose and glucuronate interconversions; Carbon fixation in photosynthetic organisms	ava	ana	cre	naz	cac	csc	cth	bli	tna	cbe	cpf	eco
		x	C01172	beta-D-Glucose 6-phosphate	C05345	beta-D-Fructose 6-phosphate	5.3.1.9	glucose-6-phosphate isomerase;	map00010; map00030; map00500	Glycolysis / Gluconeogenesis; Pentose phosphate pathway; Starch and sucrose metabolism	ava	ana	cre	naz	cac	csc	cth	bli	tna	cbe	cpf	eco
		x	C00231	D-Xylulose 5-phosphate	C05345	beta-D-Fructose 6-phosphate	2.2.1.1	transketolase;	map00030	Pentose phosphate pathway	ava	ana	cre	naz	cac	csc	cth	bli	tna	cbe	cpf	eco
		x	C00279	D-Erythrose 4-phosphate	C05382	Sedoheptulose 7-phosphate;	2.2.1.2	transaldolase;	map00030	Pentose phosphate pathway	ava	ana	cre	naz	cac	csc		bli	tna	cbe	cpf	eco
		x	C00118	D-Glyceraldehyde 3-phosphate;	C00236	3-Phospho-D-glyceroyl phosphate;	1.2.1.12	glyceraldehyde-3-phosphate dehydrogenase (phosphorylating);	map00010	Glycolysis / Gluconeogenesis	ava	ana	cre		cac	csc	cth	bli	tna	cbe	cpf	eco
		x	C00197	3-Phospho-D-glycerate;	C00236	3-Phospho-D-glyceroyl phosphate;	2.7.2.3	phosphoglycerate kinase;	map00010; map00710	Glycolysis / Gluconeogenesis; Carbon fixation in photosynthetic organisms	ava	ana	cre	naz	cac	csc	cth	bli	tna	cbe	cpf	eco
		x	C00197	3-Phospho-D-glycerate;	C00631	2-Phospho-D-glycerate;	5.4.2.1	phosphoglycerate mutase;	map00010	Glycolysis / Gluconeogenesis	ava	ana	cre	naz	cac	csc	cth	bli	tna	cbe	cpf	eco
		x	C00118	D-Glyceraldehyde 3-phosphate;	C05378	beta-D-Fructose 1,6-bisphosphate	4.1.2.13	fructose-bisphosphate aldolase;	map00010; map00030; map00051	Glycolysis / Gluconeogenesis; Pentose phosphate pathway; Fructose and mannose metabolism	ava	ana	cre	naz	cac	csc	cth	bli	tna	cbe	cpf	eco
		x	C00117	D-Ribose 5-phosphate;	C00118	D-Glyceraldehyde 3-phosphate;	2.2.1.1	transketolase;	map00030; map00710	Pentose phosphate pathway; Carbon fixation in photosynthetic organisms	ava	ana	cre	naz	cac	csc	cth	bli	tna	cbe	cpf	eco
		x	C00275	D-Mannose 6-phosphate	C05345	beta-D-Fructose 6-phosphate	5.3.1.8	mannose-6-phosphate isomerase;	map00051; map00520	Fructose and mannose metabolism; Amino sugar and nucleotide sugar metabolism	ava	ana	cre	naz	cac	csc	cth	bli	tna	cbe	cpf	eco
		x	C00275	D-Mannose 6-phosphate	C00636	D-Mannose 1-phosphate;	5.4.2.8	phosphomannomutase;	map00051; map00520	Fructose and mannose metabolism; Amino sugar and nucleotide sugar metabolism	ava	ana	cre	naz	cac	csc		bli			cpf	eco
		x	C05345	beta-D-Fructose 6-phosphate	C05378	beta-D-Fructose 1,6-bisphosphate	2.7.1.11	6-phosphofructokinase;	map00010; map00030; map00051	Glycolysis / Gluconeogenesis; Pentose phosphate pathway; Fructose and mannose metabolism	ava	ana	cre		cac	csc	cth	bli	tna	cbe	cpf	eco
		x	C00046	RNA;	C00063	CTP;	2.7.7.6	DNA-directed RNA polymerase;	map00240	Pyrimidine metabolism	ava	ana	cre	naz	cac	csc	cth	bli	tna	cbe	cpf	eco
		x	C04677	1-(5'-Phosphoribosyl)-5-amino-4-imidazolecarboxamide;	C04734	1-(5'-Phosphoribosyl)-5-formamido-4-imidazolecarboxamide;	2.1.2.3	phosphoribosylaminoimidazolecarboxamide formyltransferase;	map00230	Purine metabolism	ava	ana	cre	naz	cac	csc	cth	bli	tna	cbe	cpf	eco
		x	C00655	Xanthosine 5'-phosphate;	C01762	Xanthosine	3.1.3.5	5'-nucleotidase;	map00230	Purine metabolism	ava	ana	cre	naz			cth		tna	cbe		eco
		x	C05345	beta-D-Fructose 6-phosphate	C05378	beta-D-Fructose 1,6-bisphosphate	3.1.3.11	fructose-bisphosphatase;	map00010; map00030; map00051	Glycolysis / Gluconeogenesis; Pentose phosphate pathway; Fructose and mannose metabolism	ava	ana	cre	naz	cac			bli		cbe		eco
		x	C00039	DNA;	C00286	dGTP;	2.7.7.7	DNA-directed DNA polymerase;	map00230	Purine metabolism	ava	ana	cre	naz	cac	csc	cth	bli	tna	cbe	cpf	eco
		x	C00212	Adenosine	C00294	Inosine	3.5.4.4	adenosine deaminase;	map00230	Purine metabolism	ava	ana	cre	naz	cac						cpf	eco
		x	C00015	UDP;	C00105	UMP;	2.7.4.14	cytidylate kinase;	map00240	Pyrimidine metabolism	ava	ana	cre	naz	cac	csc	cth	bli	tna	cbe	cpf	eco
		x	C00231	D-Xylulose 5-phosphate	C05382	Sedoheptulose 7-phosphate;	2.2.1.1	transketolase;	map00030; map00710	Pentose phosphate pathway; Carbon fixation in photosynthetic organisms	ava	ana	cre	naz	cac	csc	cth	bli	tna	cbe	cpf	eco
		x	C01172	beta-D-Glucose 6-phosphate	C01236	D-Glucono-1,5-lactone 6-phosphate;	1.1.1.49	glucose-6-phosphate dehydrogenase;	map00030	Pentose phosphate pathway	ava	ana	cre	naz				bli	tna			eco
		x	C00345	6-Phospho-D-gluconate	C01236	D-Glucono-1,5-lactone 6-phosphate;	3.1.1.31	6-phosphogluconolactonase;	map00030	Pentose phosphate pathway	ava	ana	cre	naz				bli	tna			eco
		x	C00257	D-Gluconic acid;	C00345	6-Phospho-D-gluconate	2.7.1.12	gluconokinase;	map00030	Pentose phosphate pathway	ava	ana	cre	naz				bli	tna			eco
		x	C00279	D-Erythrose 4-phosphate	C05345	beta-D-Fructose 6-phosphate	2.2.1.1	transketolase;	map00030	Pentose phosphate pathway	ava	ana	cre	naz	cac	csc	cth	bli	tna	cbe	cpf	eco
		x	C00074	Phosphoenolpyruvate;	C00631	2-Phospho-D-glycerate;	4.2.1.11	phosphopyruvate hydratase;	map00010	Glycolysis / Gluconeogenesis	ava	ana	cre	naz	cac	csc	cth	bli	tna	cbe	cpf	eco
		x	C00074	Phosphoenolpyruvate;	C04691	2-Dehydro-3-deoxy-D-arabino-heptonate 7-phosphate;	2.5.1.54	3-deoxy-7-phosphoheptulonate synthase;	map00400	Phenylalanine, tyrosine and tryptophan biosynthesis	ava	ana	cre	naz	cac	csc	cth	bli	tna	cbe	cpf	eco
		x	C00944	3-Dehydroquinate;	C04691	2-Dehydro-3-deoxy-D-arabino-heptonate 7-phosphate;	4.2.3.4	3-dehydroquinate synthase;	map00400	Phenylalanine, tyrosine and tryptophan biosynthesis	ava	ana	cre	naz	cac	csc	cth	bli	tna	cbe	cpf	eco
		x	C00036	Oxaloacetate;	C00074	Phosphoenolpyruvate;	4.1.1.31	phosphoenolpyruvate carboxylase;	map00620; map00710; map00720	Pyruvate metabolism; Carbon fixation in photosynthetic organisms; Reductive carboxylate cycle (CO2 fixation)	ava	ana	cre	naz							cpf	eco
		x	C00036	Oxaloacetate;	C00158	Citrate;	2.3.3.1	citrate (Si)-synthase;	map00020; map00630	Citrate cycle (TCA cycle); Glyoxylate and dicarboxylate metabolism	ava	ana	cre	naz			cth	bli	tna			eco
		x	C00024	Acetyl-CoA;	C00158	Citrate;	2.3.3.1	citrate (Si)-synthase;	map00020; map00630	Citrate cycle (TCA cycle); Glyoxylate and dicarboxylate metabolism	ava	ana	cre	naz			cth	bli	tna			eco
		x	C00024	Acetyl-CoA;	C03939	Acetyl-[acyl-carrier protein]	2.3.1.-	<Transferases; Acyltransferases; Transferring groups other than amino-acyl groups>	map00061	Fatty acid biosynthesis	ava	ana	cre	naz	cac			bli	tna	cbe	cpf	eco
		x	C03939	Acetyl-[acyl-carrier protein]	C05744	Acetoacetyl-[acp];	2.3.1.-	<Transferases; Acyltransferases; Transferring groups other than amino-acyl groups>	map00061	Fatty acid biosynthesis	ava	ana	cre	naz	cac			bli	tna	cbe	cpf	eco
		x	C00024	Acetyl-CoA;	C03939	Acetyl-[acyl-carrier protein]	2.3.1.180	beta-ketoacyl-acyl-carrier-protein synthase III;	map00061	Fatty acid biosynthesis	ava	ana	cre	naz	cac	csc	cth	bli		cbe	cpf	eco
		x	C00024	Acetyl-CoA;	C00083	Malonyl-CoA;	6.4.1.2	acetyl-CoA carboxylase;	map00061; map00253; map00620; map00640	Fatty acid biosynthesis; Tetracycline biosynthesis; Pyruvate metabolism; Propanoate metabolism	ava	ana	cre	naz	cac			bli		cbe	cpf	eco
		x	C00036	Oxaloacetate;	C00049	L-Aspartate;	2.6.1.1	aspartate transaminase;	map00250; map00710	Alanine, aspartate and glutamate metabolism; Carbon fixation in photosynthetic organisms	ava	ana	cre	naz	cac	csc	cth	bli	tna	cbe	cpf	eco
		x	C00049	L-Aspartate;	C05840	Iminoaspartate;	1.4.3.16	L-aspartate oxidase;	map00760	Nicotinate and nicotinamide metabolism	ava	ana	cre	naz	cac	csc	cth	bli		cbe	cpf	eco
		x	C01209	Malonyl-[acyl-carrier protein]	C05744	Acetoacetyl-[acp];	2.3.1.-	<Transferases; Acyltransferases; Transferring groups other than amino-acyl groups>	map00061	Fatty acid biosynthesis	ava	ana	cre	naz	cac			bli	tna	cbe	cpf	eco
		x	C01209	Malonyl-[acyl-carrier protein]	C05750	3-Oxooctanoyl-[acp];	2.3.1.-	<Transferases; Acyltransferases; Transferring groups other than amino-acyl groups>	map00061	Fatty acid biosynthesis	ava	ana	cre	naz	cac			bli	tna	cbe	cpf	eco
		x	C01209	Malonyl-[acyl-carrier protein]	C05762	3-Oxohexadecanoyl-[acp];	2.3.1.179	beta-ketoacyl-acyl-carrier-protein synthase II;	map00061	Fatty acid biosynthesis	ava	ana	cre	naz	cac	csc	cth	bli	tna	cbe	cpf	eco
		x	C04633	(3R)-3-Hydroxypalmitoyl-[acyl-carrier protein];	C05762	3-Oxohexadecanoyl-[acp];	2.3.1.-	<Transferases; Acyltransferases; Transferring groups other than amino-acyl groups>	map00061	Fatty acid biosynthesis	ava	ana	cre	naz	cac			bli	tna	cbe	cpf	eco
		x	C04633	(3R)-3-Hydroxypalmitoyl-[acyl-carrier protein];	C05763	trans-Hexadec-2-enoyl-[acp];	4.2.1.-	<Lyases; Carbon-oxygen lyases; Hydro-lyases>	map00061	Fatty acid biosynthesis	ava	ana	cre	naz	cac	csc	cth	bli	tna	cbe	cpf	eco
		x	C01209	Malonyl-[acyl-carrier protein]	C05753	3-Oxodecanoyl-[acp];	2.3.1.-	<Transferases; Acyltransferases; Transferring groups other than amino-acyl groups>	map00061	Fatty acid biosynthesis	ava	ana	cre	naz	cac			bli	tna	cbe	cpf	eco
		x	C05752	Octanoyl-[acp];	C05753	3-Oxodecanoyl-[acp];	2.3.1.179	beta-ketoacyl-acyl-carrier-protein synthase II;	map00061	Fatty acid biosynthesis	ava	ana	cre	naz	cac	csc	cth	bli	tna	cbe	cpf	eco
		x	C01209	Malonyl-[acyl-carrier protein]	C05753	3-Oxodecanoyl-[acp];	2.3.1.179	beta-ketoacyl-acyl-carrier-protein synthase II;	map00061	Fatty acid biosynthesis	ava	ana	cre	naz	cac	csc	cth	bli	tna	cbe	cpf	eco
		x	C04620	(3R)-3-Hydroxyoctanoyl-[acyl-carrier protein];	C05750	3-Oxooctanoyl-[acp];	2.3.1.-	<Transferases; Acyltransferases; Transferring groups other than amino-acyl groups>	map00061	Fatty acid biosynthesis	ava	ana	cre	naz	cac			bli	tna	cbe	cpf	eco
		x	C04620	(3R)-3-Hydroxyoctanoyl-[acyl-carrier protein];	C05751	trans-Oct-2-enoyl-[acp];	2.3.1.-	<Transferases; Acyltransferases; Transferring groups other than amino-acyl groups>	map00061	Fatty acid biosynthesis	ava	ana	cre	naz	cac			bli	tna	cbe	cpf	eco
		x	C00049	L-Aspartate;	C03082	4-Phospho-L-aspartate;	2.7.2.4	aspartate kinase;	map00260; map00270; map00300	Glycine, serine and threonine metabolism; Cysteine and methionine metabolism; Lysine biosynthesis	ava	ana	cre	naz	cac	csc	cth	bli	tna	cbe	cpf	eco
		x	C00441	L-Aspartate 4-semialdehyde;	C03082	4-Phospho-L-aspartate;	1.2.1.11	aspartate-semialdehyde dehydrogenase;	map00260; map00270; map00300	Glycine, serine and threonine metabolism; Cysteine and methionine metabolism; Lysine biosynthesis	ava	ana	cre	naz	cac	csc	cth	bli	tna	cbe	cpf	eco
		x	C00441	L-Aspartate 4-semialdehyde;	C03340	L-2,3-Dihydrodipicolinate;	4.2.1.52	dihydrodipicolinate synthase;	map00300	Lysine biosynthesis	ava	ana	cre	naz	cac	csc	cth	bli	tna	cbe	cpf	eco
		x	C01209	Malonyl-[acyl-carrier protein]	C05759	3-Oxotetradecanoyl-[acp];	2.3.1.179	beta-ketoacyl-acyl-carrier-protein synthase II;	map00061	Fatty acid biosynthesis	ava	ana	cre	naz	cac	csc	cth	bli	tna	cbe	cpf	eco
		x	C04688	(3R)-3-Hydroxytetradecanoyl-[acyl-carrier protein];	C05759	3-Oxotetradecanoyl-[acp];	2.3.1.-	<Transferases; Acyltransferases; Transferring groups other than amino-acyl groups>	map00061	Fatty acid biosynthesis	ava	ana	cre	naz	cac			bli	tna	cbe	cpf	eco
		x	C00025	L-Glutamate;	C00049	L-Aspartate;	2.6.1.1	aspartate transaminase;	map00250; map00330	Alanine, aspartate and glutamate metabolism; Arginine and proline metabolism	ava	ana	cre	naz	cac	csc	cth	bli	tna	cbe	cpf	eco
		x	C00025	L-Glutamate;	C00026	2-Oxoglutarate;	2.6.1.1	aspartate transaminase;	map00250	Alanine, aspartate and glutamate metabolism	ava	ana	cre	naz	cac	csc	cth	bli	tna	cbe	cpf	eco
		x	C05223	Dodecanoyl-[acyl-carrier protein];	C05759	3-Oxotetradecanoyl-[acp];	2.3.1.179	beta-ketoacyl-acyl-carrier-protein synthase II;	map00061	Fatty acid biosynthesis	ava	ana	cre	naz	cac	csc	cth	bli	tna	cbe	cpf	eco
		x	C05749	Hexanoyl-[acp];	C05750	3-Oxooctanoyl-[acp];	2.3.1.179	beta-ketoacyl-acyl-carrier-protein synthase II;	map00061	Fatty acid biosynthesis	ava	ana	cre	naz	cac	csc	cth	bli	tna	cbe	cpf	eco
		x	C05748	trans-Hex-2-enoyl-[acp];	C05749	Hexanoyl-[acp];	2.3.1.-	<Transferases; Acyltransferases; Transferring groups other than amino-acyl groups>	map00061	Fatty acid biosynthesis	ava	ana	cre	naz	cac			bli	tna	cbe	cpf	eco
		x	C01209	Malonyl-[acyl-carrier protein]	C05759	3-Oxotetradecanoyl-[acp];	2.3.1.-	<Transferases; Acyltransferases; Transferring groups other than amino-acyl groups>	map00061	Fatty acid biosynthesis	ava	ana	cre	naz	cac			bli	tna	cbe	cpf	eco
		x	C03939	Acetyl-[acyl-carrier protein]	C05744	Acetoacetyl-[acp];	2.3.1.179	beta-ketoacyl-acyl-carrier-protein synthase II;	map00061	Fatty acid biosynthesis	ava	ana	cre	naz	cac	csc	cth	bli	tna	cbe	cpf	eco
		x	C03939	Acetyl-[acyl-carrier protein]	C05744	Acetoacetyl-[acp];	2.3.1.180	beta-ketoacyl-acyl-carrier-protein synthase III;	map00061	Fatty acid biosynthesis	ava	ana	cre	naz	cac	csc	cth	bli		cbe	cpf	eco
		x	C05763	trans-Hexadec-2-enoyl-[acp];	C05764	Hexadecanoyl-[acp];	1.3.1.9	enoyl-[acyl-carrier-protein] reductase (NADH);	map00061	Fatty acid biosynthesis	ava	ana	cre	naz			cth	bli				eco
		x	C04633	(3R)-3-Hydroxypalmitoyl-[acyl-carrier protein];	C05763	trans-Hexadec-2-enoyl-[acp];	2.3.1.-	<Transferases; Acyltransferases; Transferring groups other than amino-acyl groups>	map00061	Fatty acid biosynthesis	ava	ana	cre	naz	cac			bli	tna	cbe	cpf	eco
		x	C01209	Malonyl-[acyl-carrier protein]	C05746	3-Oxohexanoyl-[acp];	2.3.1.-	<Transferases; Acyltransferases; Transferring groups other than amino-acyl groups>	map00061	Fatty acid biosynthesis	ava	ana	cre	naz	cac			bli	tna	cbe	cpf	eco
		x	C05747	(R)-3-Hydroxyhexanoyl-[acp];	C05748	trans-Hex-2-enoyl-[acp];	2.3.1.-	<Transferases; Acyltransferases; Transferring groups other than amino-acyl groups>	map00061	Fatty acid biosynthesis	ava	ana	cre	naz	cac			bli	tna	cbe	cpf	eco
		x	C00036	Oxaloacetate;	C00149	(S)-Malate;	1.1.1.37	malate dehydrogenase;	map00020; map00620; map00630; map00710; map00720	Citrate cycle (TCA cycle); Pyruvate metabolism; Glyoxylate and dicarboxylate metabolism; Carbon fixation in photosynthetic organisms; Reductive carboxylate cycle (CO2 fixation)	ava	ana	cre					bli				eco
		x	C01209	Malonyl-[acyl-carrier protein]	C05746	3-Oxohexanoyl-[acp];	2.3.1.179	beta-ketoacyl-acyl-carrier-protein synthase II;	map00061	Fatty acid biosynthesis	ava	ana	cre	naz	cac	csc	cth	bli	tna	cbe	cpf	eco
		x	C04620	(3R)-3-Hydroxyoctanoyl-[acyl-carrier protein];	C05751	trans-Oct-2-enoyl-[acp];	4.2.1.-	<Lyases; Carbon-oxygen lyases; Hydro-lyases>	map00061	Fatty acid biosynthesis	ava	ana	cre	naz	cac	csc	cth	bli	tna	cbe	cpf	eco
		x	C00668	alpha-D-Glucose 6-phosphate	C01172	beta-D-Glucose 6-phosphate	5.3.1.9	glucose-6-phosphate isomerase;	map00010; map00030; map00500	Glycolysis / Gluconeogenesis; Pentose phosphate pathway; Starch and sucrose metabolism	ava	ana	cre	naz	cac	csc	cth	bli	tna	cbe	cpf	eco
		x	C05752	Octanoyl-[acp];	C16239	Lipoyl-[acp];	2.8.1.8	lipoyl synthase;	map00785	Lipoic acid metabolism	ava	ana	cre	naz		csc		bli				eco
		x	C00279	D-Erythrose 4-phosphate	C04691	2-Dehydro-3-deoxy-D-arabino-heptonate 7-phosphate;	2.5.1.54	3-deoxy-7-phosphoheptulonate synthase;	map00400	Phenylalanine, tyrosine and tryptophan biosynthesis	ava	ana	cre	naz	cac	csc	cth	bli	tna	cbe	cpf	eco
		x	C00118	D-Glyceraldehyde 3-phosphate;	C00279	D-Erythrose 4-phosphate	2.2.1.2	transaldolase;	map00030	Pentose phosphate pathway	ava	ana	cre	naz	cac	csc		bli	tna	cbe	cpf	eco
		x	C00458	dCTP;	C00705	dCDP;	2.7.4.6	nucleoside-diphosphate kinase;	map00240	Pyrimidine metabolism	ava	ana	cre	naz			cth	bli		cbe	cpf	eco
		x	C01209	Malonyl-[acyl-carrier protein]	C05756	3-Oxododecanoyl-[acp];	2.3.1.-	<Transferases; Acyltransferases; Transferring groups other than amino-acyl groups>	map00061	Fatty acid biosynthesis	ava	ana	cre	naz	cac			bli	tna	cbe	cpf	eco
		x	C05756	3-Oxododecanoyl-[acp];	C05757	(R)-3-Hydroxydodecanoyl-[acp];	2.3.1.-	<Transferases; Acyltransferases; Transferring groups other than amino-acyl groups>	map00061	Fatty acid biosynthesis	ava	ana	cre	naz	cac			bli	tna	cbe	cpf	eco
		x	C05757	(R)-3-Hydroxydodecanoyl-[acp];	C05758	trans-Dodec-2-enoyl-[acp];	2.3.1.-	<Transferases; Acyltransferases; Transferring groups other than amino-acyl groups>	map00061	Fatty acid biosynthesis	ava	ana	cre	naz	cac			bli	tna	cbe	cpf	eco
		x	C05757	(R)-3-Hydroxydodecanoyl-[acp];	C05758	trans-Dodec-2-enoyl-[acp];	4.2.1.-	<Lyases; Carbon-oxygen lyases; Hydro-lyases>	map00061	Fatty acid biosynthesis	ava	ana	cre	naz	cac	csc	cth	bli	tna	cbe	cpf	eco
		x	C05755	Decanoyl-[acp];	C05756	3-Oxododecanoyl-[acp];	2.3.1.-	<Transferases; Acyltransferases; Transferring groups other than amino-acyl groups>	map00061	Fatty acid biosynthesis	ava	ana	cre	naz	cac			bli	tna	cbe	cpf	eco
		x	C01209	Malonyl-[acyl-carrier protein]	C05750	3-Oxooctanoyl-[acp];	2.3.1.179	beta-ketoacyl-acyl-carrier-protein synthase II;	map00061	Fatty acid biosynthesis	ava	ana	cre	naz	cac	csc	cth	bli	tna	cbe	cpf	eco
		x	C00158	Citrate;	C00417	cis-Aconitate;	4.2.1.3	aconitate hydratase;	map00020; map00630; map00720	Citrate cycle (TCA cycle); Glyoxylate and dicarboxylate metabolism; Reductive carboxylate cycle (CO2 fixation)	ava	ana	cre	naz	cac	csc	cth	bli		cbe		eco
		x	C00022	Pyruvate;	C00024	Acetyl-CoA;	1.8.1.4	dihydrolipoyl dehydrogenase;	map00010; map00020; map00620	Glycolysis / Gluconeogenesis; Citrate cycle (TCA cycle); Pyruvate metabolism	ava	ana	cre	naz		csc		bli	tna			eco
		x	C05754	trans-Dec-2-enoyl-[acp];	C05755	Decanoyl-[acp];	1.3.1.9	enoyl-[acyl-carrier-protein] reductase (NADH);	map00061	Fatty acid biosynthesis	ava	ana	cre	naz			cth	bli				eco
		x	C05751	trans-Oct-2-enoyl-[acp];	C05752	Octanoyl-[acp];	1.3.1.9	enoyl-[acyl-carrier-protein] reductase (NADH);	map00061	Fatty acid biosynthesis	ava	ana	cre	naz			cth	bli				eco
		x	C00025	L-Glutamate;	C03287	L-Glutamyl 5-phosphate;	2.7.2.11	glutamate 5-kinase;	map00330	Arginine and proline metabolism	ava	ana	cre	naz	cac	csc	cth	bli	tna	cbe	cpf	eco
		x	C00263	L-Homoserine;	C00441	L-Aspartate 4-semialdehyde;	1.1.1.3	homoserine dehydrogenase;	map00260; map00270; map00300	Glycine, serine and threonine metabolism; Cysteine and methionine metabolism; Lysine biosynthesis	ava	ana	cre	naz	cac	csc	cth	bli	tna	cbe		eco
		x	C05756	3-Oxododecanoyl-[acp];	C05757	(R)-3-Hydroxydodecanoyl-[acp];	1.1.1.100	3-oxoacyl-[acyl-carrier-protein] reductase;	map00061	Fatty acid biosynthesis	ava	ana	cre	naz	cac	csc	cth	bli	tna	cbe	cpf	eco
		x	C04618	(3R)-3-Hydroxybutanoyl-[acyl-carrier protein];	C05744	Acetoacetyl-[acp];	2.3.1.-	<Transferases; Acyltransferases; Transferring groups other than amino-acyl groups>	map00061	Fatty acid biosynthesis	ava	ana	cre	naz	cac			bli	tna	cbe	cpf	eco
		x	C04246	But-2-enoyl-[acyl-carrier protein]	C04618	(3R)-3-Hydroxybutanoyl-[acyl-carrier protein];	4.2.1.-	<Lyases; Carbon-oxygen lyases; Hydro-lyases>	map00061	Fatty acid biosynthesis	ava	ana	cre	naz	cac	csc	cth	bli	tna	cbe	cpf	eco
		x	C04246	But-2-enoyl-[acyl-carrier protein]	C05745	Butyryl-[acp];	1.3.1.9	enoyl-[acyl-carrier-protein] reductase (NADH);	map00061	Fatty acid biosynthesis	ava	ana	cre	naz			cth	bli				eco
		x	C00025	L-Glutamate;	C02987	L-Glutamyl-tRNA(Glu)	6.1.1.17	glutamate---tRNA ligase;	map00860; map00970	Porphyrin and chlorophyll metabolism; Aminoacyl-tRNA biosynthesis	ava	ana	cre	naz	cac	csc	cth		tna	cbe	cpf	eco
		x	C16237	Protein N6-(lipoyl)lysine	C16239	Lipoyl-[acp];	2.3.1.181	lipoyl(octanoyl) transferase;	map00785	Lipoic acid metabolism	ava	ana	cre	naz		csc						eco
		x	C16237	Protein N6-(lipoyl)lysine	C16238	Lipoyl-AMP	2.7.7.63	lipoate---protein ligase;	map00785	Lipoic acid metabolism	ava	ana	cre	naz				bli	tna			eco
		x	C00725	Lipoate;	C16238	Lipoyl-AMP	2.7.7.63	lipoate---protein ligase;	map00785	Lipoic acid metabolism	ava	ana	cre	naz				bli	tna			eco
		x	C00944	3-Dehydroquinate;	C02637	3-Dehydroshikimate	4.2.1.10	3-dehydroquinate dehydratase;	map00400	Phenylalanine, tyrosine and tryptophan biosynthesis	ava	ana	cre	naz	cac	csc	cth	bli	tna	cbe	cpf	eco
		x	C05752	Octanoyl-[acp];	C05753	3-Oxodecanoyl-[acp];	2.3.1.-	<Transferases; Acyltransferases; Transferring groups other than amino-acyl groups>	map00061	Fatty acid biosynthesis	ava	ana	cre	naz	cac			bli	tna	cbe	cpf	eco
		x	C00026	2-Oxoglutarate;	C05379	Oxalosuccinate;	1.1.1.42	isocitrate dehydrogenase (NADP+);	map00020	Citrate cycle (TCA cycle)	ava	ana	cre	naz			cth	bli	tna	cbe		eco
		x	C00311	Isocitrate;	C05379	Oxalosuccinate;	1.1.1.42	isocitrate dehydrogenase (NADP+);	map00020	Citrate cycle (TCA cycle)	ava	ana	cre	naz			cth	bli	tna	cbe		eco
		x	C00311	Isocitrate;	C00417	cis-Aconitate;	4.2.1.3	aconitate hydratase;	map00020; map00630; map00720	Citrate cycle (TCA cycle); Glyoxylate and dicarboxylate metabolism; Reductive carboxylate cycle (CO2 fixation)	ava	ana	cre	naz	cac	csc	cth	bli		cbe		eco
		x	C05752	Octanoyl-[acp];	C16236	Protein N6-(octanoyl)lysine	2.3.1.181	lipoyl(octanoyl) transferase;	map00785	Lipoic acid metabolism	ava	ana	cre	naz		csc						eco
		x	C00130	IMP;	C00294	Inosine	3.1.3.5	5'-nucleotidase;	map00230	Purine metabolism	ava	ana	cre	naz			cth		tna	cbe		eco
		x	C00295	Orotate;	C01103	Orotidine 5'-phosphate;	2.4.2.10	orotate phosphoribosyltransferase;	map00240	Pyrimidine metabolism	ava	ana	cre	naz	cac	csc		bli	tna	cbe	cpf	eco
		x	C05763	trans-Hexadec-2-enoyl-[acp];	C05764	Hexadecanoyl-[acp];	2.3.1.-	<Transferases; Acyltransferases; Transferring groups other than amino-acyl groups>	map00061	Fatty acid biosynthesis	ava	ana	cre	naz	cac			bli	tna	cbe	cpf	eco
		x	C00024	Acetyl-CoA;	C00033	Acetate;	6.2.1.1	acetate---CoA ligase;	map00010; map00620; map00720	Glycolysis / Gluconeogenesis; Pyruvate metabolism; Reductive carboxylate cycle (CO2 fixation)	ava	ana	cre	naz			cth	bli				eco
		x	C00022	Pyruvate;	C00204	2-Dehydro-3-deoxy-D-gluconate;	4.2.1.-	<Lyases; Carbon-oxygen lyases; Hydro-lyases>	map00030; map00040	Pentose phosphate pathway; Pentose and glucuronate interconversions	ava	ana	cre	naz	cac	csc	cth	bli	tna	cbe	cpf	eco
		x	C05755	Decanoyl-[acp];	C05756	3-Oxododecanoyl-[acp];	2.3.1.179	beta-ketoacyl-acyl-carrier-protein synthase II;	map00061	Fatty acid biosynthesis	ava	ana	cre	naz	cac	csc	cth	bli	tna	cbe	cpf	eco
		x	C04246	But-2-enoyl-[acyl-carrier protein]	C04618	(3R)-3-Hydroxybutanoyl-[acyl-carrier protein];	2.3.1.-	<Transferases; Acyltransferases; Transferring groups other than amino-acyl groups>	map00061	Fatty acid biosynthesis	ava	ana	cre	naz	cac			bli	tna	cbe	cpf	eco
		x	C05754	trans-Dec-2-enoyl-[acp];	C05755	Decanoyl-[acp];	2.3.1.-	<Transferases; Acyltransferases; Transferring groups other than amino-acyl groups>	map00061	Fatty acid biosynthesis	ava	ana	cre	naz	cac			bli	tna	cbe	cpf	eco
		x	C05748	trans-Hex-2-enoyl-[acp];	C05749	Hexanoyl-[acp];	1.3.1.9	enoyl-[acyl-carrier-protein] reductase (NADH);	map00061	Fatty acid biosynthesis	ava	ana	cre	naz			cth	bli				eco
		x	C05746	3-Oxohexanoyl-[acp];	C05747	(R)-3-Hydroxyhexanoyl-[acp];	1.1.1.100	3-oxoacyl-[acyl-carrier-protein] reductase;	map00061	Fatty acid biosynthesis	ava	ana	cre	naz	cac	csc	cth	bli	tna	cbe	cpf	eco
		x	C01209	Malonyl-[acyl-carrier protein]	C05756	3-Oxododecanoyl-[acp];	2.3.1.179	beta-ketoacyl-acyl-carrier-protein synthase II;	map00061	Fatty acid biosynthesis	ava	ana	cre	naz	cac	csc	cth	bli	tna	cbe	cpf	eco
		x	C05749	Hexanoyl-[acp];	C05750	3-Oxooctanoyl-[acp];	2.3.1.-	<Transferases; Acyltransferases; Transferring groups other than amino-acyl groups>	map00061	Fatty acid biosynthesis	ava	ana	cre	naz	cac			bli	tna	cbe	cpf	eco
		x	C00024	Acetyl-CoA;	C00083	Malonyl-CoA;	6.3.4.14	biotin carboxylase;	map00061	Fatty acid biosynthesis	ava	ana	cre	naz	cac			bli		cbe	cpf	eco
		x	C00083	Malonyl-CoA;	C01209	Malonyl-[acyl-carrier protein]	2.3.1.39	[acyl-carrier-protein] S-malonyltransferase;	map00061	Fatty acid biosynthesis	ava	ana	cre	naz	cac	csc	cth	bli	tna	cbe	cpf	eco
		x	C04246	But-2-enoyl-[acyl-carrier protein]	C05745	Butyryl-[acp];	2.3.1.-	<Transferases; Acyltransferases; Transferring groups other than amino-acyl groups>	map00061	Fatty acid biosynthesis	ava	ana	cre	naz	cac			bli	tna	cbe	cpf	eco
		x	C00122	Fumarate;	C00149	(S)-Malate;	4.2.1.2	fumarate hydratase;	map00020; map00720	Citrate cycle (TCA cycle); Reductive carboxylate cycle (CO2 fixation)	ava	ana	cre		cac	csc	cth	bli	tna	cbe		eco
		x	C00122	Fumarate;	C03406	N-(L-Arginino)succinate;	4.3.2.1	argininosuccinate lyase;	map00250; map00330	Alanine, aspartate and glutamate metabolism; Arginine and proline metabolism	ava	ana	cre	naz	cac	csc	cth	bli	tna	cbe	cpf	eco
		x	C00327	L-Citrulline;	C03406	N-(L-Arginino)succinate;	6.3.4.5	argininosuccinate synthase;	map00330	Arginine and proline metabolism	ava	ana	cre	naz	cac	csc	cth	bli	tna	cbe	cpf	eco
		x	C00169	Carbamoyl phosphate	C00327	L-Citrulline;	2.1.3.3	ornithine carbamoyltransferase;	map00330	Arginine and proline metabolism	ava	ana	cre	naz	cac	csc	cth	bli	tna	cbe	cpf	eco
		x	C00169	Carbamoyl phosphate	C00438	N-Carbamoyl-L-aspartate	2.1.3.2	aspartate carbamoyltransferase;	map00240; map00250	Pyrimidine metabolism; Alanine, aspartate and glutamate metabolism	ava	ana	cre	naz	cac	csc	cth	bli	tna	cbe	cpf	eco
		x	C00062	L-Arginine;	C03406	N-(L-Arginino)succinate;	4.3.2.1	argininosuccinate lyase;	map00330	Arginine and proline metabolism	ava	ana	cre	naz	cac	csc	cth	bli	tna	cbe	cpf	eco
		x	C00077	L-Ornithine;	C00327	L-Citrulline;	2.1.3.3	ornithine carbamoyltransferase;	map00330	Arginine and proline metabolism	ava	ana	cre	naz	cac	csc	cth	bli	tna	cbe	cpf	eco
		x	C00077	L-Ornithine;	C00437	N-Acetylornithine;	2.3.1.35	glutamate N-acetyltransferase;	map00330	Arginine and proline metabolism	ava	ana	cre	naz	cac		cth	bli	tna	cbe
		x	C00025	L-Glutamate;	C00624	N-Acetyl-L-glutamate;	2.3.1.1	amino-acid N-acetyltransferase;	map00330	Arginine and proline metabolism	ava	ana	cre	naz	cac		cth	bli	tna	cbe		eco
		x	C00624	N-Acetyl-L-glutamate;	C04133	N-Acetyl-L-glutamate 5-phosphate;	2.7.2.8	acetylglutamate kinase;	map00330	Arginine and proline metabolism	ava	ana	cre	naz	cac	csc	cth	bli	tna	cbe		eco
		x	C00022	Pyruvate;	C00024	Acetyl-CoA;	2.3.1.12	dihydrolipoyllysine-residue acetyltransferase;	map00010; map00020; map00620	Glycolysis / Gluconeogenesis; Citrate cycle (TCA cycle); Pyruvate metabolism	ava	ana	cre	naz		csc		bli				eco
		x	C00118	D-Glyceraldehyde 3-phosphate;	C00279	D-Erythrose 4-phosphate	2.2.1.1	transketolase;	map00030; map00710	Pentose phosphate pathway; Carbon fixation in photosynthetic organisms	ava	ana	cre	naz	cac	csc	cth	bli	tna	cbe	cpf	eco
		x	C01165	L-Glutamate 5-semialdehyde;	C03287	L-Glutamyl 5-phosphate;	1.2.1.41	glutamate-5-semialdehyde dehydrogenase;	map00330	Arginine and proline metabolism	ava	ana	cre	naz	cac	csc	cth	bli	tna	cbe	cpf	eco
		x	C00026	2-Oxoglutarate;	C00311	Isocitrate;	1.1.1.42	isocitrate dehydrogenase (NADP+);	map00020; map00720	Citrate cycle (TCA cycle); Reductive carboxylate cycle (CO2 fixation)	ava	ana	cre	naz			cth	bli	tna	cbe		eco
		x	C00493	Shikimate;	C02637	3-Dehydroshikimate	1.1.1.25	shikimate dehydrogenase;	map00400	Phenylalanine, tyrosine and tryptophan biosynthesis	ava	ana	cre	naz	cac	csc	cth	bli	tna	cbe	cpf	eco
		x	C16236	Protein N6-(octanoyl)lysine	C16237	Protein N6-(lipoyl)lysine	2.8.1.8	lipoyl synthase;	map00785	Lipoic acid metabolism	ava	ana	cre	naz		csc		bli				eco
		x	C00022	Pyruvate;	C11437	1-Deoxy-D-xylulose 5-phosphate	2.2.1.7	1-deoxy-D-xylulose-5-phosphate synthase;	map00900	Terpenoid backbone biosynthesis	ava	ana	cre	naz	cac	csc	cth	bli	tna	cbe	cpf	eco
		x	C05751	trans-Oct-2-enoyl-[acp];	C05752	Octanoyl-[acp];	2.3.1.-	<Transferases; Acyltransferases; Transferring groups other than amino-acyl groups>	map00061	Fatty acid biosynthesis	ava	ana	cre	naz	cac			bli	tna	cbe	cpf	eco
		x	C04688	(3R)-3-Hydroxytetradecanoyl-[acyl-carrier protein];	C05760	trans-Tetradec-2-enoyl-[acp];	2.3.1.-	<Transferases; Acyltransferases; Transferring groups other than amino-acyl groups>	map00061	Fatty acid biosynthesis	ava	ana	cre	naz	cac			bli	tna	cbe	cpf	eco
		x	C05760	trans-Tetradec-2-enoyl-[acp];	C05761	Tetradecanoyl-[acp];	2.3.1.-	<Transferases; Acyltransferases; Transferring groups other than amino-acyl groups>	map00061	Fatty acid biosynthesis	ava	ana	cre	naz	cac			bli	tna	cbe	cpf	eco
		x	C00022	Pyruvate;	C05125	2-(alpha-Hydroxyethyl)thiamine diphosphate;	1.2.4.1	pyruvate dehydrogenase (acetyl-transferring);	map00010; map00020; map00290; map00620; map00650	Glycolysis / Gluconeogenesis; Citrate cycle (TCA cycle); Valine, leucine and isoleucine biosynthesis; Pyruvate metabolism; Butanoate metabolism	ava	ana	cre	naz				bli				eco
		x	C05125	2-(alpha-Hydroxyethyl)thiamine diphosphate;	C06010	(S)-2-Acetolactate;	2.2.1.6	acetolactate synthase;	map00290	Valine, leucine and isoleucine biosynthesis	ava	ana	cre	naz	cac	csc	cth	bli	tna	cbe		eco
		x	C04272	(R)-2,3-Dihydroxy-3-methylbutanoate;	C06010	(S)-2-Acetolactate;	1.1.1.86	ketol-acid reductoisomerase;	map00290	Valine, leucine and isoleucine biosynthesis	ava	ana	cre	naz	cac	csc	cth	bli	tna	cbe		eco
		x	C00141	3-Methyl-2-oxobutanoic acid;	C04272	(R)-2,3-Dihydroxy-3-methylbutanoate;	4.2.1.9	dihydroxy-acid dehydratase;	map00290	Valine, leucine and isoleucine biosynthesis	ava	ana	cre	naz	cac	csc	cth	bli	tna	cbe		eco
		x	C00141	3-Methyl-2-oxobutanoic acid;	C02504	(2S)-2-Isopropylmalate;	2.3.3.13	2-isopropylmalate synthase;	map00290	Valine, leucine and isoleucine biosynthesis	ava	ana	cre	naz	cac	csc	cth	bli	tna	cbe		eco
		x	C02504	(2S)-2-Isopropylmalate;	C04411	(2R,3S)-3-Isopropylmalate;	4.2.1.33	3-isopropylmalate dehydratase;	map00290	Valine, leucine and isoleucine biosynthesis	ava	ana	cre	naz	cac	csc	cth	bli	tna	cbe		eco
		x	C05125	2-(alpha-Hydroxyethyl)thiamine diphosphate;	C06006	(S)-2-Aceto-2-hydroxybutanoate;	2.2.1.6	acetolactate synthase;	map00290	Valine, leucine and isoleucine biosynthesis	ava	ana	cre	naz	cac	csc	cth	bli	tna	cbe		eco
		x	C06006	(S)-2-Aceto-2-hydroxybutanoate;	C06007	(R)-2,3-Dihydroxy-3-methylpentanoate;	1.1.1.86	ketol-acid reductoisomerase;	map00290	Valine, leucine and isoleucine biosynthesis	ava	ana	cre	naz	cac	csc	cth	bli	tna	cbe		eco
		x	C00109	2-Oxobutanoate;	C06006	(S)-2-Aceto-2-hydroxybutanoate;	2.2.1.6	acetolactate synthase;	map00290	Valine, leucine and isoleucine biosynthesis	ava	ana	cre	naz	cac	csc	cth	bli	tna	cbe		eco
		x	C00109	2-Oxobutanoate;	C00188	L-Threonine;	4.3.1.19	threonine ammonia-lyase;	map00260; map00290	Glycine, serine and threonine metabolism; Valine, leucine and isoleucine biosynthesis	ava	ana	cre	naz				bli	tna	cbe	cpf	eco
		x	C00671	(S)-3-Methyl-2-oxopentanoic acid;	C06007	(R)-2,3-Dihydroxy-3-methylpentanoate;	4.2.1.9	dihydroxy-acid dehydratase;	map00290	Valine, leucine and isoleucine biosynthesis	ava	ana	cre	naz	cac	csc	cth	bli	tna	cbe		eco
		x	C00022	Pyruvate;	C05125	2-(alpha-Hydroxyethyl)thiamine diphosphate;	2.2.1.6	acetolactate synthase;	map00290; map00650	Valine, leucine and isoleucine biosynthesis; Butanoate metabolism	ava	ana	cre	naz	cac	csc	cth	bli	tna	cbe		eco
		x	C00437	N-Acetylornithine;	C01250	N-Acetyl-L-glutamate 5-semialdehyde;	2.6.1.11	acetylornithine transaminase;	map00330	Arginine and proline metabolism	ava	ana	cre		cac	csc	cth	bli		cbe		eco
		x	C04688	(3R)-3-Hydroxytetradecanoyl-[acyl-carrier protein];	C05760	trans-Tetradec-2-enoyl-[acp];	4.2.1.-	<Lyases; Carbon-oxygen lyases; Hydro-lyases>	map00061	Fatty acid biosynthesis	ava	ana	cre	naz	cac	csc	cth	bli	tna	cbe	cpf	eco
		x	C01209	Malonyl-[acyl-carrier protein]	C05744	Acetoacetyl-[acp];	2.3.1.179	beta-ketoacyl-acyl-carrier-protein synthase II;	map00061	Fatty acid biosynthesis	ava	ana	cre	naz	cac	csc	cth	bli	tna	cbe	cpf	eco
		x	C00204	2-Dehydro-3-deoxy-D-gluconate;	C00577	D-Glyceraldehyde	4.2.1.-	<Lyases; Carbon-oxygen lyases; Hydro-lyases>	map00030	Pentose phosphate pathway	ava	ana	cre	naz	cac	csc	cth	bli	tna	cbe	cpf	eco
		x	C00197	3-Phospho-D-glycerate;	C03232	3-Phosphonooxypyruvate;	1.1.1.95	phosphoglycerate dehydrogenase;	map00260	Glycine, serine and threonine metabolism	ava	ana	cre	naz	cac	csc	cth	bli	tna	cbe	cpf	eco
		x	C01005	O-Phospho-L-serine;	C03232	3-Phosphonooxypyruvate;	2.6.1.52	phosphoserine transaminase;	map00260	Glycine, serine and threonine metabolism	ava	ana	cre				cth	bli		cbe		eco
		x	C00199	D-Ribulose 5-phosphate	C00345	6-Phospho-D-gluconate	1.1.1.44	phosphogluconate dehydrogenase (decarboxylating);	map00030	Pentose phosphate pathway	ava	ana	cre	naz				bli	tna	cbe		eco
		x	C04236	(2S)-2-Isopropyl-3-oxosuccinate;	C04411	(2R,3S)-3-Isopropylmalate;	1.1.1.85	3-isopropylmalate dehydrogenase;	map00290	Valine, leucine and isoleucine biosynthesis	ava	ana	cre	naz	cac	csc	cth	bli	tna	cbe		eco
		x	C00022	Pyruvate;	C00074	Phosphoenolpyruvate;	2.7.1.40	pyruvate kinase;	map00010; map00620; map00710	Glycolysis / Gluconeogenesis; Pyruvate metabolism; Carbon fixation in photosynthetic organisms	ava	ana	cre	naz	cac	csc		bli	tna	cbe	cpf	eco
		x	C04895	2-Amino-4-hydroxy-6-(erythro-1,2,3-trihydroxypropyl)dihydropteridine	C06148	2,5-Diamino-6-(5'-triphosphoryl-3',4'-trihydroxy-2'-oxopentyl)-	3.5.4.16	GTP cyclohydrolase I;	map00790	Folate biosynthesis	ava	ana	cre	naz	cac		cth	bli		cbe	cpf	eco
		x	C00239	dCMP;	C00705	dCDP;	2.7.4.14	cytidylate kinase;	map00240	Pyrimidine metabolism	ava	ana	cre	naz	cac	csc	cth	bli	tna	cbe	cpf	eco
		x	C00049	L-Aspartate;	C03406	N-(L-Arginino)succinate;	6.3.4.5	argininosuccinate synthase;	map00250; map00330	Alanine, aspartate and glutamate metabolism; Arginine and proline metabolism	ava	ana	cre	naz	cac	csc	cth	bli	tna	cbe	cpf	eco
		x	C00039	DNA;	C00459	dTTP;	2.7.7.7	DNA-directed DNA polymerase;	map00240	Pyrimidine metabolism	ava	ana	cre	naz	cac	csc	cth	bli	tna	cbe	cpf	eco
		x	C00363	dTDP;	C00459	dTTP;	2.7.4.6	nucleoside-diphosphate kinase;	map00240	Pyrimidine metabolism	ava	ana	cre	naz			cth	bli		cbe	cpf	eco
		x	C00363	dTDP;	C00364	dTMP;	2.7.4.9	dTMP kinase;	map00240	Pyrimidine metabolism	ava	ana	cre	naz		csc	cth	bli	tna	cbe		eco
		x	C00188	L-Threonine;	C01102	O-Phospho-L-homoserine	4.2.3.1	threonine synthase;	map00260	Glycine, serine and threonine metabolism	ava	ana	cre	naz	cac	csc	cth	bli	tna	cbe		eco
		x	C05760	trans-Tetradec-2-enoyl-[acp];	C05761	Tetradecanoyl-[acp];	1.3.1.9	enoyl-[acyl-carrier-protein] reductase (NADH);	map00061	Fatty acid biosynthesis	ava	ana	cre	naz			cth	bli				eco
		x	C00036	Oxaloacetate;	C00049	L-Aspartate;	1.4.3.16	L-aspartate oxidase;	map00250	Alanine, aspartate and glutamate metabolism	ava	ana	cre	naz	cac	csc	cth	bli		cbe	cpf	eco
		x	C01209	Malonyl-[acyl-carrier protein]	C05744	Acetoacetyl-[acp];	2.3.1.180	beta-ketoacyl-acyl-carrier-protein synthase III;	map00061	Fatty acid biosynthesis	ava	ana	cre	naz	cac	csc	cth	bli		cbe	cpf	eco
		x	C04619	(3R)-3-Hydroxydecanoyl-[acyl-carrier protein];	C05754	trans-Dec-2-enoyl-[acp];	4.2.1.-	<Lyases; Carbon-oxygen lyases; Hydro-lyases>	map00061	Fatty acid biosynthesis	ava	ana	cre	naz	cac	csc	cth	bli	tna	cbe	cpf	eco
		x	C01209	Malonyl-[acyl-carrier protein]	C05762	3-Oxohexadecanoyl-[acp];	2.3.1.-	<Transferases; Acyltransferases; Transferring groups other than amino-acyl groups>	map00061	Fatty acid biosynthesis	ava	ana	cre	naz	cac			bli	tna	cbe	cpf	eco
		x	C05746	3-Oxohexanoyl-[acp];	C05747	(R)-3-Hydroxyhexanoyl-[acp];	2.3.1.-	<Transferases; Acyltransferases; Transferring groups other than amino-acyl groups>	map00061	Fatty acid biosynthesis	ava	ana	cre	naz	cac			bli	tna	cbe	cpf	eco
		x	C00337	(S)-Dihydroorotate;	C00438	N-Carbamoyl-L-aspartate	3.5.2.3	dihydroorotase;	map00240	Pyrimidine metabolism	ava	ana	cre	naz	cac	csc	cth	bli	tna	cbe	cpf	eco
		x	C00022	Pyruvate;	C00024	Acetyl-CoA;	1.2.4.1	pyruvate dehydrogenase (acetyl-transferring);	map00010; map00020; map00290; map00620; map00650	Glycolysis / Gluconeogenesis; Citrate cycle (TCA cycle); Valine, leucine and isoleucine biosynthesis; Pyruvate metabolism; Butanoate metabolism	ava	ana	cre	naz				bli				eco
		x	C04619	(3R)-3-Hydroxydecanoyl-[acyl-carrier protein];	C05753	3-Oxodecanoyl-[acp];	1.1.1.100	3-oxoacyl-[acyl-carrier-protein] reductase;	map00061	Fatty acid biosynthesis	ava	ana	cre	naz	cac	csc	cth	bli	tna	cbe	cpf	eco
		x	C05223	Dodecanoyl-[acyl-carrier protein];	C05758	trans-Dodec-2-enoyl-[acp];	1.3.1.9	enoyl-[acyl-carrier-protein] reductase (NADH);	map00061	Fatty acid biosynthesis	ava	ana	cre	naz			cth	bli				eco
		x	C00025	L-Glutamate;	C03912	(S)-1-Pyrroline-5-carboxylate;	1.5.1.12	1-pyrroline-5-carboxylate dehydrogenase;	map00250; map00330	Alanine, aspartate and glutamate metabolism; Arginine and proline metabolism	ava	ana	cre	naz				bli				eco
		x	C00148	L-Proline;	C03912	(S)-1-Pyrroline-5-carboxylate;	1.5.99.8	proline dehydrogenase;	map00330	Arginine and proline metabolism	ava	ana	cre	naz				bli				eco
		x	C04619	(3R)-3-Hydroxydecanoyl-[acyl-carrier protein];	C05754	trans-Dec-2-enoyl-[acp];	2.3.1.-	<Transferases; Acyltransferases; Transferring groups other than amino-acyl groups>	map00061	Fatty acid biosynthesis	ava	ana	cre	naz	cac			bli	tna	cbe	cpf	eco
		x	C03340	L-2,3-Dihydrodipicolinate;	C03972	2,3,4,5-Tetrahydrodipicolinate;	1.3.1.26	dihydrodipicolinate reductase;	map00300	Lysine biosynthesis	ava	ana	cre	naz	cac	csc	cth	bli	tna	cbe	cpf	eco
		x	C04633	(3R)-3-Hydroxypalmitoyl-[acyl-carrier protein];	C05762	3-Oxohexadecanoyl-[acp];	1.1.1.100	3-oxoacyl-[acyl-carrier-protein] reductase;	map00061	Fatty acid biosynthesis	ava	ana	cre	naz	cac	csc	cth	bli	tna	cbe	cpf	eco
		x	C02987	L-Glutamyl-tRNA(Glu)	C03741	(S)-4-Amino-5-oxopentanoate;	1.2.1.70	glutamyl-tRNA reductase	map00860	Porphyrin and chlorophyll metabolism	ava	ana	cre	naz	cac	csc	cth	bli		cbe	cpf	eco
		x	C00064	L-Glutamine;	C00169	Carbamoyl phosphate	6.3.5.5	carbamoyl-phosphate synthase (glutamine-hydrolysing);	map00240; map00250	Pyrimidine metabolism; Alanine, aspartate and glutamate metabolism	ava	ana	cre	naz	cac	csc	cth	bli	tna	cbe	cpf	eco
		x	C05745	Butyryl-[acp];	C05746	3-Oxohexanoyl-[acp];	2.3.1.179	beta-ketoacyl-acyl-carrier-protein synthase II;	map00061	Fatty acid biosynthesis	ava	ana	cre	naz	cac	csc	cth	bli	tna	cbe	cpf	eco
		x	C00430	5-Aminolevulinate;	C03741	(S)-4-Amino-5-oxopentanoate;	5.4.3.8	glutamate-1-semialdehyde 2,1-aminomutase;	map00860	Porphyrin and chlorophyll metabolism	ava	ana	cre	naz	cac	csc	cth	bli		cbe	cpf	eco
		x	C00430	5-Aminolevulinate;	C00931	Porphobilinogen	4.2.1.24	porphobilinogen synthase;	map00860	Porphyrin and chlorophyll metabolism	ava	ana	cre	naz	cac	csc	cth	bli		cbe	cpf	eco
		x	C00931	Porphobilinogen	C01024	Hydroxymethylbilane	2.5.1.61	hydroxymethylbilane synthase;	map00860	Porphyrin and chlorophyll metabolism	ava	ana	cre	naz	cac	csc	cth	bli		cbe	cpf	eco
		x	C01024	Hydroxymethylbilane	C01051	Uroporphyrinogen III	4.2.1.75	uroporphyrinogen-III synthase;	map00860	Porphyrin and chlorophyll metabolism	ava	ana	cre		cac	csc	cth	bli		cbe	cpf	eco
		x	C01051	Uroporphyrinogen III	C03263	Coproporphyrinogen III	4.1.1.37	uroporphyrinogen decarboxylase;	map00860	Porphyrin and chlorophyll metabolism	ava	ana	cre	naz		csc		bli		cbe		eco
		x	C01079	Protoporphyrinogen IX	C03263	Coproporphyrinogen III	1.3.3.3	coproporphyrinogen oxidase;	map00860	Porphyrin and chlorophyll metabolism	ava	ana	cre	naz								eco
		x	C05223	Dodecanoyl-[acyl-carrier protein];	C05758	trans-Dodec-2-enoyl-[acp];	2.3.1.-	<Transferases; Acyltransferases; Transferring groups other than amino-acyl groups>	map00061	Fatty acid biosynthesis	ava	ana	cre	naz	cac			bli	tna	cbe	cpf	eco
		x	C01250	N-Acetyl-L-glutamate 5-semialdehyde;	C04133	N-Acetyl-L-glutamate 5-phosphate;	1.2.1.38	N-acetyl-gamma-glutamyl-phosphate reductase;	map00330	Arginine and proline metabolism	ava	ana	cre	naz	cac	csc	cth	bli	tna	cbe		eco
		x	C00263	L-Homoserine;	C01102	O-Phospho-L-homoserine	2.7.1.39	homoserine kinase;	map00260	Glycine, serine and threonine metabolism	ava	ana	cre	naz	cac	csc		bli	tna	cbe		eco
		x	C00025	L-Glutamate;	C00064	L-Glutamine;	6.3.1.2	glutamate---ammonia ligase;	map00250; map00330; map00910	Alanine, aspartate and glutamate metabolism; Arginine and proline metabolism; Nitrogen metabolism	ava	ana	cre	naz	cac	csc	cth	bli	tna	cbe	cpf	eco
		x	C00111	Glycerone phosphate;	C00118	D-Glyceraldehyde 3-phosphate;	5.3.1.1	triose-phosphate isomerase;	map00010; map00051; map00562; map00710	Glycolysis / Gluconeogenesis; Fructose and mannose metabolism; Inositol phosphate metabolism; Carbon fixation in photosynthetic organisms	ava	ana	cre	naz	cac	csc	cth	bli	tna	cbe	cpf	eco
		x	C00111	Glycerone phosphate;	C01094	D-Fructose 1-phosphate	4.1.2.13	fructose-bisphosphate aldolase;	map00051	Fructose and mannose metabolism	ava	ana	cre	naz	cac	csc	cth	bli	tna	cbe	cpf	eco
		x	C05761	Tetradecanoyl-[acp];	C05762	3-Oxohexadecanoyl-[acp];	2.3.1.-	<Transferases; Acyltransferases; Transferring groups other than amino-acyl groups>	map00061	Fatty acid biosynthesis	ava	ana	cre	naz	cac			bli	tna	cbe	cpf	eco
		x	C11434	2-C-Methyl-D-erythritol 4-phosphate	C11437	1-Deoxy-D-xylulose 5-phosphate	1.1.1.267	1-deoxy-D-xylulose-5-phosphate reductoisomerase;	map00900	Terpenoid backbone biosynthesis	ava	ana	cre	naz	cac	csc	cth	bli	tna	cbe	cpf	eco
		x	C11434	2-C-Methyl-D-erythritol 4-phosphate	C11435	4-(Cytidine 5'-diphospho)-2-C-methyl-D-erythritol	2.7.7.60	2-C-methyl-D-erythritol 4-phosphate cytidylyltransferase;	map00900	Terpenoid backbone biosynthesis	ava	ana	cre	naz	cac	csc	cth	bli	tna	cbe	cpf	eco
		x	C11435	4-(Cytidine 5'-diphospho)-2-C-methyl-D-erythritol	C11436	2-Phospho-4-(cytidine 5'-diphospho)-2-C-methyl-D-erythritol	2.7.1.148	4-(cytidine 5'-diphospho)-2-C-methyl-D-erythritol kinase;	map00900	Terpenoid backbone biosynthesis	ava	ana	cre	naz	cac	csc	cth	bli	tna	cbe	cpf	eco
		x	C11436	2-Phospho-4-(cytidine 5'-diphospho)-2-C-methyl-D-erythritol	C11453	2-C-Methyl-D-erythritol 2,4-cyclodiphosphate;	4.6.1.12	2-C-methyl-D-erythritol 2,4-cyclodiphosphate synthase;	map00900	Terpenoid backbone biosynthesis	ava	ana	cre	naz	cac	csc	cth	bli	tna	cbe	cpf	eco
		x	C11453	2-C-Methyl-D-erythritol 2,4-cyclodiphosphate;	C11811	1-Hydroxy-2-methyl-2-butenyl 4-diphosphate;	1.17.7.1	(E)-4-hydroxy-3-methylbut-2-enyl-diphosphate synthase;	map00900	Terpenoid backbone biosynthesis	ava	ana	cre	naz	cac	csc	cth	bli	tna	cbe	cpf	eco
		x	C00129	Isopentenyl diphosphate;	C11811	1-Hydroxy-2-methyl-2-butenyl 4-diphosphate;	1.17.1.2	4-hydroxy-3-methylbut-2-enyl diphosphate reductase;	map00900	Terpenoid backbone biosynthesis	ava	ana	cre	naz	cac	csc	cth	bli	tna		cpf	eco
		x	C00129	Isopentenyl diphosphate;	C00448	trans,trans-Farnesyl diphosphate;	2.5.1.1	dimethylallyltranstransferase;	map00900	Terpenoid backbone biosynthesis	ava	ana	cre			csc		bli	tna	cbe		eco
		x	C00341	Geranyl diphosphate	C00448	trans,trans-Farnesyl diphosphate;	2.5.1.29	farnesyltranstransferase;	map00900	Terpenoid backbone biosynthesis	ava	ana	cre
		x	C00129	Isopentenyl diphosphate;	C00235	Dimethylallyl diphosphate;	5.3.3.2	isopentenyl-diphosphate Delta-isomerase;	map00900	Terpenoid backbone biosynthesis	ava	ana	cre	naz				bli		cbe		eco
		x	C00129	Isopentenyl diphosphate;	C00341	Geranyl diphosphate	2.5.1.1	dimethylallyltranstransferase;	map00900	Terpenoid backbone biosynthesis	ava	ana	cre			csc		bli	tna	cbe		eco
		x	C00129	Isopentenyl diphosphate;	C00341	Geranyl diphosphate	2.5.1.29	farnesyltranstransferase;	map00900	Terpenoid backbone biosynthesis	ava	ana	cre
		x	C00235	Dimethylallyl diphosphate;	C00341	Geranyl diphosphate	2.5.1.1	dimethylallyltranstransferase;	map00900	Terpenoid backbone biosynthesis	ava	ana	cre			csc		bli	tna	cbe		eco
		x	C00448	trans,trans-Farnesyl diphosphate;	C03428	Presqualene diphosphate	2.5.1.21	squalene synthase;	map00100	Steroid biosynthesis	ava	ana	cre
		x	C00751	Squalene;	C03428	Presqualene diphosphate	2.5.1.21	squalene synthase;	map00100	Steroid biosynthesis	ava	ana	cre
		x	C00129	Isopentenyl diphosphate;	C00353	Geranylgeranyl diphosphate;	2.5.1.29	farnesyltranstransferase;	map00900	Terpenoid backbone biosynthesis	ava	ana	cre
		x	C00353	Geranylgeranyl diphosphate;	C05413	Phytoene	2.5.1.32	phytoene synthase;	map00906	Carotenoid biosynthesis	ava	ana	cre	naz
		x	C05413	Phytoene	C05414	Phytofluene	1.14.99.-	<Oxidoreductases; Acting on paired donors with incorporation of molecular oxygen; Miscellaneous>	map00906	Carotenoid biosynthesis	ava	ana	cre	naz
		x	C00353	Geranylgeranyl diphosphate;	C05427	Phytyl diphosphate	1.3.1.83	geranylgeranyl diphosphate reductase;	map00900	Terpenoid backbone biosynthesis	ava	ana	cre	naz
		x	C00341	Geranyl diphosphate	C00448	trans,trans-Farnesyl diphosphate;	2.5.1.1	dimethylallyltranstransferase;	map00900	Terpenoid backbone biosynthesis	ava	ana	cre			csc		bli	tna	cbe		eco
		x	C00129	Isopentenyl diphosphate;	C00341	Geranyl diphosphate	2.5.1.10	geranyltranstransferase;	map00900	Terpenoid backbone biosynthesis	ava	ana	cre		cac	csc	cth	bli	tna	cbe	cpf	eco
		x	C00448	trans,trans-Farnesyl diphosphate;	C00751	Squalene;	2.5.1.21	squalene synthase;	map00100	Steroid biosynthesis	ava	ana	cre
		x	C00129	Isopentenyl diphosphate;	C00448	trans,trans-Farnesyl diphosphate;	2.5.1.29	farnesyltranstransferase;	map00900	Terpenoid backbone biosynthesis	ava	ana	cre
		x	C00235	Dimethylallyl diphosphate;	C00341	Geranyl diphosphate	2.5.1.10	geranyltranstransferase;	map00900	Terpenoid backbone biosynthesis	ava	ana	cre		cac	csc	cth	bli	tna	cbe	cpf	eco
		x	C00235	Dimethylallyl diphosphate;	C00341	Geranyl diphosphate	2.5.1.29	farnesyltranstransferase;	map00900	Terpenoid backbone biosynthesis	ava	ana	cre
		x	C00341	Geranyl diphosphate	C00448	trans,trans-Farnesyl diphosphate;	2.5.1.10	geranyltranstransferase;	map00900	Terpenoid backbone biosynthesis	ava	ana	cre		cac	csc	cth	bli	tna	cbe	cpf	eco
		x	C00129	Isopentenyl diphosphate;	C00448	trans,trans-Farnesyl diphosphate;	2.5.1.10	geranyltranstransferase;	map00900	Terpenoid backbone biosynthesis	ava	ana	cre		cac	csc	cth	bli	tna	cbe	cpf	eco
		x	C00111	Glycerone phosphate;	C05378	beta-D-Fructose 1,6-bisphosphate	4.1.2.13	fructose-bisphosphate aldolase;	map00010; map00051	Glycolysis / Gluconeogenesis; Fructose and mannose metabolism	ava	ana	cre	naz	cac	csc	cth	bli	tna	cbe	cpf	eco
		x	C04619	(3R)-3-Hydroxydecanoyl-[acyl-carrier protein];	C05753	3-Oxodecanoyl-[acp];	2.3.1.-	<Transferases; Acyltransferases; Transferring groups other than amino-acyl groups>	map00061	Fatty acid biosynthesis	ava	ana	cre	naz	cac			bli	tna	cbe	cpf	eco
		x	C00352	D-Glucosamine 6-phosphate;	C05345	beta-D-Fructose 6-phosphate	2.6.1.16	glutamine---fructose-6-phosphate transaminase (isomerizing);	map00520	Amino sugar and nucleotide sugar metabolism	ava	ana	cre	naz	cac	csc	cth	bli	tna	cbe	cpf	eco
		x	C04620	(3R)-3-Hydroxyoctanoyl-[acyl-carrier protein];	C05750	3-Oxooctanoyl-[acp];	1.1.1.100	3-oxoacyl-[acyl-carrier-protein] reductase;	map00061	Fatty acid biosynthesis	ava	ana	cre	naz	cac	csc	cth	bli	tna	cbe	cpf	eco
		x	C05747	(R)-3-Hydroxyhexanoyl-[acp];	C05748	trans-Hex-2-enoyl-[acp];	4.2.1.-	<Lyases; Carbon-oxygen lyases; Hydro-lyases>	map00061	Fatty acid biosynthesis	ava	ana	cre	naz	cac	csc	cth	bli	tna	cbe	cpf	eco
		x	C05223	Dodecanoyl-[acyl-carrier protein];	C05759	3-Oxotetradecanoyl-[acp];	2.3.1.-	<Transferases; Acyltransferases; Transferring groups other than amino-acyl groups>	map00061	Fatty acid biosynthesis	ava	ana	cre	naz	cac			bli	tna	cbe	cpf	eco
		x	C00249	Hexadecanoic acid;	C05764	Hexadecanoyl-[acp];	2.3.1.-	<Transferases; Acyltransferases; Transferring groups other than amino-acyl groups>	map00061; map01040	Fatty acid biosynthesis; Biosynthesis of unsaturated fatty acids	ava	ana	cre	naz	cac			bli	tna	cbe	cpf	eco
		x	C00118	D-Glyceraldehyde 3-phosphate;	C11437	1-Deoxy-D-xylulose 5-phosphate	2.2.1.7	1-deoxy-D-xylulose-5-phosphate synthase;	map00900	Terpenoid backbone biosynthesis	ava	ana	cre	naz	cac	csc	cth	bli	tna	cbe	cpf	eco
		x	C00353	Geranylgeranyl diphosphate;	C00448	trans,trans-Farnesyl diphosphate;	2.5.1.29	farnesyltranstransferase;	map00900	Terpenoid backbone biosynthesis	ava	ana	cre
		x	C00117	D-Ribose 5-phosphate;	C00199	D-Ribulose 5-phosphate	5.3.1.6	ribose-5-phosphate isomerase;	map00030; map00710	Pentose phosphate pathway; Carbon fixation in photosynthetic organisms	ava	ana	cre	naz	cac	csc	cth	bli	tna	cbe	cpf	eco
		x	C05414	Phytofluene	C05430	zeta-Carotene	1.14.99.-	<Oxidoreductases; Acting on paired donors with incorporation of molecular oxygen; Miscellaneous>	map00906	Carotenoid biosynthesis	ava	ana	cre	naz
		x	C05430	zeta-Carotene	C05431	Neurosporene	1.14.99.-	<Oxidoreductases; Acting on paired donors with incorporation of molecular oxygen; Miscellaneous>	map00906	Carotenoid biosynthesis	ava	ana	cre	naz
		x	C05431	Neurosporene	C05432	Lycopene	1.14.99.-	<Oxidoreductases; Acting on paired donors with incorporation of molecular oxygen; Miscellaneous>	map00906	Carotenoid biosynthesis	ava	ana	cre	naz
		x	C05745	Butyryl-[acp];	C05746	3-Oxohexanoyl-[acp];	2.3.1.-	<Transferases; Acyltransferases; Transferring groups other than amino-acyl groups>	map00061	Fatty acid biosynthesis	ava	ana	cre	naz	cac			bli	tna	cbe	cpf	eco
		x	C05761	Tetradecanoyl-[acp];	C05762	3-Oxohexadecanoyl-[acp];	2.3.1.179	beta-ketoacyl-acyl-carrier-protein synthase II;	map00061	Fatty acid biosynthesis	ava	ana	cre	naz	cac	csc	cth	bli	tna	cbe	cpf	eco
		x	C04618	(3R)-3-Hydroxybutanoyl-[acyl-carrier protein];	C05744	Acetoacetyl-[acp];	1.1.1.100	3-oxoacyl-[acyl-carrier-protein] reductase;	map00061	Fatty acid biosynthesis	ava	ana	cre	naz	cac	csc	cth	bli	tna	cbe	cpf	eco
Subsystem 29	0.01818181818181818										ava	ana		naz
		i	C00885	Isochorismate;	C16519	2-Succinyl-5-enolpyruvyl-6-hydroxy-3-cyclohexene-1-carboxylate;	2.2.1.9	2-succinyl-5-enolpyruvyl-6-hydroxy-3-cyclohexene-1-carboxylic-acid	map00130	Ubiquinone and other terpenoid-quinone biosynthesis	ava	ana	cre	naz				bli				eco
		s	C00024	Acetyl-CoA;	C01251	(R)-2-Hydroxybutane-1,2,4-tricarboxylate;	2.3.3.14	homocitrate synthase;	map00300; map00620	Lysine biosynthesis; Pyruvate metabolism	ava	ana		naz	cac					cbe
		x	C00024	Acetyl-CoA;	C00158	Citrate;	2.3.3.1	citrate (Si)-synthase;	map00020; map00630	Citrate cycle (TCA cycle); Glyoxylate and dicarboxylate metabolism	ava	ana	cre	naz			cth	bli	tna			eco
		x	C00158	Citrate;	C00417	cis-Aconitate;	4.2.1.3	aconitate hydratase;	map00020; map00630; map00720	Citrate cycle (TCA cycle); Glyoxylate and dicarboxylate metabolism; Reductive carboxylate cycle (CO2 fixation)	ava	ana	cre	naz	cac	csc	cth	bli		cbe		eco
		x	C00024	Acetyl-CoA;	C03939	Acetyl-[acyl-carrier protein]	2.3.1.-	<Transferases; Acyltransferases; Transferring groups other than amino-acyl groups>	map00061	Fatty acid biosynthesis	ava	ana	cre	naz	cac			bli	tna	cbe	cpf	eco
		x	C03939	Acetyl-[acyl-carrier protein]	C05744	Acetoacetyl-[acp];	2.3.1.-	<Transferases; Acyltransferases; Transferring groups other than amino-acyl groups>	map00061	Fatty acid biosynthesis	ava	ana	cre	naz	cac			bli	tna	cbe	cpf	eco
		x	C00026	2-Oxoglutarate;	C01251	(R)-2-Hydroxybutane-1,2,4-tricarboxylate;	2.3.3.14	homocitrate synthase;	map00300	Lysine biosynthesis	ava	ana		naz	cac					cbe
		x	C00022	Pyruvate;	C00024	Acetyl-CoA;	1.8.1.4	dihydrolipoyl dehydrogenase;	map00010; map00020; map00620	Glycolysis / Gluconeogenesis; Citrate cycle (TCA cycle); Pyruvate metabolism	ava	ana	cre	naz		csc		bli	tna			eco
		x	C00022	Pyruvate;	C00204	2-Dehydro-3-deoxy-D-gluconate;	4.2.1.-	<Lyases; Carbon-oxygen lyases; Hydro-lyases>	map00030; map00040	Pentose phosphate pathway; Pentose and glucuronate interconversions	ava	ana	cre	naz	cac	csc	cth	bli	tna	cbe	cpf	eco
		x	C00024	Acetyl-CoA;	C03939	Acetyl-[acyl-carrier protein]	2.3.1.180	beta-ketoacyl-acyl-carrier-protein synthase III;	map00061	Fatty acid biosynthesis	ava	ana	cre	naz	cac	csc	cth	bli		cbe	cpf	eco
		x	C00024	Acetyl-CoA;	C00083	Malonyl-CoA;	6.4.1.2	acetyl-CoA carboxylase;	map00061; map00253; map00620; map00640	Fatty acid biosynthesis; Tetracycline biosynthesis; Pyruvate metabolism; Propanoate metabolism	ava	ana	cre	naz	cac			bli		cbe	cpf	eco
		x	C00025	L-Glutamate;	C00026	2-Oxoglutarate;	2.6.1.1	aspartate transaminase;	map00250	Alanine, aspartate and glutamate metabolism	ava	ana	cre	naz	cac	csc	cth	bli	tna	cbe	cpf	eco
		x	C00025	L-Glutamate;	C00217	D-Glutamate;	5.1.1.3	glutamate racemase	map00471	D-Glutamine and D-glutamate metabolism	ava	ana		naz	cac	csc	cth	bli		cbe	cpf	eco
		x	C01209	Malonyl-[acyl-carrier protein]	C05744	Acetoacetyl-[acp];	2.3.1.-	<Transferases; Acyltransferases; Transferring groups other than amino-acyl groups>	map00061	Fatty acid biosynthesis	ava	ana	cre	naz	cac			bli	tna	cbe	cpf	eco
		x	C01209	Malonyl-[acyl-carrier protein]	C05750	3-Oxooctanoyl-[acp];	2.3.1.-	<Transferases; Acyltransferases; Transferring groups other than amino-acyl groups>	map00061	Fatty acid biosynthesis	ava	ana	cre	naz	cac			bli	tna	cbe	cpf	eco
		x	C01209	Malonyl-[acyl-carrier protein]	C05762	3-Oxohexadecanoyl-[acp];	2.3.1.179	beta-ketoacyl-acyl-carrier-protein synthase II;	map00061	Fatty acid biosynthesis	ava	ana	cre	naz	cac	csc	cth	bli	tna	cbe	cpf	eco
		x	C04633	(3R)-3-Hydroxypalmitoyl-[acyl-carrier protein];	C05762	3-Oxohexadecanoyl-[acp];	2.3.1.-	<Transferases; Acyltransferases; Transferring groups other than amino-acyl groups>	map00061	Fatty acid biosynthesis	ava	ana	cre	naz	cac			bli	tna	cbe	cpf	eco
		x	C04633	(3R)-3-Hydroxypalmitoyl-[acyl-carrier protein];	C05763	trans-Hexadec-2-enoyl-[acp];	4.2.1.-	<Lyases; Carbon-oxygen lyases; Hydro-lyases>	map00061	Fatty acid biosynthesis	ava	ana	cre	naz	cac	csc	cth	bli	tna	cbe	cpf	eco
		x	C01209	Malonyl-[acyl-carrier protein]	C05753	3-Oxodecanoyl-[acp];	2.3.1.-	<Transferases; Acyltransferases; Transferring groups other than amino-acyl groups>	map00061	Fatty acid biosynthesis	ava	ana	cre	naz	cac			bli	tna	cbe	cpf	eco
		x	C05752	Octanoyl-[acp];	C05753	3-Oxodecanoyl-[acp];	2.3.1.179	beta-ketoacyl-acyl-carrier-protein synthase II;	map00061	Fatty acid biosynthesis	ava	ana	cre	naz	cac	csc	cth	bli	tna	cbe	cpf	eco
		x	C01209	Malonyl-[acyl-carrier protein]	C05753	3-Oxodecanoyl-[acp];	2.3.1.179	beta-ketoacyl-acyl-carrier-protein synthase II;	map00061	Fatty acid biosynthesis	ava	ana	cre	naz	cac	csc	cth	bli	tna	cbe	cpf	eco
		x	C04620	(3R)-3-Hydroxyoctanoyl-[acyl-carrier protein];	C05750	3-Oxooctanoyl-[acp];	2.3.1.-	<Transferases; Acyltransferases; Transferring groups other than amino-acyl groups>	map00061	Fatty acid biosynthesis	ava	ana	cre	naz	cac			bli	tna	cbe	cpf	eco
		x	C04620	(3R)-3-Hydroxyoctanoyl-[acyl-carrier protein];	C05751	trans-Oct-2-enoyl-[acp];	2.3.1.-	<Transferases; Acyltransferases; Transferring groups other than amino-acyl groups>	map00061	Fatty acid biosynthesis	ava	ana	cre	naz	cac			bli	tna	cbe	cpf	eco
		x	C01209	Malonyl-[acyl-carrier protein]	C05759	3-Oxotetradecanoyl-[acp];	2.3.1.179	beta-ketoacyl-acyl-carrier-protein synthase II;	map00061	Fatty acid biosynthesis	ava	ana	cre	naz	cac	csc	cth	bli	tna	cbe	cpf	eco
		x	C04688	(3R)-3-Hydroxytetradecanoyl-[acyl-carrier protein];	C05759	3-Oxotetradecanoyl-[acp];	2.3.1.-	<Transferases; Acyltransferases; Transferring groups other than amino-acyl groups>	map00061	Fatty acid biosynthesis	ava	ana	cre	naz	cac			bli	tna	cbe	cpf	eco
		x	C00025	L-Glutamate;	C00049	L-Aspartate;	2.6.1.1	aspartate transaminase;	map00250; map00330	Alanine, aspartate and glutamate metabolism; Arginine and proline metabolism	ava	ana	cre	naz	cac	csc	cth	bli	tna	cbe	cpf	eco
		x	C00049	L-Aspartate;	C00099	beta-Alanine;	4.1.1.11	aspartate 1-decarboxylase;	map00410; map00770	beta-Alanine metabolism; Pantothenate and CoA biosynthesis	ava	ana		naz	cac	csc	cth	bli	tna	cbe		eco
		x	C00049	L-Aspartate;	C05840	Iminoaspartate;	1.4.3.16	L-aspartate oxidase;	map00760	Nicotinate and nicotinamide metabolism	ava	ana	cre	naz	cac	csc	cth	bli		cbe	cpf	eco
		x	C00036	Oxaloacetate;	C00049	L-Aspartate;	2.6.1.1	aspartate transaminase;	map00250; map00710	Alanine, aspartate and glutamate metabolism; Carbon fixation in photosynthetic organisms	ava	ana	cre	naz	cac	csc	cth	bli	tna	cbe	cpf	eco
		x	C00049	L-Aspartate;	C03082	4-Phospho-L-aspartate;	2.7.2.4	aspartate kinase;	map00260; map00270; map00300	Glycine, serine and threonine metabolism; Cysteine and methionine metabolism; Lysine biosynthesis	ava	ana	cre	naz	cac	csc	cth	bli	tna	cbe	cpf	eco
		x	C00441	L-Aspartate 4-semialdehyde;	C03082	4-Phospho-L-aspartate;	1.2.1.11	aspartate-semialdehyde dehydrogenase;	map00260; map00270; map00300	Glycine, serine and threonine metabolism; Cysteine and methionine metabolism; Lysine biosynthesis	ava	ana	cre	naz	cac	csc	cth	bli	tna	cbe	cpf	eco
		x	C00441	L-Aspartate 4-semialdehyde;	C03340	L-2,3-Dihydrodipicolinate;	4.2.1.52	dihydrodipicolinate synthase;	map00300	Lysine biosynthesis	ava	ana	cre	naz	cac	csc	cth	bli	tna	cbe	cpf	eco
		x	C05223	Dodecanoyl-[acyl-carrier protein];	C05759	3-Oxotetradecanoyl-[acp];	2.3.1.179	beta-ketoacyl-acyl-carrier-protein synthase II;	map00061	Fatty acid biosynthesis	ava	ana	cre	naz	cac	csc	cth	bli	tna	cbe	cpf	eco
		x	C05749	Hexanoyl-[acp];	C05750	3-Oxooctanoyl-[acp];	2.3.1.179	beta-ketoacyl-acyl-carrier-protein synthase II;	map00061	Fatty acid biosynthesis	ava	ana	cre	naz	cac	csc	cth	bli	tna	cbe	cpf	eco
		x	C05748	trans-Hex-2-enoyl-[acp];	C05749	Hexanoyl-[acp];	2.3.1.-	<Transferases; Acyltransferases; Transferring groups other than amino-acyl groups>	map00061	Fatty acid biosynthesis	ava	ana	cre	naz	cac			bli	tna	cbe	cpf	eco
		x	C01209	Malonyl-[acyl-carrier protein]	C05759	3-Oxotetradecanoyl-[acp];	2.3.1.-	<Transferases; Acyltransferases; Transferring groups other than amino-acyl groups>	map00061	Fatty acid biosynthesis	ava	ana	cre	naz	cac			bli	tna	cbe	cpf	eco
		x	C05748	trans-Hex-2-enoyl-[acp];	C05749	Hexanoyl-[acp];	1.3.1.9	enoyl-[acyl-carrier-protein] reductase (NADH);	map00061	Fatty acid biosynthesis	ava	ana	cre	naz			cth	bli				eco
		x	C03939	Acetyl-[acyl-carrier protein]	C05744	Acetoacetyl-[acp];	2.3.1.179	beta-ketoacyl-acyl-carrier-protein synthase II;	map00061	Fatty acid biosynthesis	ava	ana	cre	naz	cac	csc	cth	bli	tna	cbe	cpf	eco
		x	C03939	Acetyl-[acyl-carrier protein]	C05744	Acetoacetyl-[acp];	2.3.1.180	beta-ketoacyl-acyl-carrier-protein synthase III;	map00061	Fatty acid biosynthesis	ava	ana	cre	naz	cac	csc	cth	bli		cbe	cpf	eco
		x	C05763	trans-Hexadec-2-enoyl-[acp];	C05764	Hexadecanoyl-[acp];	1.3.1.9	enoyl-[acyl-carrier-protein] reductase (NADH);	map00061	Fatty acid biosynthesis	ava	ana	cre	naz			cth	bli				eco
		x	C01209	Malonyl-[acyl-carrier protein]	C05756	3-Oxododecanoyl-[acp];	2.3.1.179	beta-ketoacyl-acyl-carrier-protein synthase II;	map00061	Fatty acid biosynthesis	ava	ana	cre	naz	cac	csc	cth	bli	tna	cbe	cpf	eco
		x	C05755	Decanoyl-[acp];	C05756	3-Oxododecanoyl-[acp];	2.3.1.179	beta-ketoacyl-acyl-carrier-protein synthase II;	map00061	Fatty acid biosynthesis	ava	ana	cre	naz	cac	csc	cth	bli	tna	cbe	cpf	eco
		x	C05754	trans-Dec-2-enoyl-[acp];	C05755	Decanoyl-[acp];	2.3.1.-	<Transferases; Acyltransferases; Transferring groups other than amino-acyl groups>	map00061	Fatty acid biosynthesis	ava	ana	cre	naz	cac			bli	tna	cbe	cpf	eco
		x	C05756	3-Oxododecanoyl-[acp];	C05757	(R)-3-Hydroxydodecanoyl-[acp];	2.3.1.-	<Transferases; Acyltransferases; Transferring groups other than amino-acyl groups>	map00061	Fatty acid biosynthesis	ava	ana	cre	naz	cac			bli	tna	cbe	cpf	eco
		x	C05757	(R)-3-Hydroxydodecanoyl-[acp];	C05758	trans-Dodec-2-enoyl-[acp];	2.3.1.-	<Transferases; Acyltransferases; Transferring groups other than amino-acyl groups>	map00061	Fatty acid biosynthesis	ava	ana	cre	naz	cac			bli	tna	cbe	cpf	eco
		x	C05757	(R)-3-Hydroxydodecanoyl-[acp];	C05758	trans-Dodec-2-enoyl-[acp];	4.2.1.-	<Lyases; Carbon-oxygen lyases; Hydro-lyases>	map00061	Fatty acid biosynthesis	ava	ana	cre	naz	cac	csc	cth	bli	tna	cbe	cpf	eco
		x	C04633	(3R)-3-Hydroxypalmitoyl-[acyl-carrier protein];	C05763	trans-Hexadec-2-enoyl-[acp];	2.3.1.-	<Transferases; Acyltransferases; Transferring groups other than amino-acyl groups>	map00061	Fatty acid biosynthesis	ava	ana	cre	naz	cac			bli	tna	cbe	cpf	eco
		x	C05749	Hexanoyl-[acp];	C05750	3-Oxooctanoyl-[acp];	2.3.1.-	<Transferases; Acyltransferases; Transferring groups other than amino-acyl groups>	map00061	Fatty acid biosynthesis	ava	ana	cre	naz	cac			bli	tna	cbe	cpf	eco
		x	C00024	Acetyl-CoA;	C00083	Malonyl-CoA;	6.3.4.14	biotin carboxylase;	map00061	Fatty acid biosynthesis	ava	ana	cre	naz	cac			bli		cbe	cpf	eco
		x	C00083	Malonyl-CoA;	C01209	Malonyl-[acyl-carrier protein]	2.3.1.39	[acyl-carrier-protein] S-malonyltransferase;	map00061	Fatty acid biosynthesis	ava	ana	cre	naz	cac	csc	cth	bli	tna	cbe	cpf	eco
		x	C01209	Malonyl-[acyl-carrier protein]	C05746	3-Oxohexanoyl-[acp];	2.3.1.-	<Transferases; Acyltransferases; Transferring groups other than amino-acyl groups>	map00061	Fatty acid biosynthesis	ava	ana	cre	naz	cac			bli	tna	cbe	cpf	eco
		x	C05746	3-Oxohexanoyl-[acp];	C05747	(R)-3-Hydroxyhexanoyl-[acp];	1.1.1.100	3-oxoacyl-[acyl-carrier-protein] reductase;	map00061	Fatty acid biosynthesis	ava	ana	cre	naz	cac	csc	cth	bli	tna	cbe	cpf	eco
		x	C05755	Decanoyl-[acp];	C05756	3-Oxododecanoyl-[acp];	2.3.1.-	<Transferases; Acyltransferases; Transferring groups other than amino-acyl groups>	map00061	Fatty acid biosynthesis	ava	ana	cre	naz	cac			bli	tna	cbe	cpf	eco
		x	C00025	L-Glutamate;	C00624	N-Acetyl-L-glutamate;	2.3.1.1	amino-acid N-acetyltransferase;	map00330	Arginine and proline metabolism	ava	ana	cre	naz	cac		cth	bli	tna	cbe		eco
		x	C00624	N-Acetyl-L-glutamate;	C04133	N-Acetyl-L-glutamate 5-phosphate;	2.7.2.8	acetylglutamate kinase;	map00330	Arginine and proline metabolism	ava	ana	cre	naz	cac	csc	cth	bli	tna	cbe		eco
		x	C05747	(R)-3-Hydroxyhexanoyl-[acp];	C05748	trans-Hex-2-enoyl-[acp];	2.3.1.-	<Transferases; Acyltransferases; Transferring groups other than amino-acyl groups>	map00061	Fatty acid biosynthesis	ava	ana	cre	naz	cac			bli	tna	cbe	cpf	eco
		x	C00022	Pyruvate;	C00024	Acetyl-CoA;	2.3.1.12	dihydrolipoyllysine-residue acetyltransferase;	map00010; map00020; map00620	Glycolysis / Gluconeogenesis; Citrate cycle (TCA cycle); Pyruvate metabolism	ava	ana	cre	naz		csc		bli				eco
		x	C00099	beta-Alanine;	C00864	Pantothenate;	6.3.2.1	pantoate---beta-alanine ligase;	map00410; map00770	beta-Alanine metabolism; Pantothenate and CoA biosynthesis	ava	ana	cre	naz	cac	csc	cth	bli	tna	cbe		eco
		x	C00522	(R)-Pantoate;	C00864	Pantothenate;	6.3.2.1	pantoate---beta-alanine ligase;	map00770	Pantothenate and CoA biosynthesis	ava	ana	cre	naz	cac	csc	cth	bli	tna	cbe		eco
		x	C01209	Malonyl-[acyl-carrier protein]	C05746	3-Oxohexanoyl-[acp];	2.3.1.179	beta-ketoacyl-acyl-carrier-protein synthase II;	map00061	Fatty acid biosynthesis	ava	ana	cre	naz	cac	csc	cth	bli	tna	cbe	cpf	eco
		x	C00026	2-Oxoglutarate;	C00311	Isocitrate;	1.1.1.42	isocitrate dehydrogenase (NADP+);	map00020; map00720	Citrate cycle (TCA cycle); Reductive carboxylate cycle (CO2 fixation)	ava	ana	cre	naz			cth	bli	tna	cbe		eco
		x	C04688	(3R)-3-Hydroxytetradecanoyl-[acyl-carrier protein];	C05760	trans-Tetradec-2-enoyl-[acp];	2.3.1.-	<Transferases; Acyltransferases; Transferring groups other than amino-acyl groups>	map00061	Fatty acid biosynthesis	ava	ana	cre	naz	cac			bli	tna	cbe	cpf	eco
		x	C05760	trans-Tetradec-2-enoyl-[acp];	C05761	Tetradecanoyl-[acp];	2.3.1.-	<Transferases; Acyltransferases; Transferring groups other than amino-acyl groups>	map00061	Fatty acid biosynthesis	ava	ana	cre	naz	cac			bli	tna	cbe	cpf	eco
		x	C05751	trans-Oct-2-enoyl-[acp];	C05752	Octanoyl-[acp];	2.3.1.-	<Transferases; Acyltransferases; Transferring groups other than amino-acyl groups>	map00061	Fatty acid biosynthesis	ava	ana	cre	naz	cac			bli	tna	cbe	cpf	eco
		x	C00022	Pyruvate;	C11437	1-Deoxy-D-xylulose 5-phosphate	2.2.1.7	1-deoxy-D-xylulose-5-phosphate synthase;	map00900	Terpenoid backbone biosynthesis	ava	ana	cre	naz	cac	csc	cth	bli	tna	cbe	cpf	eco
		x	C04620	(3R)-3-Hydroxyoctanoyl-[acyl-carrier protein];	C05751	trans-Oct-2-enoyl-[acp];	4.2.1.-	<Lyases; Carbon-oxygen lyases; Hydro-lyases>	map00061	Fatty acid biosynthesis	ava	ana	cre	naz	cac	csc	cth	bli	tna	cbe	cpf	eco
		x	C00022	Pyruvate;	C05125	2-(alpha-Hydroxyethyl)thiamine diphosphate;	1.2.4.1	pyruvate dehydrogenase (acetyl-transferring);	map00010; map00020; map00290; map00620; map00650	Glycolysis / Gluconeogenesis; Citrate cycle (TCA cycle); Valine, leucine and isoleucine biosynthesis; Pyruvate metabolism; Butanoate metabolism	ava	ana	cre	naz				bli				eco
		x	C05125	2-(alpha-Hydroxyethyl)thiamine diphosphate;	C06006	(S)-2-Aceto-2-hydroxybutanoate;	2.2.1.6	acetolactate synthase;	map00290	Valine, leucine and isoleucine biosynthesis	ava	ana	cre	naz	cac	csc	cth	bli	tna	cbe		eco
		x	C06006	(S)-2-Aceto-2-hydroxybutanoate;	C06007	(R)-2,3-Dihydroxy-3-methylpentanoate;	1.1.1.86	ketol-acid reductoisomerase;	map00290	Valine, leucine and isoleucine biosynthesis	ava	ana	cre	naz	cac	csc	cth	bli	tna	cbe		eco
		x	C00671	(S)-3-Methyl-2-oxopentanoic acid;	C06007	(R)-2,3-Dihydroxy-3-methylpentanoate;	4.2.1.9	dihydroxy-acid dehydratase;	map00290	Valine, leucine and isoleucine biosynthesis	ava	ana	cre	naz	cac	csc	cth	bli	tna	cbe		eco
		x	C00109	2-Oxobutanoate;	C06006	(S)-2-Aceto-2-hydroxybutanoate;	2.2.1.6	acetolactate synthase;	map00290	Valine, leucine and isoleucine biosynthesis	ava	ana	cre	naz	cac	csc	cth	bli	tna	cbe		eco
		x	C00109	2-Oxobutanoate;	C00188	L-Threonine;	4.3.1.19	threonine ammonia-lyase;	map00260; map00290	Glycine, serine and threonine metabolism; Valine, leucine and isoleucine biosynthesis	ava	ana	cre	naz				bli	tna	cbe	cpf	eco
		x	C00022	Pyruvate;	C05125	2-(alpha-Hydroxyethyl)thiamine diphosphate;	2.2.1.6	acetolactate synthase;	map00290; map00650	Valine, leucine and isoleucine biosynthesis; Butanoate metabolism	ava	ana	cre	naz	cac	csc	cth	bli	tna	cbe		eco
		x	C04688	(3R)-3-Hydroxytetradecanoyl-[acyl-carrier protein];	C05760	trans-Tetradec-2-enoyl-[acp];	4.2.1.-	<Lyases; Carbon-oxygen lyases; Hydro-lyases>	map00061	Fatty acid biosynthesis	ava	ana	cre	naz	cac	csc	cth	bli	tna	cbe	cpf	eco
		x	C01209	Malonyl-[acyl-carrier protein]	C05744	Acetoacetyl-[acp];	2.3.1.179	beta-ketoacyl-acyl-carrier-protein synthase II;	map00061	Fatty acid biosynthesis	ava	ana	cre	naz	cac	csc	cth	bli	tna	cbe	cpf	eco
		x	C05752	Octanoyl-[acp];	C16239	Lipoyl-[acp];	2.8.1.8	lipoyl synthase;	map00785	Lipoic acid metabolism	ava	ana	cre	naz		csc		bli				eco
		x	C00204	2-Dehydro-3-deoxy-D-gluconate;	C00577	D-Glyceraldehyde	4.2.1.-	<Lyases; Carbon-oxygen lyases; Hydro-lyases>	map00030	Pentose phosphate pathway	ava	ana	cre	naz	cac	csc	cth	bli	tna	cbe	cpf	eco
		x	C00022	Pyruvate;	C00074	Phosphoenolpyruvate;	2.7.1.40	pyruvate kinase;	map00010; map00620; map00710	Glycolysis / Gluconeogenesis; Pyruvate metabolism; Carbon fixation in photosynthetic organisms	ava	ana	cre	naz	cac	csc		bli	tna	cbe	cpf	eco
		x	C00049	L-Aspartate;	C03406	N-(L-Arginino)succinate;	6.3.4.5	argininosuccinate synthase;	map00250; map00330	Alanine, aspartate and glutamate metabolism; Arginine and proline metabolism	ava	ana	cre	naz	cac	csc	cth	bli	tna	cbe	cpf	eco
		x	C00864	Pantothenate;	C03492	D-4'-Phosphopantothenate;	2.7.1.33	pantothenate kinase;	map00770	Pantothenate and CoA biosynthesis	ava	ana	cre	naz	cac	csc	cth	bli	tna	cbe	cpf	eco
		x	C01209	Malonyl-[acyl-carrier protein]	C05756	3-Oxododecanoyl-[acp];	2.3.1.-	<Transferases; Acyltransferases; Transferring groups other than amino-acyl groups>	map00061	Fatty acid biosynthesis	ava	ana	cre	naz	cac			bli	tna	cbe	cpf	eco
		x	C01209	Malonyl-[acyl-carrier protein]	C05750	3-Oxooctanoyl-[acp];	2.3.1.179	beta-ketoacyl-acyl-carrier-protein synthase II;	map00061	Fatty acid biosynthesis	ava	ana	cre	naz	cac	csc	cth	bli	tna	cbe	cpf	eco
		x	C03492	D-4'-Phosphopantothenate;	C04352	(R)-4'-Phosphopantothenoyl-L-cysteine;	6.3.2.5	phosphopantothenate---cysteine ligase;	map00770	Pantothenate and CoA biosynthesis	ava	ana		naz	cac	csc	cth	bli	tna	cbe	cpf	eco
		x	C05125	2-(alpha-Hydroxyethyl)thiamine diphosphate;	C06010	(S)-2-Acetolactate;	2.2.1.6	acetolactate synthase;	map00290	Valine, leucine and isoleucine biosynthesis	ava	ana	cre	naz	cac	csc	cth	bli	tna	cbe		eco
		x	C04272	(R)-2,3-Dihydroxy-3-methylbutanoate;	C06010	(S)-2-Acetolactate;	1.1.1.86	ketol-acid reductoisomerase;	map00290	Valine, leucine and isoleucine biosynthesis	ava	ana	cre	naz	cac	csc	cth	bli	tna	cbe		eco
		x	C00141	3-Methyl-2-oxobutanoic acid;	C04272	(R)-2,3-Dihydroxy-3-methylbutanoate;	4.2.1.9	dihydroxy-acid dehydratase;	map00290	Valine, leucine and isoleucine biosynthesis	ava	ana	cre	naz	cac	csc	cth	bli	tna	cbe		eco
		x	C00141	3-Methyl-2-oxobutanoic acid;	C02504	(2S)-2-Isopropylmalate;	2.3.3.13	2-isopropylmalate synthase;	map00290	Valine, leucine and isoleucine biosynthesis	ava	ana	cre	naz	cac	csc	cth	bli	tna	cbe		eco
		x	C00049	L-Aspartate;	C00152	L-Asparagine;	3.5.1.1	asparaginase;	map00250; map00460; map00910	Alanine, aspartate and glutamate metabolism; Cyanoamino acid metabolism; Nitrogen metabolism	ava	ana		naz	cac			bli		cbe	cpf	eco
		x	C00188	L-Threonine;	C01102	O-Phospho-L-homoserine	4.2.3.1	threonine synthase;	map00260	Glycine, serine and threonine metabolism	ava	ana	cre	naz	cac	csc	cth	bli	tna	cbe		eco
		x	C05754	trans-Dec-2-enoyl-[acp];	C05755	Decanoyl-[acp];	1.3.1.9	enoyl-[acyl-carrier-protein] reductase (NADH);	map00061	Fatty acid biosynthesis	ava	ana	cre	naz			cth	bli				eco
		x	C00036	Oxaloacetate;	C00158	Citrate;	2.3.3.1	citrate (Si)-synthase;	map00020; map00630	Citrate cycle (TCA cycle); Glyoxylate and dicarboxylate metabolism	ava	ana	cre	naz			cth	bli	tna			eco
		x	C05760	trans-Tetradec-2-enoyl-[acp];	C05761	Tetradecanoyl-[acp];	1.3.1.9	enoyl-[acyl-carrier-protein] reductase (NADH);	map00061	Fatty acid biosynthesis	ava	ana	cre	naz			cth	bli				eco
		x	C00311	Isocitrate;	C05379	Oxalosuccinate;	1.1.1.42	isocitrate dehydrogenase (NADP+);	map00020	Citrate cycle (TCA cycle)	ava	ana	cre	naz			cth	bli	tna	cbe		eco
		x	C00036	Oxaloacetate;	C00049	L-Aspartate;	1.4.3.16	L-aspartate oxidase;	map00250	Alanine, aspartate and glutamate metabolism	ava	ana	cre	naz	cac	csc	cth	bli		cbe	cpf	eco
		x	C01209	Malonyl-[acyl-carrier protein]	C05744	Acetoacetyl-[acp];	2.3.1.180	beta-ketoacyl-acyl-carrier-protein synthase III;	map00061	Fatty acid biosynthesis	ava	ana	cre	naz	cac	csc	cth	bli		cbe	cpf	eco
		x	C00327	L-Citrulline;	C03406	N-(L-Arginino)succinate;	6.3.4.5	argininosuccinate synthase;	map00330	Arginine and proline metabolism	ava	ana	cre	naz	cac	csc	cth	bli	tna	cbe	cpf	eco
		x	C00169	Carbamoyl phosphate	C00327	L-Citrulline;	2.1.3.3	ornithine carbamoyltransferase;	map00330	Arginine and proline metabolism	ava	ana	cre	naz	cac	csc	cth	bli	tna	cbe	cpf	eco
		x	C00077	L-Ornithine;	C00327	L-Citrulline;	2.1.3.3	ornithine carbamoyltransferase;	map00330	Arginine and proline metabolism	ava	ana	cre	naz	cac	csc	cth	bli	tna	cbe	cpf	eco
		x	C04619	(3R)-3-Hydroxydecanoyl-[acyl-carrier protein];	C05754	trans-Dec-2-enoyl-[acp];	4.2.1.-	<Lyases; Carbon-oxygen lyases; Hydro-lyases>	map00061	Fatty acid biosynthesis	ava	ana	cre	naz	cac	csc	cth	bli	tna	cbe	cpf	eco
		x	C05751	trans-Oct-2-enoyl-[acp];	C05752	Octanoyl-[acp];	1.3.1.9	enoyl-[acyl-carrier-protein] reductase (NADH);	map00061	Fatty acid biosynthesis	ava	ana	cre	naz			cth	bli				eco
		x	C05817	(1R,6R)-6-Hydroxy-2-succinylcyclohexa-2,4-diene-1-carboxylate;	C16519	2-Succinyl-5-enolpyruvyl-6-hydroxy-3-cyclohexene-1-carboxylate;	4.2.99.20	2-succinyl-6-hydroxy-2,4-cyclohexadiene-1-carboxylate synthase;	map00130	Ubiquinone and other terpenoid-quinone biosynthesis	ava	ana		naz				bli				eco
		x	C01209	Malonyl-[acyl-carrier protein]	C05762	3-Oxohexadecanoyl-[acp];	2.3.1.-	<Transferases; Acyltransferases; Transferring groups other than amino-acyl groups>	map00061	Fatty acid biosynthesis	ava	ana	cre	naz	cac			bli	tna	cbe	cpf	eco
		x	C00022	Pyruvate;	C04442	2-Dehydro-3-deoxy-6-phospho-D-gluconate;	4.1.2.14	2-dehydro-3-deoxy-phosphogluconate aldolase;	map00030; map00040	Pentose phosphate pathway; Pentose and glucuronate interconversions	ava	ana		naz	cac	csc		bli	tna	cbe	cpf	eco
		x	C00169	Carbamoyl phosphate	C00438	N-Carbamoyl-L-aspartate	2.1.3.2	aspartate carbamoyltransferase;	map00240; map00250	Pyrimidine metabolism; Alanine, aspartate and glutamate metabolism	ava	ana	cre	naz	cac	csc	cth	bli	tna	cbe	cpf	eco
		x	C00251	Chorismate;	C00885	Isochorismate;	5.4.4.2	isochorismate synthase;	map00130; map01053	Ubiquinone and other terpenoid-quinone biosynthesis; Biosynthesis of siderophore group nonribosomal peptides	ava	ana	cre	naz				bli				eco
		x	C00251	Chorismate;	C00254	Prephenate;	5.4.99.5	chorismate mutase;	map00400	Phenylalanine, tyrosine and tryptophan biosynthesis	ava	ana		naz	cac	csc	cth	bli	tna	cbe	cpf	eco
		x	C00251	Chorismate;	C01269	5-O-(1-Carboxyvinyl)-3-phosphoshikimate;	4.2.3.5	chorismate synthase;	map00400	Phenylalanine, tyrosine and tryptophan biosynthesis	ava	ana	cre	naz	cac	csc	cth	bli	tna	cbe	cpf	eco
		x	C00108	Anthranilate;	C00251	Chorismate;	4.1.3.27	anthranilate synthase;	map00400	Phenylalanine, tyrosine and tryptophan biosynthesis	ava	ana	cre	naz	cac	csc	cth	bli	tna	cbe		eco
		x	C00108	Anthranilate;	C04302	N-(5-Phospho-D-ribosyl)anthranilate;	2.4.2.18	anthranilate phosphoribosyltransferase;	map00400	Phenylalanine, tyrosine and tryptophan biosynthesis	ava	ana	cre	naz	cac	csc	cth	bli	tna	cbe		eco
		x	C02504	(2S)-2-Isopropylmalate;	C04411	(2R,3S)-3-Isopropylmalate;	4.2.1.33	3-isopropylmalate dehydratase;	map00290	Valine, leucine and isoleucine biosynthesis	ava	ana	cre	naz	cac	csc	cth	bli	tna	cbe		eco
		x	C04236	(2S)-2-Isopropyl-3-oxosuccinate;	C04411	(2R,3S)-3-Isopropylmalate;	1.1.1.85	3-isopropylmalate dehydrogenase;	map00290	Valine, leucine and isoleucine biosynthesis	ava	ana	cre	naz	cac	csc	cth	bli	tna	cbe		eco
		x	C00141	3-Methyl-2-oxobutanoic acid;	C00966	2-Dehydropantoate	2.1.2.11	3-methyl-2-oxobutanoate hydroxymethyltransferase;	map00770	Pantothenate and CoA biosynthesis	ava	ana		naz	cac	csc	cth	bli	tna	cbe		eco
		x	C05746	3-Oxohexanoyl-[acp];	C05747	(R)-3-Hydroxyhexanoyl-[acp];	2.3.1.-	<Transferases; Acyltransferases; Transferring groups other than amino-acyl groups>	map00061	Fatty acid biosynthesis	ava	ana	cre	naz	cac			bli	tna	cbe	cpf	eco
		x	C00337	(S)-Dihydroorotate;	C00438	N-Carbamoyl-L-aspartate	3.5.2.3	dihydroorotase;	map00240	Pyrimidine metabolism	ava	ana	cre	naz	cac	csc	cth	bli	tna	cbe	cpf	eco
		x	C04619	(3R)-3-Hydroxydecanoyl-[acyl-carrier protein];	C05753	3-Oxodecanoyl-[acp];	1.1.1.100	3-oxoacyl-[acyl-carrier-protein] reductase;	map00061	Fatty acid biosynthesis	ava	ana	cre	naz	cac	csc	cth	bli	tna	cbe	cpf	eco
		x	C00022	Pyruvate;	C00024	Acetyl-CoA;	1.2.4.1	pyruvate dehydrogenase (acetyl-transferring);	map00010; map00020; map00290; map00620; map00650	Glycolysis / Gluconeogenesis; Citrate cycle (TCA cycle); Valine, leucine and isoleucine biosynthesis; Pyruvate metabolism; Butanoate metabolism	ava	ana	cre	naz				bli				eco
		x	C00077	L-Ornithine;	C00437	N-Acetylornithine;	2.3.1.35	glutamate N-acetyltransferase;	map00330	Arginine and proline metabolism	ava	ana	cre	naz	cac		cth	bli	tna	cbe
		x	C05223	Dodecanoyl-[acyl-carrier protein];	C05758	trans-Dodec-2-enoyl-[acp];	1.3.1.9	enoyl-[acyl-carrier-protein] reductase (NADH);	map00061	Fatty acid biosynthesis	ava	ana	cre	naz			cth	bli				eco
		x	C00025	L-Glutamate;	C03287	L-Glutamyl 5-phosphate;	2.7.2.11	glutamate 5-kinase;	map00330	Arginine and proline metabolism	ava	ana	cre	naz	cac	csc	cth	bli	tna	cbe	cpf	eco
		x	C01165	L-Glutamate 5-semialdehyde;	C03287	L-Glutamyl 5-phosphate;	1.2.1.41	glutamate-5-semialdehyde dehydrogenase;	map00330	Arginine and proline metabolism	ava	ana	cre	naz	cac	csc	cth	bli	tna	cbe	cpf	eco
		x	C00025	L-Glutamate;	C03912	(S)-1-Pyrroline-5-carboxylate;	1.5.1.12	1-pyrroline-5-carboxylate dehydrogenase;	map00250; map00330	Alanine, aspartate and glutamate metabolism; Arginine and proline metabolism	ava	ana	cre	naz				bli				eco
		x	C00148	L-Proline;	C03912	(S)-1-Pyrroline-5-carboxylate;	1.5.1.2	pyrroline-5-carboxylate reductase;	map00330	Arginine and proline metabolism	ava	ana		naz	cac	csc	cth	bli	tna	cbe	cpf	eco
		x	C01269	5-O-(1-Carboxyvinyl)-3-phosphoshikimate;	C03175	Shikimate 3-phosphate;	2.5.1.19	3-phosphoshikimate 1-carboxyvinyltransferase;	map00400	Phenylalanine, tyrosine and tryptophan biosynthesis	ava	ana	cre	naz	cac	csc	cth	bli	tna	cbe	cpf	eco
		x	C00493	Shikimate;	C03175	Shikimate 3-phosphate;	2.7.1.71	shikimate kinase;	map00400	Phenylalanine, tyrosine and tryptophan biosynthesis	ava	ana		naz	cac	csc	cth	bli		cbe	cpf	eco
		x	C00493	Shikimate;	C02637	3-Dehydroshikimate	1.1.1.25	shikimate dehydrogenase;	map00400	Phenylalanine, tyrosine and tryptophan biosynthesis	ava	ana	cre	naz	cac	csc	cth	bli	tna	cbe	cpf	eco
		x	C00074	Phosphoenolpyruvate;	C04691	2-Dehydro-3-deoxy-D-arabino-heptonate 7-phosphate;	2.5.1.54	3-deoxy-7-phosphoheptulonate synthase;	map00400	Phenylalanine, tyrosine and tryptophan biosynthesis	ava	ana	cre	naz	cac	csc	cth	bli	tna	cbe	cpf	eco
		x	C00944	3-Dehydroquinate;	C04691	2-Dehydro-3-deoxy-D-arabino-heptonate 7-phosphate;	4.2.3.4	3-dehydroquinate synthase;	map00400	Phenylalanine, tyrosine and tryptophan biosynthesis	ava	ana	cre	naz	cac	csc	cth	bli	tna	cbe	cpf	eco
		x	C00279	D-Erythrose 4-phosphate	C04691	2-Dehydro-3-deoxy-D-arabino-heptonate 7-phosphate;	2.5.1.54	3-deoxy-7-phosphoheptulonate synthase;	map00400	Phenylalanine, tyrosine and tryptophan biosynthesis	ava	ana	cre	naz	cac	csc	cth	bli	tna	cbe	cpf	eco
		x	C00279	D-Erythrose 4-phosphate	C05382	Sedoheptulose 7-phosphate;	2.2.1.2	transaldolase;	map00030	Pentose phosphate pathway	ava	ana	cre	naz	cac	csc		bli	tna	cbe	cpf	eco
		x	C00231	D-Xylulose 5-phosphate	C05382	Sedoheptulose 7-phosphate;	2.2.1.1	transketolase;	map00030; map00710	Pentose phosphate pathway; Carbon fixation in photosynthetic organisms	ava	ana	cre	naz	cac	csc	cth	bli	tna	cbe	cpf	eco
		x	C00199	D-Ribulose 5-phosphate	C00231	D-Xylulose 5-phosphate	5.1.3.1	ribulose-phosphate 3-epimerase;	map00030; map00040; map00710	Pentose phosphate pathway; Pentose and glucuronate interconversions; Carbon fixation in photosynthetic organisms	ava	ana	cre	naz	cac	csc	cth	bli	tna	cbe	cpf	eco
		x	C00118	D-Glyceraldehyde 3-phosphate;	C00231	D-Xylulose 5-phosphate	2.2.1.1	transketolase;	map00030; map00710	Pentose phosphate pathway; Carbon fixation in photosynthetic organisms	ava	ana	cre	naz	cac	csc	cth	bli	tna	cbe	cpf	eco
		x	C00118	D-Glyceraldehyde 3-phosphate;	C05345	beta-D-Fructose 6-phosphate	2.2.1.2	transaldolase;	map00030	Pentose phosphate pathway	ava	ana	cre	naz	cac	csc		bli	tna	cbe	cpf	eco
		x	C00668	alpha-D-Glucose 6-phosphate	C05345	beta-D-Fructose 6-phosphate	5.3.1.9	glucose-6-phosphate isomerase;	map00010; map00030; map00500; map00520	Glycolysis / Gluconeogenesis; Pentose phosphate pathway; Starch and sucrose metabolism; Amino sugar and nucleotide sugar metabolism	ava	ana	cre	naz	cac	csc	cth	bli	tna	cbe	cpf	eco
		x	C00267	alpha-D-Glucose	C00668	alpha-D-Glucose 6-phosphate	2.7.1.2	glucokinase;	map00010; map00052; map00500; map00520	Glycolysis / Gluconeogenesis; Galactose metabolism; Starch and sucrose metabolism; Amino sugar and nucleotide sugar metabolism	ava	ana		naz	cac	csc	cth	bli	tna	cbe	cpf	eco
		x	C00208	Maltose;	C00267	alpha-D-Glucose	2.4.1.25	4-alpha-glucanotransferase;	map00500	Starch and sucrose metabolism	ava	ana	cre	naz						cbe	cpf	eco
		x	C00231	D-Xylulose 5-phosphate	C05345	beta-D-Fructose 6-phosphate	2.2.1.1	transketolase;	map00030	Pentose phosphate pathway	ava	ana	cre	naz	cac	csc	cth	bli	tna	cbe	cpf	eco
		x	C00267	alpha-D-Glucose	C00668	alpha-D-Glucose 6-phosphate	2.7.1.63	polyphosphate---glucose phosphotransferase;	map00010; map00520	Glycolysis / Gluconeogenesis; Amino sugar and nucleotide sugar metabolism	ava	ana		naz
		x	C00118	D-Glyceraldehyde 3-phosphate;	C00279	D-Erythrose 4-phosphate	2.2.1.1	transketolase;	map00030; map00710	Pentose phosphate pathway; Carbon fixation in photosynthetic organisms	ava	ana	cre	naz	cac	csc	cth	bli	tna	cbe	cpf	eco
		x	C00668	alpha-D-Glucose 6-phosphate	C01172	beta-D-Glucose 6-phosphate	5.3.1.9	glucose-6-phosphate isomerase;	map00010; map00030; map00500	Glycolysis / Gluconeogenesis; Pentose phosphate pathway; Starch and sucrose metabolism	ava	ana	cre	naz	cac	csc	cth	bli	tna	cbe	cpf	eco
		x	C00199	D-Ribulose 5-phosphate	C00345	6-Phospho-D-gluconate	1.1.1.44	phosphogluconate dehydrogenase (decarboxylating);	map00030	Pentose phosphate pathway	ava	ana	cre	naz				bli	tna	cbe		eco
		x	C00257	D-Gluconic acid;	C00345	6-Phospho-D-gluconate	2.7.1.12	gluconokinase;	map00030	Pentose phosphate pathway	ava	ana	cre	naz				bli	tna			eco
		x	C00118	D-Glyceraldehyde 3-phosphate;	C00279	D-Erythrose 4-phosphate	2.2.1.2	transaldolase;	map00030	Pentose phosphate pathway	ava	ana	cre	naz	cac	csc		bli	tna	cbe	cpf	eco
		x	C00345	6-Phospho-D-gluconate	C01236	D-Glucono-1,5-lactone 6-phosphate;	3.1.1.31	6-phosphogluconolactonase;	map00030	Pentose phosphate pathway	ava	ana	cre	naz				bli	tna			eco
		x	C00352	D-Glucosamine 6-phosphate;	C05345	beta-D-Fructose 6-phosphate	3.5.99.6	glucosamine-6-phosphate deaminase;	map00520	Amino sugar and nucleotide sugar metabolism	ava	ana		naz	cac			bli		cbe	cpf	eco
		x	C00352	D-Glucosamine 6-phosphate;	C06156	alpha-D-Glucosamine 1-phosphate;	5.4.2.10	phosphoglucosamine mutase	map00520	Amino sugar and nucleotide sugar metabolism	ava	ana		naz	cac	csc	cth	bli	tna	cbe	cpf	eco
		x	C01172	beta-D-Glucose 6-phosphate	C05345	beta-D-Fructose 6-phosphate	5.3.1.9	glucose-6-phosphate isomerase;	map00010; map00030; map00500	Glycolysis / Gluconeogenesis; Pentose phosphate pathway; Starch and sucrose metabolism	ava	ana	cre	naz	cac	csc	cth	bli	tna	cbe	cpf	eco
		x	C00118	D-Glyceraldehyde 3-phosphate;	C05378	beta-D-Fructose 1,6-bisphosphate	4.1.2.13	fructose-bisphosphate aldolase;	map00010; map00030; map00051	Glycolysis / Gluconeogenesis; Pentose phosphate pathway; Fructose and mannose metabolism	ava	ana	cre	naz	cac	csc	cth	bli	tna	cbe	cpf	eco
		x	C00117	D-Ribose 5-phosphate;	C00118	D-Glyceraldehyde 3-phosphate;	2.2.1.1	transketolase;	map00030; map00710	Pentose phosphate pathway; Carbon fixation in photosynthetic organisms	ava	ana	cre	naz	cac	csc	cth	bli	tna	cbe	cpf	eco
		x	C00117	D-Ribose 5-phosphate;	C00119	5-Phospho-alpha-D-ribose 1-diphosphate;	2.7.6.1	ribose-phosphate diphosphokinase;	map00030; map00230	Pentose phosphate pathway; Purine metabolism	ava	ana	cre	naz	cac	csc	cth	bli	tna	cbe	cpf	eco
		x	C00119	5-Phospho-alpha-D-ribose 1-diphosphate;	C03090	5-Phosphoribosylamine;	2.4.2.14	amidophosphoribosyltransferase;	map00230	Purine metabolism	ava	ana	cre	naz	cac	csc	cth	bli	tna	cbe	cpf	eco
		x	C00119	5-Phospho-alpha-D-ribose 1-diphosphate;	C02739	1-(5-Phospho-D-ribosyl)-ATP;	2.4.2.17	ATP phosphoribosyltransferase;	map00340	Histidine metabolism	ava	ana		naz	cac	csc	cth	bli	tna	cbe		eco
		x	C03090	5-Phosphoribosylamine;	C03838	5'-Phosphoribosylglycinamide;	6.3.4.13	phosphoribosylamine---glycine ligase;	map00230	Purine metabolism	ava	ana	cre	naz	cac	csc	cth	bli	tna	cbe	cpf	eco
		x	C00275	D-Mannose 6-phosphate	C05345	beta-D-Fructose 6-phosphate	5.3.1.8	mannose-6-phosphate isomerase;	map00051; map00520	Fructose and mannose metabolism; Amino sugar and nucleotide sugar metabolism	ava	ana	cre	naz	cac	csc	cth	bli	tna	cbe	cpf	eco
		x	C00275	D-Mannose 6-phosphate	C00636	D-Mannose 1-phosphate;	5.4.2.8	phosphomannomutase;	map00051; map00520	Fructose and mannose metabolism; Amino sugar and nucleotide sugar metabolism	ava	ana	cre	naz	cac	csc		bli			cpf	eco
		x	C00096	GDP-mannose;	C00636	D-Mannose 1-phosphate;	2.7.7.13	mannose-1-phosphate guanylyltransferase;	map00051; map00520	Fructose and mannose metabolism; Amino sugar and nucleotide sugar metabolism	ava	ana		naz	cac		cth
		x	C00096	GDP-mannose;	C01222	GDP-4-dehydro-6-deoxy-D-mannose;	4.2.1.47	GDP-mannose 4,6-dehydratase;	map00051; map00520	Fructose and mannose metabolism; Amino sugar and nucleotide sugar metabolism	ava	ana		naz	cac							eco
		x	C00325	GDP-L-fucose;	C01222	GDP-4-dehydro-6-deoxy-D-mannose;	1.1.1.271	GDP-L-fucose synthase;	map00051; map00520	Fructose and mannose metabolism; Amino sugar and nucleotide sugar metabolism	ava	ana		naz	cac							eco
		x	C05345	beta-D-Fructose 6-phosphate	C05378	beta-D-Fructose 1,6-bisphosphate	3.1.3.11	fructose-bisphosphatase;	map00010; map00030; map00051	Glycolysis / Gluconeogenesis; Pentose phosphate pathway; Fructose and mannose metabolism	ava	ana	cre	naz	cac			bli		cbe		eco
		x	C00095	D-Fructose;	C05345	beta-D-Fructose 6-phosphate	2.7.1.4	fructokinase;	map00051; map00500	Fructose and mannose metabolism; Starch and sucrose metabolism	ava	ana		naz	cac	csc	cth	bli	tna	cbe	cpf	eco
		x	C04619	(3R)-3-Hydroxydecanoyl-[acyl-carrier protein];	C05754	trans-Dec-2-enoyl-[acp];	2.3.1.-	<Transferases; Acyltransferases; Transferring groups other than amino-acyl groups>	map00061	Fatty acid biosynthesis	ava	ana	cre	naz	cac			bli	tna	cbe	cpf	eco
		x	C03340	L-2,3-Dihydrodipicolinate;	C03972	2,3,4,5-Tetrahydrodipicolinate;	1.3.1.26	dihydrodipicolinate reductase;	map00300	Lysine biosynthesis	ava	ana	cre	naz	cac	csc	cth	bli	tna	cbe	cpf	eco
		x	C00119	5-Phospho-alpha-D-ribose 1-diphosphate;	C01103	Orotidine 5'-phosphate;	2.4.2.10	orotate phosphoribosyltransferase;	map00240	Pyrimidine metabolism	ava	ana	cre	naz	cac	csc		bli	tna	cbe	cpf	eco
		x	C00105	UMP;	C01103	Orotidine 5'-phosphate;	4.1.1.23	orotidine-5'-phosphate decarboxylase;	map00240	Pyrimidine metabolism	ava	ana	cre	naz	cac	csc	cth	bli	tna	cbe	cpf	eco
		x	C00105	UMP;	C00106	Uracil	2.4.2.9	uracil phosphoribosyltransferase;	map00240	Pyrimidine metabolism	ava	ana	cre	naz	cac	csc	cth	bli	tna	cbe	cpf	eco
		x	C00015	UDP;	C00105	UMP;	2.7.4.14	cytidylate kinase;	map00240	Pyrimidine metabolism	ava	ana	cre	naz	cac	csc	cth	bli	tna	cbe	cpf	eco
		x	C00015	UDP;	C00075	UTP;	2.7.4.6	nucleoside-diphosphate kinase;	map00240	Pyrimidine metabolism	ava	ana	cre	naz			cth	bli		cbe	cpf	eco
		x	C00063	CTP;	C00075	UTP;	6.3.4.2	CTP synthase;	map00240	Pyrimidine metabolism	ava	ana	cre	naz	cac	csc	cth	bli	tna	cbe	cpf	eco
		x	C00063	CTP;	C00112	CDP;	2.7.4.6	nucleoside-diphosphate kinase;	map00240	Pyrimidine metabolism	ava	ana	cre	naz			cth	bli		cbe	cpf	eco
		x	C00055	CMP;	C00112	CDP;	2.7.4.14	cytidylate kinase;	map00240	Pyrimidine metabolism	ava	ana	cre	naz	cac	csc	cth	bli	tna	cbe	cpf	eco
		x	C00046	RNA;	C00063	CTP;	2.7.7.6	DNA-directed RNA polymerase;	map00240	Pyrimidine metabolism	ava	ana	cre	naz	cac	csc	cth	bli	tna	cbe	cpf	eco
		x	C00002	ATP;	C00046	RNA;	2.7.7.6	DNA-directed RNA polymerase;	map00230	Purine metabolism	ava	ana	cre	naz	cac	csc	cth	bli	tna	cbe	cpf	eco
		x	C00044	GTP;	C00046	RNA;	2.7.7.6	DNA-directed RNA polymerase;	map00230	Purine metabolism	ava	ana	cre	naz	cac	csc	cth	bli	tna	cbe	cpf	eco
		x	C00044	GTP;	C01304	2,5-Diamino-6-(5'-phosphoribosylamino)-4-pyrimidineone	3.5.4.25	GTP cyclohydrolase II;	map00740	Riboflavin metabolism	ava	ana	cre	naz	cac	csc	cth	bli	tna	cbe	cpf	eco
		x	C00035	GDP;	C00044	GTP;	2.7.4.6	nucleoside-diphosphate kinase;	map00230	Purine metabolism	ava	ana	cre	naz			cth	bli		cbe	cpf	eco
		x	C00035	GDP;	C00144	GMP;	2.7.4.8	guanylate kinase;	map00230	Purine metabolism	ava	ana	cre	naz	cac	csc	cth	bli	tna	cbe	cpf	eco
		x	C00144	GMP;	C00242	Guanine;	2.4.2.7	adenine phosphoribosyltransferase;	map00230	Purine metabolism	ava	ana	cre	naz	cac	csc	cth	bli	tna	cbe	cpf	eco
		x	C00144	GMP;	C00387	Guanosine	3.1.3.5	5'-nucleotidase;	map00230	Purine metabolism	ava	ana	cre	naz			cth		tna	cbe		eco
		x	C00118	D-Glyceraldehyde 3-phosphate;	C00236	3-Phospho-D-glyceroyl phosphate;	1.2.1.59	glyceraldehyde-3-phosphate dehydrogenase (NAD(P)+)	map00010; map00710	Glycolysis / Gluconeogenesis; Carbon fixation in photosynthetic organisms	ava	ana		naz
		x	C00197	3-Phospho-D-glycerate;	C00236	3-Phospho-D-glyceroyl phosphate;	2.7.2.3	phosphoglycerate kinase;	map00010; map00710	Glycolysis / Gluconeogenesis; Carbon fixation in photosynthetic organisms	ava	ana	cre	naz	cac	csc	cth	bli	tna	cbe	cpf	eco
		x	C00197	3-Phospho-D-glycerate;	C00631	2-Phospho-D-glycerate;	5.4.2.1	phosphoglycerate mutase;	map00010	Glycolysis / Gluconeogenesis	ava	ana	cre	naz	cac	csc	cth	bli	tna	cbe	cpf	eco
		x	C00258	D-Glycerate;	C00631	2-Phospho-D-glycerate;	2.7.1.-	<Transferases; Transferring phosphorus-containing groups; Phosphotransferases with an alcohol group as acceptor>	map00030	Pentose phosphate pathway	ava	ana		naz			cth			cbe	cpf	eco
		x	C00197	3-Phospho-D-glycerate;	C03232	3-Phosphonooxypyruvate;	1.1.1.95	phosphoglycerate dehydrogenase;	map00260	Glycine, serine and threonine metabolism	ava	ana	cre	naz	cac	csc	cth	bli	tna	cbe	cpf	eco
		x	C00263	L-Homoserine;	C00441	L-Aspartate 4-semialdehyde;	1.1.1.3	homoserine dehydrogenase;	map00260; map00270; map00300	Glycine, serine and threonine metabolism; Cysteine and methionine metabolism; Lysine biosynthesis	ava	ana	cre	naz	cac	csc	cth	bli	tna	cbe		eco
		x	C04633	(3R)-3-Hydroxypalmitoyl-[acyl-carrier protein];	C05762	3-Oxohexadecanoyl-[acp];	1.1.1.100	3-oxoacyl-[acyl-carrier-protein] reductase;	map00061	Fatty acid biosynthesis	ava	ana	cre	naz	cac	csc	cth	bli	tna	cbe	cpf	eco
		x	C00122	Fumarate;	C03406	N-(L-Arginino)succinate;	4.3.2.1	argininosuccinate lyase;	map00250; map00330	Alanine, aspartate and glutamate metabolism; Arginine and proline metabolism	ava	ana	cre	naz	cac	csc	cth	bli	tna	cbe	cpf	eco
		x	C00042	Succinate;	C00122	Fumarate;	1.3.99.1	succinate dehydrogenase;	map00020; map00190; map00632; map00650; map00720	Citrate cycle (TCA cycle); Oxidative phosphorylation; Benzoate degradation via CoA ligation; Butanoate metabolism; Reductive carboxylate cycle (CO2 fixation)	ava	ana		naz				bli		cbe		eco
		x	C00042	Succinate;	C00091	Succinyl-CoA;	6.2.1.5	succinate---CoA ligase (ADP-forming);	map00020; map00640; map00720	Citrate cycle (TCA cycle); Propanoate metabolism; Reductive carboxylate cycle (CO2 fixation)	ava	ana	cre	naz				bli				eco
		x	C00042	Succinate;	C00232	Succinate semialdehyde;	1.2.1.16	succinate-semialdehyde dehydrogenase [NAD(P)+];	map00250; map00350; map00650	Alanine, aspartate and glutamate metabolism; Tyrosine metabolism; Butanoate metabolism	ava	ana		naz				bli	tna			eco
		x	C00036	Oxaloacetate;	C00074	Phosphoenolpyruvate;	4.1.1.31	phosphoenolpyruvate carboxylase;	map00620; map00710; map00720	Pyruvate metabolism; Carbon fixation in photosynthetic organisms; Reductive carboxylate cycle (CO2 fixation)	ava	ana	cre	naz							cpf	eco
		x	C01172	beta-D-Glucose 6-phosphate	C01236	D-Glucono-1,5-lactone 6-phosphate;	1.1.1.49	glucose-6-phosphate dehydrogenase;	map00030	Pentose phosphate pathway	ava	ana	cre	naz				bli	tna			eco
		x	C00064	L-Glutamine;	C00169	Carbamoyl phosphate	6.3.5.5	carbamoyl-phosphate synthase (glutamine-hydrolysing);	map00240; map00250	Pyrimidine metabolism; Alanine, aspartate and glutamate metabolism	ava	ana	cre	naz	cac	csc	cth	bli	tna	cbe	cpf	eco
		x	C05756	3-Oxododecanoyl-[acp];	C05757	(R)-3-Hydroxydodecanoyl-[acp];	1.1.1.100	3-oxoacyl-[acyl-carrier-protein] reductase;	map00061	Fatty acid biosynthesis	ava	ana	cre	naz	cac	csc	cth	bli	tna	cbe	cpf	eco
		x	C00025	L-Glutamate;	C02987	L-Glutamyl-tRNA(Glu)	6.1.1.17	glutamate---tRNA ligase;	map00860; map00970	Porphyrin and chlorophyll metabolism; Aminoacyl-tRNA biosynthesis	ava	ana	cre	naz	cac	csc	cth		tna	cbe	cpf	eco
		x	C02987	L-Glutamyl-tRNA(Glu)	C03741	(S)-4-Amino-5-oxopentanoate;	1.2.1.70	glutamyl-tRNA reductase	map00860	Porphyrin and chlorophyll metabolism	ava	ana	cre	naz	cac	csc	cth	bli		cbe	cpf	eco
		x	C04618	(3R)-3-Hydroxybutanoyl-[acyl-carrier protein];	C05744	Acetoacetyl-[acp];	2.3.1.-	<Transferases; Acyltransferases; Transferring groups other than amino-acyl groups>	map00061	Fatty acid biosynthesis	ava	ana	cre	naz	cac			bli	tna	cbe	cpf	eco
		x	C04246	But-2-enoyl-[acyl-carrier protein]	C04618	(3R)-3-Hydroxybutanoyl-[acyl-carrier protein];	2.3.1.-	<Transferases; Acyltransferases; Transferring groups other than amino-acyl groups>	map00061	Fatty acid biosynthesis	ava	ana	cre	naz	cac			bli	tna	cbe	cpf	eco
		x	C04246	But-2-enoyl-[acyl-carrier protein]	C05745	Butyryl-[acp];	2.3.1.-	<Transferases; Acyltransferases; Transferring groups other than amino-acyl groups>	map00061	Fatty acid biosynthesis	ava	ana	cre	naz	cac			bli	tna	cbe	cpf	eco
		x	C04246	But-2-enoyl-[acyl-carrier protein]	C05745	Butyryl-[acp];	1.3.1.9	enoyl-[acyl-carrier-protein] reductase (NADH);	map00061	Fatty acid biosynthesis	ava	ana	cre	naz			cth	bli				eco
		x	C04246	But-2-enoyl-[acyl-carrier protein]	C04618	(3R)-3-Hydroxybutanoyl-[acyl-carrier protein];	4.2.1.-	<Lyases; Carbon-oxygen lyases; Hydro-lyases>	map00061	Fatty acid biosynthesis	ava	ana	cre	naz	cac	csc	cth	bli	tna	cbe	cpf	eco
		x	C16237	Protein N6-(lipoyl)lysine	C16239	Lipoyl-[acp];	2.3.1.181	lipoyl(octanoyl) transferase;	map00785	Lipoic acid metabolism	ava	ana	cre	naz		csc						eco
		x	C16236	Protein N6-(octanoyl)lysine	C16237	Protein N6-(lipoyl)lysine	2.8.1.8	lipoyl synthase;	map00785	Lipoic acid metabolism	ava	ana	cre	naz		csc		bli				eco
		x	C16237	Protein N6-(lipoyl)lysine	C16238	Lipoyl-AMP	2.7.7.63	lipoate---protein ligase;	map00785	Lipoic acid metabolism	ava	ana	cre	naz				bli	tna			eco
		x	C00725	Lipoate;	C16238	Lipoyl-AMP	2.7.7.63	lipoate---protein ligase;	map00785	Lipoic acid metabolism	ava	ana	cre	naz				bli	tna			eco
		x	C00352	D-Glucosamine 6-phosphate;	C05345	beta-D-Fructose 6-phosphate	3.5.1.-	<Hydrolases; Acting on carbon-nitrogen bonds, other than peptide bonds; In linear amides>	map00520	Amino sugar and nucleotide sugar metabolism	ava	ana		naz	cac		cth	bli	tna	cbe	cpf	eco
		x	C05745	Butyryl-[acp];	C05746	3-Oxohexanoyl-[acp];	2.3.1.179	beta-ketoacyl-acyl-carrier-protein synthase II;	map00061	Fatty acid biosynthesis	ava	ana	cre	naz	cac	csc	cth	bli	tna	cbe	cpf	eco
		x	C01268	5-Amino-6-(5'-phosphoribosylamino)uracil;	C01304	2,5-Diamino-6-(5'-phosphoribosylamino)-4-pyrimidineone	3.5.4.26	diaminohydroxyphosphoribosylaminopyrimidine deaminase	map00740	Riboflavin metabolism	ava	ana	cre	naz	cac	csc	cth	bli	tna	cbe	cpf	eco
		x	C01268	5-Amino-6-(5'-phosphoribosylamino)uracil;	C04454	5-Amino-6-(5'-phosphoribitylamino)uracil;	1.1.1.193	5-amino-6-(5-phosphoribosylamino)uracil reductase;	map00740	Riboflavin metabolism	ava	ana	cre	naz	cac	csc	cth	bli	tna	cbe	cpf	eco
		x	C00944	3-Dehydroquinate;	C02637	3-Dehydroshikimate	4.2.1.10	3-dehydroquinate dehydratase;	map00400	Phenylalanine, tyrosine and tryptophan biosynthesis	ava	ana	cre	naz	cac	csc	cth	bli	tna	cbe	cpf	eco
		x	C05752	Octanoyl-[acp];	C05753	3-Oxodecanoyl-[acp];	2.3.1.-	<Transferases; Acyltransferases; Transferring groups other than amino-acyl groups>	map00061	Fatty acid biosynthesis	ava	ana	cre	naz	cac			bli	tna	cbe	cpf	eco
		x	C00430	5-Aminolevulinate;	C03741	(S)-4-Amino-5-oxopentanoate;	5.4.3.8	glutamate-1-semialdehyde 2,1-aminomutase;	map00860	Porphyrin and chlorophyll metabolism	ava	ana	cre	naz	cac	csc	cth	bli		cbe	cpf	eco
		x	C00430	5-Aminolevulinate;	C00931	Porphobilinogen	4.2.1.24	porphobilinogen synthase;	map00860	Porphyrin and chlorophyll metabolism	ava	ana	cre	naz	cac	csc	cth	bli		cbe	cpf	eco
		x	C00931	Porphobilinogen	C01024	Hydroxymethylbilane	2.5.1.61	hydroxymethylbilane synthase;	map00860	Porphyrin and chlorophyll metabolism	ava	ana	cre	naz	cac	csc	cth	bli		cbe	cpf	eco
		x	C00144	GMP;	C00655	Xanthosine 5'-phosphate;	6.3.5.2	GMP synthase (glutamine-hydrolysing);	map00230	Purine metabolism	ava	ana	cre	naz	cac	csc	cth	bli	tna	cbe	cpf	eco
		x	C00130	IMP;	C00655	Xanthosine 5'-phosphate;	1.1.1.205	IMP dehydrogenase;	map00230	Purine metabolism	ava	ana	cre	naz	cac	csc	cth	bli	tna	cbe	cpf	eco
		x	C00130	IMP;	C04734	1-(5'-Phosphoribosyl)-5-formamido-4-imidazolecarboxamide;	3.5.4.10	IMP cyclohydrolase;	map00230	Purine metabolism	ava	ana	cre	naz	cac	csc	cth	bli	tna	cbe	cpf	eco
		x	C04677	1-(5'-Phosphoribosyl)-5-amino-4-imidazolecarboxamide;	C04734	1-(5'-Phosphoribosyl)-5-formamido-4-imidazolecarboxamide;	6.3.4.-	<Ligases; Forming carbon-nitrogen bonds; Other carbon--nitrogen ligases>	map00230	Purine metabolism	ava	ana		naz	cac	csc	cth	bli	tna	cbe	cpf	eco
		x	C04677	1-(5'-Phosphoribosyl)-5-amino-4-imidazolecarboxamide;	C04823	1-(5'-Phosphoribosyl)-5-amino-4-(N-succinocarboxamide)-imidazole;	4.3.2.2	adenylosuccinate lyase;	map00230	Purine metabolism	ava	ana		naz	cac	csc	cth	bli	tna	cbe	cpf	eco
		x	C04751	1-(5-Phospho-D-ribosyl)-5-amino-4-imidazolecarboxylate;	C04823	1-(5'-Phosphoribosyl)-5-amino-4-(N-succinocarboxamide)-imidazole;	6.3.2.6	phosphoribosylaminoimidazolesuccinocarboxamide synthase;	map00230	Purine metabolism	ava	ana	cre	naz	cac	csc	cth	bli	tna	cbe	cpf	eco
		x	C04751	1-(5-Phospho-D-ribosyl)-5-amino-4-imidazolecarboxylate;	C15667	5-Carboxyamino-1-(5-phospho-D-ribosyl)imidazole	5.4.99.18	5-(carboxyamino)imidazole ribonucleotide mutase;	map00230	Purine metabolism	ava	ana		naz	cac	csc	cth	bli	tna	cbe	cpf	eco
		x	C03373	Aminoimidazole ribotide;	C15667	5-Carboxyamino-1-(5-phospho-D-ribosyl)imidazole	6.3.4.18	5-(carboxyamino)imidazole ribonucleotide synthase;	map00230	Purine metabolism	ava	ana		naz		csc		bli	tna			eco
		x	C03373	Aminoimidazole ribotide;	C04640	2-(Formamido)-N1-(5'-phosphoribosyl)acetamidine;	6.3.3.1	phosphoribosylformylglycinamidine cyclo-ligase;	map00230	Purine metabolism	ava	ana	cre	naz	cac	csc	cth	bli	tna	cbe	cpf	eco
		x	C00130	IMP;	C04734	1-(5'-Phosphoribosyl)-5-formamido-4-imidazolecarboxamide;	2.1.2.3	phosphoribosylaminoimidazolecarboxamide formyltransferase;	map00230	Purine metabolism	ava	ana	cre	naz	cac	csc	cth	bli	tna	cbe	cpf	eco
		x	C04376	5'-Phosphoribosyl-N-formylglycinamide;	C04640	2-(Formamido)-N1-(5'-phosphoribosyl)acetamidine;	6.3.5.3	phosphoribosylformylglycinamidine synthase;	map00230	Purine metabolism	ava	ana	cre	naz	cac	csc	cth	bli	tna	cbe	cpf	eco
		x	C00130	IMP;	C03794	N6-(1,2-Dicarboxyethyl)-AMP;	6.3.4.4	adenylosuccinate synthase;	map00230	Purine metabolism	ava	ana	cre	naz	cac	csc	cth	bli	tna	cbe	cpf	eco
		x	C00020	AMP;	C03794	N6-(1,2-Dicarboxyethyl)-AMP;	4.3.2.2	adenylosuccinate lyase;	map00230	Purine metabolism	ava	ana		naz	cac	csc	cth	bli	tna	cbe	cpf	eco
		x	C00020	AMP;	C00212	Adenosine	3.1.3.5	5'-nucleotidase;	map00230	Purine metabolism	ava	ana	cre	naz			cth		tna	cbe		eco
		x	C00212	Adenosine	C00294	Inosine	3.5.4.4	adenosine deaminase;	map00230	Purine metabolism	ava	ana	cre	naz	cac						cpf	eco
		x	C00020	AMP;	C00147	Adenine;	2.4.2.7	adenine phosphoribosyltransferase;	map00230	Purine metabolism	ava	ana	cre	naz	cac	csc	cth	bli	tna	cbe	cpf	eco
		x	C04677	1-(5'-Phosphoribosyl)-5-amino-4-imidazolecarboxamide;	C04734	1-(5'-Phosphoribosyl)-5-formamido-4-imidazolecarboxamide;	2.1.2.3	phosphoribosylaminoimidazolecarboxamide formyltransferase;	map00230	Purine metabolism	ava	ana	cre	naz	cac	csc	cth	bli	tna	cbe	cpf	eco
		x	C00655	Xanthosine 5'-phosphate;	C01762	Xanthosine	3.1.3.5	5'-nucleotidase;	map00230	Purine metabolism	ava	ana	cre	naz			cth		tna	cbe		eco
		x	C00046	RNA;	C00075	UTP;	2.7.7.6	DNA-directed RNA polymerase;	map00240	Pyrimidine metabolism	ava	ana	cre	naz	cac	csc	cth	bli	tna	cbe	cpf	eco
		x	C05345	beta-D-Fructose 6-phosphate	C05382	Sedoheptulose 7-phosphate;	2.2.1.2	transaldolase;	map00030	Pentose phosphate pathway	ava	ana	cre	naz	cac	csc		bli	tna	cbe	cpf	eco
		x	C00279	D-Erythrose 4-phosphate	C05345	beta-D-Fructose 6-phosphate	2.2.1.1	transketolase;	map00030	Pentose phosphate pathway	ava	ana	cre	naz	cac	csc	cth	bli	tna	cbe	cpf	eco
		x	C05223	Dodecanoyl-[acyl-carrier protein];	C05758	trans-Dodec-2-enoyl-[acp];	2.3.1.-	<Transferases; Acyltransferases; Transferring groups other than amino-acyl groups>	map00061	Fatty acid biosynthesis	ava	ana	cre	naz	cac			bli	tna	cbe	cpf	eco
		x	C00074	Phosphoenolpyruvate;	C00631	2-Phospho-D-glycerate;	4.2.1.11	phosphopyruvate hydratase;	map00010	Glycolysis / Gluconeogenesis	ava	ana	cre	naz	cac	csc	cth	bli	tna	cbe	cpf	eco
		x	C00026	2-Oxoglutarate;	C05379	Oxalosuccinate;	1.1.1.42	isocitrate dehydrogenase (NADP+);	map00020	Citrate cycle (TCA cycle)	ava	ana	cre	naz			cth	bli	tna	cbe		eco
		x	C00002	ATP;	C00008	ADP;	2.7.4.6	nucleoside-diphosphate kinase;	map00230	Purine metabolism	ava	ana	cre	naz			cth	bli		cbe	cpf	eco
		x	C00002	ATP;	C00008	ADP;	2.7.1.40	pyruvate kinase;	map00230	Purine metabolism	ava	ana	cre	naz	cac	csc		bli	tna	cbe	cpf	eco
		x	C00263	L-Homoserine;	C01102	O-Phospho-L-homoserine	2.7.1.39	homoserine kinase;	map00260	Glycine, serine and threonine metabolism	ava	ana	cre	naz	cac	csc		bli	tna	cbe		eco
		x	C01250	N-Acetyl-L-glutamate 5-semialdehyde;	C04133	N-Acetyl-L-glutamate 5-phosphate;	1.2.1.38	N-acetyl-gamma-glutamyl-phosphate reductase;	map00330	Arginine and proline metabolism	ava	ana	cre	naz	cac	csc	cth	bli	tna	cbe		eco
		x	C00025	L-Glutamate;	C00064	L-Glutamine;	6.3.1.2	glutamate---ammonia ligase;	map00250; map00330; map00910	Alanine, aspartate and glutamate metabolism; Arginine and proline metabolism; Nitrogen metabolism	ava	ana	cre	naz	cac	csc	cth	bli	tna	cbe	cpf	eco
		x	C02730	2-Succinylbenzoate;	C05817	(1R,6R)-6-Hydroxy-2-succinylcyclohexa-2,4-diene-1-carboxylate;	4.2.1.113	o-succinylbenzoate synthase;	map00130	Ubiquinone and other terpenoid-quinone biosynthesis	ava	ana		naz				bli				eco
		x	C00311	Isocitrate;	C00417	cis-Aconitate;	4.2.1.3	aconitate hydratase;	map00020; map00630; map00720	Citrate cycle (TCA cycle); Glyoxylate and dicarboxylate metabolism; Reductive carboxylate cycle (CO2 fixation)	ava	ana	cre	naz	cac	csc	cth	bli		cbe		eco
		x	C00111	Glycerone phosphate;	C00118	D-Glyceraldehyde 3-phosphate;	5.3.1.1	triose-phosphate isomerase;	map00010; map00051; map00562; map00710	Glycolysis / Gluconeogenesis; Fructose and mannose metabolism; Inositol phosphate metabolism; Carbon fixation in photosynthetic organisms	ava	ana	cre	naz	cac	csc	cth	bli	tna	cbe	cpf	eco
		x	C00111	Glycerone phosphate;	C01094	D-Fructose 1-phosphate	4.1.2.13	fructose-bisphosphate aldolase;	map00051	Fructose and mannose metabolism	ava	ana	cre	naz	cac	csc	cth	bli	tna	cbe	cpf	eco
		x	C00117	D-Ribose 5-phosphate;	C05382	Sedoheptulose 7-phosphate;	2.2.1.1	transketolase;	map00030; map00710	Pentose phosphate pathway; Carbon fixation in photosynthetic organisms	ava	ana	cre	naz	cac	csc	cth	bli	tna	cbe	cpf	eco
		x	C00522	(R)-Pantoate;	C00966	2-Dehydropantoate	1.1.1.169	2-dehydropantoate 2-reductase;	map00770	Pantothenate and CoA biosynthesis	ava	ana	cre	naz	cac			bli		cbe	cpf	eco
		x	C05761	Tetradecanoyl-[acp];	C05762	3-Oxohexadecanoyl-[acp];	2.3.1.-	<Transferases; Acyltransferases; Transferring groups other than amino-acyl groups>	map00061	Fatty acid biosynthesis	ava	ana	cre	naz	cac			bli	tna	cbe	cpf	eco
		x	C00008	ADP;	C00020	AMP;	2.7.4.3	adenylate kinase;	map00230	Purine metabolism	ava	ana	cre	naz	cac	csc	cth	bli	tna	cbe	cpf	eco
		x	C00111	Glycerone phosphate;	C05378	beta-D-Fructose 1,6-bisphosphate	4.1.2.13	fructose-bisphosphate aldolase;	map00010; map00051	Glycolysis / Gluconeogenesis; Fructose and mannose metabolism	ava	ana	cre	naz	cac	csc	cth	bli	tna	cbe	cpf	eco
		x	C11434	2-C-Methyl-D-erythritol 4-phosphate	C11437	1-Deoxy-D-xylulose 5-phosphate	1.1.1.267	1-deoxy-D-xylulose-5-phosphate reductoisomerase;	map00900	Terpenoid backbone biosynthesis	ava	ana	cre	naz	cac	csc	cth	bli	tna	cbe	cpf	eco
		x	C11434	2-C-Methyl-D-erythritol 4-phosphate	C11435	4-(Cytidine 5'-diphospho)-2-C-methyl-D-erythritol	2.7.7.60	2-C-methyl-D-erythritol 4-phosphate cytidylyltransferase;	map00900	Terpenoid backbone biosynthesis	ava	ana	cre	naz	cac	csc	cth	bli	tna	cbe	cpf	eco
		x	C11435	4-(Cytidine 5'-diphospho)-2-C-methyl-D-erythritol	C11436	2-Phospho-4-(cytidine 5'-diphospho)-2-C-methyl-D-erythritol	2.7.1.148	4-(cytidine 5'-diphospho)-2-C-methyl-D-erythritol kinase;	map00900	Terpenoid backbone biosynthesis	ava	ana	cre	naz	cac	csc	cth	bli	tna	cbe	cpf	eco
		x	C11436	2-Phospho-4-(cytidine 5'-diphospho)-2-C-methyl-D-erythritol	C11453	2-C-Methyl-D-erythritol 2,4-cyclodiphosphate;	4.6.1.12	2-C-methyl-D-erythritol 2,4-cyclodiphosphate synthase;	map00900	Terpenoid backbone biosynthesis	ava	ana	cre	naz	cac	csc	cth	bli	tna	cbe	cpf	eco
		x	C11453	2-C-Methyl-D-erythritol 2,4-cyclodiphosphate;	C11811	1-Hydroxy-2-methyl-2-butenyl 4-diphosphate;	1.17.7.1	(E)-4-hydroxy-3-methylbut-2-enyl-diphosphate synthase;	map00900	Terpenoid backbone biosynthesis	ava	ana	cre	naz	cac	csc	cth	bli	tna	cbe	cpf	eco
		x	C00129	Isopentenyl diphosphate;	C11811	1-Hydroxy-2-methyl-2-butenyl 4-diphosphate;	1.17.1.2	4-hydroxy-3-methylbut-2-enyl diphosphate reductase;	map00900	Terpenoid backbone biosynthesis	ava	ana	cre	naz	cac	csc	cth	bli	tna		cpf	eco
		x	C00129	Isopentenyl diphosphate;	C00235	Dimethylallyl diphosphate;	5.3.3.2	isopentenyl-diphosphate Delta-isomerase;	map00900	Terpenoid backbone biosynthesis	ava	ana	cre	naz				bli		cbe		eco
		x	C00235	Dimethylallyl diphosphate;	C04432	tRNA containing 6-isopentenyladenosine	2.5.1.75	tRNA dimethylallyltransferase;	map00908	Zeatin biosynthesis	ava	ana		naz	cac	csc	cth	bli	tna	cbe	cpf	eco
		x	C04619	(3R)-3-Hydroxydecanoyl-[acyl-carrier protein];	C05753	3-Oxodecanoyl-[acp];	2.3.1.-	<Transferases; Acyltransferases; Transferring groups other than amino-acyl groups>	map00061	Fatty acid biosynthesis	ava	ana	cre	naz	cac			bli	tna	cbe	cpf	eco
		x	C00044	GTP;	C05922	Formamidopyrimidine nucleoside triphosphate	3.5.4.16	GTP cyclohydrolase I;	map00790	Folate biosynthesis	ava	ana	cre	naz	cac		cth	bli		cbe	cpf	eco
		x	C05922	Formamidopyrimidine nucleoside triphosphate	C05923	2,5-Diaminopyrimidine nucleoside triphosphate	3.5.4.16	GTP cyclohydrolase I;	map00790	Folate biosynthesis	ava	ana	cre	naz	cac		cth	bli		cbe	cpf	eco
		x	C05923	2,5-Diaminopyrimidine nucleoside triphosphate	C06148	2,5-Diamino-6-(5'-triphosphoryl-3',4'-trihydroxy-2'-oxopentyl)-	3.5.4.16	GTP cyclohydrolase I;	map00790	Folate biosynthesis	ava	ana	cre	naz	cac		cth	bli		cbe	cpf	eco
		x	C04895	2-Amino-4-hydroxy-6-(erythro-1,2,3-trihydroxypropyl)dihydropteridine	C06148	2,5-Diamino-6-(5'-triphosphoryl-3',4'-trihydroxy-2'-oxopentyl)-	3.5.4.16	GTP cyclohydrolase I;	map00790	Folate biosynthesis	ava	ana	cre	naz	cac		cth	bli		cbe	cpf	eco
		x	C03684	6-Pyruvoyltetrahydropterin;	C04895	2-Amino-4-hydroxy-6-(erythro-1,2,3-trihydroxypropyl)dihydropteridine	4.2.3.12	6-pyruvoyltetrahydropterin synthase;	map00790	Folate biosynthesis	ava	ana		naz	cac	csc	cth	bli	tna	cbe		eco
		x	C00352	D-Glucosamine 6-phosphate;	C05345	beta-D-Fructose 6-phosphate	2.6.1.16	glutamine---fructose-6-phosphate transaminase (isomerizing);	map00520	Amino sugar and nucleotide sugar metabolism	ava	ana	cre	naz	cac	csc	cth	bli	tna	cbe	cpf	eco
		x	C00148	L-Proline;	C03912	(S)-1-Pyrroline-5-carboxylate;	1.5.99.8	proline dehydrogenase;	map00330	Arginine and proline metabolism	ava	ana	cre	naz				bli				eco
		x	C01134	Pantetheine 4'-phosphate;	C04352	(R)-4'-Phosphopantothenoyl-L-cysteine;	4.1.1.36	phosphopantothenoylcysteine decarboxylase;	map00770	Pantothenate and CoA biosynthesis	ava	ana		naz	cac	csc	cth	bli	tna	cbe	cpf	eco
		x	C00882	Dephospho-CoA;	C01134	Pantetheine 4'-phosphate;	2.7.7.3	pantetheine-phosphate adenylyltransferase;	map00770	Pantothenate and CoA biosynthesis	ava	ana		naz	cac	csc	cth	bli	tna	cbe	cpf	eco
		x	C00010	CoA;	C00882	Dephospho-CoA;	2.7.1.24	dephospho-CoA kinase;	map00770	Pantothenate and CoA biosynthesis	ava	ana	cre	naz	cac	csc	cth	bli	tna	cbe	cpf	eco
		x	C00062	L-Arginine;	C03406	N-(L-Arginino)succinate;	4.3.2.1	argininosuccinate lyase;	map00330	Arginine and proline metabolism	ava	ana	cre	naz	cac	csc	cth	bli	tna	cbe	cpf	eco
		x	C00062	L-Arginine;	C00179	Agmatine;	4.1.1.19	arginine decarboxylase;	map00330	Arginine and proline metabolism	ava	ana		naz			cth	bli				eco
		x	C00134	Putrescine;	C00179	Agmatine;	3.5.3.11	agmatinase;	map00330	Arginine and proline metabolism	ava	ana		naz		csc	cth	bli			cpf	eco
		x	C00118	D-Glyceraldehyde 3-phosphate;	C04442	2-Dehydro-3-deoxy-6-phospho-D-gluconate;	4.1.2.14	2-dehydro-3-deoxy-phosphogluconate aldolase;	map00030; map00040	Pentose phosphate pathway; Pentose and glucuronate interconversions	ava	ana		naz	cac	csc		bli	tna	cbe	cpf	eco
		x	C05752	Octanoyl-[acp];	C16236	Protein N6-(octanoyl)lysine	2.3.1.181	lipoyl(octanoyl) transferase;	map00785	Lipoic acid metabolism	ava	ana	cre	naz		csc						eco
		x	C04620	(3R)-3-Hydroxyoctanoyl-[acyl-carrier protein];	C05750	3-Oxooctanoyl-[acp];	1.1.1.100	3-oxoacyl-[acyl-carrier-protein] reductase;	map00061	Fatty acid biosynthesis	ava	ana	cre	naz	cac	csc	cth	bli	tna	cbe	cpf	eco
		x	C02730	2-Succinylbenzoate;	C03160	2-Succinylbenzoyl-CoA;	6.2.1.26	o-succinylbenzoate---CoA ligase;	map00130	Ubiquinone and other terpenoid-quinone biosynthesis	ava	ana		naz				bli				eco
		x	C03160	2-Succinylbenzoyl-CoA;	C15547	1,4-Dihydroxy-2-naphthoyl-CoA	4.1.3.36	1,4-dihydroxy-2-naphthoyl-CoA synthase;	map00130	Ubiquinone and other terpenoid-quinone biosynthesis	ava	ana	cre	naz				bli				eco
		x	C03657	1,4-Dihydroxy-2-naphthoate;	C15547	1,4-Dihydroxy-2-naphthoyl-CoA	3.1.2.-	<Hydrolases; Acting on ester bonds; Thiolester hydrolases>	map00130	Ubiquinone and other terpenoid-quinone biosynthesis	ava	ana	cre	naz				bli				eco
		x	C03657	1,4-Dihydroxy-2-naphthoate;	C05818	2-Demethylmenaquinone	2.5.1.-	<Transferases; Transferring alkyl or aryl groups, other than methyl groups; Transferring alkyl or aryl groups, other than methyl groups>	map00130	Ubiquinone and other terpenoid-quinone biosynthesis	ava	ana	cre	naz	cac	csc	cth	bli	tna	cbe	cpf	eco
		x	C00828	Menaquinone;	C05818	2-Demethylmenaquinone	2.1.1.-	<Transferases; Transferring one-carbon groups; Methyltransferases>	map00130	Ubiquinone and other terpenoid-quinone biosynthesis	ava	ana	cre	naz	cac	csc	cth	bli	tna	cbe	cpf	eco
		x	C03657	1,4-Dihydroxy-2-naphthoate;	C13309	2-Phytyl-1,4-naphthoquinone;	2.5.1.-	<Transferases; Transferring alkyl or aryl groups, other than methyl groups; Transferring alkyl or aryl groups, other than methyl groups>	map00130	Ubiquinone and other terpenoid-quinone biosynthesis	ava	ana	cre	naz	cac	csc	cth	bli	tna	cbe	cpf	eco
		x	C02059	Phylloquinone;	C13309	2-Phytyl-1,4-naphthoquinone;	2.1.1.-	<Transferases; Transferring one-carbon groups; Methyltransferases>	map00130	Ubiquinone and other terpenoid-quinone biosynthesis	ava	ana	cre	naz	cac	csc	cth	bli	tna	cbe	cpf	eco
		x	C16237	Protein N6-(lipoyl)lysine	C16238	Lipoyl-AMP	6.-.-.-	null	map00785	Lipoic acid metabolism	ava	ana		naz		csc	cth			cbe	cpf	eco
		x	C05747	(R)-3-Hydroxyhexanoyl-[acp];	C05748	trans-Hex-2-enoyl-[acp];	4.2.1.-	<Lyases; Carbon-oxygen lyases; Hydro-lyases>	map00061	Fatty acid biosynthesis	ava	ana	cre	naz	cac	csc	cth	bli	tna	cbe	cpf	eco
		x	C00295	Orotate;	C00337	(S)-Dihydroorotate;	1.3.3.1	dihydroorotate oxidase;	map00240	Pyrimidine metabolism	ava	ana		naz	cac	csc	cth	bli	tna	cbe	cpf	eco
		x	C05223	Dodecanoyl-[acyl-carrier protein];	C05759	3-Oxotetradecanoyl-[acp];	2.3.1.-	<Transferases; Acyltransferases; Transferring groups other than amino-acyl groups>	map00061	Fatty acid biosynthesis	ava	ana	cre	naz	cac			bli	tna	cbe	cpf	eco
		x	C04501	N-Acetyl-alpha-D-glucosamine 1-phosphate	C06156	alpha-D-Glucosamine 1-phosphate;	2.3.1.157	glucosamine-1-phosphate N-acetyltransferase	map00520	Amino sugar and nucleotide sugar metabolism	ava	ana		naz	cac	csc	cth	bli	tna	cbe	cpf	eco
		x	C00043	UDP-N-acetyl-D-glucosamine;	C04501	N-Acetyl-alpha-D-glucosamine 1-phosphate	2.7.7.23	UDP-N-acetylglucosamine diphosphorylase;	map00520	Amino sugar and nucleotide sugar metabolism	ava	ana	cre	naz	cac	csc	cth	bli	tna	cbe	cpf	eco
		x	C00043	UDP-N-acetyl-D-glucosamine;	C00645	N-Acetyl-D-mannosamine;	5.1.3.14	UDP-N-acetylglucosamine 2-epimerase;	map00520	Amino sugar and nucleotide sugar metabolism	ava	ana		naz	cac	csc	cth	bli	tna	cbe	cpf	eco
		x	C00043	UDP-N-acetyl-D-glucosamine;	C01170	UDP-N-acetyl-D-mannosamine	5.1.3.14	UDP-N-acetylglucosamine 2-epimerase;	map00520	Amino sugar and nucleotide sugar metabolism	ava	ana		naz	cac	csc	cth	bli	tna	cbe	cpf	eco
		x	C00043	UDP-N-acetyl-D-glucosamine;	C04631	UDP-N-acetyl-3-(1-carboxyvinyl)-D-glucosamine;	2.5.1.7	UDP-N-acetylglucosamine 1-carboxyvinyltransferase;	map00520; map00550	Amino sugar and nucleotide sugar metabolism; Peptidoglycan biosynthesis	ava	ana		naz	cac	csc	cth	bli	tna	cbe	cpf	eco
		x	C01050	UDP-N-acetylmuramate;	C04631	UDP-N-acetyl-3-(1-carboxyvinyl)-D-glucosamine;	1.1.1.158	UDP-N-acetylmuramate dehydrogenase;	map00520; map00550	Amino sugar and nucleotide sugar metabolism; Peptidoglycan biosynthesis	ava	ana		naz	cac	csc	cth	bli	tna	cbe	cpf	eco
		x	C01050	UDP-N-acetylmuramate;	C01212	UDP-N-acetylmuramoyl-L-alanine	6.3.2.8	UDP-N-acetylmuramate---L-alanine ligase;	map00471; map00550	D-Glutamine and D-glutamate metabolism; Peptidoglycan biosynthesis	ava	ana		naz	cac	csc	cth	bli	tna	cbe	cpf	eco
		x	C00692	UDP-N-acetylmuramoyl-L-alanyl-D-glutamate	C01212	UDP-N-acetylmuramoyl-L-alanine	6.3.2.9	UDP-N-acetylmuramoyl-L-alanine---D-glutamate ligase;	map00471; map00550	D-Glutamine and D-glutamate metabolism; Peptidoglycan biosynthesis	ava	ana		naz	cac	csc	cth	bli	tna	cbe	cpf	eco
		x	C00043	UDP-N-acetyl-D-glucosamine;	C04738	UDP-3-O-(3-hydroxytetradecanoyl)-N-acetylglucosamine;	2.3.1.129	acyl-[acyl-carrier-protein]---UDP-N-acetylglucosamine	map00540	Lipopolysaccharide biosynthesis	ava	ana		naz								eco
		x	C04738	UDP-3-O-(3-hydroxytetradecanoyl)-N-acetylglucosamine;	C06022	UDP-3-O-(3-hydroxytetradecanoyl)-D-glucosamine;	3.5.1.-	<Hydrolases; Acting on carbon-nitrogen bonds, other than peptide bonds; In linear amides>	map00540	Lipopolysaccharide biosynthesis	ava	ana		naz	cac		cth	bli	tna	cbe	cpf	eco
		x	C04652	UDP-2,3-bis(3-hydroxytetradecanoyl)glucosamine;	C06022	UDP-3-O-(3-hydroxytetradecanoyl)-D-glucosamine;	2.3.1.-	<Transferases; Acyltransferases; Transferring groups other than amino-acyl groups>	map00540	Lipopolysaccharide biosynthesis	ava	ana	cre	naz	cac			bli	tna	cbe	cpf	eco
		x	C04652	UDP-2,3-bis(3-hydroxytetradecanoyl)glucosamine;	C04932	2,3,2',3'-Tetrakis(3-hydroxytetradecanoyl)-D-glucosaminyl-1,6-beta-	2.4.1.182	lipid-A-disaccharide synthase	map00540	Lipopolysaccharide biosynthesis	ava	ana		naz								eco
		x	C04824	2,3-Bis(3-hydroxytetradecanoyl)-beta-D-glucosaminyl 1-phosphate;	C04932	2,3,2',3'-Tetrakis(3-hydroxytetradecanoyl)-D-glucosaminyl-1,6-beta-	2.4.1.182	lipid-A-disaccharide synthase	map00540	Lipopolysaccharide biosynthesis	ava	ana		naz								eco
		x	C00118	D-Glyceraldehyde 3-phosphate;	C11437	1-Deoxy-D-xylulose 5-phosphate	2.2.1.7	1-deoxy-D-xylulose-5-phosphate synthase;	map00900	Terpenoid backbone biosynthesis	ava	ana	cre	naz	cac	csc	cth	bli	tna	cbe	cpf	eco
		x	C00249	Hexadecanoic acid;	C05764	Hexadecanoyl-[acp];	2.3.1.-	<Transferases; Acyltransferases; Transferring groups other than amino-acyl groups>	map00061; map01040	Fatty acid biosynthesis; Biosynthesis of unsaturated fatty acids	ava	ana	cre	naz	cac			bli	tna	cbe	cpf	eco
		x	C01302	1-(2-Carboxyphenylamino)-1-deoxy-D-ribulose 5-phosphate	C04302	N-(5-Phospho-D-ribosyl)anthranilate;	5.3.1.24	phosphoribosylanthranilate isomerase;	map00400	Phenylalanine, tyrosine and tryptophan biosynthesis	ava	ana	cre	naz	cac	csc	cth	bli	tna	cbe		eco
		x	C01302	1-(2-Carboxyphenylamino)-1-deoxy-D-ribulose 5-phosphate	C03506	Indoleglycerol phosphate;	4.1.1.48	indole-3-glycerol-phosphate synthase;	map00400	Phenylalanine, tyrosine and tryptophan biosynthesis	ava	ana	cre	naz	cac	csc	cth	bli	tna	cbe		eco
		x	C00078	L-Tryptophan;	C03506	Indoleglycerol phosphate;	4.2.1.20	tryptophan synthase;	map00400	Phenylalanine, tyrosine and tryptophan biosynthesis	ava	ana	cre	naz	cac	csc	cth	bli	tna	cbe		eco
		x	C00078	L-Tryptophan;	C00463	Indole;	4.2.1.20	tryptophan synthase;	map00400	Phenylalanine, tyrosine and tryptophan biosynthesis	ava	ana	cre	naz	cac	csc	cth	bli	tna	cbe		eco
		x	C00463	Indole;	C03506	Indoleglycerol phosphate;	4.2.1.20	tryptophan synthase;	map00400	Phenylalanine, tyrosine and tryptophan biosynthesis	ava	ana	cre	naz	cac	csc	cth	bli	tna	cbe		eco
		x	C00065	L-Serine;	C00078	L-Tryptophan;	4.2.1.20	tryptophan synthase;	map00260	Glycine, serine and threonine metabolism	ava	ana	cre	naz	cac	csc	cth	bli	tna	cbe		eco
		x	C00065	L-Serine;	C00979	O-Acetyl-L-serine;	2.3.1.30	serine O-acetyltransferase;	map00270; map00920	Cysteine and methionine metabolism; Sulfur metabolism	ava	ana	cre	naz	cac	csc	cth	bli	tna	cbe	cpf	eco
		x	C00065	L-Serine;	C00143	5,10-Methylenetetrahydrofolate;	2.1.2.1	glycine hydroxymethyltransferase;	map00260; map00680	Glycine, serine and threonine metabolism; Methane metabolism	ava	ana	cre	naz	cac	csc	cth	bli	tna	cbe	cpf	eco
		x	C00143	5,10-Methylenetetrahydrofolate;	C01242	S-Aminomethyldihydrolipoylprotein;	2.1.2.10	aminomethyltransferase;	map00260	Glycine, serine and threonine metabolism	ava	ana	cre	naz				bli	tna			eco
		x	C00097	L-Cysteine;	C00979	O-Acetyl-L-serine;	2.5.1.47	cysteine synthase;	map00270; map00920	Cysteine and methionine metabolism; Sulfur metabolism	ava	ana	cre	naz	cac	csc	cth	bli	tna	cbe	cpf	eco
		x	C00097	L-Cysteine;	C00283	Hydrogen sulfide;	2.5.1.47	cysteine synthase;	map00270; map00920	Cysteine and methionine metabolism; Sulfur metabolism	ava	ana	cre	naz	cac	csc	cth	bli	tna	cbe	cpf	eco
		x	C00097	L-Cysteine;	C00957	Mercaptopyruvate;	2.6.1.1	aspartate transaminase;	map00270	Cysteine and methionine metabolism	ava	ana	cre	naz	cac	csc	cth	bli	tna	cbe	cpf	eco
		x	C00037	Glycine;	C00065	L-Serine;	2.1.2.1	glycine hydroxymethyltransferase;	map00260; map00460; map00680	Glycine, serine and threonine metabolism; Cyanoamino acid metabolism; Methane metabolism	ava	ana	cre	naz	cac	csc	cth	bli	tna	cbe	cpf	eco
		x	C00037	Glycine;	C01419	Cys-Gly;	3.4.11.1	leucyl aminopeptidase;	map00480	Glutathione metabolism	ava	ana	cre	naz				bli		cbe	cpf	eco
		x	C00037	Glycine;	C00051	Glutathione;	6.3.2.3	glutathione synthase;	map00480	Glutathione metabolism	ava	ana	cre	naz								eco
		x	C00097	L-Cysteine;	C01419	Cys-Gly;	3.4.11.1	leucyl aminopeptidase;	map00480	Glutathione metabolism	ava	ana	cre	naz				bli		cbe	cpf	eco
		x	C00037	Glycine;	C01419	Cys-Gly;	3.4.11.2	membrane alanyl aminopeptidase;	map00480	Glutathione metabolism	ava	ana		naz								eco
		x	C00037	Glycine;	C00669	gamma-L-Glutamyl-L-cysteine;	6.3.2.3	glutathione synthase;	map00480	Glutathione metabolism	ava	ana	cre	naz								eco
		x	C00097	L-Cysteine;	C01419	Cys-Gly;	3.4.11.2	membrane alanyl aminopeptidase;	map00480	Glutathione metabolism	ava	ana		naz								eco
		x	C00051	Glutathione;	C05730	Glutathionylspermidine;	3.5.1.-	<Hydrolases; Acting on carbon-nitrogen bonds, other than peptide bonds; In linear amides>	map00480	Glutathione metabolism	ava	ana		naz	cac		cth	bli	tna	cbe	cpf	eco
		x	C00315	Spermidine;	C05730	Glutathionylspermidine;	3.5.1.-	<Hydrolases; Acting on carbon-nitrogen bonds, other than peptide bonds; In linear amides>	map00480	Glutathione metabolism	ava	ana		naz	cac		cth	bli	tna	cbe	cpf	eco
		x	C02090	Trypanothione;	C05730	Glutathionylspermidine;	3.5.1.-	<Hydrolases; Acting on carbon-nitrogen bonds, other than peptide bonds; In linear amides>	map00480	Glutathione metabolism	ava	ana		naz	cac		cth	bli	tna	cbe	cpf	eco
		x	C02090	Trypanothione;	C03170	Trypanothione disulfide;	1.11.1.15	peroxiredoxin;	map00480	Glutathione metabolism	ava	ana	cre	naz	cac		cth	bli	tna	cbe	cpf	eco
		x	C00037	Glycine;	C01242	S-Aminomethyldihydrolipoylprotein;	1.4.4.2	glycine dehydrogenase (decarboxylating);	map00260	Glycine, serine and threonine metabolism	ava	ana	cre	naz				bli	tna			eco
		x	C04652	UDP-2,3-bis(3-hydroxytetradecanoyl)glucosamine;	C04824	2,3-Bis(3-hydroxytetradecanoyl)-beta-D-glucosaminyl 1-phosphate;	3.6.1.-	<Hydrolases; Acting on acid anhydrides; In phosphorus-containing anhydrides>	map00540	Lipopolysaccharide biosynthesis	ava	ana	cre	naz	cac	csc	cth	bli	tna	cbe	cpf	eco
		x	C00075	UTP;	C00105	UMP;	3.6.1.19	nucleoside-triphosphate diphosphatase;	map00240	Pyrimidine metabolism	ava	ana	cre	naz					tna			eco
		x	C00117	D-Ribose 5-phosphate;	C00199	D-Ribulose 5-phosphate	5.3.1.6	ribose-5-phosphate isomerase;	map00030; map00710	Pentose phosphate pathway; Carbon fixation in photosynthetic organisms	ava	ana	cre	naz	cac	csc	cth	bli	tna	cbe	cpf	eco
		x	C00130	IMP;	C00294	Inosine	3.1.3.5	5'-nucleotidase;	map00230	Purine metabolism	ava	ana	cre	naz			cth		tna	cbe		eco
		x	C00295	Orotate;	C01103	Orotidine 5'-phosphate;	2.4.2.10	orotate phosphoribosyltransferase;	map00240	Pyrimidine metabolism	ava	ana	cre	naz	cac	csc		bli	tna	cbe	cpf	eco
		x	C05763	trans-Hexadec-2-enoyl-[acp];	C05764	Hexadecanoyl-[acp];	2.3.1.-	<Transferases; Acyltransferases; Transferring groups other than amino-acyl groups>	map00061	Fatty acid biosynthesis	ava	ana	cre	naz	cac			bli	tna	cbe	cpf	eco
		x	C00385	Xanthine	C01762	Xanthosine	2.4.2.-	<Transferases; Glycosyltransferases; Pentosyltransferases>	map00230	Purine metabolism	ava	ana		naz	cac	csc	cth	bli	tna	cbe		eco
		x	C03838	5'-Phosphoribosylglycinamide;	C04376	5'-Phosphoribosyl-N-formylglycinamide;	2.1.2.2	phosphoribosylglycinamide formyltransferase;	map00230	Purine metabolism	ava	ana		naz	cac	csc	cth	bli	tna	cbe	cpf	eco
		x	C05745	Butyryl-[acp];	C05746	3-Oxohexanoyl-[acp];	2.3.1.-	<Transferases; Acyltransferases; Transferring groups other than amino-acyl groups>	map00061	Fatty acid biosynthesis	ava	ana	cre	naz	cac			bli	tna	cbe	cpf	eco
		x	C05761	Tetradecanoyl-[acp];	C05762	3-Oxohexadecanoyl-[acp];	2.3.1.179	beta-ketoacyl-acyl-carrier-protein synthase II;	map00061	Fatty acid biosynthesis	ava	ana	cre	naz	cac	csc	cth	bli	tna	cbe	cpf	eco
		x	C00024	Acetyl-CoA;	C00033	Acetate;	6.2.1.1	acetate---CoA ligase;	map00010; map00620; map00720	Glycolysis / Gluconeogenesis; Pyruvate metabolism; Reductive carboxylate cycle (CO2 fixation)	ava	ana	cre	naz			cth	bli				eco
		x	C00033	Acetate;	C00227	Acetyl phosphate	2.7.2.1	acetate kinase;	map00430; map00620	Taurine and hypotaurine metabolism; Pyruvate metabolism	ava	ana		naz	cac	csc	cth	bli	tna	cbe	cpf	eco
		x	C02739	1-(5-Phospho-D-ribosyl)-ATP;	C02741	Phosphoribosyl-AMP;	3.6.1.31	phosphoribosyl-ATP diphosphatase;	map00340	Histidine metabolism	ava	ana	cre	naz	cac	csc	cth	bli	tna	cbe		eco
		x	C02741	Phosphoribosyl-AMP;	C04896	5-(5-Phospho-D-ribosylaminoformimino)-1-(5-phosphoribosyl)-	3.5.4.19	phosphoribosyl-AMP cyclohydrolase;	map00340	Histidine metabolism	ava	ana	cre	naz	cac	csc	cth	bli	tna	cbe		eco
		x	C04896	5-(5-Phospho-D-ribosylaminoformimino)-1-(5-phosphoribosyl)-	C04916	N-(5'-Phospho-D-1'-ribulosylformimino)-5-amino-1-(5''-phospho-D-	5.3.1.16	1-(5-phosphoribosyl)-5-[(5-	map00340	Histidine metabolism	ava	ana	cre	naz	cac	csc	cth	bli	tna	cbe		eco
		x	C04618	(3R)-3-Hydroxybutanoyl-[acyl-carrier protein];	C05744	Acetoacetyl-[acp];	1.1.1.100	3-oxoacyl-[acyl-carrier-protein] reductase;	map00061	Fatty acid biosynthesis	ava	ana	cre	naz	cac	csc	cth	bli	tna	cbe	cpf	eco
Subsystem 30	0.01818181818181818										ava	ana		naz
		i	C06503	Hydrogenobyrinate a,c diamide;	C06504	Cob(II)yrinate a,c diamide;	6.6.1.2	cobaltochelatase;	map00860	Porphyrin and chlorophyll metabolism	ava	ana		naz
		x	C06399	Hydrogenobyrinate;	C06503	Hydrogenobyrinate a,c diamide;	6.3.5.9	hydrogenobyrinic acid a,c-diamide synthase (glutamine-hydrolysing);	map00860	Porphyrin and chlorophyll metabolism	ava	ana		naz	cac					cbe
		x	C06399	Hydrogenobyrinate;	C06408	Precorrin 8X;	5.4.1.2	precorrin-8X methylmutase;	map00860	Porphyrin and chlorophyll metabolism	ava	ana		naz	cac					cbe	cpf
		x	C06319	Precorrin 6Y;	C06408	Precorrin 8X;	1.-.-.-	<Oxidoreductases>	map00860	Porphyrin and chlorophyll metabolism	ava	ana	cre	naz	cac	csc		bli		cbe	cpf	eco
		x	C06319	Precorrin 6Y;	C06408	Precorrin 8X;	2.1.1.132	precorrin-6Y C5,15-methyltransferase (decarboxylating);	map00860	Porphyrin and chlorophyll metabolism	ava	ana		naz	cac					cbe	cpf
		x	C05773	Cobyrinate;	C06504	Cob(II)yrinate a,c diamide;	6.3.1.-	<Ligases; Forming carbon-nitrogen bonds; Acid--ammonia (or amine) ligases (amide synthases)>	map00860	Porphyrin and chlorophyll metabolism	ava	ana		naz	cac					cbe
		x	C05773	Cobyrinate;	C11545	Cobalt-precorrin 8	5.4.1.2	precorrin-8X methylmutase;	map00860	Porphyrin and chlorophyll metabolism	ava	ana		naz	cac					cbe	cpf
		x	C11545	Cobalt-precorrin 8	C16244	Cobalt-precorrin 7	1.-.-.-	<Oxidoreductases>	map00860	Porphyrin and chlorophyll metabolism	ava	ana	cre	naz	cac	csc		bli		cbe	cpf	eco
		x	C06319	Precorrin 6Y;	C06320	Precorrin 6X;	1.3.1.54	precorrin-6A reductase;	map00860	Porphyrin and chlorophyll metabolism	ava	ana		naz	cac					cbe	cpf
		x	C11543	Cobalt-dihydro-precorrin 6;	C16244	Cobalt-precorrin 7	2.1.1.132	precorrin-6Y C5,15-methyltransferase (decarboxylating);	map00860	Porphyrin and chlorophyll metabolism	ava	ana		naz	cac					cbe	cpf
		x	C11542	Cobalt-precorrin 6;	C11543	Cobalt-dihydro-precorrin 6;	1.3.1.54	precorrin-6A reductase;	map00860	Porphyrin and chlorophyll metabolism	ava	ana		naz	cac					cbe	cpf
Subsystem 31	0.01818181818181818										ava	ana		naz
		i	C00029	UDP-glucose;	C00089	Sucrose;	2.4.1.13	sucrose synthase;	map00500	Starch and sucrose metabolism	ava	ana		naz
		x	C00029	UDP-glucose;	C00167	UDP-glucuronate;	1.1.1.22	UDP-glucose 6-dehydrogenase;	map00040; map00053; map00500; map00520	Pentose and glucuronate interconversions; Ascorbate and aldarate metabolism; Starch and sucrose metabolism; Amino sugar and nucleotide sugar metabolism	ava	ana	cre	naz			cth	bli		cbe		eco
		x	C00029	UDP-glucose;	C00052	UDP-D-galactose;	5.1.3.2	UDP-glucose 4-epimerase;	map00052; map00520	Galactose metabolism; Amino sugar and nucleotide sugar metabolism	ava	ana	cre	naz	cac	csc	cth	bli			cpf	eco
Subsystem 32	0.01818181818181818										ava	ana		naz
		i	C00118	D-Glyceraldehyde 3-phosphate;	C00236	3-Phospho-D-glyceroyl phosphate;	1.2.1.59	glyceraldehyde-3-phosphate dehydrogenase (NAD(P)+)	map00010; map00710	Glycolysis / Gluconeogenesis; Carbon fixation in photosynthetic organisms	ava	ana		naz
		x	C00118	D-Glyceraldehyde 3-phosphate;	C00354	D-Fructose 1,6-bisphosphate	4.1.2.13	fructose-bisphosphate aldolase;	map00710	Carbon fixation in photosynthetic organisms	ava	ana	cre	naz	cac	csc	cth	bli	tna	cbe	cpf	eco
		x	C00085	D-Fructose 6-phosphate;	C00354	D-Fructose 1,6-bisphosphate	3.1.3.11	fructose-bisphosphatase;	map00710	Carbon fixation in photosynthetic organisms	ava	ana	cre	naz	cac			bli		cbe		eco
		x	C00085	D-Fructose 6-phosphate;	C00279	D-Erythrose 4-phosphate	2.2.1.1	transketolase;	map00710	Carbon fixation in photosynthetic organisms	ava	ana	cre	naz	cac	csc	cth	bli	tna	cbe	cpf	eco
		x	C00279	D-Erythrose 4-phosphate	C00447	Sedoheptulose 1,7-bisphosphate;	4.1.2.13	fructose-bisphosphate aldolase;	map00710	Carbon fixation in photosynthetic organisms	ava	ana	cre	naz	cac	csc	cth	bli	tna	cbe	cpf	eco
		x	C00447	Sedoheptulose 1,7-bisphosphate;	C05382	Sedoheptulose 7-phosphate;	3.1.3.37	sedoheptulose-bisphosphatase;	map00710	Carbon fixation in photosynthetic organisms	ava	ana	cre	naz
		x	C00117	D-Ribose 5-phosphate;	C05382	Sedoheptulose 7-phosphate;	2.2.1.1	transketolase;	map00030; map00710	Pentose phosphate pathway; Carbon fixation in photosynthetic organisms	ava	ana	cre	naz	cac	csc	cth	bli	tna	cbe	cpf	eco
		x	C00117	D-Ribose 5-phosphate;	C00199	D-Ribulose 5-phosphate	5.3.1.6	ribose-5-phosphate isomerase;	map00030; map00710	Pentose phosphate pathway; Carbon fixation in photosynthetic organisms	ava	ana	cre	naz	cac	csc	cth	bli	tna	cbe	cpf	eco
		x	C00199	D-Ribulose 5-phosphate	C01182	D-Ribulose 1,5-bisphosphate	2.7.1.19	phosphoribulokinase;	map00710	Carbon fixation in photosynthetic organisms	ava	ana	cre	naz								eco
		x	C00199	D-Ribulose 5-phosphate	C00231	D-Xylulose 5-phosphate	5.1.3.1	ribulose-phosphate 3-epimerase;	map00030; map00040; map00710	Pentose phosphate pathway; Pentose and glucuronate interconversions; Carbon fixation in photosynthetic organisms	ava	ana	cre	naz	cac	csc	cth	bli	tna	cbe	cpf	eco
		x	C00197	3-Phospho-D-glycerate;	C01182	D-Ribulose 1,5-bisphosphate	4.1.1.39	ribulose-bisphosphate carboxylase;	map00630; map00710	Glyoxylate and dicarboxylate metabolism; Carbon fixation in photosynthetic organisms	ava	ana	cre	naz
		x	C00011	CO2;	C00197	3-Phospho-D-glycerate;	4.1.1.39	ribulose-bisphosphate carboxylase;	map00630; map00710	Glyoxylate and dicarboxylate metabolism; Carbon fixation in photosynthetic organisms	ava	ana	cre	naz
		x	C00011	CO2;	C00036	Oxaloacetate;	4.1.1.31	phosphoenolpyruvate carboxylase;	map00710; map00720	Carbon fixation in photosynthetic organisms; Reductive carboxylate cycle (CO2 fixation)	ava	ana	cre	naz							cpf	eco
		x	C00036	Oxaloacetate;	C00049	L-Aspartate;	2.6.1.1	aspartate transaminase;	map00250; map00710	Alanine, aspartate and glutamate metabolism; Carbon fixation in photosynthetic organisms	ava	ana	cre	naz	cac	csc	cth	bli	tna	cbe	cpf	eco
		x	C00036	Oxaloacetate;	C00074	Phosphoenolpyruvate;	4.1.1.31	phosphoenolpyruvate carboxylase;	map00620; map00710; map00720	Pyruvate metabolism; Carbon fixation in photosynthetic organisms; Reductive carboxylate cycle (CO2 fixation)	ava	ana	cre	naz							cpf	eco
		x	C00197	3-Phospho-D-glycerate;	C01182	D-Ribulose 1,5-bisphosphate	4.1.1.39	ribulose-bisphosphate carboxylase;	map00630; map00710	Glyoxylate and dicarboxylate metabolism; Carbon fixation in photosynthetic organisms	ava	ana	cre	naz
		x	C00988	2-Phosphoglycolate;	C01182	D-Ribulose 1,5-bisphosphate	4.1.1.39	ribulose-bisphosphate carboxylase;	map00630	Glyoxylate and dicarboxylate metabolism	ava	ana	cre	naz
		x	C00160	Glycolate;	C00988	2-Phosphoglycolate;	3.1.3.18	phosphoglycolate phosphatase;	map00630	Glyoxylate and dicarboxylate metabolism	ava	ana		naz	cac		cth			cbe		eco
		x	C00197	3-Phospho-D-glycerate;	C00236	3-Phospho-D-glyceroyl phosphate;	2.7.2.3	phosphoglycerate kinase;	map00010; map00710	Glycolysis / Gluconeogenesis; Carbon fixation in photosynthetic organisms	ava	ana	cre	naz	cac	csc	cth	bli	tna	cbe	cpf	eco
Subsystem 33	0.01818181818181818										ava	ana	cre
		i	C02139	Chlorophyllide;	C02880	Protochlorophyllide	1.3.1.33	protochlorophyllide reductase;	map00860	Porphyrin and chlorophyll metabolism	ava	ana	cre
		x	C02880	Protochlorophyllide	C11831	Divinylprotochlorophyllide;	1.-.-.-	<Oxidoreductases>	map00860	Porphyrin and chlorophyll metabolism	ava	ana	cre	naz	cac	csc		bli		cbe	cpf	eco
		x	C04536	Magnesium protoporphyrin monomethyl ester;	C11831	Divinylprotochlorophyllide;	1.14.13.81	magnesium-protoporphyrin IX monomethyl ester (oxidative) cyclase;	map00860	Porphyrin and chlorophyll metabolism	ava	ana	cre
		x	C02139	Chlorophyllide;	C02880	Protochlorophyllide	1.18.-.-	<Oxidoreductases; Acting on iron-sulfur proteins as donors>	map00860	Porphyrin and chlorophyll metabolism	ava	ana	cre	naz
		x	C03516	Magnesium protoporphyrin;	C04536	Magnesium protoporphyrin monomethyl ester;	2.1.1.11	magnesium protoporphyrin IX methyltransferase	map00860	Porphyrin and chlorophyll metabolism	ava	ana	cre	naz
		x	C02191	Protoporphyrin;	C03516	Magnesium protoporphyrin;	6.6.1.1	magnesium chelatase;	map00860	Porphyrin and chlorophyll metabolism	ava	ana	cre	naz
		x	C00032	Heme;	C02191	Protoporphyrin;	4.99.1.1	ferrochelatase;	map00860	Porphyrin and chlorophyll metabolism	ava	ana	cre	naz				bli				eco
		x	C02139	Chlorophyllide;	C05306	Chlorophyll a	2.5.1.62	chlorophyll synthase	map00860	Porphyrin and chlorophyll metabolism	ava	ana	cre	naz
Subsystem 34	0.01818181818181818										ava	ana	cre
		i	C00036	Oxaloacetate;	C00149	(S)-Malate;	1.1.1.37	malate dehydrogenase;	map00020; map00620; map00630; map00710; map00720	Citrate cycle (TCA cycle); Pyruvate metabolism; Glyoxylate and dicarboxylate metabolism; Carbon fixation in photosynthetic organisms; Reductive carboxylate cycle (CO2 fixation)	ava	ana	cre					bli				eco
		x	C00011	CO2;	C00036	Oxaloacetate;	4.1.1.31	phosphoenolpyruvate carboxylase;	map00710; map00720	Carbon fixation in photosynthetic organisms; Reductive carboxylate cycle (CO2 fixation)	ava	ana	cre	naz							cpf	eco
		x	C00011	CO2;	C00197	3-Phospho-D-glycerate;	4.1.1.39	ribulose-bisphosphate carboxylase;	map00630; map00710	Glyoxylate and dicarboxylate metabolism; Carbon fixation in photosynthetic organisms	ava	ana	cre	naz
		x	C00036	Oxaloacetate;	C00049	L-Aspartate;	2.6.1.1	aspartate transaminase;	map00250; map00710	Alanine, aspartate and glutamate metabolism; Carbon fixation in photosynthetic organisms	ava	ana	cre	naz	cac	csc	cth	bli	tna	cbe	cpf	eco
		x	C00197	3-Phospho-D-glycerate;	C01182	D-Ribulose 1,5-bisphosphate	4.1.1.39	ribulose-bisphosphate carboxylase;	map00630; map00710	Glyoxylate and dicarboxylate metabolism; Carbon fixation in photosynthetic organisms	ava	ana	cre	naz
		x	C00199	D-Ribulose 5-phosphate	C01182	D-Ribulose 1,5-bisphosphate	2.7.1.19	phosphoribulokinase;	map00710	Carbon fixation in photosynthetic organisms	ava	ana	cre	naz								eco
		x	C00199	D-Ribulose 5-phosphate	C00231	D-Xylulose 5-phosphate	5.1.3.1	ribulose-phosphate 3-epimerase;	map00030; map00040; map00710	Pentose phosphate pathway; Pentose and glucuronate interconversions; Carbon fixation in photosynthetic organisms	ava	ana	cre	naz	cac	csc	cth	bli	tna	cbe	cpf	eco
		x	C00117	D-Ribose 5-phosphate;	C00199	D-Ribulose 5-phosphate	5.3.1.6	ribose-5-phosphate isomerase;	map00030; map00710	Pentose phosphate pathway; Carbon fixation in photosynthetic organisms	ava	ana	cre	naz	cac	csc	cth	bli	tna	cbe	cpf	eco
		x	C00117	D-Ribose 5-phosphate;	C05382	Sedoheptulose 7-phosphate;	2.2.1.1	transketolase;	map00030; map00710	Pentose phosphate pathway; Carbon fixation in photosynthetic organisms	ava	ana	cre	naz	cac	csc	cth	bli	tna	cbe	cpf	eco
		x	C00447	Sedoheptulose 1,7-bisphosphate;	C05382	Sedoheptulose 7-phosphate;	3.1.3.37	sedoheptulose-bisphosphatase;	map00710	Carbon fixation in photosynthetic organisms	ava	ana	cre	naz
		x	C00036	Oxaloacetate;	C00074	Phosphoenolpyruvate;	4.1.1.31	phosphoenolpyruvate carboxylase;	map00620; map00710; map00720	Pyruvate metabolism; Carbon fixation in photosynthetic organisms; Reductive carboxylate cycle (CO2 fixation)	ava	ana	cre	naz							cpf	eco
		x	C00279	D-Erythrose 4-phosphate	C00447	Sedoheptulose 1,7-bisphosphate;	4.1.2.13	fructose-bisphosphate aldolase;	map00710	Carbon fixation in photosynthetic organisms	ava	ana	cre	naz	cac	csc	cth	bli	tna	cbe	cpf	eco
		x	C00085	D-Fructose 6-phosphate;	C00279	D-Erythrose 4-phosphate	2.2.1.1	transketolase;	map00710	Carbon fixation in photosynthetic organisms	ava	ana	cre	naz	cac	csc	cth	bli	tna	cbe	cpf	eco
		x	C00085	D-Fructose 6-phosphate;	C00354	D-Fructose 1,6-bisphosphate	3.1.3.11	fructose-bisphosphatase;	map00710	Carbon fixation in photosynthetic organisms	ava	ana	cre	naz	cac			bli		cbe		eco
		x	C00118	D-Glyceraldehyde 3-phosphate;	C00354	D-Fructose 1,6-bisphosphate	4.1.2.13	fructose-bisphosphate aldolase;	map00710	Carbon fixation in photosynthetic organisms	ava	ana	cre	naz	cac	csc	cth	bli	tna	cbe	cpf	eco
		x	C00197	3-Phospho-D-glycerate;	C01182	D-Ribulose 1,5-bisphosphate	4.1.1.39	ribulose-bisphosphate carboxylase;	map00630; map00710	Glyoxylate and dicarboxylate metabolism; Carbon fixation in photosynthetic organisms	ava	ana	cre	naz
		x	C00988	2-Phosphoglycolate;	C01182	D-Ribulose 1,5-bisphosphate	4.1.1.39	ribulose-bisphosphate carboxylase;	map00630	Glyoxylate and dicarboxylate metabolism	ava	ana	cre	naz
		x	C00197	3-Phospho-D-glycerate;	C00236	3-Phospho-D-glyceroyl phosphate;	2.7.2.3	phosphoglycerate kinase;	map00010; map00710	Glycolysis / Gluconeogenesis; Carbon fixation in photosynthetic organisms	ava	ana	cre	naz	cac	csc	cth	bli	tna	cbe	cpf	eco
Subsystem 35	0.030303030303030304										ava	ana	cre	naz				bli				eco
		i	C03160	2-Succinylbenzoyl-CoA;	C15547	1,4-Dihydroxy-2-naphthoyl-CoA	4.1.3.36	1,4-dihydroxy-2-naphthoyl-CoA synthase;	map00130	Ubiquinone and other terpenoid-quinone biosynthesis	ava	ana	cre	naz				bli				eco
		x	C03657	1,4-Dihydroxy-2-naphthoate;	C15547	1,4-Dihydroxy-2-naphthoyl-CoA	3.1.2.-	<Hydrolases; Acting on ester bonds; Thiolester hydrolases>	map00130	Ubiquinone and other terpenoid-quinone biosynthesis	ava	ana	cre	naz				bli				eco
		x	C03657	1,4-Dihydroxy-2-naphthoate;	C13309	2-Phytyl-1,4-naphthoquinone;	2.5.1.-	<Transferases; Transferring alkyl or aryl groups, other than methyl groups; Transferring alkyl or aryl groups, other than methyl groups>	map00130	Ubiquinone and other terpenoid-quinone biosynthesis	ava	ana	cre	naz	cac	csc	cth	bli	tna	cbe	cpf	eco
		x	C02059	Phylloquinone;	C13309	2-Phytyl-1,4-naphthoquinone;	2.1.1.-	<Transferases; Transferring one-carbon groups; Methyltransferases>	map00130	Ubiquinone and other terpenoid-quinone biosynthesis	ava	ana	cre	naz	cac	csc	cth	bli	tna	cbe	cpf	eco
		x	C03657	1,4-Dihydroxy-2-naphthoate;	C05818	2-Demethylmenaquinone	2.5.1.-	<Transferases; Transferring alkyl or aryl groups, other than methyl groups; Transferring alkyl or aryl groups, other than methyl groups>	map00130	Ubiquinone and other terpenoid-quinone biosynthesis	ava	ana	cre	naz	cac	csc	cth	bli	tna	cbe	cpf	eco
		x	C00828	Menaquinone;	C05818	2-Demethylmenaquinone	2.1.1.-	<Transferases; Transferring one-carbon groups; Methyltransferases>	map00130	Ubiquinone and other terpenoid-quinone biosynthesis	ava	ana	cre	naz	cac	csc	cth	bli	tna	cbe	cpf	eco
Subsystem 36	0.030303030303030304										ava	ana	cre	naz				bli				eco
		i	C04281	L-1-Pyrroline-3-hydroxy-5-carboxylate;	C05947	L-erythro-4-Hydroxyglutamate	1.5.1.12	1-pyrroline-5-carboxylate dehydrogenase;	map00330	Arginine and proline metabolism	ava	ana	cre	naz				bli				eco
		x	C05946	D-4-Hydroxy-2-oxoglutarate	C05947	L-erythro-4-Hydroxyglutamate	2.6.1.1	aspartate transaminase;	map00330	Arginine and proline metabolism	ava	ana	cre	naz	cac	csc	cth	bli	tna	cbe	cpf	eco
Subsystem 37	0.030303030303030304										ava	ana	cre	naz				bli				eco
		i	C16317	(+)-7-Isojasmonic acid	C16339	(+)-7-Isojasmonic acid CoA	3.1.2.-	<Hydrolases; Acting on ester bonds; Thiolester hydrolases>	map00592	alpha-Linolenic acid metabolism	ava	ana	cre	naz				bli				eco
Subsystem 38	0.06666666666666667										ava	ana		naz						cbe
		i	C00641	1,2-Diacyl-sn-glycerol;	C04046	3-D-Glucosyl-1,2-diacylglycerol;	2.4.1.157	1,2-diacylglycerol 3-glucosyltransferase;	map00561	Glycerolipid metabolism	ava	ana		naz				bli		cbe
		s	C00416	Phosphatidate;	C00681	1-Acyl-sn-glycerol 3-phosphate;	2.3.1.51	1-acylglycerol-3-phosphate O-acyltransferase;	map00561; map00564	Glycerolipid metabolism; Glycerophospholipid metabolism	ava	ana		naz	cac	csc	cth		tna	cbe	cpf	eco
		x	C00416	Phosphatidate;	C00641	1,2-Diacyl-sn-glycerol;	2.7.1.107	diacylglycerol kinase;	map00561; map00564	Glycerolipid metabolism; Glycerophospholipid metabolism	ava	ana		naz	cac	csc			tna	cbe	cpf	eco
		x	C00641	1,2-Diacyl-sn-glycerol;	C13508	Sulfoquinovosyldiacylglycerol;	2.4.1.-	<Transferases; Glycosyltransferases; Hexosyltransferases>	map00561	Glycerolipid metabolism	ava	ana	cre	naz	cac	csc	cth	bli		cbe	cpf	eco
		x	C00269	CDP-diacylglycerol;	C00416	Phosphatidate;	2.7.7.41	phosphatidate cytidylyltransferase;	map00564	Glycerophospholipid metabolism	ava	ana	cre	naz	cac	csc	cth	bli	tna	cbe	cpf	eco
		x	C00093	sn-Glycerol 3-phosphate;	C00681	1-Acyl-sn-glycerol 3-phosphate;	2.3.1.15	glycerol-3-phosphate O-acyltransferase;	map00561; map00564	Glycerolipid metabolism; Glycerophospholipid metabolism	ava	ana	cre	naz	cac	csc	cth	bli	tna	cbe	cpf	eco
		x	C04046	3-D-Glucosyl-1,2-diacylglycerol;	C06040	Diglucosyl-diacylglycerol;	2.4.1.-	<Transferases; Glycosyltransferases; Hexosyltransferases>	map00561	Glycerolipid metabolism	ava	ana	cre	naz	cac	csc	cth	bli		cbe	cpf	eco
		x	C00269	CDP-diacylglycerol;	C03892	Phosphatidylglycerophosphate;	2.7.8.5	CDP-diacylglycerol---glycerol-3-phosphate 3-phosphatidyltransferase;	map00564	Glycerophospholipid metabolism	ava	ana	cre	naz	cac	csc	cth	bli	tna	cbe	cpf	eco
Subsystem 39	0.06666666666666667										ava	ana		naz								eco
		i	C00003	NAD+;	C00006	NADP+;	1.6.1.2	NAD(P)+ transhydrogenase (AB-specific);	map00760	Nicotinate and nicotinamide metabolism	ava	ana		naz								eco
		x	C00003	NAD+;	C00006	NADP+;	2.7.1.23	NAD+ kinase;	map00760	Nicotinate and nicotinamide metabolism	ava	ana	cre	naz	cac	csc	cth	bli	tna	cbe	cpf	eco
Subsystem 40	0.06666666666666667										ava	ana		naz								eco
		i	C00250	Pyridoxal	C00314	Pyridoxine;	1.4.3.5	pyridoxal 5'-phosphate synthase;	map00750	Vitamin B6 metabolism	ava	ana		naz								eco
		x	C00250	Pyridoxal	C00534	Pyridoxamine;	1.4.3.5	pyridoxal 5'-phosphate synthase;	map00750	Vitamin B6 metabolism	ava	ana		naz								eco
Subsystem 41	0.06666666666666667										ava	ana		naz								eco
		i	C00018	Pyridoxal phosphate;	C00627	Pyridoxine phosphate;	1.4.3.5	pyridoxal 5'-phosphate synthase;	map00750	Vitamin B6 metabolism	ava	ana		naz								eco
		x	C00627	Pyridoxine phosphate;	C11638	3-Amino-2-oxopropyl phosphate;	2.6.99.2	pyridoxine 5'-phosphate synthase;	map00750	Vitamin B6 metabolism	ava	ana		naz								eco
		x	C00627	Pyridoxine phosphate;	C11437	1-Deoxy-D-xylulose 5-phosphate	2.6.99.2	pyridoxine 5'-phosphate synthase;	map00750	Vitamin B6 metabolism	ava	ana		naz								eco
		x	C00018	Pyridoxal phosphate;	C00647	Pyridoxamine phosphate;	1.4.3.5	pyridoxal 5'-phosphate synthase;	map00750	Vitamin B6 metabolism	ava	ana		naz								eco
Subsystem 42	0.06666666666666667										ava	ana	cre									eco
		i	C01672	Cadaverine;	C12455	5-Aminopentanal	1.4.3.21	primary-amine oxidase;	map00960	Tropane, piperidine and pyridine alkaloid biosynthesis	ava	ana	cre									eco
Subsystem 43	0.06666666666666667										ava	ana		naz			cth
		i	C00103	D-Glucose 1-phosphate;	C00842	dTDP-glucose;	2.7.7.33	glucose-1-phosphate cytidylyltransferase;	map00521; map00523	Streptomycin biosynthesis; Polyketide sugar unit biosynthesis	ava	ana		naz			cth
		x	C00103	D-Glucose 1-phosphate;	C00501	CDP-glucose;	2.7.7.33	glucose-1-phosphate cytidylyltransferase;	map00500; map00520	Starch and sucrose metabolism; Amino sugar and nucleotide sugar metabolism	ava	ana		naz			cth
		x	C00842	dTDP-glucose;	C11907	4,6-Dideoxy-4-oxo-dTDP-D-glucose;	4.2.1.46	dTDP-glucose 4,6-dehydratase;	map00521; map00523; map01055	Streptomycin biosynthesis; Polyketide sugar unit biosynthesis; Biosynthesis of vancomycin group antibiotics	ava	ana	cre	naz	cac		cth		tna	cbe	cpf	eco
		x	C00688	dTDP-4-dehydro-6-deoxy-L-mannose;	C11907	4,6-Dideoxy-4-oxo-dTDP-D-glucose;	5.1.3.13	dTDP-4-dehydrorhamnose 3,5-epimerase;	map00521; map00523	Streptomycin biosynthesis; Polyketide sugar unit biosynthesis	ava	ana		naz	cac		cth		tna	cbe	cpf	eco
		x	C00103	D-Glucose 1-phosphate;	C00498	ADP-glucose;	2.7.7.27	glucose-1-phosphate adenylyltransferase;	map00500; map00520	Starch and sucrose metabolism; Amino sugar and nucleotide sugar metabolism	ava	ana	cre	naz	cac	csc	cth	bli	tna	cbe		eco
		x	C00498	ADP-glucose;	C00718	Amylose;	2.4.1.21	starch synthase;	map00500	Starch and sucrose metabolism	ava	ana	cre	naz	cac	csc	cth	bli	tna	cbe		eco
		x	C00369	Starch	C00718	Amylose;	2.4.1.18	1,4-alpha-glucan branching enzyme;	map00500	Starch and sucrose metabolism	ava	ana	cre	naz		csc	cth	bli		cbe	cpf	eco
Subsystem 44	0.06666666666666667										ava	ana	cre									eco
		i	C04706	cis-2-Chloro-4-carboxymethylenebut-2-en-1,4-olide;	C06329	2-Chloromaleylacetate	3.1.1.45	carboxymethylenebutenolidase;	map00627	1,4-Dichlorobenzene degradation	ava	ana	cre									eco
Subsystem 45	0.06666666666666667										ava	ana	cre									eco
		i	C02723	N-Methylputrescine	C06178	1-Methylpyrrolinium	1.4.3.21	primary-amine oxidase;	map00960	Tropane, piperidine and pyridine alkaloid biosynthesis	ava	ana	cre									eco
Subsystem 46	0.06666666666666667										ava	ana	cre									eco
		i	C02222	2-Maleylacetate;	C16476	4-Fluoromuconolactone	3.1.1.45	carboxymethylenebutenolidase;	map00364	Fluorobenzoate degradation	ava	ana	cre									eco
Subsystem 47	0.06666666666666667										ava	ana	cre									eco
		i	C12834	2,5-Dichloro-carboxymethylenebut-2-en-4-olide	C12835	2,5-Dichloro-4-oxohex-2-enedioate	3.1.1.45	carboxymethylenebutenolidase;	map00361	gamma-Hexachlorocyclohexane degradation	ava	ana	cre									eco
Subsystem 48	0.06666666666666667										ava	ana	cre									eco
		i	C03758	Dopamine;	C04043	3,4-Dihydroxyphenylacetaldehyde;	1.4.3.21	primary-amine oxidase;	map00350; map00950	Tyrosine metabolism; Isoquinoline alkaloid biosynthesis	ava	ana	cre									eco
Subsystem 49	0.0707070707070707										ava	ana	cre	naz			cth	bli				eco
		i	C00029	UDP-glucose;	C00167	UDP-glucuronate;	1.1.1.22	UDP-glucose 6-dehydrogenase;	map00040; map00053; map00500; map00520	Pentose and glucuronate interconversions; Ascorbate and aldarate metabolism; Starch and sucrose metabolism; Amino sugar and nucleotide sugar metabolism	ava	ana	cre	naz			cth	bli		cbe		eco
		s	C00029	UDP-glucose;	C00052	UDP-D-galactose;	5.1.3.2	UDP-glucose 4-epimerase;	map00052; map00520	Galactose metabolism; Amino sugar and nucleotide sugar metabolism	ava	ana	cre	naz	cac	csc	cth	bli			cpf	eco
Subsystem 50	0.0707070707070707										ava	ana	cre	naz				bli	tna			eco
		i	C00101	Tetrahydrofolate;	C00143	5,10-Methylenetetrahydrofolate;	2.1.2.10	aminomethyltransferase;	map00260; map00670	Glycine, serine and threonine metabolism; One carbon pool by folate	ava	ana	cre	naz				bli	tna			eco
		x	C00101	Tetrahydrofolate;	C00143	5,10-Methylenetetrahydrofolate;	2.1.2.1	glycine hydroxymethyltransferase;	map00260; map00670	Glycine, serine and threonine metabolism; One carbon pool by folate	ava	ana	cre	naz	cac	csc	cth	bli	tna	cbe	cpf	eco
		x	C00101	Tetrahydrofolate;	C00234	10-Formyltetrahydrofolate;	2.1.2.3	phosphoribosylaminoimidazolecarboxamide formyltransferase;	map00670	One carbon pool by folate	ava	ana	cre	naz	cac	csc	cth	bli	tna	cbe	cpf	eco
Subsystem 51	0.0707070707070707										ava	ana	cre	naz			cth	bli				eco
		i	C00100	Propanoyl-CoA;	C00163	Propanoate;	6.2.1.1	acetate---CoA ligase;	map00640	Propanoate metabolism	ava	ana	cre	naz			cth	bli				eco
Subsystem 52	0.0707070707070707										ava	ana	cre	naz				bli		cbe		eco
		i	C05807	2-Polyprenylphenol	C05848	4-Hydroxy-3-polyprenylbenzoate	4.1.1.-	<Lyases; Carbon-carbon lyases; Carboxy-lyases>	map00130	Ubiquinone and other terpenoid-quinone biosynthesis	ava	ana	cre	naz				bli		cbe		eco
		x	C00156	4-Hydroxybenzoate;	C05848	4-Hydroxy-3-polyprenylbenzoate	2.5.1.-	<Transferases; Transferring alkyl or aryl groups, other than methyl groups; Transferring alkyl or aryl groups, other than methyl groups>	map00130	Ubiquinone and other terpenoid-quinone biosynthesis	ava	ana	cre	naz	cac	csc	cth	bli	tna	cbe	cpf	eco
Subsystem 53	0.0707070707070707										ava	ana	cre	naz				bli		cbe		eco
		i	C03453	(Z)-5-Oxohex-2-enedioate;	C03589	4-Hydroxy-2-oxopentanoate;	4.1.1.-	<Lyases; Carbon-carbon lyases; Carboxy-lyases>	map00362; map00628	Benzoate degradation via hydroxylation; Fluorene degradation	ava	ana	cre	naz				bli		cbe		eco
Subsystem 54	0.0707070707070707										ava	ana	cre	naz				bli	tna			eco
		i	C00137	myo-Inositol;	C03546	myo-Inositol 4-phosphate;	3.1.3.25	inositol-phosphate phosphatase;	map00562	Inositol phosphate metabolism	ava	ana	cre	naz				bli	tna			eco
		x	C00137	myo-Inositol;	C04006	1D-myo-Inositol 3-phosphate;	3.1.3.25	inositol-phosphate phosphatase;	map00521; map00562	Streptomycin biosynthesis; Inositol phosphate metabolism	ava	ana	cre	naz				bli	tna			eco
Subsystem 55	0.0707070707070707										ava	ana	cre	naz				bli		cbe		eco
		i	C02350	(S)(+)-Allantoin;	C12248	5-Hydroxy-2-oxo-4-ureido-2,5-dihydro-1H-imidazole-5-carboxylate	4.1.1.-	<Lyases; Carbon-carbon lyases; Carboxy-lyases>	map00230	Purine metabolism	ava	ana	cre	naz				bli		cbe		eco
Subsystem 56	0.09090909090909091										ava	ana
		i	C00051	Glutathione;	C01419	Cys-Gly;	2.3.2.2	gamma-glutamyltransferase;	map00480	Glutathione metabolism	ava	ana						bli				eco
		s	C00037	Glycine;	C05519	L-Allothreonine;	4.1.2.5	threonine aldolase;	map00260	Glycine, serine and threonine metabolism	ava	ana			cac				tna	cbe		eco
		s	C00147	Adenine;	C00212	Adenosine	3.2.2.1	purine nucleosidase;	map00230	Purine metabolism	ava	ana						bli			cpf
		x	C00020	AMP;	C00147	Adenine;	2.4.2.7	adenine phosphoribosyltransferase;	map00230	Purine metabolism	ava	ana	cre	naz	cac	csc	cth	bli	tna	cbe	cpf	eco
		x	C00020	AMP;	C03794	N6-(1,2-Dicarboxyethyl)-AMP;	4.3.2.2	adenylosuccinate lyase;	map00230	Purine metabolism	ava	ana		naz	cac	csc	cth	bli	tna	cbe	cpf	eco
		x	C00020	AMP;	C00212	Adenosine	3.1.3.5	5'-nucleotidase;	map00230	Purine metabolism	ava	ana	cre	naz			cth		tna	cbe		eco
		x	C00037	Glycine;	C01419	Cys-Gly;	3.4.11.2	membrane alanyl aminopeptidase;	map00480	Glutathione metabolism	ava	ana		naz								eco
		x	C00037	Glycine;	C00065	L-Serine;	2.1.2.1	glycine hydroxymethyltransferase;	map00260; map00460; map00680	Glycine, serine and threonine metabolism; Cyanoamino acid metabolism; Methane metabolism	ava	ana	cre	naz	cac	csc	cth	bli	tna	cbe	cpf	eco
		x	C00065	L-Serine;	C00979	O-Acetyl-L-serine;	2.3.1.30	serine O-acetyltransferase;	map00270; map00920	Cysteine and methionine metabolism; Sulfur metabolism	ava	ana	cre	naz	cac	csc	cth	bli	tna	cbe	cpf	eco
		x	C00065	L-Serine;	C00143	5,10-Methylenetetrahydrofolate;	2.1.2.1	glycine hydroxymethyltransferase;	map00260; map00680	Glycine, serine and threonine metabolism; Methane metabolism	ava	ana	cre	naz	cac	csc	cth	bli	tna	cbe	cpf	eco
		x	C00143	5,10-Methylenetetrahydrofolate;	C01242	S-Aminomethyldihydrolipoylprotein;	2.1.2.10	aminomethyltransferase;	map00260	Glycine, serine and threonine metabolism	ava	ana	cre	naz				bli	tna			eco
		x	C00097	L-Cysteine;	C00979	O-Acetyl-L-serine;	2.5.1.47	cysteine synthase;	map00270; map00920	Cysteine and methionine metabolism; Sulfur metabolism	ava	ana	cre	naz	cac	csc	cth	bli	tna	cbe	cpf	eco
		x	C00097	L-Cysteine;	C00957	Mercaptopyruvate;	2.6.1.1	aspartate transaminase;	map00270	Cysteine and methionine metabolism	ava	ana	cre	naz	cac	csc	cth	bli	tna	cbe	cpf	eco
		x	C00130	IMP;	C03794	N6-(1,2-Dicarboxyethyl)-AMP;	6.3.4.4	adenylosuccinate synthase;	map00230	Purine metabolism	ava	ana	cre	naz	cac	csc	cth	bli	tna	cbe	cpf	eco
		x	C00130	IMP;	C00655	Xanthosine 5'-phosphate;	1.1.1.205	IMP dehydrogenase;	map00230	Purine metabolism	ava	ana	cre	naz	cac	csc	cth	bli	tna	cbe	cpf	eco
		x	C00130	IMP;	C04734	1-(5'-Phosphoribosyl)-5-formamido-4-imidazolecarboxamide;	2.1.2.3	phosphoribosylaminoimidazolecarboxamide formyltransferase;	map00230	Purine metabolism	ava	ana	cre	naz	cac	csc	cth	bli	tna	cbe	cpf	eco
		x	C04677	1-(5'-Phosphoribosyl)-5-amino-4-imidazolecarboxamide;	C04734	1-(5'-Phosphoribosyl)-5-formamido-4-imidazolecarboxamide;	6.3.4.-	<Ligases; Forming carbon-nitrogen bonds; Other carbon--nitrogen ligases>	map00230	Purine metabolism	ava	ana		naz	cac	csc	cth	bli	tna	cbe	cpf	eco
		x	C04677	1-(5'-Phosphoribosyl)-5-amino-4-imidazolecarboxamide;	C04823	1-(5'-Phosphoribosyl)-5-amino-4-(N-succinocarboxamide)-imidazole;	4.3.2.2	adenylosuccinate lyase;	map00230	Purine metabolism	ava	ana		naz	cac	csc	cth	bli	tna	cbe	cpf	eco
		x	C04677	1-(5'-Phosphoribosyl)-5-amino-4-imidazolecarboxamide;	C04734	1-(5'-Phosphoribosyl)-5-formamido-4-imidazolecarboxamide;	2.1.2.3	phosphoribosylaminoimidazolecarboxamide formyltransferase;	map00230	Purine metabolism	ava	ana	cre	naz	cac	csc	cth	bli	tna	cbe	cpf	eco
		x	C00655	Xanthosine 5'-phosphate;	C01762	Xanthosine	3.1.3.5	5'-nucleotidase;	map00230	Purine metabolism	ava	ana	cre	naz			cth		tna	cbe		eco
		x	C00212	Adenosine	C00294	Inosine	3.5.4.4	adenosine deaminase;	map00230	Purine metabolism	ava	ana	cre	naz	cac						cpf	eco
		x	C00130	IMP;	C04734	1-(5'-Phosphoribosyl)-5-formamido-4-imidazolecarboxamide;	3.5.4.10	IMP cyclohydrolase;	map00230	Purine metabolism	ava	ana	cre	naz	cac	csc	cth	bli	tna	cbe	cpf	eco
		x	C00037	Glycine;	C01419	Cys-Gly;	3.4.11.1	leucyl aminopeptidase;	map00480	Glutathione metabolism	ava	ana	cre	naz				bli		cbe	cpf	eco
		x	C00144	GMP;	C00655	Xanthosine 5'-phosphate;	6.3.5.2	GMP synthase (glutamine-hydrolysing);	map00230	Purine metabolism	ava	ana	cre	naz	cac	csc	cth	bli	tna	cbe	cpf	eco
		x	C00144	GMP;	C00387	Guanosine	3.1.3.5	5'-nucleotidase;	map00230	Purine metabolism	ava	ana	cre	naz			cth		tna	cbe		eco
		x	C00035	GDP;	C00144	GMP;	2.7.4.8	guanylate kinase;	map00230	Purine metabolism	ava	ana	cre	naz	cac	csc	cth	bli	tna	cbe	cpf	eco
		x	C00035	GDP;	C00361	dGDP;	1.17.4.1	ribonucleoside-diphosphate reductase;	map00230	Purine metabolism	ava	ana	cre		cac		cth	bli	tna	cbe	cpf	eco
		x	C00286	dGTP;	C00361	dGDP;	2.7.4.6	nucleoside-diphosphate kinase;	map00230	Purine metabolism	ava	ana	cre	naz			cth	bli		cbe	cpf	eco
		x	C00035	GDP;	C00044	GTP;	2.7.4.6	nucleoside-diphosphate kinase;	map00230	Purine metabolism	ava	ana	cre	naz			cth	bli		cbe	cpf	eco
		x	C00044	GTP;	C01304	2,5-Diamino-6-(5'-phosphoribosylamino)-4-pyrimidineone	3.5.4.25	GTP cyclohydrolase II;	map00740	Riboflavin metabolism	ava	ana	cre	naz	cac	csc	cth	bli	tna	cbe	cpf	eco
		x	C00044	GTP;	C00046	RNA;	2.7.7.6	DNA-directed RNA polymerase;	map00230	Purine metabolism	ava	ana	cre	naz	cac	csc	cth	bli	tna	cbe	cpf	eco
		x	C00002	ATP;	C00046	RNA;	2.7.7.6	DNA-directed RNA polymerase;	map00230	Purine metabolism	ava	ana	cre	naz	cac	csc	cth	bli	tna	cbe	cpf	eco
		x	C00046	RNA;	C00063	CTP;	2.7.7.6	DNA-directed RNA polymerase;	map00240	Pyrimidine metabolism	ava	ana	cre	naz	cac	csc	cth	bli	tna	cbe	cpf	eco
		x	C00063	CTP;	C00075	UTP;	6.3.4.2	CTP synthase;	map00240	Pyrimidine metabolism	ava	ana	cre	naz	cac	csc	cth	bli	tna	cbe	cpf	eco
		x	C00063	CTP;	C00112	CDP;	2.7.4.6	nucleoside-diphosphate kinase;	map00240	Pyrimidine metabolism	ava	ana	cre	naz			cth	bli		cbe	cpf	eco
		x	C00055	CMP;	C00112	CDP;	2.7.4.14	cytidylate kinase;	map00240	Pyrimidine metabolism	ava	ana	cre	naz	cac	csc	cth	bli	tna	cbe	cpf	eco
		x	C00039	DNA;	C00286	dGTP;	2.7.7.7	DNA-directed DNA polymerase;	map00230	Purine metabolism	ava	ana	cre	naz	cac	csc	cth	bli	tna	cbe	cpf	eco
		x	C00015	UDP;	C00075	UTP;	2.7.4.6	nucleoside-diphosphate kinase;	map00240	Pyrimidine metabolism	ava	ana	cre	naz			cth	bli		cbe	cpf	eco
		x	C00015	UDP;	C00105	UMP;	2.7.4.14	cytidylate kinase;	map00240	Pyrimidine metabolism	ava	ana	cre	naz	cac	csc	cth	bli	tna	cbe	cpf	eco
		x	C00105	UMP;	C01103	Orotidine 5'-phosphate;	4.1.1.23	orotidine-5'-phosphate decarboxylase;	map00240	Pyrimidine metabolism	ava	ana	cre	naz	cac	csc	cth	bli	tna	cbe	cpf	eco
		x	C00105	UMP;	C00106	Uracil	2.4.2.9	uracil phosphoribosyltransferase;	map00240	Pyrimidine metabolism	ava	ana	cre	naz	cac	csc	cth	bli	tna	cbe	cpf	eco
		x	C00119	5-Phospho-alpha-D-ribose 1-diphosphate;	C01103	Orotidine 5'-phosphate;	2.4.2.10	orotate phosphoribosyltransferase;	map00240	Pyrimidine metabolism	ava	ana	cre	naz	cac	csc		bli	tna	cbe	cpf	eco
		x	C00119	5-Phospho-alpha-D-ribose 1-diphosphate;	C03090	5-Phosphoribosylamine;	2.4.2.14	amidophosphoribosyltransferase;	map00230	Purine metabolism	ava	ana	cre	naz	cac	csc	cth	bli	tna	cbe	cpf	eco
		x	C03090	5-Phosphoribosylamine;	C03838	5'-Phosphoribosylglycinamide;	6.3.4.13	phosphoribosylamine---glycine ligase;	map00230	Purine metabolism	ava	ana	cre	naz	cac	csc	cth	bli	tna	cbe	cpf	eco
		x	C00119	5-Phospho-alpha-D-ribose 1-diphosphate;	C02739	1-(5-Phospho-D-ribosyl)-ATP;	2.4.2.17	ATP phosphoribosyltransferase;	map00340	Histidine metabolism	ava	ana		naz	cac	csc	cth	bli	tna	cbe		eco
		x	C00039	DNA;	C00131	dATP;	2.7.7.7	DNA-directed DNA polymerase;	map00230	Purine metabolism	ava	ana	cre	naz	cac	csc	cth	bli	tna	cbe	cpf	eco
		x	C00131	dATP;	C00206	dADP;	2.7.1.40	pyruvate kinase;	map00230	Purine metabolism	ava	ana	cre	naz	cac	csc		bli	tna	cbe	cpf	eco
		x	C00206	dADP;	C00360	dAMP;	2.7.4.3	adenylate kinase;	map00230	Purine metabolism	ava	ana	cre	naz	cac	csc	cth	bli	tna	cbe	cpf	eco
		x	C00360	dAMP;	C00559	Deoxyadenosine;	3.1.3.5	5'-nucleotidase;	map00230	Purine metabolism	ava	ana	cre	naz			cth		tna	cbe		eco
		x	C00361	dGDP;	C00362	dGMP;	2.7.4.8	guanylate kinase;	map00230	Purine metabolism	ava	ana	cre	naz	cac	csc	cth	bli	tna	cbe	cpf	eco
		x	C00286	dGTP;	C00361	dGDP;	2.7.1.40	pyruvate kinase;	map00230	Purine metabolism	ava	ana	cre	naz	cac	csc		bli	tna	cbe	cpf	eco
		x	C00330	Deoxyguanosine;	C00362	dGMP;	3.1.3.5	5'-nucleotidase;	map00230	Purine metabolism	ava	ana	cre	naz			cth		tna	cbe		eco
		x	C00131	dATP;	C00206	dADP;	2.7.4.6	nucleoside-diphosphate kinase;	map00230	Purine metabolism	ava	ana	cre	naz			cth	bli		cbe	cpf	eco
		x	C01268	5-Amino-6-(5'-phosphoribosylamino)uracil;	C01304	2,5-Diamino-6-(5'-phosphoribosylamino)-4-pyrimidineone	3.5.4.26	diaminohydroxyphosphoribosylaminopyrimidine deaminase	map00740	Riboflavin metabolism	ava	ana	cre	naz	cac	csc	cth	bli	tna	cbe	cpf	eco
		x	C00046	RNA;	C00075	UTP;	2.7.7.6	DNA-directed RNA polymerase;	map00240	Pyrimidine metabolism	ava	ana	cre	naz	cac	csc	cth	bli	tna	cbe	cpf	eco
		x	C00144	GMP;	C00242	Guanine;	2.4.2.7	adenine phosphoribosyltransferase;	map00230	Purine metabolism	ava	ana	cre	naz	cac	csc	cth	bli	tna	cbe	cpf	eco
		x	C00106	Uracil	C00380	Cytosine	3.5.4.1	cytosine deaminase;	map00240	Pyrimidine metabolism	ava	ana									cpf	eco
		x	C00039	DNA;	C00458	dCTP;	2.7.7.7	DNA-directed DNA polymerase;	map00240	Pyrimidine metabolism	ava	ana	cre	naz	cac	csc	cth	bli	tna	cbe	cpf	eco
		x	C00458	dCTP;	C00460	dUTP;	3.5.4.13	dCTP deaminase;	map00240	Pyrimidine metabolism	ava	ana			cac		cth			cbe		eco
		x	C00365	dUMP;	C00460	dUTP;	3.6.1.19	nucleoside-triphosphate diphosphatase;	map00240	Pyrimidine metabolism	ava	ana	cre	naz					tna			eco
		x	C00460	dUTP;	C01346	dUDP;	2.7.4.6	nucleoside-diphosphate kinase;	map00240	Pyrimidine metabolism	ava	ana	cre	naz			cth	bli		cbe	cpf	eco
		x	C00002	ATP;	C00008	ADP;	2.7.4.6	nucleoside-diphosphate kinase;	map00230	Purine metabolism	ava	ana	cre	naz			cth	bli		cbe	cpf	eco
		x	C00002	ATP;	C00008	ADP;	2.7.1.40	pyruvate kinase;	map00230	Purine metabolism	ava	ana	cre	naz	cac	csc		bli	tna	cbe	cpf	eco
		x	C00065	L-Serine;	C00078	L-Tryptophan;	4.2.1.20	tryptophan synthase;	map00260	Glycine, serine and threonine metabolism	ava	ana	cre	naz	cac	csc	cth	bli	tna	cbe		eco
		x	C00078	L-Tryptophan;	C03506	Indoleglycerol phosphate;	4.2.1.20	tryptophan synthase;	map00400	Phenylalanine, tyrosine and tryptophan biosynthesis	ava	ana	cre	naz	cac	csc	cth	bli	tna	cbe		eco
		x	C00463	Indole;	C03506	Indoleglycerol phosphate;	4.2.1.20	tryptophan synthase;	map00400	Phenylalanine, tyrosine and tryptophan biosynthesis	ava	ana	cre	naz	cac	csc	cth	bli	tna	cbe		eco
		x	C00078	L-Tryptophan;	C00463	Indole;	4.2.1.20	tryptophan synthase;	map00400	Phenylalanine, tyrosine and tryptophan biosynthesis	ava	ana	cre	naz	cac	csc	cth	bli	tna	cbe		eco
		x	C00008	ADP;	C00020	AMP;	2.7.4.3	adenylate kinase;	map00230	Purine metabolism	ava	ana	cre	naz	cac	csc	cth	bli	tna	cbe	cpf	eco
		x	C00112	CDP;	C00705	dCDP;	1.17.4.1	ribonucleoside-diphosphate reductase;	map00240	Pyrimidine metabolism	ava	ana	cre		cac		cth	bli	tna	cbe	cpf	eco
		x	C00044	GTP;	C05922	Formamidopyrimidine nucleoside triphosphate	3.5.4.16	GTP cyclohydrolase I;	map00790	Folate biosynthesis	ava	ana	cre	naz	cac		cth	bli		cbe	cpf	eco
		x	C05922	Formamidopyrimidine nucleoside triphosphate	C05923	2,5-Diaminopyrimidine nucleoside triphosphate	3.5.4.16	GTP cyclohydrolase I;	map00790	Folate biosynthesis	ava	ana	cre	naz	cac		cth	bli		cbe	cpf	eco
		x	C05923	2,5-Diaminopyrimidine nucleoside triphosphate	C06148	2,5-Diamino-6-(5'-triphosphoryl-3',4'-trihydroxy-2'-oxopentyl)-	3.5.4.16	GTP cyclohydrolase I;	map00790	Folate biosynthesis	ava	ana	cre	naz	cac		cth	bli		cbe	cpf	eco
		x	C00037	Glycine;	C00669	gamma-L-Glutamyl-L-cysteine;	6.3.2.3	glutathione synthase;	map00480	Glutathione metabolism	ava	ana	cre	naz								eco
		x	C00097	L-Cysteine;	C01419	Cys-Gly;	3.4.11.2	membrane alanyl aminopeptidase;	map00480	Glutathione metabolism	ava	ana		naz								eco
		x	C00117	D-Ribose 5-phosphate;	C00119	5-Phospho-alpha-D-ribose 1-diphosphate;	2.7.6.1	ribose-phosphate diphosphokinase;	map00030; map00230	Pentose phosphate pathway; Purine metabolism	ava	ana	cre	naz	cac	csc	cth	bli	tna	cbe	cpf	eco
		x	C00117	D-Ribose 5-phosphate;	C00118	D-Glyceraldehyde 3-phosphate;	2.2.1.1	transketolase;	map00030; map00710	Pentose phosphate pathway; Carbon fixation in photosynthetic organisms	ava	ana	cre	naz	cac	csc	cth	bli	tna	cbe	cpf	eco
		x	C00118	D-Glyceraldehyde 3-phosphate;	C00231	D-Xylulose 5-phosphate	2.2.1.1	transketolase;	map00030; map00710	Pentose phosphate pathway; Carbon fixation in photosynthetic organisms	ava	ana	cre	naz	cac	csc	cth	bli	tna	cbe	cpf	eco
		x	C00199	D-Ribulose 5-phosphate	C00231	D-Xylulose 5-phosphate	5.1.3.1	ribulose-phosphate 3-epimerase;	map00030; map00040; map00710	Pentose phosphate pathway; Pentose and glucuronate interconversions; Carbon fixation in photosynthetic organisms	ava	ana	cre	naz	cac	csc	cth	bli	tna	cbe	cpf	eco
		x	C00118	D-Glyceraldehyde 3-phosphate;	C05345	beta-D-Fructose 6-phosphate	2.2.1.2	transaldolase;	map00030	Pentose phosphate pathway	ava	ana	cre	naz	cac	csc		bli	tna	cbe	cpf	eco
		x	C00668	alpha-D-Glucose 6-phosphate	C05345	beta-D-Fructose 6-phosphate	5.3.1.9	glucose-6-phosphate isomerase;	map00010; map00030; map00500; map00520	Glycolysis / Gluconeogenesis; Pentose phosphate pathway; Starch and sucrose metabolism; Amino sugar and nucleotide sugar metabolism	ava	ana	cre	naz	cac	csc	cth	bli	tna	cbe	cpf	eco
		x	C00267	alpha-D-Glucose	C00668	alpha-D-Glucose 6-phosphate	2.7.1.2	glucokinase;	map00010; map00052; map00500; map00520	Glycolysis / Gluconeogenesis; Galactose metabolism; Starch and sucrose metabolism; Amino sugar and nucleotide sugar metabolism	ava	ana		naz	cac	csc	cth	bli	tna	cbe	cpf	eco
		x	C00208	Maltose;	C00267	alpha-D-Glucose	2.4.1.25	4-alpha-glucanotransferase;	map00500	Starch and sucrose metabolism	ava	ana	cre	naz						cbe	cpf	eco
		x	C00231	D-Xylulose 5-phosphate	C05345	beta-D-Fructose 6-phosphate	2.2.1.1	transketolase;	map00030	Pentose phosphate pathway	ava	ana	cre	naz	cac	csc	cth	bli	tna	cbe	cpf	eco
		x	C00118	D-Glyceraldehyde 3-phosphate;	C00236	3-Phospho-D-glyceroyl phosphate;	1.2.1.12	glyceraldehyde-3-phosphate dehydrogenase (phosphorylating);	map00010	Glycolysis / Gluconeogenesis	ava	ana	cre		cac	csc	cth	bli	tna	cbe	cpf	eco
		x	C05345	beta-D-Fructose 6-phosphate	C05378	beta-D-Fructose 1,6-bisphosphate	2.7.1.11	6-phosphofructokinase;	map00010; map00030; map00051	Glycolysis / Gluconeogenesis; Pentose phosphate pathway; Fructose and mannose metabolism	ava	ana	cre		cac	csc	cth	bli	tna	cbe	cpf	eco
		x	C00267	alpha-D-Glucose	C00668	alpha-D-Glucose 6-phosphate	2.7.1.63	polyphosphate---glucose phosphotransferase;	map00010; map00520	Glycolysis / Gluconeogenesis; Amino sugar and nucleotide sugar metabolism	ava	ana		naz
		x	C00231	D-Xylulose 5-phosphate	C05382	Sedoheptulose 7-phosphate;	2.2.1.1	transketolase;	map00030; map00710	Pentose phosphate pathway; Carbon fixation in photosynthetic organisms	ava	ana	cre	naz	cac	csc	cth	bli	tna	cbe	cpf	eco
		x	C00279	D-Erythrose 4-phosphate	C05382	Sedoheptulose 7-phosphate;	2.2.1.2	transaldolase;	map00030	Pentose phosphate pathway	ava	ana	cre	naz	cac	csc		bli	tna	cbe	cpf	eco
		x	C00267	alpha-D-Glucose	C00721	Dextrin	3.2.1.3	glucan 1,4-alpha-glucosidase;	map00500	Starch and sucrose metabolism	ava	ana
		x	C00118	D-Glyceraldehyde 3-phosphate;	C00279	D-Erythrose 4-phosphate	2.2.1.1	transketolase;	map00030; map00710	Pentose phosphate pathway; Carbon fixation in photosynthetic organisms	ava	ana	cre	naz	cac	csc	cth	bli	tna	cbe	cpf	eco
		x	C00668	alpha-D-Glucose 6-phosphate	C01172	beta-D-Glucose 6-phosphate	5.3.1.9	glucose-6-phosphate isomerase;	map00010; map00030; map00500	Glycolysis / Gluconeogenesis; Pentose phosphate pathway; Starch and sucrose metabolism	ava	ana	cre	naz	cac	csc	cth	bli	tna	cbe	cpf	eco
		x	C00037	Glycine;	C00051	Glutathione;	6.3.2.3	glutathione synthase;	map00480	Glutathione metabolism	ava	ana	cre	naz								eco
		x	C01268	5-Amino-6-(5'-phosphoribosylamino)uracil;	C04454	5-Amino-6-(5'-phosphoribitylamino)uracil;	1.1.1.193	5-amino-6-(5-phosphoribosylamino)uracil reductase;	map00740	Riboflavin metabolism	ava	ana	cre	naz	cac	csc	cth	bli	tna	cbe	cpf	eco
		x	C00365	dUMP;	C01346	dUDP;	2.7.4.9	dTMP kinase;	map00240	Pyrimidine metabolism	ava	ana	cre	naz		csc	cth	bli	tna	cbe		eco
		x	C00279	D-Erythrose 4-phosphate	C04691	2-Dehydro-3-deoxy-D-arabino-heptonate 7-phosphate;	2.5.1.54	3-deoxy-7-phosphoheptulonate synthase;	map00400	Phenylalanine, tyrosine and tryptophan biosynthesis	ava	ana	cre	naz	cac	csc	cth	bli	tna	cbe	cpf	eco
		x	C00944	3-Dehydroquinate;	C04691	2-Dehydro-3-deoxy-D-arabino-heptonate 7-phosphate;	4.2.3.4	3-dehydroquinate synthase;	map00400	Phenylalanine, tyrosine and tryptophan biosynthesis	ava	ana	cre	naz	cac	csc	cth	bli	tna	cbe	cpf	eco
		x	C00118	D-Glyceraldehyde 3-phosphate;	C00279	D-Erythrose 4-phosphate	2.2.1.2	transaldolase;	map00030	Pentose phosphate pathway	ava	ana	cre	naz	cac	csc		bli	tna	cbe	cpf	eco
		x	C00199	D-Ribulose 5-phosphate	C00345	6-Phospho-D-gluconate	1.1.1.44	phosphogluconate dehydrogenase (decarboxylating);	map00030	Pentose phosphate pathway	ava	ana	cre	naz				bli	tna	cbe		eco
		x	C00257	D-Gluconic acid;	C00345	6-Phospho-D-gluconate	2.7.1.12	gluconokinase;	map00030	Pentose phosphate pathway	ava	ana	cre	naz				bli	tna			eco
		x	C00097	L-Cysteine;	C01419	Cys-Gly;	3.4.11.1	leucyl aminopeptidase;	map00480	Glutathione metabolism	ava	ana	cre	naz				bli		cbe	cpf	eco
		x	C00037	Glycine;	C00188	L-Threonine;	4.1.2.5	threonine aldolase;	map00260	Glycine, serine and threonine metabolism	ava	ana			cac				tna	cbe		eco
		x	C00109	2-Oxobutanoate;	C00188	L-Threonine;	4.3.1.19	threonine ammonia-lyase;	map00260; map00290	Glycine, serine and threonine metabolism; Valine, leucine and isoleucine biosynthesis	ava	ana	cre	naz				bli	tna	cbe	cpf	eco
		x	C00109	2-Oxobutanoate;	C06006	(S)-2-Aceto-2-hydroxybutanoate;	2.2.1.6	acetolactate synthase;	map00290	Valine, leucine and isoleucine biosynthesis	ava	ana	cre	naz	cac	csc	cth	bli	tna	cbe		eco
		x	C05125	2-(alpha-Hydroxyethyl)thiamine diphosphate;	C06006	(S)-2-Aceto-2-hydroxybutanoate;	2.2.1.6	acetolactate synthase;	map00290	Valine, leucine and isoleucine biosynthesis	ava	ana	cre	naz	cac	csc	cth	bli	tna	cbe		eco
		x	C06006	(S)-2-Aceto-2-hydroxybutanoate;	C06007	(R)-2,3-Dihydroxy-3-methylpentanoate;	1.1.1.86	ketol-acid reductoisomerase;	map00290	Valine, leucine and isoleucine biosynthesis	ava	ana	cre	naz	cac	csc	cth	bli	tna	cbe		eco
		x	C00671	(S)-3-Methyl-2-oxopentanoic acid;	C06007	(R)-2,3-Dihydroxy-3-methylpentanoate;	4.2.1.9	dihydroxy-acid dehydratase;	map00290	Valine, leucine and isoleucine biosynthesis	ava	ana	cre	naz	cac	csc	cth	bli	tna	cbe		eco
		x	C00022	Pyruvate;	C05125	2-(alpha-Hydroxyethyl)thiamine diphosphate;	1.2.4.1	pyruvate dehydrogenase (acetyl-transferring);	map00010; map00020; map00290; map00620; map00650	Glycolysis / Gluconeogenesis; Citrate cycle (TCA cycle); Valine, leucine and isoleucine biosynthesis; Pyruvate metabolism; Butanoate metabolism	ava	ana	cre	naz				bli				eco
		x	C00022	Pyruvate;	C00204	2-Dehydro-3-deoxy-D-gluconate;	4.2.1.-	<Lyases; Carbon-oxygen lyases; Hydro-lyases>	map00030; map00040	Pentose phosphate pathway; Pentose and glucuronate interconversions	ava	ana	cre	naz	cac	csc	cth	bli	tna	cbe	cpf	eco
		x	C00022	Pyruvate;	C00024	Acetyl-CoA;	2.3.1.12	dihydrolipoyllysine-residue acetyltransferase;	map00010; map00020; map00620	Glycolysis / Gluconeogenesis; Citrate cycle (TCA cycle); Pyruvate metabolism	ava	ana	cre	naz		csc		bli				eco
		x	C00024	Acetyl-CoA;	C03939	Acetyl-[acyl-carrier protein]	2.3.1.-	<Transferases; Acyltransferases; Transferring groups other than amino-acyl groups>	map00061	Fatty acid biosynthesis	ava	ana	cre	naz	cac			bli	tna	cbe	cpf	eco
		x	C03939	Acetyl-[acyl-carrier protein]	C05744	Acetoacetyl-[acp];	2.3.1.-	<Transferases; Acyltransferases; Transferring groups other than amino-acyl groups>	map00061	Fatty acid biosynthesis	ava	ana	cre	naz	cac			bli	tna	cbe	cpf	eco
		x	C00024	Acetyl-CoA;	C03939	Acetyl-[acyl-carrier protein]	2.3.1.180	beta-ketoacyl-acyl-carrier-protein synthase III;	map00061	Fatty acid biosynthesis	ava	ana	cre	naz	cac	csc	cth	bli		cbe	cpf	eco
		x	C00024	Acetyl-CoA;	C00083	Malonyl-CoA;	6.4.1.2	acetyl-CoA carboxylase;	map00061; map00253; map00620; map00640	Fatty acid biosynthesis; Tetracycline biosynthesis; Pyruvate metabolism; Propanoate metabolism	ava	ana	cre	naz	cac			bli		cbe	cpf	eco
		x	C01209	Malonyl-[acyl-carrier protein]	C05744	Acetoacetyl-[acp];	2.3.1.-	<Transferases; Acyltransferases; Transferring groups other than amino-acyl groups>	map00061	Fatty acid biosynthesis	ava	ana	cre	naz	cac			bli	tna	cbe	cpf	eco
		x	C01209	Malonyl-[acyl-carrier protein]	C05750	3-Oxooctanoyl-[acp];	2.3.1.-	<Transferases; Acyltransferases; Transferring groups other than amino-acyl groups>	map00061	Fatty acid biosynthesis	ava	ana	cre	naz	cac			bli	tna	cbe	cpf	eco
		x	C01209	Malonyl-[acyl-carrier protein]	C05762	3-Oxohexadecanoyl-[acp];	2.3.1.179	beta-ketoacyl-acyl-carrier-protein synthase II;	map00061	Fatty acid biosynthesis	ava	ana	cre	naz	cac	csc	cth	bli	tna	cbe	cpf	eco
		x	C04633	(3R)-3-Hydroxypalmitoyl-[acyl-carrier protein];	C05762	3-Oxohexadecanoyl-[acp];	2.3.1.-	<Transferases; Acyltransferases; Transferring groups other than amino-acyl groups>	map00061	Fatty acid biosynthesis	ava	ana	cre	naz	cac			bli	tna	cbe	cpf	eco
		x	C04633	(3R)-3-Hydroxypalmitoyl-[acyl-carrier protein];	C05763	trans-Hexadec-2-enoyl-[acp];	4.2.1.-	<Lyases; Carbon-oxygen lyases; Hydro-lyases>	map00061	Fatty acid biosynthesis	ava	ana	cre	naz	cac	csc	cth	bli	tna	cbe	cpf	eco
		x	C01209	Malonyl-[acyl-carrier protein]	C05753	3-Oxodecanoyl-[acp];	2.3.1.-	<Transferases; Acyltransferases; Transferring groups other than amino-acyl groups>	map00061	Fatty acid biosynthesis	ava	ana	cre	naz	cac			bli	tna	cbe	cpf	eco
		x	C04620	(3R)-3-Hydroxyoctanoyl-[acyl-carrier protein];	C05750	3-Oxooctanoyl-[acp];	2.3.1.-	<Transferases; Acyltransferases; Transferring groups other than amino-acyl groups>	map00061	Fatty acid biosynthesis	ava	ana	cre	naz	cac			bli	tna	cbe	cpf	eco
		x	C01209	Malonyl-[acyl-carrier protein]	C05759	3-Oxotetradecanoyl-[acp];	2.3.1.179	beta-ketoacyl-acyl-carrier-protein synthase II;	map00061	Fatty acid biosynthesis	ava	ana	cre	naz	cac	csc	cth	bli	tna	cbe	cpf	eco
		x	C01209	Malonyl-[acyl-carrier protein]	C05759	3-Oxotetradecanoyl-[acp];	2.3.1.-	<Transferases; Acyltransferases; Transferring groups other than amino-acyl groups>	map00061	Fatty acid biosynthesis	ava	ana	cre	naz	cac			bli	tna	cbe	cpf	eco
		x	C03939	Acetyl-[acyl-carrier protein]	C05744	Acetoacetyl-[acp];	2.3.1.179	beta-ketoacyl-acyl-carrier-protein synthase II;	map00061	Fatty acid biosynthesis	ava	ana	cre	naz	cac	csc	cth	bli	tna	cbe	cpf	eco
		x	C03939	Acetyl-[acyl-carrier protein]	C05744	Acetoacetyl-[acp];	2.3.1.180	beta-ketoacyl-acyl-carrier-protein synthase III;	map00061	Fatty acid biosynthesis	ava	ana	cre	naz	cac	csc	cth	bli		cbe	cpf	eco
		x	C05763	trans-Hexadec-2-enoyl-[acp];	C05764	Hexadecanoyl-[acp];	1.3.1.9	enoyl-[acyl-carrier-protein] reductase (NADH);	map00061	Fatty acid biosynthesis	ava	ana	cre	naz			cth	bli				eco
		x	C04633	(3R)-3-Hydroxypalmitoyl-[acyl-carrier protein];	C05763	trans-Hexadec-2-enoyl-[acp];	2.3.1.-	<Transferases; Acyltransferases; Transferring groups other than amino-acyl groups>	map00061	Fatty acid biosynthesis	ava	ana	cre	naz	cac			bli	tna	cbe	cpf	eco
		x	C01209	Malonyl-[acyl-carrier protein]	C05746	3-Oxohexanoyl-[acp];	2.3.1.-	<Transferases; Acyltransferases; Transferring groups other than amino-acyl groups>	map00061	Fatty acid biosynthesis	ava	ana	cre	naz	cac			bli	tna	cbe	cpf	eco
		x	C01209	Malonyl-[acyl-carrier protein]	C05746	3-Oxohexanoyl-[acp];	2.3.1.179	beta-ketoacyl-acyl-carrier-protein synthase II;	map00061	Fatty acid biosynthesis	ava	ana	cre	naz	cac	csc	cth	bli	tna	cbe	cpf	eco
		x	C04620	(3R)-3-Hydroxyoctanoyl-[acyl-carrier protein];	C05751	trans-Oct-2-enoyl-[acp];	4.2.1.-	<Lyases; Carbon-oxygen lyases; Hydro-lyases>	map00061	Fatty acid biosynthesis	ava	ana	cre	naz	cac	csc	cth	bli	tna	cbe	cpf	eco
		x	C00024	Acetyl-CoA;	C01251	(R)-2-Hydroxybutane-1,2,4-tricarboxylate;	2.3.3.14	homocitrate synthase;	map00300; map00620	Lysine biosynthesis; Pyruvate metabolism	ava	ana		naz	cac					cbe
		x	C01302	1-(2-Carboxyphenylamino)-1-deoxy-D-ribulose 5-phosphate	C03506	Indoleglycerol phosphate;	4.1.1.48	indole-3-glycerol-phosphate synthase;	map00400	Phenylalanine, tyrosine and tryptophan biosynthesis	ava	ana	cre	naz	cac	csc	cth	bli	tna	cbe		eco
		x	C00458	dCTP;	C00705	dCDP;	2.7.4.6	nucleoside-diphosphate kinase;	map00240	Pyrimidine metabolism	ava	ana	cre	naz			cth	bli		cbe	cpf	eco
		x	C04751	1-(5-Phospho-D-ribosyl)-5-amino-4-imidazolecarboxylate;	C04823	1-(5'-Phosphoribosyl)-5-amino-4-(N-succinocarboxamide)-imidazole;	6.3.2.6	phosphoribosylaminoimidazolesuccinocarboxamide synthase;	map00230	Purine metabolism	ava	ana	cre	naz	cac	csc	cth	bli	tna	cbe	cpf	eco
		x	C01209	Malonyl-[acyl-carrier protein]	C05756	3-Oxododecanoyl-[acp];	2.3.1.-	<Transferases; Acyltransferases; Transferring groups other than amino-acyl groups>	map00061	Fatty acid biosynthesis	ava	ana	cre	naz	cac			bli	tna	cbe	cpf	eco
		x	C05756	3-Oxododecanoyl-[acp];	C05757	(R)-3-Hydroxydodecanoyl-[acp];	2.3.1.-	<Transferases; Acyltransferases; Transferring groups other than amino-acyl groups>	map00061	Fatty acid biosynthesis	ava	ana	cre	naz	cac			bli	tna	cbe	cpf	eco
		x	C05757	(R)-3-Hydroxydodecanoyl-[acp];	C05758	trans-Dodec-2-enoyl-[acp];	2.3.1.-	<Transferases; Acyltransferases; Transferring groups other than amino-acyl groups>	map00061	Fatty acid biosynthesis	ava	ana	cre	naz	cac			bli	tna	cbe	cpf	eco
		x	C05757	(R)-3-Hydroxydodecanoyl-[acp];	C05758	trans-Dodec-2-enoyl-[acp];	4.2.1.-	<Lyases; Carbon-oxygen lyases; Hydro-lyases>	map00061	Fatty acid biosynthesis	ava	ana	cre	naz	cac	csc	cth	bli	tna	cbe	cpf	eco
		x	C05755	Decanoyl-[acp];	C05756	3-Oxododecanoyl-[acp];	2.3.1.-	<Transferases; Acyltransferases; Transferring groups other than amino-acyl groups>	map00061	Fatty acid biosynthesis	ava	ana	cre	naz	cac			bli	tna	cbe	cpf	eco
		x	C01209	Malonyl-[acyl-carrier protein]	C05750	3-Oxooctanoyl-[acp];	2.3.1.179	beta-ketoacyl-acyl-carrier-protein synthase II;	map00061	Fatty acid biosynthesis	ava	ana	cre	naz	cac	csc	cth	bli	tna	cbe	cpf	eco
		x	C05125	2-(alpha-Hydroxyethyl)thiamine diphosphate;	C06010	(S)-2-Acetolactate;	2.2.1.6	acetolactate synthase;	map00290	Valine, leucine and isoleucine biosynthesis	ava	ana	cre	naz	cac	csc	cth	bli	tna	cbe		eco
		x	C04272	(R)-2,3-Dihydroxy-3-methylbutanoate;	C06010	(S)-2-Acetolactate;	1.1.1.86	ketol-acid reductoisomerase;	map00290	Valine, leucine and isoleucine biosynthesis	ava	ana	cre	naz	cac	csc	cth	bli	tna	cbe		eco
		x	C00141	3-Methyl-2-oxobutanoic acid;	C04272	(R)-2,3-Dihydroxy-3-methylbutanoate;	4.2.1.9	dihydroxy-acid dehydratase;	map00290	Valine, leucine and isoleucine biosynthesis	ava	ana	cre	naz	cac	csc	cth	bli	tna	cbe		eco
		x	C00022	Pyruvate;	C00024	Acetyl-CoA;	1.8.1.4	dihydrolipoyl dehydrogenase;	map00010; map00020; map00620	Glycolysis / Gluconeogenesis; Citrate cycle (TCA cycle); Pyruvate metabolism	ava	ana	cre	naz		csc		bli	tna			eco
		x	C05754	trans-Dec-2-enoyl-[acp];	C05755	Decanoyl-[acp];	1.3.1.9	enoyl-[acyl-carrier-protein] reductase (NADH);	map00061	Fatty acid biosynthesis	ava	ana	cre	naz			cth	bli				eco
		x	C00352	D-Glucosamine 6-phosphate;	C05345	beta-D-Fructose 6-phosphate	3.5.99.6	glucosamine-6-phosphate deaminase;	map00520	Amino sugar and nucleotide sugar metabolism	ava	ana		naz	cac			bli		cbe	cpf	eco
		x	C01172	beta-D-Glucose 6-phosphate	C05345	beta-D-Fructose 6-phosphate	5.3.1.9	glucose-6-phosphate isomerase;	map00010; map00030; map00500	Glycolysis / Gluconeogenesis; Pentose phosphate pathway; Starch and sucrose metabolism	ava	ana	cre	naz	cac	csc	cth	bli	tna	cbe	cpf	eco
		x	C05751	trans-Oct-2-enoyl-[acp];	C05752	Octanoyl-[acp];	1.3.1.9	enoyl-[acyl-carrier-protein] reductase (NADH);	map00061	Fatty acid biosynthesis	ava	ana	cre	naz			cth	bli				eco
		x	C05752	Octanoyl-[acp];	C16239	Lipoyl-[acp];	2.8.1.8	lipoyl synthase;	map00785	Lipoic acid metabolism	ava	ana	cre	naz		csc		bli				eco
		x	C00118	D-Glyceraldehyde 3-phosphate;	C05378	beta-D-Fructose 1,6-bisphosphate	4.1.2.13	fructose-bisphosphate aldolase;	map00010; map00030; map00051	Glycolysis / Gluconeogenesis; Pentose phosphate pathway; Fructose and mannose metabolism	ava	ana	cre	naz	cac	csc	cth	bli	tna	cbe	cpf	eco
		x	C00141	3-Methyl-2-oxobutanoic acid;	C00966	2-Dehydropantoate	2.1.2.11	3-methyl-2-oxobutanoate hydroxymethyltransferase;	map00770	Pantothenate and CoA biosynthesis	ava	ana		naz	cac	csc	cth	bli	tna	cbe		eco
		x	C05345	beta-D-Fructose 6-phosphate	C05378	beta-D-Fructose 1,6-bisphosphate	3.1.3.11	fructose-bisphosphatase;	map00010; map00030; map00051	Glycolysis / Gluconeogenesis; Pentose phosphate pathway; Fructose and mannose metabolism	ava	ana	cre	naz	cac			bli		cbe		eco
		x	C00095	D-Fructose;	C05345	beta-D-Fructose 6-phosphate	2.7.1.4	fructokinase;	map00051; map00500	Fructose and mannose metabolism; Starch and sucrose metabolism	ava	ana		naz	cac	csc	cth	bli	tna	cbe	cpf	eco
		x	C05756	3-Oxododecanoyl-[acp];	C05757	(R)-3-Hydroxydodecanoyl-[acp];	1.1.1.100	3-oxoacyl-[acyl-carrier-protein] reductase;	map00061	Fatty acid biosynthesis	ava	ana	cre	naz	cac	csc	cth	bli	tna	cbe	cpf	eco
		x	C01172	beta-D-Glucose 6-phosphate	C01236	D-Glucono-1,5-lactone 6-phosphate;	1.1.1.49	glucose-6-phosphate dehydrogenase;	map00030	Pentose phosphate pathway	ava	ana	cre	naz				bli	tna			eco
		x	C04618	(3R)-3-Hydroxybutanoyl-[acyl-carrier protein];	C05744	Acetoacetyl-[acp];	2.3.1.-	<Transferases; Acyltransferases; Transferring groups other than amino-acyl groups>	map00061	Fatty acid biosynthesis	ava	ana	cre	naz	cac			bli	tna	cbe	cpf	eco
		x	C04246	But-2-enoyl-[acyl-carrier protein]	C04618	(3R)-3-Hydroxybutanoyl-[acyl-carrier protein];	4.2.1.-	<Lyases; Carbon-oxygen lyases; Hydro-lyases>	map00061	Fatty acid biosynthesis	ava	ana	cre	naz	cac	csc	cth	bli	tna	cbe	cpf	eco
		x	C04246	But-2-enoyl-[acyl-carrier protein]	C05745	Butyryl-[acp];	1.3.1.9	enoyl-[acyl-carrier-protein] reductase (NADH);	map00061	Fatty acid biosynthesis	ava	ana	cre	naz			cth	bli				eco
		x	C16237	Protein N6-(lipoyl)lysine	C16239	Lipoyl-[acp];	2.3.1.181	lipoyl(octanoyl) transferase;	map00785	Lipoic acid metabolism	ava	ana	cre	naz		csc						eco
		x	C16237	Protein N6-(lipoyl)lysine	C16238	Lipoyl-AMP	2.7.7.63	lipoate---protein ligase;	map00785	Lipoic acid metabolism	ava	ana	cre	naz				bli	tna			eco
		x	C00725	Lipoate;	C16238	Lipoyl-AMP	2.7.7.63	lipoate---protein ligase;	map00785	Lipoic acid metabolism	ava	ana	cre	naz				bli	tna			eco
		x	C05752	Octanoyl-[acp];	C05753	3-Oxodecanoyl-[acp];	2.3.1.-	<Transferases; Acyltransferases; Transferring groups other than amino-acyl groups>	map00061	Fatty acid biosynthesis	ava	ana	cre	naz	cac			bli	tna	cbe	cpf	eco
		x	C00944	3-Dehydroquinate;	C02637	3-Dehydroshikimate	4.2.1.10	3-dehydroquinate dehydratase;	map00400	Phenylalanine, tyrosine and tryptophan biosynthesis	ava	ana	cre	naz	cac	csc	cth	bli	tna	cbe	cpf	eco
		x	C00279	D-Erythrose 4-phosphate	C05345	beta-D-Fructose 6-phosphate	2.2.1.1	transketolase;	map00030	Pentose phosphate pathway	ava	ana	cre	naz	cac	csc	cth	bli	tna	cbe	cpf	eco
		x	C05752	Octanoyl-[acp];	C16236	Protein N6-(octanoyl)lysine	2.3.1.181	lipoyl(octanoyl) transferase;	map00785	Lipoic acid metabolism	ava	ana	cre	naz		csc						eco
		x	C05763	trans-Hexadec-2-enoyl-[acp];	C05764	Hexadecanoyl-[acp];	2.3.1.-	<Transferases; Acyltransferases; Transferring groups other than amino-acyl groups>	map00061	Fatty acid biosynthesis	ava	ana	cre	naz	cac			bli	tna	cbe	cpf	eco
		x	C00008	ADP;	C00206	dADP;	1.17.4.1	ribonucleoside-diphosphate reductase;	map00230	Purine metabolism	ava	ana	cre		cac		cth	bli	tna	cbe	cpf	eco
		x	C00295	Orotate;	C01103	Orotidine 5'-phosphate;	2.4.2.10	orotate phosphoribosyltransferase;	map00240	Pyrimidine metabolism	ava	ana	cre	naz	cac	csc		bli	tna	cbe	cpf	eco
		x	C00295	Orotate;	C00337	(S)-Dihydroorotate;	1.3.3.1	dihydroorotate oxidase;	map00240	Pyrimidine metabolism	ava	ana		naz	cac	csc	cth	bli	tna	cbe	cpf	eco
		x	C00130	IMP;	C00294	Inosine	3.1.3.5	5'-nucleotidase;	map00230	Purine metabolism	ava	ana	cre	naz			cth		tna	cbe		eco
		x	C03838	5'-Phosphoribosylglycinamide;	C04376	5'-Phosphoribosyl-N-formylglycinamide;	2.1.2.2	phosphoribosylglycinamide formyltransferase;	map00230	Purine metabolism	ava	ana		naz	cac	csc	cth	bli	tna	cbe	cpf	eco
		x	C04376	5'-Phosphoribosyl-N-formylglycinamide;	C04640	2-(Formamido)-N1-(5'-phosphoribosyl)acetamidine;	6.3.5.3	phosphoribosylformylglycinamidine synthase;	map00230	Purine metabolism	ava	ana	cre	naz	cac	csc	cth	bli	tna	cbe	cpf	eco
		x	C00385	Xanthine	C01762	Xanthosine	2.4.2.-	<Transferases; Glycosyltransferases; Pentosyltransferases>	map00230	Purine metabolism	ava	ana		naz	cac	csc	cth	bli	tna	cbe		eco
		x	C00024	Acetyl-CoA;	C00033	Acetate;	6.2.1.1	acetate---CoA ligase;	map00010; map00620; map00720	Glycolysis / Gluconeogenesis; Pyruvate metabolism; Reductive carboxylate cycle (CO2 fixation)	ava	ana	cre	naz			cth	bli				eco
		x	C00033	Acetate;	C00084	Acetaldehyde;	1.2.1.3	aldehyde dehydrogenase (NAD+);	map00010; map00620	Glycolysis / Gluconeogenesis; Pyruvate metabolism	ava	ana	cre				cth	bli
		x	C02739	1-(5-Phospho-D-ribosyl)-ATP;	C02741	Phosphoribosyl-AMP;	3.6.1.31	phosphoribosyl-ATP diphosphatase;	map00340	Histidine metabolism	ava	ana	cre	naz	cac	csc	cth	bli	tna	cbe		eco
		x	C00033	Acetate;	C00227	Acetyl phosphate	2.7.2.1	acetate kinase;	map00430; map00620	Taurine and hypotaurine metabolism; Pyruvate metabolism	ava	ana		naz	cac	csc	cth	bli	tna	cbe	cpf	eco
		x	C04688	(3R)-3-Hydroxytetradecanoyl-[acyl-carrier protein];	C05759	3-Oxotetradecanoyl-[acp];	2.3.1.-	<Transferases; Acyltransferases; Transferring groups other than amino-acyl groups>	map00061	Fatty acid biosynthesis	ava	ana	cre	naz	cac			bli	tna	cbe	cpf	eco
		x	C05755	Decanoyl-[acp];	C05756	3-Oxododecanoyl-[acp];	2.3.1.179	beta-ketoacyl-acyl-carrier-protein synthase II;	map00061	Fatty acid biosynthesis	ava	ana	cre	naz	cac	csc	cth	bli	tna	cbe	cpf	eco
		x	C04246	But-2-enoyl-[acyl-carrier protein]	C04618	(3R)-3-Hydroxybutanoyl-[acyl-carrier protein];	2.3.1.-	<Transferases; Acyltransferases; Transferring groups other than amino-acyl groups>	map00061	Fatty acid biosynthesis	ava	ana	cre	naz	cac			bli	tna	cbe	cpf	eco
		x	C00141	3-Methyl-2-oxobutanoic acid;	C02504	(2S)-2-Isopropylmalate;	2.3.3.13	2-isopropylmalate synthase;	map00290	Valine, leucine and isoleucine biosynthesis	ava	ana	cre	naz	cac	csc	cth	bli	tna	cbe		eco
		x	C02504	(2S)-2-Isopropylmalate;	C04411	(2R,3S)-3-Isopropylmalate;	4.2.1.33	3-isopropylmalate dehydratase;	map00290	Valine, leucine and isoleucine biosynthesis	ava	ana	cre	naz	cac	csc	cth	bli	tna	cbe		eco
		x	C05752	Octanoyl-[acp];	C05753	3-Oxodecanoyl-[acp];	2.3.1.179	beta-ketoacyl-acyl-carrier-protein synthase II;	map00061	Fatty acid biosynthesis	ava	ana	cre	naz	cac	csc	cth	bli	tna	cbe	cpf	eco
		x	C04620	(3R)-3-Hydroxyoctanoyl-[acyl-carrier protein];	C05751	trans-Oct-2-enoyl-[acp];	2.3.1.-	<Transferases; Acyltransferases; Transferring groups other than amino-acyl groups>	map00061	Fatty acid biosynthesis	ava	ana	cre	naz	cac			bli	tna	cbe	cpf	eco
		x	C01209	Malonyl-[acyl-carrier protein]	C05753	3-Oxodecanoyl-[acp];	2.3.1.179	beta-ketoacyl-acyl-carrier-protein synthase II;	map00061	Fatty acid biosynthesis	ava	ana	cre	naz	cac	csc	cth	bli	tna	cbe	cpf	eco
		x	C04751	1-(5-Phospho-D-ribosyl)-5-amino-4-imidazolecarboxylate;	C15667	5-Carboxyamino-1-(5-phospho-D-ribosyl)imidazole	5.4.99.18	5-(carboxyamino)imidazole ribonucleotide mutase;	map00230	Purine metabolism	ava	ana		naz	cac	csc	cth	bli	tna	cbe	cpf	eco
		x	C05754	trans-Dec-2-enoyl-[acp];	C05755	Decanoyl-[acp];	2.3.1.-	<Transferases; Acyltransferases; Transferring groups other than amino-acyl groups>	map00061	Fatty acid biosynthesis	ava	ana	cre	naz	cac			bli	tna	cbe	cpf	eco
		x	C05223	Dodecanoyl-[acyl-carrier protein];	C05759	3-Oxotetradecanoyl-[acp];	2.3.1.179	beta-ketoacyl-acyl-carrier-protein synthase II;	map00061	Fatty acid biosynthesis	ava	ana	cre	naz	cac	csc	cth	bli	tna	cbe	cpf	eco
		x	C05749	Hexanoyl-[acp];	C05750	3-Oxooctanoyl-[acp];	2.3.1.179	beta-ketoacyl-acyl-carrier-protein synthase II;	map00061	Fatty acid biosynthesis	ava	ana	cre	naz	cac	csc	cth	bli	tna	cbe	cpf	eco
		x	C05748	trans-Hex-2-enoyl-[acp];	C05749	Hexanoyl-[acp];	2.3.1.-	<Transferases; Acyltransferases; Transferring groups other than amino-acyl groups>	map00061	Fatty acid biosynthesis	ava	ana	cre	naz	cac			bli	tna	cbe	cpf	eco
		x	C05747	(R)-3-Hydroxyhexanoyl-[acp];	C05748	trans-Hex-2-enoyl-[acp];	2.3.1.-	<Transferases; Acyltransferases; Transferring groups other than amino-acyl groups>	map00061	Fatty acid biosynthesis	ava	ana	cre	naz	cac			bli	tna	cbe	cpf	eco
		x	C05748	trans-Hex-2-enoyl-[acp];	C05749	Hexanoyl-[acp];	1.3.1.9	enoyl-[acyl-carrier-protein] reductase (NADH);	map00061	Fatty acid biosynthesis	ava	ana	cre	naz			cth	bli				eco
		x	C00352	D-Glucosamine 6-phosphate;	C06156	alpha-D-Glucosamine 1-phosphate;	5.4.2.10	phosphoglucosamine mutase	map00520	Amino sugar and nucleotide sugar metabolism	ava	ana		naz	cac	csc	cth	bli	tna	cbe	cpf	eco
		x	C05746	3-Oxohexanoyl-[acp];	C05747	(R)-3-Hydroxyhexanoyl-[acp];	1.1.1.100	3-oxoacyl-[acyl-carrier-protein] reductase;	map00061	Fatty acid biosynthesis	ava	ana	cre	naz	cac	csc	cth	bli	tna	cbe	cpf	eco
		x	C01209	Malonyl-[acyl-carrier protein]	C05756	3-Oxododecanoyl-[acp];	2.3.1.179	beta-ketoacyl-acyl-carrier-protein synthase II;	map00061	Fatty acid biosynthesis	ava	ana	cre	naz	cac	csc	cth	bli	tna	cbe	cpf	eco
		x	C05749	Hexanoyl-[acp];	C05750	3-Oxooctanoyl-[acp];	2.3.1.-	<Transferases; Acyltransferases; Transferring groups other than amino-acyl groups>	map00061	Fatty acid biosynthesis	ava	ana	cre	naz	cac			bli	tna	cbe	cpf	eco
		x	C02741	Phosphoribosyl-AMP;	C04896	5-(5-Phospho-D-ribosylaminoformimino)-1-(5-phosphoribosyl)-	3.5.4.19	phosphoribosyl-AMP cyclohydrolase;	map00340	Histidine metabolism	ava	ana	cre	naz	cac	csc	cth	bli	tna	cbe		eco
		x	C04896	5-(5-Phospho-D-ribosylaminoformimino)-1-(5-phosphoribosyl)-	C04916	N-(5'-Phospho-D-1'-ribulosylformimino)-5-amino-1-(5''-phospho-D-	5.3.1.16	1-(5-phosphoribosyl)-5-[(5-	map00340	Histidine metabolism	ava	ana	cre	naz	cac	csc	cth	bli	tna	cbe		eco
		x	C00024	Acetyl-CoA;	C00083	Malonyl-CoA;	6.3.4.14	biotin carboxylase;	map00061	Fatty acid biosynthesis	ava	ana	cre	naz	cac			bli		cbe	cpf	eco
		x	C03373	Aminoimidazole ribotide;	C04640	2-(Formamido)-N1-(5'-phosphoribosyl)acetamidine;	6.3.3.1	phosphoribosylformylglycinamidine cyclo-ligase;	map00230	Purine metabolism	ava	ana	cre	naz	cac	csc	cth	bli	tna	cbe	cpf	eco
		x	C00083	Malonyl-CoA;	C01209	Malonyl-[acyl-carrier protein]	2.3.1.39	[acyl-carrier-protein] S-malonyltransferase;	map00061	Fatty acid biosynthesis	ava	ana	cre	naz	cac	csc	cth	bli	tna	cbe	cpf	eco
		x	C04246	But-2-enoyl-[acyl-carrier protein]	C05745	Butyryl-[acp];	2.3.1.-	<Transferases; Acyltransferases; Transferring groups other than amino-acyl groups>	map00061	Fatty acid biosynthesis	ava	ana	cre	naz	cac			bli	tna	cbe	cpf	eco
		x	C04688	(3R)-3-Hydroxytetradecanoyl-[acyl-carrier protein];	C05760	trans-Tetradec-2-enoyl-[acp];	2.3.1.-	<Transferases; Acyltransferases; Transferring groups other than amino-acyl groups>	map00061	Fatty acid biosynthesis	ava	ana	cre	naz	cac			bli	tna	cbe	cpf	eco
		x	C05760	trans-Tetradec-2-enoyl-[acp];	C05761	Tetradecanoyl-[acp];	2.3.1.-	<Transferases; Acyltransferases; Transferring groups other than amino-acyl groups>	map00061	Fatty acid biosynthesis	ava	ana	cre	naz	cac			bli	tna	cbe	cpf	eco
		x	C00493	Shikimate;	C02637	3-Dehydroshikimate	1.1.1.25	shikimate dehydrogenase;	map00400	Phenylalanine, tyrosine and tryptophan biosynthesis	ava	ana	cre	naz	cac	csc	cth	bli	tna	cbe	cpf	eco
		x	C00493	Shikimate;	C03175	Shikimate 3-phosphate;	2.7.1.71	shikimate kinase;	map00400	Phenylalanine, tyrosine and tryptophan biosynthesis	ava	ana		naz	cac	csc	cth	bli		cbe	cpf	eco
		x	C01269	5-O-(1-Carboxyvinyl)-3-phosphoshikimate;	C03175	Shikimate 3-phosphate;	2.5.1.19	3-phosphoshikimate 1-carboxyvinyltransferase;	map00400	Phenylalanine, tyrosine and tryptophan biosynthesis	ava	ana	cre	naz	cac	csc	cth	bli	tna	cbe	cpf	eco
		x	C00251	Chorismate;	C01269	5-O-(1-Carboxyvinyl)-3-phosphoshikimate;	4.2.3.5	chorismate synthase;	map00400	Phenylalanine, tyrosine and tryptophan biosynthesis	ava	ana	cre	naz	cac	csc	cth	bli	tna	cbe	cpf	eco
		x	C00251	Chorismate;	C00254	Prephenate;	5.4.99.5	chorismate mutase;	map00400	Phenylalanine, tyrosine and tryptophan biosynthesis	ava	ana		naz	cac	csc	cth	bli	tna	cbe	cpf	eco
		x	C00166	Phenylpyruvate;	C00254	Prephenate;	4.2.1.51	prephenate dehydratase;	map00400	Phenylalanine, tyrosine and tryptophan biosynthesis	ava	ana			cac	csc	cth	bli	tna	cbe		eco
		x	C00166	Phenylpyruvate;	C05852	2-Hydroxyphenylacetate	1.13.11.27	4-hydroxyphenylpyruvate dioxygenase;	map00360	Phenylalanine metabolism	ava	ana	cre	naz
		x	C05852	2-Hydroxyphenylacetate	C07086	Phenylacetic acid;	1.14.13.-	<Oxidoreductases; Acting on paired donors with incorporation of molecular oxygen; With NADH or NADPH as one donor, and incorporation of one atom of oxygen>	map00360; map00643	Phenylalanine metabolism; Styrene degradation	ava	ana	cre	naz								eco
		x	C00108	Anthranilate;	C00251	Chorismate;	4.1.3.27	anthranilate synthase;	map00400	Phenylalanine, tyrosine and tryptophan biosynthesis	ava	ana	cre	naz	cac	csc	cth	bli	tna	cbe		eco
		x	C00108	Anthranilate;	C04302	N-(5-Phospho-D-ribosyl)anthranilate;	2.4.2.18	anthranilate phosphoribosyltransferase;	map00400	Phenylalanine, tyrosine and tryptophan biosynthesis	ava	ana	cre	naz	cac	csc	cth	bli	tna	cbe		eco
		x	C00079	L-Phenylalanine;	C00166	Phenylpyruvate;	2.6.1.1	aspartate transaminase;	map00360; map00400; map00960	Phenylalanine metabolism; Phenylalanine, tyrosine and tryptophan biosynthesis; Tropane, piperidine and pyridine alkaloid biosynthesis	ava	ana	cre	naz	cac	csc	cth	bli	tna	cbe	cpf	eco
		x	C00079	L-Phenylalanine;	C00166	Phenylpyruvate;	2.6.1.9	histidinol-phosphate transaminase;	map00360; map00400; map00960	Phenylalanine metabolism; Phenylalanine, tyrosine and tryptophan biosynthesis; Tropane, piperidine and pyridine alkaloid biosynthesis	ava	ana	cre	naz	cac	csc	cth	bli	tna	cbe	cpf	eco
		x	C00544	Homogentisate;	C07086	Phenylacetic acid;	1.14.13.-	<Oxidoreductases; Acting on paired donors with incorporation of molecular oxygen; With NADH or NADPH as one donor, and incorporation of one atom of oxygen>	map00643	Styrene degradation	ava	ana	cre	naz								eco
		x	C00544	Homogentisate;	C01179	3-(4-Hydroxyphenyl)pyruvate;	1.13.11.27	4-hydroxyphenylpyruvate dioxygenase;	map00130; map00350	Ubiquinone and other terpenoid-quinone biosynthesis; Tyrosine metabolism	ava	ana	cre	naz
		x	C00082	L-Tyrosine;	C01179	3-(4-Hydroxyphenyl)pyruvate;	2.6.1.9	histidinol-phosphate transaminase;	map00350; map00400; map00401	Tyrosine metabolism; Phenylalanine, tyrosine and tryptophan biosynthesis; Novobiocin biosynthesis	ava	ana	cre	naz	cac	csc	cth	bli	tna	cbe	cpf	eco
		x	C16236	Protein N6-(octanoyl)lysine	C16237	Protein N6-(lipoyl)lysine	2.8.1.8	lipoyl synthase;	map00785	Lipoic acid metabolism	ava	ana	cre	naz		csc		bli				eco
		x	C05751	trans-Oct-2-enoyl-[acp];	C05752	Octanoyl-[acp];	2.3.1.-	<Transferases; Acyltransferases; Transferring groups other than amino-acyl groups>	map00061	Fatty acid biosynthesis	ava	ana	cre	naz	cac			bli	tna	cbe	cpf	eco
		x	C00022	Pyruvate;	C11437	1-Deoxy-D-xylulose 5-phosphate	2.2.1.7	1-deoxy-D-xylulose-5-phosphate synthase;	map00900	Terpenoid backbone biosynthesis	ava	ana	cre	naz	cac	csc	cth	bli	tna	cbe	cpf	eco
		x	C00022	Pyruvate;	C05125	2-(alpha-Hydroxyethyl)thiamine diphosphate;	2.2.1.6	acetolactate synthase;	map00290; map00650	Valine, leucine and isoleucine biosynthesis; Butanoate metabolism	ava	ana	cre	naz	cac	csc	cth	bli	tna	cbe		eco
		x	C04688	(3R)-3-Hydroxytetradecanoyl-[acyl-carrier protein];	C05760	trans-Tetradec-2-enoyl-[acp];	4.2.1.-	<Lyases; Carbon-oxygen lyases; Hydro-lyases>	map00061	Fatty acid biosynthesis	ava	ana	cre	naz	cac	csc	cth	bli	tna	cbe	cpf	eco
		x	C01209	Malonyl-[acyl-carrier protein]	C05744	Acetoacetyl-[acp];	2.3.1.179	beta-ketoacyl-acyl-carrier-protein synthase II;	map00061	Fatty acid biosynthesis	ava	ana	cre	naz	cac	csc	cth	bli	tna	cbe	cpf	eco
		x	C00204	2-Dehydro-3-deoxy-D-gluconate;	C00577	D-Glyceraldehyde	4.2.1.-	<Lyases; Carbon-oxygen lyases; Hydro-lyases>	map00030	Pentose phosphate pathway	ava	ana	cre	naz	cac	csc	cth	bli	tna	cbe	cpf	eco
		x	C04236	(2S)-2-Isopropyl-3-oxosuccinate;	C04411	(2R,3S)-3-Isopropylmalate;	1.1.1.85	3-isopropylmalate dehydrogenase;	map00290	Valine, leucine and isoleucine biosynthesis	ava	ana	cre	naz	cac	csc	cth	bli	tna	cbe		eco
		x	C00544	Homogentisate;	C05585	Gentisate aldehyde;	4.1.1.-	<Lyases; Carbon-carbon lyases; Carboxy-lyases>	map00350	Tyrosine metabolism	ava	ana	cre	naz				bli		cbe		eco
		x	C04895	2-Amino-4-hydroxy-6-(erythro-1,2,3-trihydroxypropyl)dihydropteridine	C06148	2,5-Diamino-6-(5'-triphosphoryl-3',4'-trihydroxy-2'-oxopentyl)-	3.5.4.16	GTP cyclohydrolase I;	map00790	Folate biosynthesis	ava	ana	cre	naz	cac		cth	bli		cbe	cpf	eco
		x	C03684	6-Pyruvoyltetrahydropterin;	C04895	2-Amino-4-hydroxy-6-(erythro-1,2,3-trihydroxypropyl)dihydropteridine	4.2.3.12	6-pyruvoyltetrahydropterin synthase;	map00790	Folate biosynthesis	ava	ana		naz	cac	csc	cth	bli	tna	cbe		eco
		x	C00022	Pyruvate;	C00074	Phosphoenolpyruvate;	2.7.1.40	pyruvate kinase;	map00010; map00620; map00710	Glycolysis / Gluconeogenesis; Pyruvate metabolism; Carbon fixation in photosynthetic organisms	ava	ana	cre	naz	cac	csc		bli	tna	cbe	cpf	eco
		x	C00074	Phosphoenolpyruvate;	C00631	2-Phospho-D-glycerate;	4.2.1.11	phosphopyruvate hydratase;	map00010	Glycolysis / Gluconeogenesis	ava	ana	cre	naz	cac	csc	cth	bli	tna	cbe	cpf	eco
		x	C00197	3-Phospho-D-glycerate;	C00631	2-Phospho-D-glycerate;	5.4.2.1	phosphoglycerate mutase;	map00010	Glycolysis / Gluconeogenesis	ava	ana	cre	naz	cac	csc	cth	bli	tna	cbe	cpf	eco
		x	C00258	D-Glycerate;	C00631	2-Phospho-D-glycerate;	2.7.1.-	<Transferases; Transferring phosphorus-containing groups; Phosphotransferases with an alcohol group as acceptor>	map00030	Pentose phosphate pathway	ava	ana		naz			cth			cbe	cpf	eco
		x	C00197	3-Phospho-D-glycerate;	C03232	3-Phosphonooxypyruvate;	1.1.1.95	phosphoglycerate dehydrogenase;	map00260	Glycine, serine and threonine metabolism	ava	ana	cre	naz	cac	csc	cth	bli	tna	cbe	cpf	eco
		x	C01005	O-Phospho-L-serine;	C03232	3-Phosphonooxypyruvate;	2.6.1.52	phosphoserine transaminase;	map00260	Glycine, serine and threonine metabolism	ava	ana	cre				cth	bli		cbe		eco
		x	C00239	dCMP;	C00705	dCDP;	2.7.4.14	cytidylate kinase;	map00240	Pyrimidine metabolism	ava	ana	cre	naz	cac	csc	cth	bli	tna	cbe	cpf	eco
		x	C00097	L-Cysteine;	C00283	Hydrogen sulfide;	2.5.1.47	cysteine synthase;	map00270; map00920	Cysteine and methionine metabolism; Sulfur metabolism	ava	ana	cre	naz	cac	csc	cth	bli	tna	cbe	cpf	eco
		x	C00094	Sulfite;	C00283	Hydrogen sulfide;	1.8.7.1	sulfite reductase (ferredoxin);	map00920	Sulfur metabolism	ava	ana
		x	C00084	Acetaldehyde;	C00222	3-Oxopropanoate;	4.1.1.-	<Lyases; Carbon-carbon lyases; Carboxy-lyases>	map00641	3-Chloroacrylic acid degradation	ava	ana	cre	naz				bli		cbe		eco
		x	C00039	DNA;	C00459	dTTP;	2.7.7.7	DNA-directed DNA polymerase;	map00240	Pyrimidine metabolism	ava	ana	cre	naz	cac	csc	cth	bli	tna	cbe	cpf	eco
		x	C00363	dTDP;	C00459	dTTP;	2.7.4.6	nucleoside-diphosphate kinase;	map00240	Pyrimidine metabolism	ava	ana	cre	naz			cth	bli		cbe	cpf	eco
		x	C00363	dTDP;	C00364	dTMP;	2.7.4.9	dTMP kinase;	map00240	Pyrimidine metabolism	ava	ana	cre	naz		csc	cth	bli	tna	cbe		eco
		x	C00345	6-Phospho-D-gluconate	C01236	D-Glucono-1,5-lactone 6-phosphate;	3.1.1.31	6-phosphogluconolactonase;	map00030	Pentose phosphate pathway	ava	ana	cre	naz				bli	tna			eco
		x	C03373	Aminoimidazole ribotide;	C15667	5-Carboxyamino-1-(5-phospho-D-ribosyl)imidazole	6.3.4.18	5-(carboxyamino)imidazole ribonucleotide synthase;	map00230	Purine metabolism	ava	ana		naz		csc		bli	tna			eco
		x	C00024	Acetyl-CoA;	C00158	Citrate;	2.3.3.1	citrate (Si)-synthase;	map00020; map00630	Citrate cycle (TCA cycle); Glyoxylate and dicarboxylate metabolism	ava	ana	cre	naz			cth	bli	tna			eco
		x	C00158	Citrate;	C00417	cis-Aconitate;	4.2.1.3	aconitate hydratase;	map00020; map00630; map00720	Citrate cycle (TCA cycle); Glyoxylate and dicarboxylate metabolism; Reductive carboxylate cycle (CO2 fixation)	ava	ana	cre	naz	cac	csc	cth	bli		cbe		eco
		x	C00036	Oxaloacetate;	C00158	Citrate;	2.3.3.1	citrate (Si)-synthase;	map00020; map00630	Citrate cycle (TCA cycle); Glyoxylate and dicarboxylate metabolism	ava	ana	cre	naz			cth	bli	tna			eco
		x	C00036	Oxaloacetate;	C00049	L-Aspartate;	2.6.1.1	aspartate transaminase;	map00250; map00710	Alanine, aspartate and glutamate metabolism; Carbon fixation in photosynthetic organisms	ava	ana	cre	naz	cac	csc	cth	bli	tna	cbe	cpf	eco
		x	C00049	L-Aspartate;	C00099	beta-Alanine;	4.1.1.11	aspartate 1-decarboxylase;	map00410; map00770	beta-Alanine metabolism; Pantothenate and CoA biosynthesis	ava	ana		naz	cac	csc	cth	bli	tna	cbe		eco
		x	C00049	L-Aspartate;	C05840	Iminoaspartate;	1.4.3.16	L-aspartate oxidase;	map00760	Nicotinate and nicotinamide metabolism	ava	ana	cre	naz	cac	csc	cth	bli		cbe	cpf	eco
		x	C00049	L-Aspartate;	C03082	4-Phospho-L-aspartate;	2.7.2.4	aspartate kinase;	map00260; map00270; map00300	Glycine, serine and threonine metabolism; Cysteine and methionine metabolism; Lysine biosynthesis	ava	ana	cre	naz	cac	csc	cth	bli	tna	cbe	cpf	eco
		x	C00036	Oxaloacetate;	C00149	(S)-Malate;	1.1.1.37	malate dehydrogenase;	map00020; map00620; map00630; map00710; map00720	Citrate cycle (TCA cycle); Pyruvate metabolism; Glyoxylate and dicarboxylate metabolism; Carbon fixation in photosynthetic organisms; Reductive carboxylate cycle (CO2 fixation)	ava	ana	cre					bli				eco
		x	C00099	beta-Alanine;	C00864	Pantothenate;	6.3.2.1	pantoate---beta-alanine ligase;	map00410; map00770	beta-Alanine metabolism; Pantothenate and CoA biosynthesis	ava	ana	cre	naz	cac	csc	cth	bli	tna	cbe		eco
		x	C00522	(R)-Pantoate;	C00864	Pantothenate;	6.3.2.1	pantoate---beta-alanine ligase;	map00770	Pantothenate and CoA biosynthesis	ava	ana	cre	naz	cac	csc	cth	bli	tna	cbe		eco
		x	C00099	beta-Alanine;	C00222	3-Oxopropanoate;	2.6.1.19	4-aminobutyrate transaminase;	map00410; map00640	beta-Alanine metabolism; Propanoate metabolism	ava	ana			cac			bli		cbe		eco
		x	C00864	Pantothenate;	C03492	D-4'-Phosphopantothenate;	2.7.1.33	pantothenate kinase;	map00770	Pantothenate and CoA biosynthesis	ava	ana	cre	naz	cac	csc	cth	bli	tna	cbe	cpf	eco
		x	C03492	D-4'-Phosphopantothenate;	C04352	(R)-4'-Phosphopantothenoyl-L-cysteine;	6.3.2.5	phosphopantothenate---cysteine ligase;	map00770	Pantothenate and CoA biosynthesis	ava	ana		naz	cac	csc	cth	bli	tna	cbe	cpf	eco
		x	C00311	Isocitrate;	C00417	cis-Aconitate;	4.2.1.3	aconitate hydratase;	map00020; map00630; map00720	Citrate cycle (TCA cycle); Glyoxylate and dicarboxylate metabolism; Reductive carboxylate cycle (CO2 fixation)	ava	ana	cre	naz	cac	csc	cth	bli		cbe		eco
		x	C00311	Isocitrate;	C05379	Oxalosuccinate;	1.1.1.42	isocitrate dehydrogenase (NADP+);	map00020	Citrate cycle (TCA cycle)	ava	ana	cre	naz			cth	bli	tna	cbe		eco
		x	C00026	2-Oxoglutarate;	C05379	Oxalosuccinate;	1.1.1.42	isocitrate dehydrogenase (NADP+);	map00020	Citrate cycle (TCA cycle)	ava	ana	cre	naz			cth	bli	tna	cbe		eco
		x	C00025	L-Glutamate;	C00026	2-Oxoglutarate;	1.4.1.4	glutamate dehydrogenase (NADP+);	map00250	Alanine, aspartate and glutamate metabolism	ava	ana			cac		cth	bli			cpf	eco
		x	C00025	L-Glutamate;	C00026	2-Oxoglutarate;	2.6.1.1	aspartate transaminase;	map00250	Alanine, aspartate and glutamate metabolism	ava	ana	cre	naz	cac	csc	cth	bli	tna	cbe	cpf	eco
		x	C00025	L-Glutamate;	C03287	L-Glutamyl 5-phosphate;	2.7.2.11	glutamate 5-kinase;	map00330	Arginine and proline metabolism	ava	ana	cre	naz	cac	csc	cth	bli	tna	cbe	cpf	eco
		x	C00025	L-Glutamate;	C02987	L-Glutamyl-tRNA(Glu)	6.1.1.17	glutamate---tRNA ligase;	map00860; map00970	Porphyrin and chlorophyll metabolism; Aminoacyl-tRNA biosynthesis	ava	ana	cre	naz	cac	csc	cth		tna	cbe	cpf	eco
		x	C01134	Pantetheine 4'-phosphate;	C04352	(R)-4'-Phosphopantothenoyl-L-cysteine;	4.1.1.36	phosphopantothenoylcysteine decarboxylase;	map00770	Pantothenate and CoA biosynthesis	ava	ana		naz	cac	csc	cth	bli	tna	cbe	cpf	eco
		x	C00882	Dephospho-CoA;	C01134	Pantetheine 4'-phosphate;	2.7.7.3	pantetheine-phosphate adenylyltransferase;	map00770	Pantothenate and CoA biosynthesis	ava	ana		naz	cac	csc	cth	bli	tna	cbe	cpf	eco
		x	C00010	CoA;	C00882	Dephospho-CoA;	2.7.1.24	dephospho-CoA kinase;	map00770	Pantothenate and CoA biosynthesis	ava	ana	cre	naz	cac	csc	cth	bli	tna	cbe	cpf	eco
		x	C00025	L-Glutamate;	C00217	D-Glutamate;	5.1.1.3	glutamate racemase	map00471	D-Glutamine and D-glutamate metabolism	ava	ana		naz	cac	csc	cth	bli		cbe	cpf	eco
		x	C00025	L-Glutamate;	C00064	L-Glutamine;	3.5.1.2	glutaminase;	map00250; map00330; map00471; map00910	Alanine, aspartate and glutamate metabolism; Arginine and proline metabolism; D-Glutamine and D-glutamate metabolism; Nitrogen metabolism	ava	ana						bli			cpf	eco
		x	C00441	L-Aspartate 4-semialdehyde;	C03082	4-Phospho-L-aspartate;	1.2.1.11	aspartate-semialdehyde dehydrogenase;	map00260; map00270; map00300	Glycine, serine and threonine metabolism; Cysteine and methionine metabolism; Lysine biosynthesis	ava	ana	cre	naz	cac	csc	cth	bli	tna	cbe	cpf	eco
		x	C00441	L-Aspartate 4-semialdehyde;	C03283	L-2,4-Diaminobutanoate;	2.6.1.76	diaminobutyrate---2-oxoglutarate transaminase;	map00260	Glycine, serine and threonine metabolism	ava	ana						bli
		x	C00263	L-Homoserine;	C00441	L-Aspartate 4-semialdehyde;	1.1.1.3	homoserine dehydrogenase;	map00260; map00270; map00300	Glycine, serine and threonine metabolism; Cysteine and methionine metabolism; Lysine biosynthesis	ava	ana	cre	naz	cac	csc	cth	bli	tna	cbe		eco
		x	C00441	L-Aspartate 4-semialdehyde;	C03340	L-2,3-Dihydrodipicolinate;	4.2.1.52	dihydrodipicolinate synthase;	map00300	Lysine biosynthesis	ava	ana	cre	naz	cac	csc	cth	bli	tna	cbe	cpf	eco
		x	C00025	L-Glutamate;	C00049	L-Aspartate;	2.6.1.1	aspartate transaminase;	map00250; map00330	Alanine, aspartate and glutamate metabolism; Arginine and proline metabolism	ava	ana	cre	naz	cac	csc	cth	bli	tna	cbe	cpf	eco
		x	C00217	D-Glutamate;	C00819	D-Glutamine;	3.5.1.2	glutaminase;	map00471	D-Glutamine and D-glutamate metabolism	ava	ana						bli			cpf	eco
		x	C00025	L-Glutamate;	C00624	N-Acetyl-L-glutamate;	2.3.1.1	amino-acid N-acetyltransferase;	map00330	Arginine and proline metabolism	ava	ana	cre	naz	cac		cth	bli	tna	cbe		eco
		x	C00624	N-Acetyl-L-glutamate;	C04133	N-Acetyl-L-glutamate 5-phosphate;	2.7.2.8	acetylglutamate kinase;	map00330	Arginine and proline metabolism	ava	ana	cre	naz	cac	csc	cth	bli	tna	cbe		eco
		x	C00122	Fumarate;	C00149	(S)-Malate;	4.2.1.2	fumarate hydratase;	map00020; map00720	Citrate cycle (TCA cycle); Reductive carboxylate cycle (CO2 fixation)	ava	ana	cre		cac	csc	cth	bli	tna	cbe		eco
		x	C00122	Fumarate;	C03406	N-(L-Arginino)succinate;	4.3.2.1	argininosuccinate lyase;	map00250; map00330	Alanine, aspartate and glutamate metabolism; Arginine and proline metabolism	ava	ana	cre	naz	cac	csc	cth	bli	tna	cbe	cpf	eco
		x	C00327	L-Citrulline;	C03406	N-(L-Arginino)succinate;	6.3.4.5	argininosuccinate synthase;	map00330	Arginine and proline metabolism	ava	ana	cre	naz	cac	csc	cth	bli	tna	cbe	cpf	eco
		x	C00169	Carbamoyl phosphate	C00327	L-Citrulline;	2.1.3.3	ornithine carbamoyltransferase;	map00330	Arginine and proline metabolism	ava	ana	cre	naz	cac	csc	cth	bli	tna	cbe	cpf	eco
		x	C00169	Carbamoyl phosphate	C00438	N-Carbamoyl-L-aspartate	2.1.3.2	aspartate carbamoyltransferase;	map00240; map00250	Pyrimidine metabolism; Alanine, aspartate and glutamate metabolism	ava	ana	cre	naz	cac	csc	cth	bli	tna	cbe	cpf	eco
		x	C00062	L-Arginine;	C03406	N-(L-Arginino)succinate;	4.3.2.1	argininosuccinate lyase;	map00330	Arginine and proline metabolism	ava	ana	cre	naz	cac	csc	cth	bli	tna	cbe	cpf	eco
		x	C00077	L-Ornithine;	C00327	L-Citrulline;	2.1.3.3	ornithine carbamoyltransferase;	map00330	Arginine and proline metabolism	ava	ana	cre	naz	cac	csc	cth	bli	tna	cbe	cpf	eco
		x	C00077	L-Ornithine;	C00437	N-Acetylornithine;	2.3.1.35	glutamate N-acetyltransferase;	map00330	Arginine and proline metabolism	ava	ana	cre	naz	cac		cth	bli	tna	cbe
		x	C00077	L-Ornithine;	C00437	N-Acetylornithine;	3.5.1.14	aminoacylase;	map00330	Arginine and proline metabolism	ava	ana					cth	bli
		x	C01165	L-Glutamate 5-semialdehyde;	C03287	L-Glutamyl 5-phosphate;	1.2.1.41	glutamate-5-semialdehyde dehydrogenase;	map00330	Arginine and proline metabolism	ava	ana	cre	naz	cac	csc	cth	bli	tna	cbe	cpf	eco
		x	C00026	2-Oxoglutarate;	C00311	Isocitrate;	1.1.1.42	isocitrate dehydrogenase (NADP+);	map00020; map00720	Citrate cycle (TCA cycle); Reductive carboxylate cycle (CO2 fixation)	ava	ana	cre	naz			cth	bli	tna	cbe		eco
		x	C00062	L-Arginine;	C00179	Agmatine;	4.1.1.19	arginine decarboxylase;	map00330	Arginine and proline metabolism	ava	ana		naz			cth	bli				eco
		x	C00134	Putrescine;	C00179	Agmatine;	3.5.3.11	agmatinase;	map00330	Arginine and proline metabolism	ava	ana		naz		csc	cth	bli			cpf	eco
		x	C00437	N-Acetylornithine;	C01250	N-Acetyl-L-glutamate 5-semialdehyde;	2.6.1.11	acetylornithine transaminase;	map00330	Arginine and proline metabolism	ava	ana	cre		cac	csc	cth	bli		cbe		eco
		x	C00049	L-Aspartate;	C03406	N-(L-Arginino)succinate;	6.3.4.5	argininosuccinate synthase;	map00250; map00330	Alanine, aspartate and glutamate metabolism; Arginine and proline metabolism	ava	ana	cre	naz	cac	csc	cth	bli	tna	cbe	cpf	eco
		x	C00049	L-Aspartate;	C00152	L-Asparagine;	3.5.1.1	asparaginase;	map00250; map00460; map00910	Alanine, aspartate and glutamate metabolism; Cyanoamino acid metabolism; Nitrogen metabolism	ava	ana		naz	cac			bli		cbe	cpf	eco
		x	C00026	2-Oxoglutarate;	C01251	(R)-2-Hydroxybutane-1,2,4-tricarboxylate;	2.3.3.14	homocitrate synthase;	map00300	Lysine biosynthesis	ava	ana		naz	cac					cbe
		x	C00042	Succinate;	C00122	Fumarate;	1.3.99.1	succinate dehydrogenase;	map00020; map00190; map00632; map00650; map00720	Citrate cycle (TCA cycle); Oxidative phosphorylation; Benzoate degradation via CoA ligation; Butanoate metabolism; Reductive carboxylate cycle (CO2 fixation)	ava	ana		naz				bli		cbe		eco
		x	C00042	Succinate;	C00091	Succinyl-CoA;	6.2.1.5	succinate---CoA ligase (ADP-forming);	map00020; map00640; map00720	Citrate cycle (TCA cycle); Propanoate metabolism; Reductive carboxylate cycle (CO2 fixation)	ava	ana	cre	naz				bli				eco
		x	C00042	Succinate;	C00232	Succinate semialdehyde;	1.2.1.16	succinate-semialdehyde dehydrogenase [NAD(P)+];	map00250; map00350; map00650	Alanine, aspartate and glutamate metabolism; Tyrosine metabolism; Butanoate metabolism	ava	ana		naz				bli	tna			eco
		x	C00188	L-Threonine;	C01102	O-Phospho-L-homoserine	4.2.3.1	threonine synthase;	map00260	Glycine, serine and threonine metabolism	ava	ana	cre	naz	cac	csc	cth	bli	tna	cbe		eco
		x	C05760	trans-Tetradec-2-enoyl-[acp];	C05761	Tetradecanoyl-[acp];	1.3.1.9	enoyl-[acyl-carrier-protein] reductase (NADH);	map00061	Fatty acid biosynthesis	ava	ana	cre	naz			cth	bli				eco
		x	C00197	3-Phospho-D-glycerate;	C00236	3-Phospho-D-glyceroyl phosphate;	2.7.2.3	phosphoglycerate kinase;	map00010; map00710	Glycolysis / Gluconeogenesis; Carbon fixation in photosynthetic organisms	ava	ana	cre	naz	cac	csc	cth	bli	tna	cbe	cpf	eco
		x	C00232	Succinate semialdehyde;	C00334	4-Aminobutanoate;	2.6.1.19	4-aminobutyrate transaminase;	map00250; map00650	Alanine, aspartate and glutamate metabolism; Butanoate metabolism	ava	ana			cac			bli		cbe		eco
		x	C00084	Acetaldehyde;	C00469	Ethanol;	1.1.1.1	alcohol dehydrogenase;	map00010	Glycolysis / Gluconeogenesis	ava	ana	cre	naz	cac	csc	cth	bli		cbe	cpf	eco
		x	C00267	alpha-D-Glucose	C00369	Starch	3.2.1.3	glucan 1,4-alpha-glucosidase;	map00500	Starch and sucrose metabolism	ava	ana
		x	C00036	Oxaloacetate;	C00049	L-Aspartate;	1.4.3.16	L-aspartate oxidase;	map00250	Alanine, aspartate and glutamate metabolism	ava	ana	cre	naz	cac	csc	cth	bli		cbe	cpf	eco
		x	C01209	Malonyl-[acyl-carrier protein]	C05744	Acetoacetyl-[acp];	2.3.1.180	beta-ketoacyl-acyl-carrier-protein synthase III;	map00061	Fatty acid biosynthesis	ava	ana	cre	naz	cac	csc	cth	bli		cbe	cpf	eco
		x	C04619	(3R)-3-Hydroxydecanoyl-[acyl-carrier protein];	C05754	trans-Dec-2-enoyl-[acp];	4.2.1.-	<Lyases; Carbon-oxygen lyases; Hydro-lyases>	map00061	Fatty acid biosynthesis	ava	ana	cre	naz	cac	csc	cth	bli	tna	cbe	cpf	eco
		x	C00022	Pyruvate;	C04442	2-Dehydro-3-deoxy-6-phospho-D-gluconate;	4.1.2.14	2-dehydro-3-deoxy-phosphogluconate aldolase;	map00030; map00040	Pentose phosphate pathway; Pentose and glucuronate interconversions	ava	ana		naz	cac	csc		bli	tna	cbe	cpf	eco
		x	C01209	Malonyl-[acyl-carrier protein]	C05762	3-Oxohexadecanoyl-[acp];	2.3.1.-	<Transferases; Acyltransferases; Transferring groups other than amino-acyl groups>	map00061	Fatty acid biosynthesis	ava	ana	cre	naz	cac			bli	tna	cbe	cpf	eco
		x	C00251	Chorismate;	C00885	Isochorismate;	5.4.4.2	isochorismate synthase;	map00130; map01053	Ubiquinone and other terpenoid-quinone biosynthesis; Biosynthesis of siderophore group nonribosomal peptides	ava	ana	cre	naz				bli				eco
		x	C00082	L-Tyrosine;	C01179	3-(4-Hydroxyphenyl)pyruvate;	2.6.1.1	aspartate transaminase;	map00350; map00400; map00401; map00950	Tyrosine metabolism; Phenylalanine, tyrosine and tryptophan biosynthesis; Novobiocin biosynthesis; Isoquinoline alkaloid biosynthesis	ava	ana	cre	naz	cac	csc	cth	bli	tna	cbe	cpf	eco
		x	C05746	3-Oxohexanoyl-[acp];	C05747	(R)-3-Hydroxyhexanoyl-[acp];	2.3.1.-	<Transferases; Acyltransferases; Transferring groups other than amino-acyl groups>	map00061	Fatty acid biosynthesis	ava	ana	cre	naz	cac			bli	tna	cbe	cpf	eco
		x	C00275	D-Mannose 6-phosphate	C05345	beta-D-Fructose 6-phosphate	5.3.1.8	mannose-6-phosphate isomerase;	map00051; map00520	Fructose and mannose metabolism; Amino sugar and nucleotide sugar metabolism	ava	ana	cre	naz	cac	csc	cth	bli	tna	cbe	cpf	eco
		x	C00275	D-Mannose 6-phosphate	C00636	D-Mannose 1-phosphate;	5.4.2.8	phosphomannomutase;	map00051; map00520	Fructose and mannose metabolism; Amino sugar and nucleotide sugar metabolism	ava	ana	cre	naz	cac	csc		bli			cpf	eco
		x	C00096	GDP-mannose;	C00636	D-Mannose 1-phosphate;	2.7.7.22	mannose-1-phosphate guanylyltransferase (GDP);	map00051; map00520	Fructose and mannose metabolism; Amino sugar and nucleotide sugar metabolism	ava	ana			cac	csc			tna			eco
		x	C00096	GDP-mannose;	C03862	Dolichyl phosphate D-mannose;	2.4.1.83	dolichyl-phosphate beta-D-mannosyltransferase;	map00510	N-Glycan biosynthesis	ava	ana	cre		cac			bli
		x	C00110	Dolichyl phosphate;	C03862	Dolichyl phosphate D-mannose;	2.4.1.83	dolichyl-phosphate beta-D-mannosyltransferase;	map00510	N-Glycan biosynthesis	ava	ana	cre		cac			bli
		x	C00096	GDP-mannose;	C00636	D-Mannose 1-phosphate;	2.7.7.13	mannose-1-phosphate guanylyltransferase;	map00051; map00520	Fructose and mannose metabolism; Amino sugar and nucleotide sugar metabolism	ava	ana		naz	cac		cth
		x	C00337	(S)-Dihydroorotate;	C00438	N-Carbamoyl-L-aspartate	3.5.2.3	dihydroorotase;	map00240	Pyrimidine metabolism	ava	ana	cre	naz	cac	csc	cth	bli	tna	cbe	cpf	eco
		x	C04619	(3R)-3-Hydroxydecanoyl-[acyl-carrier protein];	C05753	3-Oxodecanoyl-[acp];	1.1.1.100	3-oxoacyl-[acyl-carrier-protein] reductase;	map00061	Fatty acid biosynthesis	ava	ana	cre	naz	cac	csc	cth	bli	tna	cbe	cpf	eco
		x	C00022	Pyruvate;	C00024	Acetyl-CoA;	1.2.4.1	pyruvate dehydrogenase (acetyl-transferring);	map00010; map00020; map00290; map00620; map00650	Glycolysis / Gluconeogenesis; Citrate cycle (TCA cycle); Valine, leucine and isoleucine biosynthesis; Pyruvate metabolism; Butanoate metabolism	ava	ana	cre	naz				bli				eco
		x	C05223	Dodecanoyl-[acyl-carrier protein];	C05758	trans-Dodec-2-enoyl-[acp];	1.3.1.9	enoyl-[acyl-carrier-protein] reductase (NADH);	map00061	Fatty acid biosynthesis	ava	ana	cre	naz			cth	bli				eco
		x	C00166	Phenylpyruvate;	C00601	Phenylacetaldehyde;	4.1.1.-	<Lyases; Carbon-carbon lyases; Carboxy-lyases>	map00360	Phenylalanine metabolism	ava	ana	cre	naz				bli		cbe		eco
		x	C00096	GDP-mannose;	C01222	GDP-4-dehydro-6-deoxy-D-mannose;	4.2.1.47	GDP-mannose 4,6-dehydratase;	map00051; map00520	Fructose and mannose metabolism; Amino sugar and nucleotide sugar metabolism	ava	ana		naz	cac							eco
		x	C00325	GDP-L-fucose;	C01222	GDP-4-dehydro-6-deoxy-D-mannose;	1.1.1.271	GDP-L-fucose synthase;	map00051; map00520	Fructose and mannose metabolism; Amino sugar and nucleotide sugar metabolism	ava	ana		naz	cac							eco
		x	C00025	L-Glutamate;	C03912	(S)-1-Pyrroline-5-carboxylate;	1.5.1.12	1-pyrroline-5-carboxylate dehydrogenase;	map00250; map00330	Alanine, aspartate and glutamate metabolism; Arginine and proline metabolism	ava	ana	cre	naz				bli				eco
		x	C00148	L-Proline;	C03912	(S)-1-Pyrroline-5-carboxylate;	1.5.1.2	pyrroline-5-carboxylate reductase;	map00330	Arginine and proline metabolism	ava	ana		naz	cac	csc	cth	bli	tna	cbe	cpf	eco
		x	C00148	L-Proline;	C03912	(S)-1-Pyrroline-5-carboxylate;	1.5.99.8	proline dehydrogenase;	map00330	Arginine and proline metabolism	ava	ana	cre	naz				bli				eco
		x	C00074	Phosphoenolpyruvate;	C04691	2-Dehydro-3-deoxy-D-arabino-heptonate 7-phosphate;	2.5.1.54	3-deoxy-7-phosphoheptulonate synthase;	map00400	Phenylalanine, tyrosine and tryptophan biosynthesis	ava	ana	cre	naz	cac	csc	cth	bli	tna	cbe	cpf	eco
		x	C03340	L-2,3-Dihydrodipicolinate;	C03972	2,3,4,5-Tetrahydrodipicolinate;	1.3.1.26	dihydrodipicolinate reductase;	map00300	Lysine biosynthesis	ava	ana	cre	naz	cac	csc	cth	bli	tna	cbe	cpf	eco
		x	C04619	(3R)-3-Hydroxydecanoyl-[acyl-carrier protein];	C05754	trans-Dec-2-enoyl-[acp];	2.3.1.-	<Transferases; Acyltransferases; Transferring groups other than amino-acyl groups>	map00061	Fatty acid biosynthesis	ava	ana	cre	naz	cac			bli	tna	cbe	cpf	eco
		x	C04633	(3R)-3-Hydroxypalmitoyl-[acyl-carrier protein];	C05762	3-Oxohexadecanoyl-[acp];	1.1.1.100	3-oxoacyl-[acyl-carrier-protein] reductase;	map00061	Fatty acid biosynthesis	ava	ana	cre	naz	cac	csc	cth	bli	tna	cbe	cpf	eco
		x	C00118	D-Glyceraldehyde 3-phosphate;	C00236	3-Phospho-D-glyceroyl phosphate;	1.2.1.59	glyceraldehyde-3-phosphate dehydrogenase (NAD(P)+)	map00010; map00710	Glycolysis / Gluconeogenesis; Carbon fixation in photosynthetic organisms	ava	ana		naz
		x	C00095	D-Fructose;	C00794	D-Sorbitol;	1.1.1.14	L-iditol 2-dehydrogenase;	map00051	Fructose and mannose metabolism	ava	ana					cth				cpf
		x	C02987	L-Glutamyl-tRNA(Glu)	C03741	(S)-4-Amino-5-oxopentanoate;	1.2.1.70	glutamyl-tRNA reductase	map00860	Porphyrin and chlorophyll metabolism	ava	ana	cre	naz	cac	csc	cth	bli		cbe	cpf	eco
		x	C00036	Oxaloacetate;	C00074	Phosphoenolpyruvate;	4.1.1.31	phosphoenolpyruvate carboxylase;	map00620; map00710; map00720	Pyruvate metabolism; Carbon fixation in photosynthetic organisms; Reductive carboxylate cycle (CO2 fixation)	ava	ana	cre	naz							cpf	eco
		x	C00064	L-Glutamine;	C00169	Carbamoyl phosphate	6.3.5.5	carbamoyl-phosphate synthase (glutamine-hydrolysing);	map00240; map00250	Pyrimidine metabolism; Alanine, aspartate and glutamate metabolism	ava	ana	cre	naz	cac	csc	cth	bli	tna	cbe	cpf	eco
		x	C05745	Butyryl-[acp];	C05746	3-Oxohexanoyl-[acp];	2.3.1.179	beta-ketoacyl-acyl-carrier-protein synthase II;	map00061	Fatty acid biosynthesis	ava	ana	cre	naz	cac	csc	cth	bli	tna	cbe	cpf	eco
		x	C00352	D-Glucosamine 6-phosphate;	C05345	beta-D-Fructose 6-phosphate	3.5.1.-	<Hydrolases; Acting on carbon-nitrogen bonds, other than peptide bonds; In linear amides>	map00520	Amino sugar and nucleotide sugar metabolism	ava	ana		naz	cac		cth	bli	tna	cbe	cpf	eco
		x	C00430	5-Aminolevulinate;	C03741	(S)-4-Amino-5-oxopentanoate;	5.4.3.8	glutamate-1-semialdehyde 2,1-aminomutase;	map00860	Porphyrin and chlorophyll metabolism	ava	ana	cre	naz	cac	csc	cth	bli		cbe	cpf	eco
		x	C00430	5-Aminolevulinate;	C00931	Porphobilinogen	4.2.1.24	porphobilinogen synthase;	map00860	Porphyrin and chlorophyll metabolism	ava	ana	cre	naz	cac	csc	cth	bli		cbe	cpf	eco
		x	C00931	Porphobilinogen	C01024	Hydroxymethylbilane	2.5.1.61	hydroxymethylbilane synthase;	map00860	Porphyrin and chlorophyll metabolism	ava	ana	cre	naz	cac	csc	cth	bli		cbe	cpf	eco
		x	C01024	Hydroxymethylbilane	C01051	Uroporphyrinogen III	4.2.1.75	uroporphyrinogen-III synthase;	map00860	Porphyrin and chlorophyll metabolism	ava	ana	cre		cac	csc	cth	bli		cbe	cpf	eco
		x	C01051	Uroporphyrinogen III	C03263	Coproporphyrinogen III	4.1.1.37	uroporphyrinogen decarboxylase;	map00860	Porphyrin and chlorophyll metabolism	ava	ana	cre	naz		csc		bli		cbe		eco
		x	C01079	Protoporphyrinogen IX	C03263	Coproporphyrinogen III	1.3.3.3	coproporphyrinogen oxidase;	map00860	Porphyrin and chlorophyll metabolism	ava	ana	cre	naz								eco
		x	C01051	Uroporphyrinogen III	C02463	Precorrin 2;	2.1.1.107	uroporphyrinogen-III C-methyltransferase;	map00860	Porphyrin and chlorophyll metabolism	ava	ana			cac	csc	cth	bli		cbe	cpf	eco
		x	C02463	Precorrin 2;	C05772	Precorrin 3A	2.1.1.130	precorrin-2 C20-methyltransferase	map00860	Porphyrin and chlorophyll metabolism	ava	ana		naz	cac					cbe	cpf
		x	C05223	Dodecanoyl-[acyl-carrier protein];	C05758	trans-Dodec-2-enoyl-[acp];	2.3.1.-	<Transferases; Acyltransferases; Transferring groups other than amino-acyl groups>	map00061	Fatty acid biosynthesis	ava	ana	cre	naz	cac			bli	tna	cbe	cpf	eco
		x	C05345	beta-D-Fructose 6-phosphate	C05382	Sedoheptulose 7-phosphate;	2.2.1.2	transaldolase;	map00030	Pentose phosphate pathway	ava	ana	cre	naz	cac	csc		bli	tna	cbe	cpf	eco
		x	C01250	N-Acetyl-L-glutamate 5-semialdehyde;	C04133	N-Acetyl-L-glutamate 5-phosphate;	1.2.1.38	N-acetyl-gamma-glutamyl-phosphate reductase;	map00330	Arginine and proline metabolism	ava	ana	cre	naz	cac	csc	cth	bli	tna	cbe		eco
		x	C00263	L-Homoserine;	C01102	O-Phospho-L-homoserine	2.7.1.39	homoserine kinase;	map00260	Glycine, serine and threonine metabolism	ava	ana	cre	naz	cac	csc		bli	tna	cbe		eco
		x	C00025	L-Glutamate;	C00064	L-Glutamine;	6.3.1.2	glutamate---ammonia ligase;	map00250; map00330; map00910	Alanine, aspartate and glutamate metabolism; Arginine and proline metabolism; Nitrogen metabolism	ava	ana	cre	naz	cac	csc	cth	bli	tna	cbe	cpf	eco
		x	C00522	(R)-Pantoate;	C00966	2-Dehydropantoate	1.1.1.169	2-dehydropantoate 2-reductase;	map00770	Pantothenate and CoA biosynthesis	ava	ana	cre	naz	cac			bli		cbe	cpf	eco
		x	C05761	Tetradecanoyl-[acp];	C05762	3-Oxohexadecanoyl-[acp];	2.3.1.-	<Transferases; Acyltransferases; Transferring groups other than amino-acyl groups>	map00061	Fatty acid biosynthesis	ava	ana	cre	naz	cac			bli	tna	cbe	cpf	eco
		x	C00111	Glycerone phosphate;	C00118	D-Glyceraldehyde 3-phosphate;	5.3.1.1	triose-phosphate isomerase;	map00010; map00051; map00562; map00710	Glycolysis / Gluconeogenesis; Fructose and mannose metabolism; Inositol phosphate metabolism; Carbon fixation in photosynthetic organisms	ava	ana	cre	naz	cac	csc	cth	bli	tna	cbe	cpf	eco
		x	C00111	Glycerone phosphate;	C01094	D-Fructose 1-phosphate	4.1.2.13	fructose-bisphosphate aldolase;	map00051	Fructose and mannose metabolism	ava	ana	cre	naz	cac	csc	cth	bli	tna	cbe	cpf	eco
		x	C00117	D-Ribose 5-phosphate;	C05382	Sedoheptulose 7-phosphate;	2.2.1.1	transketolase;	map00030; map00710	Pentose phosphate pathway; Carbon fixation in photosynthetic organisms	ava	ana	cre	naz	cac	csc	cth	bli	tna	cbe	cpf	eco
		x	C11434	2-C-Methyl-D-erythritol 4-phosphate	C11437	1-Deoxy-D-xylulose 5-phosphate	1.1.1.267	1-deoxy-D-xylulose-5-phosphate reductoisomerase;	map00900	Terpenoid backbone biosynthesis	ava	ana	cre	naz	cac	csc	cth	bli	tna	cbe	cpf	eco
		x	C11434	2-C-Methyl-D-erythritol 4-phosphate	C11435	4-(Cytidine 5'-diphospho)-2-C-methyl-D-erythritol	2.7.7.60	2-C-methyl-D-erythritol 4-phosphate cytidylyltransferase;	map00900	Terpenoid backbone biosynthesis	ava	ana	cre	naz	cac	csc	cth	bli	tna	cbe	cpf	eco
		x	C11435	4-(Cytidine 5'-diphospho)-2-C-methyl-D-erythritol	C11436	2-Phospho-4-(cytidine 5'-diphospho)-2-C-methyl-D-erythritol	2.7.1.148	4-(cytidine 5'-diphospho)-2-C-methyl-D-erythritol kinase;	map00900	Terpenoid backbone biosynthesis	ava	ana	cre	naz	cac	csc	cth	bli	tna	cbe	cpf	eco
		x	C11436	2-Phospho-4-(cytidine 5'-diphospho)-2-C-methyl-D-erythritol	C11453	2-C-Methyl-D-erythritol 2,4-cyclodiphosphate;	4.6.1.12	2-C-methyl-D-erythritol 2,4-cyclodiphosphate synthase;	map00900	Terpenoid backbone biosynthesis	ava	ana	cre	naz	cac	csc	cth	bli	tna	cbe	cpf	eco
		x	C11453	2-C-Methyl-D-erythritol 2,4-cyclodiphosphate;	C11811	1-Hydroxy-2-methyl-2-butenyl 4-diphosphate;	1.17.7.1	(E)-4-hydroxy-3-methylbut-2-enyl-diphosphate synthase;	map00900	Terpenoid backbone biosynthesis	ava	ana	cre	naz	cac	csc	cth	bli	tna	cbe	cpf	eco
		x	C00129	Isopentenyl diphosphate;	C11811	1-Hydroxy-2-methyl-2-butenyl 4-diphosphate;	1.17.1.2	4-hydroxy-3-methylbut-2-enyl diphosphate reductase;	map00900	Terpenoid backbone biosynthesis	ava	ana	cre	naz	cac	csc	cth	bli	tna		cpf	eco
		x	C00129	Isopentenyl diphosphate;	C00448	trans,trans-Farnesyl diphosphate;	2.5.1.1	dimethylallyltranstransferase;	map00900	Terpenoid backbone biosynthesis	ava	ana	cre			csc		bli	tna	cbe		eco
		x	C00341	Geranyl diphosphate	C00448	trans,trans-Farnesyl diphosphate;	2.5.1.29	farnesyltranstransferase;	map00900	Terpenoid backbone biosynthesis	ava	ana	cre
		x	C00129	Isopentenyl diphosphate;	C00235	Dimethylallyl diphosphate;	5.3.3.2	isopentenyl-diphosphate Delta-isomerase;	map00900	Terpenoid backbone biosynthesis	ava	ana	cre	naz				bli		cbe		eco
		x	C00129	Isopentenyl diphosphate;	C00341	Geranyl diphosphate	2.5.1.1	dimethylallyltranstransferase;	map00900	Terpenoid backbone biosynthesis	ava	ana	cre			csc		bli	tna	cbe		eco
		x	C00129	Isopentenyl diphosphate;	C00341	Geranyl diphosphate	2.5.1.29	farnesyltranstransferase;	map00900	Terpenoid backbone biosynthesis	ava	ana	cre
		x	C00235	Dimethylallyl diphosphate;	C00341	Geranyl diphosphate	2.5.1.1	dimethylallyltranstransferase;	map00900	Terpenoid backbone biosynthesis	ava	ana	cre			csc		bli	tna	cbe		eco
		x	C00448	trans,trans-Farnesyl diphosphate;	C03428	Presqualene diphosphate	2.5.1.21	squalene synthase;	map00100	Steroid biosynthesis	ava	ana	cre
		x	C00751	Squalene;	C03428	Presqualene diphosphate	2.5.1.21	squalene synthase;	map00100	Steroid biosynthesis	ava	ana	cre
		x	C00129	Isopentenyl diphosphate;	C00353	Geranylgeranyl diphosphate;	2.5.1.29	farnesyltranstransferase;	map00900	Terpenoid backbone biosynthesis	ava	ana	cre
		x	C00353	Geranylgeranyl diphosphate;	C05413	Phytoene	2.5.1.32	phytoene synthase;	map00906	Carotenoid biosynthesis	ava	ana	cre	naz
		x	C05413	Phytoene	C05414	Phytofluene	1.14.99.-	<Oxidoreductases; Acting on paired donors with incorporation of molecular oxygen; Miscellaneous>	map00906	Carotenoid biosynthesis	ava	ana	cre	naz
		x	C00353	Geranylgeranyl diphosphate;	C05427	Phytyl diphosphate	1.3.1.83	geranylgeranyl diphosphate reductase;	map00900	Terpenoid backbone biosynthesis	ava	ana	cre	naz
		x	C00341	Geranyl diphosphate	C00448	trans,trans-Farnesyl diphosphate;	2.5.1.1	dimethylallyltranstransferase;	map00900	Terpenoid backbone biosynthesis	ava	ana	cre			csc		bli	tna	cbe		eco
		x	C00129	Isopentenyl diphosphate;	C00341	Geranyl diphosphate	2.5.1.10	geranyltranstransferase;	map00900	Terpenoid backbone biosynthesis	ava	ana	cre		cac	csc	cth	bli	tna	cbe	cpf	eco
		x	C00448	trans,trans-Farnesyl diphosphate;	C00751	Squalene;	2.5.1.21	squalene synthase;	map00100	Steroid biosynthesis	ava	ana	cre
		x	C00129	Isopentenyl diphosphate;	C00448	trans,trans-Farnesyl diphosphate;	2.5.1.29	farnesyltranstransferase;	map00900	Terpenoid backbone biosynthesis	ava	ana	cre
		x	C00235	Dimethylallyl diphosphate;	C00341	Geranyl diphosphate	2.5.1.10	geranyltranstransferase;	map00900	Terpenoid backbone biosynthesis	ava	ana	cre		cac	csc	cth	bli	tna	cbe	cpf	eco
		x	C00235	Dimethylallyl diphosphate;	C04432	tRNA containing 6-isopentenyladenosine	2.5.1.75	tRNA dimethylallyltransferase;	map00908	Zeatin biosynthesis	ava	ana		naz	cac	csc	cth	bli	tna	cbe	cpf	eco
		x	C00235	Dimethylallyl diphosphate;	C00341	Geranyl diphosphate	2.5.1.29	farnesyltranstransferase;	map00900	Terpenoid backbone biosynthesis	ava	ana	cre
		x	C00341	Geranyl diphosphate	C00448	trans,trans-Farnesyl diphosphate;	2.5.1.10	geranyltranstransferase;	map00900	Terpenoid backbone biosynthesis	ava	ana	cre		cac	csc	cth	bli	tna	cbe	cpf	eco
		x	C00129	Isopentenyl diphosphate;	C00448	trans,trans-Farnesyl diphosphate;	2.5.1.10	geranyltranstransferase;	map00900	Terpenoid backbone biosynthesis	ava	ana	cre		cac	csc	cth	bli	tna	cbe	cpf	eco
		x	C04619	(3R)-3-Hydroxydecanoyl-[acyl-carrier protein];	C05753	3-Oxodecanoyl-[acp];	2.3.1.-	<Transferases; Acyltransferases; Transferring groups other than amino-acyl groups>	map00061	Fatty acid biosynthesis	ava	ana	cre	naz	cac			bli	tna	cbe	cpf	eco
		x	C00111	Glycerone phosphate;	C05378	beta-D-Fructose 1,6-bisphosphate	4.1.2.13	fructose-bisphosphate aldolase;	map00010; map00051	Glycolysis / Gluconeogenesis; Fructose and mannose metabolism	ava	ana	cre	naz	cac	csc	cth	bli	tna	cbe	cpf	eco
		x	C00352	D-Glucosamine 6-phosphate;	C05345	beta-D-Fructose 6-phosphate	2.6.1.16	glutamine---fructose-6-phosphate transaminase (isomerizing);	map00520	Amino sugar and nucleotide sugar metabolism	ava	ana	cre	naz	cac	csc	cth	bli	tna	cbe	cpf	eco
		x	C04454	5-Amino-6-(5'-phosphoribitylamino)uracil;	C04732	5-Amino-6-(1-D-ribitylamino)uracil;	3.1.3.-	<Hydrolases; Acting on ester bonds; Phosphoric monoester hydrolases>	map00740	Riboflavin metabolism	ava	ana			cac		cth	bli				eco
		x	C04332	6,7-Dimethyl-8-(1-D-ribityl)lumazine	C04732	5-Amino-6-(1-D-ribitylamino)uracil;	2.5.1.-	<Transferases; Transferring alkyl or aryl groups, other than methyl groups; Transferring alkyl or aryl groups, other than methyl groups>	map00740	Riboflavin metabolism	ava	ana	cre	naz	cac	csc	cth	bli	tna	cbe	cpf	eco
		x	C00255	Riboflavin;	C04332	6,7-Dimethyl-8-(1-D-ribityl)lumazine	2.5.1.9	riboflavin synthase;	map00740	Riboflavin metabolism	ava	ana	cre	naz	cac	csc	cth	bli	tna	cbe	cpf	eco
		x	C00061	FMN;	C00255	Riboflavin;	2.7.1.26	riboflavin kinase;	map00740	Riboflavin metabolism	ava	ana		naz	cac	csc	cth	bli	tna	cbe	cpf	eco
		x	C00016	FAD;	C00061	FMN;	2.7.7.2	FAD synthetase;	map00740	Riboflavin metabolism	ava	ana		naz	cac	csc	cth	bli	tna	cbe	cpf	eco
		x	C00118	D-Glyceraldehyde 3-phosphate;	C04442	2-Dehydro-3-deoxy-6-phospho-D-gluconate;	4.1.2.14	2-dehydro-3-deoxy-phosphogluconate aldolase;	map00030; map00040	Pentose phosphate pathway; Pentose and glucuronate interconversions	ava	ana		naz	cac	csc		bli	tna	cbe	cpf	eco
		x	C04620	(3R)-3-Hydroxyoctanoyl-[acyl-carrier protein];	C05750	3-Oxooctanoyl-[acp];	1.1.1.100	3-oxoacyl-[acyl-carrier-protein] reductase;	map00061	Fatty acid biosynthesis	ava	ana	cre	naz	cac	csc	cth	bli	tna	cbe	cpf	eco
		x	C16237	Protein N6-(lipoyl)lysine	C16238	Lipoyl-AMP	6.-.-.-	null	map00785	Lipoic acid metabolism	ava	ana		naz		csc	cth			cbe	cpf	eco
		x	C05747	(R)-3-Hydroxyhexanoyl-[acp];	C05748	trans-Hex-2-enoyl-[acp];	4.2.1.-	<Lyases; Carbon-oxygen lyases; Hydro-lyases>	map00061	Fatty acid biosynthesis	ava	ana	cre	naz	cac	csc	cth	bli	tna	cbe	cpf	eco
		x	C05223	Dodecanoyl-[acyl-carrier protein];	C05759	3-Oxotetradecanoyl-[acp];	2.3.1.-	<Transferases; Acyltransferases; Transferring groups other than amino-acyl groups>	map00061	Fatty acid biosynthesis	ava	ana	cre	naz	cac			bli	tna	cbe	cpf	eco
		x	C04501	N-Acetyl-alpha-D-glucosamine 1-phosphate	C06156	alpha-D-Glucosamine 1-phosphate;	2.3.1.157	glucosamine-1-phosphate N-acetyltransferase	map00520	Amino sugar and nucleotide sugar metabolism	ava	ana		naz	cac	csc	cth	bli	tna	cbe	cpf	eco
		x	C00043	UDP-N-acetyl-D-glucosamine;	C04501	N-Acetyl-alpha-D-glucosamine 1-phosphate	2.7.7.23	UDP-N-acetylglucosamine diphosphorylase;	map00520	Amino sugar and nucleotide sugar metabolism	ava	ana	cre	naz	cac	csc	cth	bli	tna	cbe	cpf	eco
		x	C00043	UDP-N-acetyl-D-glucosamine;	C04631	UDP-N-acetyl-3-(1-carboxyvinyl)-D-glucosamine;	2.5.1.7	UDP-N-acetylglucosamine 1-carboxyvinyltransferase;	map00520; map00550	Amino sugar and nucleotide sugar metabolism; Peptidoglycan biosynthesis	ava	ana		naz	cac	csc	cth	bli	tna	cbe	cpf	eco
		x	C01050	UDP-N-acetylmuramate;	C04631	UDP-N-acetyl-3-(1-carboxyvinyl)-D-glucosamine;	1.1.1.158	UDP-N-acetylmuramate dehydrogenase;	map00520; map00550	Amino sugar and nucleotide sugar metabolism; Peptidoglycan biosynthesis	ava	ana		naz	cac	csc	cth	bli	tna	cbe	cpf	eco
		x	C01050	UDP-N-acetylmuramate;	C01212	UDP-N-acetylmuramoyl-L-alanine	6.3.2.8	UDP-N-acetylmuramate---L-alanine ligase;	map00471; map00550	D-Glutamine and D-glutamate metabolism; Peptidoglycan biosynthesis	ava	ana		naz	cac	csc	cth	bli	tna	cbe	cpf	eco
		x	C00043	UDP-N-acetyl-D-glucosamine;	C04738	UDP-3-O-(3-hydroxytetradecanoyl)-N-acetylglucosamine;	2.3.1.129	acyl-[acyl-carrier-protein]---UDP-N-acetylglucosamine	map00540	Lipopolysaccharide biosynthesis	ava	ana		naz								eco
		x	C00043	UDP-N-acetyl-D-glucosamine;	C00645	N-Acetyl-D-mannosamine;	5.1.3.14	UDP-N-acetylglucosamine 2-epimerase;	map00520	Amino sugar and nucleotide sugar metabolism	ava	ana		naz	cac	csc	cth	bli	tna	cbe	cpf	eco
		x	C00043	UDP-N-acetyl-D-glucosamine;	C01170	UDP-N-acetyl-D-mannosamine	5.1.3.14	UDP-N-acetylglucosamine 2-epimerase;	map00520	Amino sugar and nucleotide sugar metabolism	ava	ana		naz	cac	csc	cth	bli	tna	cbe	cpf	eco
		x	C00692	UDP-N-acetylmuramoyl-L-alanyl-D-glutamate	C01212	UDP-N-acetylmuramoyl-L-alanine	6.3.2.9	UDP-N-acetylmuramoyl-L-alanine---D-glutamate ligase;	map00471; map00550	D-Glutamine and D-glutamate metabolism; Peptidoglycan biosynthesis	ava	ana		naz	cac	csc	cth	bli	tna	cbe	cpf	eco
		x	C04738	UDP-3-O-(3-hydroxytetradecanoyl)-N-acetylglucosamine;	C06022	UDP-3-O-(3-hydroxytetradecanoyl)-D-glucosamine;	3.5.1.-	<Hydrolases; Acting on carbon-nitrogen bonds, other than peptide bonds; In linear amides>	map00540	Lipopolysaccharide biosynthesis	ava	ana		naz	cac		cth	bli	tna	cbe	cpf	eco
		x	C04652	UDP-2,3-bis(3-hydroxytetradecanoyl)glucosamine;	C06022	UDP-3-O-(3-hydroxytetradecanoyl)-D-glucosamine;	2.3.1.-	<Transferases; Acyltransferases; Transferring groups other than amino-acyl groups>	map00540	Lipopolysaccharide biosynthesis	ava	ana	cre	naz	cac			bli	tna	cbe	cpf	eco
		x	C04652	UDP-2,3-bis(3-hydroxytetradecanoyl)glucosamine;	C04824	2,3-Bis(3-hydroxytetradecanoyl)-beta-D-glucosaminyl 1-phosphate;	3.6.1.-	<Hydrolases; Acting on acid anhydrides; In phosphorus-containing anhydrides>	map00540	Lipopolysaccharide biosynthesis	ava	ana	cre	naz	cac	csc	cth	bli	tna	cbe	cpf	eco
		x	C04652	UDP-2,3-bis(3-hydroxytetradecanoyl)glucosamine;	C04932	2,3,2',3'-Tetrakis(3-hydroxytetradecanoyl)-D-glucosaminyl-1,6-beta-	2.4.1.182	lipid-A-disaccharide synthase	map00540	Lipopolysaccharide biosynthesis	ava	ana		naz								eco
		x	C04824	2,3-Bis(3-hydroxytetradecanoyl)-beta-D-glucosaminyl 1-phosphate;	C04932	2,3,2',3'-Tetrakis(3-hydroxytetradecanoyl)-D-glucosaminyl-1,6-beta-	2.4.1.182	lipid-A-disaccharide synthase	map00540	Lipopolysaccharide biosynthesis	ava	ana		naz								eco
		x	C00249	Hexadecanoic acid;	C05764	Hexadecanoyl-[acp];	2.3.1.-	<Transferases; Acyltransferases; Transferring groups other than amino-acyl groups>	map00061; map01040	Fatty acid biosynthesis; Biosynthesis of unsaturated fatty acids	ava	ana	cre	naz	cac			bli	tna	cbe	cpf	eco
		x	C00154	Palmitoyl-CoA;	C00249	Hexadecanoic acid;	6.2.1.3	long-chain-fatty-acid---CoA ligase;	map00071	Fatty acid metabolism	ava	ana					cth	bli				eco
		x	C00118	D-Glyceraldehyde 3-phosphate;	C11437	1-Deoxy-D-xylulose 5-phosphate	2.2.1.7	1-deoxy-D-xylulose-5-phosphate synthase;	map00900	Terpenoid backbone biosynthesis	ava	ana	cre	naz	cac	csc	cth	bli	tna	cbe	cpf	eco
		x	C00051	Glutathione;	C05730	Glutathionylspermidine;	3.5.1.-	<Hydrolases; Acting on carbon-nitrogen bonds, other than peptide bonds; In linear amides>	map00480	Glutathione metabolism	ava	ana		naz	cac		cth	bli	tna	cbe	cpf	eco
		x	C02090	Trypanothione;	C05730	Glutathionylspermidine;	3.5.1.-	<Hydrolases; Acting on carbon-nitrogen bonds, other than peptide bonds; In linear amides>	map00480	Glutathione metabolism	ava	ana		naz	cac		cth	bli	tna	cbe	cpf	eco
		x	C02090	Trypanothione;	C03170	Trypanothione disulfide;	1.17.4.1	ribonucleoside-diphosphate reductase;	map00480	Glutathione metabolism	ava	ana	cre		cac		cth	bli	tna	cbe	cpf	eco
		x	C02090	Trypanothione;	C03170	Trypanothione disulfide;	1.11.1.15	peroxiredoxin;	map00480	Glutathione metabolism	ava	ana	cre	naz	cac		cth	bli	tna	cbe	cpf	eco
		x	C00315	Spermidine;	C05730	Glutathionylspermidine;	3.5.1.-	<Hydrolases; Acting on carbon-nitrogen bonds, other than peptide bonds; In linear amides>	map00480	Glutathione metabolism	ava	ana		naz	cac		cth	bli	tna	cbe	cpf	eco
		x	C00037	Glycine;	C01242	S-Aminomethyldihydrolipoylprotein;	1.4.4.2	glycine dehydrogenase (decarboxylating);	map00260	Glycine, serine and threonine metabolism	ava	ana	cre	naz				bli	tna			eco
		x	C00353	Geranylgeranyl diphosphate;	C00448	trans,trans-Farnesyl diphosphate;	2.5.1.29	farnesyltranstransferase;	map00900	Terpenoid backbone biosynthesis	ava	ana	cre
		x	C00559	Deoxyadenosine;	C05512	Deoxyinosine	3.5.4.4	adenosine deaminase;	map00230	Purine metabolism	ava	ana	cre	naz	cac						cpf	eco
		x	C01302	1-(2-Carboxyphenylamino)-1-deoxy-D-ribulose 5-phosphate	C04302	N-(5-Phospho-D-ribosyl)anthranilate;	5.3.1.24	phosphoribosylanthranilate isomerase;	map00400	Phenylalanine, tyrosine and tryptophan biosynthesis	ava	ana	cre	naz	cac	csc	cth	bli	tna	cbe		eco
		x	C00369	Starch	C00718	Amylose;	2.4.1.18	1,4-alpha-glucan branching enzyme;	map00500	Starch and sucrose metabolism	ava	ana	cre	naz		csc	cth	bli		cbe	cpf	eco
		x	C00498	ADP-glucose;	C00718	Amylose;	2.4.1.21	starch synthase;	map00500	Starch and sucrose metabolism	ava	ana	cre	naz	cac	csc	cth	bli	tna	cbe		eco
		x	C00103	D-Glucose 1-phosphate;	C00498	ADP-glucose;	2.7.7.27	glucose-1-phosphate adenylyltransferase;	map00500; map00520	Starch and sucrose metabolism; Amino sugar and nucleotide sugar metabolism	ava	ana	cre	naz	cac	csc	cth	bli	tna	cbe		eco
		x	C00103	D-Glucose 1-phosphate;	C00842	dTDP-glucose;	2.7.7.33	glucose-1-phosphate cytidylyltransferase;	map00521; map00523	Streptomycin biosynthesis; Polyketide sugar unit biosynthesis	ava	ana		naz			cth
		x	C00842	dTDP-glucose;	C11907	4,6-Dideoxy-4-oxo-dTDP-D-glucose;	4.2.1.46	dTDP-glucose 4,6-dehydratase;	map00521; map00523; map01055	Streptomycin biosynthesis; Polyketide sugar unit biosynthesis; Biosynthesis of vancomycin group antibiotics	ava	ana	cre	naz	cac		cth		tna	cbe	cpf	eco
		x	C00103	D-Glucose 1-phosphate;	C00842	dTDP-glucose;	2.7.7.24	glucose-1-phosphate thymidylyltransferase;	map00521; map00523	Streptomycin biosynthesis; Polyketide sugar unit biosynthesis	ava	ana			cac				tna	cbe	cpf	eco
		x	C00029	UDP-glucose;	C00103	D-Glucose 1-phosphate;	2.7.7.9	UTP---glucose-1-phosphate uridylyltransferase;	map00040; map00052; map00500; map00520	Pentose and glucuronate interconversions; Galactose metabolism; Starch and sucrose metabolism; Amino sugar and nucleotide sugar metabolism	ava	ana	cre		cac	csc	cth	bli		cbe	cpf	eco
		x	C00029	UDP-glucose;	C00167	UDP-glucuronate;	1.1.1.22	UDP-glucose 6-dehydrogenase;	map00040; map00053; map00500; map00520	Pentose and glucuronate interconversions; Ascorbate and aldarate metabolism; Starch and sucrose metabolism; Amino sugar and nucleotide sugar metabolism	ava	ana	cre	naz			cth	bli		cbe		eco
		x	C00029	UDP-glucose;	C00052	UDP-D-galactose;	5.1.3.2	UDP-glucose 4-epimerase;	map00052; map00520	Galactose metabolism; Amino sugar and nucleotide sugar metabolism	ava	ana	cre	naz	cac	csc	cth	bli			cpf	eco
		x	C00029	UDP-glucose;	C00089	Sucrose;	2.4.1.13	sucrose synthase;	map00500	Starch and sucrose metabolism	ava	ana		naz
		x	C00688	dTDP-4-dehydro-6-deoxy-L-mannose;	C11907	4,6-Dideoxy-4-oxo-dTDP-D-glucose;	5.1.3.13	dTDP-4-dehydrorhamnose 3,5-epimerase;	map00521; map00523	Streptomycin biosynthesis; Polyketide sugar unit biosynthesis	ava	ana		naz	cac		cth		tna	cbe	cpf	eco
		x	C00688	dTDP-4-dehydro-6-deoxy-L-mannose;	C03319	dTDP-6-deoxy-L-mannose;	1.1.1.133	dTDP-4-dehydrorhamnose reductase;	map00521; map00523	Streptomycin biosynthesis; Polyketide sugar unit biosynthesis	ava	ana	cre		cac				tna	cbe	cpf	eco
		x	C00103	D-Glucose 1-phosphate;	C00501	CDP-glucose;	2.7.7.33	glucose-1-phosphate cytidylyltransferase;	map00500; map00520	Starch and sucrose metabolism; Amino sugar and nucleotide sugar metabolism	ava	ana		naz			cth
		x	C00117	D-Ribose 5-phosphate;	C00199	D-Ribulose 5-phosphate	5.3.1.6	ribose-5-phosphate isomerase;	map00030; map00710	Pentose phosphate pathway; Carbon fixation in photosynthetic organisms	ava	ana	cre	naz	cac	csc	cth	bli	tna	cbe	cpf	eco
		x	C00075	UTP;	C00105	UMP;	3.6.1.19	nucleoside-triphosphate diphosphatase;	map00240	Pyrimidine metabolism	ava	ana	cre	naz					tna			eco
		x	C05414	Phytofluene	C05430	zeta-Carotene	1.14.99.-	<Oxidoreductases; Acting on paired donors with incorporation of molecular oxygen; Miscellaneous>	map00906	Carotenoid biosynthesis	ava	ana	cre	naz
		x	C05430	zeta-Carotene	C05431	Neurosporene	5.-.-.-	<Isomerases>	map00906	Carotenoid biosynthesis	ava	ana		naz	cac	csc	cth	bli	tna	cbe	cpf	eco
		x	C05431	Neurosporene	C05432	Lycopene	1.14.99.30	carotene 7,8-desaturase;	map00906	Carotenoid biosynthesis	ava	ana
		x	C05431	Neurosporene	C05432	Lycopene	1.14.99.-	<Oxidoreductases; Acting on paired donors with incorporation of molecular oxygen; Miscellaneous>	map00906	Carotenoid biosynthesis	ava	ana	cre	naz
		x	C05430	zeta-Carotene	C05431	Neurosporene	1.14.99.-	<Oxidoreductases; Acting on paired donors with incorporation of molecular oxygen; Miscellaneous>	map00906	Carotenoid biosynthesis	ava	ana	cre	naz
		x	C05431	Neurosporene	C05432	Lycopene	5.-.-.-	<Isomerases>	map00906	Carotenoid biosynthesis	ava	ana		naz	cac	csc	cth	bli	tna	cbe	cpf	eco
		x	C05430	zeta-Carotene	C05431	Neurosporene	1.14.99.30	carotene 7,8-desaturase;	map00906	Carotenoid biosynthesis	ava	ana
		x	C05745	Butyryl-[acp];	C05746	3-Oxohexanoyl-[acp];	2.3.1.-	<Transferases; Acyltransferases; Transferring groups other than amino-acyl groups>	map00061	Fatty acid biosynthesis	ava	ana	cre	naz	cac			bli	tna	cbe	cpf	eco
		x	C05761	Tetradecanoyl-[acp];	C05762	3-Oxohexadecanoyl-[acp];	2.3.1.179	beta-ketoacyl-acyl-carrier-protein synthase II;	map00061	Fatty acid biosynthesis	ava	ana	cre	naz	cac	csc	cth	bli	tna	cbe	cpf	eco
		x	C00885	Isochorismate;	C16519	2-Succinyl-5-enolpyruvyl-6-hydroxy-3-cyclohexene-1-carboxylate;	2.2.1.9	2-succinyl-5-enolpyruvyl-6-hydroxy-3-cyclohexene-1-carboxylic-acid	map00130	Ubiquinone and other terpenoid-quinone biosynthesis	ava	ana	cre	naz				bli				eco
		x	C05817	(1R,6R)-6-Hydroxy-2-succinylcyclohexa-2,4-diene-1-carboxylate;	C16519	2-Succinyl-5-enolpyruvyl-6-hydroxy-3-cyclohexene-1-carboxylate;	4.2.99.20	2-succinyl-6-hydroxy-2,4-cyclohexadiene-1-carboxylate synthase;	map00130	Ubiquinone and other terpenoid-quinone biosynthesis	ava	ana		naz				bli				eco
		x	C02730	2-Succinylbenzoate;	C05817	(1R,6R)-6-Hydroxy-2-succinylcyclohexa-2,4-diene-1-carboxylate;	4.2.1.113	o-succinylbenzoate synthase;	map00130	Ubiquinone and other terpenoid-quinone biosynthesis	ava	ana		naz				bli				eco
		x	C02730	2-Succinylbenzoate;	C03160	2-Succinylbenzoyl-CoA;	6.2.1.26	o-succinylbenzoate---CoA ligase;	map00130	Ubiquinone and other terpenoid-quinone biosynthesis	ava	ana		naz				bli				eco
		x	C03160	2-Succinylbenzoyl-CoA;	C15547	1,4-Dihydroxy-2-naphthoyl-CoA	4.1.3.36	1,4-dihydroxy-2-naphthoyl-CoA synthase;	map00130	Ubiquinone and other terpenoid-quinone biosynthesis	ava	ana	cre	naz				bli				eco
		x	C03657	1,4-Dihydroxy-2-naphthoate;	C15547	1,4-Dihydroxy-2-naphthoyl-CoA	3.1.2.-	<Hydrolases; Acting on ester bonds; Thiolester hydrolases>	map00130	Ubiquinone and other terpenoid-quinone biosynthesis	ava	ana	cre	naz				bli				eco
		x	C03657	1,4-Dihydroxy-2-naphthoate;	C05818	2-Demethylmenaquinone	2.5.1.-	<Transferases; Transferring alkyl or aryl groups, other than methyl groups; Transferring alkyl or aryl groups, other than methyl groups>	map00130	Ubiquinone and other terpenoid-quinone biosynthesis	ava	ana	cre	naz	cac	csc	cth	bli	tna	cbe	cpf	eco
		x	C00828	Menaquinone;	C05818	2-Demethylmenaquinone	2.1.1.-	<Transferases; Transferring one-carbon groups; Methyltransferases>	map00130	Ubiquinone and other terpenoid-quinone biosynthesis	ava	ana	cre	naz	cac	csc	cth	bli	tna	cbe	cpf	eco
		x	C03657	1,4-Dihydroxy-2-naphthoate;	C13309	2-Phytyl-1,4-naphthoquinone;	2.5.1.-	<Transferases; Transferring alkyl or aryl groups, other than methyl groups; Transferring alkyl or aryl groups, other than methyl groups>	map00130	Ubiquinone and other terpenoid-quinone biosynthesis	ava	ana	cre	naz	cac	csc	cth	bli	tna	cbe	cpf	eco
		x	C02059	Phylloquinone;	C13309	2-Phytyl-1,4-naphthoquinone;	2.1.1.-	<Transferases; Transferring one-carbon groups; Methyltransferases>	map00130	Ubiquinone and other terpenoid-quinone biosynthesis	ava	ana	cre	naz	cac	csc	cth	bli	tna	cbe	cpf	eco
		x	C04618	(3R)-3-Hydroxybutanoyl-[acyl-carrier protein];	C05744	Acetoacetyl-[acp];	1.1.1.100	3-oxoacyl-[acyl-carrier-protein] reductase;	map00061	Fatty acid biosynthesis	ava	ana	cre	naz	cac	csc	cth	bli	tna	cbe	cpf	eco
Subsystem 57	0.09090909090909091												cre	naz
		i	C00025	L-Glutamate;	C00026	2-Oxoglutarate;	1.4.1.3	glutamate dehydrogenase [NAD(P)+];	map00250; map00471	Alanine, aspartate and glutamate metabolism; D-Glutamine and D-glutamate metabolism			cre	naz					tna
		s	C00036	Oxaloacetate;	C00049	L-Aspartate;	1.4.3.16	L-aspartate oxidase;	map00250	Alanine, aspartate and glutamate metabolism	ava	ana	cre	naz	cac	csc	cth	bli		cbe	cpf	eco
		x	C00049	L-Aspartate;	C05840	Iminoaspartate;	1.4.3.16	L-aspartate oxidase;	map00760	Nicotinate and nicotinamide metabolism	ava	ana	cre	naz	cac	csc	cth	bli		cbe	cpf	eco
		x	C00036	Oxaloacetate;	C00049	L-Aspartate;	2.6.1.1	aspartate transaminase;	map00250; map00710	Alanine, aspartate and glutamate metabolism; Carbon fixation in photosynthetic organisms	ava	ana	cre	naz	cac	csc	cth	bli	tna	cbe	cpf	eco
		x	C00025	L-Glutamate;	C00026	2-Oxoglutarate;	2.6.1.1	aspartate transaminase;	map00250	Alanine, aspartate and glutamate metabolism	ava	ana	cre	naz	cac	csc	cth	bli	tna	cbe	cpf	eco
		x	C00049	L-Aspartate;	C03082	4-Phospho-L-aspartate;	2.7.2.4	aspartate kinase;	map00260; map00270; map00300	Glycine, serine and threonine metabolism; Cysteine and methionine metabolism; Lysine biosynthesis	ava	ana	cre	naz	cac	csc	cth	bli	tna	cbe	cpf	eco
		x	C00441	L-Aspartate 4-semialdehyde;	C03082	4-Phospho-L-aspartate;	1.2.1.11	aspartate-semialdehyde dehydrogenase;	map00260; map00270; map00300	Glycine, serine and threonine metabolism; Cysteine and methionine metabolism; Lysine biosynthesis	ava	ana	cre	naz	cac	csc	cth	bli	tna	cbe	cpf	eco
		x	C00441	L-Aspartate 4-semialdehyde;	C03340	L-2,3-Dihydrodipicolinate;	4.2.1.52	dihydrodipicolinate synthase;	map00300	Lysine biosynthesis	ava	ana	cre	naz	cac	csc	cth	bli	tna	cbe	cpf	eco
		x	C00025	L-Glutamate;	C00049	L-Aspartate;	2.6.1.1	aspartate transaminase;	map00250; map00330	Alanine, aspartate and glutamate metabolism; Arginine and proline metabolism	ava	ana	cre	naz	cac	csc	cth	bli	tna	cbe	cpf	eco
		x	C00025	L-Glutamate;	C00624	N-Acetyl-L-glutamate;	2.3.1.1	amino-acid N-acetyltransferase;	map00330	Arginine and proline metabolism	ava	ana	cre	naz	cac		cth	bli	tna	cbe		eco
		x	C00624	N-Acetyl-L-glutamate;	C04133	N-Acetyl-L-glutamate 5-phosphate;	2.7.2.8	acetylglutamate kinase;	map00330	Arginine and proline metabolism	ava	ana	cre	naz	cac	csc	cth	bli	tna	cbe		eco
		x	C00026	2-Oxoglutarate;	C00311	Isocitrate;	1.1.1.42	isocitrate dehydrogenase (NADP+);	map00020; map00720	Citrate cycle (TCA cycle); Reductive carboxylate cycle (CO2 fixation)	ava	ana	cre	naz			cth	bli	tna	cbe		eco
		x	C00049	L-Aspartate;	C03406	N-(L-Arginino)succinate;	6.3.4.5	argininosuccinate synthase;	map00250; map00330	Alanine, aspartate and glutamate metabolism; Arginine and proline metabolism	ava	ana	cre	naz	cac	csc	cth	bli	tna	cbe	cpf	eco
		x	C00036	Oxaloacetate;	C00158	Citrate;	2.3.3.1	citrate (Si)-synthase;	map00020; map00630	Citrate cycle (TCA cycle); Glyoxylate and dicarboxylate metabolism	ava	ana	cre	naz			cth	bli	tna			eco
		x	C00024	Acetyl-CoA;	C00158	Citrate;	2.3.3.1	citrate (Si)-synthase;	map00020; map00630	Citrate cycle (TCA cycle); Glyoxylate and dicarboxylate metabolism	ava	ana	cre	naz			cth	bli	tna			eco
		x	C00024	Acetyl-CoA;	C03939	Acetyl-[acyl-carrier protein]	2.3.1.-	<Transferases; Acyltransferases; Transferring groups other than amino-acyl groups>	map00061	Fatty acid biosynthesis	ava	ana	cre	naz	cac			bli	tna	cbe	cpf	eco
		x	C03939	Acetyl-[acyl-carrier protein]	C05744	Acetoacetyl-[acp];	2.3.1.-	<Transferases; Acyltransferases; Transferring groups other than amino-acyl groups>	map00061	Fatty acid biosynthesis	ava	ana	cre	naz	cac			bli	tna	cbe	cpf	eco
		x	C00024	Acetyl-CoA;	C03939	Acetyl-[acyl-carrier protein]	2.3.1.180	beta-ketoacyl-acyl-carrier-protein synthase III;	map00061	Fatty acid biosynthesis	ava	ana	cre	naz	cac	csc	cth	bli		cbe	cpf	eco
		x	C00024	Acetyl-CoA;	C00083	Malonyl-CoA;	6.4.1.2	acetyl-CoA carboxylase;	map00061; map00253; map00620; map00640	Fatty acid biosynthesis; Tetracycline biosynthesis; Pyruvate metabolism; Propanoate metabolism	ava	ana	cre	naz	cac			bli		cbe	cpf	eco
		x	C01209	Malonyl-[acyl-carrier protein]	C05744	Acetoacetyl-[acp];	2.3.1.-	<Transferases; Acyltransferases; Transferring groups other than amino-acyl groups>	map00061	Fatty acid biosynthesis	ava	ana	cre	naz	cac			bli	tna	cbe	cpf	eco
		x	C01209	Malonyl-[acyl-carrier protein]	C05750	3-Oxooctanoyl-[acp];	2.3.1.-	<Transferases; Acyltransferases; Transferring groups other than amino-acyl groups>	map00061	Fatty acid biosynthesis	ava	ana	cre	naz	cac			bli	tna	cbe	cpf	eco
		x	C01209	Malonyl-[acyl-carrier protein]	C05762	3-Oxohexadecanoyl-[acp];	2.3.1.179	beta-ketoacyl-acyl-carrier-protein synthase II;	map00061	Fatty acid biosynthesis	ava	ana	cre	naz	cac	csc	cth	bli	tna	cbe	cpf	eco
		x	C04633	(3R)-3-Hydroxypalmitoyl-[acyl-carrier protein];	C05762	3-Oxohexadecanoyl-[acp];	2.3.1.-	<Transferases; Acyltransferases; Transferring groups other than amino-acyl groups>	map00061	Fatty acid biosynthesis	ava	ana	cre	naz	cac			bli	tna	cbe	cpf	eco
		x	C04633	(3R)-3-Hydroxypalmitoyl-[acyl-carrier protein];	C05763	trans-Hexadec-2-enoyl-[acp];	4.2.1.-	<Lyases; Carbon-oxygen lyases; Hydro-lyases>	map00061	Fatty acid biosynthesis	ava	ana	cre	naz	cac	csc	cth	bli	tna	cbe	cpf	eco
		x	C01209	Malonyl-[acyl-carrier protein]	C05753	3-Oxodecanoyl-[acp];	2.3.1.-	<Transferases; Acyltransferases; Transferring groups other than amino-acyl groups>	map00061	Fatty acid biosynthesis	ava	ana	cre	naz	cac			bli	tna	cbe	cpf	eco
		x	C05752	Octanoyl-[acp];	C05753	3-Oxodecanoyl-[acp];	2.3.1.179	beta-ketoacyl-acyl-carrier-protein synthase II;	map00061	Fatty acid biosynthesis	ava	ana	cre	naz	cac	csc	cth	bli	tna	cbe	cpf	eco
		x	C01209	Malonyl-[acyl-carrier protein]	C05753	3-Oxodecanoyl-[acp];	2.3.1.179	beta-ketoacyl-acyl-carrier-protein synthase II;	map00061	Fatty acid biosynthesis	ava	ana	cre	naz	cac	csc	cth	bli	tna	cbe	cpf	eco
		x	C04620	(3R)-3-Hydroxyoctanoyl-[acyl-carrier protein];	C05750	3-Oxooctanoyl-[acp];	2.3.1.-	<Transferases; Acyltransferases; Transferring groups other than amino-acyl groups>	map00061	Fatty acid biosynthesis	ava	ana	cre	naz	cac			bli	tna	cbe	cpf	eco
		x	C04620	(3R)-3-Hydroxyoctanoyl-[acyl-carrier protein];	C05751	trans-Oct-2-enoyl-[acp];	2.3.1.-	<Transferases; Acyltransferases; Transferring groups other than amino-acyl groups>	map00061	Fatty acid biosynthesis	ava	ana	cre	naz	cac			bli	tna	cbe	cpf	eco
		x	C01209	Malonyl-[acyl-carrier protein]	C05759	3-Oxotetradecanoyl-[acp];	2.3.1.179	beta-ketoacyl-acyl-carrier-protein synthase II;	map00061	Fatty acid biosynthesis	ava	ana	cre	naz	cac	csc	cth	bli	tna	cbe	cpf	eco
		x	C04688	(3R)-3-Hydroxytetradecanoyl-[acyl-carrier protein];	C05759	3-Oxotetradecanoyl-[acp];	2.3.1.-	<Transferases; Acyltransferases; Transferring groups other than amino-acyl groups>	map00061	Fatty acid biosynthesis	ava	ana	cre	naz	cac			bli	tna	cbe	cpf	eco
		x	C05223	Dodecanoyl-[acyl-carrier protein];	C05759	3-Oxotetradecanoyl-[acp];	2.3.1.179	beta-ketoacyl-acyl-carrier-protein synthase II;	map00061	Fatty acid biosynthesis	ava	ana	cre	naz	cac	csc	cth	bli	tna	cbe	cpf	eco
		x	C05749	Hexanoyl-[acp];	C05750	3-Oxooctanoyl-[acp];	2.3.1.179	beta-ketoacyl-acyl-carrier-protein synthase II;	map00061	Fatty acid biosynthesis	ava	ana	cre	naz	cac	csc	cth	bli	tna	cbe	cpf	eco
		x	C05748	trans-Hex-2-enoyl-[acp];	C05749	Hexanoyl-[acp];	2.3.1.-	<Transferases; Acyltransferases; Transferring groups other than amino-acyl groups>	map00061	Fatty acid biosynthesis	ava	ana	cre	naz	cac			bli	tna	cbe	cpf	eco
		x	C01209	Malonyl-[acyl-carrier protein]	C05759	3-Oxotetradecanoyl-[acp];	2.3.1.-	<Transferases; Acyltransferases; Transferring groups other than amino-acyl groups>	map00061	Fatty acid biosynthesis	ava	ana	cre	naz	cac			bli	tna	cbe	cpf	eco
		x	C05748	trans-Hex-2-enoyl-[acp];	C05749	Hexanoyl-[acp];	1.3.1.9	enoyl-[acyl-carrier-protein] reductase (NADH);	map00061	Fatty acid biosynthesis	ava	ana	cre	naz			cth	bli				eco
		x	C03939	Acetyl-[acyl-carrier protein]	C05744	Acetoacetyl-[acp];	2.3.1.180	beta-ketoacyl-acyl-carrier-protein synthase III;	map00061	Fatty acid biosynthesis	ava	ana	cre	naz	cac	csc	cth	bli		cbe	cpf	eco
		x	C03939	Acetyl-[acyl-carrier protein]	C05744	Acetoacetyl-[acp];	2.3.1.179	beta-ketoacyl-acyl-carrier-protein synthase II;	map00061	Fatty acid biosynthesis	ava	ana	cre	naz	cac	csc	cth	bli	tna	cbe	cpf	eco
		x	C05763	trans-Hexadec-2-enoyl-[acp];	C05764	Hexadecanoyl-[acp];	1.3.1.9	enoyl-[acyl-carrier-protein] reductase (NADH);	map00061	Fatty acid biosynthesis	ava	ana	cre	naz			cth	bli				eco
		x	C01209	Malonyl-[acyl-carrier protein]	C05756	3-Oxododecanoyl-[acp];	2.3.1.179	beta-ketoacyl-acyl-carrier-protein synthase II;	map00061	Fatty acid biosynthesis	ava	ana	cre	naz	cac	csc	cth	bli	tna	cbe	cpf	eco
		x	C05755	Decanoyl-[acp];	C05756	3-Oxododecanoyl-[acp];	2.3.1.179	beta-ketoacyl-acyl-carrier-protein synthase II;	map00061	Fatty acid biosynthesis	ava	ana	cre	naz	cac	csc	cth	bli	tna	cbe	cpf	eco
		x	C05754	trans-Dec-2-enoyl-[acp];	C05755	Decanoyl-[acp];	2.3.1.-	<Transferases; Acyltransferases; Transferring groups other than amino-acyl groups>	map00061	Fatty acid biosynthesis	ava	ana	cre	naz	cac			bli	tna	cbe	cpf	eco
		x	C05756	3-Oxododecanoyl-[acp];	C05757	(R)-3-Hydroxydodecanoyl-[acp];	2.3.1.-	<Transferases; Acyltransferases; Transferring groups other than amino-acyl groups>	map00061	Fatty acid biosynthesis	ava	ana	cre	naz	cac			bli	tna	cbe	cpf	eco
		x	C05757	(R)-3-Hydroxydodecanoyl-[acp];	C05758	trans-Dodec-2-enoyl-[acp];	2.3.1.-	<Transferases; Acyltransferases; Transferring groups other than amino-acyl groups>	map00061	Fatty acid biosynthesis	ava	ana	cre	naz	cac			bli	tna	cbe	cpf	eco
		x	C05757	(R)-3-Hydroxydodecanoyl-[acp];	C05758	trans-Dodec-2-enoyl-[acp];	4.2.1.-	<Lyases; Carbon-oxygen lyases; Hydro-lyases>	map00061	Fatty acid biosynthesis	ava	ana	cre	naz	cac	csc	cth	bli	tna	cbe	cpf	eco
		x	C04633	(3R)-3-Hydroxypalmitoyl-[acyl-carrier protein];	C05763	trans-Hexadec-2-enoyl-[acp];	2.3.1.-	<Transferases; Acyltransferases; Transferring groups other than amino-acyl groups>	map00061	Fatty acid biosynthesis	ava	ana	cre	naz	cac			bli	tna	cbe	cpf	eco
		x	C05749	Hexanoyl-[acp];	C05750	3-Oxooctanoyl-[acp];	2.3.1.-	<Transferases; Acyltransferases; Transferring groups other than amino-acyl groups>	map00061	Fatty acid biosynthesis	ava	ana	cre	naz	cac			bli	tna	cbe	cpf	eco
		x	C00024	Acetyl-CoA;	C00083	Malonyl-CoA;	6.3.4.14	biotin carboxylase;	map00061	Fatty acid biosynthesis	ava	ana	cre	naz	cac			bli		cbe	cpf	eco
		x	C00083	Malonyl-CoA;	C01209	Malonyl-[acyl-carrier protein]	2.3.1.39	[acyl-carrier-protein] S-malonyltransferase;	map00061	Fatty acid biosynthesis	ava	ana	cre	naz	cac	csc	cth	bli	tna	cbe	cpf	eco
		x	C01209	Malonyl-[acyl-carrier protein]	C05746	3-Oxohexanoyl-[acp];	2.3.1.-	<Transferases; Acyltransferases; Transferring groups other than amino-acyl groups>	map00061	Fatty acid biosynthesis	ava	ana	cre	naz	cac			bli	tna	cbe	cpf	eco
		x	C05746	3-Oxohexanoyl-[acp];	C05747	(R)-3-Hydroxyhexanoyl-[acp];	1.1.1.100	3-oxoacyl-[acyl-carrier-protein] reductase;	map00061	Fatty acid biosynthesis	ava	ana	cre	naz	cac	csc	cth	bli	tna	cbe	cpf	eco
		x	C05755	Decanoyl-[acp];	C05756	3-Oxododecanoyl-[acp];	2.3.1.-	<Transferases; Acyltransferases; Transferring groups other than amino-acyl groups>	map00061	Fatty acid biosynthesis	ava	ana	cre	naz	cac			bli	tna	cbe	cpf	eco
		x	C05747	(R)-3-Hydroxyhexanoyl-[acp];	C05748	trans-Hex-2-enoyl-[acp];	2.3.1.-	<Transferases; Acyltransferases; Transferring groups other than amino-acyl groups>	map00061	Fatty acid biosynthesis	ava	ana	cre	naz	cac			bli	tna	cbe	cpf	eco
		x	C00022	Pyruvate;	C00024	Acetyl-CoA;	2.3.1.12	dihydrolipoyllysine-residue acetyltransferase;	map00010; map00020; map00620	Glycolysis / Gluconeogenesis; Citrate cycle (TCA cycle); Pyruvate metabolism	ava	ana	cre	naz		csc		bli				eco
		x	C00022	Pyruvate;	C00204	2-Dehydro-3-deoxy-D-gluconate;	4.2.1.-	<Lyases; Carbon-oxygen lyases; Hydro-lyases>	map00030; map00040	Pentose phosphate pathway; Pentose and glucuronate interconversions	ava	ana	cre	naz	cac	csc	cth	bli	tna	cbe	cpf	eco
		x	C01209	Malonyl-[acyl-carrier protein]	C05746	3-Oxohexanoyl-[acp];	2.3.1.179	beta-ketoacyl-acyl-carrier-protein synthase II;	map00061	Fatty acid biosynthesis	ava	ana	cre	naz	cac	csc	cth	bli	tna	cbe	cpf	eco
		x	C00022	Pyruvate;	C11437	1-Deoxy-D-xylulose 5-phosphate	2.2.1.7	1-deoxy-D-xylulose-5-phosphate synthase;	map00900	Terpenoid backbone biosynthesis	ava	ana	cre	naz	cac	csc	cth	bli	tna	cbe	cpf	eco
		x	C04688	(3R)-3-Hydroxytetradecanoyl-[acyl-carrier protein];	C05760	trans-Tetradec-2-enoyl-[acp];	2.3.1.-	<Transferases; Acyltransferases; Transferring groups other than amino-acyl groups>	map00061	Fatty acid biosynthesis	ava	ana	cre	naz	cac			bli	tna	cbe	cpf	eco
		x	C05760	trans-Tetradec-2-enoyl-[acp];	C05761	Tetradecanoyl-[acp];	2.3.1.-	<Transferases; Acyltransferases; Transferring groups other than amino-acyl groups>	map00061	Fatty acid biosynthesis	ava	ana	cre	naz	cac			bli	tna	cbe	cpf	eco
		x	C05751	trans-Oct-2-enoyl-[acp];	C05752	Octanoyl-[acp];	2.3.1.-	<Transferases; Acyltransferases; Transferring groups other than amino-acyl groups>	map00061	Fatty acid biosynthesis	ava	ana	cre	naz	cac			bli	tna	cbe	cpf	eco
		x	C04620	(3R)-3-Hydroxyoctanoyl-[acyl-carrier protein];	C05751	trans-Oct-2-enoyl-[acp];	4.2.1.-	<Lyases; Carbon-oxygen lyases; Hydro-lyases>	map00061	Fatty acid biosynthesis	ava	ana	cre	naz	cac	csc	cth	bli	tna	cbe	cpf	eco
		x	C00022	Pyruvate;	C05125	2-(alpha-Hydroxyethyl)thiamine diphosphate;	1.2.4.1	pyruvate dehydrogenase (acetyl-transferring);	map00010; map00020; map00290; map00620; map00650	Glycolysis / Gluconeogenesis; Citrate cycle (TCA cycle); Valine, leucine and isoleucine biosynthesis; Pyruvate metabolism; Butanoate metabolism	ava	ana	cre	naz				bli				eco
		x	C05125	2-(alpha-Hydroxyethyl)thiamine diphosphate;	C06006	(S)-2-Aceto-2-hydroxybutanoate;	2.2.1.6	acetolactate synthase;	map00290	Valine, leucine and isoleucine biosynthesis	ava	ana	cre	naz	cac	csc	cth	bli	tna	cbe		eco
		x	C06006	(S)-2-Aceto-2-hydroxybutanoate;	C06007	(R)-2,3-Dihydroxy-3-methylpentanoate;	1.1.1.86	ketol-acid reductoisomerase;	map00290	Valine, leucine and isoleucine biosynthesis	ava	ana	cre	naz	cac	csc	cth	bli	tna	cbe		eco
		x	C00671	(S)-3-Methyl-2-oxopentanoic acid;	C06007	(R)-2,3-Dihydroxy-3-methylpentanoate;	4.2.1.9	dihydroxy-acid dehydratase;	map00290	Valine, leucine and isoleucine biosynthesis	ava	ana	cre	naz	cac	csc	cth	bli	tna	cbe		eco
		x	C00109	2-Oxobutanoate;	C06006	(S)-2-Aceto-2-hydroxybutanoate;	2.2.1.6	acetolactate synthase;	map00290	Valine, leucine and isoleucine biosynthesis	ava	ana	cre	naz	cac	csc	cth	bli	tna	cbe		eco
		x	C00109	2-Oxobutanoate;	C00188	L-Threonine;	4.3.1.19	threonine ammonia-lyase;	map00260; map00290	Glycine, serine and threonine metabolism; Valine, leucine and isoleucine biosynthesis	ava	ana	cre	naz				bli	tna	cbe	cpf	eco
		x	C00022	Pyruvate;	C05125	2-(alpha-Hydroxyethyl)thiamine diphosphate;	2.2.1.6	acetolactate synthase;	map00290; map00650	Valine, leucine and isoleucine biosynthesis; Butanoate metabolism	ava	ana	cre	naz	cac	csc	cth	bli	tna	cbe		eco
		x	C04688	(3R)-3-Hydroxytetradecanoyl-[acyl-carrier protein];	C05760	trans-Tetradec-2-enoyl-[acp];	4.2.1.-	<Lyases; Carbon-oxygen lyases; Hydro-lyases>	map00061	Fatty acid biosynthesis	ava	ana	cre	naz	cac	csc	cth	bli	tna	cbe	cpf	eco
		x	C01209	Malonyl-[acyl-carrier protein]	C05744	Acetoacetyl-[acp];	2.3.1.179	beta-ketoacyl-acyl-carrier-protein synthase II;	map00061	Fatty acid biosynthesis	ava	ana	cre	naz	cac	csc	cth	bli	tna	cbe	cpf	eco
		x	C00204	2-Dehydro-3-deoxy-D-gluconate;	C00577	D-Glyceraldehyde	4.2.1.-	<Lyases; Carbon-oxygen lyases; Hydro-lyases>	map00030	Pentose phosphate pathway	ava	ana	cre	naz	cac	csc	cth	bli	tna	cbe	cpf	eco
		x	C05752	Octanoyl-[acp];	C16239	Lipoyl-[acp];	2.8.1.8	lipoyl synthase;	map00785	Lipoic acid metabolism	ava	ana	cre	naz		csc		bli				eco
		x	C00022	Pyruvate;	C00074	Phosphoenolpyruvate;	2.7.1.40	pyruvate kinase;	map00010; map00620; map00710	Glycolysis / Gluconeogenesis; Pyruvate metabolism; Carbon fixation in photosynthetic organisms	ava	ana	cre	naz	cac	csc		bli	tna	cbe	cpf	eco
		x	C01209	Malonyl-[acyl-carrier protein]	C05756	3-Oxododecanoyl-[acp];	2.3.1.-	<Transferases; Acyltransferases; Transferring groups other than amino-acyl groups>	map00061	Fatty acid biosynthesis	ava	ana	cre	naz	cac			bli	tna	cbe	cpf	eco
		x	C01209	Malonyl-[acyl-carrier protein]	C05750	3-Oxooctanoyl-[acp];	2.3.1.179	beta-ketoacyl-acyl-carrier-protein synthase II;	map00061	Fatty acid biosynthesis	ava	ana	cre	naz	cac	csc	cth	bli	tna	cbe	cpf	eco
		x	C05125	2-(alpha-Hydroxyethyl)thiamine diphosphate;	C06010	(S)-2-Acetolactate;	2.2.1.6	acetolactate synthase;	map00290	Valine, leucine and isoleucine biosynthesis	ava	ana	cre	naz	cac	csc	cth	bli	tna	cbe		eco
		x	C04272	(R)-2,3-Dihydroxy-3-methylbutanoate;	C06010	(S)-2-Acetolactate;	1.1.1.86	ketol-acid reductoisomerase;	map00290	Valine, leucine and isoleucine biosynthesis	ava	ana	cre	naz	cac	csc	cth	bli	tna	cbe		eco
		x	C00141	3-Methyl-2-oxobutanoic acid;	C04272	(R)-2,3-Dihydroxy-3-methylbutanoate;	4.2.1.9	dihydroxy-acid dehydratase;	map00290	Valine, leucine and isoleucine biosynthesis	ava	ana	cre	naz	cac	csc	cth	bli	tna	cbe		eco
		x	C00141	3-Methyl-2-oxobutanoic acid;	C02504	(2S)-2-Isopropylmalate;	2.3.3.13	2-isopropylmalate synthase;	map00290	Valine, leucine and isoleucine biosynthesis	ava	ana	cre	naz	cac	csc	cth	bli	tna	cbe		eco
		x	C00158	Citrate;	C00417	cis-Aconitate;	4.2.1.3	aconitate hydratase;	map00020; map00630; map00720	Citrate cycle (TCA cycle); Glyoxylate and dicarboxylate metabolism; Reductive carboxylate cycle (CO2 fixation)	ava	ana	cre	naz	cac	csc	cth	bli		cbe		eco
		x	C00022	Pyruvate;	C00024	Acetyl-CoA;	1.8.1.4	dihydrolipoyl dehydrogenase;	map00010; map00020; map00620	Glycolysis / Gluconeogenesis; Citrate cycle (TCA cycle); Pyruvate metabolism	ava	ana	cre	naz		csc		bli	tna			eco
		x	C00188	L-Threonine;	C01102	O-Phospho-L-homoserine	4.2.3.1	threonine synthase;	map00260	Glycine, serine and threonine metabolism	ava	ana	cre	naz	cac	csc	cth	bli	tna	cbe		eco
		x	C05754	trans-Dec-2-enoyl-[acp];	C05755	Decanoyl-[acp];	1.3.1.9	enoyl-[acyl-carrier-protein] reductase (NADH);	map00061	Fatty acid biosynthesis	ava	ana	cre	naz			cth	bli				eco
		x	C05760	trans-Tetradec-2-enoyl-[acp];	C05761	Tetradecanoyl-[acp];	1.3.1.9	enoyl-[acyl-carrier-protein] reductase (NADH);	map00061	Fatty acid biosynthesis	ava	ana	cre	naz			cth	bli				eco
		x	C00311	Isocitrate;	C05379	Oxalosuccinate;	1.1.1.42	isocitrate dehydrogenase (NADP+);	map00020	Citrate cycle (TCA cycle)	ava	ana	cre	naz			cth	bli	tna	cbe		eco
		x	C01209	Malonyl-[acyl-carrier protein]	C05744	Acetoacetyl-[acp];	2.3.1.180	beta-ketoacyl-acyl-carrier-protein synthase III;	map00061	Fatty acid biosynthesis	ava	ana	cre	naz	cac	csc	cth	bli		cbe	cpf	eco
		x	C04619	(3R)-3-Hydroxydecanoyl-[acyl-carrier protein];	C05754	trans-Dec-2-enoyl-[acp];	4.2.1.-	<Lyases; Carbon-oxygen lyases; Hydro-lyases>	map00061	Fatty acid biosynthesis	ava	ana	cre	naz	cac	csc	cth	bli	tna	cbe	cpf	eco
		x	C00327	L-Citrulline;	C03406	N-(L-Arginino)succinate;	6.3.4.5	argininosuccinate synthase;	map00330	Arginine and proline metabolism	ava	ana	cre	naz	cac	csc	cth	bli	tna	cbe	cpf	eco
		x	C00169	Carbamoyl phosphate	C00327	L-Citrulline;	2.1.3.3	ornithine carbamoyltransferase;	map00330	Arginine and proline metabolism	ava	ana	cre	naz	cac	csc	cth	bli	tna	cbe	cpf	eco
		x	C00077	L-Ornithine;	C00327	L-Citrulline;	2.1.3.3	ornithine carbamoyltransferase;	map00330	Arginine and proline metabolism	ava	ana	cre	naz	cac	csc	cth	bli	tna	cbe	cpf	eco
		x	C05751	trans-Oct-2-enoyl-[acp];	C05752	Octanoyl-[acp];	1.3.1.9	enoyl-[acyl-carrier-protein] reductase (NADH);	map00061	Fatty acid biosynthesis	ava	ana	cre	naz			cth	bli				eco
		x	C01209	Malonyl-[acyl-carrier protein]	C05762	3-Oxohexadecanoyl-[acp];	2.3.1.-	<Transferases; Acyltransferases; Transferring groups other than amino-acyl groups>	map00061	Fatty acid biosynthesis	ava	ana	cre	naz	cac			bli	tna	cbe	cpf	eco
		x	C00169	Carbamoyl phosphate	C00438	N-Carbamoyl-L-aspartate	2.1.3.2	aspartate carbamoyltransferase;	map00240; map00250	Pyrimidine metabolism; Alanine, aspartate and glutamate metabolism	ava	ana	cre	naz	cac	csc	cth	bli	tna	cbe	cpf	eco
		x	C02504	(2S)-2-Isopropylmalate;	C04411	(2R,3S)-3-Isopropylmalate;	4.2.1.33	3-isopropylmalate dehydratase;	map00290	Valine, leucine and isoleucine biosynthesis	ava	ana	cre	naz	cac	csc	cth	bli	tna	cbe		eco
		x	C04236	(2S)-2-Isopropyl-3-oxosuccinate;	C04411	(2R,3S)-3-Isopropylmalate;	1.1.1.85	3-isopropylmalate dehydrogenase;	map00290	Valine, leucine and isoleucine biosynthesis	ava	ana	cre	naz	cac	csc	cth	bli	tna	cbe		eco
		x	C05746	3-Oxohexanoyl-[acp];	C05747	(R)-3-Hydroxyhexanoyl-[acp];	2.3.1.-	<Transferases; Acyltransferases; Transferring groups other than amino-acyl groups>	map00061	Fatty acid biosynthesis	ava	ana	cre	naz	cac			bli	tna	cbe	cpf	eco
		x	C00337	(S)-Dihydroorotate;	C00438	N-Carbamoyl-L-aspartate	3.5.2.3	dihydroorotase;	map00240	Pyrimidine metabolism	ava	ana	cre	naz	cac	csc	cth	bli	tna	cbe	cpf	eco
		x	C04619	(3R)-3-Hydroxydecanoyl-[acyl-carrier protein];	C05753	3-Oxodecanoyl-[acp];	1.1.1.100	3-oxoacyl-[acyl-carrier-protein] reductase;	map00061	Fatty acid biosynthesis	ava	ana	cre	naz	cac	csc	cth	bli	tna	cbe	cpf	eco
		x	C00022	Pyruvate;	C00024	Acetyl-CoA;	1.2.4.1	pyruvate dehydrogenase (acetyl-transferring);	map00010; map00020; map00290; map00620; map00650	Glycolysis / Gluconeogenesis; Citrate cycle (TCA cycle); Valine, leucine and isoleucine biosynthesis; Pyruvate metabolism; Butanoate metabolism	ava	ana	cre	naz				bli				eco
		x	C00077	L-Ornithine;	C00437	N-Acetylornithine;	2.3.1.35	glutamate N-acetyltransferase;	map00330	Arginine and proline metabolism	ava	ana	cre	naz	cac		cth	bli	tna	cbe
		x	C05223	Dodecanoyl-[acyl-carrier protein];	C05758	trans-Dodec-2-enoyl-[acp];	1.3.1.9	enoyl-[acyl-carrier-protein] reductase (NADH);	map00061	Fatty acid biosynthesis	ava	ana	cre	naz			cth	bli				eco
		x	C00025	L-Glutamate;	C03287	L-Glutamyl 5-phosphate;	2.7.2.11	glutamate 5-kinase;	map00330	Arginine and proline metabolism	ava	ana	cre	naz	cac	csc	cth	bli	tna	cbe	cpf	eco
		x	C01165	L-Glutamate 5-semialdehyde;	C03287	L-Glutamyl 5-phosphate;	1.2.1.41	glutamate-5-semialdehyde dehydrogenase;	map00330	Arginine and proline metabolism	ava	ana	cre	naz	cac	csc	cth	bli	tna	cbe	cpf	eco
		x	C00025	L-Glutamate;	C03912	(S)-1-Pyrroline-5-carboxylate;	1.5.1.12	1-pyrroline-5-carboxylate dehydrogenase;	map00250; map00330	Alanine, aspartate and glutamate metabolism; Arginine and proline metabolism	ava	ana	cre	naz				bli				eco
		x	C00074	Phosphoenolpyruvate;	C04691	2-Dehydro-3-deoxy-D-arabino-heptonate 7-phosphate;	2.5.1.54	3-deoxy-7-phosphoheptulonate synthase;	map00400	Phenylalanine, tyrosine and tryptophan biosynthesis	ava	ana	cre	naz	cac	csc	cth	bli	tna	cbe	cpf	eco
		x	C00944	3-Dehydroquinate;	C04691	2-Dehydro-3-deoxy-D-arabino-heptonate 7-phosphate;	4.2.3.4	3-dehydroquinate synthase;	map00400	Phenylalanine, tyrosine and tryptophan biosynthesis	ava	ana	cre	naz	cac	csc	cth	bli	tna	cbe	cpf	eco
		x	C00279	D-Erythrose 4-phosphate	C04691	2-Dehydro-3-deoxy-D-arabino-heptonate 7-phosphate;	2.5.1.54	3-deoxy-7-phosphoheptulonate synthase;	map00400	Phenylalanine, tyrosine and tryptophan biosynthesis	ava	ana	cre	naz	cac	csc	cth	bli	tna	cbe	cpf	eco
		x	C00279	D-Erythrose 4-phosphate	C05382	Sedoheptulose 7-phosphate;	2.2.1.2	transaldolase;	map00030	Pentose phosphate pathway	ava	ana	cre	naz	cac	csc		bli	tna	cbe	cpf	eco
		x	C00231	D-Xylulose 5-phosphate	C05382	Sedoheptulose 7-phosphate;	2.2.1.1	transketolase;	map00030; map00710	Pentose phosphate pathway; Carbon fixation in photosynthetic organisms	ava	ana	cre	naz	cac	csc	cth	bli	tna	cbe	cpf	eco
		x	C00199	D-Ribulose 5-phosphate	C00231	D-Xylulose 5-phosphate	5.1.3.1	ribulose-phosphate 3-epimerase;	map00030; map00040; map00710	Pentose phosphate pathway; Pentose and glucuronate interconversions; Carbon fixation in photosynthetic organisms	ava	ana	cre	naz	cac	csc	cth	bli	tna	cbe	cpf	eco
		x	C00118	D-Glyceraldehyde 3-phosphate;	C00231	D-Xylulose 5-phosphate	2.2.1.1	transketolase;	map00030; map00710	Pentose phosphate pathway; Carbon fixation in photosynthetic organisms	ava	ana	cre	naz	cac	csc	cth	bli	tna	cbe	cpf	eco
		x	C00118	D-Glyceraldehyde 3-phosphate;	C05345	beta-D-Fructose 6-phosphate	2.2.1.2	transaldolase;	map00030	Pentose phosphate pathway	ava	ana	cre	naz	cac	csc		bli	tna	cbe	cpf	eco
		x	C00668	alpha-D-Glucose 6-phosphate	C05345	beta-D-Fructose 6-phosphate	5.3.1.9	glucose-6-phosphate isomerase;	map00010; map00030; map00500; map00520	Glycolysis / Gluconeogenesis; Pentose phosphate pathway; Starch and sucrose metabolism; Amino sugar and nucleotide sugar metabolism	ava	ana	cre	naz	cac	csc	cth	bli	tna	cbe	cpf	eco
		x	C00231	D-Xylulose 5-phosphate	C05345	beta-D-Fructose 6-phosphate	2.2.1.1	transketolase;	map00030	Pentose phosphate pathway	ava	ana	cre	naz	cac	csc	cth	bli	tna	cbe	cpf	eco
		x	C00118	D-Glyceraldehyde 3-phosphate;	C00279	D-Erythrose 4-phosphate	2.2.1.1	transketolase;	map00030; map00710	Pentose phosphate pathway; Carbon fixation in photosynthetic organisms	ava	ana	cre	naz	cac	csc	cth	bli	tna	cbe	cpf	eco
		x	C00668	alpha-D-Glucose 6-phosphate	C01172	beta-D-Glucose 6-phosphate	5.3.1.9	glucose-6-phosphate isomerase;	map00010; map00030; map00500	Glycolysis / Gluconeogenesis; Pentose phosphate pathway; Starch and sucrose metabolism	ava	ana	cre	naz	cac	csc	cth	bli	tna	cbe	cpf	eco
		x	C00199	D-Ribulose 5-phosphate	C00345	6-Phospho-D-gluconate	1.1.1.44	phosphogluconate dehydrogenase (decarboxylating);	map00030	Pentose phosphate pathway	ava	ana	cre	naz				bli	tna	cbe		eco
		x	C00257	D-Gluconic acid;	C00345	6-Phospho-D-gluconate	2.7.1.12	gluconokinase;	map00030	Pentose phosphate pathway	ava	ana	cre	naz				bli	tna			eco
		x	C00118	D-Glyceraldehyde 3-phosphate;	C00279	D-Erythrose 4-phosphate	2.2.1.2	transaldolase;	map00030	Pentose phosphate pathway	ava	ana	cre	naz	cac	csc		bli	tna	cbe	cpf	eco
		x	C00345	6-Phospho-D-gluconate	C01236	D-Glucono-1,5-lactone 6-phosphate;	3.1.1.31	6-phosphogluconolactonase;	map00030	Pentose phosphate pathway	ava	ana	cre	naz				bli	tna			eco
		x	C01172	beta-D-Glucose 6-phosphate	C05345	beta-D-Fructose 6-phosphate	5.3.1.9	glucose-6-phosphate isomerase;	map00010; map00030; map00500	Glycolysis / Gluconeogenesis; Pentose phosphate pathway; Starch and sucrose metabolism	ava	ana	cre	naz	cac	csc	cth	bli	tna	cbe	cpf	eco
		x	C00118	D-Glyceraldehyde 3-phosphate;	C05378	beta-D-Fructose 1,6-bisphosphate	4.1.2.13	fructose-bisphosphate aldolase;	map00010; map00030; map00051	Glycolysis / Gluconeogenesis; Pentose phosphate pathway; Fructose and mannose metabolism	ava	ana	cre	naz	cac	csc	cth	bli	tna	cbe	cpf	eco
		x	C00117	D-Ribose 5-phosphate;	C00118	D-Glyceraldehyde 3-phosphate;	2.2.1.1	transketolase;	map00030; map00710	Pentose phosphate pathway; Carbon fixation in photosynthetic organisms	ava	ana	cre	naz	cac	csc	cth	bli	tna	cbe	cpf	eco
		x	C00117	D-Ribose 5-phosphate;	C00119	5-Phospho-alpha-D-ribose 1-diphosphate;	2.7.6.1	ribose-phosphate diphosphokinase;	map00030; map00230	Pentose phosphate pathway; Purine metabolism	ava	ana	cre	naz	cac	csc	cth	bli	tna	cbe	cpf	eco
		x	C00119	5-Phospho-alpha-D-ribose 1-diphosphate;	C03090	5-Phosphoribosylamine;	2.4.2.14	amidophosphoribosyltransferase;	map00230	Purine metabolism	ava	ana	cre	naz	cac	csc	cth	bli	tna	cbe	cpf	eco
		x	C03090	5-Phosphoribosylamine;	C03838	5'-Phosphoribosylglycinamide;	6.3.4.13	phosphoribosylamine---glycine ligase;	map00230	Purine metabolism	ava	ana	cre	naz	cac	csc	cth	bli	tna	cbe	cpf	eco
		x	C00275	D-Mannose 6-phosphate	C05345	beta-D-Fructose 6-phosphate	5.3.1.8	mannose-6-phosphate isomerase;	map00051; map00520	Fructose and mannose metabolism; Amino sugar and nucleotide sugar metabolism	ava	ana	cre	naz	cac	csc	cth	bli	tna	cbe	cpf	eco
		x	C00275	D-Mannose 6-phosphate	C00636	D-Mannose 1-phosphate;	5.4.2.8	phosphomannomutase;	map00051; map00520	Fructose and mannose metabolism; Amino sugar and nucleotide sugar metabolism	ava	ana	cre	naz	cac	csc		bli			cpf	eco
		x	C05345	beta-D-Fructose 6-phosphate	C05378	beta-D-Fructose 1,6-bisphosphate	3.1.3.11	fructose-bisphosphatase;	map00010; map00030; map00051	Glycolysis / Gluconeogenesis; Pentose phosphate pathway; Fructose and mannose metabolism	ava	ana	cre	naz	cac			bli		cbe		eco
		x	C04619	(3R)-3-Hydroxydecanoyl-[acyl-carrier protein];	C05754	trans-Dec-2-enoyl-[acp];	2.3.1.-	<Transferases; Acyltransferases; Transferring groups other than amino-acyl groups>	map00061	Fatty acid biosynthesis	ava	ana	cre	naz	cac			bli	tna	cbe	cpf	eco
		x	C03340	L-2,3-Dihydrodipicolinate;	C03972	2,3,4,5-Tetrahydrodipicolinate;	1.3.1.26	dihydrodipicolinate reductase;	map00300	Lysine biosynthesis	ava	ana	cre	naz	cac	csc	cth	bli	tna	cbe	cpf	eco
		x	C00119	5-Phospho-alpha-D-ribose 1-diphosphate;	C01103	Orotidine 5'-phosphate;	2.4.2.10	orotate phosphoribosyltransferase;	map00240	Pyrimidine metabolism	ava	ana	cre	naz	cac	csc		bli	tna	cbe	cpf	eco
		x	C00105	UMP;	C01103	Orotidine 5'-phosphate;	4.1.1.23	orotidine-5'-phosphate decarboxylase;	map00240	Pyrimidine metabolism	ava	ana	cre	naz	cac	csc	cth	bli	tna	cbe	cpf	eco
		x	C00105	UMP;	C00106	Uracil	2.4.2.9	uracil phosphoribosyltransferase;	map00240	Pyrimidine metabolism	ava	ana	cre	naz	cac	csc	cth	bli	tna	cbe	cpf	eco
		x	C00015	UDP;	C00105	UMP;	2.7.4.14	cytidylate kinase;	map00240	Pyrimidine metabolism	ava	ana	cre	naz	cac	csc	cth	bli	tna	cbe	cpf	eco
		x	C00015	UDP;	C00075	UTP;	2.7.4.6	nucleoside-diphosphate kinase;	map00240	Pyrimidine metabolism	ava	ana	cre	naz			cth	bli		cbe	cpf	eco
		x	C00063	CTP;	C00075	UTP;	6.3.4.2	CTP synthase;	map00240	Pyrimidine metabolism	ava	ana	cre	naz	cac	csc	cth	bli	tna	cbe	cpf	eco
		x	C00063	CTP;	C00112	CDP;	2.7.4.6	nucleoside-diphosphate kinase;	map00240	Pyrimidine metabolism	ava	ana	cre	naz			cth	bli		cbe	cpf	eco
		x	C00055	CMP;	C00112	CDP;	2.7.4.14	cytidylate kinase;	map00240	Pyrimidine metabolism	ava	ana	cre	naz	cac	csc	cth	bli	tna	cbe	cpf	eco
		x	C00046	RNA;	C00063	CTP;	2.7.7.6	DNA-directed RNA polymerase;	map00240	Pyrimidine metabolism	ava	ana	cre	naz	cac	csc	cth	bli	tna	cbe	cpf	eco
		x	C00002	ATP;	C00046	RNA;	2.7.7.6	DNA-directed RNA polymerase;	map00230	Purine metabolism	ava	ana	cre	naz	cac	csc	cth	bli	tna	cbe	cpf	eco
		x	C00044	GTP;	C00046	RNA;	2.7.7.6	DNA-directed RNA polymerase;	map00230	Purine metabolism	ava	ana	cre	naz	cac	csc	cth	bli	tna	cbe	cpf	eco
		x	C00044	GTP;	C01304	2,5-Diamino-6-(5'-phosphoribosylamino)-4-pyrimidineone	3.5.4.25	GTP cyclohydrolase II;	map00740	Riboflavin metabolism	ava	ana	cre	naz	cac	csc	cth	bli	tna	cbe	cpf	eco
		x	C00035	GDP;	C00044	GTP;	2.7.4.6	nucleoside-diphosphate kinase;	map00230	Purine metabolism	ava	ana	cre	naz			cth	bli		cbe	cpf	eco
		x	C00035	GDP;	C00144	GMP;	2.7.4.8	guanylate kinase;	map00230	Purine metabolism	ava	ana	cre	naz	cac	csc	cth	bli	tna	cbe	cpf	eco
		x	C00144	GMP;	C00242	Guanine;	2.4.2.7	adenine phosphoribosyltransferase;	map00230	Purine metabolism	ava	ana	cre	naz	cac	csc	cth	bli	tna	cbe	cpf	eco
		x	C00144	GMP;	C00387	Guanosine	3.1.3.5	5'-nucleotidase;	map00230	Purine metabolism	ava	ana	cre	naz			cth		tna	cbe		eco
		x	C04633	(3R)-3-Hydroxypalmitoyl-[acyl-carrier protein];	C05762	3-Oxohexadecanoyl-[acp];	1.1.1.100	3-oxoacyl-[acyl-carrier-protein] reductase;	map00061	Fatty acid biosynthesis	ava	ana	cre	naz	cac	csc	cth	bli	tna	cbe	cpf	eco
		x	C00263	L-Homoserine;	C00441	L-Aspartate 4-semialdehyde;	1.1.1.3	homoserine dehydrogenase;	map00260; map00270; map00300	Glycine, serine and threonine metabolism; Cysteine and methionine metabolism; Lysine biosynthesis	ava	ana	cre	naz	cac	csc	cth	bli	tna	cbe		eco
		x	C00122	Fumarate;	C03406	N-(L-Arginino)succinate;	4.3.2.1	argininosuccinate lyase;	map00250; map00330	Alanine, aspartate and glutamate metabolism; Arginine and proline metabolism	ava	ana	cre	naz	cac	csc	cth	bli	tna	cbe	cpf	eco
		x	C00036	Oxaloacetate;	C00074	Phosphoenolpyruvate;	4.1.1.31	phosphoenolpyruvate carboxylase;	map00620; map00710; map00720	Pyruvate metabolism; Carbon fixation in photosynthetic organisms; Reductive carboxylate cycle (CO2 fixation)	ava	ana	cre	naz							cpf	eco
		x	C01172	beta-D-Glucose 6-phosphate	C01236	D-Glucono-1,5-lactone 6-phosphate;	1.1.1.49	glucose-6-phosphate dehydrogenase;	map00030	Pentose phosphate pathway	ava	ana	cre	naz				bli	tna			eco
		x	C00064	L-Glutamine;	C00169	Carbamoyl phosphate	6.3.5.5	carbamoyl-phosphate synthase (glutamine-hydrolysing);	map00240; map00250	Pyrimidine metabolism; Alanine, aspartate and glutamate metabolism	ava	ana	cre	naz	cac	csc	cth	bli	tna	cbe	cpf	eco
		x	C05756	3-Oxododecanoyl-[acp];	C05757	(R)-3-Hydroxydodecanoyl-[acp];	1.1.1.100	3-oxoacyl-[acyl-carrier-protein] reductase;	map00061	Fatty acid biosynthesis	ava	ana	cre	naz	cac	csc	cth	bli	tna	cbe	cpf	eco
		x	C04618	(3R)-3-Hydroxybutanoyl-[acyl-carrier protein];	C05744	Acetoacetyl-[acp];	2.3.1.-	<Transferases; Acyltransferases; Transferring groups other than amino-acyl groups>	map00061	Fatty acid biosynthesis	ava	ana	cre	naz	cac			bli	tna	cbe	cpf	eco
		x	C04246	But-2-enoyl-[acyl-carrier protein]	C04618	(3R)-3-Hydroxybutanoyl-[acyl-carrier protein];	2.3.1.-	<Transferases; Acyltransferases; Transferring groups other than amino-acyl groups>	map00061	Fatty acid biosynthesis	ava	ana	cre	naz	cac			bli	tna	cbe	cpf	eco
		x	C04246	But-2-enoyl-[acyl-carrier protein]	C05745	Butyryl-[acp];	2.3.1.-	<Transferases; Acyltransferases; Transferring groups other than amino-acyl groups>	map00061	Fatty acid biosynthesis	ava	ana	cre	naz	cac			bli	tna	cbe	cpf	eco
		x	C04246	But-2-enoyl-[acyl-carrier protein]	C05745	Butyryl-[acp];	1.3.1.9	enoyl-[acyl-carrier-protein] reductase (NADH);	map00061	Fatty acid biosynthesis	ava	ana	cre	naz			cth	bli				eco
		x	C04246	But-2-enoyl-[acyl-carrier protein]	C04618	(3R)-3-Hydroxybutanoyl-[acyl-carrier protein];	4.2.1.-	<Lyases; Carbon-oxygen lyases; Hydro-lyases>	map00061	Fatty acid biosynthesis	ava	ana	cre	naz	cac	csc	cth	bli	tna	cbe	cpf	eco
		x	C00025	L-Glutamate;	C02987	L-Glutamyl-tRNA(Glu)	6.1.1.17	glutamate---tRNA ligase;	map00860; map00970	Porphyrin and chlorophyll metabolism; Aminoacyl-tRNA biosynthesis	ava	ana	cre	naz	cac	csc	cth		tna	cbe	cpf	eco
		x	C02987	L-Glutamyl-tRNA(Glu)	C03741	(S)-4-Amino-5-oxopentanoate;	1.2.1.70	glutamyl-tRNA reductase	map00860	Porphyrin and chlorophyll metabolism	ava	ana	cre	naz	cac	csc	cth	bli		cbe	cpf	eco
		x	C16237	Protein N6-(lipoyl)lysine	C16239	Lipoyl-[acp];	2.3.1.181	lipoyl(octanoyl) transferase;	map00785	Lipoic acid metabolism	ava	ana	cre	naz		csc						eco
		x	C16236	Protein N6-(octanoyl)lysine	C16237	Protein N6-(lipoyl)lysine	2.8.1.8	lipoyl synthase;	map00785	Lipoic acid metabolism	ava	ana	cre	naz		csc		bli				eco
		x	C16237	Protein N6-(lipoyl)lysine	C16238	Lipoyl-AMP	2.7.7.63	lipoate---protein ligase;	map00785	Lipoic acid metabolism	ava	ana	cre	naz				bli	tna			eco
		x	C00725	Lipoate;	C16238	Lipoyl-AMP	2.7.7.63	lipoate---protein ligase;	map00785	Lipoic acid metabolism	ava	ana	cre	naz				bli	tna			eco
		x	C05745	Butyryl-[acp];	C05746	3-Oxohexanoyl-[acp];	2.3.1.179	beta-ketoacyl-acyl-carrier-protein synthase II;	map00061	Fatty acid biosynthesis	ava	ana	cre	naz	cac	csc	cth	bli	tna	cbe	cpf	eco
		x	C01268	5-Amino-6-(5'-phosphoribosylamino)uracil;	C01304	2,5-Diamino-6-(5'-phosphoribosylamino)-4-pyrimidineone	3.5.4.26	diaminohydroxyphosphoribosylaminopyrimidine deaminase	map00740	Riboflavin metabolism	ava	ana	cre	naz	cac	csc	cth	bli	tna	cbe	cpf	eco
		x	C01268	5-Amino-6-(5'-phosphoribosylamino)uracil;	C04454	5-Amino-6-(5'-phosphoribitylamino)uracil;	1.1.1.193	5-amino-6-(5-phosphoribosylamino)uracil reductase;	map00740	Riboflavin metabolism	ava	ana	cre	naz	cac	csc	cth	bli	tna	cbe	cpf	eco
		x	C00944	3-Dehydroquinate;	C02637	3-Dehydroshikimate	4.2.1.10	3-dehydroquinate dehydratase;	map00400	Phenylalanine, tyrosine and tryptophan biosynthesis	ava	ana	cre	naz	cac	csc	cth	bli	tna	cbe	cpf	eco
		x	C00493	Shikimate;	C02637	3-Dehydroshikimate	1.1.1.25	shikimate dehydrogenase;	map00400	Phenylalanine, tyrosine and tryptophan biosynthesis	ava	ana	cre	naz	cac	csc	cth	bli	tna	cbe	cpf	eco
		x	C05752	Octanoyl-[acp];	C05753	3-Oxodecanoyl-[acp];	2.3.1.-	<Transferases; Acyltransferases; Transferring groups other than amino-acyl groups>	map00061	Fatty acid biosynthesis	ava	ana	cre	naz	cac			bli	tna	cbe	cpf	eco
		x	C00430	5-Aminolevulinate;	C03741	(S)-4-Amino-5-oxopentanoate;	5.4.3.8	glutamate-1-semialdehyde 2,1-aminomutase;	map00860	Porphyrin and chlorophyll metabolism	ava	ana	cre	naz	cac	csc	cth	bli		cbe	cpf	eco
		x	C00430	5-Aminolevulinate;	C00931	Porphobilinogen	4.2.1.24	porphobilinogen synthase;	map00860	Porphyrin and chlorophyll metabolism	ava	ana	cre	naz	cac	csc	cth	bli		cbe	cpf	eco
		x	C00931	Porphobilinogen	C01024	Hydroxymethylbilane	2.5.1.61	hydroxymethylbilane synthase;	map00860	Porphyrin and chlorophyll metabolism	ava	ana	cre	naz	cac	csc	cth	bli		cbe	cpf	eco
		x	C00144	GMP;	C00655	Xanthosine 5'-phosphate;	6.3.5.2	GMP synthase (glutamine-hydrolysing);	map00230	Purine metabolism	ava	ana	cre	naz	cac	csc	cth	bli	tna	cbe	cpf	eco
		x	C00130	IMP;	C00655	Xanthosine 5'-phosphate;	1.1.1.205	IMP dehydrogenase;	map00230	Purine metabolism	ava	ana	cre	naz	cac	csc	cth	bli	tna	cbe	cpf	eco
		x	C00130	IMP;	C04734	1-(5'-Phosphoribosyl)-5-formamido-4-imidazolecarboxamide;	3.5.4.10	IMP cyclohydrolase;	map00230	Purine metabolism	ava	ana	cre	naz	cac	csc	cth	bli	tna	cbe	cpf	eco
		x	C00130	IMP;	C04734	1-(5'-Phosphoribosyl)-5-formamido-4-imidazolecarboxamide;	2.1.2.3	phosphoribosylaminoimidazolecarboxamide formyltransferase;	map00230	Purine metabolism	ava	ana	cre	naz	cac	csc	cth	bli	tna	cbe	cpf	eco
		x	C00130	IMP;	C03794	N6-(1,2-Dicarboxyethyl)-AMP;	6.3.4.4	adenylosuccinate synthase;	map00230	Purine metabolism	ava	ana	cre	naz	cac	csc	cth	bli	tna	cbe	cpf	eco
		x	C04677	1-(5'-Phosphoribosyl)-5-amino-4-imidazolecarboxamide;	C04734	1-(5'-Phosphoribosyl)-5-formamido-4-imidazolecarboxamide;	2.1.2.3	phosphoribosylaminoimidazolecarboxamide formyltransferase;	map00230	Purine metabolism	ava	ana	cre	naz	cac	csc	cth	bli	tna	cbe	cpf	eco
		x	C00655	Xanthosine 5'-phosphate;	C01762	Xanthosine	3.1.3.5	5'-nucleotidase;	map00230	Purine metabolism	ava	ana	cre	naz			cth		tna	cbe		eco
		x	C00046	RNA;	C00075	UTP;	2.7.7.6	DNA-directed RNA polymerase;	map00240	Pyrimidine metabolism	ava	ana	cre	naz	cac	csc	cth	bli	tna	cbe	cpf	eco
		x	C05345	beta-D-Fructose 6-phosphate	C05382	Sedoheptulose 7-phosphate;	2.2.1.2	transaldolase;	map00030	Pentose phosphate pathway	ava	ana	cre	naz	cac	csc		bli	tna	cbe	cpf	eco
		x	C00279	D-Erythrose 4-phosphate	C05345	beta-D-Fructose 6-phosphate	2.2.1.1	transketolase;	map00030	Pentose phosphate pathway	ava	ana	cre	naz	cac	csc	cth	bli	tna	cbe	cpf	eco
		x	C05223	Dodecanoyl-[acyl-carrier protein];	C05758	trans-Dodec-2-enoyl-[acp];	2.3.1.-	<Transferases; Acyltransferases; Transferring groups other than amino-acyl groups>	map00061	Fatty acid biosynthesis	ava	ana	cre	naz	cac			bli	tna	cbe	cpf	eco
		x	C00074	Phosphoenolpyruvate;	C00631	2-Phospho-D-glycerate;	4.2.1.11	phosphopyruvate hydratase;	map00010	Glycolysis / Gluconeogenesis	ava	ana	cre	naz	cac	csc	cth	bli	tna	cbe	cpf	eco
		x	C00197	3-Phospho-D-glycerate;	C00631	2-Phospho-D-glycerate;	5.4.2.1	phosphoglycerate mutase;	map00010	Glycolysis / Gluconeogenesis	ava	ana	cre	naz	cac	csc	cth	bli	tna	cbe	cpf	eco
		x	C00197	3-Phospho-D-glycerate;	C03232	3-Phosphonooxypyruvate;	1.1.1.95	phosphoglycerate dehydrogenase;	map00260	Glycine, serine and threonine metabolism	ava	ana	cre	naz	cac	csc	cth	bli	tna	cbe	cpf	eco
		x	C00197	3-Phospho-D-glycerate;	C00236	3-Phospho-D-glyceroyl phosphate;	2.7.2.3	phosphoglycerate kinase;	map00010; map00710	Glycolysis / Gluconeogenesis; Carbon fixation in photosynthetic organisms	ava	ana	cre	naz	cac	csc	cth	bli	tna	cbe	cpf	eco
		x	C00026	2-Oxoglutarate;	C05379	Oxalosuccinate;	1.1.1.42	isocitrate dehydrogenase (NADP+);	map00020	Citrate cycle (TCA cycle)	ava	ana	cre	naz			cth	bli	tna	cbe		eco
		x	C00002	ATP;	C00008	ADP;	2.7.4.6	nucleoside-diphosphate kinase;	map00230	Purine metabolism	ava	ana	cre	naz			cth	bli		cbe	cpf	eco
		x	C00002	ATP;	C00008	ADP;	2.7.1.40	pyruvate kinase;	map00230	Purine metabolism	ava	ana	cre	naz	cac	csc		bli	tna	cbe	cpf	eco
		x	C00263	L-Homoserine;	C01102	O-Phospho-L-homoserine	2.7.1.39	homoserine kinase;	map00260	Glycine, serine and threonine metabolism	ava	ana	cre	naz	cac	csc		bli	tna	cbe		eco
		x	C01250	N-Acetyl-L-glutamate 5-semialdehyde;	C04133	N-Acetyl-L-glutamate 5-phosphate;	1.2.1.38	N-acetyl-gamma-glutamyl-phosphate reductase;	map00330	Arginine and proline metabolism	ava	ana	cre	naz	cac	csc	cth	bli	tna	cbe		eco
		x	C00025	L-Glutamate;	C00064	L-Glutamine;	6.3.1.2	glutamate---ammonia ligase;	map00250; map00330; map00910	Alanine, aspartate and glutamate metabolism; Arginine and proline metabolism; Nitrogen metabolism	ava	ana	cre	naz	cac	csc	cth	bli	tna	cbe	cpf	eco
		x	C00311	Isocitrate;	C00417	cis-Aconitate;	4.2.1.3	aconitate hydratase;	map00020; map00630; map00720	Citrate cycle (TCA cycle); Glyoxylate and dicarboxylate metabolism; Reductive carboxylate cycle (CO2 fixation)	ava	ana	cre	naz	cac	csc	cth	bli		cbe		eco
		x	C00111	Glycerone phosphate;	C00118	D-Glyceraldehyde 3-phosphate;	5.3.1.1	triose-phosphate isomerase;	map00010; map00051; map00562; map00710	Glycolysis / Gluconeogenesis; Fructose and mannose metabolism; Inositol phosphate metabolism; Carbon fixation in photosynthetic organisms	ava	ana	cre	naz	cac	csc	cth	bli	tna	cbe	cpf	eco
		x	C00111	Glycerone phosphate;	C01094	D-Fructose 1-phosphate	4.1.2.13	fructose-bisphosphate aldolase;	map00051	Fructose and mannose metabolism	ava	ana	cre	naz	cac	csc	cth	bli	tna	cbe	cpf	eco
		x	C00117	D-Ribose 5-phosphate;	C05382	Sedoheptulose 7-phosphate;	2.2.1.1	transketolase;	map00030; map00710	Pentose phosphate pathway; Carbon fixation in photosynthetic organisms	ava	ana	cre	naz	cac	csc	cth	bli	tna	cbe	cpf	eco
		x	C05761	Tetradecanoyl-[acp];	C05762	3-Oxohexadecanoyl-[acp];	2.3.1.-	<Transferases; Acyltransferases; Transferring groups other than amino-acyl groups>	map00061	Fatty acid biosynthesis	ava	ana	cre	naz	cac			bli	tna	cbe	cpf	eco
		x	C00008	ADP;	C00020	AMP;	2.7.4.3	adenylate kinase;	map00230	Purine metabolism	ava	ana	cre	naz	cac	csc	cth	bli	tna	cbe	cpf	eco
		x	C00020	AMP;	C00212	Adenosine	3.1.3.5	5'-nucleotidase;	map00230	Purine metabolism	ava	ana	cre	naz			cth		tna	cbe		eco
		x	C00212	Adenosine	C00294	Inosine	3.5.4.4	adenosine deaminase;	map00230	Purine metabolism	ava	ana	cre	naz	cac						cpf	eco
		x	C00020	AMP;	C00147	Adenine;	2.4.2.7	adenine phosphoribosyltransferase;	map00230	Purine metabolism	ava	ana	cre	naz	cac	csc	cth	bli	tna	cbe	cpf	eco
		x	C00111	Glycerone phosphate;	C05378	beta-D-Fructose 1,6-bisphosphate	4.1.2.13	fructose-bisphosphate aldolase;	map00010; map00051	Glycolysis / Gluconeogenesis; Fructose and mannose metabolism	ava	ana	cre	naz	cac	csc	cth	bli	tna	cbe	cpf	eco
		x	C11434	2-C-Methyl-D-erythritol 4-phosphate	C11437	1-Deoxy-D-xylulose 5-phosphate	1.1.1.267	1-deoxy-D-xylulose-5-phosphate reductoisomerase;	map00900	Terpenoid backbone biosynthesis	ava	ana	cre	naz	cac	csc	cth	bli	tna	cbe	cpf	eco
		x	C11434	2-C-Methyl-D-erythritol 4-phosphate	C11435	4-(Cytidine 5'-diphospho)-2-C-methyl-D-erythritol	2.7.7.60	2-C-methyl-D-erythritol 4-phosphate cytidylyltransferase;	map00900	Terpenoid backbone biosynthesis	ava	ana	cre	naz	cac	csc	cth	bli	tna	cbe	cpf	eco
		x	C11435	4-(Cytidine 5'-diphospho)-2-C-methyl-D-erythritol	C11436	2-Phospho-4-(cytidine 5'-diphospho)-2-C-methyl-D-erythritol	2.7.1.148	4-(cytidine 5'-diphospho)-2-C-methyl-D-erythritol kinase;	map00900	Terpenoid backbone biosynthesis	ava	ana	cre	naz	cac	csc	cth	bli	tna	cbe	cpf	eco
		x	C11436	2-Phospho-4-(cytidine 5'-diphospho)-2-C-methyl-D-erythritol	C11453	2-C-Methyl-D-erythritol 2,4-cyclodiphosphate;	4.6.1.12	2-C-methyl-D-erythritol 2,4-cyclodiphosphate synthase;	map00900	Terpenoid backbone biosynthesis	ava	ana	cre	naz	cac	csc	cth	bli	tna	cbe	cpf	eco
		x	C11453	2-C-Methyl-D-erythritol 2,4-cyclodiphosphate;	C11811	1-Hydroxy-2-methyl-2-butenyl 4-diphosphate;	1.17.7.1	(E)-4-hydroxy-3-methylbut-2-enyl-diphosphate synthase;	map00900	Terpenoid backbone biosynthesis	ava	ana	cre	naz	cac	csc	cth	bli	tna	cbe	cpf	eco
		x	C00129	Isopentenyl diphosphate;	C11811	1-Hydroxy-2-methyl-2-butenyl 4-diphosphate;	1.17.1.2	4-hydroxy-3-methylbut-2-enyl diphosphate reductase;	map00900	Terpenoid backbone biosynthesis	ava	ana	cre	naz	cac	csc	cth	bli	tna		cpf	eco
		x	C00129	Isopentenyl diphosphate;	C00235	Dimethylallyl diphosphate;	5.3.3.2	isopentenyl-diphosphate Delta-isomerase;	map00900	Terpenoid backbone biosynthesis	ava	ana	cre	naz				bli		cbe		eco
		x	C04619	(3R)-3-Hydroxydecanoyl-[acyl-carrier protein];	C05753	3-Oxodecanoyl-[acp];	2.3.1.-	<Transferases; Acyltransferases; Transferring groups other than amino-acyl groups>	map00061	Fatty acid biosynthesis	ava	ana	cre	naz	cac			bli	tna	cbe	cpf	eco
		x	C00044	GTP;	C05922	Formamidopyrimidine nucleoside triphosphate	3.5.4.16	GTP cyclohydrolase I;	map00790	Folate biosynthesis	ava	ana	cre	naz	cac		cth	bli		cbe	cpf	eco
		x	C05922	Formamidopyrimidine nucleoside triphosphate	C05923	2,5-Diaminopyrimidine nucleoside triphosphate	3.5.4.16	GTP cyclohydrolase I;	map00790	Folate biosynthesis	ava	ana	cre	naz	cac		cth	bli		cbe	cpf	eco
		x	C05923	2,5-Diaminopyrimidine nucleoside triphosphate	C06148	2,5-Diamino-6-(5'-triphosphoryl-3',4'-trihydroxy-2'-oxopentyl)-	3.5.4.16	GTP cyclohydrolase I;	map00790	Folate biosynthesis	ava	ana	cre	naz	cac		cth	bli		cbe	cpf	eco
		x	C04895	2-Amino-4-hydroxy-6-(erythro-1,2,3-trihydroxypropyl)dihydropteridine	C06148	2,5-Diamino-6-(5'-triphosphoryl-3',4'-trihydroxy-2'-oxopentyl)-	3.5.4.16	GTP cyclohydrolase I;	map00790	Folate biosynthesis	ava	ana	cre	naz	cac		cth	bli		cbe	cpf	eco
		x	C00352	D-Glucosamine 6-phosphate;	C05345	beta-D-Fructose 6-phosphate	2.6.1.16	glutamine---fructose-6-phosphate transaminase (isomerizing);	map00520	Amino sugar and nucleotide sugar metabolism	ava	ana	cre	naz	cac	csc	cth	bli	tna	cbe	cpf	eco
		x	C00148	L-Proline;	C03912	(S)-1-Pyrroline-5-carboxylate;	1.5.99.8	proline dehydrogenase;	map00330	Arginine and proline metabolism	ava	ana	cre	naz				bli				eco
		x	C00062	L-Arginine;	C03406	N-(L-Arginino)succinate;	4.3.2.1	argininosuccinate lyase;	map00330	Arginine and proline metabolism	ava	ana	cre	naz	cac	csc	cth	bli	tna	cbe	cpf	eco
		x	C05752	Octanoyl-[acp];	C16236	Protein N6-(octanoyl)lysine	2.3.1.181	lipoyl(octanoyl) transferase;	map00785	Lipoic acid metabolism	ava	ana	cre	naz		csc						eco
		x	C04620	(3R)-3-Hydroxyoctanoyl-[acyl-carrier protein];	C05750	3-Oxooctanoyl-[acp];	1.1.1.100	3-oxoacyl-[acyl-carrier-protein] reductase;	map00061	Fatty acid biosynthesis	ava	ana	cre	naz	cac	csc	cth	bli	tna	cbe	cpf	eco
		x	C05747	(R)-3-Hydroxyhexanoyl-[acp];	C05748	trans-Hex-2-enoyl-[acp];	4.2.1.-	<Lyases; Carbon-oxygen lyases; Hydro-lyases>	map00061	Fatty acid biosynthesis	ava	ana	cre	naz	cac	csc	cth	bli	tna	cbe	cpf	eco
		x	C05223	Dodecanoyl-[acyl-carrier protein];	C05759	3-Oxotetradecanoyl-[acp];	2.3.1.-	<Transferases; Acyltransferases; Transferring groups other than amino-acyl groups>	map00061	Fatty acid biosynthesis	ava	ana	cre	naz	cac			bli	tna	cbe	cpf	eco
		x	C00118	D-Glyceraldehyde 3-phosphate;	C11437	1-Deoxy-D-xylulose 5-phosphate	2.2.1.7	1-deoxy-D-xylulose-5-phosphate synthase;	map00900	Terpenoid backbone biosynthesis	ava	ana	cre	naz	cac	csc	cth	bli	tna	cbe	cpf	eco
		x	C00249	Hexadecanoic acid;	C05764	Hexadecanoyl-[acp];	2.3.1.-	<Transferases; Acyltransferases; Transferring groups other than amino-acyl groups>	map00061; map01040	Fatty acid biosynthesis; Biosynthesis of unsaturated fatty acids	ava	ana	cre	naz	cac			bli	tna	cbe	cpf	eco
		x	C00075	UTP;	C00105	UMP;	3.6.1.19	nucleoside-triphosphate diphosphatase;	map00240	Pyrimidine metabolism	ava	ana	cre	naz					tna			eco
		x	C00117	D-Ribose 5-phosphate;	C00199	D-Ribulose 5-phosphate	5.3.1.6	ribose-5-phosphate isomerase;	map00030; map00710	Pentose phosphate pathway; Carbon fixation in photosynthetic organisms	ava	ana	cre	naz	cac	csc	cth	bli	tna	cbe	cpf	eco
		x	C00130	IMP;	C00294	Inosine	3.1.3.5	5'-nucleotidase;	map00230	Purine metabolism	ava	ana	cre	naz			cth		tna	cbe		eco
		x	C00295	Orotate;	C01103	Orotidine 5'-phosphate;	2.4.2.10	orotate phosphoribosyltransferase;	map00240	Pyrimidine metabolism	ava	ana	cre	naz	cac	csc		bli	tna	cbe	cpf	eco
		x	C05763	trans-Hexadec-2-enoyl-[acp];	C05764	Hexadecanoyl-[acp];	2.3.1.-	<Transferases; Acyltransferases; Transferring groups other than amino-acyl groups>	map00061	Fatty acid biosynthesis	ava	ana	cre	naz	cac			bli	tna	cbe	cpf	eco
		x	C05745	Butyryl-[acp];	C05746	3-Oxohexanoyl-[acp];	2.3.1.-	<Transferases; Acyltransferases; Transferring groups other than amino-acyl groups>	map00061	Fatty acid biosynthesis	ava	ana	cre	naz	cac			bli	tna	cbe	cpf	eco
		x	C05761	Tetradecanoyl-[acp];	C05762	3-Oxohexadecanoyl-[acp];	2.3.1.179	beta-ketoacyl-acyl-carrier-protein synthase II;	map00061	Fatty acid biosynthesis	ava	ana	cre	naz	cac	csc	cth	bli	tna	cbe	cpf	eco
		x	C00024	Acetyl-CoA;	C00033	Acetate;	6.2.1.1	acetate---CoA ligase;	map00010; map00620; map00720	Glycolysis / Gluconeogenesis; Pyruvate metabolism; Reductive carboxylate cycle (CO2 fixation)	ava	ana	cre	naz			cth	bli				eco
		x	C04618	(3R)-3-Hydroxybutanoyl-[acyl-carrier protein];	C05744	Acetoacetyl-[acp];	1.1.1.100	3-oxoacyl-[acyl-carrier-protein] reductase;	map00061	Fatty acid biosynthesis	ava	ana	cre	naz	cac	csc	cth	bli	tna	cbe	cpf	eco
Subsystem 58	0.09090909090909091										ava	ana
		i	C00641	1,2-Diacyl-sn-glycerol;	C01885	1-Acylglycerol;	3.1.1.3	triacylglycerol lipase;	map00561	Glycerolipid metabolism	ava	ana						bli
		s	C00416	Phosphatidate;	C00641	1,2-Diacyl-sn-glycerol;	2.7.1.107	diacylglycerol kinase;	map00561; map00564	Glycerolipid metabolism; Glycerophospholipid metabolism	ava	ana		naz	cac	csc			tna	cbe	cpf	eco
		x	C00422	Triacylglycerol;	C00641	1,2-Diacyl-sn-glycerol;	3.1.1.3	triacylglycerol lipase;	map00561	Glycerolipid metabolism	ava	ana						bli
		x	C00641	1,2-Diacyl-sn-glycerol;	C13508	Sulfoquinovosyldiacylglycerol;	2.4.1.-	<Transferases; Glycosyltransferases; Hexosyltransferases>	map00561	Glycerolipid metabolism	ava	ana	cre	naz	cac	csc	cth	bli		cbe	cpf	eco
		x	C00269	CDP-diacylglycerol;	C00416	Phosphatidate;	2.7.7.41	phosphatidate cytidylyltransferase;	map00564	Glycerophospholipid metabolism	ava	ana	cre	naz	cac	csc	cth	bli	tna	cbe	cpf	eco
		x	C00269	CDP-diacylglycerol;	C05980	Cardiolipin;	2.7.8.-	<Transferases; Transferring phosphorus-containing groups; Transferases for other substituted phosphate groups>	map00564	Glycerophospholipid metabolism	ava	ana			cac		cth	bli		cbe	cpf	eco
		x	C00344	Phosphatidylglycerol;	C05980	Cardiolipin;	2.7.8.-	<Transferases; Transferring phosphorus-containing groups; Transferases for other substituted phosphate groups>	map00564	Glycerophospholipid metabolism	ava	ana			cac		cth	bli		cbe	cpf	eco
		x	C00416	Phosphatidate;	C00681	1-Acyl-sn-glycerol 3-phosphate;	2.3.1.51	1-acylglycerol-3-phosphate O-acyltransferase;	map00561; map00564	Glycerolipid metabolism; Glycerophospholipid metabolism	ava	ana		naz	cac	csc	cth		tna	cbe	cpf	eco
		x	C00093	sn-Glycerol 3-phosphate;	C00681	1-Acyl-sn-glycerol 3-phosphate;	2.3.1.15	glycerol-3-phosphate O-acyltransferase;	map00561; map00564	Glycerolipid metabolism; Glycerophospholipid metabolism	ava	ana	cre	naz	cac	csc	cth	bli	tna	cbe	cpf	eco
		x	C00093	sn-Glycerol 3-phosphate;	C00116	Glycerol;	2.7.1.30	glycerol kinase;	map00561	Glycerolipid metabolism	ava	ana	cre		cac		cth	bli	tna	cbe	cpf	eco
		x	C00116	Glycerol;	C00184	Glycerone;	1.1.1.6	glycerol dehydrogenase;	map00561	Glycerolipid metabolism	ava	ana		naz				bli	tna	cbe	cpf	eco
		x	C00641	1,2-Diacyl-sn-glycerol;	C04046	3-D-Glucosyl-1,2-diacylglycerol;	2.4.1.157	1,2-diacylglycerol 3-glucosyltransferase;	map00561	Glycerolipid metabolism	ava	ana		naz				bli		cbe
		x	C04046	3-D-Glucosyl-1,2-diacylglycerol;	C06040	Diglucosyl-diacylglycerol;	2.4.1.-	<Transferases; Glycosyltransferases; Hexosyltransferases>	map00561	Glycerolipid metabolism	ava	ana	cre	naz	cac	csc	cth	bli		cbe	cpf	eco
		x	C00269	CDP-diacylglycerol;	C03892	Phosphatidylglycerophosphate;	2.7.8.5	CDP-diacylglycerol---glycerol-3-phosphate 3-phosphatidyltransferase;	map00564	Glycerophospholipid metabolism	ava	ana	cre	naz	cac	csc	cth	bli	tna	cbe	cpf	eco
Subsystem 59	0.09090909090909091										ava	ana
		i	C01043	N-Carbamoylsarcosine	C02565	N-Methylhydantoin;	3.5.2.14	N-methylhydantoinase (ATP-hydrolysing);	map00330	Arginine and proline metabolism	ava	ana						bli
		s	C00791	Creatinine;	C02565	N-Methylhydantoin;	3.5.4.1	cytosine deaminase;	map00330	Arginine and proline metabolism	ava	ana									cpf	eco
Subsystem 60	0.09090909090909091										ava	ana
		i	C00118	D-Glyceraldehyde 3-phosphate;	C00231	D-Xylulose 5-phosphate	4.1.2.9	phosphoketolase;	map00030; map00680; map00710	Pentose phosphate pathway; Methane metabolism; Carbon fixation in photosynthetic organisms	ava	ana
		x	C00118	D-Glyceraldehyde 3-phosphate;	C00354	D-Fructose 1,6-bisphosphate	4.1.2.13	fructose-bisphosphate aldolase;	map00710	Carbon fixation in photosynthetic organisms	ava	ana	cre	naz	cac	csc	cth	bli	tna	cbe	cpf	eco
		x	C00199	D-Ribulose 5-phosphate	C00231	D-Xylulose 5-phosphate	5.1.3.1	ribulose-phosphate 3-epimerase;	map00030; map00040; map00710	Pentose phosphate pathway; Pentose and glucuronate interconversions; Carbon fixation in photosynthetic organisms	ava	ana	cre	naz	cac	csc	cth	bli	tna	cbe	cpf	eco
		x	C00199	D-Ribulose 5-phosphate	C01182	D-Ribulose 1,5-bisphosphate	2.7.1.19	phosphoribulokinase;	map00710	Carbon fixation in photosynthetic organisms	ava	ana	cre	naz								eco
		x	C00117	D-Ribose 5-phosphate;	C00199	D-Ribulose 5-phosphate	5.3.1.6	ribose-5-phosphate isomerase;	map00030; map00710	Pentose phosphate pathway; Carbon fixation in photosynthetic organisms	ava	ana	cre	naz	cac	csc	cth	bli	tna	cbe	cpf	eco
		x	C00117	D-Ribose 5-phosphate;	C05382	Sedoheptulose 7-phosphate;	2.2.1.1	transketolase;	map00030; map00710	Pentose phosphate pathway; Carbon fixation in photosynthetic organisms	ava	ana	cre	naz	cac	csc	cth	bli	tna	cbe	cpf	eco
		x	C00447	Sedoheptulose 1,7-bisphosphate;	C05382	Sedoheptulose 7-phosphate;	3.1.3.37	sedoheptulose-bisphosphatase;	map00710	Carbon fixation in photosynthetic organisms	ava	ana	cre	naz
		x	C00197	3-Phospho-D-glycerate;	C01182	D-Ribulose 1,5-bisphosphate	4.1.1.39	ribulose-bisphosphate carboxylase;	map00630; map00710	Glyoxylate and dicarboxylate metabolism; Carbon fixation in photosynthetic organisms	ava	ana	cre	naz
		x	C00011	CO2;	C00197	3-Phospho-D-glycerate;	4.1.1.39	ribulose-bisphosphate carboxylase;	map00630; map00710	Glyoxylate and dicarboxylate metabolism; Carbon fixation in photosynthetic organisms	ava	ana	cre	naz
		x	C00011	CO2;	C00036	Oxaloacetate;	4.1.1.31	phosphoenolpyruvate carboxylase;	map00710; map00720	Carbon fixation in photosynthetic organisms; Reductive carboxylate cycle (CO2 fixation)	ava	ana	cre	naz							cpf	eco
		x	C00036	Oxaloacetate;	C00049	L-Aspartate;	2.6.1.1	aspartate transaminase;	map00250; map00710	Alanine, aspartate and glutamate metabolism; Carbon fixation in photosynthetic organisms	ava	ana	cre	naz	cac	csc	cth	bli	tna	cbe	cpf	eco
		x	C00085	D-Fructose 6-phosphate;	C00354	D-Fructose 1,6-bisphosphate	3.1.3.11	fructose-bisphosphatase;	map00710	Carbon fixation in photosynthetic organisms	ava	ana	cre	naz	cac			bli		cbe		eco
		x	C00036	Oxaloacetate;	C00149	(S)-Malate;	1.1.1.37	malate dehydrogenase;	map00020; map00620; map00630; map00710; map00720	Citrate cycle (TCA cycle); Pyruvate metabolism; Glyoxylate and dicarboxylate metabolism; Carbon fixation in photosynthetic organisms; Reductive carboxylate cycle (CO2 fixation)	ava	ana	cre					bli				eco
		x	C00011	CO2;	C00058	Formate;	1.2.1.2	formate dehydrogenase;	map00630; map00680	Glyoxylate and dicarboxylate metabolism; Methane metabolism	ava	ana						bli		cbe		eco
		x	C00058	Formate;	C00080	H+;	1.2.1.2	formate dehydrogenase;	map00630; map00680	Glyoxylate and dicarboxylate metabolism; Methane metabolism	ava	ana						bli		cbe		eco
		x	C00085	D-Fructose 6-phosphate;	C00279	D-Erythrose 4-phosphate	2.2.1.1	transketolase;	map00710	Carbon fixation in photosynthetic organisms	ava	ana	cre	naz	cac	csc	cth	bli	tna	cbe	cpf	eco
		x	C00036	Oxaloacetate;	C00074	Phosphoenolpyruvate;	4.1.1.31	phosphoenolpyruvate carboxylase;	map00620; map00710; map00720	Pyruvate metabolism; Carbon fixation in photosynthetic organisms; Reductive carboxylate cycle (CO2 fixation)	ava	ana	cre	naz							cpf	eco
		x	C00279	D-Erythrose 4-phosphate	C00447	Sedoheptulose 1,7-bisphosphate;	4.1.2.13	fructose-bisphosphate aldolase;	map00710	Carbon fixation in photosynthetic organisms	ava	ana	cre	naz	cac	csc	cth	bli	tna	cbe	cpf	eco
		x	C00197	3-Phospho-D-glycerate;	C01182	D-Ribulose 1,5-bisphosphate	4.1.1.39	ribulose-bisphosphate carboxylase;	map00630; map00710	Glyoxylate and dicarboxylate metabolism; Carbon fixation in photosynthetic organisms	ava	ana	cre	naz
		x	C00988	2-Phosphoglycolate;	C01182	D-Ribulose 1,5-bisphosphate	4.1.1.39	ribulose-bisphosphate carboxylase;	map00630	Glyoxylate and dicarboxylate metabolism	ava	ana	cre	naz
		x	C00160	Glycolate;	C00988	2-Phosphoglycolate;	3.1.3.18	phosphoglycolate phosphatase;	map00630	Glyoxylate and dicarboxylate metabolism	ava	ana		naz	cac		cth			cbe		eco
		x	C00048	Glyoxylate;	C00160	Glycolate;	1.1.3.15	(S)-2-hydroxy-acid oxidase;	map00630	Glyoxylate and dicarboxylate metabolism	ava	ana	cre		cac			bli			cpf	eco
		x	C00118	D-Glyceraldehyde 3-phosphate;	C00236	3-Phospho-D-glyceroyl phosphate;	1.2.1.59	glyceraldehyde-3-phosphate dehydrogenase (NAD(P)+)	map00010; map00710	Glycolysis / Gluconeogenesis; Carbon fixation in photosynthetic organisms	ava	ana		naz
		x	C00197	3-Phospho-D-glycerate;	C00236	3-Phospho-D-glyceroyl phosphate;	2.7.2.3	phosphoglycerate kinase;	map00010; map00710	Glycolysis / Gluconeogenesis; Carbon fixation in photosynthetic organisms	ava	ana	cre	naz	cac	csc	cth	bli	tna	cbe	cpf	eco
Subsystem 61	0.09090909090909091										ava	ana
		i	C00280	Androstenedione;	C01227	Dehydroepiandrosterone;	5.3.3.1	steroid Delta-isomerase;	map00140	Steroid hormone biosynthesis	ava	ana
Subsystem 62	0.09090909090909091										ava	ana
		i	C00729	Tropine;	C00783	Tropinone;	1.1.1.206	tropinone reductase I;	map00960	Tropane, piperidine and pyridine alkaloid biosynthesis	ava	ana
Subsystem 63	0.09090909090909091										ava	ana
		i	C00410	Progesterone;	C01953	Pregnenolone;	5.3.3.1	steroid Delta-isomerase;	map00140	Steroid hormone biosynthesis	ava	ana
Subsystem 64	0.09090909090909091										ava		cre
		i	C00249	Hexadecanoic acid;	C05764	Hexadecanoyl-[acp];	3.1.2.14	oleoyl-[acyl-carrier-protein] hydrolase;	map00061	Fatty acid biosynthesis	ava		cre
		x	C05763	trans-Hexadec-2-enoyl-[acp];	C05764	Hexadecanoyl-[acp];	1.3.1.9	enoyl-[acyl-carrier-protein] reductase (NADH);	map00061	Fatty acid biosynthesis	ava	ana	cre	naz			cth	bli				eco
		x	C04633	(3R)-3-Hydroxypalmitoyl-[acyl-carrier protein];	C05763	trans-Hexadec-2-enoyl-[acp];	4.2.1.-	<Lyases; Carbon-oxygen lyases; Hydro-lyases>	map00061	Fatty acid biosynthesis	ava	ana	cre	naz	cac	csc	cth	bli	tna	cbe	cpf	eco
		x	C04633	(3R)-3-Hydroxypalmitoyl-[acyl-carrier protein];	C05763	trans-Hexadec-2-enoyl-[acp];	2.3.1.-	<Transferases; Acyltransferases; Transferring groups other than amino-acyl groups>	map00061	Fatty acid biosynthesis	ava	ana	cre	naz	cac			bli	tna	cbe	cpf	eco
		x	C04633	(3R)-3-Hydroxypalmitoyl-[acyl-carrier protein];	C05762	3-Oxohexadecanoyl-[acp];	1.1.1.100	3-oxoacyl-[acyl-carrier-protein] reductase;	map00061	Fatty acid biosynthesis	ava	ana	cre	naz	cac	csc	cth	bli	tna	cbe	cpf	eco
		x	C01209	Malonyl-[acyl-carrier protein]	C05762	3-Oxohexadecanoyl-[acp];	2.3.1.179	beta-ketoacyl-acyl-carrier-protein synthase II;	map00061	Fatty acid biosynthesis	ava	ana	cre	naz	cac	csc	cth	bli	tna	cbe	cpf	eco
		x	C01209	Malonyl-[acyl-carrier protein]	C05756	3-Oxododecanoyl-[acp];	2.3.1.-	<Transferases; Acyltransferases; Transferring groups other than amino-acyl groups>	map00061	Fatty acid biosynthesis	ava	ana	cre	naz	cac			bli	tna	cbe	cpf	eco
		x	C01209	Malonyl-[acyl-carrier protein]	C05750	3-Oxooctanoyl-[acp];	2.3.1.-	<Transferases; Acyltransferases; Transferring groups other than amino-acyl groups>	map00061	Fatty acid biosynthesis	ava	ana	cre	naz	cac			bli	tna	cbe	cpf	eco
		x	C05755	Decanoyl-[acp];	C05756	3-Oxododecanoyl-[acp];	2.3.1.179	beta-ketoacyl-acyl-carrier-protein synthase II;	map00061	Fatty acid biosynthesis	ava	ana	cre	naz	cac	csc	cth	bli	tna	cbe	cpf	eco
		x	C04633	(3R)-3-Hydroxypalmitoyl-[acyl-carrier protein];	C05762	3-Oxohexadecanoyl-[acp];	2.3.1.-	<Transferases; Acyltransferases; Transferring groups other than amino-acyl groups>	map00061	Fatty acid biosynthesis	ava	ana	cre	naz	cac			bli	tna	cbe	cpf	eco
		x	C01209	Malonyl-[acyl-carrier protein]	C05753	3-Oxodecanoyl-[acp];	2.3.1.-	<Transferases; Acyltransferases; Transferring groups other than amino-acyl groups>	map00061	Fatty acid biosynthesis	ava	ana	cre	naz	cac			bli	tna	cbe	cpf	eco
		x	C05752	Octanoyl-[acp];	C05753	3-Oxodecanoyl-[acp];	2.3.1.179	beta-ketoacyl-acyl-carrier-protein synthase II;	map00061	Fatty acid biosynthesis	ava	ana	cre	naz	cac	csc	cth	bli	tna	cbe	cpf	eco
		x	C01209	Malonyl-[acyl-carrier protein]	C05753	3-Oxodecanoyl-[acp];	2.3.1.179	beta-ketoacyl-acyl-carrier-protein synthase II;	map00061	Fatty acid biosynthesis	ava	ana	cre	naz	cac	csc	cth	bli	tna	cbe	cpf	eco
		x	C01209	Malonyl-[acyl-carrier protein]	C05744	Acetoacetyl-[acp];	2.3.1.-	<Transferases; Acyltransferases; Transferring groups other than amino-acyl groups>	map00061	Fatty acid biosynthesis	ava	ana	cre	naz	cac			bli	tna	cbe	cpf	eco
		x	C03939	Acetyl-[acyl-carrier protein]	C05744	Acetoacetyl-[acp];	2.3.1.-	<Transferases; Acyltransferases; Transferring groups other than amino-acyl groups>	map00061	Fatty acid biosynthesis	ava	ana	cre	naz	cac			bli	tna	cbe	cpf	eco
		x	C00024	Acetyl-CoA;	C03939	Acetyl-[acyl-carrier protein]	2.3.1.-	<Transferases; Acyltransferases; Transferring groups other than amino-acyl groups>	map00061	Fatty acid biosynthesis	ava	ana	cre	naz	cac			bli	tna	cbe	cpf	eco
		x	C00024	Acetyl-CoA;	C03939	Acetyl-[acyl-carrier protein]	2.3.1.180	beta-ketoacyl-acyl-carrier-protein synthase III;	map00061	Fatty acid biosynthesis	ava	ana	cre	naz	cac	csc	cth	bli		cbe	cpf	eco
		x	C00024	Acetyl-CoA;	C00083	Malonyl-CoA;	6.4.1.2	acetyl-CoA carboxylase;	map00061; map00253; map00620; map00640	Fatty acid biosynthesis; Tetracycline biosynthesis; Pyruvate metabolism; Propanoate metabolism	ava	ana	cre	naz	cac			bli		cbe	cpf	eco
		x	C04620	(3R)-3-Hydroxyoctanoyl-[acyl-carrier protein];	C05750	3-Oxooctanoyl-[acp];	2.3.1.-	<Transferases; Acyltransferases; Transferring groups other than amino-acyl groups>	map00061	Fatty acid biosynthesis	ava	ana	cre	naz	cac			bli	tna	cbe	cpf	eco
		x	C04620	(3R)-3-Hydroxyoctanoyl-[acyl-carrier protein];	C05751	trans-Oct-2-enoyl-[acp];	2.3.1.-	<Transferases; Acyltransferases; Transferring groups other than amino-acyl groups>	map00061	Fatty acid biosynthesis	ava	ana	cre	naz	cac			bli	tna	cbe	cpf	eco
		x	C05754	trans-Dec-2-enoyl-[acp];	C05755	Decanoyl-[acp];	2.3.1.-	<Transferases; Acyltransferases; Transferring groups other than amino-acyl groups>	map00061	Fatty acid biosynthesis	ava	ana	cre	naz	cac			bli	tna	cbe	cpf	eco
		x	C01209	Malonyl-[acyl-carrier protein]	C05759	3-Oxotetradecanoyl-[acp];	2.3.1.179	beta-ketoacyl-acyl-carrier-protein synthase II;	map00061	Fatty acid biosynthesis	ava	ana	cre	naz	cac	csc	cth	bli	tna	cbe	cpf	eco
		x	C04688	(3R)-3-Hydroxytetradecanoyl-[acyl-carrier protein];	C05759	3-Oxotetradecanoyl-[acp];	2.3.1.-	<Transferases; Acyltransferases; Transferring groups other than amino-acyl groups>	map00061	Fatty acid biosynthesis	ava	ana	cre	naz	cac			bli	tna	cbe	cpf	eco
		x	C05223	Dodecanoyl-[acyl-carrier protein];	C05759	3-Oxotetradecanoyl-[acp];	2.3.1.179	beta-ketoacyl-acyl-carrier-protein synthase II;	map00061	Fatty acid biosynthesis	ava	ana	cre	naz	cac	csc	cth	bli	tna	cbe	cpf	eco
		x	C05749	Hexanoyl-[acp];	C05750	3-Oxooctanoyl-[acp];	2.3.1.179	beta-ketoacyl-acyl-carrier-protein synthase II;	map00061	Fatty acid biosynthesis	ava	ana	cre	naz	cac	csc	cth	bli	tna	cbe	cpf	eco
		x	C05748	trans-Hex-2-enoyl-[acp];	C05749	Hexanoyl-[acp];	2.3.1.-	<Transferases; Acyltransferases; Transferring groups other than amino-acyl groups>	map00061	Fatty acid biosynthesis	ava	ana	cre	naz	cac			bli	tna	cbe	cpf	eco
		x	C01209	Malonyl-[acyl-carrier protein]	C05759	3-Oxotetradecanoyl-[acp];	2.3.1.-	<Transferases; Acyltransferases; Transferring groups other than amino-acyl groups>	map00061	Fatty acid biosynthesis	ava	ana	cre	naz	cac			bli	tna	cbe	cpf	eco
		x	C05748	trans-Hex-2-enoyl-[acp];	C05749	Hexanoyl-[acp];	1.3.1.9	enoyl-[acyl-carrier-protein] reductase (NADH);	map00061	Fatty acid biosynthesis	ava	ana	cre	naz			cth	bli				eco
		x	C03939	Acetyl-[acyl-carrier protein]	C05744	Acetoacetyl-[acp];	2.3.1.179	beta-ketoacyl-acyl-carrier-protein synthase II;	map00061	Fatty acid biosynthesis	ava	ana	cre	naz	cac	csc	cth	bli	tna	cbe	cpf	eco
		x	C03939	Acetyl-[acyl-carrier protein]	C05744	Acetoacetyl-[acp];	2.3.1.180	beta-ketoacyl-acyl-carrier-protein synthase III;	map00061	Fatty acid biosynthesis	ava	ana	cre	naz	cac	csc	cth	bli		cbe	cpf	eco
		x	C05756	3-Oxododecanoyl-[acp];	C05757	(R)-3-Hydroxydodecanoyl-[acp];	2.3.1.-	<Transferases; Acyltransferases; Transferring groups other than amino-acyl groups>	map00061	Fatty acid biosynthesis	ava	ana	cre	naz	cac			bli	tna	cbe	cpf	eco
		x	C05757	(R)-3-Hydroxydodecanoyl-[acp];	C05758	trans-Dodec-2-enoyl-[acp];	2.3.1.-	<Transferases; Acyltransferases; Transferring groups other than amino-acyl groups>	map00061	Fatty acid biosynthesis	ava	ana	cre	naz	cac			bli	tna	cbe	cpf	eco
		x	C05757	(R)-3-Hydroxydodecanoyl-[acp];	C05758	trans-Dodec-2-enoyl-[acp];	4.2.1.-	<Lyases; Carbon-oxygen lyases; Hydro-lyases>	map00061	Fatty acid biosynthesis	ava	ana	cre	naz	cac	csc	cth	bli	tna	cbe	cpf	eco
		x	C01209	Malonyl-[acyl-carrier protein]	C05756	3-Oxododecanoyl-[acp];	2.3.1.179	beta-ketoacyl-acyl-carrier-protein synthase II;	map00061	Fatty acid biosynthesis	ava	ana	cre	naz	cac	csc	cth	bli	tna	cbe	cpf	eco
		x	C05749	Hexanoyl-[acp];	C05750	3-Oxooctanoyl-[acp];	2.3.1.-	<Transferases; Acyltransferases; Transferring groups other than amino-acyl groups>	map00061	Fatty acid biosynthesis	ava	ana	cre	naz	cac			bli	tna	cbe	cpf	eco
		x	C00024	Acetyl-CoA;	C00083	Malonyl-CoA;	6.3.4.14	biotin carboxylase;	map00061	Fatty acid biosynthesis	ava	ana	cre	naz	cac			bli		cbe	cpf	eco
		x	C00083	Malonyl-CoA;	C01209	Malonyl-[acyl-carrier protein]	2.3.1.39	[acyl-carrier-protein] S-malonyltransferase;	map00061	Fatty acid biosynthesis	ava	ana	cre	naz	cac	csc	cth	bli	tna	cbe	cpf	eco
		x	C01209	Malonyl-[acyl-carrier protein]	C05746	3-Oxohexanoyl-[acp];	2.3.1.-	<Transferases; Acyltransferases; Transferring groups other than amino-acyl groups>	map00061	Fatty acid biosynthesis	ava	ana	cre	naz	cac			bli	tna	cbe	cpf	eco
		x	C05746	3-Oxohexanoyl-[acp];	C05747	(R)-3-Hydroxyhexanoyl-[acp];	1.1.1.100	3-oxoacyl-[acyl-carrier-protein] reductase;	map00061	Fatty acid biosynthesis	ava	ana	cre	naz	cac	csc	cth	bli	tna	cbe	cpf	eco
		x	C05755	Decanoyl-[acp];	C05756	3-Oxododecanoyl-[acp];	2.3.1.-	<Transferases; Acyltransferases; Transferring groups other than amino-acyl groups>	map00061	Fatty acid biosynthesis	ava	ana	cre	naz	cac			bli	tna	cbe	cpf	eco
		x	C05747	(R)-3-Hydroxyhexanoyl-[acp];	C05748	trans-Hex-2-enoyl-[acp];	2.3.1.-	<Transferases; Acyltransferases; Transferring groups other than amino-acyl groups>	map00061	Fatty acid biosynthesis	ava	ana	cre	naz	cac			bli	tna	cbe	cpf	eco
		x	C00022	Pyruvate;	C00024	Acetyl-CoA;	2.3.1.12	dihydrolipoyllysine-residue acetyltransferase;	map00010; map00020; map00620	Glycolysis / Gluconeogenesis; Citrate cycle (TCA cycle); Pyruvate metabolism	ava	ana	cre	naz		csc		bli				eco
		x	C00022	Pyruvate;	C00204	2-Dehydro-3-deoxy-D-gluconate;	4.2.1.-	<Lyases; Carbon-oxygen lyases; Hydro-lyases>	map00030; map00040	Pentose phosphate pathway; Pentose and glucuronate interconversions	ava	ana	cre	naz	cac	csc	cth	bli	tna	cbe	cpf	eco
		x	C01209	Malonyl-[acyl-carrier protein]	C05746	3-Oxohexanoyl-[acp];	2.3.1.179	beta-ketoacyl-acyl-carrier-protein synthase II;	map00061	Fatty acid biosynthesis	ava	ana	cre	naz	cac	csc	cth	bli	tna	cbe	cpf	eco
		x	C00022	Pyruvate;	C11437	1-Deoxy-D-xylulose 5-phosphate	2.2.1.7	1-deoxy-D-xylulose-5-phosphate synthase;	map00900	Terpenoid backbone biosynthesis	ava	ana	cre	naz	cac	csc	cth	bli	tna	cbe	cpf	eco
		x	C04688	(3R)-3-Hydroxytetradecanoyl-[acyl-carrier protein];	C05760	trans-Tetradec-2-enoyl-[acp];	2.3.1.-	<Transferases; Acyltransferases; Transferring groups other than amino-acyl groups>	map00061	Fatty acid biosynthesis	ava	ana	cre	naz	cac			bli	tna	cbe	cpf	eco
		x	C05760	trans-Tetradec-2-enoyl-[acp];	C05761	Tetradecanoyl-[acp];	2.3.1.-	<Transferases; Acyltransferases; Transferring groups other than amino-acyl groups>	map00061	Fatty acid biosynthesis	ava	ana	cre	naz	cac			bli	tna	cbe	cpf	eco
		x	C05751	trans-Oct-2-enoyl-[acp];	C05752	Octanoyl-[acp];	2.3.1.-	<Transferases; Acyltransferases; Transferring groups other than amino-acyl groups>	map00061	Fatty acid biosynthesis	ava	ana	cre	naz	cac			bli	tna	cbe	cpf	eco
		x	C04620	(3R)-3-Hydroxyoctanoyl-[acyl-carrier protein];	C05751	trans-Oct-2-enoyl-[acp];	4.2.1.-	<Lyases; Carbon-oxygen lyases; Hydro-lyases>	map00061	Fatty acid biosynthesis	ava	ana	cre	naz	cac	csc	cth	bli	tna	cbe	cpf	eco
		x	C00022	Pyruvate;	C05125	2-(alpha-Hydroxyethyl)thiamine diphosphate;	1.2.4.1	pyruvate dehydrogenase (acetyl-transferring);	map00010; map00020; map00290; map00620; map00650	Glycolysis / Gluconeogenesis; Citrate cycle (TCA cycle); Valine, leucine and isoleucine biosynthesis; Pyruvate metabolism; Butanoate metabolism	ava	ana	cre	naz				bli				eco
		x	C05125	2-(alpha-Hydroxyethyl)thiamine diphosphate;	C06006	(S)-2-Aceto-2-hydroxybutanoate;	2.2.1.6	acetolactate synthase;	map00290	Valine, leucine and isoleucine biosynthesis	ava	ana	cre	naz	cac	csc	cth	bli	tna	cbe		eco
		x	C06006	(S)-2-Aceto-2-hydroxybutanoate;	C06007	(R)-2,3-Dihydroxy-3-methylpentanoate;	1.1.1.86	ketol-acid reductoisomerase;	map00290	Valine, leucine and isoleucine biosynthesis	ava	ana	cre	naz	cac	csc	cth	bli	tna	cbe		eco
		x	C00671	(S)-3-Methyl-2-oxopentanoic acid;	C06007	(R)-2,3-Dihydroxy-3-methylpentanoate;	4.2.1.9	dihydroxy-acid dehydratase;	map00290	Valine, leucine and isoleucine biosynthesis	ava	ana	cre	naz	cac	csc	cth	bli	tna	cbe		eco
		x	C00109	2-Oxobutanoate;	C06006	(S)-2-Aceto-2-hydroxybutanoate;	2.2.1.6	acetolactate synthase;	map00290	Valine, leucine and isoleucine biosynthesis	ava	ana	cre	naz	cac	csc	cth	bli	tna	cbe		eco
		x	C00109	2-Oxobutanoate;	C00188	L-Threonine;	4.3.1.19	threonine ammonia-lyase;	map00260; map00290	Glycine, serine and threonine metabolism; Valine, leucine and isoleucine biosynthesis	ava	ana	cre	naz				bli	tna	cbe	cpf	eco
		x	C00022	Pyruvate;	C05125	2-(alpha-Hydroxyethyl)thiamine diphosphate;	2.2.1.6	acetolactate synthase;	map00290; map00650	Valine, leucine and isoleucine biosynthesis; Butanoate metabolism	ava	ana	cre	naz	cac	csc	cth	bli	tna	cbe		eco
		x	C04688	(3R)-3-Hydroxytetradecanoyl-[acyl-carrier protein];	C05760	trans-Tetradec-2-enoyl-[acp];	4.2.1.-	<Lyases; Carbon-oxygen lyases; Hydro-lyases>	map00061	Fatty acid biosynthesis	ava	ana	cre	naz	cac	csc	cth	bli	tna	cbe	cpf	eco
		x	C01209	Malonyl-[acyl-carrier protein]	C05744	Acetoacetyl-[acp];	2.3.1.179	beta-ketoacyl-acyl-carrier-protein synthase II;	map00061	Fatty acid biosynthesis	ava	ana	cre	naz	cac	csc	cth	bli	tna	cbe	cpf	eco
		x	C00204	2-Dehydro-3-deoxy-D-gluconate;	C00577	D-Glyceraldehyde	4.2.1.-	<Lyases; Carbon-oxygen lyases; Hydro-lyases>	map00030	Pentose phosphate pathway	ava	ana	cre	naz	cac	csc	cth	bli	tna	cbe	cpf	eco
		x	C05752	Octanoyl-[acp];	C16239	Lipoyl-[acp];	2.8.1.8	lipoyl synthase;	map00785	Lipoic acid metabolism	ava	ana	cre	naz		csc		bli				eco
		x	C00022	Pyruvate;	C00074	Phosphoenolpyruvate;	2.7.1.40	pyruvate kinase;	map00010; map00620; map00710	Glycolysis / Gluconeogenesis; Pyruvate metabolism; Carbon fixation in photosynthetic organisms	ava	ana	cre	naz	cac	csc		bli	tna	cbe	cpf	eco
		x	C01209	Malonyl-[acyl-carrier protein]	C05750	3-Oxooctanoyl-[acp];	2.3.1.179	beta-ketoacyl-acyl-carrier-protein synthase II;	map00061	Fatty acid biosynthesis	ava	ana	cre	naz	cac	csc	cth	bli	tna	cbe	cpf	eco
		x	C00024	Acetyl-CoA;	C00158	Citrate;	2.3.3.1	citrate (Si)-synthase;	map00020; map00630	Citrate cycle (TCA cycle); Glyoxylate and dicarboxylate metabolism	ava	ana	cre	naz			cth	bli	tna			eco
		x	C00158	Citrate;	C00417	cis-Aconitate;	4.2.1.3	aconitate hydratase;	map00020; map00630; map00720	Citrate cycle (TCA cycle); Glyoxylate and dicarboxylate metabolism; Reductive carboxylate cycle (CO2 fixation)	ava	ana	cre	naz	cac	csc	cth	bli		cbe		eco
		x	C05125	2-(alpha-Hydroxyethyl)thiamine diphosphate;	C06010	(S)-2-Acetolactate;	2.2.1.6	acetolactate synthase;	map00290	Valine, leucine and isoleucine biosynthesis	ava	ana	cre	naz	cac	csc	cth	bli	tna	cbe		eco
		x	C04272	(R)-2,3-Dihydroxy-3-methylbutanoate;	C06010	(S)-2-Acetolactate;	1.1.1.86	ketol-acid reductoisomerase;	map00290	Valine, leucine and isoleucine biosynthesis	ava	ana	cre	naz	cac	csc	cth	bli	tna	cbe		eco
		x	C00141	3-Methyl-2-oxobutanoic acid;	C04272	(R)-2,3-Dihydroxy-3-methylbutanoate;	4.2.1.9	dihydroxy-acid dehydratase;	map00290	Valine, leucine and isoleucine biosynthesis	ava	ana	cre	naz	cac	csc	cth	bli	tna	cbe		eco
		x	C00141	3-Methyl-2-oxobutanoic acid;	C02504	(2S)-2-Isopropylmalate;	2.3.3.13	2-isopropylmalate synthase;	map00290	Valine, leucine and isoleucine biosynthesis	ava	ana	cre	naz	cac	csc	cth	bli	tna	cbe		eco
		x	C00022	Pyruvate;	C00024	Acetyl-CoA;	1.8.1.4	dihydrolipoyl dehydrogenase;	map00010; map00020; map00620	Glycolysis / Gluconeogenesis; Citrate cycle (TCA cycle); Pyruvate metabolism	ava	ana	cre	naz		csc		bli	tna			eco
		x	C00036	Oxaloacetate;	C00158	Citrate;	2.3.3.1	citrate (Si)-synthase;	map00020; map00630	Citrate cycle (TCA cycle); Glyoxylate and dicarboxylate metabolism	ava	ana	cre	naz			cth	bli	tna			eco
		x	C00036	Oxaloacetate;	C00049	L-Aspartate;	2.6.1.1	aspartate transaminase;	map00250; map00710	Alanine, aspartate and glutamate metabolism; Carbon fixation in photosynthetic organisms	ava	ana	cre	naz	cac	csc	cth	bli	tna	cbe	cpf	eco
		x	C00049	L-Aspartate;	C05840	Iminoaspartate;	1.4.3.16	L-aspartate oxidase;	map00760	Nicotinate and nicotinamide metabolism	ava	ana	cre	naz	cac	csc	cth	bli		cbe	cpf	eco
		x	C00049	L-Aspartate;	C03082	4-Phospho-L-aspartate;	2.7.2.4	aspartate kinase;	map00260; map00270; map00300	Glycine, serine and threonine metabolism; Cysteine and methionine metabolism; Lysine biosynthesis	ava	ana	cre	naz	cac	csc	cth	bli	tna	cbe	cpf	eco
		x	C00441	L-Aspartate 4-semialdehyde;	C03082	4-Phospho-L-aspartate;	1.2.1.11	aspartate-semialdehyde dehydrogenase;	map00260; map00270; map00300	Glycine, serine and threonine metabolism; Cysteine and methionine metabolism; Lysine biosynthesis	ava	ana	cre	naz	cac	csc	cth	bli	tna	cbe	cpf	eco
[truncated: 2,119 more rows]
