# Supplementary material for: NIBBS-Search for Fast and Accurate Prediction of Phenotype-Biased Metabolic Systems
Source: PLoS Comput Biol. 2012 May 10;8(5):e1002490. doi: 10.1371/journal.pcbi.1002490 (PMC3349732; doi:10.1371/journal.pcbi.1002490)
Supplement: Table S10 — NIBBS-Search results for the bio-photolysis, hydrogen production phenotype versus light fermentation, hydrogen production phenotype. This file consists for NIBBS-Search results when using bio-photolysis as target phenotype and light fermentation organisms set was used as the “negative set.” (TXT) [file pcbi.1002490.s010.txt]

"Subsystem ID","Bias Score","Edge Type","Compound ID","Compound Name","Compound ID","Compound Name","EC Number","Enzyme Name","Pathway IDs","Pathway Names","Positive Instances","","","","Negative Instances","","","",""
"Subsystem 1","0.007936507936507936","","","","","","","","","","ava","ana","cre","naz","","","","",""
"","","i","C00212","Adenosine","C00294","Inosine","3.5.4.4","adenosine deaminase;","map00230","Purine metabolism","ava","ana","cre","naz","","rsk","","rru","cau"
"","","s","C05923","2,5-Diaminopyrimidine nucleoside triphosphate","C06148","2,5-Diamino-6-(5'-triphosphoryl-3',4'-trihydroxy-2'-oxopentyl)-","3.5.4.16","GTP cyclohydrolase I;","map00790","Folate biosynthesis","ava","ana","cre","naz","","","rpa","rru","cau"
"","","s","C00430","5-Aminolevulinate;","C03741","(S)-4-Amino-5-oxopentanoate;","5.4.3.8","glutamate-1-semialdehyde 2,1-aminomutase;","map00860","Porphyrin and chlorophyll metabolism","ava","ana","cre","naz","rcp","rsk","rpa","","cau"
"","","s","C00026","2-Oxoglutarate;","C05379","Oxalosuccinate;","1.1.1.42","isocitrate dehydrogenase (NADP+);","map00020","Citrate cycle (TCA cycle)","ava","ana","cre","naz","rcp","rsk","rpa","rru",""
"","","x","C05922","Formamidopyrimidine nucleoside triphosphate","C05923","2,5-Diaminopyrimidine nucleoside triphosphate","3.5.4.16","GTP cyclohydrolase I;","map00790","Folate biosynthesis","ava","ana","cre","naz","","","rpa","rru","cau"
"","","x","C00020","AMP;","C00212","Adenosine","3.1.3.5","5'-nucleotidase;","map00230","Purine metabolism","ava","ana","cre","naz","rcp","rsk","rpa","rru","cau"
"","","x","C00020","AMP;","C00147","Adenine;","2.4.2.7","adenine phosphoribosyltransferase;","map00230","Purine metabolism","ava","ana","cre","naz","rcp","rsk","rpa","rru","cau"
"","","x","C00026","2-Oxoglutarate;","C00311","Isocitrate;","1.1.1.42","isocitrate dehydrogenase (NADP+);","map00020; map00720","Citrate cycle (TCA cycle); Reductive carboxylate cycle (CO2 fixation)","ava","ana","cre","naz","rcp","rsk","rpa","rru",""
"","","x","C00311","Isocitrate;","C05379","Oxalosuccinate;","1.1.1.42","isocitrate dehydrogenase (NADP+);","map00020","Citrate cycle (TCA cycle)","ava","ana","cre","naz","rcp","rsk","rpa","rru",""
"","","x","C00025","L-Glutamate;","C00026","2-Oxoglutarate;","2.6.1.1","aspartate transaminase;","map00250","Alanine, aspartate and glutamate metabolism","ava","ana","cre","naz","rcp","rsk","rpa","rru","cau"
"","","x","C00025","L-Glutamate;","C00049","L-Aspartate;","2.6.1.1","aspartate transaminase;","map00250; map00330","Alanine, aspartate and glutamate metabolism; Arginine and proline metabolism","ava","ana","cre","naz","rcp","rsk","rpa","rru","cau"
"","","x","C00049","L-Aspartate;","C05840","Iminoaspartate;","1.4.3.16","L-aspartate oxidase;","map00760","Nicotinate and nicotinamide metabolism","ava","ana","cre","naz","rcp","rsk","rpa","rru","cau"
"","","x","C00036","Oxaloacetate;","C00049","L-Aspartate;","1.4.3.16","L-aspartate oxidase;","map00250","Alanine, aspartate and glutamate metabolism","ava","ana","cre","naz","rcp","rsk","rpa","rru","cau"
"","","x","C00036","Oxaloacetate;","C00158","Citrate;","2.3.3.1","citrate (Si)-synthase;","map00020; map00630","Citrate cycle (TCA cycle); Glyoxylate and dicarboxylate metabolism","ava","ana","cre","naz","rcp","rsk","rpa","rru","cau"
"","","x","C00024","Acetyl-CoA;","C00158","Citrate;","2.3.3.1","citrate (Si)-synthase;","map00020; map00630","Citrate cycle (TCA cycle); Glyoxylate and dicarboxylate metabolism","ava","ana","cre","naz","rcp","rsk","rpa","rru","cau"
"","","x","C00024","Acetyl-CoA;","C03939","Acetyl-[acyl-carrier protein]","2.3.1.-","<Transferases; Acyltransferases; Transferring groups other than amino-acyl groups>","map00061","Fatty acid biosynthesis","ava","ana","cre","naz","rcp","rsk","rpa","rru","cau"
"","","x","C03939","Acetyl-[acyl-carrier protein]","C05744","Acetoacetyl-[acp];","2.3.1.-","<Transferases; Acyltransferases; Transferring groups other than amino-acyl groups>","map00061","Fatty acid biosynthesis","ava","ana","cre","naz","rcp","rsk","rpa","rru","cau"
"","","x","C00024","Acetyl-CoA;","C03939","Acetyl-[acyl-carrier protein]","2.3.1.180","beta-ketoacyl-acyl-carrier-protein synthase III;","map00061","Fatty acid biosynthesis","ava","ana","cre","naz","rcp","rsk","rpa","rru","cau"
"","","x","C00024","Acetyl-CoA;","C00083","Malonyl-CoA;","6.4.1.2","acetyl-CoA carboxylase;","map00061; map00253; map00620; map00640","Fatty acid biosynthesis; Tetracycline biosynthesis; Pyruvate metabolism; Propanoate metabolism","ava","ana","cre","naz","rcp","rsk","rpa","rru","cau"
"","","x","C00036","Oxaloacetate;","C00049","L-Aspartate;","2.6.1.1","aspartate transaminase;","map00250; map00710","Alanine, aspartate and glutamate metabolism; Carbon fixation in photosynthetic organisms","ava","ana","cre","naz","rcp","rsk","rpa","rru","cau"
"","","x","C01209","Malonyl-[acyl-carrier protein]","C05744","Acetoacetyl-[acp];","2.3.1.-","<Transferases; Acyltransferases; Transferring groups other than amino-acyl groups>","map00061","Fatty acid biosynthesis","ava","ana","cre","naz","rcp","rsk","rpa","rru","cau"
"","","x","C01209","Malonyl-[acyl-carrier protein]","C05750","3-Oxooctanoyl-[acp];","2.3.1.-","<Transferases; Acyltransferases; Transferring groups other than amino-acyl groups>","map00061","Fatty acid biosynthesis","ava","ana","cre","naz","rcp","rsk","rpa","rru","cau"
"","","x","C01209","Malonyl-[acyl-carrier protein]","C05762","3-Oxohexadecanoyl-[acp];","2.3.1.179","beta-ketoacyl-acyl-carrier-protein synthase II;","map00061","Fatty acid biosynthesis","ava","ana","cre","naz","rcp","rsk","rpa","rru","cau"
"","","x","C04633","(3R)-3-Hydroxypalmitoyl-[acyl-carrier protein];","C05762","3-Oxohexadecanoyl-[acp];","2.3.1.-","<Transferases; Acyltransferases; Transferring groups other than amino-acyl groups>","map00061","Fatty acid biosynthesis","ava","ana","cre","naz","rcp","rsk","rpa","rru","cau"
"","","x","C04633","(3R)-3-Hydroxypalmitoyl-[acyl-carrier protein];","C05763","trans-Hexadec-2-enoyl-[acp];","4.2.1.-","<Lyases; Carbon-oxygen lyases; Hydro-lyases>","map00061","Fatty acid biosynthesis","ava","ana","cre","naz","rcp","rsk","rpa","rru","cau"
"","","x","C01209","Malonyl-[acyl-carrier protein]","C05753","3-Oxodecanoyl-[acp];","2.3.1.-","<Transferases; Acyltransferases; Transferring groups other than amino-acyl groups>","map00061","Fatty acid biosynthesis","ava","ana","cre","naz","rcp","rsk","rpa","rru","cau"
"","","x","C05752","Octanoyl-[acp];","C05753","3-Oxodecanoyl-[acp];","2.3.1.179","beta-ketoacyl-acyl-carrier-protein synthase II;","map00061","Fatty acid biosynthesis","ava","ana","cre","naz","rcp","rsk","rpa","rru","cau"
"","","x","C01209","Malonyl-[acyl-carrier protein]","C05753","3-Oxodecanoyl-[acp];","2.3.1.179","beta-ketoacyl-acyl-carrier-protein synthase II;","map00061","Fatty acid biosynthesis","ava","ana","cre","naz","rcp","rsk","rpa","rru","cau"
"","","x","C04620","(3R)-3-Hydroxyoctanoyl-[acyl-carrier protein];","C05750","3-Oxooctanoyl-[acp];","2.3.1.-","<Transferases; Acyltransferases; Transferring groups other than amino-acyl groups>","map00061","Fatty acid biosynthesis","ava","ana","cre","naz","rcp","rsk","rpa","rru","cau"
"","","x","C04620","(3R)-3-Hydroxyoctanoyl-[acyl-carrier protein];","C05751","trans-Oct-2-enoyl-[acp];","2.3.1.-","<Transferases; Acyltransferases; Transferring groups other than amino-acyl groups>","map00061","Fatty acid biosynthesis","ava","ana","cre","naz","rcp","rsk","rpa","rru","cau"
"","","x","C00049","L-Aspartate;","C03082","4-Phospho-L-aspartate;","2.7.2.4","aspartate kinase;","map00260; map00270; map00300","Glycine, serine and threonine metabolism; Cysteine and methionine metabolism; Lysine biosynthesis","ava","ana","cre","naz","rcp","rsk","rpa","rru","cau"
"","","x","C00441","L-Aspartate 4-semialdehyde;","C03082","4-Phospho-L-aspartate;","1.2.1.11","aspartate-semialdehyde dehydrogenase;","map00260; map00270; map00300","Glycine, serine and threonine metabolism; Cysteine and methionine metabolism; Lysine biosynthesis","ava","ana","cre","naz","rcp","rsk","rpa","rru","cau"
"","","x","C00441","L-Aspartate 4-semialdehyde;","C03340","L-2,3-Dihydrodipicolinate;","4.2.1.52","dihydrodipicolinate synthase;","map00300","Lysine biosynthesis","ava","ana","cre","naz","rcp","rsk","rpa","rru","cau"
"","","x","C01209","Malonyl-[acyl-carrier protein]","C05759","3-Oxotetradecanoyl-[acp];","2.3.1.179","beta-ketoacyl-acyl-carrier-protein synthase II;","map00061","Fatty acid biosynthesis","ava","ana","cre","naz","rcp","rsk","rpa","rru","cau"
"","","x","C04688","(3R)-3-Hydroxytetradecanoyl-[acyl-carrier protein];","C05759","3-Oxotetradecanoyl-[acp];","2.3.1.-","<Transferases; Acyltransferases; Transferring groups other than amino-acyl groups>","map00061","Fatty acid biosynthesis","ava","ana","cre","naz","rcp","rsk","rpa","rru","cau"
"","","x","C05223","Dodecanoyl-[acyl-carrier protein];","C05759","3-Oxotetradecanoyl-[acp];","2.3.1.179","beta-ketoacyl-acyl-carrier-protein synthase II;","map00061","Fatty acid biosynthesis","ava","ana","cre","naz","rcp","rsk","rpa","rru","cau"
"","","x","C05223","Dodecanoyl-[acyl-carrier protein];","C05758","trans-Dodec-2-enoyl-[acp];","2.3.1.-","<Transferases; Acyltransferases; Transferring groups other than amino-acyl groups>","map00061","Fatty acid biosynthesis","ava","ana","cre","naz","rcp","rsk","rpa","rru","cau"
"","","x","C05757","(R)-3-Hydroxydodecanoyl-[acp];","C05758","trans-Dodec-2-enoyl-[acp];","2.3.1.-","<Transferases; Acyltransferases; Transferring groups other than amino-acyl groups>","map00061","Fatty acid biosynthesis","ava","ana","cre","naz","rcp","rsk","rpa","rru","cau"
"","","x","C05757","(R)-3-Hydroxydodecanoyl-[acp];","C05758","trans-Dodec-2-enoyl-[acp];","4.2.1.-","<Lyases; Carbon-oxygen lyases; Hydro-lyases>","map00061","Fatty acid biosynthesis","ava","ana","cre","naz","rcp","rsk","rpa","rru","cau"
"","","x","C05749","Hexanoyl-[acp];","C05750","3-Oxooctanoyl-[acp];","2.3.1.179","beta-ketoacyl-acyl-carrier-protein synthase II;","map00061","Fatty acid biosynthesis","ava","ana","cre","naz","rcp","rsk","rpa","rru","cau"
"","","x","C05748","trans-Hex-2-enoyl-[acp];","C05749","Hexanoyl-[acp];","2.3.1.-","<Transferases; Acyltransferases; Transferring groups other than amino-acyl groups>","map00061","Fatty acid biosynthesis","ava","ana","cre","naz","rcp","rsk","rpa","rru","cau"
"","","x","C01209","Malonyl-[acyl-carrier protein]","C05759","3-Oxotetradecanoyl-[acp];","2.3.1.-","<Transferases; Acyltransferases; Transferring groups other than amino-acyl groups>","map00061","Fatty acid biosynthesis","ava","ana","cre","naz","rcp","rsk","rpa","rru","cau"
"","","x","C05748","trans-Hex-2-enoyl-[acp];","C05749","Hexanoyl-[acp];","1.3.1.9","enoyl-[acyl-carrier-protein] reductase (NADH);","map00061","Fatty acid biosynthesis","ava","ana","cre","naz","rcp","rsk","rpa","rru","cau"
"","","x","C01209","Malonyl-[acyl-carrier protein]","C05746","3-Oxohexanoyl-[acp];","2.3.1.-","<Transferases; Acyltransferases; Transferring groups other than amino-acyl groups>","map00061","Fatty acid biosynthesis","ava","ana","cre","naz","rcp","rsk","rpa","rru","cau"
"","","x","C05756","3-Oxododecanoyl-[acp];","C05757","(R)-3-Hydroxydodecanoyl-[acp];","2.3.1.-","<Transferases; Acyltransferases; Transferring groups other than amino-acyl groups>","map00061","Fatty acid biosynthesis","ava","ana","cre","naz","rcp","rsk","rpa","rru","cau"
"","","x","C05755","Decanoyl-[acp];","C05756","3-Oxododecanoyl-[acp];","2.3.1.179","beta-ketoacyl-acyl-carrier-protein synthase II;","map00061","Fatty acid biosynthesis","ava","ana","cre","naz","rcp","rsk","rpa","rru","cau"
"","","x","C05754","trans-Dec-2-enoyl-[acp];","C05755","Decanoyl-[acp];","2.3.1.-","<Transferases; Acyltransferases; Transferring groups other than amino-acyl groups>","map00061","Fatty acid biosynthesis","ava","ana","cre","naz","rcp","rsk","rpa","rru","cau"
"","","x","C03939","Acetyl-[acyl-carrier protein]","C05744","Acetoacetyl-[acp];","2.3.1.179","beta-ketoacyl-acyl-carrier-protein synthase II;","map00061","Fatty acid biosynthesis","ava","ana","cre","naz","rcp","rsk","rpa","rru","cau"
"","","x","C03939","Acetyl-[acyl-carrier protein]","C05744","Acetoacetyl-[acp];","2.3.1.180","beta-ketoacyl-acyl-carrier-protein synthase III;","map00061","Fatty acid biosynthesis","ava","ana","cre","naz","rcp","rsk","rpa","rru","cau"
"","","x","C05763","trans-Hexadec-2-enoyl-[acp];","C05764","Hexadecanoyl-[acp];","1.3.1.9","enoyl-[acyl-carrier-protein] reductase (NADH);","map00061","Fatty acid biosynthesis","ava","ana","cre","naz","rcp","rsk","rpa","rru","cau"
"","","x","C01209","Malonyl-[acyl-carrier protein]","C05756","3-Oxododecanoyl-[acp];","2.3.1.179","beta-ketoacyl-acyl-carrier-protein synthase II;","map00061","Fatty acid biosynthesis","ava","ana","cre","naz","rcp","rsk","rpa","rru","cau"
"","","x","C04633","(3R)-3-Hydroxypalmitoyl-[acyl-carrier protein];","C05763","trans-Hexadec-2-enoyl-[acp];","2.3.1.-","<Transferases; Acyltransferases; Transferring groups other than amino-acyl groups>","map00061","Fatty acid biosynthesis","ava","ana","cre","naz","rcp","rsk","rpa","rru","cau"
"","","x","C05749","Hexanoyl-[acp];","C05750","3-Oxooctanoyl-[acp];","2.3.1.-","<Transferases; Acyltransferases; Transferring groups other than amino-acyl groups>","map00061","Fatty acid biosynthesis","ava","ana","cre","naz","rcp","rsk","rpa","rru","cau"
"","","x","C00024","Acetyl-CoA;","C00083","Malonyl-CoA;","6.3.4.14","biotin carboxylase;","map00061","Fatty acid biosynthesis","ava","ana","cre","naz","rcp","rsk","rpa","rru","cau"
"","","x","C00083","Malonyl-CoA;","C01209","Malonyl-[acyl-carrier protein]","2.3.1.39","[acyl-carrier-protein] S-malonyltransferase;","map00061","Fatty acid biosynthesis","ava","ana","cre","naz","rcp","rsk","rpa","rru","cau"
"","","x","C01209","Malonyl-[acyl-carrier protein]","C05746","3-Oxohexanoyl-[acp];","2.3.1.179","beta-ketoacyl-acyl-carrier-protein synthase II;","map00061","Fatty acid biosynthesis","ava","ana","cre","naz","rcp","rsk","rpa","rru","cau"
"","","x","C05755","Decanoyl-[acp];","C05756","3-Oxododecanoyl-[acp];","2.3.1.-","<Transferases; Acyltransferases; Transferring groups other than amino-acyl groups>","map00061","Fatty acid biosynthesis","ava","ana","cre","naz","rcp","rsk","rpa","rru","cau"
"","","x","C00025","L-Glutamate;","C00624","N-Acetyl-L-glutamate;","2.3.1.1","amino-acid N-acetyltransferase;","map00330","Arginine and proline metabolism","ava","ana","cre","naz","rcp","rsk","rpa","rru","cau"
"","","x","C00624","N-Acetyl-L-glutamate;","C04133","N-Acetyl-L-glutamate 5-phosphate;","2.7.2.8","acetylglutamate kinase;","map00330","Arginine and proline metabolism","ava","ana","cre","naz","rcp","rsk","rpa","rru","cau"
"","","x","C05746","3-Oxohexanoyl-[acp];","C05747","(R)-3-Hydroxyhexanoyl-[acp];","2.3.1.-","<Transferases; Acyltransferases; Transferring groups other than amino-acyl groups>","map00061","Fatty acid biosynthesis","ava","ana","cre","naz","rcp","rsk","rpa","rru","cau"
"","","x","C05747","(R)-3-Hydroxyhexanoyl-[acp];","C05748","trans-Hex-2-enoyl-[acp];","2.3.1.-","<Transferases; Acyltransferases; Transferring groups other than amino-acyl groups>","map00061","Fatty acid biosynthesis","ava","ana","cre","naz","rcp","rsk","rpa","rru","cau"
"","","x","C00022","Pyruvate;","C00024","Acetyl-CoA;","2.3.1.12","dihydrolipoyllysine-residue acetyltransferase;","map00010; map00020; map00620","Glycolysis / Gluconeogenesis; Citrate cycle (TCA cycle); Pyruvate metabolism","ava","ana","cre","naz","rcp","rsk","rpa","rru","cau"
"","","x","C00022","Pyruvate;","C00204","2-Dehydro-3-deoxy-D-gluconate;","4.2.1.-","<Lyases; Carbon-oxygen lyases; Hydro-lyases>","map00030; map00040","Pentose phosphate pathway; Pentose and glucuronate interconversions","ava","ana","cre","naz","rcp","rsk","rpa","rru","cau"
"","","x","C00022","Pyruvate;","C11437","1-Deoxy-D-xylulose 5-phosphate","2.2.1.7","1-deoxy-D-xylulose-5-phosphate synthase;","map00900","Terpenoid backbone biosynthesis","ava","ana","cre","naz","rcp","rsk","rpa","rru",""
"","","x","C04688","(3R)-3-Hydroxytetradecanoyl-[acyl-carrier protein];","C05760","trans-Tetradec-2-enoyl-[acp];","2.3.1.-","<Transferases; Acyltransferases; Transferring groups other than amino-acyl groups>","map00061","Fatty acid biosynthesis","ava","ana","cre","naz","rcp","rsk","rpa","rru","cau"
"","","x","C05760","trans-Tetradec-2-enoyl-[acp];","C05761","Tetradecanoyl-[acp];","2.3.1.-","<Transferases; Acyltransferases; Transferring groups other than amino-acyl groups>","map00061","Fatty acid biosynthesis","ava","ana","cre","naz","rcp","rsk","rpa","rru","cau"
"","","x","C05751","trans-Oct-2-enoyl-[acp];","C05752","Octanoyl-[acp];","2.3.1.-","<Transferases; Acyltransferases; Transferring groups other than amino-acyl groups>","map00061","Fatty acid biosynthesis","ava","ana","cre","naz","rcp","rsk","rpa","rru","cau"
"","","x","C04620","(3R)-3-Hydroxyoctanoyl-[acyl-carrier protein];","C05751","trans-Oct-2-enoyl-[acp];","4.2.1.-","<Lyases; Carbon-oxygen lyases; Hydro-lyases>","map00061","Fatty acid biosynthesis","ava","ana","cre","naz","rcp","rsk","rpa","rru","cau"
"","","x","C00022","Pyruvate;","C05125","2-(alpha-Hydroxyethyl)thiamine diphosphate;","1.2.4.1","pyruvate dehydrogenase (acetyl-transferring);","map00010; map00020; map00290; map00620; map00650","Glycolysis / Gluconeogenesis; Citrate cycle (TCA cycle); Valine, leucine and isoleucine biosynthesis; Pyruvate metabolism; Butanoate metabolism","ava","ana","cre","naz","rcp","rsk","rpa","rru","cau"
"","","x","C05125","2-(alpha-Hydroxyethyl)thiamine diphosphate;","C06006","(S)-2-Aceto-2-hydroxybutanoate;","2.2.1.6","acetolactate synthase;","map00290","Valine, leucine and isoleucine biosynthesis","ava","ana","cre","naz","rcp","rsk","rpa","rru","cau"
"","","x","C06006","(S)-2-Aceto-2-hydroxybutanoate;","C06007","(R)-2,3-Dihydroxy-3-methylpentanoate;","1.1.1.86","ketol-acid reductoisomerase;","map00290","Valine, leucine and isoleucine biosynthesis","ava","ana","cre","naz","rcp","rsk","rpa","rru","cau"
"","","x","C00671","(S)-3-Methyl-2-oxopentanoic acid;","C06007","(R)-2,3-Dihydroxy-3-methylpentanoate;","4.2.1.9","dihydroxy-acid dehydratase;","map00290","Valine, leucine and isoleucine biosynthesis","ava","ana","cre","naz","rcp","rsk","rpa","rru","cau"
"","","x","C00109","2-Oxobutanoate;","C06006","(S)-2-Aceto-2-hydroxybutanoate;","2.2.1.6","acetolactate synthase;","map00290","Valine, leucine and isoleucine biosynthesis","ava","ana","cre","naz","rcp","rsk","rpa","rru","cau"
"","","x","C00109","2-Oxobutanoate;","C00188","L-Threonine;","4.3.1.19","threonine ammonia-lyase;","map00260; map00290","Glycine, serine and threonine metabolism; Valine, leucine and isoleucine biosynthesis","ava","ana","cre","naz","rcp","rsk","rpa","rru","cau"
"","","x","C00022","Pyruvate;","C05125","2-(alpha-Hydroxyethyl)thiamine diphosphate;","2.2.1.6","acetolactate synthase;","map00290; map00650","Valine, leucine and isoleucine biosynthesis; Butanoate metabolism","ava","ana","cre","naz","rcp","rsk","rpa","rru","cau"
"","","x","C04688","(3R)-3-Hydroxytetradecanoyl-[acyl-carrier protein];","C05760","trans-Tetradec-2-enoyl-[acp];","4.2.1.-","<Lyases; Carbon-oxygen lyases; Hydro-lyases>","map00061","Fatty acid biosynthesis","ava","ana","cre","naz","rcp","rsk","rpa","rru","cau"
"","","x","C01209","Malonyl-[acyl-carrier protein]","C05744","Acetoacetyl-[acp];","2.3.1.179","beta-ketoacyl-acyl-carrier-protein synthase II;","map00061","Fatty acid biosynthesis","ava","ana","cre","naz","rcp","rsk","rpa","rru","cau"
"","","x","C00204","2-Dehydro-3-deoxy-D-gluconate;","C00577","D-Glyceraldehyde","4.2.1.-","<Lyases; Carbon-oxygen lyases; Hydro-lyases>","map00030","Pentose phosphate pathway","ava","ana","cre","naz","rcp","rsk","rpa","rru","cau"
"","","x","C05752","Octanoyl-[acp];","C16239","Lipoyl-[acp];","2.8.1.8","lipoyl synthase;","map00785","Lipoic acid metabolism","ava","ana","cre","naz","rcp","rsk","rpa","rru","cau"
"","","x","C00022","Pyruvate;","C00074","Phosphoenolpyruvate;","2.7.1.40","pyruvate kinase;","map00010; map00620; map00710","Glycolysis / Gluconeogenesis; Pyruvate metabolism; Carbon fixation in photosynthetic organisms","ava","ana","cre","naz","rcp","rsk","rpa","rru","cau"
"","","x","C04895","2-Amino-4-hydroxy-6-(erythro-1,2,3-trihydroxypropyl)dihydropteridine","C06148","2,5-Diamino-6-(5'-triphosphoryl-3',4'-trihydroxy-2'-oxopentyl)-","3.5.4.16","GTP cyclohydrolase I;","map00790","Folate biosynthesis","ava","ana","cre","naz","","","rpa","rru","cau"
"","","x","C00430","5-Aminolevulinate;","C00931","Porphobilinogen","4.2.1.24","porphobilinogen synthase;","map00860","Porphyrin and chlorophyll metabolism","ava","ana","cre","naz","rcp","rsk","rpa","rru","cau"
"","","x","C00931","Porphobilinogen","C01024","Hydroxymethylbilane","2.5.1.61","hydroxymethylbilane synthase;","map00860","Porphyrin and chlorophyll metabolism","ava","ana","cre","naz","rcp","rsk","rpa","rru","cau"
"","","x","C00044","GTP;","C05922","Formamidopyrimidine nucleoside triphosphate","3.5.4.16","GTP cyclohydrolase I;","map00790","Folate biosynthesis","ava","ana","cre","naz","","","rpa","rru","cau"
"","","x","C00044","GTP;","C01304","2,5-Diamino-6-(5'-phosphoribosylamino)-4-pyrimidineone","3.5.4.25","GTP cyclohydrolase II;","map00740","Riboflavin metabolism","ava","ana","cre","naz","rcp","rsk","rpa","rru","cau"
"","","x","C00049","L-Aspartate;","C03406","N-(L-Arginino)succinate;","6.3.4.5","argininosuccinate synthase;","map00250; map00330","Alanine, aspartate and glutamate metabolism; Arginine and proline metabolism","ava","ana","cre","naz","rcp","rsk","rpa","rru","cau"
"","","x","C01209","Malonyl-[acyl-carrier protein]","C05756","3-Oxododecanoyl-[acp];","2.3.1.-","<Transferases; Acyltransferases; Transferring groups other than amino-acyl groups>","map00061","Fatty acid biosynthesis","ava","ana","cre","naz","rcp","rsk","rpa","rru","cau"
"","","x","C01209","Malonyl-[acyl-carrier protein]","C05750","3-Oxooctanoyl-[acp];","2.3.1.179","beta-ketoacyl-acyl-carrier-protein synthase II;","map00061","Fatty acid biosynthesis","ava","ana","cre","naz","rcp","rsk","rpa","rru","cau"
"","","x","C05125","2-(alpha-Hydroxyethyl)thiamine diphosphate;","C06010","(S)-2-Acetolactate;","2.2.1.6","acetolactate synthase;","map00290","Valine, leucine and isoleucine biosynthesis","ava","ana","cre","naz","rcp","rsk","rpa","rru","cau"
"","","x","C04272","(R)-2,3-Dihydroxy-3-methylbutanoate;","C06010","(S)-2-Acetolactate;","1.1.1.86","ketol-acid reductoisomerase;","map00290","Valine, leucine and isoleucine biosynthesis","ava","ana","cre","naz","rcp","rsk","rpa","rru","cau"
"","","x","C00141","3-Methyl-2-oxobutanoic acid;","C04272","(R)-2,3-Dihydroxy-3-methylbutanoate;","4.2.1.9","dihydroxy-acid dehydratase;","map00290","Valine, leucine and isoleucine biosynthesis","ava","ana","cre","naz","rcp","rsk","rpa","rru","cau"
"","","x","C00141","3-Methyl-2-oxobutanoic acid;","C02504","(2S)-2-Isopropylmalate;","2.3.3.13","2-isopropylmalate synthase;","map00290","Valine, leucine and isoleucine biosynthesis","ava","ana","cre","naz","rcp","rsk","rpa","rru","cau"
"","","x","C02504","(2S)-2-Isopropylmalate;","C04411","(2R,3S)-3-Isopropylmalate;","4.2.1.33","3-isopropylmalate dehydratase;","map00290","Valine, leucine and isoleucine biosynthesis","ava","ana","cre","naz","rcp","rsk","rpa","rru","cau"
"","","x","C04236","(2S)-2-Isopropyl-3-oxosuccinate;","C04411","(2R,3S)-3-Isopropylmalate;","1.1.1.85","3-isopropylmalate dehydrogenase;","map00290","Valine, leucine and isoleucine biosynthesis","ava","ana","cre","naz","rcp","rsk","rpa","rru","cau"
"","","x","C00158","Citrate;","C00417","cis-Aconitate;","4.2.1.3","aconitate hydratase;","map00020; map00630; map00720","Citrate cycle (TCA cycle); Glyoxylate and dicarboxylate metabolism; Reductive carboxylate cycle (CO2 fixation)","ava","ana","cre","naz","rcp","rsk","rpa","rru","cau"
"","","x","C00044","GTP;","C00046","RNA;","2.7.7.6","DNA-directed RNA polymerase;","map00230","Purine metabolism","ava","ana","cre","naz","rcp","rsk","rpa","rru","cau"
"","","x","C00022","Pyruvate;","C00024","Acetyl-CoA;","1.8.1.4","dihydrolipoyl dehydrogenase;","map00010; map00020; map00620","Glycolysis / Gluconeogenesis; Citrate cycle (TCA cycle); Pyruvate metabolism","ava","ana","cre","naz","rcp","rsk","rpa","rru","cau"
"","","x","C00188","L-Threonine;","C01102","O-Phospho-L-homoserine","4.2.3.1","threonine synthase;","map00260","Glycine, serine and threonine metabolism","ava","ana","cre","naz","rcp","rsk","rpa","rru","cau"
"","","x","C05754","trans-Dec-2-enoyl-[acp];","C05755","Decanoyl-[acp];","1.3.1.9","enoyl-[acyl-carrier-protein] reductase (NADH);","map00061","Fatty acid biosynthesis","ava","ana","cre","naz","rcp","rsk","rpa","rru","cau"
"","","x","C05760","trans-Tetradec-2-enoyl-[acp];","C05761","Tetradecanoyl-[acp];","1.3.1.9","enoyl-[acyl-carrier-protein] reductase (NADH);","map00061","Fatty acid biosynthesis","ava","ana","cre","naz","rcp","rsk","rpa","rru","cau"
"","","x","C01209","Malonyl-[acyl-carrier protein]","C05744","Acetoacetyl-[acp];","2.3.1.180","beta-ketoacyl-acyl-carrier-protein synthase III;","map00061","Fatty acid biosynthesis","ava","ana","cre","naz","rcp","rsk","rpa","rru","cau"
"","","x","C00327","L-Citrulline;","C03406","N-(L-Arginino)succinate;","6.3.4.5","argininosuccinate synthase;","map00330","Arginine and proline metabolism","ava","ana","cre","naz","rcp","rsk","rpa","rru","cau"
"","","x","C00169","Carbamoyl phosphate","C00327","L-Citrulline;","2.1.3.3","ornithine carbamoyltransferase;","map00330","Arginine and proline metabolism","ava","ana","cre","naz","","","","","cau"
"","","x","C00077","L-Ornithine;","C00327","L-Citrulline;","2.1.3.3","ornithine carbamoyltransferase;","map00330","Arginine and proline metabolism","ava","ana","cre","naz","","","","","cau"
"","","x","C00077","L-Ornithine;","C00437","N-Acetylornithine;","2.3.1.35","glutamate N-acetyltransferase;","map00330","Arginine and proline metabolism","ava","ana","cre","naz","rcp","rsk","rpa","rru","cau"
"","","x","C04619","(3R)-3-Hydroxydecanoyl-[acyl-carrier protein];","C05754","trans-Dec-2-enoyl-[acp];","4.2.1.-","<Lyases; Carbon-oxygen lyases; Hydro-lyases>","map00061","Fatty acid biosynthesis","ava","ana","cre","naz","rcp","rsk","rpa","rru","cau"
"","","x","C05751","trans-Oct-2-enoyl-[acp];","C05752","Octanoyl-[acp];","1.3.1.9","enoyl-[acyl-carrier-protein] reductase (NADH);","map00061","Fatty acid biosynthesis","ava","ana","cre","naz","rcp","rsk","rpa","rru","cau"
"","","x","C01209","Malonyl-[acyl-carrier protein]","C05762","3-Oxohexadecanoyl-[acp];","2.3.1.-","<Transferases; Acyltransferases; Transferring groups other than amino-acyl groups>","map00061","Fatty acid biosynthesis","ava","ana","cre","naz","rcp","rsk","rpa","rru","cau"
"","","x","C00169","Carbamoyl phosphate","C00438","N-Carbamoyl-L-aspartate","2.1.3.2","aspartate carbamoyltransferase;","map00240; map00250","Pyrimidine metabolism; Alanine, aspartate and glutamate metabolism","ava","ana","cre","naz","rcp","rsk","rpa","rru","cau"
"","","x","C00002","ATP;","C00046","RNA;","2.7.7.6","DNA-directed RNA polymerase;","map00230","Purine metabolism","ava","ana","cre","naz","rcp","rsk","rpa","rru","cau"
"","","x","C00035","GDP;","C00044","GTP;","2.7.4.6","nucleoside-diphosphate kinase;","map00230","Purine metabolism","ava","ana","cre","naz","rcp","rsk","rpa","rru","cau"
"","","x","C00035","GDP;","C00144","GMP;","2.7.4.8","guanylate kinase;","map00230","Purine metabolism","ava","ana","cre","naz","rcp","rsk","rpa","rru","cau"
"","","x","C00144","GMP;","C00242","Guanine;","2.4.2.7","adenine phosphoribosyltransferase;","map00230","Purine metabolism","ava","ana","cre","naz","rcp","rsk","rpa","rru","cau"
"","","x","C00144","GMP;","C00387","Guanosine","3.1.3.5","5'-nucleotidase;","map00230","Purine metabolism","ava","ana","cre","naz","rcp","rsk","rpa","rru","cau"
"","","x","C05746","3-Oxohexanoyl-[acp];","C05747","(R)-3-Hydroxyhexanoyl-[acp];","1.1.1.100","3-oxoacyl-[acyl-carrier-protein] reductase;","map00061","Fatty acid biosynthesis","ava","ana","cre","naz","rcp","rsk","rpa","rru","cau"
"","","x","C00337","(S)-Dihydroorotate;","C00438","N-Carbamoyl-L-aspartate","3.5.2.3","dihydroorotase;","map00240","Pyrimidine metabolism","ava","ana","cre","naz","rcp","rsk","rpa","rru","cau"
"","","x","C04619","(3R)-3-Hydroxydecanoyl-[acyl-carrier protein];","C05753","3-Oxodecanoyl-[acp];","1.1.1.100","3-oxoacyl-[acyl-carrier-protein] reductase;","map00061","Fatty acid biosynthesis","ava","ana","cre","naz","rcp","rsk","rpa","rru","cau"
"","","x","C00022","Pyruvate;","C00024","Acetyl-CoA;","1.2.4.1","pyruvate dehydrogenase (acetyl-transferring);","map00010; map00020; map00290; map00620; map00650","Glycolysis / Gluconeogenesis; Citrate cycle (TCA cycle); Valine, leucine and isoleucine biosynthesis; Pyruvate metabolism; Butanoate metabolism","ava","ana","cre","naz","rcp","rsk","rpa","rru","cau"
"","","x","C05223","Dodecanoyl-[acyl-carrier protein];","C05758","trans-Dodec-2-enoyl-[acp];","1.3.1.9","enoyl-[acyl-carrier-protein] reductase (NADH);","map00061","Fatty acid biosynthesis","ava","ana","cre","naz","rcp","rsk","rpa","rru","cau"
"","","x","C00025","L-Glutamate;","C03287","L-Glutamyl 5-phosphate;","2.7.2.11","glutamate 5-kinase;","map00330","Arginine and proline metabolism","ava","ana","cre","naz","rcp","rsk","rpa","rru","cau"
"","","x","C01165","L-Glutamate 5-semialdehyde;","C03287","L-Glutamyl 5-phosphate;","1.2.1.41","glutamate-5-semialdehyde dehydrogenase;","map00330","Arginine and proline metabolism","ava","ana","cre","naz","rcp","rsk","rpa","rru","cau"
"","","x","C00046","RNA;","C00063","CTP;","2.7.7.6","DNA-directed RNA polymerase;","map00240","Pyrimidine metabolism","ava","ana","cre","naz","rcp","rsk","rpa","rru","cau"
"","","x","C00063","CTP;","C00075","UTP;","6.3.4.2","CTP synthase;","map00240","Pyrimidine metabolism","ava","ana","cre","naz","rcp","rsk","rpa","rru","cau"
"","","x","C00063","CTP;","C00112","CDP;","2.7.4.6","nucleoside-diphosphate kinase;","map00240","Pyrimidine metabolism","ava","ana","cre","naz","rcp","rsk","rpa","rru","cau"
"","","x","C00055","CMP;","C00112","CDP;","2.7.4.14","cytidylate kinase;","map00240","Pyrimidine metabolism","ava","ana","cre","naz","rcp","rsk","rpa","rru","cau"
"","","x","C00025","L-Glutamate;","C03912","(S)-1-Pyrroline-5-carboxylate;","1.5.1.12","1-pyrroline-5-carboxylate dehydrogenase;","map00250; map00330","Alanine, aspartate and glutamate metabolism; Arginine and proline metabolism","ava","ana","cre","naz","rcp","rsk","rpa","rru","cau"
"","","x","C00074","Phosphoenolpyruvate;","C04691","2-Dehydro-3-deoxy-D-arabino-heptonate 7-phosphate;","2.5.1.54","3-deoxy-7-phosphoheptulonate synthase;","map00400","Phenylalanine, tyrosine and tryptophan biosynthesis","ava","ana","cre","naz","rcp","rsk","rpa","rru","cau"
"","","x","C00944","3-Dehydroquinate;","C04691","2-Dehydro-3-deoxy-D-arabino-heptonate 7-phosphate;","4.2.3.4","3-dehydroquinate synthase;","map00400","Phenylalanine, tyrosine and tryptophan biosynthesis","ava","ana","cre","naz","rcp","rsk","rpa","rru","cau"
"","","x","C00279","D-Erythrose 4-phosphate","C04691","2-Dehydro-3-deoxy-D-arabino-heptonate 7-phosphate;","2.5.1.54","3-deoxy-7-phosphoheptulonate synthase;","map00400","Phenylalanine, tyrosine and tryptophan biosynthesis","ava","ana","cre","naz","rcp","rsk","rpa","rru","cau"
"","","x","C00279","D-Erythrose 4-phosphate","C05382","Sedoheptulose 7-phosphate;","2.2.1.2","transaldolase;","map00030","Pentose phosphate pathway","ava","ana","cre","naz","rcp","rsk","rpa","rru","cau"
"","","x","C00231","D-Xylulose 5-phosphate","C05382","Sedoheptulose 7-phosphate;","2.2.1.1","transketolase;","map00030; map00710","Pentose phosphate pathway; Carbon fixation in photosynthetic organisms","ava","ana","cre","naz","rcp","rsk","rpa","rru","cau"
"","","x","C00199","D-Ribulose 5-phosphate","C00231","D-Xylulose 5-phosphate","5.1.3.1","ribulose-phosphate 3-epimerase;","map00030; map00040; map00710","Pentose phosphate pathway; Pentose and glucuronate interconversions; Carbon fixation in photosynthetic organisms","ava","ana","cre","naz","rcp","rsk","rpa","rru","cau"
"","","x","C00118","D-Glyceraldehyde 3-phosphate;","C00231","D-Xylulose 5-phosphate","2.2.1.1","transketolase;","map00030; map00710","Pentose phosphate pathway; Carbon fixation in photosynthetic organisms","ava","ana","cre","naz","rcp","rsk","rpa","rru","cau"
"","","x","C00118","D-Glyceraldehyde 3-phosphate;","C05345","beta-D-Fructose 6-phosphate","2.2.1.2","transaldolase;","map00030","Pentose phosphate pathway","ava","ana","cre","naz","rcp","rsk","rpa","rru","cau"
"","","x","C00668","alpha-D-Glucose 6-phosphate","C05345","beta-D-Fructose 6-phosphate","5.3.1.9","glucose-6-phosphate isomerase;","map00010; map00030; map00500; map00520","Glycolysis / Gluconeogenesis; Pentose phosphate pathway; Starch and sucrose metabolism; Amino sugar and nucleotide sugar metabolism","ava","ana","cre","naz","rcp","rsk","rpa","rru","cau"
"","","x","C00231","D-Xylulose 5-phosphate","C05345","beta-D-Fructose 6-phosphate","2.2.1.1","transketolase;","map00030","Pentose phosphate pathway","ava","ana","cre","naz","rcp","rsk","rpa","rru","cau"
"","","x","C00118","D-Glyceraldehyde 3-phosphate;","C00279","D-Erythrose 4-phosphate","2.2.1.1","transketolase;","map00030; map00710","Pentose phosphate pathway; Carbon fixation in photosynthetic organisms","ava","ana","cre","naz","rcp","rsk","rpa","rru","cau"
"","","x","C00668","alpha-D-Glucose 6-phosphate","C01172","beta-D-Glucose 6-phosphate","5.3.1.9","glucose-6-phosphate isomerase;","map00010; map00030; map00500","Glycolysis / Gluconeogenesis; Pentose phosphate pathway; Starch and sucrose metabolism","ava","ana","cre","naz","rcp","rsk","rpa","rru","cau"
"","","x","C00118","D-Glyceraldehyde 3-phosphate;","C00279","D-Erythrose 4-phosphate","2.2.1.2","transaldolase;","map00030","Pentose phosphate pathway","ava","ana","cre","naz","rcp","rsk","rpa","rru","cau"
"","","x","C01172","beta-D-Glucose 6-phosphate","C05345","beta-D-Fructose 6-phosphate","5.3.1.9","glucose-6-phosphate isomerase;","map00010; map00030; map00500","Glycolysis / Gluconeogenesis; Pentose phosphate pathway; Starch and sucrose metabolism","ava","ana","cre","naz","rcp","rsk","rpa","rru","cau"
"","","x","C00118","D-Glyceraldehyde 3-phosphate;","C05378","beta-D-Fructose 1,6-bisphosphate","4.1.2.13","fructose-bisphosphate aldolase;","map00010; map00030; map00051","Glycolysis / Gluconeogenesis; Pentose phosphate pathway; Fructose and mannose metabolism","ava","ana","cre","naz","rcp","rsk","rpa","rru",""
"","","x","C00117","D-Ribose 5-phosphate;","C00118","D-Glyceraldehyde 3-phosphate;","2.2.1.1","transketolase;","map00030; map00710","Pentose phosphate pathway; Carbon fixation in photosynthetic organisms","ava","ana","cre","naz","rcp","rsk","rpa","rru","cau"
"","","x","C00117","D-Ribose 5-phosphate;","C00119","5-Phospho-alpha-D-ribose 1-diphosphate;","2.7.6.1","ribose-phosphate diphosphokinase;","map00030; map00230","Pentose phosphate pathway; Purine metabolism","ava","ana","cre","naz","rcp","rsk","rpa","rru","cau"
"","","x","C00119","5-Phospho-alpha-D-ribose 1-diphosphate;","C03090","5-Phosphoribosylamine;","2.4.2.14","amidophosphoribosyltransferase;","map00230","Purine metabolism","ava","ana","cre","naz","rcp","rsk","rpa","rru","cau"
"","","x","C03090","5-Phosphoribosylamine;","C03838","5'-Phosphoribosylglycinamide;","6.3.4.13","phosphoribosylamine---glycine ligase;","map00230","Purine metabolism","ava","ana","cre","naz","rcp","rsk","rpa","rru","cau"
"","","x","C00275","D-Mannose 6-phosphate","C05345","beta-D-Fructose 6-phosphate","5.3.1.8","mannose-6-phosphate isomerase;","map00051; map00520","Fructose and mannose metabolism; Amino sugar and nucleotide sugar metabolism","ava","ana","cre","naz","","","","rru","cau"
"","","x","C00275","D-Mannose 6-phosphate","C00636","D-Mannose 1-phosphate;","5.4.2.8","phosphomannomutase;","map00051; map00520","Fructose and mannose metabolism; Amino sugar and nucleotide sugar metabolism","ava","ana","cre","naz","","rsk","rpa","rru","cau"
"","","x","C05345","beta-D-Fructose 6-phosphate","C05378","beta-D-Fructose 1,6-bisphosphate","3.1.3.11","fructose-bisphosphatase;","map00010; map00030; map00051","Glycolysis / Gluconeogenesis; Pentose phosphate pathway; Fructose and mannose metabolism","ava","ana","cre","naz","rcp","rsk","rpa","rru","cau"
"","","x","C00015","UDP;","C00075","UTP;","2.7.4.6","nucleoside-diphosphate kinase;","map00240","Pyrimidine metabolism","ava","ana","cre","naz","rcp","rsk","rpa","rru","cau"
"","","x","C00015","UDP;","C00105","UMP;","2.7.4.14","cytidylate kinase;","map00240","Pyrimidine metabolism","ava","ana","cre","naz","rcp","rsk","rpa","rru","cau"
"","","x","C00105","UMP;","C00106","Uracil","2.4.2.9","uracil phosphoribosyltransferase;","map00240","Pyrimidine metabolism","ava","ana","cre","naz","rcp","rsk","","rru","cau"
"","","x","C00105","UMP;","C01103","Orotidine 5'-phosphate;","4.1.1.23","orotidine-5'-phosphate decarboxylase;","map00240","Pyrimidine metabolism","ava","ana","cre","naz","rcp","rsk","rpa","rru","cau"
"","","x","C04619","(3R)-3-Hydroxydecanoyl-[acyl-carrier protein];","C05754","trans-Dec-2-enoyl-[acp];","2.3.1.-","<Transferases; Acyltransferases; Transferring groups other than amino-acyl groups>","map00061","Fatty acid biosynthesis","ava","ana","cre","naz","rcp","rsk","rpa","rru","cau"
"","","x","C03340","L-2,3-Dihydrodipicolinate;","C03972","2,3,4,5-Tetrahydrodipicolinate;","1.3.1.26","dihydrodipicolinate reductase;","map00300","Lysine biosynthesis","ava","ana","cre","naz","rcp","rsk","rpa","rru","cau"
"","","x","C00119","5-Phospho-alpha-D-ribose 1-diphosphate;","C01103","Orotidine 5'-phosphate;","2.4.2.10","orotate phosphoribosyltransferase;","map00240","Pyrimidine metabolism","ava","ana","cre","naz","rcp","rsk","rpa","rru","cau"
"","","x","C00263","L-Homoserine;","C00441","L-Aspartate 4-semialdehyde;","1.1.1.3","homoserine dehydrogenase;","map00260; map00270; map00300","Glycine, serine and threonine metabolism; Cysteine and methionine metabolism; Lysine biosynthesis","ava","ana","cre","naz","rcp","rsk","rpa","rru","cau"
"","","x","C04633","(3R)-3-Hydroxypalmitoyl-[acyl-carrier protein];","C05762","3-Oxohexadecanoyl-[acp];","1.1.1.100","3-oxoacyl-[acyl-carrier-protein] reductase;","map00061","Fatty acid biosynthesis","ava","ana","cre","naz","rcp","rsk","rpa","rru","cau"
"","","x","C00199","D-Ribulose 5-phosphate","C00345","6-Phospho-D-gluconate","1.1.1.44","phosphogluconate dehydrogenase (decarboxylating);","map00030","Pentose phosphate pathway","ava","ana","cre","naz","","","rpa","","cau"
"","","x","C00257","D-Gluconic acid;","C00345","6-Phospho-D-gluconate","2.7.1.12","gluconokinase;","map00030","Pentose phosphate pathway","ava","ana","cre","naz","","","rpa","",""
"","","x","C00345","6-Phospho-D-gluconate","C01236","D-Glucono-1,5-lactone 6-phosphate;","3.1.1.31","6-phosphogluconolactonase;","map00030","Pentose phosphate pathway","ava","ana","cre","naz","rcp","rsk","rpa","","cau"
"","","x","C00122","Fumarate;","C03406","N-(L-Arginino)succinate;","4.3.2.1","argininosuccinate lyase;","map00250; map00330","Alanine, aspartate and glutamate metabolism; Arginine and proline metabolism","ava","ana","cre","naz","rcp","rsk","rpa","rru","cau"
"","","x","C02987","L-Glutamyl-tRNA(Glu)","C03741","(S)-4-Amino-5-oxopentanoate;","1.2.1.70","glutamyl-tRNA reductase","map00860","Porphyrin and chlorophyll metabolism","ava","ana","cre","naz","","","","rru","cau"
"","","x","C00036","Oxaloacetate;","C00074","Phosphoenolpyruvate;","4.1.1.31","phosphoenolpyruvate carboxylase;","map00620; map00710; map00720","Pyruvate metabolism; Carbon fixation in photosynthetic organisms; Reductive carboxylate cycle (CO2 fixation)","ava","ana","cre","naz","","","rpa","","cau"
"","","x","C01172","beta-D-Glucose 6-phosphate","C01236","D-Glucono-1,5-lactone 6-phosphate;","1.1.1.49","glucose-6-phosphate dehydrogenase;","map00030","Pentose phosphate pathway","ava","ana","cre","naz","rcp","rsk","rpa","","cau"
"","","x","C00064","L-Glutamine;","C00169","Carbamoyl phosphate","6.3.5.5","carbamoyl-phosphate synthase (glutamine-hydrolysing);","map00240; map00250","Pyrimidine metabolism; Alanine, aspartate and glutamate metabolism","ava","ana","cre","naz","rcp","rsk","rpa","rru","cau"
"","","x","C05756","3-Oxododecanoyl-[acp];","C05757","(R)-3-Hydroxydodecanoyl-[acp];","1.1.1.100","3-oxoacyl-[acyl-carrier-protein] reductase;","map00061","Fatty acid biosynthesis","ava","ana","cre","naz","rcp","rsk","rpa","rru","cau"
"","","x","C04618","(3R)-3-Hydroxybutanoyl-[acyl-carrier protein];","C05744","Acetoacetyl-[acp];","2.3.1.-","<Transferases; Acyltransferases; Transferring groups other than amino-acyl groups>","map00061","Fatty acid biosynthesis","ava","ana","cre","naz","rcp","rsk","rpa","rru","cau"
"","","x","C04246","But-2-enoyl-[acyl-carrier protein]","C04618","(3R)-3-Hydroxybutanoyl-[acyl-carrier protein];","2.3.1.-","<Transferases; Acyltransferases; Transferring groups other than amino-acyl groups>","map00061","Fatty acid biosynthesis","ava","ana","cre","naz","rcp","rsk","rpa","rru","cau"
"","","x","C04246","But-2-enoyl-[acyl-carrier protein]","C05745","Butyryl-[acp];","1.3.1.9","enoyl-[acyl-carrier-protein] reductase (NADH);","map00061","Fatty acid biosynthesis","ava","ana","cre","naz","rcp","rsk","rpa","rru","cau"
"","","x","C04246","But-2-enoyl-[acyl-carrier protein]","C05745","Butyryl-[acp];","2.3.1.-","<Transferases; Acyltransferases; Transferring groups other than amino-acyl groups>","map00061","Fatty acid biosynthesis","ava","ana","cre","naz","rcp","rsk","rpa","rru","cau"
"","","x","C04246","But-2-enoyl-[acyl-carrier protein]","C04618","(3R)-3-Hydroxybutanoyl-[acyl-carrier protein];","4.2.1.-","<Lyases; Carbon-oxygen lyases; Hydro-lyases>","map00061","Fatty acid biosynthesis","ava","ana","cre","naz","rcp","rsk","rpa","rru","cau"
"","","x","C00025","L-Glutamate;","C02987","L-Glutamyl-tRNA(Glu)","6.1.1.17","glutamate---tRNA ligase;","map00860; map00970","Porphyrin and chlorophyll metabolism; Aminoacyl-tRNA biosynthesis","ava","ana","cre","naz","rcp","rsk","rpa","rru","cau"
"","","x","C16237","Protein N6-(lipoyl)lysine","C16239","Lipoyl-[acp];","2.3.1.181","lipoyl(octanoyl) transferase;","map00785","Lipoic acid metabolism","ava","ana","cre","naz","rcp","rsk","rpa","rru","cau"
"","","x","C16236","Protein N6-(octanoyl)lysine","C16237","Protein N6-(lipoyl)lysine","2.8.1.8","lipoyl synthase;","map00785","Lipoic acid metabolism","ava","ana","cre","naz","rcp","rsk","rpa","rru","cau"
"","","x","C16237","Protein N6-(lipoyl)lysine","C16238","Lipoyl-AMP","2.7.7.63","lipoate---protein ligase;","map00785","Lipoic acid metabolism","ava","ana","cre","naz","","","","","cau"
"","","x","C00725","Lipoate;","C16238","Lipoyl-AMP","2.7.7.63","lipoate---protein ligase;","map00785","Lipoic acid metabolism","ava","ana","cre","naz","","","","","cau"
"","","x","C05745","Butyryl-[acp];","C05746","3-Oxohexanoyl-[acp];","2.3.1.179","beta-ketoacyl-acyl-carrier-protein synthase II;","map00061","Fatty acid biosynthesis","ava","ana","cre","naz","rcp","rsk","rpa","rru","cau"
"","","x","C00944","3-Dehydroquinate;","C02637","3-Dehydroshikimate","4.2.1.10","3-dehydroquinate dehydratase;","map00400","Phenylalanine, tyrosine and tryptophan biosynthesis","ava","ana","cre","naz","rcp","rsk","rpa","rru","cau"
"","","x","C00493","Shikimate;","C02637","3-Dehydroshikimate","1.1.1.25","shikimate dehydrogenase;","map00400","Phenylalanine, tyrosine and tryptophan biosynthesis","ava","ana","cre","naz","rcp","rsk","rpa","rru","cau"
"","","x","C01268","5-Amino-6-(5'-phosphoribosylamino)uracil;","C01304","2,5-Diamino-6-(5'-phosphoribosylamino)-4-pyrimidineone","3.5.4.26","diaminohydroxyphosphoribosylaminopyrimidine deaminase","map00740","Riboflavin metabolism","ava","ana","cre","naz","rcp","rsk","rpa","rru","cau"
"","","x","C01268","5-Amino-6-(5'-phosphoribosylamino)uracil;","C04454","5-Amino-6-(5'-phosphoribitylamino)uracil;","1.1.1.193","5-amino-6-(5-phosphoribosylamino)uracil reductase;","map00740","Riboflavin metabolism","ava","ana","cre","naz","rcp","rsk","rpa","rru","cau"
"","","x","C05752","Octanoyl-[acp];","C05753","3-Oxodecanoyl-[acp];","2.3.1.-","<Transferases; Acyltransferases; Transferring groups other than amino-acyl groups>","map00061","Fatty acid biosynthesis","ava","ana","cre","naz","rcp","rsk","rpa","rru","cau"
"","","x","C05345","beta-D-Fructose 6-phosphate","C05382","Sedoheptulose 7-phosphate;","2.2.1.2","transaldolase;","map00030","Pentose phosphate pathway","ava","ana","cre","naz","rcp","rsk","rpa","rru","cau"
"","","x","C00279","D-Erythrose 4-phosphate","C05345","beta-D-Fructose 6-phosphate","2.2.1.1","transketolase;","map00030","Pentose phosphate pathway","ava","ana","cre","naz","rcp","rsk","rpa","rru","cau"
"","","x","C00144","GMP;","C00655","Xanthosine 5'-phosphate;","6.3.5.2","GMP synthase (glutamine-hydrolysing);","map00230","Purine metabolism","ava","ana","cre","naz","rcp","rsk","rpa","rru","cau"
"","","x","C00130","IMP;","C00655","Xanthosine 5'-phosphate;","1.1.1.205","IMP dehydrogenase;","map00230","Purine metabolism","ava","ana","cre","naz","rcp","rsk","rpa","rru","cau"
"","","x","C00130","IMP;","C04734","1-(5'-Phosphoribosyl)-5-formamido-4-imidazolecarboxamide;","3.5.4.10","IMP cyclohydrolase;","map00230","Purine metabolism","ava","ana","cre","naz","rcp","rsk","rpa","rru","cau"
"","","x","C00130","IMP;","C04734","1-(5'-Phosphoribosyl)-5-formamido-4-imidazolecarboxamide;","2.1.2.3","phosphoribosylaminoimidazolecarboxamide formyltransferase;","map00230","Purine metabolism","ava","ana","cre","naz","rcp","rsk","rpa","rru","cau"
"","","x","C00130","IMP;","C03794","N6-(1,2-Dicarboxyethyl)-AMP;","6.3.4.4","adenylosuccinate synthase;","map00230","Purine metabolism","ava","ana","cre","naz","rcp","rsk","rpa","rru","cau"
"","","x","C04677","1-(5'-Phosphoribosyl)-5-amino-4-imidazolecarboxamide;","C04734","1-(5'-Phosphoribosyl)-5-formamido-4-imidazolecarboxamide;","2.1.2.3","phosphoribosylaminoimidazolecarboxamide formyltransferase;","map00230","Purine metabolism","ava","ana","cre","naz","rcp","rsk","rpa","rru","cau"
"","","x","C00655","Xanthosine 5'-phosphate;","C01762","Xanthosine","3.1.3.5","5'-nucleotidase;","map00230","Purine metabolism","ava","ana","cre","naz","rcp","rsk","rpa","rru","cau"
"","","x","C00046","RNA;","C00075","UTP;","2.7.7.6","DNA-directed RNA polymerase;","map00240","Pyrimidine metabolism","ava","ana","cre","naz","rcp","rsk","rpa","rru","cau"
"","","x","C00074","Phosphoenolpyruvate;","C00631","2-Phospho-D-glycerate;","4.2.1.11","phosphopyruvate hydratase;","map00010","Glycolysis / Gluconeogenesis","ava","ana","cre","naz","rcp","rsk","rpa","rru","cau"
"","","x","C00197","3-Phospho-D-glycerate;","C00631","2-Phospho-D-glycerate;","5.4.2.1","phosphoglycerate mutase;","map00010","Glycolysis / Gluconeogenesis","ava","ana","cre","naz","rcp","rsk","rpa","rru","cau"
"","","x","C00197","3-Phospho-D-glycerate;","C03232","3-Phosphonooxypyruvate;","1.1.1.95","phosphoglycerate dehydrogenase;","map00260","Glycine, serine and threonine metabolism","ava","ana","cre","naz","rcp","rsk","rpa","rru","cau"
"","","x","C00197","3-Phospho-D-glycerate;","C00236","3-Phospho-D-glyceroyl phosphate;","2.7.2.3","phosphoglycerate kinase;","map00010; map00710","Glycolysis / Gluconeogenesis; Carbon fixation in photosynthetic organisms","ava","ana","cre","naz","rcp","rsk","rpa","rru","cau"
"","","x","C00002","ATP;","C00008","ADP;","2.7.4.6","nucleoside-diphosphate kinase;","map00230","Purine metabolism","ava","ana","cre","naz","rcp","rsk","rpa","rru","cau"
"","","x","C00002","ATP;","C00008","ADP;","2.7.1.40","pyruvate kinase;","map00230","Purine metabolism","ava","ana","cre","naz","rcp","rsk","rpa","rru","cau"
"","","x","C00263","L-Homoserine;","C01102","O-Phospho-L-homoserine","2.7.1.39","homoserine kinase;","map00260","Glycine, serine and threonine metabolism","ava","ana","cre","naz","","","rpa","rru","cau"
"","","x","C01250","N-Acetyl-L-glutamate 5-semialdehyde;","C04133","N-Acetyl-L-glutamate 5-phosphate;","1.2.1.38","N-acetyl-gamma-glutamyl-phosphate reductase;","map00330","Arginine and proline metabolism","ava","ana","cre","naz","rcp","rsk","rpa","rru","cau"
"","","x","C00025","L-Glutamate;","C00064","L-Glutamine;","6.3.1.2","glutamate---ammonia ligase;","map00250; map00330; map00910","Alanine, aspartate and glutamate metabolism; Arginine and proline metabolism; Nitrogen metabolism","ava","ana","cre","naz","rcp","rsk","rpa","rru","cau"
"","","x","C00311","Isocitrate;","C00417","cis-Aconitate;","4.2.1.3","aconitate hydratase;","map00020; map00630; map00720","Citrate cycle (TCA cycle); Glyoxylate and dicarboxylate metabolism; Reductive carboxylate cycle (CO2 fixation)","ava","ana","cre","naz","rcp","rsk","rpa","rru","cau"
"","","x","C00111","Glycerone phosphate;","C00118","D-Glyceraldehyde 3-phosphate;","5.3.1.1","triose-phosphate isomerase;","map00010; map00051; map00562; map00710","Glycolysis / Gluconeogenesis; Fructose and mannose metabolism; Inositol phosphate metabolism; Carbon fixation in photosynthetic organisms","ava","ana","cre","naz","rcp","rsk","rpa","rru","cau"
"","","x","C00111","Glycerone phosphate;","C01094","D-Fructose 1-phosphate","4.1.2.13","fructose-bisphosphate aldolase;","map00051","Fructose and mannose metabolism","ava","ana","cre","naz","rcp","rsk","rpa","rru",""
"","","x","C00117","D-Ribose 5-phosphate;","C05382","Sedoheptulose 7-phosphate;","2.2.1.1","transketolase;","map00030; map00710","Pentose phosphate pathway; Carbon fixation in photosynthetic organisms","ava","ana","cre","naz","rcp","rsk","rpa","rru","cau"
"","","x","C05761","Tetradecanoyl-[acp];","C05762","3-Oxohexadecanoyl-[acp];","2.3.1.-","<Transferases; Acyltransferases; Transferring groups other than amino-acyl groups>","map00061","Fatty acid biosynthesis","ava","ana","cre","naz","rcp","rsk","rpa","rru","cau"
"","","x","C00111","Glycerone phosphate;","C05378","beta-D-Fructose 1,6-bisphosphate","4.1.2.13","fructose-bisphosphate aldolase;","map00010; map00051","Glycolysis / Gluconeogenesis; Fructose and mannose metabolism","ava","ana","cre","naz","rcp","rsk","rpa","rru",""
"","","x","C11434","2-C-Methyl-D-erythritol 4-phosphate","C11437","1-Deoxy-D-xylulose 5-phosphate","1.1.1.267","1-deoxy-D-xylulose-5-phosphate reductoisomerase;","map00900","Terpenoid backbone biosynthesis","ava","ana","cre","naz","rcp","rsk","rpa","rru",""
"","","x","C11434","2-C-Methyl-D-erythritol 4-phosphate","C11435","4-(Cytidine 5'-diphospho)-2-C-methyl-D-erythritol","2.7.7.60","2-C-methyl-D-erythritol 4-phosphate cytidylyltransferase;","map00900","Terpenoid backbone biosynthesis","ava","ana","cre","naz","rcp","rsk","rpa","rru",""
"","","x","C11435","4-(Cytidine 5'-diphospho)-2-C-methyl-D-erythritol","C11436","2-Phospho-4-(cytidine 5'-diphospho)-2-C-methyl-D-erythritol","2.7.1.148","4-(cytidine 5'-diphospho)-2-C-methyl-D-erythritol kinase;","map00900","Terpenoid backbone biosynthesis","ava","ana","cre","naz","rcp","rsk","rpa","rru",""
"","","x","C04619","(3R)-3-Hydroxydecanoyl-[acyl-carrier protein];","C05753","3-Oxodecanoyl-[acp];","2.3.1.-","<Transferases; Acyltransferases; Transferring groups other than amino-acyl groups>","map00061","Fatty acid biosynthesis","ava","ana","cre","naz","rcp","rsk","rpa","rru","cau"
"","","x","C00352","D-Glucosamine 6-phosphate;","C05345","beta-D-Fructose 6-phosphate","2.6.1.16","glutamine---fructose-6-phosphate transaminase (isomerizing);","map00520","Amino sugar and nucleotide sugar metabolism","ava","ana","cre","naz","rcp","rsk","rpa","rru","cau"
"","","x","C00148","L-Proline;","C03912","(S)-1-Pyrroline-5-carboxylate;","1.5.99.8","proline dehydrogenase;","map00330","Arginine and proline metabolism","ava","ana","cre","naz","rcp","rsk","rpa","rru",""
"","","x","C00062","L-Arginine;","C03406","N-(L-Arginino)succinate;","4.3.2.1","argininosuccinate lyase;","map00330","Arginine and proline metabolism","ava","ana","cre","naz","rcp","rsk","rpa","rru","cau"
"","","x","C05752","Octanoyl-[acp];","C16236","Protein N6-(octanoyl)lysine","2.3.1.181","lipoyl(octanoyl) transferase;","map00785","Lipoic acid metabolism","ava","ana","cre","naz","rcp","rsk","rpa","rru","cau"
"","","x","C04620","(3R)-3-Hydroxyoctanoyl-[acyl-carrier protein];","C05750","3-Oxooctanoyl-[acp];","1.1.1.100","3-oxoacyl-[acyl-carrier-protein] reductase;","map00061","Fatty acid biosynthesis","ava","ana","cre","naz","rcp","rsk","rpa","rru","cau"
"","","x","C05747","(R)-3-Hydroxyhexanoyl-[acp];","C05748","trans-Hex-2-enoyl-[acp];","4.2.1.-","<Lyases; Carbon-oxygen lyases; Hydro-lyases>","map00061","Fatty acid biosynthesis","ava","ana","cre","naz","rcp","rsk","rpa","rru","cau"
"","","x","C05223","Dodecanoyl-[acyl-carrier protein];","C05759","3-Oxotetradecanoyl-[acp];","2.3.1.-","<Transferases; Acyltransferases; Transferring groups other than amino-acyl groups>","map00061","Fatty acid biosynthesis","ava","ana","cre","naz","rcp","rsk","rpa","rru","cau"
"","","x","C11436","2-Phospho-4-(cytidine 5'-diphospho)-2-C-methyl-D-erythritol","C11453","2-C-Methyl-D-erythritol 2,4-cyclodiphosphate;","4.6.1.12","2-C-methyl-D-erythritol 2,4-cyclodiphosphate synthase;","map00900","Terpenoid backbone biosynthesis","ava","ana","cre","naz","rcp","rsk","rpa","rru",""
"","","x","C11453","2-C-Methyl-D-erythritol 2,4-cyclodiphosphate;","C11811","1-Hydroxy-2-methyl-2-butenyl 4-diphosphate;","1.17.7.1","(E)-4-hydroxy-3-methylbut-2-enyl-diphosphate synthase;","map00900","Terpenoid backbone biosynthesis","ava","ana","cre","naz","rcp","rsk","rpa","rru",""
"","","x","C00129","Isopentenyl diphosphate;","C11811","1-Hydroxy-2-methyl-2-butenyl 4-diphosphate;","1.17.1.2","4-hydroxy-3-methylbut-2-enyl diphosphate reductase;","map00900","Terpenoid backbone biosynthesis","ava","ana","cre","naz","rcp","rsk","rpa","rru",""
"","","x","C00129","Isopentenyl diphosphate;","C00235","Dimethylallyl diphosphate;","5.3.3.2","isopentenyl-diphosphate Delta-isomerase;","map00900","Terpenoid backbone biosynthesis","ava","ana","cre","naz","rcp","rsk","","","cau"
"","","x","C00118","D-Glyceraldehyde 3-phosphate;","C11437","1-Deoxy-D-xylulose 5-phosphate","2.2.1.7","1-deoxy-D-xylulose-5-phosphate synthase;","map00900","Terpenoid backbone biosynthesis","ava","ana","cre","naz","rcp","rsk","rpa","rru",""
"","","x","C00249","Hexadecanoic acid;","C05764","Hexadecanoyl-[acp];","2.3.1.-","<Transferases; Acyltransferases; Transferring groups other than amino-acyl groups>","map00061; map01040","Fatty acid biosynthesis; Biosynthesis of unsaturated fatty acids","ava","ana","cre","naz","rcp","rsk","rpa","rru","cau"
"","","x","C00117","D-Ribose 5-phosphate;","C00199","D-Ribulose 5-phosphate","5.3.1.6","ribose-5-phosphate isomerase;","map00030; map00710","Pentose phosphate pathway; Carbon fixation in photosynthetic organisms","ava","ana","cre","naz","rcp","rsk","rpa","rru","cau"
"","","x","C00075","UTP;","C00105","UMP;","3.6.1.19","nucleoside-triphosphate diphosphatase;","map00240","Pyrimidine metabolism","ava","ana","cre","naz","rcp","rsk","rpa","rru","cau"
"","","x","C00295","Orotate;","C01103","Orotidine 5'-phosphate;","2.4.2.10","orotate phosphoribosyltransferase;","map00240","Pyrimidine metabolism","ava","ana","cre","naz","rcp","rsk","rpa","rru","cau"
"","","x","C05763","trans-Hexadec-2-enoyl-[acp];","C05764","Hexadecanoyl-[acp];","2.3.1.-","<Transferases; Acyltransferases; Transferring groups other than amino-acyl groups>","map00061","Fatty acid biosynthesis","ava","ana","cre","naz","rcp","rsk","rpa","rru","cau"
"","","x","C00130","IMP;","C00294","Inosine","3.1.3.5","5'-nucleotidase;","map00230","Purine metabolism","ava","ana","cre","naz","rcp","rsk","rpa","rru","cau"
"","","x","C05745","Butyryl-[acp];","C05746","3-Oxohexanoyl-[acp];","2.3.1.-","<Transferases; Acyltransferases; Transferring groups other than amino-acyl groups>","map00061","Fatty acid biosynthesis","ava","ana","cre","naz","rcp","rsk","rpa","rru","cau"
"","","x","C05761","Tetradecanoyl-[acp];","C05762","3-Oxohexadecanoyl-[acp];","2.3.1.179","beta-ketoacyl-acyl-carrier-protein synthase II;","map00061","Fatty acid biosynthesis","ava","ana","cre","naz","rcp","rsk","rpa","rru","cau"
"","","x","C00024","Acetyl-CoA;","C00033","Acetate;","6.2.1.1","acetate---CoA ligase;","map00010; map00620; map00720","Glycolysis / Gluconeogenesis; Pyruvate metabolism; Reductive carboxylate cycle (CO2 fixation)","ava","ana","cre","naz","rcp","rsk","rpa","rru","cau"
"","","x","C04618","(3R)-3-Hydroxybutanoyl-[acyl-carrier protein];","C05744","Acetoacetyl-[acp];","1.1.1.100","3-oxoacyl-[acyl-carrier-protein] reductase;","map00061","Fatty acid biosynthesis","ava","ana","cre","naz","rcp","rsk","rpa","rru","cau"
"","","x","C00008","ADP;","C00020","AMP;","2.7.4.3","adenylate kinase;","map00230","Purine metabolism","ava","ana","cre","naz","rcp","rsk","rpa","rru","cau"

"Subsystem 2","0.007936507936507936","","","","","","","","","","ava","ana","cre","naz","","","","",""
"","","i","C03160","2-Succinylbenzoyl-CoA;","C15547","1,4-Dihydroxy-2-naphthoyl-CoA","4.1.3.36","1,4-dihydroxy-2-naphthoyl-CoA synthase;","map00130","Ubiquinone and other terpenoid-quinone biosynthesis","ava","ana","cre","naz","","","","","cau"
"","","s","C03657","1,4-Dihydroxy-2-naphthoate;","C15547","1,4-Dihydroxy-2-naphthoyl-CoA","3.1.2.-","<Hydrolases; Acting on ester bonds; Thiolester hydrolases>","map00130","Ubiquinone and other terpenoid-quinone biosynthesis","ava","ana","cre","naz","","","rpa","rru",""
"","","x","C03657","1,4-Dihydroxy-2-naphthoate;","C13309","2-Phytyl-1,4-naphthoquinone;","2.5.1.-","<Transferases; Transferring alkyl or aryl groups, other than methyl groups; Transferring alkyl or aryl groups, other than methyl groups>","map00130","Ubiquinone and other terpenoid-quinone biosynthesis","ava","ana","cre","naz","rcp","rsk","rpa","rru","cau"
"","","x","C02059","Phylloquinone;","C13309","2-Phytyl-1,4-naphthoquinone;","2.1.1.-","<Transferases; Transferring one-carbon groups; Methyltransferases>","map00130","Ubiquinone and other terpenoid-quinone biosynthesis","ava","ana","cre","naz","rcp","rsk","rpa","rru","cau"
"","","x","C03657","1,4-Dihydroxy-2-naphthoate;","C05818","2-Demethylmenaquinone","2.5.1.-","<Transferases; Transferring alkyl or aryl groups, other than methyl groups; Transferring alkyl or aryl groups, other than methyl groups>","map00130","Ubiquinone and other terpenoid-quinone biosynthesis","ava","ana","cre","naz","rcp","rsk","rpa","rru","cau"
"","","x","C00828","Menaquinone;","C05818","2-Demethylmenaquinone","2.1.1.-","<Transferases; Transferring one-carbon groups; Methyltransferases>","map00130","Ubiquinone and other terpenoid-quinone biosynthesis","ava","ana","cre","naz","rcp","rsk","rpa","rru","cau"

"Subsystem 3","0.007936507936507936","","","","","","","","","","ava","ana","cre","naz","","","","",""
"","","i","C00251","Chorismate;","C00885","Isochorismate;","5.4.4.2","isochorismate synthase;","map00130; map01053","Ubiquinone and other terpenoid-quinone biosynthesis; Biosynthesis of siderophore group nonribosomal peptides","ava","ana","cre","naz","","","","","cau"
"","","s","C00037","Glycine;","C00669","gamma-L-Glutamyl-L-cysteine;","6.3.2.3","glutathione synthase;","map00480","Glutathione metabolism","ava","ana","cre","naz","rcp","rsk","rpa","rru",""
"","","x","C00251","Chorismate;","C01269","5-O-(1-Carboxyvinyl)-3-phosphoshikimate;","4.2.3.5","chorismate synthase;","map00400","Phenylalanine, tyrosine and tryptophan biosynthesis","ava","ana","cre","naz","rcp","rsk","rpa","rru","cau"
"","","x","C00037","Glycine;","C01419","Cys-Gly;","3.4.11.1","leucyl aminopeptidase;","map00480","Glutathione metabolism","ava","ana","cre","naz","rcp","rsk","rpa","rru","cau"
"","","x","C00108","Anthranilate;","C00251","Chorismate;","4.1.3.27","anthranilate synthase;","map00400","Phenylalanine, tyrosine and tryptophan biosynthesis","ava","ana","cre","naz","rcp","rsk","rpa","rru","cau"
"","","x","C01269","5-O-(1-Carboxyvinyl)-3-phosphoshikimate;","C03175","Shikimate 3-phosphate;","2.5.1.19","3-phosphoshikimate 1-carboxyvinyltransferase;","map00400","Phenylalanine, tyrosine and tryptophan biosynthesis","ava","ana","cre","naz","rcp","rsk","rpa","rru","cau"
"","","x","C00037","Glycine;","C00065","L-Serine;","2.1.2.1","glycine hydroxymethyltransferase;","map00260; map00460; map00680","Glycine, serine and threonine metabolism; Cyanoamino acid metabolism; Methane metabolism","ava","ana","cre","naz","rcp","rsk","rpa","rru","cau"
"","","x","C00065","L-Serine;","C00979","O-Acetyl-L-serine;","2.3.1.30","serine O-acetyltransferase;","map00270; map00920","Cysteine and methionine metabolism; Sulfur metabolism","ava","ana","cre","naz","rcp","rsk","rpa","rru","cau"
"","","x","C00065","L-Serine;","C00143","5,10-Methylenetetrahydrofolate;","2.1.2.1","glycine hydroxymethyltransferase;","map00260; map00680","Glycine, serine and threonine metabolism; Methane metabolism","ava","ana","cre","naz","rcp","rsk","rpa","rru","cau"
"","","x","C00143","5,10-Methylenetetrahydrofolate;","C01242","S-Aminomethyldihydrolipoylprotein;","2.1.2.10","aminomethyltransferase;","map00260","Glycine, serine and threonine metabolism","ava","ana","cre","naz","rcp","rsk","rpa","rru","cau"
"","","x","C00065","L-Serine;","C00078","L-Tryptophan;","4.2.1.20","tryptophan synthase;","map00260","Glycine, serine and threonine metabolism","ava","ana","cre","naz","rcp","rsk","rpa","rru","cau"
"","","x","C00078","L-Tryptophan;","C03506","Indoleglycerol phosphate;","4.2.1.20","tryptophan synthase;","map00400","Phenylalanine, tyrosine and tryptophan biosynthesis","ava","ana","cre","naz","rcp","rsk","rpa","rru","cau"
"","","x","C00463","Indole;","C03506","Indoleglycerol phosphate;","4.2.1.20","tryptophan synthase;","map00400","Phenylalanine, tyrosine and tryptophan biosynthesis","ava","ana","cre","naz","rcp","rsk","rpa","rru","cau"
"","","x","C00078","L-Tryptophan;","C00463","Indole;","4.2.1.20","tryptophan synthase;","map00400","Phenylalanine, tyrosine and tryptophan biosynthesis","ava","ana","cre","naz","rcp","rsk","rpa","rru","cau"
"","","x","C00097","L-Cysteine;","C00979","O-Acetyl-L-serine;","2.5.1.47","cysteine synthase;","map00270; map00920","Cysteine and methionine metabolism; Sulfur metabolism","ava","ana","cre","naz","rcp","rsk","rpa","rru","cau"
"","","x","C00097","L-Cysteine;","C00957","Mercaptopyruvate;","2.6.1.1","aspartate transaminase;","map00270","Cysteine and methionine metabolism","ava","ana","cre","naz","rcp","rsk","rpa","rru","cau"
"","","x","C00885","Isochorismate;","C16519","2-Succinyl-5-enolpyruvyl-6-hydroxy-3-cyclohexene-1-carboxylate;","2.2.1.9","2-succinyl-5-enolpyruvyl-6-hydroxy-3-cyclohexene-1-carboxylic-acid","map00130","Ubiquinone and other terpenoid-quinone biosynthesis","ava","ana","cre","naz","","","","","cau"
"","","x","C00108","Anthranilate;","C04302","N-(5-Phospho-D-ribosyl)anthranilate;","2.4.2.18","anthranilate phosphoribosyltransferase;","map00400","Phenylalanine, tyrosine and tryptophan biosynthesis","ava","ana","cre","naz","rcp","rsk","rpa","rru","cau"
"","","x","C00037","Glycine;","C01242","S-Aminomethyldihydrolipoylprotein;","1.4.4.2","glycine dehydrogenase (decarboxylating);","map00260","Glycine, serine and threonine metabolism","ava","ana","cre","naz","rcp","rsk","rpa","rru","cau"
"","","x","C00037","Glycine;","C00051","Glutathione;","6.3.2.3","glutathione synthase;","map00480","Glutathione metabolism","ava","ana","cre","naz","rcp","rsk","rpa","rru",""
"","","x","C01302","1-(2-Carboxyphenylamino)-1-deoxy-D-ribulose 5-phosphate","C04302","N-(5-Phospho-D-ribosyl)anthranilate;","5.3.1.24","phosphoribosylanthranilate isomerase;","map00400","Phenylalanine, tyrosine and tryptophan biosynthesis","ava","ana","cre","naz","rcp","rsk","rpa","rru","cau"
"","","x","C00097","L-Cysteine;","C01419","Cys-Gly;","3.4.11.1","leucyl aminopeptidase;","map00480","Glutathione metabolism","ava","ana","cre","naz","rcp","rsk","rpa","rru","cau"
"","","x","C01302","1-(2-Carboxyphenylamino)-1-deoxy-D-ribulose 5-phosphate","C03506","Indoleglycerol phosphate;","4.1.1.48","indole-3-glycerol-phosphate synthase;","map00400","Phenylalanine, tyrosine and tryptophan biosynthesis","ava","ana","cre","naz","rcp","rsk","rpa","rru","cau"
"","","x","C00097","L-Cysteine;","C00283","Hydrogen sulfide;","2.5.1.47","cysteine synthase;","map00270; map00920","Cysteine and methionine metabolism; Sulfur metabolism","ava","ana","cre","naz","rcp","rsk","rpa","rru","cau"

"Subsystem 4","0.007936507936507936","","","","","","","","","","ava","ana","cre","naz","","","","",""
"","","i","C00447","Sedoheptulose 1,7-bisphosphate;","C05382","Sedoheptulose 7-phosphate;","3.1.3.37","sedoheptulose-bisphosphatase;","map00710","Carbon fixation in photosynthetic organisms","ava","ana","cre","naz","","","","",""
"","","x","C00117","D-Ribose 5-phosphate;","C05382","Sedoheptulose 7-phosphate;","2.2.1.1","transketolase;","map00030; map00710","Pentose phosphate pathway; Carbon fixation in photosynthetic organisms","ava","ana","cre","naz","rcp","rsk","rpa","rru","cau"
"","","x","C00117","D-Ribose 5-phosphate;","C00199","D-Ribulose 5-phosphate","5.3.1.6","ribose-5-phosphate isomerase;","map00030; map00710","Pentose phosphate pathway; Carbon fixation in photosynthetic organisms","ava","ana","cre","naz","rcp","rsk","rpa","rru","cau"
"","","x","C00199","D-Ribulose 5-phosphate","C01182","D-Ribulose 1,5-bisphosphate","2.7.1.19","phosphoribulokinase;","map00710","Carbon fixation in photosynthetic organisms","ava","ana","cre","naz","rcp","rsk","rpa","rru","cau"
"","","x","C00199","D-Ribulose 5-phosphate","C00231","D-Xylulose 5-phosphate","5.1.3.1","ribulose-phosphate 3-epimerase;","map00030; map00040; map00710","Pentose phosphate pathway; Pentose and glucuronate interconversions; Carbon fixation in photosynthetic organisms","ava","ana","cre","naz","rcp","rsk","rpa","rru","cau"
"","","x","C00197","3-Phospho-D-glycerate;","C01182","D-Ribulose 1,5-bisphosphate","4.1.1.39","ribulose-bisphosphate carboxylase;","map00630; map00710","Glyoxylate and dicarboxylate metabolism; Carbon fixation in photosynthetic organisms","ava","ana","cre","naz","rcp","rsk","rpa","rru",""
"","","x","C00011","CO2;","C00197","3-Phospho-D-glycerate;","4.1.1.39","ribulose-bisphosphate carboxylase;","map00630; map00710","Glyoxylate and dicarboxylate metabolism; Carbon fixation in photosynthetic organisms","ava","ana","cre","naz","rcp","rsk","rpa","rru",""
"","","x","C00011","CO2;","C00036","Oxaloacetate;","4.1.1.31","phosphoenolpyruvate carboxylase;","map00710; map00720","Carbon fixation in photosynthetic organisms; Reductive carboxylate cycle (CO2 fixation)","ava","ana","cre","naz","","","rpa","","cau"
"","","x","C00036","Oxaloacetate;","C00049","L-Aspartate;","2.6.1.1","aspartate transaminase;","map00250; map00710","Alanine, aspartate and glutamate metabolism; Carbon fixation in photosynthetic organisms","ava","ana","cre","naz","rcp","rsk","rpa","rru","cau"
"","","x","C00036","Oxaloacetate;","C00074","Phosphoenolpyruvate;","4.1.1.31","phosphoenolpyruvate carboxylase;","map00620; map00710; map00720","Pyruvate metabolism; Carbon fixation in photosynthetic organisms; Reductive carboxylate cycle (CO2 fixation)","ava","ana","cre","naz","","","rpa","","cau"
"","","x","C00279","D-Erythrose 4-phosphate","C00447","Sedoheptulose 1,7-bisphosphate;","4.1.2.13","fructose-bisphosphate aldolase;","map00710","Carbon fixation in photosynthetic organisms","ava","ana","cre","naz","rcp","rsk","rpa","rru",""
"","","x","C00085","D-Fructose 6-phosphate;","C00279","D-Erythrose 4-phosphate","2.2.1.1","transketolase;","map00710","Carbon fixation in photosynthetic organisms","ava","ana","cre","naz","rcp","rsk","rpa","rru","cau"
"","","x","C00085","D-Fructose 6-phosphate;","C00354","D-Fructose 1,6-bisphosphate","3.1.3.11","fructose-bisphosphatase;","map00710","Carbon fixation in photosynthetic organisms","ava","ana","cre","naz","rcp","rsk","rpa","rru","cau"
"","","x","C00118","D-Glyceraldehyde 3-phosphate;","C00354","D-Fructose 1,6-bisphosphate","4.1.2.13","fructose-bisphosphate aldolase;","map00710","Carbon fixation in photosynthetic organisms","ava","ana","cre","naz","rcp","rsk","rpa","rru",""
"","","x","C00197","3-Phospho-D-glycerate;","C01182","D-Ribulose 1,5-bisphosphate","4.1.1.39","ribulose-bisphosphate carboxylase;","map00630; map00710","Glyoxylate and dicarboxylate metabolism; Carbon fixation in photosynthetic organisms","ava","ana","cre","naz","rcp","rsk","rpa","rru",""
"","","x","C00988","2-Phosphoglycolate;","C01182","D-Ribulose 1,5-bisphosphate","4.1.1.39","ribulose-bisphosphate carboxylase;","map00630","Glyoxylate and dicarboxylate metabolism","ava","ana","cre","naz","rcp","rsk","rpa","rru",""
"","","x","C00197","3-Phospho-D-glycerate;","C00236","3-Phospho-D-glyceroyl phosphate;","2.7.2.3","phosphoglycerate kinase;","map00010; map00710","Glycolysis / Gluconeogenesis; Carbon fixation in photosynthetic organisms","ava","ana","cre","naz","rcp","rsk","rpa","rru","cau"

"Subsystem 5","0.03968253968253968","","","","","","","","","","ava","ana","cre","naz","","","rpa","",""
"","","i","C00166","Phenylpyruvate;","C05852","2-Hydroxyphenylacetate","1.13.11.27","4-hydroxyphenylpyruvate dioxygenase;","map00360","Phenylalanine metabolism","ava","ana","cre","naz","","","rpa","","cau"
"","","s","C05852","2-Hydroxyphenylacetate","C07086","Phenylacetic acid;","1.14.13.-","<Oxidoreductases; Acting on paired donors with incorporation of molecular oxygen; With NADH or NADPH as one donor, and incorporation of one atom of oxygen>","map00360; map00643","Phenylalanine metabolism; Styrene degradation","ava","ana","cre","naz","rcp","rsk","rpa","rru",""
"","","x","C00079","L-Phenylalanine;","C00166","Phenylpyruvate;","2.6.1.9","histidinol-phosphate transaminase;","map00360; map00400; map00960","Phenylalanine metabolism; Phenylalanine, tyrosine and tryptophan biosynthesis; Tropane, piperidine and pyridine alkaloid biosynthesis","ava","ana","cre","naz","rcp","rsk","rpa","rru","cau"
"","","x","C00079","L-Phenylalanine;","C00166","Phenylpyruvate;","2.6.1.1","aspartate transaminase;","map00360; map00400; map00960","Phenylalanine metabolism; Phenylalanine, tyrosine and tryptophan biosynthesis; Tropane, piperidine and pyridine alkaloid biosynthesis","ava","ana","cre","naz","rcp","rsk","rpa","rru","cau"
"","","x","C00544","Homogentisate;","C07086","Phenylacetic acid;","1.14.13.-","<Oxidoreductases; Acting on paired donors with incorporation of molecular oxygen; With NADH or NADPH as one donor, and incorporation of one atom of oxygen>","map00643","Styrene degradation","ava","ana","cre","naz","rcp","rsk","rpa","rru",""
"","","x","C00544","Homogentisate;","C01179","3-(4-Hydroxyphenyl)pyruvate;","1.13.11.27","4-hydroxyphenylpyruvate dioxygenase;","map00130; map00350","Ubiquinone and other terpenoid-quinone biosynthesis; Tyrosine metabolism","ava","ana","cre","naz","","","rpa","","cau"
"","","x","C00082","L-Tyrosine;","C01179","3-(4-Hydroxyphenyl)pyruvate;","2.6.1.9","histidinol-phosphate transaminase;","map00350; map00400; map00401","Tyrosine metabolism; Phenylalanine, tyrosine and tryptophan biosynthesis; Novobiocin biosynthesis","ava","ana","cre","naz","rcp","rsk","rpa","rru","cau"
"","","x","C00082","L-Tyrosine;","C01179","3-(4-Hydroxyphenyl)pyruvate;","2.6.1.1","aspartate transaminase;","map00350; map00400; map00401; map00950","Tyrosine metabolism; Phenylalanine, tyrosine and tryptophan biosynthesis; Novobiocin biosynthesis; Isoquinoline alkaloid biosynthesis","ava","ana","cre","naz","rcp","rsk","rpa","rru","cau"
"","","x","C00166","Phenylpyruvate;","C00601","Phenylacetaldehyde;","4.1.1.-","<Lyases; Carbon-carbon lyases; Carboxy-lyases>","map00360","Phenylalanine metabolism","ava","ana","cre","naz","rcp","rsk","rpa","rru",""
"","","x","C00544","Homogentisate;","C05585","Gentisate aldehyde;","4.1.1.-","<Lyases; Carbon-carbon lyases; Carboxy-lyases>","map00350","Tyrosine metabolism","ava","ana","cre","naz","rcp","rsk","rpa","rru",""

"Subsystem 6","0.03968253968253968","","","","","","","","","","ava","ana","cre","naz","","","rpa","",""
"","","i","C08276","3-(Methylthio)propionic acid;","C15606","1,2-Dihydroxy-5-(methylthio)pent-1-en-3-one","1.13.11.53","acireductone dioxygenase (Ni2+-requiring);","map00270","Cysteine and methionine metabolism","ava","ana","cre","naz","","","rpa","",""
"","","x","C01180","4-Methylthio-2-oxobutanoic acid;","C15606","1,2-Dihydroxy-5-(methylthio)pent-1-en-3-one","1.13.11.53","acireductone dioxygenase (Ni2+-requiring);","map00270","Cysteine and methionine metabolism","ava","ana","cre","naz","","","rpa","",""

"Subsystem 7","0.047619047619047616","","","","","","","","","","ava","ana","","naz","","","","",""
"","","i","C00043","UDP-N-acetyl-D-glucosamine;","C00645","N-Acetyl-D-mannosamine;","5.1.3.14","UDP-N-acetylglucosamine 2-epimerase;","map00520","Amino sugar and nucleotide sugar metabolism","ava","ana","","naz","","","","rru","cau"
"","","s","C00033","Acetate;","C00227","Acetyl phosphate","2.7.2.1","acetate kinase;","map00430; map00620","Taurine and hypotaurine metabolism; Pyruvate metabolism","ava","ana","","naz","rcp","rsk","rpa","rru",""
"","","s","C00025","L-Glutamate;","C00217","D-Glutamate;","5.1.1.3","glutamate racemase","map00471","D-Glutamine and D-glutamate metabolism","ava","ana","","naz","rcp","rsk","rpa","","cau"
"","","x","C00043","UDP-N-acetyl-D-glucosamine;","C04631","UDP-N-acetyl-3-(1-carboxyvinyl)-D-glucosamine;","2.5.1.7","UDP-N-acetylglucosamine 1-carboxyvinyltransferase;","map00520; map00550","Amino sugar and nucleotide sugar metabolism; Peptidoglycan biosynthesis","ava","ana","","naz","rcp","rsk","rpa","rru","cau"
"","","x","C00043","UDP-N-acetyl-D-glucosamine;","C04501","N-Acetyl-alpha-D-glucosamine 1-phosphate","2.7.7.23","UDP-N-acetylglucosamine diphosphorylase;","map00520","Amino sugar and nucleotide sugar metabolism","ava","ana","cre","naz","rcp","rsk","rpa","rru","cau"
"","","x","C01050","UDP-N-acetylmuramate;","C04631","UDP-N-acetyl-3-(1-carboxyvinyl)-D-glucosamine;","1.1.1.158","UDP-N-acetylmuramate dehydrogenase;","map00520; map00550","Amino sugar and nucleotide sugar metabolism; Peptidoglycan biosynthesis","ava","ana","","naz","rcp","rsk","rpa","rru","cau"
"","","x","C00025","L-Glutamate;","C00026","2-Oxoglutarate;","2.6.1.1","aspartate transaminase;","map00250","Alanine, aspartate and glutamate metabolism","ava","ana","cre","naz","rcp","rsk","rpa","rru","cau"
"","","x","C00026","2-Oxoglutarate;","C01251","(R)-2-Hydroxybutane-1,2,4-tricarboxylate;","2.3.3.14","homocitrate synthase;","map00300","Lysine biosynthesis","ava","ana","","naz","rcp","rsk","rpa","rru",""
"","","x","C00026","2-Oxoglutarate;","C00311","Isocitrate;","1.1.1.42","isocitrate dehydrogenase (NADP+);","map00020; map00720","Citrate cycle (TCA cycle); Reductive carboxylate cycle (CO2 fixation)","ava","ana","cre","naz","rcp","rsk","rpa","rru",""
"","","x","C00311","Isocitrate;","C05379","Oxalosuccinate;","1.1.1.42","isocitrate dehydrogenase (NADP+);","map00020","Citrate cycle (TCA cycle)","ava","ana","cre","naz","rcp","rsk","rpa","rru",""
"","","x","C00025","L-Glutamate;","C00049","L-Aspartate;","2.6.1.1","aspartate transaminase;","map00250; map00330","Alanine, aspartate and glutamate metabolism; Arginine and proline metabolism","ava","ana","cre","naz","rcp","rsk","rpa","rru","cau"
"","","x","C00049","L-Aspartate;","C00152","L-Asparagine;","3.5.1.1","asparaginase;","map00250; map00460; map00910","Alanine, aspartate and glutamate metabolism; Cyanoamino acid metabolism; Nitrogen metabolism","ava","ana","","naz","rcp","rsk","","rru","cau"
"","","x","C00049","L-Aspartate;","C00099","beta-Alanine;","4.1.1.11","aspartate 1-decarboxylase;","map00410; map00770","beta-Alanine metabolism; Pantothenate and CoA biosynthesis","ava","ana","","naz","","","","rru",""
"","","x","C00049","L-Aspartate;","C05840","Iminoaspartate;","1.4.3.16","L-aspartate oxidase;","map00760","Nicotinate and nicotinamide metabolism","ava","ana","cre","naz","rcp","rsk","rpa","rru","cau"
"","","x","C00036","Oxaloacetate;","C00049","L-Aspartate;","1.4.3.16","L-aspartate oxidase;","map00250","Alanine, aspartate and glutamate metabolism","ava","ana","cre","naz","rcp","rsk","rpa","rru","cau"
"","","x","C00036","Oxaloacetate;","C00158","Citrate;","2.3.3.1","citrate (Si)-synthase;","map00020; map00630","Citrate cycle (TCA cycle); Glyoxylate and dicarboxylate metabolism","ava","ana","cre","naz","rcp","rsk","rpa","rru","cau"
"","","x","C00024","Acetyl-CoA;","C00158","Citrate;","2.3.3.1","citrate (Si)-synthase;","map00020; map00630","Citrate cycle (TCA cycle); Glyoxylate and dicarboxylate metabolism","ava","ana","cre","naz","rcp","rsk","rpa","rru","cau"
"","","x","C00024","Acetyl-CoA;","C03939","Acetyl-[acyl-carrier protein]","2.3.1.-","<Transferases; Acyltransferases; Transferring groups other than amino-acyl groups>","map00061","Fatty acid biosynthesis","ava","ana","cre","naz","rcp","rsk","rpa","rru","cau"
"","","x","C03939","Acetyl-[acyl-carrier protein]","C05744","Acetoacetyl-[acp];","2.3.1.-","<Transferases; Acyltransferases; Transferring groups other than amino-acyl groups>","map00061","Fatty acid biosynthesis","ava","ana","cre","naz","rcp","rsk","rpa","rru","cau"
"","","x","C00024","Acetyl-CoA;","C03939","Acetyl-[acyl-carrier protein]","2.3.1.180","beta-ketoacyl-acyl-carrier-protein synthase III;","map00061","Fatty acid biosynthesis","ava","ana","cre","naz","rcp","rsk","rpa","rru","cau"
"","","x","C00024","Acetyl-CoA;","C00083","Malonyl-CoA;","6.4.1.2","acetyl-CoA carboxylase;","map00061; map00253; map00620; map00640","Fatty acid biosynthesis; Tetracycline biosynthesis; Pyruvate metabolism; Propanoate metabolism","ava","ana","cre","naz","rcp","rsk","rpa","rru","cau"
"","","x","C00036","Oxaloacetate;","C00049","L-Aspartate;","2.6.1.1","aspartate transaminase;","map00250; map00710","Alanine, aspartate and glutamate metabolism; Carbon fixation in photosynthetic organisms","ava","ana","cre","naz","rcp","rsk","rpa","rru","cau"
"","","x","C01209","Malonyl-[acyl-carrier protein]","C05744","Acetoacetyl-[acp];","2.3.1.-","<Transferases; Acyltransferases; Transferring groups other than amino-acyl groups>","map00061","Fatty acid biosynthesis","ava","ana","cre","naz","rcp","rsk","rpa","rru","cau"
"","","x","C01209","Malonyl-[acyl-carrier protein]","C05750","3-Oxooctanoyl-[acp];","2.3.1.-","<Transferases; Acyltransferases; Transferring groups other than amino-acyl groups>","map00061","Fatty acid biosynthesis","ava","ana","cre","naz","rcp","rsk","rpa","rru","cau"
"","","x","C01209","Malonyl-[acyl-carrier protein]","C05762","3-Oxohexadecanoyl-[acp];","2.3.1.179","beta-ketoacyl-acyl-carrier-protein synthase II;","map00061","Fatty acid biosynthesis","ava","ana","cre","naz","rcp","rsk","rpa","rru","cau"
"","","x","C04633","(3R)-3-Hydroxypalmitoyl-[acyl-carrier protein];","C05762","3-Oxohexadecanoyl-[acp];","2.3.1.-","<Transferases; Acyltransferases; Transferring groups other than amino-acyl groups>","map00061","Fatty acid biosynthesis","ava","ana","cre","naz","rcp","rsk","rpa","rru","cau"
"","","x","C04633","(3R)-3-Hydroxypalmitoyl-[acyl-carrier protein];","C05763","trans-Hexadec-2-enoyl-[acp];","4.2.1.-","<Lyases; Carbon-oxygen lyases; Hydro-lyases>","map00061","Fatty acid biosynthesis","ava","ana","cre","naz","rcp","rsk","rpa","rru","cau"
"","","x","C01209","Malonyl-[acyl-carrier protein]","C05753","3-Oxodecanoyl-[acp];","2.3.1.-","<Transferases; Acyltransferases; Transferring groups other than amino-acyl groups>","map00061","Fatty acid biosynthesis","ava","ana","cre","naz","rcp","rsk","rpa","rru","cau"
"","","x","C05752","Octanoyl-[acp];","C05753","3-Oxodecanoyl-[acp];","2.3.1.179","beta-ketoacyl-acyl-carrier-protein synthase II;","map00061","Fatty acid biosynthesis","ava","ana","cre","naz","rcp","rsk","rpa","rru","cau"
"","","x","C01209","Malonyl-[acyl-carrier protein]","C05753","3-Oxodecanoyl-[acp];","2.3.1.179","beta-ketoacyl-acyl-carrier-protein synthase II;","map00061","Fatty acid biosynthesis","ava","ana","cre","naz","rcp","rsk","rpa","rru","cau"
"","","x","C04620","(3R)-3-Hydroxyoctanoyl-[acyl-carrier protein];","C05750","3-Oxooctanoyl-[acp];","2.3.1.-","<Transferases; Acyltransferases; Transferring groups other than amino-acyl groups>","map00061","Fatty acid biosynthesis","ava","ana","cre","naz","rcp","rsk","rpa","rru","cau"
"","","x","C04620","(3R)-3-Hydroxyoctanoyl-[acyl-carrier protein];","C05751","trans-Oct-2-enoyl-[acp];","2.3.1.-","<Transferases; Acyltransferases; Transferring groups other than amino-acyl groups>","map00061","Fatty acid biosynthesis","ava","ana","cre","naz","rcp","rsk","rpa","rru","cau"
"","","x","C00049","L-Aspartate;","C03082","4-Phospho-L-aspartate;","2.7.2.4","aspartate kinase;","map00260; map00270; map00300","Glycine, serine and threonine metabolism; Cysteine and methionine metabolism; Lysine biosynthesis","ava","ana","cre","naz","rcp","rsk","rpa","rru","cau"
"","","x","C00441","L-Aspartate 4-semialdehyde;","C03082","4-Phospho-L-aspartate;","1.2.1.11","aspartate-semialdehyde dehydrogenase;","map00260; map00270; map00300","Glycine, serine and threonine metabolism; Cysteine and methionine metabolism; Lysine biosynthesis","ava","ana","cre","naz","rcp","rsk","rpa","rru","cau"
"","","x","C00441","L-Aspartate 4-semialdehyde;","C03340","L-2,3-Dihydrodipicolinate;","4.2.1.52","dihydrodipicolinate synthase;","map00300","Lysine biosynthesis","ava","ana","cre","naz","rcp","rsk","rpa","rru","cau"
"","","x","C01209","Malonyl-[acyl-carrier protein]","C05759","3-Oxotetradecanoyl-[acp];","2.3.1.179","beta-ketoacyl-acyl-carrier-protein synthase II;","map00061","Fatty acid biosynthesis","ava","ana","cre","naz","rcp","rsk","rpa","rru","cau"
"","","x","C04688","(3R)-3-Hydroxytetradecanoyl-[acyl-carrier protein];","C05759","3-Oxotetradecanoyl-[acp];","2.3.1.-","<Transferases; Acyltransferases; Transferring groups other than amino-acyl groups>","map00061","Fatty acid biosynthesis","ava","ana","cre","naz","rcp","rsk","rpa","rru","cau"
"","","x","C05223","Dodecanoyl-[acyl-carrier protein];","C05759","3-Oxotetradecanoyl-[acp];","2.3.1.179","beta-ketoacyl-acyl-carrier-protein synthase II;","map00061","Fatty acid biosynthesis","ava","ana","cre","naz","rcp","rsk","rpa","rru","cau"
"","","x","C05223","Dodecanoyl-[acyl-carrier protein];","C05758","trans-Dodec-2-enoyl-[acp];","2.3.1.-","<Transferases; Acyltransferases; Transferring groups other than amino-acyl groups>","map00061","Fatty acid biosynthesis","ava","ana","cre","naz","rcp","rsk","rpa","rru","cau"
"","","x","C05757","(R)-3-Hydroxydodecanoyl-[acp];","C05758","trans-Dodec-2-enoyl-[acp];","2.3.1.-","<Transferases; Acyltransferases; Transferring groups other than amino-acyl groups>","map00061","Fatty acid biosynthesis","ava","ana","cre","naz","rcp","rsk","rpa","rru","cau"
"","","x","C05757","(R)-3-Hydroxydodecanoyl-[acp];","C05758","trans-Dodec-2-enoyl-[acp];","4.2.1.-","<Lyases; Carbon-oxygen lyases; Hydro-lyases>","map00061","Fatty acid biosynthesis","ava","ana","cre","naz","rcp","rsk","rpa","rru","cau"
"","","x","C05749","Hexanoyl-[acp];","C05750","3-Oxooctanoyl-[acp];","2.3.1.179","beta-ketoacyl-acyl-carrier-protein synthase II;","map00061","Fatty acid biosynthesis","ava","ana","cre","naz","rcp","rsk","rpa","rru","cau"
"","","x","C05748","trans-Hex-2-enoyl-[acp];","C05749","Hexanoyl-[acp];","2.3.1.-","<Transferases; Acyltransferases; Transferring groups other than amino-acyl groups>","map00061","Fatty acid biosynthesis","ava","ana","cre","naz","rcp","rsk","rpa","rru","cau"
"","","x","C01209","Malonyl-[acyl-carrier protein]","C05759","3-Oxotetradecanoyl-[acp];","2.3.1.-","<Transferases; Acyltransferases; Transferring groups other than amino-acyl groups>","map00061","Fatty acid biosynthesis","ava","ana","cre","naz","rcp","rsk","rpa","rru","cau"
"","","x","C01050","UDP-N-acetylmuramate;","C01212","UDP-N-acetylmuramoyl-L-alanine","6.3.2.8","UDP-N-acetylmuramate---L-alanine ligase;","map00471; map00550","D-Glutamine and D-glutamate metabolism; Peptidoglycan biosynthesis","ava","ana","","naz","rcp","rsk","rpa","rru","cau"
"","","x","C05748","trans-Hex-2-enoyl-[acp];","C05749","Hexanoyl-[acp];","1.3.1.9","enoyl-[acyl-carrier-protein] reductase (NADH);","map00061","Fatty acid biosynthesis","ava","ana","cre","naz","rcp","rsk","rpa","rru","cau"
"","","x","C01209","Malonyl-[acyl-carrier protein]","C05746","3-Oxohexanoyl-[acp];","2.3.1.-","<Transferases; Acyltransferases; Transferring groups other than amino-acyl groups>","map00061","Fatty acid biosynthesis","ava","ana","cre","naz","rcp","rsk","rpa","rru","cau"
"","","x","C05756","3-Oxododecanoyl-[acp];","C05757","(R)-3-Hydroxydodecanoyl-[acp];","2.3.1.-","<Transferases; Acyltransferases; Transferring groups other than amino-acyl groups>","map00061","Fatty acid biosynthesis","ava","ana","cre","naz","rcp","rsk","rpa","rru","cau"
"","","x","C05755","Decanoyl-[acp];","C05756","3-Oxododecanoyl-[acp];","2.3.1.179","beta-ketoacyl-acyl-carrier-protein synthase II;","map00061","Fatty acid biosynthesis","ava","ana","cre","naz","rcp","rsk","rpa","rru","cau"
"","","x","C05754","trans-Dec-2-enoyl-[acp];","C05755","Decanoyl-[acp];","2.3.1.-","<Transferases; Acyltransferases; Transferring groups other than amino-acyl groups>","map00061","Fatty acid biosynthesis","ava","ana","cre","naz","rcp","rsk","rpa","rru","cau"
"","","x","C03939","Acetyl-[acyl-carrier protein]","C05744","Acetoacetyl-[acp];","2.3.1.179","beta-ketoacyl-acyl-carrier-protein synthase II;","map00061","Fatty acid biosynthesis","ava","ana","cre","naz","rcp","rsk","rpa","rru","cau"
"","","x","C03939","Acetyl-[acyl-carrier protein]","C05744","Acetoacetyl-[acp];","2.3.1.180","beta-ketoacyl-acyl-carrier-protein synthase III;","map00061","Fatty acid biosynthesis","ava","ana","cre","naz","rcp","rsk","rpa","rru","cau"
"","","x","C05763","trans-Hexadec-2-enoyl-[acp];","C05764","Hexadecanoyl-[acp];","1.3.1.9","enoyl-[acyl-carrier-protein] reductase (NADH);","map00061","Fatty acid biosynthesis","ava","ana","cre","naz","rcp","rsk","rpa","rru","cau"
"","","x","C00043","UDP-N-acetyl-D-glucosamine;","C01170","UDP-N-acetyl-D-mannosamine","5.1.3.14","UDP-N-acetylglucosamine 2-epimerase;","map00520","Amino sugar and nucleotide sugar metabolism","ava","ana","","naz","","","","rru","cau"
"","","x","C01209","Malonyl-[acyl-carrier protein]","C05756","3-Oxododecanoyl-[acp];","2.3.1.179","beta-ketoacyl-acyl-carrier-protein synthase II;","map00061","Fatty acid biosynthesis","ava","ana","cre","naz","rcp","rsk","rpa","rru","cau"
"","","x","C04633","(3R)-3-Hydroxypalmitoyl-[acyl-carrier protein];","C05763","trans-Hexadec-2-enoyl-[acp];","2.3.1.-","<Transferases; Acyltransferases; Transferring groups other than amino-acyl groups>","map00061","Fatty acid biosynthesis","ava","ana","cre","naz","rcp","rsk","rpa","rru","cau"
"","","x","C05749","Hexanoyl-[acp];","C05750","3-Oxooctanoyl-[acp];","2.3.1.-","<Transferases; Acyltransferases; Transferring groups other than amino-acyl groups>","map00061","Fatty acid biosynthesis","ava","ana","cre","naz","rcp","rsk","rpa","rru","cau"
"","","x","C00024","Acetyl-CoA;","C00083","Malonyl-CoA;","6.3.4.14","biotin carboxylase;","map00061","Fatty acid biosynthesis","ava","ana","cre","naz","rcp","rsk","rpa","rru","cau"
"","","x","C00083","Malonyl-CoA;","C01209","Malonyl-[acyl-carrier protein]","2.3.1.39","[acyl-carrier-protein] S-malonyltransferase;","map00061","Fatty acid biosynthesis","ava","ana","cre","naz","rcp","rsk","rpa","rru","cau"
"","","x","C01209","Malonyl-[acyl-carrier protein]","C05746","3-Oxohexanoyl-[acp];","2.3.1.179","beta-ketoacyl-acyl-carrier-protein synthase II;","map00061","Fatty acid biosynthesis","ava","ana","cre","naz","rcp","rsk","rpa","rru","cau"
"","","x","C05755","Decanoyl-[acp];","C05756","3-Oxododecanoyl-[acp];","2.3.1.-","<Transferases; Acyltransferases; Transferring groups other than amino-acyl groups>","map00061","Fatty acid biosynthesis","ava","ana","cre","naz","rcp","rsk","rpa","rru","cau"
"","","x","C00025","L-Glutamate;","C00624","N-Acetyl-L-glutamate;","2.3.1.1","amino-acid N-acetyltransferase;","map00330","Arginine and proline metabolism","ava","ana","cre","naz","rcp","rsk","rpa","rru","cau"
"","","x","C00624","N-Acetyl-L-glutamate;","C04133","N-Acetyl-L-glutamate 5-phosphate;","2.7.2.8","acetylglutamate kinase;","map00330","Arginine and proline metabolism","ava","ana","cre","naz","rcp","rsk","rpa","rru","cau"
"","","x","C05746","3-Oxohexanoyl-[acp];","C05747","(R)-3-Hydroxyhexanoyl-[acp];","2.3.1.-","<Transferases; Acyltransferases; Transferring groups other than amino-acyl groups>","map00061","Fatty acid biosynthesis","ava","ana","cre","naz","rcp","rsk","rpa","rru","cau"
"","","x","C05747","(R)-3-Hydroxyhexanoyl-[acp];","C05748","trans-Hex-2-enoyl-[acp];","2.3.1.-","<Transferases; Acyltransferases; Transferring groups other than amino-acyl groups>","map00061","Fatty acid biosynthesis","ava","ana","cre","naz","rcp","rsk","rpa","rru","cau"
"","","x","C00022","Pyruvate;","C00024","Acetyl-CoA;","2.3.1.12","dihydrolipoyllysine-residue acetyltransferase;","map00010; map00020; map00620","Glycolysis / Gluconeogenesis; Citrate cycle (TCA cycle); Pyruvate metabolism","ava","ana","cre","naz","rcp","rsk","rpa","rru","cau"
"","","x","C00022","Pyruvate;","C00204","2-Dehydro-3-deoxy-D-gluconate;","4.2.1.-","<Lyases; Carbon-oxygen lyases; Hydro-lyases>","map00030; map00040","Pentose phosphate pathway; Pentose and glucuronate interconversions","ava","ana","cre","naz","rcp","rsk","rpa","rru","cau"
"","","x","C00099","beta-Alanine;","C00864","Pantothenate;","6.3.2.1","pantoate---beta-alanine ligase;","map00410; map00770","beta-Alanine metabolism; Pantothenate and CoA biosynthesis","ava","ana","cre","naz","rcp","rsk","rpa","rru","cau"
"","","x","C00522","(R)-Pantoate;","C00864","Pantothenate;","6.3.2.1","pantoate---beta-alanine ligase;","map00770","Pantothenate and CoA biosynthesis","ava","ana","cre","naz","rcp","rsk","rpa","rru","cau"
"","","x","C00022","Pyruvate;","C11437","1-Deoxy-D-xylulose 5-phosphate","2.2.1.7","1-deoxy-D-xylulose-5-phosphate synthase;","map00900","Terpenoid backbone biosynthesis","ava","ana","cre","naz","rcp","rsk","rpa","rru",""
"","","x","C04688","(3R)-3-Hydroxytetradecanoyl-[acyl-carrier protein];","C05760","trans-Tetradec-2-enoyl-[acp];","2.3.1.-","<Transferases; Acyltransferases; Transferring groups other than amino-acyl groups>","map00061","Fatty acid biosynthesis","ava","ana","cre","naz","rcp","rsk","rpa","rru","cau"
"","","x","C05760","trans-Tetradec-2-enoyl-[acp];","C05761","Tetradecanoyl-[acp];","2.3.1.-","<Transferases; Acyltransferases; Transferring groups other than amino-acyl groups>","map00061","Fatty acid biosynthesis","ava","ana","cre","naz","rcp","rsk","rpa","rru","cau"
"","","x","C05751","trans-Oct-2-enoyl-[acp];","C05752","Octanoyl-[acp];","2.3.1.-","<Transferases; Acyltransferases; Transferring groups other than amino-acyl groups>","map00061","Fatty acid biosynthesis","ava","ana","cre","naz","rcp","rsk","rpa","rru","cau"
"","","x","C04620","(3R)-3-Hydroxyoctanoyl-[acyl-carrier protein];","C05751","trans-Oct-2-enoyl-[acp];","4.2.1.-","<Lyases; Carbon-oxygen lyases; Hydro-lyases>","map00061","Fatty acid biosynthesis","ava","ana","cre","naz","rcp","rsk","rpa","rru","cau"
"","","x","C00022","Pyruvate;","C05125","2-(alpha-Hydroxyethyl)thiamine diphosphate;","1.2.4.1","pyruvate dehydrogenase (acetyl-transferring);","map00010; map00020; map00290; map00620; map00650","Glycolysis / Gluconeogenesis; Citrate cycle (TCA cycle); Valine, leucine and isoleucine biosynthesis; Pyruvate metabolism; Butanoate metabolism","ava","ana","cre","naz","rcp","rsk","rpa","rru","cau"
"","","x","C05125","2-(alpha-Hydroxyethyl)thiamine diphosphate;","C06006","(S)-2-Aceto-2-hydroxybutanoate;","2.2.1.6","acetolactate synthase;","map00290","Valine, leucine and isoleucine biosynthesis","ava","ana","cre","naz","rcp","rsk","rpa","rru","cau"
"","","x","C06006","(S)-2-Aceto-2-hydroxybutanoate;","C06007","(R)-2,3-Dihydroxy-3-methylpentanoate;","1.1.1.86","ketol-acid reductoisomerase;","map00290","Valine, leucine and isoleucine biosynthesis","ava","ana","cre","naz","rcp","rsk","rpa","rru","cau"
"","","x","C00671","(S)-3-Methyl-2-oxopentanoic acid;","C06007","(R)-2,3-Dihydroxy-3-methylpentanoate;","4.2.1.9","dihydroxy-acid dehydratase;","map00290","Valine, leucine and isoleucine biosynthesis","ava","ana","cre","naz","rcp","rsk","rpa","rru","cau"
"","","x","C00109","2-Oxobutanoate;","C06006","(S)-2-Aceto-2-hydroxybutanoate;","2.2.1.6","acetolactate synthase;","map00290","Valine, leucine and isoleucine biosynthesis","ava","ana","cre","naz","rcp","rsk","rpa","rru","cau"
"","","x","C00109","2-Oxobutanoate;","C00188","L-Threonine;","4.3.1.19","threonine ammonia-lyase;","map00260; map00290","Glycine, serine and threonine metabolism; Valine, leucine and isoleucine biosynthesis","ava","ana","cre","naz","rcp","rsk","rpa","rru","cau"
"","","x","C00022","Pyruvate;","C05125","2-(alpha-Hydroxyethyl)thiamine diphosphate;","2.2.1.6","acetolactate synthase;","map00290; map00650","Valine, leucine and isoleucine biosynthesis; Butanoate metabolism","ava","ana","cre","naz","rcp","rsk","rpa","rru","cau"
"","","x","C04688","(3R)-3-Hydroxytetradecanoyl-[acyl-carrier protein];","C05760","trans-Tetradec-2-enoyl-[acp];","4.2.1.-","<Lyases; Carbon-oxygen lyases; Hydro-lyases>","map00061","Fatty acid biosynthesis","ava","ana","cre","naz","rcp","rsk","rpa","rru","cau"
"","","x","C01209","Malonyl-[acyl-carrier protein]","C05744","Acetoacetyl-[acp];","2.3.1.179","beta-ketoacyl-acyl-carrier-protein synthase II;","map00061","Fatty acid biosynthesis","ava","ana","cre","naz","rcp","rsk","rpa","rru","cau"
"","","x","C00204","2-Dehydro-3-deoxy-D-gluconate;","C00577","D-Glyceraldehyde","4.2.1.-","<Lyases; Carbon-oxygen lyases; Hydro-lyases>","map00030","Pentose phosphate pathway","ava","ana","cre","naz","rcp","rsk","rpa","rru","cau"
"","","x","C05752","Octanoyl-[acp];","C16239","Lipoyl-[acp];","2.8.1.8","lipoyl synthase;","map00785","Lipoic acid metabolism","ava","ana","cre","naz","rcp","rsk","rpa","rru","cau"
"","","x","C00024","Acetyl-CoA;","C01251","(R)-2-Hydroxybutane-1,2,4-tricarboxylate;","2.3.3.14","homocitrate synthase;","map00300; map00620","Lysine biosynthesis; Pyruvate metabolism","ava","ana","","naz","rcp","rsk","rpa","rru",""
"","","x","C00022","Pyruvate;","C00074","Phosphoenolpyruvate;","2.7.1.40","pyruvate kinase;","map00010; map00620; map00710","Glycolysis / Gluconeogenesis; Pyruvate metabolism; Carbon fixation in photosynthetic organisms","ava","ana","cre","naz","rcp","rsk","rpa","rru","cau"
"","","x","C00049","L-Aspartate;","C03406","N-(L-Arginino)succinate;","6.3.4.5","argininosuccinate synthase;","map00250; map00330","Alanine, aspartate and glutamate metabolism; Arginine and proline metabolism","ava","ana","cre","naz","rcp","rsk","rpa","rru","cau"
"","","x","C00864","Pantothenate;","C03492","D-4'-Phosphopantothenate;","2.7.1.33","pantothenate kinase;","map00770","Pantothenate and CoA biosynthesis","ava","ana","cre","naz","rcp","rsk","rpa","rru","cau"
"","","x","C01209","Malonyl-[acyl-carrier protein]","C05756","3-Oxododecanoyl-[acp];","2.3.1.-","<Transferases; Acyltransferases; Transferring groups other than amino-acyl groups>","map00061","Fatty acid biosynthesis","ava","ana","cre","naz","rcp","rsk","rpa","rru","cau"
"","","x","C01209","Malonyl-[acyl-carrier protein]","C05750","3-Oxooctanoyl-[acp];","2.3.1.179","beta-ketoacyl-acyl-carrier-protein synthase II;","map00061","Fatty acid biosynthesis","ava","ana","cre","naz","rcp","rsk","rpa","rru","cau"
"","","x","C00692","UDP-N-acetylmuramoyl-L-alanyl-D-glutamate","C01212","UDP-N-acetylmuramoyl-L-alanine","6.3.2.9","UDP-N-acetylmuramoyl-L-alanine---D-glutamate ligase;","map00471; map00550","D-Glutamine and D-glutamate metabolism; Peptidoglycan biosynthesis","ava","ana","","naz","rcp","rsk","rpa","rru","cau"
"","","x","C03492","D-4'-Phosphopantothenate;","C04352","(R)-4'-Phosphopantothenoyl-L-cysteine;","6.3.2.5","phosphopantothenate---cysteine ligase;","map00770","Pantothenate and CoA biosynthesis","ava","ana","","naz","rcp","rsk","rpa","rru","cau"
"","","x","C05125","2-(alpha-Hydroxyethyl)thiamine diphosphate;","C06010","(S)-2-Acetolactate;","2.2.1.6","acetolactate synthase;","map00290","Valine, leucine and isoleucine biosynthesis","ava","ana","cre","naz","rcp","rsk","rpa","rru","cau"
"","","x","C04272","(R)-2,3-Dihydroxy-3-methylbutanoate;","C06010","(S)-2-Acetolactate;","1.1.1.86","ketol-acid reductoisomerase;","map00290","Valine, leucine and isoleucine biosynthesis","ava","ana","cre","naz","rcp","rsk","rpa","rru","cau"
"","","x","C00141","3-Methyl-2-oxobutanoic acid;","C04272","(R)-2,3-Dihydroxy-3-methylbutanoate;","4.2.1.9","dihydroxy-acid dehydratase;","map00290","Valine, leucine and isoleucine biosynthesis","ava","ana","cre","naz","rcp","rsk","rpa","rru","cau"
"","","x","C00141","3-Methyl-2-oxobutanoic acid;","C02504","(2S)-2-Isopropylmalate;","2.3.3.13","2-isopropylmalate synthase;","map00290","Valine, leucine and isoleucine biosynthesis","ava","ana","cre","naz","rcp","rsk","rpa","rru","cau"
"","","x","C02504","(2S)-2-Isopropylmalate;","C04411","(2R,3S)-3-Isopropylmalate;","4.2.1.33","3-isopropylmalate dehydratase;","map00290","Valine, leucine and isoleucine biosynthesis","ava","ana","cre","naz","rcp","rsk","rpa","rru","cau"
"","","x","C04236","(2S)-2-Isopropyl-3-oxosuccinate;","C04411","(2R,3S)-3-Isopropylmalate;","1.1.1.85","3-isopropylmalate dehydrogenase;","map00290","Valine, leucine and isoleucine biosynthesis","ava","ana","cre","naz","rcp","rsk","rpa","rru","cau"
"","","x","C00158","Citrate;","C00417","cis-Aconitate;","4.2.1.3","aconitate hydratase;","map00020; map00630; map00720","Citrate cycle (TCA cycle); Glyoxylate and dicarboxylate metabolism; Reductive carboxylate cycle (CO2 fixation)","ava","ana","cre","naz","rcp","rsk","rpa","rru","cau"
"","","x","C00022","Pyruvate;","C00024","Acetyl-CoA;","1.8.1.4","dihydrolipoyl dehydrogenase;","map00010; map00020; map00620","Glycolysis / Gluconeogenesis; Citrate cycle (TCA cycle); Pyruvate metabolism","ava","ana","cre","naz","rcp","rsk","rpa","rru","cau"
"","","x","C00188","L-Threonine;","C01102","O-Phospho-L-homoserine","4.2.3.1","threonine synthase;","map00260","Glycine, serine and threonine metabolism","ava","ana","cre","naz","rcp","rsk","rpa","rru","cau"
"","","x","C05754","trans-Dec-2-enoyl-[acp];","C05755","Decanoyl-[acp];","1.3.1.9","enoyl-[acyl-carrier-protein] reductase (NADH);","map00061","Fatty acid biosynthesis","ava","ana","cre","naz","rcp","rsk","rpa","rru","cau"
"","","x","C05760","trans-Tetradec-2-enoyl-[acp];","C05761","Tetradecanoyl-[acp];","1.3.1.9","enoyl-[acyl-carrier-protein] reductase (NADH);","map00061","Fatty acid biosynthesis","ava","ana","cre","naz","rcp","rsk","rpa","rru","cau"
"","","x","C01209","Malonyl-[acyl-carrier protein]","C05744","Acetoacetyl-[acp];","2.3.1.180","beta-ketoacyl-acyl-carrier-protein synthase III;","map00061","Fatty acid biosynthesis","ava","ana","cre","naz","rcp","rsk","rpa","rru","cau"
"","","x","C00327","L-Citrulline;","C03406","N-(L-Arginino)succinate;","6.3.4.5","argininosuccinate synthase;","map00330","Arginine and proline metabolism","ava","ana","cre","naz","rcp","rsk","rpa","rru","cau"
"","","x","C00169","Carbamoyl phosphate","C00327","L-Citrulline;","2.1.3.3","ornithine carbamoyltransferase;","map00330","Arginine and proline metabolism","ava","ana","cre","naz","","","","","cau"
"","","x","C00077","L-Ornithine;","C00327","L-Citrulline;","2.1.3.3","ornithine carbamoyltransferase;","map00330","Arginine and proline metabolism","ava","ana","cre","naz","","","","","cau"
"","","x","C00077","L-Ornithine;","C00437","N-Acetylornithine;","2.3.1.35","glutamate N-acetyltransferase;","map00330","Arginine and proline metabolism","ava","ana","cre","naz","rcp","rsk","rpa","rru","cau"
"","","x","C04619","(3R)-3-Hydroxydecanoyl-[acyl-carrier protein];","C05754","trans-Dec-2-enoyl-[acp];","4.2.1.-","<Lyases; Carbon-oxygen lyases; Hydro-lyases>","map00061","Fatty acid biosynthesis","ava","ana","cre","naz","rcp","rsk","rpa","rru","cau"
"","","x","C05751","trans-Oct-2-enoyl-[acp];","C05752","Octanoyl-[acp];","1.3.1.9","enoyl-[acyl-carrier-protein] reductase (NADH);","map00061","Fatty acid biosynthesis","ava","ana","cre","naz","rcp","rsk","rpa","rru","cau"
"","","x","C00022","Pyruvate;","C04442","2-Dehydro-3-deoxy-6-phospho-D-gluconate;","4.1.2.14","2-dehydro-3-deoxy-phosphogluconate aldolase;","map00030; map00040","Pentose phosphate pathway; Pentose and glucuronate interconversions","ava","ana","","naz","rcp","rsk","","",""
"","","x","C01209","Malonyl-[acyl-carrier protein]","C05762","3-Oxohexadecanoyl-[acp];","2.3.1.-","<Transferases; Acyltransferases; Transferring groups other than amino-acyl groups>","map00061","Fatty acid biosynthesis","ava","ana","cre","naz","rcp","rsk","rpa","rru","cau"
"","","x","C00169","Carbamoyl phosphate","C00438","N-Carbamoyl-L-aspartate","2.1.3.2","aspartate carbamoyltransferase;","map00240; map00250","Pyrimidine metabolism; Alanine, aspartate and glutamate metabolism","ava","ana","cre","naz","rcp","rsk","rpa","rru","cau"
"","","x","C00141","3-Methyl-2-oxobutanoic acid;","C00966","2-Dehydropantoate","2.1.2.11","3-methyl-2-oxobutanoate hydroxymethyltransferase;","map00770","Pantothenate and CoA biosynthesis","ava","ana","","naz","rcp","rsk","rpa","rru","cau"
"","","x","C05746","3-Oxohexanoyl-[acp];","C05747","(R)-3-Hydroxyhexanoyl-[acp];","1.1.1.100","3-oxoacyl-[acyl-carrier-protein] reductase;","map00061","Fatty acid biosynthesis","ava","ana","cre","naz","rcp","rsk","rpa","rru","cau"
"","","x","C00337","(S)-Dihydroorotate;","C00438","N-Carbamoyl-L-aspartate","3.5.2.3","dihydroorotase;","map00240","Pyrimidine metabolism","ava","ana","cre","naz","rcp","rsk","rpa","rru","cau"
"","","x","C04619","(3R)-3-Hydroxydecanoyl-[acyl-carrier protein];","C05753","3-Oxodecanoyl-[acp];","1.1.1.100","3-oxoacyl-[acyl-carrier-protein] reductase;","map00061","Fatty acid biosynthesis","ava","ana","cre","naz","rcp","rsk","rpa","rru","cau"
"","","x","C00022","Pyruvate;","C00024","Acetyl-CoA;","1.2.4.1","pyruvate dehydrogenase (acetyl-transferring);","map00010; map00020; map00290; map00620; map00650","Glycolysis / Gluconeogenesis; Citrate cycle (TCA cycle); Valine, leucine and isoleucine biosynthesis; Pyruvate metabolism; Butanoate metabolism","ava","ana","cre","naz","rcp","rsk","rpa","rru","cau"
"","","x","C05223","Dodecanoyl-[acyl-carrier protein];","C05758","trans-Dodec-2-enoyl-[acp];","1.3.1.9","enoyl-[acyl-carrier-protein] reductase (NADH);","map00061","Fatty acid biosynthesis","ava","ana","cre","naz","rcp","rsk","rpa","rru","cau"
"","","x","C00025","L-Glutamate;","C03287","L-Glutamyl 5-phosphate;","2.7.2.11","glutamate 5-kinase;","map00330","Arginine and proline metabolism","ava","ana","cre","naz","rcp","rsk","rpa","rru","cau"
"","","x","C01165","L-Glutamate 5-semialdehyde;","C03287","L-Glutamyl 5-phosphate;","1.2.1.41","glutamate-5-semialdehyde dehydrogenase;","map00330","Arginine and proline metabolism","ava","ana","cre","naz","rcp","rsk","rpa","rru","cau"
"","","x","C00025","L-Glutamate;","C03912","(S)-1-Pyrroline-5-carboxylate;","1.5.1.12","1-pyrroline-5-carboxylate dehydrogenase;","map00250; map00330","Alanine, aspartate and glutamate metabolism; Arginine and proline metabolism","ava","ana","cre","naz","rcp","rsk","rpa","rru","cau"
"","","x","C00148","L-Proline;","C03912","(S)-1-Pyrroline-5-carboxylate;","1.5.1.2","pyrroline-5-carboxylate reductase;","map00330","Arginine and proline metabolism","ava","ana","","naz","rcp","rsk","rpa","rru","cau"
"","","x","C00074","Phosphoenolpyruvate;","C04691","2-Dehydro-3-deoxy-D-arabino-heptonate 7-phosphate;","2.5.1.54","3-deoxy-7-phosphoheptulonate synthase;","map00400","Phenylalanine, tyrosine and tryptophan biosynthesis","ava","ana","cre","naz","rcp","rsk","rpa","rru","cau"
"","","x","C00944","3-Dehydroquinate;","C04691","2-Dehydro-3-deoxy-D-arabino-heptonate 7-phosphate;","4.2.3.4","3-dehydroquinate synthase;","map00400","Phenylalanine, tyrosine and tryptophan biosynthesis","ava","ana","cre","naz","rcp","rsk","rpa","rru","cau"
"","","x","C00279","D-Erythrose 4-phosphate","C04691","2-Dehydro-3-deoxy-D-arabino-heptonate 7-phosphate;","2.5.1.54","3-deoxy-7-phosphoheptulonate synthase;","map00400","Phenylalanine, tyrosine and tryptophan biosynthesis","ava","ana","cre","naz","rcp","rsk","rpa","rru","cau"
"","","x","C00279","D-Erythrose 4-phosphate","C05382","Sedoheptulose 7-phosphate;","2.2.1.2","transaldolase;","map00030","Pentose phosphate pathway","ava","ana","cre","naz","rcp","rsk","rpa","rru","cau"
"","","x","C00231","D-Xylulose 5-phosphate","C05382","Sedoheptulose 7-phosphate;","2.2.1.1","transketolase;","map00030; map00710","Pentose phosphate pathway; Carbon fixation in photosynthetic organisms","ava","ana","cre","naz","rcp","rsk","rpa","rru","cau"
"","","x","C00199","D-Ribulose 5-phosphate","C00231","D-Xylulose 5-phosphate","5.1.3.1","ribulose-phosphate 3-epimerase;","map00030; map00040; map00710","Pentose phosphate pathway; Pentose and glucuronate interconversions; Carbon fixation in photosynthetic organisms","ava","ana","cre","naz","rcp","rsk","rpa","rru","cau"
"","","x","C00118","D-Glyceraldehyde 3-phosphate;","C00231","D-Xylulose 5-phosphate","2.2.1.1","transketolase;","map00030; map00710","Pentose phosphate pathway; Carbon fixation in photosynthetic organisms","ava","ana","cre","naz","rcp","rsk","rpa","rru","cau"
"","","x","C00118","D-Glyceraldehyde 3-phosphate;","C05345","beta-D-Fructose 6-phosphate","2.2.1.2","transaldolase;","map00030","Pentose phosphate pathway","ava","ana","cre","naz","rcp","rsk","rpa","rru","cau"
"","","x","C00668","alpha-D-Glucose 6-phosphate","C05345","beta-D-Fructose 6-phosphate","5.3.1.9","glucose-6-phosphate isomerase;","map00010; map00030; map00500; map00520","Glycolysis / Gluconeogenesis; Pentose phosphate pathway; Starch and sucrose metabolism; Amino sugar and nucleotide sugar metabolism","ava","ana","cre","naz","rcp","rsk","rpa","rru","cau"
"","","x","C00267","alpha-D-Glucose","C00668","alpha-D-Glucose 6-phosphate","2.7.1.2","glucokinase;","map00010; map00052; map00500; map00520","Glycolysis / Gluconeogenesis; Galactose metabolism; Starch and sucrose metabolism; Amino sugar and nucleotide sugar metabolism","ava","ana","","naz","rcp","rsk","","rru","cau"
"","","x","C00208","Maltose;","C00267","alpha-D-Glucose","2.4.1.25","4-alpha-glucanotransferase;","map00500","Starch and sucrose metabolism","ava","ana","cre","naz","","rsk","rpa","rru","cau"
"","","x","C00231","D-Xylulose 5-phosphate","C05345","beta-D-Fructose 6-phosphate","2.2.1.1","transketolase;","map00030","Pentose phosphate pathway","ava","ana","cre","naz","rcp","rsk","rpa","rru","cau"
"","","x","C00267","alpha-D-Glucose","C00668","alpha-D-Glucose 6-phosphate","2.7.1.63","polyphosphate---glucose phosphotransferase;","map00010; map00520","Glycolysis / Gluconeogenesis; Amino sugar and nucleotide sugar metabolism","ava","ana","","naz","","","","",""
"","","x","C00118","D-Glyceraldehyde 3-phosphate;","C00279","D-Erythrose 4-phosphate","2.2.1.1","transketolase;","map00030; map00710","Pentose phosphate pathway; Carbon fixation in photosynthetic organisms","ava","ana","cre","naz","rcp","rsk","rpa","rru","cau"
"","","x","C00668","alpha-D-Glucose 6-phosphate","C01172","beta-D-Glucose 6-phosphate","5.3.1.9","glucose-6-phosphate isomerase;","map00010; map00030; map00500","Glycolysis / Gluconeogenesis; Pentose phosphate pathway; Starch and sucrose metabolism","ava","ana","cre","naz","rcp","rsk","rpa","rru","cau"
"","","x","C00118","D-Glyceraldehyde 3-phosphate;","C00279","D-Erythrose 4-phosphate","2.2.1.2","transaldolase;","map00030","Pentose phosphate pathway","ava","ana","cre","naz","rcp","rsk","rpa","rru","cau"
"","","x","C00352","D-Glucosamine 6-phosphate;","C05345","beta-D-Fructose 6-phosphate","3.5.99.6","glucosamine-6-phosphate deaminase;","map00520","Amino sugar and nucleotide sugar metabolism","ava","ana","","naz","","","","",""
"","","x","C00352","D-Glucosamine 6-phosphate;","C06156","alpha-D-Glucosamine 1-phosphate;","5.4.2.10","phosphoglucosamine mutase","map00520","Amino sugar and nucleotide sugar metabolism","ava","ana","","naz","rcp","rsk","rpa","rru",""
"","","x","C01172","beta-D-Glucose 6-phosphate","C05345","beta-D-Fructose 6-phosphate","5.3.1.9","glucose-6-phosphate isomerase;","map00010; map00030; map00500","Glycolysis / Gluconeogenesis; Pentose phosphate pathway; Starch and sucrose metabolism","ava","ana","cre","naz","rcp","rsk","rpa","rru","cau"
"","","x","C00118","D-Glyceraldehyde 3-phosphate;","C05378","beta-D-Fructose 1,6-bisphosphate","4.1.2.13","fructose-bisphosphate aldolase;","map00010; map00030; map00051","Glycolysis / Gluconeogenesis; Pentose phosphate pathway; Fructose and mannose metabolism","ava","ana","cre","naz","rcp","rsk","rpa","rru",""
"","","x","C00117","D-Ribose 5-phosphate;","C00118","D-Glyceraldehyde 3-phosphate;","2.2.1.1","transketolase;","map00030; map00710","Pentose phosphate pathway; Carbon fixation in photosynthetic organisms","ava","ana","cre","naz","rcp","rsk","rpa","rru","cau"
"","","x","C00117","D-Ribose 5-phosphate;","C00119","5-Phospho-alpha-D-ribose 1-diphosphate;","2.7.6.1","ribose-phosphate diphosphokinase;","map00030; map00230","Pentose phosphate pathway; Purine metabolism","ava","ana","cre","naz","rcp","rsk","rpa","rru","cau"
"","","x","C00119","5-Phospho-alpha-D-ribose 1-diphosphate;","C03090","5-Phosphoribosylamine;","2.4.2.14","amidophosphoribosyltransferase;","map00230","Purine metabolism","ava","ana","cre","naz","rcp","rsk","rpa","rru","cau"
"","","x","C00119","5-Phospho-alpha-D-ribose 1-diphosphate;","C02739","1-(5-Phospho-D-ribosyl)-ATP;","2.4.2.17","ATP phosphoribosyltransferase;","map00340","Histidine metabolism","ava","ana","","naz","rcp","rsk","rpa","rru","cau"
"","","x","C03090","5-Phosphoribosylamine;","C03838","5'-Phosphoribosylglycinamide;","6.3.4.13","phosphoribosylamine---glycine ligase;","map00230","Purine metabolism","ava","ana","cre","naz","rcp","rsk","rpa","rru","cau"
"","","x","C00275","D-Mannose 6-phosphate","C05345","beta-D-Fructose 6-phosphate","5.3.1.8","mannose-6-phosphate isomerase;","map00051; map00520","Fructose and mannose metabolism; Amino sugar and nucleotide sugar metabolism","ava","ana","cre","naz","","","","rru","cau"
"","","x","C00275","D-Mannose 6-phosphate","C00636","D-Mannose 1-phosphate;","5.4.2.8","phosphomannomutase;","map00051; map00520","Fructose and mannose metabolism; Amino sugar and nucleotide sugar metabolism","ava","ana","cre","naz","","rsk","rpa","rru","cau"
"","","x","C05345","beta-D-Fructose 6-phosphate","C05378","beta-D-Fructose 1,6-bisphosphate","3.1.3.11","fructose-bisphosphatase;","map00010; map00030; map00051","Glycolysis / Gluconeogenesis; Pentose phosphate pathway; Fructose and mannose metabolism","ava","ana","cre","naz","rcp","rsk","rpa","rru","cau"
"","","x","C00095","D-Fructose;","C05345","beta-D-Fructose 6-phosphate","2.7.1.4","fructokinase;","map00051; map00500","Fructose and mannose metabolism; Starch and sucrose metabolism","ava","ana","","naz","rcp","rsk","","","cau"
"","","x","C04619","(3R)-3-Hydroxydecanoyl-[acyl-carrier protein];","C05754","trans-Dec-2-enoyl-[acp];","2.3.1.-","<Transferases; Acyltransferases; Transferring groups other than amino-acyl groups>","map00061","Fatty acid biosynthesis","ava","ana","cre","naz","rcp","rsk","rpa","rru","cau"
"","","x","C03340","L-2,3-Dihydrodipicolinate;","C03972","2,3,4,5-Tetrahydrodipicolinate;","1.3.1.26","dihydrodipicolinate reductase;","map00300","Lysine biosynthesis","ava","ana","cre","naz","rcp","rsk","rpa","rru","cau"
"","","x","C00119","5-Phospho-alpha-D-ribose 1-diphosphate;","C01103","Orotidine 5'-phosphate;","2.4.2.10","orotate phosphoribosyltransferase;","map00240","Pyrimidine metabolism","ava","ana","cre","naz","rcp","rsk","rpa","rru","cau"
"","","x","C00105","UMP;","C01103","Orotidine 5'-phosphate;","4.1.1.23","orotidine-5'-phosphate decarboxylase;","map00240","Pyrimidine metabolism","ava","ana","cre","naz","rcp","rsk","rpa","rru","cau"
"","","x","C00105","UMP;","C00106","Uracil","2.4.2.9","uracil phosphoribosyltransferase;","map00240","Pyrimidine metabolism","ava","ana","cre","naz","rcp","rsk","","rru","cau"
"","","x","C00015","UDP;","C00105","UMP;","2.7.4.14","cytidylate kinase;","map00240","Pyrimidine metabolism","ava","ana","cre","naz","rcp","rsk","rpa","rru","cau"
"","","x","C00015","UDP;","C00075","UTP;","2.7.4.6","nucleoside-diphosphate kinase;","map00240","Pyrimidine metabolism","ava","ana","cre","naz","rcp","rsk","rpa","rru","cau"
"","","x","C00063","CTP;","C00075","UTP;","6.3.4.2","CTP synthase;","map00240","Pyrimidine metabolism","ava","ana","cre","naz","rcp","rsk","rpa","rru","cau"
"","","x","C00063","CTP;","C00112","CDP;","2.7.4.6","nucleoside-diphosphate kinase;","map00240","Pyrimidine metabolism","ava","ana","cre","naz","rcp","rsk","rpa","rru","cau"
"","","x","C00055","CMP;","C00112","CDP;","2.7.4.14","cytidylate kinase;","map00240","Pyrimidine metabolism","ava","ana","cre","naz","rcp","rsk","rpa","rru","cau"
"","","x","C00046","RNA;","C00063","CTP;","2.7.7.6","DNA-directed RNA polymerase;","map00240","Pyrimidine metabolism","ava","ana","cre","naz","rcp","rsk","rpa","rru","cau"
"","","x","C00044","GTP;","C00046","RNA;","2.7.7.6","DNA-directed RNA polymerase;","map00230","Purine metabolism","ava","ana","cre","naz","rcp","rsk","rpa","rru","cau"
"","","x","C00044","GTP;","C01304","2,5-Diamino-6-(5'-phosphoribosylamino)-4-pyrimidineone","3.5.4.25","GTP cyclohydrolase II;","map00740","Riboflavin metabolism","ava","ana","cre","naz","rcp","rsk","rpa","rru","cau"
"","","x","C00044","GTP;","C05922","Formamidopyrimidine nucleoside triphosphate","3.5.4.16","GTP cyclohydrolase I;","map00790","Folate biosynthesis","ava","ana","cre","naz","","","rpa","rru","cau"
"","","x","C05922","Formamidopyrimidine nucleoside triphosphate","C05923","2,5-Diaminopyrimidine nucleoside triphosphate","3.5.4.16","GTP cyclohydrolase I;","map00790","Folate biosynthesis","ava","ana","cre","naz","","","rpa","rru","cau"
"","","x","C00002","ATP;","C00046","RNA;","2.7.7.6","DNA-directed RNA polymerase;","map00230","Purine metabolism","ava","ana","cre","naz","rcp","rsk","rpa","rru","cau"
"","","x","C00035","GDP;","C00044","GTP;","2.7.4.6","nucleoside-diphosphate kinase;","map00230","Purine metabolism","ava","ana","cre","naz","rcp","rsk","rpa","rru","cau"
"","","x","C00035","GDP;","C00144","GMP;","2.7.4.8","guanylate kinase;","map00230","Purine metabolism","ava","ana","cre","naz","rcp","rsk","rpa","rru","cau"
"","","x","C00144","GMP;","C00242","Guanine;","2.4.2.7","adenine phosphoribosyltransferase;","map00230","Purine metabolism","ava","ana","cre","naz","rcp","rsk","rpa","rru","cau"
"","","x","C00144","GMP;","C00387","Guanosine","3.1.3.5","5'-nucleotidase;","map00230","Purine metabolism","ava","ana","cre","naz","rcp","rsk","rpa","rru","cau"
"","","x","C05923","2,5-Diaminopyrimidine nucleoside triphosphate","C06148","2,5-Diamino-6-(5'-triphosphoryl-3',4'-trihydroxy-2'-oxopentyl)-","3.5.4.16","GTP cyclohydrolase I;","map00790","Folate biosynthesis","ava","ana","cre","naz","","","rpa","rru","cau"
"","","x","C04895","2-Amino-4-hydroxy-6-(erythro-1,2,3-trihydroxypropyl)dihydropteridine","C06148","2,5-Diamino-6-(5'-triphosphoryl-3',4'-trihydroxy-2'-oxopentyl)-","3.5.4.16","GTP cyclohydrolase I;","map00790","Folate biosynthesis","ava","ana","cre","naz","","","rpa","rru","cau"
"","","x","C03684","6-Pyruvoyltetrahydropterin;","C04895","2-Amino-4-hydroxy-6-(erythro-1,2,3-trihydroxypropyl)dihydropteridine","4.2.3.12","6-pyruvoyltetrahydropterin synthase;","map00790","Folate biosynthesis","ava","ana","","naz","","","rpa","rru","cau"
"","","x","C00118","D-Glyceraldehyde 3-phosphate;","C00236","3-Phospho-D-glyceroyl phosphate;","1.2.1.59","glyceraldehyde-3-phosphate dehydrogenase (NAD(P)+)","map00010; map00710","Glycolysis / Gluconeogenesis; Carbon fixation in photosynthetic organisms","ava","ana","","naz","","","","",""
"","","x","C00197","3-Phospho-D-glycerate;","C00236","3-Phospho-D-glyceroyl phosphate;","2.7.2.3","phosphoglycerate kinase;","map00010; map00710","Glycolysis / Gluconeogenesis; Carbon fixation in photosynthetic organisms","ava","ana","cre","naz","rcp","rsk","rpa","rru","cau"
"","","x","C00197","3-Phospho-D-glycerate;","C00631","2-Phospho-D-glycerate;","5.4.2.1","phosphoglycerate mutase;","map00010","Glycolysis / Gluconeogenesis","ava","ana","cre","naz","rcp","rsk","rpa","rru","cau"
"","","x","C00258","D-Glycerate;","C00631","2-Phospho-D-glycerate;","2.7.1.-","<Transferases; Transferring phosphorus-containing groups; Phosphotransferases with an alcohol group as acceptor>","map00030","Pentose phosphate pathway","ava","ana","","naz","rcp","rsk","rpa","rru","cau"
"","","x","C00197","3-Phospho-D-glycerate;","C03232","3-Phosphonooxypyruvate;","1.1.1.95","phosphoglycerate dehydrogenase;","map00260","Glycine, serine and threonine metabolism","ava","ana","cre","naz","rcp","rsk","rpa","rru","cau"
"","","x","C00263","L-Homoserine;","C00441","L-Aspartate 4-semialdehyde;","1.1.1.3","homoserine dehydrogenase;","map00260; map00270; map00300","Glycine, serine and threonine metabolism; Cysteine and methionine metabolism; Lysine biosynthesis","ava","ana","cre","naz","rcp","rsk","rpa","rru","cau"
"","","x","C04633","(3R)-3-Hydroxypalmitoyl-[acyl-carrier protein];","C05762","3-Oxohexadecanoyl-[acp];","1.1.1.100","3-oxoacyl-[acyl-carrier-protein] reductase;","map00061","Fatty acid biosynthesis","ava","ana","cre","naz","rcp","rsk","rpa","rru","cau"
"","","x","C00199","D-Ribulose 5-phosphate","C00345","6-Phospho-D-gluconate","1.1.1.44","phosphogluconate dehydrogenase (decarboxylating);","map00030","Pentose phosphate pathway","ava","ana","cre","naz","","","rpa","","cau"
"","","x","C00257","D-Gluconic acid;","C00345","6-Phospho-D-gluconate","2.7.1.12","gluconokinase;","map00030","Pentose phosphate pathway","ava","ana","cre","naz","","","rpa","",""
"","","x","C00345","6-Phospho-D-gluconate","C01236","D-Glucono-1,5-lactone 6-phosphate;","3.1.1.31","6-phosphogluconolactonase;","map00030","Pentose phosphate pathway","ava","ana","cre","naz","rcp","rsk","rpa","","cau"
"","","x","C00122","Fumarate;","C03406","N-(L-Arginino)succinate;","4.3.2.1","argininosuccinate lyase;","map00250; map00330","Alanine, aspartate and glutamate metabolism; Arginine and proline metabolism","ava","ana","cre","naz","rcp","rsk","rpa","rru","cau"
"","","x","C00042","Succinate;","C00122","Fumarate;","1.3.99.1","succinate dehydrogenase;","map00020; map00190; map00632; map00650; map00720","Citrate cycle (TCA cycle); Oxidative phosphorylation; Benzoate degradation via CoA ligation; Butanoate metabolism; Reductive carboxylate cycle (CO2 fixation)","ava","ana","","naz","rcp","rsk","rpa","rru","cau"
"","","x","C00042","Succinate;","C00091","Succinyl-CoA;","6.2.1.5","succinate---CoA ligase (ADP-forming);","map00020; map00640; map00720","Citrate cycle (TCA cycle); Propanoate metabolism; Reductive carboxylate cycle (CO2 fixation)","ava","ana","cre","naz","rcp","rsk","rpa","rru","cau"
"","","x","C00042","Succinate;","C00232","Succinate semialdehyde;","1.2.1.16","succinate-semialdehyde dehydrogenase [NAD(P)+];","map00250; map00350; map00650","Alanine, aspartate and glutamate metabolism; Tyrosine metabolism; Butanoate metabolism","ava","ana","","naz","rcp","rsk","rpa","rru","cau"
"","","x","C00036","Oxaloacetate;","C00074","Phosphoenolpyruvate;","4.1.1.31","phosphoenolpyruvate carboxylase;","map00620; map00710; map00720","Pyruvate metabolism; Carbon fixation in photosynthetic organisms; Reductive carboxylate cycle (CO2 fixation)","ava","ana","cre","naz","","","rpa","","cau"
"","","x","C01172","beta-D-Glucose 6-phosphate","C01236","D-Glucono-1,5-lactone 6-phosphate;","1.1.1.49","glucose-6-phosphate dehydrogenase;","map00030","Pentose phosphate pathway","ava","ana","cre","naz","rcp","rsk","rpa","","cau"
"","","x","C00064","L-Glutamine;","C00169","Carbamoyl phosphate","6.3.5.5","carbamoyl-phosphate synthase (glutamine-hydrolysing);","map00240; map00250","Pyrimidine metabolism; Alanine, aspartate and glutamate metabolism","ava","ana","cre","naz","rcp","rsk","rpa","rru","cau"
"","","x","C05756","3-Oxododecanoyl-[acp];","C05757","(R)-3-Hydroxydodecanoyl-[acp];","1.1.1.100","3-oxoacyl-[acyl-carrier-protein] reductase;","map00061","Fatty acid biosynthesis","ava","ana","cre","naz","rcp","rsk","rpa","rru","cau"
"","","x","C04618","(3R)-3-Hydroxybutanoyl-[acyl-carrier protein];","C05744","Acetoacetyl-[acp];","2.3.1.-","<Transferases; Acyltransferases; Transferring groups other than amino-acyl groups>","map00061","Fatty acid biosynthesis","ava","ana","cre","naz","rcp","rsk","rpa","rru","cau"
"","","x","C04246","But-2-enoyl-[acyl-carrier protein]","C04618","(3R)-3-Hydroxybutanoyl-[acyl-carrier protein];","2.3.1.-","<Transferases; Acyltransferases; Transferring groups other than amino-acyl groups>","map00061","Fatty acid biosynthesis","ava","ana","cre","naz","rcp","rsk","rpa","rru","cau"
"","","x","C04246","But-2-enoyl-[acyl-carrier protein]","C05745","Butyryl-[acp];","1.3.1.9","enoyl-[acyl-carrier-protein] reductase (NADH);","map00061","Fatty acid biosynthesis","ava","ana","cre","naz","rcp","rsk","rpa","rru","cau"
"","","x","C04246","But-2-enoyl-[acyl-carrier protein]","C05745","Butyryl-[acp];","2.3.1.-","<Transferases; Acyltransferases; Transferring groups other than amino-acyl groups>","map00061","Fatty acid biosynthesis","ava","ana","cre","naz","rcp","rsk","rpa","rru","cau"
"","","x","C04246","But-2-enoyl-[acyl-carrier protein]","C04618","(3R)-3-Hydroxybutanoyl-[acyl-carrier protein];","4.2.1.-","<Lyases; Carbon-oxygen lyases; Hydro-lyases>","map00061","Fatty acid biosynthesis","ava","ana","cre","naz","rcp","rsk","rpa","rru","cau"
"","","x","C00025","L-Glutamate;","C02987","L-Glutamyl-tRNA(Glu)","6.1.1.17","glutamate---tRNA ligase;","map00860; map00970","Porphyrin and chlorophyll metabolism; Aminoacyl-tRNA biosynthesis","ava","ana","cre","naz","rcp","rsk","rpa","rru","cau"
"","","x","C02987","L-Glutamyl-tRNA(Glu)","C03741","(S)-4-Amino-5-oxopentanoate;","1.2.1.70","glutamyl-tRNA reductase","map00860","Porphyrin and chlorophyll metabolism","ava","ana","cre","naz","","","","rru","cau"
"","","x","C16237","Protein N6-(lipoyl)lysine","C16239","Lipoyl-[acp];","2.3.1.181","lipoyl(octanoyl) transferase;","map00785","Lipoic acid metabolism","ava","ana","cre","naz","rcp","rsk","rpa","rru","cau"
"","","x","C16236","Protein N6-(octanoyl)lysine","C16237","Protein N6-(lipoyl)lysine","2.8.1.8","lipoyl synthase;","map00785","Lipoic acid metabolism","ava","ana","cre","naz","rcp","rsk","rpa","rru","cau"
"","","x","C16237","Protein N6-(lipoyl)lysine","C16238","Lipoyl-AMP","2.7.7.63","lipoate---protein ligase;","map00785","Lipoic acid metabolism","ava","ana","cre","naz","","","","","cau"
"","","x","C00725","Lipoate;","C16238","Lipoyl-AMP","2.7.7.63","lipoate---protein ligase;","map00785","Lipoic acid metabolism","ava","ana","cre","naz","","","","","cau"
"","","x","C00352","D-Glucosamine 6-phosphate;","C05345","beta-D-Fructose 6-phosphate","3.5.1.-","<Hydrolases; Acting on carbon-nitrogen bonds, other than peptide bonds; In linear amides>","map00520","Amino sugar and nucleotide sugar metabolism","ava","ana","","naz","rcp","rsk","rpa","rru","cau"
"","","x","C05745","Butyryl-[acp];","C05746","3-Oxohexanoyl-[acp];","2.3.1.179","beta-ketoacyl-acyl-carrier-protein synthase II;","map00061","Fatty acid biosynthesis","ava","ana","cre","naz","rcp","rsk","rpa","rru","cau"
"","","x","C01268","5-Amino-6-(5'-phosphoribosylamino)uracil;","C01304","2,5-Diamino-6-(5'-phosphoribosylamino)-4-pyrimidineone","3.5.4.26","diaminohydroxyphosphoribosylaminopyrimidine deaminase","map00740","Riboflavin metabolism","ava","ana","cre","naz","rcp","rsk","rpa","rru","cau"
"","","x","C01268","5-Amino-6-(5'-phosphoribosylamino)uracil;","C04454","5-Amino-6-(5'-phosphoribitylamino)uracil;","1.1.1.193","5-amino-6-(5-phosphoribosylamino)uracil reductase;","map00740","Riboflavin metabolism","ava","ana","cre","naz","rcp","rsk","rpa","rru","cau"
"","","x","C00944","3-Dehydroquinate;","C02637","3-Dehydroshikimate","4.2.1.10","3-dehydroquinate dehydratase;","map00400","Phenylalanine, tyrosine and tryptophan biosynthesis","ava","ana","cre","naz","rcp","rsk","rpa","rru","cau"
"","","x","C00493","Shikimate;","C02637","3-Dehydroshikimate","1.1.1.25","shikimate dehydrogenase;","map00400","Phenylalanine, tyrosine and tryptophan biosynthesis","ava","ana","cre","naz","rcp","rsk","rpa","rru","cau"
"","","x","C00493","Shikimate;","C03175","Shikimate 3-phosphate;","2.7.1.71","shikimate kinase;","map00400","Phenylalanine, tyrosine and tryptophan biosynthesis","ava","ana","","naz","rcp","rsk","rpa","rru","cau"
"","","x","C01269","5-O-(1-Carboxyvinyl)-3-phosphoshikimate;","C03175","Shikimate 3-phosphate;","2.5.1.19","3-phosphoshikimate 1-carboxyvinyltransferase;","map00400","Phenylalanine, tyrosine and tryptophan biosynthesis","ava","ana","cre","naz","rcp","rsk","rpa","rru","cau"
"","","x","C00251","Chorismate;","C01269","5-O-(1-Carboxyvinyl)-3-phosphoshikimate;","4.2.3.5","chorismate synthase;","map00400","Phenylalanine, tyrosine and tryptophan biosynthesis","ava","ana","cre","naz","rcp","rsk","rpa","rru","cau"
"","","x","C00251","Chorismate;","C00254","Prephenate;","5.4.99.5","chorismate mutase;","map00400","Phenylalanine, tyrosine and tryptophan biosynthesis","ava","ana","","naz","","rsk","","","cau"
"","","x","C00108","Anthranilate;","C00251","Chorismate;","4.1.3.27","anthranilate synthase;","map00400","Phenylalanine, tyrosine and tryptophan biosynthesis","ava","ana","cre","naz","rcp","rsk","rpa","rru","cau"
"","","x","C00108","Anthranilate;","C04302","N-(5-Phospho-D-ribosyl)anthranilate;","2.4.2.18","anthranilate phosphoribosyltransferase;","map00400","Phenylalanine, tyrosine and tryptophan biosynthesis","ava","ana","cre","naz","rcp","rsk","rpa","rru","cau"
"","","x","C00251","Chorismate;","C00885","Isochorismate;","5.4.4.2","isochorismate synthase;","map00130; map01053","Ubiquinone and other terpenoid-quinone biosynthesis; Biosynthesis of siderophore group nonribosomal peptides","ava","ana","cre","naz","","","","","cau"
"","","x","C05752","Octanoyl-[acp];","C05753","3-Oxodecanoyl-[acp];","2.3.1.-","<Transferases; Acyltransferases; Transferring groups other than amino-acyl groups>","map00061","Fatty acid biosynthesis","ava","ana","cre","naz","rcp","rsk","rpa","rru","cau"
"","","x","C00430","5-Aminolevulinate;","C03741","(S)-4-Amino-5-oxopentanoate;","5.4.3.8","glutamate-1-semialdehyde 2,1-aminomutase;","map00860","Porphyrin and chlorophyll metabolism","ava","ana","cre","naz","rcp","rsk","rpa","","cau"
"","","x","C00430","5-Aminolevulinate;","C00931","Porphobilinogen","4.2.1.24","porphobilinogen synthase;","map00860","Porphyrin and chlorophyll metabolism","ava","ana","cre","naz","rcp","rsk","rpa","rru","cau"
"","","x","C00931","Porphobilinogen","C01024","Hydroxymethylbilane","2.5.1.61","hydroxymethylbilane synthase;","map00860","Porphyrin and chlorophyll metabolism","ava","ana","cre","naz","rcp","rsk","rpa","rru","cau"
"","","x","C00144","GMP;","C00655","Xanthosine 5'-phosphate;","6.3.5.2","GMP synthase (glutamine-hydrolysing);","map00230","Purine metabolism","ava","ana","cre","naz","rcp","rsk","rpa","rru","cau"
"","","x","C00130","IMP;","C00655","Xanthosine 5'-phosphate;","1.1.1.205","IMP dehydrogenase;","map00230","Purine metabolism","ava","ana","cre","naz","rcp","rsk","rpa","rru","cau"
"","","x","C00130","IMP;","C04734","1-(5'-Phosphoribosyl)-5-formamido-4-imidazolecarboxamide;","3.5.4.10","IMP cyclohydrolase;","map00230","Purine metabolism","ava","ana","cre","naz","rcp","rsk","rpa","rru","cau"
"","","x","C04677","1-(5'-Phosphoribosyl)-5-amino-4-imidazolecarboxamide;","C04734","1-(5'-Phosphoribosyl)-5-formamido-4-imidazolecarboxamide;","6.3.4.-","<Ligases; Forming carbon-nitrogen bonds; Other carbon--nitrogen ligases>","map00230","Purine metabolism","ava","ana","","naz","rcp","rsk","rpa","rru","cau"
"","","x","C04677","1-(5'-Phosphoribosyl)-5-amino-4-imidazolecarboxamide;","C04823","1-(5'-Phosphoribosyl)-5-amino-4-(N-succinocarboxamide)-imidazole;","4.3.2.2","adenylosuccinate lyase;","map00230","Purine metabolism","ava","ana","","naz","rcp","rsk","rpa","rru","cau"
"","","x","C04751","1-(5-Phospho-D-ribosyl)-5-amino-4-imidazolecarboxylate;","C04823","1-(5'-Phosphoribosyl)-5-amino-4-(N-succinocarboxamide)-imidazole;","6.3.2.6","phosphoribosylaminoimidazolesuccinocarboxamide synthase;","map00230","Purine metabolism","ava","ana","cre","naz","rcp","rsk","rpa","rru","cau"
"","","x","C04751","1-(5-Phospho-D-ribosyl)-5-amino-4-imidazolecarboxylate;","C15667","5-Carboxyamino-1-(5-phospho-D-ribosyl)imidazole","5.4.99.18","5-(carboxyamino)imidazole ribonucleotide mutase;","map00230","Purine metabolism","ava","ana","","naz","rcp","rsk","rpa","rru","cau"
"","","x","C03373","Aminoimidazole ribotide;","C15667","5-Carboxyamino-1-(5-phospho-D-ribosyl)imidazole","6.3.4.18","5-(carboxyamino)imidazole ribonucleotide synthase;","map00230","Purine metabolism","ava","ana","","naz","rcp","rsk","rpa","rru","cau"
"","","x","C03373","Aminoimidazole ribotide;","C04640","2-(Formamido)-N1-(5'-phosphoribosyl)acetamidine;","6.3.3.1","phosphoribosylformylglycinamidine cyclo-ligase;","map00230","Purine metabolism","ava","ana","cre","naz","rcp","rsk","rpa","rru","cau"
"","","x","C00130","IMP;","C04734","1-(5'-Phosphoribosyl)-5-formamido-4-imidazolecarboxamide;","2.1.2.3","phosphoribosylaminoimidazolecarboxamide formyltransferase;","map00230","Purine metabolism","ava","ana","cre","naz","rcp","rsk","rpa","rru","cau"
"","","x","C04376","5'-Phosphoribosyl-N-formylglycinamide;","C04640","2-(Formamido)-N1-(5'-phosphoribosyl)acetamidine;","6.3.5.3","phosphoribosylformylglycinamidine synthase;","map00230","Purine metabolism","ava","ana","cre","naz","rcp","rsk","rpa","rru","cau"
"","","x","C00130","IMP;","C03794","N6-(1,2-Dicarboxyethyl)-AMP;","6.3.4.4","adenylosuccinate synthase;","map00230","Purine metabolism","ava","ana","cre","naz","rcp","rsk","rpa","rru","cau"
"","","x","C00020","AMP;","C03794","N6-(1,2-Dicarboxyethyl)-AMP;","4.3.2.2","adenylosuccinate lyase;","map00230","Purine metabolism","ava","ana","","naz","rcp","rsk","rpa","rru","cau"
"","","x","C00020","AMP;","C00212","Adenosine","3.1.3.5","5'-nucleotidase;","map00230","Purine metabolism","ava","ana","cre","naz","rcp","rsk","rpa","rru","cau"
"","","x","C00212","Adenosine","C00294","Inosine","3.5.4.4","adenosine deaminase;","map00230","Purine metabolism","ava","ana","cre","naz","","rsk","","rru","cau"
"","","x","C00020","AMP;","C00147","Adenine;","2.4.2.7","adenine phosphoribosyltransferase;","map00230","Purine metabolism","ava","ana","cre","naz","rcp","rsk","rpa","rru","cau"
"","","x","C04677","1-(5'-Phosphoribosyl)-5-amino-4-imidazolecarboxamide;","C04734","1-(5'-Phosphoribosyl)-5-formamido-4-imidazolecarboxamide;","2.1.2.3","phosphoribosylaminoimidazolecarboxamide formyltransferase;","map00230","Purine metabolism","ava","ana","cre","naz","rcp","rsk","rpa","rru","cau"
"","","x","C00655","Xanthosine 5'-phosphate;","C01762","Xanthosine","3.1.3.5","5'-nucleotidase;","map00230","Purine metabolism","ava","ana","cre","naz","rcp","rsk","rpa","rru","cau"
"","","x","C00046","RNA;","C00075","UTP;","2.7.7.6","DNA-directed RNA polymerase;","map00240","Pyrimidine metabolism","ava","ana","cre","naz","rcp","rsk","rpa","rru","cau"
"","","x","C05345","beta-D-Fructose 6-phosphate","C05382","Sedoheptulose 7-phosphate;","2.2.1.2","transaldolase;","map00030","Pentose phosphate pathway","ava","ana","cre","naz","rcp","rsk","rpa","rru","cau"
"","","x","C00279","D-Erythrose 4-phosphate","C05345","beta-D-Fructose 6-phosphate","2.2.1.1","transketolase;","map00030","Pentose phosphate pathway","ava","ana","cre","naz","rcp","rsk","rpa","rru","cau"
"","","x","C00074","Phosphoenolpyruvate;","C00631","2-Phospho-D-glycerate;","4.2.1.11","phosphopyruvate hydratase;","map00010","Glycolysis / Gluconeogenesis","ava","ana","cre","naz","rcp","rsk","rpa","rru","cau"
"","","x","C00026","2-Oxoglutarate;","C05379","Oxalosuccinate;","1.1.1.42","isocitrate dehydrogenase (NADP+);","map00020","Citrate cycle (TCA cycle)","ava","ana","cre","naz","rcp","rsk","rpa","rru",""
"","","x","C00002","ATP;","C00008","ADP;","2.7.4.6","nucleoside-diphosphate kinase;","map00230","Purine metabolism","ava","ana","cre","naz","rcp","rsk","rpa","rru","cau"
"","","x","C00002","ATP;","C00008","ADP;","2.7.1.40","pyruvate kinase;","map00230","Purine metabolism","ava","ana","cre","naz","rcp","rsk","rpa","rru","cau"
"","","x","C00263","L-Homoserine;","C01102","O-Phospho-L-homoserine","2.7.1.39","homoserine kinase;","map00260","Glycine, serine and threonine metabolism","ava","ana","cre","naz","","","rpa","rru","cau"
"","","x","C01250","N-Acetyl-L-glutamate 5-semialdehyde;","C04133","N-Acetyl-L-glutamate 5-phosphate;","1.2.1.38","N-acetyl-gamma-glutamyl-phosphate reductase;","map00330","Arginine and proline metabolism","ava","ana","cre","naz","rcp","rsk","rpa","rru","cau"
"","","x","C00025","L-Glutamate;","C00064","L-Glutamine;","6.3.1.2","glutamate---ammonia ligase;","map00250; map00330; map00910","Alanine, aspartate and glutamate metabolism; Arginine and proline metabolism; Nitrogen metabolism","ava","ana","cre","naz","rcp","rsk","rpa","rru","cau"
"","","x","C00311","Isocitrate;","C00417","cis-Aconitate;","4.2.1.3","aconitate hydratase;","map00020; map00630; map00720","Citrate cycle (TCA cycle); Glyoxylate and dicarboxylate metabolism; Reductive carboxylate cycle (CO2 fixation)","ava","ana","cre","naz","rcp","rsk","rpa","rru","cau"
"","","x","C00111","Glycerone phosphate;","C00118","D-Glyceraldehyde 3-phosphate;","5.3.1.1","triose-phosphate isomerase;","map00010; map00051; map00562; map00710","Glycolysis / Gluconeogenesis; Fructose and mannose metabolism; Inositol phosphate metabolism; Carbon fixation in photosynthetic organisms","ava","ana","cre","naz","rcp","rsk","rpa","rru","cau"
"","","x","C00111","Glycerone phosphate;","C01094","D-Fructose 1-phosphate","4.1.2.13","fructose-bisphosphate aldolase;","map00051","Fructose and mannose metabolism","ava","ana","cre","naz","rcp","rsk","rpa","rru",""
"","","x","C00117","D-Ribose 5-phosphate;","C05382","Sedoheptulose 7-phosphate;","2.2.1.1","transketolase;","map00030; map00710","Pentose phosphate pathway; Carbon fixation in photosynthetic organisms","ava","ana","cre","naz","rcp","rsk","rpa","rru","cau"
"","","x","C00522","(R)-Pantoate;","C00966","2-Dehydropantoate","1.1.1.169","2-dehydropantoate 2-reductase;","map00770","Pantothenate and CoA biosynthesis","ava","ana","cre","naz","","rsk","rpa","rru","cau"
"","","x","C05761","Tetradecanoyl-[acp];","C05762","3-Oxohexadecanoyl-[acp];","2.3.1.-","<Transferases; Acyltransferases; Transferring groups other than amino-acyl groups>","map00061","Fatty acid biosynthesis","ava","ana","cre","naz","rcp","rsk","rpa","rru","cau"
"","","x","C00111","Glycerone phosphate;","C05378","beta-D-Fructose 1,6-bisphosphate","4.1.2.13","fructose-bisphosphate aldolase;","map00010; map00051","Glycolysis / Gluconeogenesis; Fructose and mannose metabolism","ava","ana","cre","naz","rcp","rsk","rpa","rru",""
"","","x","C11434","2-C-Methyl-D-erythritol 4-phosphate","C11437","1-Deoxy-D-xylulose 5-phosphate","1.1.1.267","1-deoxy-D-xylulose-5-phosphate reductoisomerase;","map00900","Terpenoid backbone biosynthesis","ava","ana","cre","naz","rcp","rsk","rpa","rru",""
"","","x","C11434","2-C-Methyl-D-erythritol 4-phosphate","C11435","4-(Cytidine 5'-diphospho)-2-C-methyl-D-erythritol","2.7.7.60","2-C-methyl-D-erythritol 4-phosphate cytidylyltransferase;","map00900","Terpenoid backbone biosynthesis","ava","ana","cre","naz","rcp","rsk","rpa","rru",""
"","","x","C11435","4-(Cytidine 5'-diphospho)-2-C-methyl-D-erythritol","C11436","2-Phospho-4-(cytidine 5'-diphospho)-2-C-methyl-D-erythritol","2.7.1.148","4-(cytidine 5'-diphospho)-2-C-methyl-D-erythritol kinase;","map00900","Terpenoid backbone biosynthesis","ava","ana","cre","naz","rcp","rsk","rpa","rru",""
"","","x","C04619","(3R)-3-Hydroxydecanoyl-[acyl-carrier protein];","C05753","3-Oxodecanoyl-[acp];","2.3.1.-","<Transferases; Acyltransferases; Transferring groups other than amino-acyl groups>","map00061","Fatty acid biosynthesis","ava","ana","cre","naz","rcp","rsk","rpa","rru","cau"
"","","x","C00352","D-Glucosamine 6-phosphate;","C05345","beta-D-Fructose 6-phosphate","2.6.1.16","glutamine---fructose-6-phosphate transaminase (isomerizing);","map00520","Amino sugar and nucleotide sugar metabolism","ava","ana","cre","naz","rcp","rsk","rpa","rru","cau"
"","","x","C00148","L-Proline;","C03912","(S)-1-Pyrroline-5-carboxylate;","1.5.99.8","proline dehydrogenase;","map00330","Arginine and proline metabolism","ava","ana","cre","naz","rcp","rsk","rpa","rru",""
"","","x","C01134","Pantetheine 4'-phosphate;","C04352","(R)-4'-Phosphopantothenoyl-L-cysteine;","4.1.1.36","phosphopantothenoylcysteine decarboxylase;","map00770","Pantothenate and CoA biosynthesis","ava","ana","","naz","rcp","rsk","rpa","rru","cau"
"","","x","C00882","Dephospho-CoA;","C01134","Pantetheine 4'-phosphate;","2.7.7.3","pantetheine-phosphate adenylyltransferase;","map00770","Pantothenate and CoA biosynthesis","ava","ana","","naz","rcp","rsk","rpa","rru","cau"
"","","x","C00010","CoA;","C00882","Dephospho-CoA;","2.7.1.24","dephospho-CoA kinase;","map00770","Pantothenate and CoA biosynthesis","ava","ana","cre","naz","rcp","rsk","rpa","rru","cau"
"","","x","C00062","L-Arginine;","C03406","N-(L-Arginino)succinate;","4.3.2.1","argininosuccinate lyase;","map00330","Arginine and proline metabolism","ava","ana","cre","naz","rcp","rsk","rpa","rru","cau"
"","","x","C00062","L-Arginine;","C00179","Agmatine;","4.1.1.19","arginine decarboxylase;","map00330","Arginine and proline metabolism","ava","ana","","naz","","","rpa","","cau"
"","","x","C00134","Putrescine;","C00179","Agmatine;","3.5.3.11","agmatinase;","map00330","Arginine and proline metabolism","ava","ana","","naz","rcp","rsk","","",""
"","","x","C00118","D-Glyceraldehyde 3-phosphate;","C04442","2-Dehydro-3-deoxy-6-phospho-D-gluconate;","4.1.2.14","2-dehydro-3-deoxy-phosphogluconate aldolase;","map00030; map00040","Pentose phosphate pathway; Pentose and glucuronate interconversions","ava","ana","","naz","rcp","rsk","","",""
"","","x","C05752","Octanoyl-[acp];","C16236","Protein N6-(octanoyl)lysine","2.3.1.181","lipoyl(octanoyl) transferase;","map00785","Lipoic acid metabolism","ava","ana","cre","naz","rcp","rsk","rpa","rru","cau"
"","","x","C04620","(3R)-3-Hydroxyoctanoyl-[acyl-carrier protein];","C05750","3-Oxooctanoyl-[acp];","1.1.1.100","3-oxoacyl-[acyl-carrier-protein] reductase;","map00061","Fatty acid biosynthesis","ava","ana","cre","naz","rcp","rsk","rpa","rru","cau"
"","","x","C16237","Protein N6-(lipoyl)lysine","C16238","Lipoyl-AMP","6.-.-.-","null","map00785","Lipoic acid metabolism","ava","ana","","naz","","","","",""
"","","x","C00885","Isochorismate;","C16519","2-Succinyl-5-enolpyruvyl-6-hydroxy-3-cyclohexene-1-carboxylate;","2.2.1.9","2-succinyl-5-enolpyruvyl-6-hydroxy-3-cyclohexene-1-carboxylic-acid","map00130","Ubiquinone and other terpenoid-quinone biosynthesis","ava","ana","cre","naz","","","","","cau"
"","","x","C05817","(1R,6R)-6-Hydroxy-2-succinylcyclohexa-2,4-diene-1-carboxylate;","C16519","2-Succinyl-5-enolpyruvyl-6-hydroxy-3-cyclohexene-1-carboxylate;","4.2.99.20","2-succinyl-6-hydroxy-2,4-cyclohexadiene-1-carboxylate synthase;","map00130","Ubiquinone and other terpenoid-quinone biosynthesis","ava","ana","","naz","","","","","cau"
"","","x","C02730","2-Succinylbenzoate;","C05817","(1R,6R)-6-Hydroxy-2-succinylcyclohexa-2,4-diene-1-carboxylate;","4.2.1.113","o-succinylbenzoate synthase;","map00130","Ubiquinone and other terpenoid-quinone biosynthesis","ava","ana","","naz","rcp","","","","cau"
"","","x","C02730","2-Succinylbenzoate;","C03160","2-Succinylbenzoyl-CoA;","6.2.1.26","o-succinylbenzoate---CoA ligase;","map00130","Ubiquinone and other terpenoid-quinone biosynthesis","ava","ana","","naz","","","","","cau"
"","","x","C03160","2-Succinylbenzoyl-CoA;","C15547","1,4-Dihydroxy-2-naphthoyl-CoA","4.1.3.36","1,4-dihydroxy-2-naphthoyl-CoA synthase;","map00130","Ubiquinone and other terpenoid-quinone biosynthesis","ava","ana","cre","naz","","","","","cau"
"","","x","C03657","1,4-Dihydroxy-2-naphthoate;","C15547","1,4-Dihydroxy-2-naphthoyl-CoA","3.1.2.-","<Hydrolases; Acting on ester bonds; Thiolester hydrolases>","map00130","Ubiquinone and other terpenoid-quinone biosynthesis","ava","ana","cre","naz","","","rpa","rru",""
"","","x","C03657","1,4-Dihydroxy-2-naphthoate;","C05818","2-Demethylmenaquinone","2.5.1.-","<Transferases; Transferring alkyl or aryl groups, other than methyl groups; Transferring alkyl or aryl groups, other than methyl groups>","map00130","Ubiquinone and other terpenoid-quinone biosynthesis","ava","ana","cre","naz","rcp","rsk","rpa","rru","cau"
"","","x","C00828","Menaquinone;","C05818","2-Demethylmenaquinone","2.1.1.-","<Transferases; Transferring one-carbon groups; Methyltransferases>","map00130","Ubiquinone and other terpenoid-quinone biosynthesis","ava","ana","cre","naz","rcp","rsk","rpa","rru","cau"
"","","x","C03657","1,4-Dihydroxy-2-naphthoate;","C13309","2-Phytyl-1,4-naphthoquinone;","2.5.1.-","<Transferases; Transferring alkyl or aryl groups, other than methyl groups; Transferring alkyl or aryl groups, other than methyl groups>","map00130","Ubiquinone and other terpenoid-quinone biosynthesis","ava","ana","cre","naz","rcp","rsk","rpa","rru","cau"
"","","x","C02059","Phylloquinone;","C13309","2-Phytyl-1,4-naphthoquinone;","2.1.1.-","<Transferases; Transferring one-carbon groups; Methyltransferases>","map00130","Ubiquinone and other terpenoid-quinone biosynthesis","ava","ana","cre","naz","rcp","rsk","rpa","rru","cau"
"","","x","C05747","(R)-3-Hydroxyhexanoyl-[acp];","C05748","trans-Hex-2-enoyl-[acp];","4.2.1.-","<Lyases; Carbon-oxygen lyases; Hydro-lyases>","map00061","Fatty acid biosynthesis","ava","ana","cre","naz","rcp","rsk","rpa","rru","cau"
"","","x","C00295","Orotate;","C00337","(S)-Dihydroorotate;","1.3.3.1","dihydroorotate oxidase;","map00240","Pyrimidine metabolism","ava","ana","","naz","rcp","rsk","rpa","rru","cau"
"","","x","C05223","Dodecanoyl-[acyl-carrier protein];","C05759","3-Oxotetradecanoyl-[acp];","2.3.1.-","<Transferases; Acyltransferases; Transferring groups other than amino-acyl groups>","map00061","Fatty acid biosynthesis","ava","ana","cre","naz","rcp","rsk","rpa","rru","cau"
"","","x","C11436","2-Phospho-4-(cytidine 5'-diphospho)-2-C-methyl-D-erythritol","C11453","2-C-Methyl-D-erythritol 2,4-cyclodiphosphate;","4.6.1.12","2-C-methyl-D-erythritol 2,4-cyclodiphosphate synthase;","map00900","Terpenoid backbone biosynthesis","ava","ana","cre","naz","rcp","rsk","rpa","rru",""
"","","x","C11453","2-C-Methyl-D-erythritol 2,4-cyclodiphosphate;","C11811","1-Hydroxy-2-methyl-2-butenyl 4-diphosphate;","1.17.7.1","(E)-4-hydroxy-3-methylbut-2-enyl-diphosphate synthase;","map00900","Terpenoid backbone biosynthesis","ava","ana","cre","naz","rcp","rsk","rpa","rru",""
"","","x","C00129","Isopentenyl diphosphate;","C11811","1-Hydroxy-2-methyl-2-butenyl 4-diphosphate;","1.17.1.2","4-hydroxy-3-methylbut-2-enyl diphosphate reductase;","map00900","Terpenoid backbone biosynthesis","ava","ana","cre","naz","rcp","rsk","rpa","rru",""
"","","x","C00129","Isopentenyl diphosphate;","C00235","Dimethylallyl diphosphate;","5.3.3.2","isopentenyl-diphosphate Delta-isomerase;","map00900","Terpenoid backbone biosynthesis","ava","ana","cre","naz","rcp","rsk","","","cau"
"","","x","C00235","Dimethylallyl diphosphate;","C04432","tRNA containing 6-isopentenyladenosine","2.5.1.75","tRNA dimethylallyltransferase;","map00908","Zeatin biosynthesis","ava","ana","","naz","rcp","rsk","rpa","rru","cau"
"","","x","C02739","1-(5-Phospho-D-ribosyl)-ATP;","C02741","Phosphoribosyl-AMP;","3.6.1.31","phosphoribosyl-ATP diphosphatase;","map00340","Histidine metabolism","ava","ana","cre","naz","rcp","rsk","rpa","rru","cau"
"","","x","C02741","Phosphoribosyl-AMP;","C04896","5-(5-Phospho-D-ribosylaminoformimino)-1-(5-phosphoribosyl)-","3.5.4.19","phosphoribosyl-AMP cyclohydrolase;","map00340","Histidine metabolism","ava","ana","cre","naz","rcp","rsk","rpa","rru","cau"
"","","x","C04896","5-(5-Phospho-D-ribosylaminoformimino)-1-(5-phosphoribosyl)-","C04916","N-(5'-Phospho-D-1'-ribulosylformimino)-5-amino-1-(5''-phospho-D-","5.3.1.16","1-(5-phosphoribosyl)-5-[(5-","map00340","Histidine metabolism","ava","ana","cre","naz","rcp","rsk","rpa","rru","cau"
"","","x","C00118","D-Glyceraldehyde 3-phosphate;","C11437","1-Deoxy-D-xylulose 5-phosphate","2.2.1.7","1-deoxy-D-xylulose-5-phosphate synthase;","map00900","Terpenoid backbone biosynthesis","ava","ana","cre","naz","rcp","rsk","rpa","rru",""
"","","x","C00249","Hexadecanoic acid;","C05764","Hexadecanoyl-[acp];","2.3.1.-","<Transferases; Acyltransferases; Transferring groups other than amino-acyl groups>","map00061; map01040","Fatty acid biosynthesis; Biosynthesis of unsaturated fatty acids","ava","ana","cre","naz","rcp","rsk","rpa","rru","cau"
"","","x","C00043","UDP-N-acetyl-D-glucosamine;","C04738","UDP-3-O-(3-hydroxytetradecanoyl)-N-acetylglucosamine;","2.3.1.129","acyl-[acyl-carrier-protein]---UDP-N-acetylglucosamine","map00540","Lipopolysaccharide biosynthesis","ava","ana","","naz","rcp","rsk","rpa","rru",""
"","","x","C04738","UDP-3-O-(3-hydroxytetradecanoyl)-N-acetylglucosamine;","C06022","UDP-3-O-(3-hydroxytetradecanoyl)-D-glucosamine;","3.5.1.-","<Hydrolases; Acting on carbon-nitrogen bonds, other than peptide bonds; In linear amides>","map00540","Lipopolysaccharide biosynthesis","ava","ana","","naz","rcp","rsk","rpa","rru","cau"
"","","x","C04652","UDP-2,3-bis(3-hydroxytetradecanoyl)glucosamine;","C06022","UDP-3-O-(3-hydroxytetradecanoyl)-D-glucosamine;","2.3.1.-","<Transferases; Acyltransferases; Transferring groups other than amino-acyl groups>","map00540","Lipopolysaccharide biosynthesis","ava","ana","cre","naz","rcp","rsk","rpa","rru","cau"
"","","x","C04652","UDP-2,3-bis(3-hydroxytetradecanoyl)glucosamine;","C04932","2,3,2',3'-Tetrakis(3-hydroxytetradecanoyl)-D-glucosaminyl-1,6-beta-","2.4.1.182","lipid-A-disaccharide synthase","map00540","Lipopolysaccharide biosynthesis","ava","ana","","naz","rcp","rsk","rpa","rru",""
"","","x","C04824","2,3-Bis(3-hydroxytetradecanoyl)-beta-D-glucosaminyl 1-phosphate;","C04932","2,3,2',3'-Tetrakis(3-hydroxytetradecanoyl)-D-glucosaminyl-1,6-beta-","2.4.1.182","lipid-A-disaccharide synthase","map00540","Lipopolysaccharide biosynthesis","ava","ana","","naz","rcp","rsk","rpa","rru",""
"","","x","C04501","N-Acetyl-alpha-D-glucosamine 1-phosphate","C06156","alpha-D-Glucosamine 1-phosphate;","2.3.1.157","glucosamine-1-phosphate N-acetyltransferase","map00520","Amino sugar and nucleotide sugar metabolism","ava","ana","","naz","rcp","rsk","rpa","rru","cau"
"","","x","C01302","1-(2-Carboxyphenylamino)-1-deoxy-D-ribulose 5-phosphate","C04302","N-(5-Phospho-D-ribosyl)anthranilate;","5.3.1.24","phosphoribosylanthranilate isomerase;","map00400","Phenylalanine, tyrosine and tryptophan biosynthesis","ava","ana","cre","naz","rcp","rsk","rpa","rru","cau"
"","","x","C01302","1-(2-Carboxyphenylamino)-1-deoxy-D-ribulose 5-phosphate","C03506","Indoleglycerol phosphate;","4.1.1.48","indole-3-glycerol-phosphate synthase;","map00400","Phenylalanine, tyrosine and tryptophan biosynthesis","ava","ana","cre","naz","rcp","rsk","rpa","rru","cau"
"","","x","C00463","Indole;","C03506","Indoleglycerol phosphate;","4.2.1.20","tryptophan synthase;","map00400","Phenylalanine, tyrosine and tryptophan biosynthesis","ava","ana","cre","naz","rcp","rsk","rpa","rru","cau"
"","","x","C00078","L-Tryptophan;","C00463","Indole;","4.2.1.20","tryptophan synthase;","map00400","Phenylalanine, tyrosine and tryptophan biosynthesis","ava","ana","cre","naz","rcp","rsk","rpa","rru","cau"
"","","x","C00078","L-Tryptophan;","C03506","Indoleglycerol phosphate;","4.2.1.20","tryptophan synthase;","map00400","Phenylalanine, tyrosine and tryptophan biosynthesis","ava","ana","cre","naz","rcp","rsk","rpa","rru","cau"
"","","x","C00065","L-Serine;","C00078","L-Tryptophan;","4.2.1.20","tryptophan synthase;","map00260","Glycine, serine and threonine metabolism","ava","ana","cre","naz","rcp","rsk","rpa","rru","cau"
"","","x","C00065","L-Serine;","C00979","O-Acetyl-L-serine;","2.3.1.30","serine O-acetyltransferase;","map00270; map00920","Cysteine and methionine metabolism; Sulfur metabolism","ava","ana","cre","naz","rcp","rsk","rpa","rru","cau"
"","","x","C00065","L-Serine;","C00143","5,10-Methylenetetrahydrofolate;","2.1.2.1","glycine hydroxymethyltransferase;","map00260; map00680","Glycine, serine and threonine metabolism; Methane metabolism","ava","ana","cre","naz","rcp","rsk","rpa","rru","cau"
"","","x","C00143","5,10-Methylenetetrahydrofolate;","C01242","S-Aminomethyldihydrolipoylprotein;","2.1.2.10","aminomethyltransferase;","map00260","Glycine, serine and threonine metabolism","ava","ana","cre","naz","rcp","rsk","rpa","rru","cau"
"","","x","C00097","L-Cysteine;","C00979","O-Acetyl-L-serine;","2.5.1.47","cysteine synthase;","map00270; map00920","Cysteine and methionine metabolism; Sulfur metabolism","ava","ana","cre","naz","rcp","rsk","rpa","rru","cau"
"","","x","C00097","L-Cysteine;","C00283","Hydrogen sulfide;","2.5.1.47","cysteine synthase;","map00270; map00920","Cysteine and methionine metabolism; Sulfur metabolism","ava","ana","cre","naz","rcp","rsk","rpa","rru","cau"
"","","x","C00097","L-Cysteine;","C00957","Mercaptopyruvate;","2.6.1.1","aspartate transaminase;","map00270","Cysteine and methionine metabolism","ava","ana","cre","naz","rcp","rsk","rpa","rru","cau"
"","","x","C00037","Glycine;","C00065","L-Serine;","2.1.2.1","glycine hydroxymethyltransferase;","map00260; map00460; map00680","Glycine, serine and threonine metabolism; Cyanoamino acid metabolism; Methane metabolism","ava","ana","cre","naz","rcp","rsk","rpa","rru","cau"
"","","x","C00037","Glycine;","C01419","Cys-Gly;","3.4.11.1","leucyl aminopeptidase;","map00480","Glutathione metabolism","ava","ana","cre","naz","rcp","rsk","rpa","rru","cau"
"","","x","C00037","Glycine;","C00051","Glutathione;","6.3.2.3","glutathione synthase;","map00480","Glutathione metabolism","ava","ana","cre","naz","rcp","rsk","rpa","rru",""
"","","x","C00097","L-Cysteine;","C01419","Cys-Gly;","3.4.11.1","leucyl aminopeptidase;","map00480","Glutathione metabolism","ava","ana","cre","naz","rcp","rsk","rpa","rru","cau"
"","","x","C00037","Glycine;","C01419","Cys-Gly;","3.4.11.2","membrane alanyl aminopeptidase;","map00480","Glutathione metabolism","ava","ana","","naz","rcp","rsk","","",""
"","","x","C00037","Glycine;","C00669","gamma-L-Glutamyl-L-cysteine;","6.3.2.3","glutathione synthase;","map00480","Glutathione metabolism","ava","ana","cre","naz","rcp","rsk","rpa","rru",""
"","","x","C00097","L-Cysteine;","C01419","Cys-Gly;","3.4.11.2","membrane alanyl aminopeptidase;","map00480","Glutathione metabolism","ava","ana","","naz","rcp","rsk","","",""
"","","x","C00051","Glutathione;","C05730","Glutathionylspermidine;","3.5.1.-","<Hydrolases; Acting on carbon-nitrogen bonds, other than peptide bonds; In linear amides>","map00480","Glutathione metabolism","ava","ana","","naz","rcp","rsk","rpa","rru","cau"
"","","x","C00315","Spermidine;","C05730","Glutathionylspermidine;","3.5.1.-","<Hydrolases; Acting on carbon-nitrogen bonds, other than peptide bonds; In linear amides>","map00480","Glutathione metabolism","ava","ana","","naz","rcp","rsk","rpa","rru","cau"
"","","x","C02090","Trypanothione;","C05730","Glutathionylspermidine;","3.5.1.-","<Hydrolases; Acting on carbon-nitrogen bonds, other than peptide bonds; In linear amides>","map00480","Glutathione metabolism","ava","ana","","naz","rcp","rsk","rpa","rru","cau"
"","","x","C02090","Trypanothione;","C03170","Trypanothione disulfide;","1.11.1.15","peroxiredoxin;","map00480","Glutathione metabolism","ava","ana","cre","naz","rcp","rsk","rpa","rru","cau"
"","","x","C00037","Glycine;","C01242","S-Aminomethyldihydrolipoylprotein;","1.4.4.2","glycine dehydrogenase (decarboxylating);","map00260","Glycine, serine and threonine metabolism","ava","ana","cre","naz","rcp","rsk","rpa","rru","cau"
"","","x","C04652","UDP-2,3-bis(3-hydroxytetradecanoyl)glucosamine;","C04824","2,3-Bis(3-hydroxytetradecanoyl)-beta-D-glucosaminyl 1-phosphate;","3.6.1.-","<Hydrolases; Acting on acid anhydrides; In phosphorus-containing anhydrides>","map00540","Lipopolysaccharide biosynthesis","ava","ana","cre","naz","rcp","rsk","rpa","rru","cau"
"","","x","C00075","UTP;","C00105","UMP;","3.6.1.19","nucleoside-triphosphate diphosphatase;","map00240","Pyrimidine metabolism","ava","ana","cre","naz","rcp","rsk","rpa","rru","cau"
"","","x","C00096","GDP-mannose;","C00636","D-Mannose 1-phosphate;","2.7.7.13","mannose-1-phosphate guanylyltransferase;","map00051; map00520","Fructose and mannose metabolism; Amino sugar and nucleotide sugar metabolism","ava","ana","","naz","","","rpa","rru","cau"
"","","x","C00096","GDP-mannose;","C01222","GDP-4-dehydro-6-deoxy-D-mannose;","4.2.1.47","GDP-mannose 4,6-dehydratase;","map00051; map00520","Fructose and mannose metabolism; Amino sugar and nucleotide sugar metabolism","ava","ana","","naz","","","rpa","rru","cau"
"","","x","C00325","GDP-L-fucose;","C01222","GDP-4-dehydro-6-deoxy-D-mannose;","1.1.1.271","GDP-L-fucose synthase;","map00051; map00520","Fructose and mannose metabolism; Amino sugar and nucleotide sugar metabolism","ava","ana","","naz","","","","rru","cau"
"","","x","C00117","D-Ribose 5-phosphate;","C00199","D-Ribulose 5-phosphate","5.3.1.6","ribose-5-phosphate isomerase;","map00030; map00710","Pentose phosphate pathway; Carbon fixation in photosynthetic organisms","ava","ana","cre","naz","rcp","rsk","rpa","rru","cau"
"","","x","C00130","IMP;","C00294","Inosine","3.1.3.5","5'-nucleotidase;","map00230","Purine metabolism","ava","ana","cre","naz","rcp","rsk","rpa","rru","cau"
"","","x","C00295","Orotate;","C01103","Orotidine 5'-phosphate;","2.4.2.10","orotate phosphoribosyltransferase;","map00240","Pyrimidine metabolism","ava","ana","cre","naz","rcp","rsk","rpa","rru","cau"
"","","x","C05763","trans-Hexadec-2-enoyl-[acp];","C05764","Hexadecanoyl-[acp];","2.3.1.-","<Transferases; Acyltransferases; Transferring groups other than amino-acyl groups>","map00061","Fatty acid biosynthesis","ava","ana","cre","naz","rcp","rsk","rpa","rru","cau"
"","","x","C00385","Xanthine","C01762","Xanthosine","2.4.2.-","<Transferases; Glycosyltransferases; Pentosyltransferases>","map00230","Purine metabolism","ava","ana","","naz","rcp","rsk","rpa","rru","cau"
"","","x","C03838","5'-Phosphoribosylglycinamide;","C04376","5'-Phosphoribosyl-N-formylglycinamide;","2.1.2.2","phosphoribosylglycinamide formyltransferase;","map00230","Purine metabolism","ava","ana","","naz","rcp","rsk","rpa","rru","cau"
"","","x","C05745","Butyryl-[acp];","C05746","3-Oxohexanoyl-[acp];","2.3.1.-","<Transferases; Acyltransferases; Transferring groups other than amino-acyl groups>","map00061","Fatty acid biosynthesis","ava","ana","cre","naz","rcp","rsk","rpa","rru","cau"
"","","x","C05761","Tetradecanoyl-[acp];","C05762","3-Oxohexadecanoyl-[acp];","2.3.1.179","beta-ketoacyl-acyl-carrier-protein synthase II;","map00061","Fatty acid biosynthesis","ava","ana","cre","naz","rcp","rsk","rpa","rru","cau"
"","","x","C00024","Acetyl-CoA;","C00033","Acetate;","6.2.1.1","acetate---CoA ligase;","map00010; map00620; map00720","Glycolysis / Gluconeogenesis; Pyruvate metabolism; Reductive carboxylate cycle (CO2 fixation)","ava","ana","cre","naz","rcp","rsk","rpa","rru","cau"
"","","x","C00008","ADP;","C00020","AMP;","2.7.4.3","adenylate kinase;","map00230","Purine metabolism","ava","ana","cre","naz","rcp","rsk","rpa","rru","cau"
"","","x","C04618","(3R)-3-Hydroxybutanoyl-[acyl-carrier protein];","C05744","Acetoacetyl-[acp];","1.1.1.100","3-oxoacyl-[acyl-carrier-protein] reductase;","map00061","Fatty acid biosynthesis","ava","ana","cre","naz","rcp","rsk","rpa","rru","cau"

"Subsystem 8","0.047619047619047616","","","","","","","","","","ava","ana","","naz","","","","",""
"","","i","C00029","UDP-glucose;","C00089","Sucrose;","2.4.1.13","sucrose synthase;","map00500","Starch and sucrose metabolism","ava","ana","","naz","","","","",""
"","","x","C00029","UDP-glucose;","C00167","UDP-glucuronate;","1.1.1.22","UDP-glucose 6-dehydrogenase;","map00040; map00053; map00500; map00520","Pentose and glucuronate interconversions; Ascorbate and aldarate metabolism; Starch and sucrose metabolism; Amino sugar and nucleotide sugar metabolism","ava","ana","cre","naz","rcp","rsk","rpa","rru","cau"
"","","x","C00029","UDP-glucose;","C00052","UDP-D-galactose;","5.1.3.2","UDP-glucose 4-epimerase;","map00052; map00520","Galactose metabolism; Amino sugar and nucleotide sugar metabolism","ava","ana","cre","naz","rcp","rsk","rpa","rru","cau"

"Subsystem 9","0.047619047619047616","","","","","","","","","","ava","ana","cre","","","","","",""
"","","i","C01672","Cadaverine;","C12455","5-Aminopentanal","1.4.3.21","primary-amine oxidase;","map00960","Tropane, piperidine and pyridine alkaloid biosynthesis","ava","ana","cre","","","","","",""

"Subsystem 10","0.047619047619047616","","","","","","","","","","ava","ana","cre","","","","","",""
"","","i","C00448","trans,trans-Farnesyl diphosphate;","C00751","Squalene;","2.5.1.21","squalene synthase;","map00100","Steroid biosynthesis","ava","ana","cre","","","","","",""
"","","x","C00129","Isopentenyl diphosphate;","C00448","trans,trans-Farnesyl diphosphate;","2.5.1.29","farnesyltranstransferase;","map00900","Terpenoid backbone biosynthesis","ava","ana","cre","","rcp","rsk","rpa","rru","cau"
"","","x","C00129","Isopentenyl diphosphate;","C00235","Dimethylallyl diphosphate;","5.3.3.2","isopentenyl-diphosphate Delta-isomerase;","map00900","Terpenoid backbone biosynthesis","ava","ana","cre","naz","rcp","rsk","","","cau"
"","","x","C00129","Isopentenyl diphosphate;","C00448","trans,trans-Farnesyl diphosphate;","2.5.1.1","dimethylallyltranstransferase;","map00900","Terpenoid backbone biosynthesis","ava","ana","cre","","rcp","rsk","rpa","","cau"
"","","x","C00129","Isopentenyl diphosphate;","C00448","trans,trans-Farnesyl diphosphate;","2.5.1.10","geranyltranstransferase;","map00900","Terpenoid backbone biosynthesis","ava","ana","cre","","rcp","rsk","rpa","rru","cau"
"","","x","C00341","Geranyl diphosphate","C00448","trans,trans-Farnesyl diphosphate;","2.5.1.1","dimethylallyltranstransferase;","map00900","Terpenoid backbone biosynthesis","ava","ana","cre","","rcp","rsk","rpa","","cau"
"","","x","C00235","Dimethylallyl diphosphate;","C00341","Geranyl diphosphate","2.5.1.10","geranyltranstransferase;","map00900","Terpenoid backbone biosynthesis","ava","ana","cre","","rcp","rsk","rpa","rru","cau"
"","","x","C00235","Dimethylallyl diphosphate;","C00341","Geranyl diphosphate","2.5.1.1","dimethylallyltranstransferase;","map00900","Terpenoid backbone biosynthesis","ava","ana","cre","","rcp","rsk","rpa","","cau"
"","","x","C00341","Geranyl diphosphate","C00448","trans,trans-Farnesyl diphosphate;","2.5.1.10","geranyltranstransferase;","map00900","Terpenoid backbone biosynthesis","ava","ana","cre","","rcp","rsk","rpa","rru","cau"
"","","x","C00235","Dimethylallyl diphosphate;","C00341","Geranyl diphosphate","2.5.1.29","farnesyltranstransferase;","map00900","Terpenoid backbone biosynthesis","ava","ana","cre","","rcp","rsk","rpa","rru","cau"
"","","x","C00129","Isopentenyl diphosphate;","C00341","Geranyl diphosphate","2.5.1.1","dimethylallyltranstransferase;","map00900","Terpenoid backbone biosynthesis","ava","ana","cre","","rcp","rsk","rpa","","cau"
"","","x","C00129","Isopentenyl diphosphate;","C00341","Geranyl diphosphate","2.5.1.29","farnesyltranstransferase;","map00900","Terpenoid backbone biosynthesis","ava","ana","cre","","rcp","rsk","rpa","rru","cau"
"","","x","C00448","trans,trans-Farnesyl diphosphate;","C03428","Presqualene diphosphate","2.5.1.21","squalene synthase;","map00100","Steroid biosynthesis","ava","ana","cre","","","","","",""
"","","x","C00129","Isopentenyl diphosphate;","C00353","Geranylgeranyl diphosphate;","2.5.1.29","farnesyltranstransferase;","map00900","Terpenoid backbone biosynthesis","ava","ana","cre","","rcp","rsk","rpa","rru","cau"
"","","x","C00353","Geranylgeranyl diphosphate;","C05413","Phytoene","2.5.1.32","phytoene synthase;","map00906","Carotenoid biosynthesis","ava","ana","cre","naz","rcp","rsk","rpa","rru","cau"
"","","x","C05413","Phytoene","C05414","Phytofluene","1.14.99.-","<Oxidoreductases; Acting on paired donors with incorporation of molecular oxygen; Miscellaneous>","map00906","Carotenoid biosynthesis","ava","ana","cre","naz","rcp","rsk","rpa","rru","cau"
"","","x","C00129","Isopentenyl diphosphate;","C11811","1-Hydroxy-2-methyl-2-butenyl 4-diphosphate;","1.17.1.2","4-hydroxy-3-methylbut-2-enyl diphosphate reductase;","map00900","Terpenoid backbone biosynthesis","ava","ana","cre","naz","rcp","rsk","rpa","rru",""
"","","x","C11453","2-C-Methyl-D-erythritol 2,4-cyclodiphosphate;","C11811","1-Hydroxy-2-methyl-2-butenyl 4-diphosphate;","1.17.7.1","(E)-4-hydroxy-3-methylbut-2-enyl-diphosphate synthase;","map00900","Terpenoid backbone biosynthesis","ava","ana","cre","naz","rcp","rsk","rpa","rru",""
"","","x","C00341","Geranyl diphosphate","C00448","trans,trans-Farnesyl diphosphate;","2.5.1.29","farnesyltranstransferase;","map00900","Terpenoid backbone biosynthesis","ava","ana","cre","","rcp","rsk","rpa","rru","cau"
"","","x","C11436","2-Phospho-4-(cytidine 5'-diphospho)-2-C-methyl-D-erythritol","C11453","2-C-Methyl-D-erythritol 2,4-cyclodiphosphate;","4.6.1.12","2-C-methyl-D-erythritol 2,4-cyclodiphosphate synthase;","map00900","Terpenoid backbone biosynthesis","ava","ana","cre","naz","rcp","rsk","rpa","rru",""
"","","x","C11435","4-(Cytidine 5'-diphospho)-2-C-methyl-D-erythritol","C11436","2-Phospho-4-(cytidine 5'-diphospho)-2-C-methyl-D-erythritol","2.7.1.148","4-(cytidine 5'-diphospho)-2-C-methyl-D-erythritol kinase;","map00900","Terpenoid backbone biosynthesis","ava","ana","cre","naz","rcp","rsk","rpa","rru",""
"","","x","C11434","2-C-Methyl-D-erythritol 4-phosphate","C11435","4-(Cytidine 5'-diphospho)-2-C-methyl-D-erythritol","2.7.7.60","2-C-methyl-D-erythritol 4-phosphate cytidylyltransferase;","map00900","Terpenoid backbone biosynthesis","ava","ana","cre","naz","rcp","rsk","rpa","rru",""
"","","x","C11434","2-C-Methyl-D-erythritol 4-phosphate","C11437","1-Deoxy-D-xylulose 5-phosphate","1.1.1.267","1-deoxy-D-xylulose-5-phosphate reductoisomerase;","map00900","Terpenoid backbone biosynthesis","ava","ana","cre","naz","rcp","rsk","rpa","rru",""
"","","x","C00022","Pyruvate;","C11437","1-Deoxy-D-xylulose 5-phosphate","2.2.1.7","1-deoxy-D-xylulose-5-phosphate synthase;","map00900","Terpenoid backbone biosynthesis","ava","ana","cre","naz","rcp","rsk","rpa","rru",""
"","","x","C00022","Pyruvate;","C00204","2-Dehydro-3-deoxy-D-gluconate;","4.2.1.-","<Lyases; Carbon-oxygen lyases; Hydro-lyases>","map00030; map00040","Pentose phosphate pathway; Pentose and glucuronate interconversions","ava","ana","cre","naz","rcp","rsk","rpa","rru","cau"
"","","x","C00022","Pyruvate;","C00024","Acetyl-CoA;","1.8.1.4","dihydrolipoyl dehydrogenase;","map00010; map00020; map00620","Glycolysis / Gluconeogenesis; Citrate cycle (TCA cycle); Pyruvate metabolism","ava","ana","cre","naz","rcp","rsk","rpa","rru","cau"
"","","x","C00024","Acetyl-CoA;","C03939","Acetyl-[acyl-carrier protein]","2.3.1.-","<Transferases; Acyltransferases; Transferring groups other than amino-acyl groups>","map00061","Fatty acid biosynthesis","ava","ana","cre","naz","rcp","rsk","rpa","rru","cau"
"","","x","C03939","Acetyl-[acyl-carrier protein]","C05744","Acetoacetyl-[acp];","2.3.1.-","<Transferases; Acyltransferases; Transferring groups other than amino-acyl groups>","map00061","Fatty acid biosynthesis","ava","ana","cre","naz","rcp","rsk","rpa","rru","cau"
"","","x","C00024","Acetyl-CoA;","C03939","Acetyl-[acyl-carrier protein]","2.3.1.180","beta-ketoacyl-acyl-carrier-protein synthase III;","map00061","Fatty acid biosynthesis","ava","ana","cre","naz","rcp","rsk","rpa","rru","cau"
"","","x","C00024","Acetyl-CoA;","C00083","Malonyl-CoA;","6.4.1.2","acetyl-CoA carboxylase;","map00061; map00253; map00620; map00640","Fatty acid biosynthesis; Tetracycline biosynthesis; Pyruvate metabolism; Propanoate metabolism","ava","ana","cre","naz","rcp","rsk","rpa","rru","cau"
"","","x","C01209","Malonyl-[acyl-carrier protein]","C05744","Acetoacetyl-[acp];","2.3.1.-","<Transferases; Acyltransferases; Transferring groups other than amino-acyl groups>","map00061","Fatty acid biosynthesis","ava","ana","cre","naz","rcp","rsk","rpa","rru","cau"
"","","x","C01209","Malonyl-[acyl-carrier protein]","C05750","3-Oxooctanoyl-[acp];","2.3.1.-","<Transferases; Acyltransferases; Transferring groups other than amino-acyl groups>","map00061","Fatty acid biosynthesis","ava","ana","cre","naz","rcp","rsk","rpa","rru","cau"
"","","x","C01209","Malonyl-[acyl-carrier protein]","C05762","3-Oxohexadecanoyl-[acp];","2.3.1.179","beta-ketoacyl-acyl-carrier-protein synthase II;","map00061","Fatty acid biosynthesis","ava","ana","cre","naz","rcp","rsk","rpa","rru","cau"
"","","x","C04633","(3R)-3-Hydroxypalmitoyl-[acyl-carrier protein];","C05762","3-Oxohexadecanoyl-[acp];","2.3.1.-","<Transferases; Acyltransferases; Transferring groups other than amino-acyl groups>","map00061","Fatty acid biosynthesis","ava","ana","cre","naz","rcp","rsk","rpa","rru","cau"
"","","x","C04633","(3R)-3-Hydroxypalmitoyl-[acyl-carrier protein];","C05763","trans-Hexadec-2-enoyl-[acp];","4.2.1.-","<Lyases; Carbon-oxygen lyases; Hydro-lyases>","map00061","Fatty acid biosynthesis","ava","ana","cre","naz","rcp","rsk","rpa","rru","cau"
"","","x","C01209","Malonyl-[acyl-carrier protein]","C05753","3-Oxodecanoyl-[acp];","2.3.1.-","<Transferases; Acyltransferases; Transferring groups other than amino-acyl groups>","map00061","Fatty acid biosynthesis","ava","ana","cre","naz","rcp","rsk","rpa","rru","cau"
"","","x","C05752","Octanoyl-[acp];","C05753","3-Oxodecanoyl-[acp];","2.3.1.179","beta-ketoacyl-acyl-carrier-protein synthase II;","map00061","Fatty acid biosynthesis","ava","ana","cre","naz","rcp","rsk","rpa","rru","cau"
"","","x","C01209","Malonyl-[acyl-carrier protein]","C05753","3-Oxodecanoyl-[acp];","2.3.1.179","beta-ketoacyl-acyl-carrier-protein synthase II;","map00061","Fatty acid biosynthesis","ava","ana","cre","naz","rcp","rsk","rpa","rru","cau"
"","","x","C04620","(3R)-3-Hydroxyoctanoyl-[acyl-carrier protein];","C05750","3-Oxooctanoyl-[acp];","2.3.1.-","<Transferases; Acyltransferases; Transferring groups other than amino-acyl groups>","map00061","Fatty acid biosynthesis","ava","ana","cre","naz","rcp","rsk","rpa","rru","cau"
"","","x","C04620","(3R)-3-Hydroxyoctanoyl-[acyl-carrier protein];","C05751","trans-Oct-2-enoyl-[acp];","2.3.1.-","<Transferases; Acyltransferases; Transferring groups other than amino-acyl groups>","map00061","Fatty acid biosynthesis","ava","ana","cre","naz","rcp","rsk","rpa","rru","cau"
"","","x","C01209","Malonyl-[acyl-carrier protein]","C05759","3-Oxotetradecanoyl-[acp];","2.3.1.179","beta-ketoacyl-acyl-carrier-protein synthase II;","map00061","Fatty acid biosynthesis","ava","ana","cre","naz","rcp","rsk","rpa","rru","cau"
"","","x","C04688","(3R)-3-Hydroxytetradecanoyl-[acyl-carrier protein];","C05759","3-Oxotetradecanoyl-[acp];","2.3.1.-","<Transferases; Acyltransferases; Transferring groups other than amino-acyl groups>","map00061","Fatty acid biosynthesis","ava","ana","cre","naz","rcp","rsk","rpa","rru","cau"
"","","x","C05223","Dodecanoyl-[acyl-carrier protein];","C05759","3-Oxotetradecanoyl-[acp];","2.3.1.179","beta-ketoacyl-acyl-carrier-protein synthase II;","map00061","Fatty acid biosynthesis","ava","ana","cre","naz","rcp","rsk","rpa","rru","cau"
"","","x","C05223","Dodecanoyl-[acyl-carrier protein];","C05758","trans-Dodec-2-enoyl-[acp];","2.3.1.-","<Transferases; Acyltransferases; Transferring groups other than amino-acyl groups>","map00061","Fatty acid biosynthesis","ava","ana","cre","naz","rcp","rsk","rpa","rru","cau"
"","","x","C05757","(R)-3-Hydroxydodecanoyl-[acp];","C05758","trans-Dodec-2-enoyl-[acp];","2.3.1.-","<Transferases; Acyltransferases; Transferring groups other than amino-acyl groups>","map00061","Fatty acid biosynthesis","ava","ana","cre","naz","rcp","rsk","rpa","rru","cau"
"","","x","C05757","(R)-3-Hydroxydodecanoyl-[acp];","C05758","trans-Dodec-2-enoyl-[acp];","4.2.1.-","<Lyases; Carbon-oxygen lyases; Hydro-lyases>","map00061","Fatty acid biosynthesis","ava","ana","cre","naz","rcp","rsk","rpa","rru","cau"
"","","x","C05749","Hexanoyl-[acp];","C05750","3-Oxooctanoyl-[acp];","2.3.1.179","beta-ketoacyl-acyl-carrier-protein synthase II;","map00061","Fatty acid biosynthesis","ava","ana","cre","naz","rcp","rsk","rpa","rru","cau"
"","","x","C05748","trans-Hex-2-enoyl-[acp];","C05749","Hexanoyl-[acp];","2.3.1.-","<Transferases; Acyltransferases; Transferring groups other than amino-acyl groups>","map00061","Fatty acid biosynthesis","ava","ana","cre","naz","rcp","rsk","rpa","rru","cau"
"","","x","C01209","Malonyl-[acyl-carrier protein]","C05759","3-Oxotetradecanoyl-[acp];","2.3.1.-","<Transferases; Acyltransferases; Transferring groups other than amino-acyl groups>","map00061","Fatty acid biosynthesis","ava","ana","cre","naz","rcp","rsk","rpa","rru","cau"
"","","x","C05748","trans-Hex-2-enoyl-[acp];","C05749","Hexanoyl-[acp];","1.3.1.9","enoyl-[acyl-carrier-protein] reductase (NADH);","map00061","Fatty acid biosynthesis","ava","ana","cre","naz","rcp","rsk","rpa","rru","cau"
"","","x","C01209","Malonyl-[acyl-carrier protein]","C05746","3-Oxohexanoyl-[acp];","2.3.1.-","<Transferases; Acyltransferases; Transferring groups other than amino-acyl groups>","map00061","Fatty acid biosynthesis","ava","ana","cre","naz","rcp","rsk","rpa","rru","cau"
"","","x","C05756","3-Oxododecanoyl-[acp];","C05757","(R)-3-Hydroxydodecanoyl-[acp];","2.3.1.-","<Transferases; Acyltransferases; Transferring groups other than amino-acyl groups>","map00061","Fatty acid biosynthesis","ava","ana","cre","naz","rcp","rsk","rpa","rru","cau"
"","","x","C05755","Decanoyl-[acp];","C05756","3-Oxododecanoyl-[acp];","2.3.1.179","beta-ketoacyl-acyl-carrier-protein synthase II;","map00061","Fatty acid biosynthesis","ava","ana","cre","naz","rcp","rsk","rpa","rru","cau"
"","","x","C05754","trans-Dec-2-enoyl-[acp];","C05755","Decanoyl-[acp];","2.3.1.-","<Transferases; Acyltransferases; Transferring groups other than amino-acyl groups>","map00061","Fatty acid biosynthesis","ava","ana","cre","naz","rcp","rsk","rpa","rru","cau"
"","","x","C03939","Acetyl-[acyl-carrier protein]","C05744","Acetoacetyl-[acp];","2.3.1.180","beta-ketoacyl-acyl-carrier-protein synthase III;","map00061","Fatty acid biosynthesis","ava","ana","cre","naz","rcp","rsk","rpa","rru","cau"
"","","x","C03939","Acetyl-[acyl-carrier protein]","C05744","Acetoacetyl-[acp];","2.3.1.179","beta-ketoacyl-acyl-carrier-protein synthase II;","map00061","Fatty acid biosynthesis","ava","ana","cre","naz","rcp","rsk","rpa","rru","cau"
"","","x","C05763","trans-Hexadec-2-enoyl-[acp];","C05764","Hexadecanoyl-[acp];","1.3.1.9","enoyl-[acyl-carrier-protein] reductase (NADH);","map00061","Fatty acid biosynthesis","ava","ana","cre","naz","rcp","rsk","rpa","rru","cau"
"","","x","C01209","Malonyl-[acyl-carrier protein]","C05756","3-Oxododecanoyl-[acp];","2.3.1.179","beta-ketoacyl-acyl-carrier-protein synthase II;","map00061","Fatty acid biosynthesis","ava","ana","cre","naz","rcp","rsk","rpa","rru","cau"
"","","x","C04633","(3R)-3-Hydroxypalmitoyl-[acyl-carrier protein];","C05763","trans-Hexadec-2-enoyl-[acp];","2.3.1.-","<Transferases; Acyltransferases; Transferring groups other than amino-acyl groups>","map00061","Fatty acid biosynthesis","ava","ana","cre","naz","rcp","rsk","rpa","rru","cau"
"","","x","C05749","Hexanoyl-[acp];","C05750","3-Oxooctanoyl-[acp];","2.3.1.-","<Transferases; Acyltransferases; Transferring groups other than amino-acyl groups>","map00061","Fatty acid biosynthesis","ava","ana","cre","naz","rcp","rsk","rpa","rru","cau"
"","","x","C00024","Acetyl-CoA;","C00083","Malonyl-CoA;","6.3.4.14","biotin carboxylase;","map00061","Fatty acid biosynthesis","ava","ana","cre","naz","rcp","rsk","rpa","rru","cau"
"","","x","C00083","Malonyl-CoA;","C01209","Malonyl-[acyl-carrier protein]","2.3.1.39","[acyl-carrier-protein] S-malonyltransferase;","map00061","Fatty acid biosynthesis","ava","ana","cre","naz","rcp","rsk","rpa","rru","cau"
"","","x","C01209","Malonyl-[acyl-carrier protein]","C05746","3-Oxohexanoyl-[acp];","2.3.1.179","beta-ketoacyl-acyl-carrier-protein synthase II;","map00061","Fatty acid biosynthesis","ava","ana","cre","naz","rcp","rsk","rpa","rru","cau"
"","","x","C05755","Decanoyl-[acp];","C05756","3-Oxododecanoyl-[acp];","2.3.1.-","<Transferases; Acyltransferases; Transferring groups other than amino-acyl groups>","map00061","Fatty acid biosynthesis","ava","ana","cre","naz","rcp","rsk","rpa","rru","cau"
"","","x","C05746","3-Oxohexanoyl-[acp];","C05747","(R)-3-Hydroxyhexanoyl-[acp];","2.3.1.-","<Transferases; Acyltransferases; Transferring groups other than amino-acyl groups>","map00061","Fatty acid biosynthesis","ava","ana","cre","naz","rcp","rsk","rpa","rru","cau"
"","","x","C05747","(R)-3-Hydroxyhexanoyl-[acp];","C05748","trans-Hex-2-enoyl-[acp];","2.3.1.-","<Transferases; Acyltransferases; Transferring groups other than amino-acyl groups>","map00061","Fatty acid biosynthesis","ava","ana","cre","naz","rcp","rsk","rpa","rru","cau"
"","","x","C00022","Pyruvate;","C00024","Acetyl-CoA;","2.3.1.12","dihydrolipoyllysine-residue acetyltransferase;","map00010; map00020; map00620","Glycolysis / Gluconeogenesis; Citrate cycle (TCA cycle); Pyruvate metabolism","ava","ana","cre","naz","rcp","rsk","rpa","rru","cau"
"","","x","C04688","(3R)-3-Hydroxytetradecanoyl-[acyl-carrier protein];","C05760","trans-Tetradec-2-enoyl-[acp];","2.3.1.-","<Transferases; Acyltransferases; Transferring groups other than amino-acyl groups>","map00061","Fatty acid biosynthesis","ava","ana","cre","naz","rcp","rsk","rpa","rru","cau"
"","","x","C05760","trans-Tetradec-2-enoyl-[acp];","C05761","Tetradecanoyl-[acp];","2.3.1.-","<Transferases; Acyltransferases; Transferring groups other than amino-acyl groups>","map00061","Fatty acid biosynthesis","ava","ana","cre","naz","rcp","rsk","rpa","rru","cau"
"","","x","C05751","trans-Oct-2-enoyl-[acp];","C05752","Octanoyl-[acp];","2.3.1.-","<Transferases; Acyltransferases; Transferring groups other than amino-acyl groups>","map00061","Fatty acid biosynthesis","ava","ana","cre","naz","rcp","rsk","rpa","rru","cau"
"","","x","C04620","(3R)-3-Hydroxyoctanoyl-[acyl-carrier protein];","C05751","trans-Oct-2-enoyl-[acp];","4.2.1.-","<Lyases; Carbon-oxygen lyases; Hydro-lyases>","map00061","Fatty acid biosynthesis","ava","ana","cre","naz","rcp","rsk","rpa","rru","cau"
"","","x","C00022","Pyruvate;","C05125","2-(alpha-Hydroxyethyl)thiamine diphosphate;","1.2.4.1","pyruvate dehydrogenase (acetyl-transferring);","map00010; map00020; map00290; map00620; map00650","Glycolysis / Gluconeogenesis; Citrate cycle (TCA cycle); Valine, leucine and isoleucine biosynthesis; Pyruvate metabolism; Butanoate metabolism","ava","ana","cre","naz","rcp","rsk","rpa","rru","cau"
"","","x","C05125","2-(alpha-Hydroxyethyl)thiamine diphosphate;","C06006","(S)-2-Aceto-2-hydroxybutanoate;","2.2.1.6","acetolactate synthase;","map00290","Valine, leucine and isoleucine biosynthesis","ava","ana","cre","naz","rcp","rsk","rpa","rru","cau"
"","","x","C06006","(S)-2-Aceto-2-hydroxybutanoate;","C06007","(R)-2,3-Dihydroxy-3-methylpentanoate;","1.1.1.86","ketol-acid reductoisomerase;","map00290","Valine, leucine and isoleucine biosynthesis","ava","ana","cre","naz","rcp","rsk","rpa","rru","cau"
"","","x","C00671","(S)-3-Methyl-2-oxopentanoic acid;","C06007","(R)-2,3-Dihydroxy-3-methylpentanoate;","4.2.1.9","dihydroxy-acid dehydratase;","map00290","Valine, leucine and isoleucine biosynthesis","ava","ana","cre","naz","rcp","rsk","rpa","rru","cau"
"","","x","C00109","2-Oxobutanoate;","C06006","(S)-2-Aceto-2-hydroxybutanoate;","2.2.1.6","acetolactate synthase;","map00290","Valine, leucine and isoleucine biosynthesis","ava","ana","cre","naz","rcp","rsk","rpa","rru","cau"
"","","x","C00109","2-Oxobutanoate;","C00188","L-Threonine;","4.3.1.19","threonine ammonia-lyase;","map00260; map00290","Glycine, serine and threonine metabolism; Valine, leucine and isoleucine biosynthesis","ava","ana","cre","naz","rcp","rsk","rpa","rru","cau"
"","","x","C00022","Pyruvate;","C05125","2-(alpha-Hydroxyethyl)thiamine diphosphate;","2.2.1.6","acetolactate synthase;","map00290; map00650","Valine, leucine and isoleucine biosynthesis; Butanoate metabolism","ava","ana","cre","naz","rcp","rsk","rpa","rru","cau"
"","","x","C04688","(3R)-3-Hydroxytetradecanoyl-[acyl-carrier protein];","C05760","trans-Tetradec-2-enoyl-[acp];","4.2.1.-","<Lyases; Carbon-oxygen lyases; Hydro-lyases>","map00061","Fatty acid biosynthesis","ava","ana","cre","naz","rcp","rsk","rpa","rru","cau"
"","","x","C01209","Malonyl-[acyl-carrier protein]","C05744","Acetoacetyl-[acp];","2.3.1.179","beta-ketoacyl-acyl-carrier-protein synthase II;","map00061","Fatty acid biosynthesis","ava","ana","cre","naz","rcp","rsk","rpa","rru","cau"
"","","x","C00353","Geranylgeranyl diphosphate;","C05427","Phytyl diphosphate","1.3.1.83","geranylgeranyl diphosphate reductase;","map00900","Terpenoid backbone biosynthesis","ava","ana","cre","naz","rcp","rsk","rpa","rru","cau"
"","","x","C05752","Octanoyl-[acp];","C16239","Lipoyl-[acp];","2.8.1.8","lipoyl synthase;","map00785","Lipoic acid metabolism","ava","ana","cre","naz","rcp","rsk","rpa","rru","cau"
"","","x","C00129","Isopentenyl diphosphate;","C00341","Geranyl diphosphate","2.5.1.10","geranyltranstransferase;","map00900","Terpenoid backbone biosynthesis","ava","ana","cre","","rcp","rsk","rpa","rru","cau"
"","","x","C00204","2-Dehydro-3-deoxy-D-gluconate;","C00577","D-Glyceraldehyde","4.2.1.-","<Lyases; Carbon-oxygen lyases; Hydro-lyases>","map00030","Pentose phosphate pathway","ava","ana","cre","naz","rcp","rsk","rpa","rru","cau"
"","","x","C00022","Pyruvate;","C00074","Phosphoenolpyruvate;","2.7.1.40","pyruvate kinase;","map00010; map00620; map00710","Glycolysis / Gluconeogenesis; Pyruvate metabolism; Carbon fixation in photosynthetic organisms","ava","ana","cre","naz","rcp","rsk","rpa","rru","cau"
"","","x","C01209","Malonyl-[acyl-carrier protein]","C05756","3-Oxododecanoyl-[acp];","2.3.1.-","<Transferases; Acyltransferases; Transferring groups other than amino-acyl groups>","map00061","Fatty acid biosynthesis","ava","ana","cre","naz","rcp","rsk","rpa","rru","cau"
"","","x","C01209","Malonyl-[acyl-carrier protein]","C05750","3-Oxooctanoyl-[acp];","2.3.1.179","beta-ketoacyl-acyl-carrier-protein synthase II;","map00061","Fatty acid biosynthesis","ava","ana","cre","naz","rcp","rsk","rpa","rru","cau"
"","","x","C00024","Acetyl-CoA;","C00158","Citrate;","2.3.3.1","citrate (Si)-synthase;","map00020; map00630","Citrate cycle (TCA cycle); Glyoxylate and dicarboxylate metabolism","ava","ana","cre","naz","rcp","rsk","rpa","rru","cau"
"","","x","C00158","Citrate;","C00417","cis-Aconitate;","4.2.1.3","aconitate hydratase;","map00020; map00630; map00720","Citrate cycle (TCA cycle); Glyoxylate and dicarboxylate metabolism; Reductive carboxylate cycle (CO2 fixation)","ava","ana","cre","naz","rcp","rsk","rpa","rru","cau"
"","","x","C05125","2-(alpha-Hydroxyethyl)thiamine diphosphate;","C06010","(S)-2-Acetolactate;","2.2.1.6","acetolactate synthase;","map00290","Valine, leucine and isoleucine biosynthesis","ava","ana","cre","naz","rcp","rsk","rpa","rru","cau"
"","","x","C04272","(R)-2,3-Dihydroxy-3-methylbutanoate;","C06010","(S)-2-Acetolactate;","1.1.1.86","ketol-acid reductoisomerase;","map00290","Valine, leucine and isoleucine biosynthesis","ava","ana","cre","naz","rcp","rsk","rpa","rru","cau"
"","","x","C00141","3-Methyl-2-oxobutanoic acid;","C04272","(R)-2,3-Dihydroxy-3-methylbutanoate;","4.2.1.9","dihydroxy-acid dehydratase;","map00290","Valine, leucine and isoleucine biosynthesis","ava","ana","cre","naz","rcp","rsk","rpa","rru","cau"
"","","x","C00141","3-Methyl-2-oxobutanoic acid;","C02504","(2S)-2-Isopropylmalate;","2.3.3.13","2-isopropylmalate synthase;","map00290","Valine, leucine and isoleucine biosynthesis","ava","ana","cre","naz","rcp","rsk","rpa","rru","cau"
"","","x","C02504","(2S)-2-Isopropylmalate;","C04411","(2R,3S)-3-Isopropylmalate;","4.2.1.33","3-isopropylmalate dehydratase;","map00290","Valine, leucine and isoleucine biosynthesis","ava","ana","cre","naz","rcp","rsk","rpa","rru","cau"
"","","x","C04236","(2S)-2-Isopropyl-3-oxosuccinate;","C04411","(2R,3S)-3-Isopropylmalate;","1.1.1.85","3-isopropylmalate dehydrogenase;","map00290","Valine, leucine and isoleucine biosynthesis","ava","ana","cre","naz","rcp","rsk","rpa","rru","cau"
"","","x","C00036","Oxaloacetate;","C00158","Citrate;","2.3.3.1","citrate (Si)-synthase;","map00020; map00630","Citrate cycle (TCA cycle); Glyoxylate and dicarboxylate metabolism","ava","ana","cre","naz","rcp","rsk","rpa","rru","cau"
"","","x","C00036","Oxaloacetate;","C00049","L-Aspartate;","2.6.1.1","aspartate transaminase;","map00250; map00710","Alanine, aspartate and glutamate metabolism; Carbon fixation in photosynthetic organisms","ava","ana","cre","naz","rcp","rsk","rpa","rru","cau"
"","","x","C00049","L-Aspartate;","C05840","Iminoaspartate;","1.4.3.16","L-aspartate oxidase;","map00760","Nicotinate and nicotinamide metabolism","ava","ana","cre","naz","rcp","rsk","rpa","rru","cau"
"","","x","C00049","L-Aspartate;","C03082","4-Phospho-L-aspartate;","2.7.2.4","aspartate kinase;","map00260; map00270; map00300","Glycine, serine and threonine metabolism; Cysteine and methionine metabolism; Lysine biosynthesis","ava","ana","cre","naz","rcp","rsk","rpa","rru","cau"
"","","x","C00441","L-Aspartate 4-semialdehyde;","C03082","4-Phospho-L-aspartate;","1.2.1.11","aspartate-semialdehyde dehydrogenase;","map00260; map00270; map00300","Glycine, serine and threonine metabolism; Cysteine and methionine metabolism; Lysine biosynthesis","ava","ana","cre","naz","rcp","rsk","rpa","rru","cau"
"","","x","C00441","L-Aspartate 4-semialdehyde;","C03340","L-2,3-Dihydrodipicolinate;","4.2.1.52","dihydrodipicolinate synthase;","map00300","Lysine biosynthesis","ava","ana","cre","naz","rcp","rsk","rpa","rru","cau"
"","","x","C00025","L-Glutamate;","C00049","L-Aspartate;","2.6.1.1","aspartate transaminase;","map00250; map00330","Alanine, aspartate and glutamate metabolism; Arginine and proline metabolism","ava","ana","cre","naz","rcp","rsk","rpa","rru","cau"
"","","x","C00025","L-Glutamate;","C00026","2-Oxoglutarate;","2.6.1.1","aspartate transaminase;","map00250","Alanine, aspartate and glutamate metabolism","ava","ana","cre","naz","rcp","rsk","rpa","rru","cau"
"","","x","C00026","2-Oxoglutarate;","C00311","Isocitrate;","1.1.1.42","isocitrate dehydrogenase (NADP+);","map00020; map00720","Citrate cycle (TCA cycle); Reductive carboxylate cycle (CO2 fixation)","ava","ana","cre","naz","rcp","rsk","rpa","rru",""
"","","x","C00025","L-Glutamate;","C00624","N-Acetyl-L-glutamate;","2.3.1.1","amino-acid N-acetyltransferase;","map00330","Arginine and proline metabolism","ava","ana","cre","naz","rcp","rsk","rpa","rru","cau"
"","","x","C00624","N-Acetyl-L-glutamate;","C04133","N-Acetyl-L-glutamate 5-phosphate;","2.7.2.8","acetylglutamate kinase;","map00330","Arginine and proline metabolism","ava","ana","cre","naz","rcp","rsk","rpa","rru","cau"
"","","x","C00036","Oxaloacetate;","C00149","(S)-Malate;","1.1.1.37","malate dehydrogenase;","map00020; map00620; map00630; map00710; map00720","Citrate cycle (TCA cycle); Pyruvate metabolism; Glyoxylate and dicarboxylate metabolism; Carbon fixation in photosynthetic organisms; Reductive carboxylate cycle (CO2 fixation)","ava","ana","cre","","rcp","rsk","rpa","rru","cau"
"","","x","C00122","Fumarate;","C00149","(S)-Malate;","4.2.1.2","fumarate hydratase;","map00020; map00720","Citrate cycle (TCA cycle); Reductive carboxylate cycle (CO2 fixation)","ava","ana","cre","","rcp","rsk","rpa","rru","cau"
"","","x","C00049","L-Aspartate;","C03406","N-(L-Arginino)succinate;","6.3.4.5","argininosuccinate synthase;","map00250; map00330","Alanine, aspartate and glutamate metabolism; Arginine and proline metabolism","ava","ana","cre","naz","rcp","rsk","rpa","rru","cau"
"","","x","C00188","L-Threonine;","C01102","O-Phospho-L-homoserine","4.2.3.1","threonine synthase;","map00260","Glycine, serine and threonine metabolism","ava","ana","cre","naz","rcp","rsk","rpa","rru","cau"
"","","x","C05754","trans-Dec-2-enoyl-[acp];","C05755","Decanoyl-[acp];","1.3.1.9","enoyl-[acyl-carrier-protein] reductase (NADH);","map00061","Fatty acid biosynthesis","ava","ana","cre","naz","rcp","rsk","rpa","rru","cau"
"","","x","C05760","trans-Tetradec-2-enoyl-[acp];","C05761","Tetradecanoyl-[acp];","1.3.1.9","enoyl-[acyl-carrier-protein] reductase (NADH);","map00061","Fatty acid biosynthesis","ava","ana","cre","naz","rcp","rsk","rpa","rru","cau"
"","","x","C00311","Isocitrate;","C05379","Oxalosuccinate;","1.1.1.42","isocitrate dehydrogenase (NADP+);","map00020","Citrate cycle (TCA cycle)","ava","ana","cre","naz","rcp","rsk","rpa","rru",""
"","","x","C00036","Oxaloacetate;","C00049","L-Aspartate;","1.4.3.16","L-aspartate oxidase;","map00250","Alanine, aspartate and glutamate metabolism","ava","ana","cre","naz","rcp","rsk","rpa","rru","cau"
"","","x","C01209","Malonyl-[acyl-carrier protein]","C05744","Acetoacetyl-[acp];","2.3.1.180","beta-ketoacyl-acyl-carrier-protein synthase III;","map00061","Fatty acid biosynthesis","ava","ana","cre","naz","rcp","rsk","rpa","rru","cau"
"","","x","C00327","L-Citrulline;","C03406","N-(L-Arginino)succinate;","6.3.4.5","argininosuccinate synthase;","map00330","Arginine and proline metabolism","ava","ana","cre","naz","rcp","rsk","rpa","rru","cau"
"","","x","C00169","Carbamoyl phosphate","C00327","L-Citrulline;","2.1.3.3","ornithine carbamoyltransferase;","map00330","Arginine and proline metabolism","ava","ana","cre","naz","","","","","cau"
"","","x","C00077","L-Ornithine;","C00327","L-Citrulline;","2.1.3.3","ornithine carbamoyltransferase;","map00330","Arginine and proline metabolism","ava","ana","cre","naz","","","","","cau"
"","","x","C00077","L-Ornithine;","C00437","N-Acetylornithine;","2.3.1.35","glutamate N-acetyltransferase;","map00330","Arginine and proline metabolism","ava","ana","cre","naz","rcp","rsk","rpa","rru","cau"
"","","x","C00437","N-Acetylornithine;","C01250","N-Acetyl-L-glutamate 5-semialdehyde;","2.6.1.11","acetylornithine transaminase;","map00330","Arginine and proline metabolism","ava","ana","cre","","rcp","rsk","rpa","rru","cau"
"","","x","C04619","(3R)-3-Hydroxydecanoyl-[acyl-carrier protein];","C05754","trans-Dec-2-enoyl-[acp];","4.2.1.-","<Lyases; Carbon-oxygen lyases; Hydro-lyases>","map00061","Fatty acid biosynthesis","ava","ana","cre","naz","rcp","rsk","rpa","rru","cau"
"","","x","C05751","trans-Oct-2-enoyl-[acp];","C05752","Octanoyl-[acp];","1.3.1.9","enoyl-[acyl-carrier-protein] reductase (NADH);","map00061","Fatty acid biosynthesis","ava","ana","cre","naz","rcp","rsk","rpa","rru","cau"
"","","x","C01209","Malonyl-[acyl-carrier protein]","C05762","3-Oxohexadecanoyl-[acp];","2.3.1.-","<Transferases; Acyltransferases; Transferring groups other than amino-acyl groups>","map00061","Fatty acid biosynthesis","ava","ana","cre","naz","rcp","rsk","rpa","rru","cau"
"","","x","C00169","Carbamoyl phosphate","C00438","N-Carbamoyl-L-aspartate","2.1.3.2","aspartate carbamoyltransferase;","map00240; map00250","Pyrimidine metabolism; Alanine, aspartate and glutamate metabolism","ava","ana","cre","naz","rcp","rsk","rpa","rru","cau"
"","","x","C05746","3-Oxohexanoyl-[acp];","C05747","(R)-3-Hydroxyhexanoyl-[acp];","1.1.1.100","3-oxoacyl-[acyl-carrier-protein] reductase;","map00061","Fatty acid biosynthesis","ava","ana","cre","naz","rcp","rsk","rpa","rru","cau"
"","","x","C00337","(S)-Dihydroorotate;","C00438","N-Carbamoyl-L-aspartate","3.5.2.3","dihydroorotase;","map00240","Pyrimidine metabolism","ava","ana","cre","naz","rcp","rsk","rpa","rru","cau"
"","","x","C04619","(3R)-3-Hydroxydecanoyl-[acyl-carrier protein];","C05753","3-Oxodecanoyl-[acp];","1.1.1.100","3-oxoacyl-[acyl-carrier-protein] reductase;","map00061","Fatty acid biosynthesis","ava","ana","cre","naz","rcp","rsk","rpa","rru","cau"
"","","x","C00022","Pyruvate;","C00024","Acetyl-CoA;","1.2.4.1","pyruvate dehydrogenase (acetyl-transferring);","map00010; map00020; map00290; map00620; map00650","Glycolysis / Gluconeogenesis; Citrate cycle (TCA cycle); Valine, leucine and isoleucine biosynthesis; Pyruvate metabolism; Butanoate metabolism","ava","ana","cre","naz","rcp","rsk","rpa","rru","cau"
"","","x","C00025","L-Glutamate;","C03287","L-Glutamyl 5-phosphate;","2.7.2.11","glutamate 5-kinase;","map00330","Arginine and proline metabolism","ava","ana","cre","naz","rcp","rsk","rpa","rru","cau"
"","","x","C01165","L-Glutamate 5-semialdehyde;","C03287","L-Glutamyl 5-phosphate;","1.2.1.41","glutamate-5-semialdehyde dehydrogenase;","map00330","Arginine and proline metabolism","ava","ana","cre","naz","rcp","rsk","rpa","rru","cau"
"","","x","C05223","Dodecanoyl-[acyl-carrier protein];","C05758","trans-Dodec-2-enoyl-[acp];","1.3.1.9","enoyl-[acyl-carrier-protein] reductase (NADH);","map00061","Fatty acid biosynthesis","ava","ana","cre","naz","rcp","rsk","rpa","rru","cau"
"","","x","C00025","L-Glutamate;","C03912","(S)-1-Pyrroline-5-carboxylate;","1.5.1.12","1-pyrroline-5-carboxylate dehydrogenase;","map00250; map00330","Alanine, aspartate and glutamate metabolism; Arginine and proline metabolism","ava","ana","cre","naz","rcp","rsk","rpa","rru","cau"
"","","x","C00074","Phosphoenolpyruvate;","C04691","2-Dehydro-3-deoxy-D-arabino-heptonate 7-phosphate;","2.5.1.54","3-deoxy-7-phosphoheptulonate synthase;","map00400","Phenylalanine, tyrosine and tryptophan biosynthesis","ava","ana","cre","naz","rcp","rsk","rpa","rru","cau"
"","","x","C00944","3-Dehydroquinate;","C04691","2-Dehydro-3-deoxy-D-arabino-heptonate 7-phosphate;","4.2.3.4","3-dehydroquinate synthase;","map00400","Phenylalanine, tyrosine and tryptophan biosynthesis","ava","ana","cre","naz","rcp","rsk","rpa","rru","cau"
"","","x","C00279","D-Erythrose 4-phosphate","C04691","2-Dehydro-3-deoxy-D-arabino-heptonate 7-phosphate;","2.5.1.54","3-deoxy-7-phosphoheptulonate synthase;","map00400","Phenylalanine, tyrosine and tryptophan biosynthesis","ava","ana","cre","naz","rcp","rsk","rpa","rru","cau"
"","","x","C00279","D-Erythrose 4-phosphate","C05382","Sedoheptulose 7-phosphate;","2.2.1.2","transaldolase;","map00030","Pentose phosphate pathway","ava","ana","cre","naz","rcp","rsk","rpa","rru","cau"
"","","x","C00231","D-Xylulose 5-phosphate","C05382","Sedoheptulose 7-phosphate;","2.2.1.1","transketolase;","map00030; map00710","Pentose phosphate pathway; Carbon fixation in photosynthetic organisms","ava","ana","cre","naz","rcp","rsk","rpa","rru","cau"
"","","x","C00199","D-Ribulose 5-phosphate","C00231","D-Xylulose 5-phosphate","5.1.3.1","ribulose-phosphate 3-epimerase;","map00030; map00040; map00710","Pentose phosphate pathway; Pentose and glucuronate interconversions; Carbon fixation in photosynthetic organisms","ava","ana","cre","naz","rcp","rsk","rpa","rru","cau"
"","","x","C00118","D-Glyceraldehyde 3-phosphate;","C00231","D-Xylulose 5-phosphate","2.2.1.1","transketolase;","map00030; map00710","Pentose phosphate pathway; Carbon fixation in photosynthetic organisms","ava","ana","cre","naz","rcp","rsk","rpa","rru","cau"
"","","x","C00118","D-Glyceraldehyde 3-phosphate;","C05345","beta-D-Fructose 6-phosphate","2.2.1.2","transaldolase;","map00030","Pentose phosphate pathway","ava","ana","cre","naz","rcp","rsk","rpa","rru","cau"
"","","x","C00668","alpha-D-Glucose 6-phosphate","C05345","beta-D-Fructose 6-phosphate","5.3.1.9","glucose-6-phosphate isomerase;","map00010; map00030; map00500; map00520","Glycolysis / Gluconeogenesis; Pentose phosphate pathway; Starch and sucrose metabolism; Amino sugar and nucleotide sugar metabolism","ava","ana","cre","naz","rcp","rsk","rpa","rru","cau"
"","","x","C00231","D-Xylulose 5-phosphate","C05345","beta-D-Fructose 6-phosphate","2.2.1.1","transketolase;","map00030","Pentose phosphate pathway","ava","ana","cre","naz","rcp","rsk","rpa","rru","cau"
"","","x","C00118","D-Glyceraldehyde 3-phosphate;","C00236","3-Phospho-D-glyceroyl phosphate;","1.2.1.12","glyceraldehyde-3-phosphate dehydrogenase (phosphorylating);","map00010","Glycolysis / Gluconeogenesis","ava","ana","cre","","rcp","rsk","rpa","rru","cau"
"","","x","C05345","beta-D-Fructose 6-phosphate","C05378","beta-D-Fructose 1,6-bisphosphate","2.7.1.11","6-phosphofructokinase;","map00010; map00030; map00051","Glycolysis / Gluconeogenesis; Pentose phosphate pathway; Fructose and mannose metabolism","ava","ana","cre","","rcp","rsk","rpa","rru","cau"
"","","x","C00118","D-Glyceraldehyde 3-phosphate;","C00279","D-Erythrose 4-phosphate","2.2.1.1","transketolase;","map00030; map00710","Pentose phosphate pathway; Carbon fixation in photosynthetic organisms","ava","ana","cre","naz","rcp","rsk","rpa","rru","cau"
"","","x","C00668","alpha-D-Glucose 6-phosphate","C01172","beta-D-Glucose 6-phosphate","5.3.1.9","glucose-6-phosphate isomerase;","map00010; map00030; map00500","Glycolysis / Gluconeogenesis; Pentose phosphate pathway; Starch and sucrose metabolism","ava","ana","cre","naz","rcp","rsk","rpa","rru","cau"
"","","x","C00118","D-Glyceraldehyde 3-phosphate;","C00279","D-Erythrose 4-phosphate","2.2.1.2","transaldolase;","map00030","Pentose phosphate pathway","ava","ana","cre","naz","rcp","rsk","rpa","rru","cau"
"","","x","C00197","3-Phospho-D-glycerate;","C00236","3-Phospho-D-glyceroyl phosphate;","2.7.2.3","phosphoglycerate kinase;","map00010; map00710","Glycolysis / Gluconeogenesis; Carbon fixation in photosynthetic organisms","ava","ana","cre","naz","rcp","rsk","rpa","rru","cau"
"","","x","C00197","3-Phospho-D-glycerate;","C00631","2-Phospho-D-glycerate;","5.4.2.1","phosphoglycerate mutase;","map00010","Glycolysis / Gluconeogenesis","ava","ana","cre","naz","rcp","rsk","rpa","rru","cau"
"","","x","C00197","3-Phospho-D-glycerate;","C03232","3-Phosphonooxypyruvate;","1.1.1.95","phosphoglycerate dehydrogenase;","map00260","Glycine, serine and threonine metabolism","ava","ana","cre","naz","rcp","rsk","rpa","rru","cau"
"","","x","C01005","O-Phospho-L-serine;","C03232","3-Phosphonooxypyruvate;","2.6.1.52","phosphoserine transaminase;","map00260","Glycine, serine and threonine metabolism","ava","ana","cre","","rcp","rsk","rpa","rru","cau"
"","","x","C01172","beta-D-Glucose 6-phosphate","C05345","beta-D-Fructose 6-phosphate","5.3.1.9","glucose-6-phosphate isomerase;","map00010; map00030; map00500","Glycolysis / Gluconeogenesis; Pentose phosphate pathway; Starch and sucrose metabolism","ava","ana","cre","naz","rcp","rsk","rpa","rru","cau"
"","","x","C00118","D-Glyceraldehyde 3-phosphate;","C05378","beta-D-Fructose 1,6-bisphosphate","4.1.2.13","fructose-bisphosphate aldolase;","map00010; map00030; map00051","Glycolysis / Gluconeogenesis; Pentose phosphate pathway; Fructose and mannose metabolism","ava","ana","cre","naz","rcp","rsk","rpa","rru",""
"","","x","C00117","D-Ribose 5-phosphate;","C00118","D-Glyceraldehyde 3-phosphate;","2.2.1.1","transketolase;","map00030; map00710","Pentose phosphate pathway; Carbon fixation in photosynthetic organisms","ava","ana","cre","naz","rcp","rsk","rpa","rru","cau"
"","","x","C00117","D-Ribose 5-phosphate;","C00119","5-Phospho-alpha-D-ribose 1-diphosphate;","2.7.6.1","ribose-phosphate diphosphokinase;","map00030; map00230","Pentose phosphate pathway; Purine metabolism","ava","ana","cre","naz","rcp","rsk","rpa","rru","cau"
"","","x","C00119","5-Phospho-alpha-D-ribose 1-diphosphate;","C03090","5-Phosphoribosylamine;","2.4.2.14","amidophosphoribosyltransferase;","map00230","Purine metabolism","ava","ana","cre","naz","rcp","rsk","rpa","rru","cau"
"","","x","C03090","5-Phosphoribosylamine;","C03838","5'-Phosphoribosylglycinamide;","6.3.4.13","phosphoribosylamine---glycine ligase;","map00230","Purine metabolism","ava","ana","cre","naz","rcp","rsk","rpa","rru","cau"
"","","x","C00275","D-Mannose 6-phosphate","C05345","beta-D-Fructose 6-phosphate","5.3.1.8","mannose-6-phosphate isomerase;","map00051; map00520","Fructose and mannose metabolism; Amino sugar and nucleotide sugar metabolism","ava","ana","cre","naz","","","","rru","cau"
"","","x","C00275","D-Mannose 6-phosphate","C00636","D-Mannose 1-phosphate;","5.4.2.8","phosphomannomutase;","map00051; map00520","Fructose and mannose metabolism; Amino sugar and nucleotide sugar metabolism","ava","ana","cre","naz","","rsk","rpa","rru","cau"
"","","x","C05345","beta-D-Fructose 6-phosphate","C05378","beta-D-Fructose 1,6-bisphosphate","3.1.3.11","fructose-bisphosphatase;","map00010; map00030; map00051","Glycolysis / Gluconeogenesis; Pentose phosphate pathway; Fructose and mannose metabolism","ava","ana","cre","naz","rcp","rsk","rpa","rru","cau"
"","","x","C03340","L-2,3-Dihydrodipicolinate;","C03972","2,3,4,5-Tetrahydrodipicolinate;","1.3.1.26","dihydrodipicolinate reductase;","map00300","Lysine biosynthesis","ava","ana","cre","naz","rcp","rsk","rpa","rru","cau"
"","","x","C04619","(3R)-3-Hydroxydecanoyl-[acyl-carrier protein];","C05754","trans-Dec-2-enoyl-[acp];","2.3.1.-","<Transferases; Acyltransferases; Transferring groups other than amino-acyl groups>","map00061","Fatty acid biosynthesis","ava","ana","cre","naz","rcp","rsk","rpa","rru","cau"
"","","x","C00119","5-Phospho-alpha-D-ribose 1-diphosphate;","C01103","Orotidine 5'-phosphate;","2.4.2.10","orotate phosphoribosyltransferase;","map00240","Pyrimidine metabolism","ava","ana","cre","naz","rcp","rsk","rpa","rru","cau"
"","","x","C00105","UMP;","C01103","Orotidine 5'-phosphate;","4.1.1.23","orotidine-5'-phosphate decarboxylase;","map00240","Pyrimidine metabolism","ava","ana","cre","naz","rcp","rsk","rpa","rru","cau"
"","","x","C00105","UMP;","C00106","Uracil","2.4.2.9","uracil phosphoribosyltransferase;","map00240","Pyrimidine metabolism","ava","ana","cre","naz","rcp","rsk","","rru","cau"
"","","x","C00015","UDP;","C00105","UMP;","2.7.4.14","cytidylate kinase;","map00240","Pyrimidine metabolism","ava","ana","cre","naz","rcp","rsk","rpa","rru","cau"
"","","x","C00015","UDP;","C00075","UTP;","2.7.4.6","nucleoside-diphosphate kinase;","map00240","Pyrimidine metabolism","ava","ana","cre","naz","rcp","rsk","rpa","rru","cau"
"","","x","C00063","CTP;","C00075","UTP;","6.3.4.2","CTP synthase;","map00240","Pyrimidine metabolism","ava","ana","cre","naz","rcp","rsk","rpa","rru","cau"
"","","x","C00063","CTP;","C00112","CDP;","2.7.4.6","nucleoside-diphosphate kinase;","map00240","Pyrimidine metabolism","ava","ana","cre","naz","rcp","rsk","rpa","rru","cau"
"","","x","C00055","CMP;","C00112","CDP;","2.7.4.14","cytidylate kinase;","map00240","Pyrimidine metabolism","ava","ana","cre","naz","rcp","rsk","rpa","rru","cau"
"","","x","C00046","RNA;","C00063","CTP;","2.7.7.6","DNA-directed RNA polymerase;","map00240","Pyrimidine metabolism","ava","ana","cre","naz","rcp","rsk","rpa","rru","cau"
"","","x","C00044","GTP;","C00046","RNA;","2.7.7.6","DNA-directed RNA polymerase;","map00230","Purine metabolism","ava","ana","cre","naz","rcp","rsk","rpa","rru","cau"
"","","x","C00044","GTP;","C01304","2,5-Diamino-6-(5'-phosphoribosylamino)-4-pyrimidineone","3.5.4.25","GTP cyclohydrolase II;","map00740","Riboflavin metabolism","ava","ana","cre","naz","rcp","rsk","rpa","rru","cau"
"","","x","C00044","GTP;","C05922","Formamidopyrimidine nucleoside triphosphate","3.5.4.16","GTP cyclohydrolase I;","map00790","Folate biosynthesis","ava","ana","cre","naz","","","rpa","rru","cau"
"","","x","C05922","Formamidopyrimidine nucleoside triphosphate","C05923","2,5-Diaminopyrimidine nucleoside triphosphate","3.5.4.16","GTP cyclohydrolase I;","map00790","Folate biosynthesis","ava","ana","cre","naz","","","rpa","rru","cau"
"","","x","C00002","ATP;","C00046","RNA;","2.7.7.6","DNA-directed RNA polymerase;","map00230","Purine metabolism","ava","ana","cre","naz","rcp","rsk","rpa","rru","cau"
"","","x","C00035","GDP;","C00044","GTP;","2.7.4.6","nucleoside-diphosphate kinase;","map00230","Purine metabolism","ava","ana","cre","naz","rcp","rsk","rpa","rru","cau"
"","","x","C00035","GDP;","C00361","dGDP;","1.17.4.1","ribonucleoside-diphosphate reductase;","map00230","Purine metabolism","ava","ana","cre","","rcp","rsk","rpa","rru","cau"
"","","x","C00286","dGTP;","C00361","dGDP;","2.7.1.40","pyruvate kinase;","map00230","Purine metabolism","ava","ana","cre","naz","rcp","rsk","rpa","rru","cau"
"","","x","C00039","DNA;","C00286","dGTP;","2.7.7.7","DNA-directed DNA polymerase;","map00230","Purine metabolism","ava","ana","cre","naz","rcp","rsk","rpa","rru","cau"
"","","x","C00039","DNA;","C00458","dCTP;","2.7.7.7","DNA-directed DNA polymerase;","map00240","Pyrimidine metabolism","ava","ana","cre","naz","rcp","rsk","rpa","rru","cau"
"","","x","C00458","dCTP;","C00705","dCDP;","2.7.4.6","nucleoside-diphosphate kinase;","map00240","Pyrimidine metabolism","ava","ana","cre","naz","rcp","rsk","rpa","rru","cau"
"","","x","C00239","dCMP;","C00705","dCDP;","2.7.4.14","cytidylate kinase;","map00240","Pyrimidine metabolism","ava","ana","cre","naz","rcp","rsk","rpa","rru","cau"
"","","x","C00039","DNA;","C00459","dTTP;","2.7.7.7","DNA-directed DNA polymerase;","map00240","Pyrimidine metabolism","ava","ana","cre","naz","rcp","rsk","rpa","rru","cau"
"","","x","C00363","dTDP;","C00459","dTTP;","2.7.4.6","nucleoside-diphosphate kinase;","map00240","Pyrimidine metabolism","ava","ana","cre","naz","rcp","rsk","rpa","rru","cau"
"","","x","C00363","dTDP;","C00364","dTMP;","2.7.4.9","dTMP kinase;","map00240","Pyrimidine metabolism","ava","ana","cre","naz","rcp","rsk","rpa","rru","cau"
"","","x","C00035","GDP;","C00144","GMP;","2.7.4.8","guanylate kinase;","map00230","Purine metabolism","ava","ana","cre","naz","rcp","rsk","rpa","rru","cau"
"","","x","C00144","GMP;","C00242","Guanine;","2.4.2.7","adenine phosphoribosyltransferase;","map00230","Purine metabolism","ava","ana","cre","naz","rcp","rsk","rpa","rru","cau"
"","","x","C00144","GMP;","C00387","Guanosine","3.1.3.5","5'-nucleotidase;","map00230","Purine metabolism","ava","ana","cre","naz","rcp","rsk","rpa","rru","cau"
"","","x","C00286","dGTP;","C00361","dGDP;","2.7.4.6","nucleoside-diphosphate kinase;","map00230","Purine metabolism","ava","ana","cre","naz","rcp","rsk","rpa","rru","cau"
"","","x","C05923","2,5-Diaminopyrimidine nucleoside triphosphate","C06148","2,5-Diamino-6-(5'-triphosphoryl-3',4'-trihydroxy-2'-oxopentyl)-","3.5.4.16","GTP cyclohydrolase I;","map00790","Folate biosynthesis","ava","ana","cre","naz","","","rpa","rru","cau"
"","","x","C04895","2-Amino-4-hydroxy-6-(erythro-1,2,3-trihydroxypropyl)dihydropteridine","C06148","2,5-Diamino-6-(5'-triphosphoryl-3',4'-trihydroxy-2'-oxopentyl)-","3.5.4.16","GTP cyclohydrolase I;","map00790","Folate biosynthesis","ava","ana","cre","naz","","","rpa","rru","cau"
"","","x","C00039","DNA;","C00131","dATP;","2.7.7.7","DNA-directed DNA polymerase;","map00230","Purine metabolism","ava","ana","cre","naz","rcp","rsk","rpa","rru","cau"
"","","x","C00131","dATP;","C00206","dADP;","2.7.1.40","pyruvate kinase;","map00230","Purine metabolism","ava","ana","cre","naz","rcp","rsk","rpa","rru","cau"
"","","x","C00206","dADP;","C00360","dAMP;","2.7.4.3","adenylate kinase;","map00230","Purine metabolism","ava","ana","cre","naz","rcp","rsk","rpa","rru","cau"
"","","x","C00008","ADP;","C00206","dADP;","1.17.4.1","ribonucleoside-diphosphate reductase;","map00230","Purine metabolism","ava","ana","cre","","rcp","rsk","rpa","rru","cau"
"","","x","C00360","dAMP;","C00559","Deoxyadenosine;","3.1.3.5","5'-nucleotidase;","map00230","Purine metabolism","ava","ana","cre","naz","rcp","rsk","rpa","rru","cau"
"","","x","C00263","L-Homoserine;","C00441","L-Aspartate 4-semialdehyde;","1.1.1.3","homoserine dehydrogenase;","map00260; map00270; map00300","Glycine, serine and threonine metabolism; Cysteine and methionine metabolism; Lysine biosynthesis","ava","ana","cre","naz","rcp","rsk","rpa","rru","cau"
"","","x","C04633","(3R)-3-Hydroxypalmitoyl-[acyl-carrier protein];","C05762","3-Oxohexadecanoyl-[acp];","1.1.1.100","3-oxoacyl-[acyl-carrier-protein] reductase;","map00061","Fatty acid biosynthesis","ava","ana","cre","naz","rcp","rsk","rpa","rru","cau"
"","","x","C00199","D-Ribulose 5-phosphate","C00345","6-Phospho-D-gluconate","1.1.1.44","phosphogluconate dehydrogenase (decarboxylating);","map00030","Pentose phosphate pathway","ava","ana","cre","naz","","","rpa","","cau"
"","","x","C00257","D-Gluconic acid;","C00345","6-Phospho-D-gluconate","2.7.1.12","gluconokinase;","map00030","Pentose phosphate pathway","ava","ana","cre","naz","","","rpa","",""
"","","x","C00345","6-Phospho-D-gluconate","C01236","D-Glucono-1,5-lactone 6-phosphate;","3.1.1.31","6-phosphogluconolactonase;","map00030","Pentose phosphate pathway","ava","ana","cre","naz","rcp","rsk","rpa","","cau"
"","","x","C00122","Fumarate;","C03406","N-(L-Arginino)succinate;","4.3.2.1","argininosuccinate lyase;","map00250; map00330","Alanine, aspartate and glutamate metabolism; Arginine and proline metabolism","ava","ana","cre","naz","rcp","rsk","rpa","rru","cau"
"","","x","C00361","dGDP;","C00362","dGMP;","2.7.4.8","guanylate kinase;","map00230","Purine metabolism","ava","ana","cre","naz","rcp","rsk","rpa","rru","cau"
"","","x","C00330","Deoxyguanosine;","C00362","dGMP;","3.1.3.5","5'-nucleotidase;","map00230","Purine metabolism","ava","ana","cre","naz","rcp","rsk","rpa","rru","cau"
"","","x","C00036","Oxaloacetate;","C00074","Phosphoenolpyruvate;","4.1.1.31","phosphoenolpyruvate carboxylase;","map00620; map00710; map00720","Pyruvate metabolism; Carbon fixation in photosynthetic organisms; Reductive carboxylate cycle (CO2 fixation)","ava","ana","cre","naz","","","rpa","","cau"
"","","x","C01172","beta-D-Glucose 6-phosphate","C01236","D-Glucono-1,5-lactone 6-phosphate;","1.1.1.49","glucose-6-phosphate dehydrogenase;","map00030","Pentose phosphate pathway","ava","ana","cre","naz","rcp","rsk","rpa","","cau"
"","","x","C00064","L-Glutamine;","C00169","Carbamoyl phosphate","6.3.5.5","carbamoyl-phosphate synthase (glutamine-hydrolysing);","map00240; map00250","Pyrimidine metabolism; Alanine, aspartate and glutamate metabolism","ava","ana","cre","naz","rcp","rsk","rpa","rru","cau"
"","","x","C00025","L-Glutamate;","C02987","L-Glutamyl-tRNA(Glu)","6.1.1.17","glutamate---tRNA ligase;","map00860; map00970","Porphyrin and chlorophyll metabolism; Aminoacyl-tRNA biosynthesis","ava","ana","cre","naz","rcp","rsk","rpa","rru","cau"
"","","x","C02987","L-Glutamyl-tRNA(Glu)","C03741","(S)-4-Amino-5-oxopentanoate;","1.2.1.70","glutamyl-tRNA reductase","map00860","Porphyrin and chlorophyll metabolism","ava","ana","cre","naz","","","","rru","cau"
"","","x","C05756","3-Oxododecanoyl-[acp];","C05757","(R)-3-Hydroxydodecanoyl-[acp];","1.1.1.100","3-oxoacyl-[acyl-carrier-protein] reductase;","map00061","Fatty acid biosynthesis","ava","ana","cre","naz","rcp","rsk","rpa","rru","cau"
"","","x","C04618","(3R)-3-Hydroxybutanoyl-[acyl-carrier protein];","C05744","Acetoacetyl-[acp];","2.3.1.-","<Transferases; Acyltransferases; Transferring groups other than amino-acyl groups>","map00061","Fatty acid biosynthesis","ava","ana","cre","naz","rcp","rsk","rpa","rru","cau"
"","","x","C04246","But-2-enoyl-[acyl-carrier protein]","C04618","(3R)-3-Hydroxybutanoyl-[acyl-carrier protein];","2.3.1.-","<Transferases; Acyltransferases; Transferring groups other than amino-acyl groups>","map00061","Fatty acid biosynthesis","ava","ana","cre","naz","rcp","rsk","rpa","rru","cau"
"","","x","C04246","But-2-enoyl-[acyl-carrier protein]","C05745","Butyryl-[acp];","1.3.1.9","enoyl-[acyl-carrier-protein] reductase (NADH);","map00061","Fatty acid biosynthesis","ava","ana","cre","naz","rcp","rsk","rpa","rru","cau"
"","","x","C04246","But-2-enoyl-[acyl-carrier protein]","C05745","Butyryl-[acp];","2.3.1.-","<Transferases; Acyltransferases; Transferring groups other than amino-acyl groups>","map00061","Fatty acid biosynthesis","ava","ana","cre","naz","rcp","rsk","rpa","rru","cau"
"","","x","C04246","But-2-enoyl-[acyl-carrier protein]","C04618","(3R)-3-Hydroxybutanoyl-[acyl-carrier protein];","4.2.1.-","<Lyases; Carbon-oxygen lyases; Hydro-lyases>","map00061","Fatty acid biosynthesis","ava","ana","cre","naz","rcp","rsk","rpa","rru","cau"
"","","x","C16237","Protein N6-(lipoyl)lysine","C16239","Lipoyl-[acp];","2.3.1.181","lipoyl(octanoyl) transferase;","map00785","Lipoic acid metabolism","ava","ana","cre","naz","rcp","rsk","rpa","rru","cau"
"","","x","C16236","Protein N6-(octanoyl)lysine","C16237","Protein N6-(lipoyl)lysine","2.8.1.8","lipoyl synthase;","map00785","Lipoic acid metabolism","ava","ana","cre","naz","rcp","rsk","rpa","rru","cau"
"","","x","C16237","Protein N6-(lipoyl)lysine","C16238","Lipoyl-AMP","2.7.7.63","lipoate---protein ligase;","map00785","Lipoic acid metabolism","ava","ana","cre","naz","","","","","cau"
"","","x","C00725","Lipoate;","C16238","Lipoyl-AMP","2.7.7.63","lipoate---protein ligase;","map00785","Lipoic acid metabolism","ava","ana","cre","naz","","","","","cau"
"","","x","C00131","dATP;","C00206","dADP;","2.7.4.6","nucleoside-diphosphate kinase;","map00230","Purine metabolism","ava","ana","cre","naz","rcp","rsk","rpa","rru","cau"
"","","x","C05745","Butyryl-[acp];","C05746","3-Oxohexanoyl-[acp];","2.3.1.179","beta-ketoacyl-acyl-carrier-protein synthase II;","map00061","Fatty acid biosynthesis","ava","ana","cre","naz","rcp","rsk","rpa","rru","cau"
"","","x","C01268","5-Amino-6-(5'-phosphoribosylamino)uracil;","C01304","2,5-Diamino-6-(5'-phosphoribosylamino)-4-pyrimidineone","3.5.4.26","diaminohydroxyphosphoribosylaminopyrimidine deaminase","map00740","Riboflavin metabolism","ava","ana","cre","naz","rcp","rsk","rpa","rru","cau"
"","","x","C01268","5-Amino-6-(5'-phosphoribosylamino)uracil;","C04454","5-Amino-6-(5'-phosphoribitylamino)uracil;","1.1.1.193","5-amino-6-(5-phosphoribosylamino)uracil reductase;","map00740","Riboflavin metabolism","ava","ana","cre","naz","rcp","rsk","rpa","rru","cau"
"","","x","C00944","3-Dehydroquinate;","C02637","3-Dehydroshikimate","4.2.1.10","3-dehydroquinate dehydratase;","map00400","Phenylalanine, tyrosine and tryptophan biosynthesis","ava","ana","cre","naz","rcp","rsk","rpa","rru","cau"
"","","x","C00493","Shikimate;","C02637","3-Dehydroshikimate","1.1.1.25","shikimate dehydrogenase;","map00400","Phenylalanine, tyrosine and tryptophan biosynthesis","ava","ana","cre","naz","rcp","rsk","rpa","rru","cau"
"","","x","C05752","Octanoyl-[acp];","C05753","3-Oxodecanoyl-[acp];","2.3.1.-","<Transferases; Acyltransferases; Transferring groups other than amino-acyl groups>","map00061","Fatty acid biosynthesis","ava","ana","cre","naz","rcp","rsk","rpa","rru","cau"
"","","x","C00430","5-Aminolevulinate;","C03741","(S)-4-Amino-5-oxopentanoate;","5.4.3.8","glutamate-1-semialdehyde 2,1-aminomutase;","map00860","Porphyrin and chlorophyll metabolism","ava","ana","cre","naz","rcp","rsk","rpa","","cau"
"","","x","C00430","5-Aminolevulinate;","C00931","Porphobilinogen","4.2.1.24","porphobilinogen synthase;","map00860","Porphyrin and chlorophyll metabolism","ava","ana","cre","naz","rcp","rsk","rpa","rru","cau"
"","","x","C00931","Porphobilinogen","C01024","Hydroxymethylbilane","2.5.1.61","hydroxymethylbilane synthase;","map00860","Porphyrin and chlorophyll metabolism","ava","ana","cre","naz","rcp","rsk","rpa","rru","cau"
"","","x","C01024","Hydroxymethylbilane","C01051","Uroporphyrinogen III","4.2.1.75","uroporphyrinogen-III synthase;","map00860","Porphyrin and chlorophyll metabolism","ava","ana","cre","","rcp","rsk","rpa","rru","cau"
"","","x","C01051","Uroporphyrinogen III","C03263","Coproporphyrinogen III","4.1.1.37","uroporphyrinogen decarboxylase;","map00860","Porphyrin and chlorophyll metabolism","ava","ana","cre","naz","rcp","rsk","rpa","rru","cau"
"","","x","C01079","Protoporphyrinogen IX","C03263","Coproporphyrinogen III","1.3.3.3","coproporphyrinogen oxidase;","map00860","Porphyrin and chlorophyll metabolism","ava","ana","cre","naz","","rsk","rpa","","cau"
"","","x","C00144","GMP;","C00655","Xanthosine 5'-phosphate;","6.3.5.2","GMP synthase (glutamine-hydrolysing);","map00230","Purine metabolism","ava","ana","cre","naz","rcp","rsk","rpa","rru","cau"
"","","x","C00130","IMP;","C00655","Xanthosine 5'-phosphate;","1.1.1.205","IMP dehydrogenase;","map00230","Purine metabolism","ava","ana","cre","naz","rcp","rsk","rpa","rru","cau"
"","","x","C00130","IMP;","C04734","1-(5'-Phosphoribosyl)-5-formamido-4-imidazolecarboxamide;","3.5.4.10","IMP cyclohydrolase;","map00230","Purine metabolism","ava","ana","cre","naz","rcp","rsk","rpa","rru","cau"
"","","x","C00130","IMP;","C04734","1-(5'-Phosphoribosyl)-5-formamido-4-imidazolecarboxamide;","2.1.2.3","phosphoribosylaminoimidazolecarboxamide formyltransferase;","map00230","Purine metabolism","ava","ana","cre","naz","rcp","rsk","rpa","rru","cau"
"","","x","C00130","IMP;","C03794","N6-(1,2-Dicarboxyethyl)-AMP;","6.3.4.4","adenylosuccinate synthase;","map00230","Purine metabolism","ava","ana","cre","naz","rcp","rsk","rpa","rru","cau"
"","","x","C04677","1-(5'-Phosphoribosyl)-5-amino-4-imidazolecarboxamide;","C04734","1-(5'-Phosphoribosyl)-5-formamido-4-imidazolecarboxamide;","2.1.2.3","phosphoribosylaminoimidazolecarboxamide formyltransferase;","map00230","Purine metabolism","ava","ana","cre","naz","rcp","rsk","rpa","rru","cau"
"","","x","C00655","Xanthosine 5'-phosphate;","C01762","Xanthosine","3.1.3.5","5'-nucleotidase;","map00230","Purine metabolism","ava","ana","cre","naz","rcp","rsk","rpa","rru","cau"
"","","x","C00046","RNA;","C00075","UTP;","2.7.7.6","DNA-directed RNA polymerase;","map00240","Pyrimidine metabolism","ava","ana","cre","naz","rcp","rsk","rpa","rru","cau"
"","","x","C05345","beta-D-Fructose 6-phosphate","C05382","Sedoheptulose 7-phosphate;","2.2.1.2","transaldolase;","map00030","Pentose phosphate pathway","ava","ana","cre","naz","rcp","rsk","rpa","rru","cau"
"","","x","C00279","D-Erythrose 4-phosphate","C05345","beta-D-Fructose 6-phosphate","2.2.1.1","transketolase;","map00030","Pentose phosphate pathway","ava","ana","cre","naz","rcp","rsk","rpa","rru","cau"
"","","x","C00026","2-Oxoglutarate;","C05379","Oxalosuccinate;","1.1.1.42","isocitrate dehydrogenase (NADP+);","map00020","Citrate cycle (TCA cycle)","ava","ana","cre","naz","rcp","rsk","rpa","rru",""
"","","x","C00074","Phosphoenolpyruvate;","C00631","2-Phospho-D-glycerate;","4.2.1.11","phosphopyruvate hydratase;","map00010","Glycolysis / Gluconeogenesis","ava","ana","cre","naz","rcp","rsk","rpa","rru","cau"
"","","x","C00002","ATP;","C00008","ADP;","2.7.4.6","nucleoside-diphosphate kinase;","map00230","Purine metabolism","ava","ana","cre","naz","rcp","rsk","rpa","rru","cau"
"","","x","C00002","ATP;","C00008","ADP;","2.7.1.40","pyruvate kinase;","map00230","Purine metabolism","ava","ana","cre","naz","rcp","rsk","rpa","rru","cau"
"","","x","C00263","L-Homoserine;","C01102","O-Phospho-L-homoserine","2.7.1.39","homoserine kinase;","map00260","Glycine, serine and threonine metabolism","ava","ana","cre","naz","","","rpa","rru","cau"
"","","x","C01250","N-Acetyl-L-glutamate 5-semialdehyde;","C04133","N-Acetyl-L-glutamate 5-phosphate;","1.2.1.38","N-acetyl-gamma-glutamyl-phosphate reductase;","map00330","Arginine and proline metabolism","ava","ana","cre","naz","rcp","rsk","rpa","rru","cau"
"","","x","C00025","L-Glutamate;","C00064","L-Glutamine;","6.3.1.2","glutamate---ammonia ligase;","map00250; map00330; map00910","Alanine, aspartate and glutamate metabolism; Arginine and proline metabolism; Nitrogen metabolism","ava","ana","cre","naz","rcp","rsk","rpa","rru","cau"
"","","x","C00311","Isocitrate;","C00417","cis-Aconitate;","4.2.1.3","aconitate hydratase;","map00020; map00630; map00720","Citrate cycle (TCA cycle); Glyoxylate and dicarboxylate metabolism; Reductive carboxylate cycle (CO2 fixation)","ava","ana","cre","naz","rcp","rsk","rpa","rru","cau"
"","","x","C00111","Glycerone phosphate;","C00118","D-Glyceraldehyde 3-phosphate;","5.3.1.1","triose-phosphate isomerase;","map00010; map00051; map00562; map00710","Glycolysis / Gluconeogenesis; Fructose and mannose metabolism; Inositol phosphate metabolism; Carbon fixation in photosynthetic organisms","ava","ana","cre","naz","rcp","rsk","rpa","rru","cau"
"","","x","C00111","Glycerone phosphate;","C01094","D-Fructose 1-phosphate","4.1.2.13","fructose-bisphosphate aldolase;","map00051","Fructose and mannose metabolism","ava","ana","cre","naz","rcp","rsk","rpa","rru",""
"","","x","C00117","D-Ribose 5-phosphate;","C05382","Sedoheptulose 7-phosphate;","2.2.1.1","transketolase;","map00030; map00710","Pentose phosphate pathway; Carbon fixation in photosynthetic organisms","ava","ana","cre","naz","rcp","rsk","rpa","rru","cau"
"","","x","C05761","Tetradecanoyl-[acp];","C05762","3-Oxohexadecanoyl-[acp];","2.3.1.-","<Transferases; Acyltransferases; Transferring groups other than amino-acyl groups>","map00061","Fatty acid biosynthesis","ava","ana","cre","naz","rcp","rsk","rpa","rru","cau"
"","","x","C00111","Glycerone phosphate;","C05378","beta-D-Fructose 1,6-bisphosphate","4.1.2.13","fructose-bisphosphate aldolase;","map00010; map00051","Glycolysis / Gluconeogenesis; Fructose and mannose metabolism","ava","ana","cre","naz","rcp","rsk","rpa","rru",""
"","","x","C04619","(3R)-3-Hydroxydecanoyl-[acyl-carrier protein];","C05753","3-Oxodecanoyl-[acp];","2.3.1.-","<Transferases; Acyltransferases; Transferring groups other than amino-acyl groups>","map00061","Fatty acid biosynthesis","ava","ana","cre","naz","rcp","rsk","rpa","rru","cau"
"","","x","C00112","CDP;","C00705","dCDP;","1.17.4.1","ribonucleoside-diphosphate reductase;","map00240","Pyrimidine metabolism","ava","ana","cre","","rcp","rsk","rpa","rru","cau"
"","","x","C00352","D-Glucosamine 6-phosphate;","C05345","beta-D-Fructose 6-phosphate","2.6.1.16","glutamine---fructose-6-phosphate transaminase (isomerizing);","map00520","Amino sugar and nucleotide sugar metabolism","ava","ana","cre","naz","rcp","rsk","rpa","rru","cau"
"","","x","C00148","L-Proline;","C03912","(S)-1-Pyrroline-5-carboxylate;","1.5.99.8","proline dehydrogenase;","map00330","Arginine and proline metabolism","ava","ana","cre","naz","rcp","rsk","rpa","rru",""
"","","x","C00062","L-Arginine;","C03406","N-(L-Arginino)succinate;","4.3.2.1","argininosuccinate lyase;","map00330","Arginine and proline metabolism","ava","ana","cre","naz","rcp","rsk","rpa","rru","cau"
"","","x","C05752","Octanoyl-[acp];","C16236","Protein N6-(octanoyl)lysine","2.3.1.181","lipoyl(octanoyl) transferase;","map00785","Lipoic acid metabolism","ava","ana","cre","naz","rcp","rsk","rpa","rru","cau"
"","","x","C04620","(3R)-3-Hydroxyoctanoyl-[acyl-carrier protein];","C05750","3-Oxooctanoyl-[acp];","1.1.1.100","3-oxoacyl-[acyl-carrier-protein] reductase;","map00061","Fatty acid biosynthesis","ava","ana","cre","naz","rcp","rsk","rpa","rru","cau"
"","","x","C05747","(R)-3-Hydroxyhexanoyl-[acp];","C05748","trans-Hex-2-enoyl-[acp];","4.2.1.-","<Lyases; Carbon-oxygen lyases; Hydro-lyases>","map00061","Fatty acid biosynthesis","ava","ana","cre","naz","rcp","rsk","rpa","rru","cau"
"","","x","C05223","Dodecanoyl-[acyl-carrier protein];","C05759","3-Oxotetradecanoyl-[acp];","2.3.1.-","<Transferases; Acyltransferases; Transferring groups other than amino-acyl groups>","map00061","Fatty acid biosynthesis","ava","ana","cre","naz","rcp","rsk","rpa","rru","cau"
"","","x","C00249","Hexadecanoic acid;","C05764","Hexadecanoyl-[acp];","2.3.1.-","<Transferases; Acyltransferases; Transferring groups other than amino-acyl groups>","map00061; map01040","Fatty acid biosynthesis; Biosynthesis of unsaturated fatty acids","ava","ana","cre","naz","rcp","rsk","rpa","rru","cau"
"","","x","C00118","D-Glyceraldehyde 3-phosphate;","C11437","1-Deoxy-D-xylulose 5-phosphate","2.2.1.7","1-deoxy-D-xylulose-5-phosphate synthase;","map00900","Terpenoid backbone biosynthesis","ava","ana","cre","naz","rcp","rsk","rpa","rru",""
"","","x","C00559","Deoxyadenosine;","C05512","Deoxyinosine","3.5.4.4","adenosine deaminase;","map00230","Purine metabolism","ava","ana","cre","naz","","rsk","","rru","cau"
"","","x","C00353","Geranylgeranyl diphosphate;","C00448","trans,trans-Farnesyl diphosphate;","2.5.1.29","farnesyltranstransferase;","map00900","Terpenoid backbone biosynthesis","ava","ana","cre","","rcp","rsk","rpa","rru","cau"
"","","x","C00075","UTP;","C00105","UMP;","3.6.1.19","nucleoside-triphosphate diphosphatase;","map00240","Pyrimidine metabolism","ava","ana","cre","naz","rcp","rsk","rpa","rru","cau"
"","","x","C00117","D-Ribose 5-phosphate;","C00199","D-Ribulose 5-phosphate","5.3.1.6","ribose-5-phosphate isomerase;","map00030; map00710","Pentose phosphate pathway; Carbon fixation in photosynthetic organisms","ava","ana","cre","naz","rcp","rsk","rpa","rru","cau"
"","","x","C00130","IMP;","C00294","Inosine","3.1.3.5","5'-nucleotidase;","map00230","Purine metabolism","ava","ana","cre","naz","rcp","rsk","rpa","rru","cau"
"","","x","C00212","Adenosine","C00294","Inosine","3.5.4.4","adenosine deaminase;","map00230","Purine metabolism","ava","ana","cre","naz","","rsk","","rru","cau"
"","","x","C00020","AMP;","C00212","Adenosine","3.1.3.5","5'-nucleotidase;","map00230","Purine metabolism","ava","ana","cre","naz","rcp","rsk","rpa","rru","cau"
"","","x","C00020","AMP;","C00147","Adenine;","2.4.2.7","adenine phosphoribosyltransferase;","map00230","Purine metabolism","ava","ana","cre","naz","rcp","rsk","rpa","rru","cau"
"","","x","C00295","Orotate;","C01103","Orotidine 5'-phosphate;","2.4.2.10","orotate phosphoribosyltransferase;","map00240","Pyrimidine metabolism","ava","ana","cre","naz","rcp","rsk","rpa","rru","cau"
"","","x","C05763","trans-Hexadec-2-enoyl-[acp];","C05764","Hexadecanoyl-[acp];","2.3.1.-","<Transferases; Acyltransferases; Transferring groups other than amino-acyl groups>","map00061","Fatty acid biosynthesis","ava","ana","cre","naz","rcp","rsk","rpa","rru","cau"
"","","x","C00751","Squalene;","C03428","Presqualene diphosphate","2.5.1.21","squalene synthase;","map00100","Steroid biosynthesis","ava","ana","cre","","","","","",""
"","","x","C05414","Phytofluene","C05430","zeta-Carotene","1.14.99.-","<Oxidoreductases; Acting on paired donors with incorporation of molecular oxygen; Miscellaneous>","map00906","Carotenoid biosynthesis","ava","ana","cre","naz","rcp","rsk","rpa","rru","cau"
"","","x","C05430","zeta-Carotene","C05431","Neurosporene","1.14.99.-","<Oxidoreductases; Acting on paired donors with incorporation of molecular oxygen; Miscellaneous>","map00906","Carotenoid biosynthesis","ava","ana","cre","naz","rcp","rsk","rpa","rru","cau"
"","","x","C05431","Neurosporene","C05432","Lycopene","1.14.99.-","<Oxidoreductases; Acting on paired donors with incorporation of molecular oxygen; Miscellaneous>","map00906","Carotenoid biosynthesis","ava","ana","cre","naz","rcp","rsk","rpa","rru","cau"
"","","x","C05745","Butyryl-[acp];","C05746","3-Oxohexanoyl-[acp];","2.3.1.-","<Transferases; Acyltransferases; Transferring groups other than amino-acyl groups>","map00061","Fatty acid biosynthesis","ava","ana","cre","naz","rcp","rsk","rpa","rru","cau"
"","","x","C05761","Tetradecanoyl-[acp];","C05762","3-Oxohexadecanoyl-[acp];","2.3.1.179","beta-ketoacyl-acyl-carrier-protein synthase II;","map00061","Fatty acid biosynthesis","ava","ana","cre","naz","rcp","rsk","rpa","rru","cau"
"","","x","C00024","Acetyl-CoA;","C00033","Acetate;","6.2.1.1","acetate---CoA ligase;","map00010; map00620; map00720","Glycolysis / Gluconeogenesis; Pyruvate metabolism; Reductive carboxylate cycle (CO2 fixation)","ava","ana","cre","naz","rcp","rsk","rpa","rru","cau"
"","","x","C00033","Acetate;","C00084","Acetaldehyde;","1.2.1.3","aldehyde dehydrogenase (NAD+);","map00010; map00620","Glycolysis / Gluconeogenesis; Pyruvate metabolism","ava","ana","cre","","","","rpa","rru","cau"
"","","x","C00084","Acetaldehyde;","C00222","3-Oxopropanoate;","4.1.1.-","<Lyases; Carbon-carbon lyases; Carboxy-lyases>","map00641","3-Chloroacrylic acid degradation","ava","ana","cre","naz","rcp","rsk","rpa","rru",""
"","","x","C00084","Acetaldehyde;","C00469","Ethanol;","1.1.1.1","alcohol dehydrogenase;","map00010","Glycolysis / Gluconeogenesis","ava","ana","cre","naz","rcp","rsk","rpa","rru","cau"
"","","x","C00008","ADP;","C00020","AMP;","2.7.4.3","adenylate kinase;","map00230","Purine metabolism","ava","ana","cre","naz","rcp","rsk","rpa","rru","cau"
"","","x","C04618","(3R)-3-Hydroxybutanoyl-[acyl-carrier protein];","C05744","Acetoacetyl-[acp];","1.1.1.100","3-oxoacyl-[acyl-carrier-protein] reductase;","map00061","Fatty acid biosynthesis","ava","ana","cre","naz","rcp","rsk","rpa","rru","cau"

"Subsystem 11","0.047619047619047616","","","","","","","","","","ava","ana","cre","","","","","",""
"","","i","C02723","N-Methylputrescine","C06178","1-Methylpyrrolinium","1.4.3.21","primary-amine oxidase;","map00960","Tropane, piperidine and pyridine alkaloid biosynthesis","ava","ana","cre","","","","","",""

"Subsystem 12","0.047619047619047616","","","","","","","","","","ava","ana","","naz","","","","",""
"","","i","C00118","D-Glyceraldehyde 3-phosphate;","C00236","3-Phospho-D-glyceroyl phosphate;","1.2.1.59","glyceraldehyde-3-phosphate dehydrogenase (NAD(P)+)","map00010; map00710","Glycolysis / Gluconeogenesis; Carbon fixation in photosynthetic organisms","ava","ana","","naz","","","","",""
"","","x","C00118","D-Glyceraldehyde 3-phosphate;","C00354","D-Fructose 1,6-bisphosphate","4.1.2.13","fructose-bisphosphate aldolase;","map00710","Carbon fixation in photosynthetic organisms","ava","ana","cre","naz","rcp","rsk","rpa","rru",""
"","","x","C00085","D-Fructose 6-phosphate;","C00354","D-Fructose 1,6-bisphosphate","3.1.3.11","fructose-bisphosphatase;","map00710","Carbon fixation in photosynthetic organisms","ava","ana","cre","naz","rcp","rsk","rpa","rru","cau"
"","","x","C00085","D-Fructose 6-phosphate;","C00279","D-Erythrose 4-phosphate","2.2.1.1","transketolase;","map00710","Carbon fixation in photosynthetic organisms","ava","ana","cre","naz","rcp","rsk","rpa","rru","cau"
"","","x","C00279","D-Erythrose 4-phosphate","C00447","Sedoheptulose 1,7-bisphosphate;","4.1.2.13","fructose-bisphosphate aldolase;","map00710","Carbon fixation in photosynthetic organisms","ava","ana","cre","naz","rcp","rsk","rpa","rru",""
"","","x","C00447","Sedoheptulose 1,7-bisphosphate;","C05382","Sedoheptulose 7-phosphate;","3.1.3.37","sedoheptulose-bisphosphatase;","map00710","Carbon fixation in photosynthetic organisms","ava","ana","cre","naz","","","","",""
"","","x","C00117","D-Ribose 5-phosphate;","C05382","Sedoheptulose 7-phosphate;","2.2.1.1","transketolase;","map00030; map00710","Pentose phosphate pathway; Carbon fixation in photosynthetic organisms","ava","ana","cre","naz","rcp","rsk","rpa","rru","cau"
"","","x","C00117","D-Ribose 5-phosphate;","C00199","D-Ribulose 5-phosphate","5.3.1.6","ribose-5-phosphate isomerase;","map00030; map00710","Pentose phosphate pathway; Carbon fixation in photosynthetic organisms","ava","ana","cre","naz","rcp","rsk","rpa","rru","cau"
"","","x","C00199","D-Ribulose 5-phosphate","C01182","D-Ribulose 1,5-bisphosphate","2.7.1.19","phosphoribulokinase;","map00710","Carbon fixation in photosynthetic organisms","ava","ana","cre","naz","rcp","rsk","rpa","rru","cau"
"","","x","C00199","D-Ribulose 5-phosphate","C00231","D-Xylulose 5-phosphate","5.1.3.1","ribulose-phosphate 3-epimerase;","map00030; map00040; map00710","Pentose phosphate pathway; Pentose and glucuronate interconversions; Carbon fixation in photosynthetic organisms","ava","ana","cre","naz","rcp","rsk","rpa","rru","cau"
"","","x","C00197","3-Phospho-D-glycerate;","C01182","D-Ribulose 1,5-bisphosphate","4.1.1.39","ribulose-bisphosphate carboxylase;","map00630; map00710","Glyoxylate and dicarboxylate metabolism; Carbon fixation in photosynthetic organisms","ava","ana","cre","naz","rcp","rsk","rpa","rru",""
"","","x","C00011","CO2;","C00197","3-Phospho-D-glycerate;","4.1.1.39","ribulose-bisphosphate carboxylase;","map00630; map00710","Glyoxylate and dicarboxylate metabolism; Carbon fixation in photosynthetic organisms","ava","ana","cre","naz","rcp","rsk","rpa","rru",""
"","","x","C00011","CO2;","C00036","Oxaloacetate;","4.1.1.31","phosphoenolpyruvate carboxylase;","map00710; map00720","Carbon fixation in photosynthetic organisms; Reductive carboxylate cycle (CO2 fixation)","ava","ana","cre","naz","","","rpa","","cau"
"","","x","C00036","Oxaloacetate;","C00074","Phosphoenolpyruvate;","4.1.1.31","phosphoenolpyruvate carboxylase;","map00620; map00710; map00720","Pyruvate metabolism; Carbon fixation in photosynthetic organisms; Reductive carboxylate cycle (CO2 fixation)","ava","ana","cre","naz","","","rpa","","cau"
"","","x","C00036","Oxaloacetate;","C00049","L-Aspartate;","2.6.1.1","aspartate transaminase;","map00250; map00710","Alanine, aspartate and glutamate metabolism; Carbon fixation in photosynthetic organisms","ava","ana","cre","naz","rcp","rsk","rpa","rru","cau"
"","","x","C00197","3-Phospho-D-glycerate;","C01182","D-Ribulose 1,5-bisphosphate","4.1.1.39","ribulose-bisphosphate carboxylase;","map00630; map00710","Glyoxylate and dicarboxylate metabolism; Carbon fixation in photosynthetic organisms","ava","ana","cre","naz","rcp","rsk","rpa","rru",""
"","","x","C00988","2-Phosphoglycolate;","C01182","D-Ribulose 1,5-bisphosphate","4.1.1.39","ribulose-bisphosphate carboxylase;","map00630","Glyoxylate and dicarboxylate metabolism","ava","ana","cre","naz","rcp","rsk","rpa","rru",""
"","","x","C00160","Glycolate;","C00988","2-Phosphoglycolate;","3.1.3.18","phosphoglycolate phosphatase;","map00630","Glyoxylate and dicarboxylate metabolism","ava","ana","","naz","rcp","rsk","rpa","rru","cau"
"","","x","C00197","3-Phospho-D-glycerate;","C00236","3-Phospho-D-glyceroyl phosphate;","2.7.2.3","phosphoglycerate kinase;","map00010; map00710","Glycolysis / Gluconeogenesis; Carbon fixation in photosynthetic organisms","ava","ana","cre","naz","rcp","rsk","rpa","rru","cau"

"Subsystem 13","0.047619047619047616","","","","","","","","","","ava","ana","","naz","","","","",""
"","","i","C00641","1,2-Diacyl-sn-glycerol;","C04046","3-D-Glucosyl-1,2-diacylglycerol;","2.4.1.157","1,2-diacylglycerol 3-glucosyltransferase;","map00561","Glycerolipid metabolism","ava","ana","","naz","","","","",""
"","","x","C04046","3-D-Glucosyl-1,2-diacylglycerol;","C06040","Diglucosyl-diacylglycerol;","2.4.1.-","<Transferases; Glycosyltransferases; Hexosyltransferases>","map00561","Glycerolipid metabolism","ava","ana","cre","naz","rcp","rsk","rpa","rru",""
"","","x","C00416","Phosphatidate;","C00641","1,2-Diacyl-sn-glycerol;","2.7.1.107","diacylglycerol kinase;","map00561; map00564","Glycerolipid metabolism; Glycerophospholipid metabolism","ava","ana","","naz","rcp","rsk","rpa","","cau"
"","","x","C00269","CDP-diacylglycerol;","C00416","Phosphatidate;","2.7.7.41","phosphatidate cytidylyltransferase;","map00564","Glycerophospholipid metabolism","ava","ana","cre","naz","rcp","rsk","rpa","rru","cau"
"","","x","C00416","Phosphatidate;","C00681","1-Acyl-sn-glycerol 3-phosphate;","2.3.1.51","1-acylglycerol-3-phosphate O-acyltransferase;","map00561; map00564","Glycerolipid metabolism; Glycerophospholipid metabolism","ava","ana","","naz","rcp","rsk","rpa","rru","cau"
"","","x","C00093","sn-Glycerol 3-phosphate;","C00681","1-Acyl-sn-glycerol 3-phosphate;","2.3.1.15","glycerol-3-phosphate O-acyltransferase;","map00561; map00564","Glycerolipid metabolism; Glycerophospholipid metabolism","ava","ana","cre","naz","rcp","rsk","rpa","rru",""
"","","x","C00269","CDP-diacylglycerol;","C03892","Phosphatidylglycerophosphate;","2.7.8.5","CDP-diacylglycerol---glycerol-3-phosphate 3-phosphatidyltransferase;","map00564","Glycerophospholipid metabolism","ava","ana","cre","naz","rcp","rsk","rpa","rru","cau"
"","","x","C00641","1,2-Diacyl-sn-glycerol;","C13508","Sulfoquinovosyldiacylglycerol;","2.4.1.-","<Transferases; Glycosyltransferases; Hexosyltransferases>","map00561","Glycerolipid metabolism","ava","ana","cre","naz","rcp","rsk","rpa","rru",""

"Subsystem 14","0.047619047619047616","","","","","","","","","","ava","ana","cre","","","","","",""
"","","i","C02139","Chlorophyllide;","C02880","Protochlorophyllide","1.3.1.33","protochlorophyllide reductase;","map00860","Porphyrin and chlorophyll metabolism","ava","ana","cre","","","","","",""
"","","x","C02880","Protochlorophyllide","C11831","Divinylprotochlorophyllide;","1.-.-.-","<Oxidoreductases>","map00860","Porphyrin and chlorophyll metabolism","ava","ana","cre","naz","rcp","rsk","rpa","rru","cau"
"","","x","C04536","Magnesium protoporphyrin monomethyl ester;","C11831","Divinylprotochlorophyllide;","1.14.13.81","magnesium-protoporphyrin IX monomethyl ester (oxidative) cyclase;","map00860","Porphyrin and chlorophyll metabolism","ava","ana","cre","","","rsk","rpa","","cau"
"","","x","C02139","Chlorophyllide;","C02880","Protochlorophyllide","1.18.-.-","<Oxidoreductases; Acting on iron-sulfur proteins as donors>","map00860","Porphyrin and chlorophyll metabolism","ava","ana","cre","naz","rcp","rsk","rpa","rru","cau"
"","","x","C03516","Magnesium protoporphyrin;","C04536","Magnesium protoporphyrin monomethyl ester;","2.1.1.11","magnesium protoporphyrin IX methyltransferase","map00860","Porphyrin and chlorophyll metabolism","ava","ana","cre","naz","rcp","rsk","rpa","rru","cau"
"","","x","C02191","Protoporphyrin;","C03516","Magnesium protoporphyrin;","6.6.1.1","magnesium chelatase;","map00860","Porphyrin and chlorophyll metabolism","ava","ana","cre","naz","rcp","rsk","rpa","rru","cau"
"","","x","C00032","Heme;","C02191","Protoporphyrin;","4.99.1.1","ferrochelatase;","map00860","Porphyrin and chlorophyll metabolism","ava","ana","cre","naz","rcp","rsk","rpa","rru",""
"","","x","C02139","Chlorophyllide;","C05306","Chlorophyll a","2.5.1.62","chlorophyll synthase","map00860","Porphyrin and chlorophyll metabolism","ava","ana","cre","naz","rcp","rsk","rpa","rru","cau"

"Subsystem 15","0.047619047619047616","","","","","","","","","","ava","ana","cre","","","","","",""
"","","i","C03758","Dopamine;","C04043","3,4-Dihydroxyphenylacetaldehyde;","1.4.3.21","primary-amine oxidase;","map00350; map00950","Tyrosine metabolism; Isoquinoline alkaloid biosynthesis","ava","ana","cre","","","","","",""

"Subsystem 16","0.047619047619047616","","","","","","","","","","ava","ana","","naz","","","","",""
"","","i","C00116","Glycerol;","C00184","Glycerone;","1.1.1.6","glycerol dehydrogenase;","map00561","Glycerolipid metabolism","ava","ana","","naz","","","","",""

"Subsystem 17","0.11904761904761904","","","","","","","","","","ava","ana","cre","naz","","","rpa","rru",""
"","","i","C16317","(+)-7-Isojasmonic acid","C16339","(+)-7-Isojasmonic acid CoA","3.1.2.-","<Hydrolases; Acting on ester bonds; Thiolester hydrolases>","map00592","alpha-Linolenic acid metabolism","ava","ana","cre","naz","","","rpa","rru",""

"Subsystem 18","0.16666666666666666","","","","","","","","","","ava","ana","","","","","","",""
"","","i","C00269","CDP-diacylglycerol;","C05980","Cardiolipin;","2.7.8.-","<Transferases; Transferring phosphorus-containing groups; Transferases for other substituted phosphate groups>","map00564","Glycerophospholipid metabolism","ava","ana","","","","","","","cau"
"","","s","C04046","3-D-Glucosyl-1,2-diacylglycerol;","C06040","Diglucosyl-diacylglycerol;","2.4.1.-","<Transferases; Glycosyltransferases; Hexosyltransferases>","map00561","Glycerolipid metabolism","ava","ana","cre","naz","rcp","rsk","rpa","rru",""
"","","x","C00269","CDP-diacylglycerol;","C00416","Phosphatidate;","2.7.7.41","phosphatidate cytidylyltransferase;","map00564","Glycerophospholipid metabolism","ava","ana","cre","naz","rcp","rsk","rpa","rru","cau"
"","","x","C00416","Phosphatidate;","C00641","1,2-Diacyl-sn-glycerol;","2.7.1.107","diacylglycerol kinase;","map00561; map00564","Glycerolipid metabolism; Glycerophospholipid metabolism","ava","ana","","naz","rcp","rsk","rpa","","cau"
"","","x","C00269","CDP-diacylglycerol;","C03892","Phosphatidylglycerophosphate;","2.7.8.5","CDP-diacylglycerol---glycerol-3-phosphate 3-phosphatidyltransferase;","map00564","Glycerophospholipid metabolism","ava","ana","cre","naz","rcp","rsk","rpa","rru","cau"
"","","x","C00641","1,2-Diacyl-sn-glycerol;","C13508","Sulfoquinovosyldiacylglycerol;","2.4.1.-","<Transferases; Glycosyltransferases; Hexosyltransferases>","map00561","Glycerolipid metabolism","ava","ana","cre","naz","rcp","rsk","rpa","rru",""
"","","x","C00641","1,2-Diacyl-sn-glycerol;","C01885","1-Acylglycerol;","3.1.1.3","triacylglycerol lipase;","map00561","Glycerolipid metabolism","ava","ana","","","","","","",""
"","","x","C00344","Phosphatidylglycerol;","C05980","Cardiolipin;","2.7.8.-","<Transferases; Transferring phosphorus-containing groups; Transferases for other substituted phosphate groups>","map00564","Glycerophospholipid metabolism","ava","ana","","","","","","","cau"
"","","x","C00416","Phosphatidate;","C00681","1-Acyl-sn-glycerol 3-phosphate;","2.3.1.51","1-acylglycerol-3-phosphate O-acyltransferase;","map00561; map00564","Glycerolipid metabolism; Glycerophospholipid metabolism","ava","ana","","naz","rcp","rsk","rpa","rru","cau"
"","","x","C00093","sn-Glycerol 3-phosphate;","C00681","1-Acyl-sn-glycerol 3-phosphate;","2.3.1.15","glycerol-3-phosphate O-acyltransferase;","map00561; map00564","Glycerolipid metabolism; Glycerophospholipid metabolism","ava","ana","cre","naz","rcp","rsk","rpa","rru",""
"","","x","C00093","sn-Glycerol 3-phosphate;","C00116","Glycerol;","2.7.1.30","glycerol kinase;","map00561","Glycerolipid metabolism","ava","ana","cre","","rcp","rsk","rpa","rru","cau"
"","","x","C00116","Glycerol;","C00184","Glycerone;","1.1.1.6","glycerol dehydrogenase;","map00561","Glycerolipid metabolism","ava","ana","","naz","","","","",""
"","","x","C00641","1,2-Diacyl-sn-glycerol;","C04046","3-D-Glucosyl-1,2-diacylglycerol;","2.4.1.157","1,2-diacylglycerol 3-glucosyltransferase;","map00561","Glycerolipid metabolism","ava","ana","","naz","","","","",""
"","","x","C00422","Triacylglycerol;","C00641","1,2-Diacyl-sn-glycerol;","3.1.1.3","triacylglycerol lipase;","map00561","Glycerolipid metabolism","ava","ana","","","","","","",""

"Subsystem 19","0.16666666666666666","","","","","","","","","","","ana","cre","","","","","",""
"","","i","C05763","trans-Hexadec-2-enoyl-[acp];","C05764","Hexadecanoyl-[acp];","1.3.1.-","<Oxidoreductases; Acting on the CH-CH group of donors; With NAD+ or NADP+ as acceptor>","map00061","Fatty acid biosynthesis","","ana","cre","","","","","rru",""
"","","s","C01172","beta-D-Glucose 6-phosphate","C01236","D-Glucono-1,5-lactone 6-phosphate;","1.1.1.49","glucose-6-phosphate dehydrogenase;","map00030","Pentose phosphate pathway","ava","ana","cre","naz","rcp","rsk","rpa","","cau"
"","","x","C04633","(3R)-3-Hydroxypalmitoyl-[acyl-carrier protein];","C05763","trans-Hexadec-2-enoyl-[acp];","4.2.1.-","<Lyases; Carbon-oxygen lyases; Hydro-lyases>","map00061","Fatty acid biosynthesis","ava","ana","cre","naz","rcp","rsk","rpa","rru","cau"
"","","x","C05763","trans-Hexadec-2-enoyl-[acp];","C05764","Hexadecanoyl-[acp];","1.3.1.9","enoyl-[acyl-carrier-protein] reductase (NADH);","map00061","Fatty acid biosynthesis","ava","ana","cre","naz","rcp","rsk","rpa","rru","cau"
"","","x","C04633","(3R)-3-Hydroxypalmitoyl-[acyl-carrier protein];","C05762","3-Oxohexadecanoyl-[acp];","1.1.1.100","3-oxoacyl-[acyl-carrier-protein] reductase;","map00061","Fatty acid biosynthesis","ava","ana","cre","naz","rcp","rsk","rpa","rru","cau"
"","","x","C04633","(3R)-3-Hydroxypalmitoyl-[acyl-carrier protein];","C05763","trans-Hexadec-2-enoyl-[acp];","2.3.1.-","<Transferases; Acyltransferases; Transferring groups other than amino-acyl groups>","map00061","Fatty acid biosynthesis","ava","ana","cre","naz","rcp","rsk","rpa","rru","cau"
"","","x","C01209","Malonyl-[acyl-carrier protein]","C05762","3-Oxohexadecanoyl-[acp];","2.3.1.179","beta-ketoacyl-acyl-carrier-protein synthase II;","map00061","Fatty acid biosynthesis","ava","ana","cre","naz","rcp","rsk","rpa","rru","cau"
"","","x","C01209","Malonyl-[acyl-carrier protein]","C05750","3-Oxooctanoyl-[acp];","2.3.1.-","<Transferases; Acyltransferases; Transferring groups other than amino-acyl groups>","map00061","Fatty acid biosynthesis","ava","ana","cre","naz","rcp","rsk","rpa","rru","cau"
"","","x","C04633","(3R)-3-Hydroxypalmitoyl-[acyl-carrier protein];","C05762","3-Oxohexadecanoyl-[acp];","2.3.1.-","<Transferases; Acyltransferases; Transferring groups other than amino-acyl groups>","map00061","Fatty acid biosynthesis","ava","ana","cre","naz","rcp","rsk","rpa","rru","cau"
"","","x","C00345","6-Phospho-D-gluconate","C01236","D-Glucono-1,5-lactone 6-phosphate;","3.1.1.31","6-phosphogluconolactonase;","map00030","Pentose phosphate pathway","ava","ana","cre","naz","rcp","rsk","rpa","","cau"
"","","x","C00257","D-Gluconic acid;","C00345","6-Phospho-D-gluconate","2.7.1.12","gluconokinase;","map00030","Pentose phosphate pathway","ava","ana","cre","naz","","","rpa","",""
"","","x","C01209","Malonyl-[acyl-carrier protein]","C05753","3-Oxodecanoyl-[acp];","2.3.1.-","<Transferases; Acyltransferases; Transferring groups other than amino-acyl groups>","map00061","Fatty acid biosynthesis","ava","ana","cre","naz","rcp","rsk","rpa","rru","cau"
"","","x","C05752","Octanoyl-[acp];","C05753","3-Oxodecanoyl-[acp];","2.3.1.179","beta-ketoacyl-acyl-carrier-protein synthase II;","map00061","Fatty acid biosynthesis","ava","ana","cre","naz","rcp","rsk","rpa","rru","cau"
"","","x","C01209","Malonyl-[acyl-carrier protein]","C05753","3-Oxodecanoyl-[acp];","2.3.1.179","beta-ketoacyl-acyl-carrier-protein synthase II;","map00061","Fatty acid biosynthesis","ava","ana","cre","naz","rcp","rsk","rpa","rru","cau"
"","","x","C01209","Malonyl-[acyl-carrier protein]","C05744","Acetoacetyl-[acp];","2.3.1.-","<Transferases; Acyltransferases; Transferring groups other than amino-acyl groups>","map00061","Fatty acid biosynthesis","ava","ana","cre","naz","rcp","rsk","rpa","rru","cau"
"","","x","C03939","Acetyl-[acyl-carrier protein]","C05744","Acetoacetyl-[acp];","2.3.1.-","<Transferases; Acyltransferases; Transferring groups other than amino-acyl groups>","map00061","Fatty acid biosynthesis","ava","ana","cre","naz","rcp","rsk","rpa","rru","cau"
"","","x","C00024","Acetyl-CoA;","C03939","Acetyl-[acyl-carrier protein]","2.3.1.-","<Transferases; Acyltransferases; Transferring groups other than amino-acyl groups>","map00061","Fatty acid biosynthesis","ava","ana","cre","naz","rcp","rsk","rpa","rru","cau"
"","","x","C00024","Acetyl-CoA;","C03939","Acetyl-[acyl-carrier protein]","2.3.1.180","beta-ketoacyl-acyl-carrier-protein synthase III;","map00061","Fatty acid biosynthesis","ava","ana","cre","naz","rcp","rsk","rpa","rru","cau"
"","","x","C00024","Acetyl-CoA;","C00083","Malonyl-CoA;","6.4.1.2","acetyl-CoA carboxylase;","map00061; map00253; map00620; map00640","Fatty acid biosynthesis; Tetracycline biosynthesis; Pyruvate metabolism; Propanoate metabolism","ava","ana","cre","naz","rcp","rsk","rpa","rru","cau"
"","","x","C04620","(3R)-3-Hydroxyoctanoyl-[acyl-carrier protein];","C05750","3-Oxooctanoyl-[acp];","2.3.1.-","<Transferases; Acyltransferases; Transferring groups other than amino-acyl groups>","map00061","Fatty acid biosynthesis","ava","ana","cre","naz","rcp","rsk","rpa","rru","cau"
"","","x","C04620","(3R)-3-Hydroxyoctanoyl-[acyl-carrier protein];","C05751","trans-Oct-2-enoyl-[acp];","2.3.1.-","<Transferases; Acyltransferases; Transferring groups other than amino-acyl groups>","map00061","Fatty acid biosynthesis","ava","ana","cre","naz","rcp","rsk","rpa","rru","cau"
"","","x","C01209","Malonyl-[acyl-carrier protein]","C05759","3-Oxotetradecanoyl-[acp];","2.3.1.179","beta-ketoacyl-acyl-carrier-protein synthase II;","map00061","Fatty acid biosynthesis","ava","ana","cre","naz","rcp","rsk","rpa","rru","cau"
"","","x","C04688","(3R)-3-Hydroxytetradecanoyl-[acyl-carrier protein];","C05759","3-Oxotetradecanoyl-[acp];","2.3.1.-","<Transferases; Acyltransferases; Transferring groups other than amino-acyl groups>","map00061","Fatty acid biosynthesis","ava","ana","cre","naz","rcp","rsk","rpa","rru","cau"
"","","x","C05223","Dodecanoyl-[acyl-carrier protein];","C05759","3-Oxotetradecanoyl-[acp];","2.3.1.179","beta-ketoacyl-acyl-carrier-protein synthase II;","map00061","Fatty acid biosynthesis","ava","ana","cre","naz","rcp","rsk","rpa","rru","cau"
"","","x","C05223","Dodecanoyl-[acyl-carrier protein];","C05758","trans-Dodec-2-enoyl-[acp];","2.3.1.-","<Transferases; Acyltransferases; Transferring groups other than amino-acyl groups>","map00061","Fatty acid biosynthesis","ava","ana","cre","naz","rcp","rsk","rpa","rru","cau"
"","","x","C05757","(R)-3-Hydroxydodecanoyl-[acp];","C05758","trans-Dodec-2-enoyl-[acp];","2.3.1.-","<Transferases; Acyltransferases; Transferring groups other than amino-acyl groups>","map00061","Fatty acid biosynthesis","ava","ana","cre","naz","rcp","rsk","rpa","rru","cau"
"","","x","C05757","(R)-3-Hydroxydodecanoyl-[acp];","C05758","trans-Dodec-2-enoyl-[acp];","4.2.1.-","<Lyases; Carbon-oxygen lyases; Hydro-lyases>","map00061","Fatty acid biosynthesis","ava","ana","cre","naz","rcp","rsk","rpa","rru","cau"
"","","x","C05749","Hexanoyl-[acp];","C05750","3-Oxooctanoyl-[acp];","2.3.1.179","beta-ketoacyl-acyl-carrier-protein synthase II;","map00061","Fatty acid biosynthesis","ava","ana","cre","naz","rcp","rsk","rpa","rru","cau"
"","","x","C05748","trans-Hex-2-enoyl-[acp];","C05749","Hexanoyl-[acp];","1.3.1.-","<Oxidoreductases; Acting on the CH-CH group of donors; With NAD+ or NADP+ as acceptor>","map00061","Fatty acid biosynthesis","","ana","cre","","","","","rru",""
"","","x","C05748","trans-Hex-2-enoyl-[acp];","C05749","Hexanoyl-[acp];","2.3.1.-","<Transferases; Acyltransferases; Transferring groups other than amino-acyl groups>","map00061","Fatty acid biosynthesis","ava","ana","cre","naz","rcp","rsk","rpa","rru","cau"
"","","x","C01209","Malonyl-[acyl-carrier protein]","C05759","3-Oxotetradecanoyl-[acp];","2.3.1.-","<Transferases; Acyltransferases; Transferring groups other than amino-acyl groups>","map00061","Fatty acid biosynthesis","ava","ana","cre","naz","rcp","rsk","rpa","rru","cau"
"","","x","C05748","trans-Hex-2-enoyl-[acp];","C05749","Hexanoyl-[acp];","1.3.1.9","enoyl-[acyl-carrier-protein] reductase (NADH);","map00061","Fatty acid biosynthesis","ava","ana","cre","naz","rcp","rsk","rpa","rru","cau"
"","","x","C01209","Malonyl-[acyl-carrier protein]","C05746","3-Oxohexanoyl-[acp];","2.3.1.-","<Transferases; Acyltransferases; Transferring groups other than amino-acyl groups>","map00061","Fatty acid biosynthesis","ava","ana","cre","naz","rcp","rsk","rpa","rru","cau"
"","","x","C05756","3-Oxododecanoyl-[acp];","C05757","(R)-3-Hydroxydodecanoyl-[acp];","2.3.1.-","<Transferases; Acyltransferases; Transferring groups other than amino-acyl groups>","map00061","Fatty acid biosynthesis","ava","ana","cre","naz","rcp","rsk","rpa","rru","cau"
"","","x","C05755","Decanoyl-[acp];","C05756","3-Oxododecanoyl-[acp];","2.3.1.179","beta-ketoacyl-acyl-carrier-protein synthase II;","map00061","Fatty acid biosynthesis","ava","ana","cre","naz","rcp","rsk","rpa","rru","cau"
"","","x","C05754","trans-Dec-2-enoyl-[acp];","C05755","Decanoyl-[acp];","2.3.1.-","<Transferases; Acyltransferases; Transferring groups other than amino-acyl groups>","map00061","Fatty acid biosynthesis","ava","ana","cre","naz","rcp","rsk","rpa","rru","cau"
"","","x","C03939","Acetyl-[acyl-carrier protein]","C05744","Acetoacetyl-[acp];","2.3.1.179","beta-ketoacyl-acyl-carrier-protein synthase II;","map00061","Fatty acid biosynthesis","ava","ana","cre","naz","rcp","rsk","rpa","rru","cau"
"","","x","C03939","Acetyl-[acyl-carrier protein]","C05744","Acetoacetyl-[acp];","2.3.1.180","beta-ketoacyl-acyl-carrier-protein synthase III;","map00061","Fatty acid biosynthesis","ava","ana","cre","naz","rcp","rsk","rpa","rru","cau"
"","","x","C01209","Malonyl-[acyl-carrier protein]","C05756","3-Oxododecanoyl-[acp];","2.3.1.179","beta-ketoacyl-acyl-carrier-protein synthase II;","map00061","Fatty acid biosynthesis","ava","ana","cre","naz","rcp","rsk","rpa","rru","cau"
"","","x","C05749","Hexanoyl-[acp];","C05750","3-Oxooctanoyl-[acp];","2.3.1.-","<Transferases; Acyltransferases; Transferring groups other than amino-acyl groups>","map00061","Fatty acid biosynthesis","ava","ana","cre","naz","rcp","rsk","rpa","rru","cau"
"","","x","C00024","Acetyl-CoA;","C00083","Malonyl-CoA;","6.3.4.14","biotin carboxylase;","map00061","Fatty acid biosynthesis","ava","ana","cre","naz","rcp","rsk","rpa","rru","cau"
"","","x","C00083","Malonyl-CoA;","C01209","Malonyl-[acyl-carrier protein]","2.3.1.39","[acyl-carrier-protein] S-malonyltransferase;","map00061","Fatty acid biosynthesis","ava","ana","cre","naz","rcp","rsk","rpa","rru","cau"
"","","x","C01209","Malonyl-[acyl-carrier protein]","C05746","3-Oxohexanoyl-[acp];","2.3.1.179","beta-ketoacyl-acyl-carrier-protein synthase II;","map00061","Fatty acid biosynthesis","ava","ana","cre","naz","rcp","rsk","rpa","rru","cau"
"","","x","C05755","Decanoyl-[acp];","C05756","3-Oxododecanoyl-[acp];","2.3.1.-","<Transferases; Acyltransferases; Transferring groups other than amino-acyl groups>","map00061","Fatty acid biosynthesis","ava","ana","cre","naz","rcp","rsk","rpa","rru","cau"
"","","x","C05746","3-Oxohexanoyl-[acp];","C05747","(R)-3-Hydroxyhexanoyl-[acp];","2.3.1.-","<Transferases; Acyltransferases; Transferring groups other than amino-acyl groups>","map00061","Fatty acid biosynthesis","ava","ana","cre","naz","rcp","rsk","rpa","rru","cau"
"","","x","C05747","(R)-3-Hydroxyhexanoyl-[acp];","C05748","trans-Hex-2-enoyl-[acp];","2.3.1.-","<Transferases; Acyltransferases; Transferring groups other than amino-acyl groups>","map00061","Fatty acid biosynthesis","ava","ana","cre","naz","rcp","rsk","rpa","rru","cau"
"","","x","C00022","Pyruvate;","C00024","Acetyl-CoA;","2.3.1.12","dihydrolipoyllysine-residue acetyltransferase;","map00010; map00020; map00620","Glycolysis / Gluconeogenesis; Citrate cycle (TCA cycle); Pyruvate metabolism","ava","ana","cre","naz","rcp","rsk","rpa","rru","cau"
"","","x","C00022","Pyruvate;","C00204","2-Dehydro-3-deoxy-D-gluconate;","4.2.1.-","<Lyases; Carbon-oxygen lyases; Hydro-lyases>","map00030; map00040","Pentose phosphate pathway; Pentose and glucuronate interconversions","ava","ana","cre","naz","rcp","rsk","rpa","rru","cau"
"","","x","C00022","Pyruvate;","C11437","1-Deoxy-D-xylulose 5-phosphate","2.2.1.7","1-deoxy-D-xylulose-5-phosphate synthase;","map00900","Terpenoid backbone biosynthesis","ava","ana","cre","naz","rcp","rsk","rpa","rru",""
"","","x","C04688","(3R)-3-Hydroxytetradecanoyl-[acyl-carrier protein];","C05760","trans-Tetradec-2-enoyl-[acp];","2.3.1.-","<Transferases; Acyltransferases; Transferring groups other than amino-acyl groups>","map00061","Fatty acid biosynthesis","ava","ana","cre","naz","rcp","rsk","rpa","rru","cau"
"","","x","C05760","trans-Tetradec-2-enoyl-[acp];","C05761","Tetradecanoyl-[acp];","1.3.1.-","<Oxidoreductases; Acting on the CH-CH group of donors; With NAD+ or NADP+ as acceptor>","map00061","Fatty acid biosynthesis","","ana","cre","","","","","rru",""
"","","x","C05760","trans-Tetradec-2-enoyl-[acp];","C05761","Tetradecanoyl-[acp];","2.3.1.-","<Transferases; Acyltransferases; Transferring groups other than amino-acyl groups>","map00061","Fatty acid biosynthesis","ava","ana","cre","naz","rcp","rsk","rpa","rru","cau"
"","","x","C05751","trans-Oct-2-enoyl-[acp];","C05752","Octanoyl-[acp];","2.3.1.-","<Transferases; Acyltransferases; Transferring groups other than amino-acyl groups>","map00061","Fatty acid biosynthesis","ava","ana","cre","naz","rcp","rsk","rpa","rru","cau"
"","","x","C04620","(3R)-3-Hydroxyoctanoyl-[acyl-carrier protein];","C05751","trans-Oct-2-enoyl-[acp];","4.2.1.-","<Lyases; Carbon-oxygen lyases; Hydro-lyases>","map00061","Fatty acid biosynthesis","ava","ana","cre","naz","rcp","rsk","rpa","rru","cau"
"","","x","C00022","Pyruvate;","C05125","2-(alpha-Hydroxyethyl)thiamine diphosphate;","1.2.4.1","pyruvate dehydrogenase (acetyl-transferring);","map00010; map00020; map00290; map00620; map00650","Glycolysis / Gluconeogenesis; Citrate cycle (TCA cycle); Valine, leucine and isoleucine biosynthesis; Pyruvate metabolism; Butanoate metabolism","ava","ana","cre","naz","rcp","rsk","rpa","rru","cau"
"","","x","C05125","2-(alpha-Hydroxyethyl)thiamine diphosphate;","C06006","(S)-2-Aceto-2-hydroxybutanoate;","2.2.1.6","acetolactate synthase;","map00290","Valine, leucine and isoleucine biosynthesis","ava","ana","cre","naz","rcp","rsk","rpa","rru","cau"
"","","x","C06006","(S)-2-Aceto-2-hydroxybutanoate;","C06007","(R)-2,3-Dihydroxy-3-methylpentanoate;","1.1.1.86","ketol-acid reductoisomerase;","map00290","Valine, leucine and isoleucine biosynthesis","ava","ana","cre","naz","rcp","rsk","rpa","rru","cau"
"","","x","C00671","(S)-3-Methyl-2-oxopentanoic acid;","C06007","(R)-2,3-Dihydroxy-3-methylpentanoate;","4.2.1.9","dihydroxy-acid dehydratase;","map00290","Valine, leucine and isoleucine biosynthesis","ava","ana","cre","naz","rcp","rsk","rpa","rru","cau"
"","","x","C00109","2-Oxobutanoate;","C06006","(S)-2-Aceto-2-hydroxybutanoate;","2.2.1.6","acetolactate synthase;","map00290","Valine, leucine and isoleucine biosynthesis","ava","ana","cre","naz","rcp","rsk","rpa","rru","cau"
"","","x","C00109","2-Oxobutanoate;","C00188","L-Threonine;","4.3.1.19","threonine ammonia-lyase;","map00260; map00290","Glycine, serine and threonine metabolism; Valine, leucine and isoleucine biosynthesis","ava","ana","cre","naz","rcp","rsk","rpa","rru","cau"
"","","x","C00668","alpha-D-Glucose 6-phosphate","C01172","beta-D-Glucose 6-phosphate","5.3.1.9","glucose-6-phosphate isomerase;","map00010; map00030; map00500","Glycolysis / Gluconeogenesis; Pentose phosphate pathway; Starch and sucrose metabolism","ava","ana","cre","naz","rcp","rsk","rpa","rru","cau"
"","","x","C00668","alpha-D-Glucose 6-phosphate","C05345","beta-D-Fructose 6-phosphate","5.3.1.9","glucose-6-phosphate isomerase;","map00010; map00030; map00500; map00520","Glycolysis / Gluconeogenesis; Pentose phosphate pathway; Starch and sucrose metabolism; Amino sugar and nucleotide sugar metabolism","ava","ana","cre","naz","rcp","rsk","rpa","rru","cau"
"","","x","C00118","D-Glyceraldehyde 3-phosphate;","C05345","beta-D-Fructose 6-phosphate","2.2.1.2","transaldolase;","map00030","Pentose phosphate pathway","ava","ana","cre","naz","rcp","rsk","rpa","rru","cau"
"","","x","C00118","D-Glyceraldehyde 3-phosphate;","C00231","D-Xylulose 5-phosphate","2.2.1.1","transketolase;","map00030; map00710","Pentose phosphate pathway; Carbon fixation in photosynthetic organisms","ava","ana","cre","naz","rcp","rsk","rpa","rru","cau"
"","","x","C00199","D-Ribulose 5-phosphate","C00231","D-Xylulose 5-phosphate","5.1.3.1","ribulose-phosphate 3-epimerase;","map00030; map00040; map00710","Pentose phosphate pathway; Pentose and glucuronate interconversions; Carbon fixation in photosynthetic organisms","ava","ana","cre","naz","rcp","rsk","rpa","rru","cau"
"","","x","C00231","D-Xylulose 5-phosphate","C05345","beta-D-Fructose 6-phosphate","2.2.1.1","transketolase;","map00030","Pentose phosphate pathway","ava","ana","cre","naz","rcp","rsk","rpa","rru","cau"
"","","x","C00118","D-Glyceraldehyde 3-phosphate;","C00236","3-Phospho-D-glyceroyl phosphate;","1.2.1.12","glyceraldehyde-3-phosphate dehydrogenase (phosphorylating);","map00010","Glycolysis / Gluconeogenesis","ava","ana","cre","","rcp","rsk","rpa","rru","cau"
"","","x","C05345","beta-D-Fructose 6-phosphate","C05378","beta-D-Fructose 1,6-bisphosphate","2.7.1.11","6-phosphofructokinase;","map00010; map00030; map00051","Glycolysis / Gluconeogenesis; Pentose phosphate pathway; Fructose and mannose metabolism","ava","ana","cre","","rcp","rsk","rpa","rru","cau"
"","","x","C00231","D-Xylulose 5-phosphate","C05382","Sedoheptulose 7-phosphate;","2.2.1.1","transketolase;","map00030; map00710","Pentose phosphate pathway; Carbon fixation in photosynthetic organisms","ava","ana","cre","naz","rcp","rsk","rpa","rru","cau"
"","","x","C00279","D-Erythrose 4-phosphate","C05382","Sedoheptulose 7-phosphate;","2.2.1.2","transaldolase;","map00030","Pentose phosphate pathway","ava","ana","cre","naz","rcp","rsk","rpa","rru","cau"
"","","x","C00118","D-Glyceraldehyde 3-phosphate;","C00279","D-Erythrose 4-phosphate","2.2.1.1","transketolase;","map00030; map00710","Pentose phosphate pathway; Carbon fixation in photosynthetic organisms","ava","ana","cre","naz","rcp","rsk","rpa","rru","cau"
"","","x","C00022","Pyruvate;","C05125","2-(alpha-Hydroxyethyl)thiamine diphosphate;","2.2.1.6","acetolactate synthase;","map00290; map00650","Valine, leucine and isoleucine biosynthesis; Butanoate metabolism","ava","ana","cre","naz","rcp","rsk","rpa","rru","cau"
"","","x","C04688","(3R)-3-Hydroxytetradecanoyl-[acyl-carrier protein];","C05760","trans-Tetradec-2-enoyl-[acp];","4.2.1.-","<Lyases; Carbon-oxygen lyases; Hydro-lyases>","map00061","Fatty acid biosynthesis","ava","ana","cre","naz","rcp","rsk","rpa","rru","cau"
"","","x","C01209","Malonyl-[acyl-carrier protein]","C05744","Acetoacetyl-[acp];","2.3.1.179","beta-ketoacyl-acyl-carrier-protein synthase II;","map00061","Fatty acid biosynthesis","ava","ana","cre","naz","rcp","rsk","rpa","rru","cau"
"","","x","C00204","2-Dehydro-3-deoxy-D-gluconate;","C00577","D-Glyceraldehyde","4.2.1.-","<Lyases; Carbon-oxygen lyases; Hydro-lyases>","map00030","Pentose phosphate pathway","ava","ana","cre","naz","rcp","rsk","rpa","rru","cau"
"","","x","C05752","Octanoyl-[acp];","C16239","Lipoyl-[acp];","2.8.1.8","lipoyl synthase;","map00785","Lipoic acid metabolism","ava","ana","cre","naz","rcp","rsk","rpa","rru","cau"
"","","x","C00279","D-Erythrose 4-phosphate","C04691","2-Dehydro-3-deoxy-D-arabino-heptonate 7-phosphate;","2.5.1.54","3-deoxy-7-phosphoheptulonate synthase;","map00400","Phenylalanine, tyrosine and tryptophan biosynthesis","ava","ana","cre","naz","rcp","rsk","rpa","rru","cau"
"","","x","C00944","3-Dehydroquinate;","C04691","2-Dehydro-3-deoxy-D-arabino-heptonate 7-phosphate;","4.2.3.4","3-dehydroquinate synthase;","map00400","Phenylalanine, tyrosine and tryptophan biosynthesis","ava","ana","cre","naz","rcp","rsk","rpa","rru","cau"
"","","x","C00118","D-Glyceraldehyde 3-phosphate;","C00279","D-Erythrose 4-phosphate","2.2.1.2","transaldolase;","map00030","Pentose phosphate pathway","ava","ana","cre","naz","rcp","rsk","rpa","rru","cau"
"","","x","C00022","Pyruvate;","C00074","Phosphoenolpyruvate;","2.7.1.40","pyruvate kinase;","map00010; map00620; map00710","Glycolysis / Gluconeogenesis; Pyruvate metabolism; Carbon fixation in photosynthetic organisms","ava","ana","cre","naz","rcp","rsk","rpa","rru","cau"
"","","x","C01209","Malonyl-[acyl-carrier protein]","C05756","3-Oxododecanoyl-[acp];","2.3.1.-","<Transferases; Acyltransferases; Transferring groups other than amino-acyl groups>","map00061","Fatty acid biosynthesis","ava","ana","cre","naz","rcp","rsk","rpa","rru","cau"
"","","x","C01209","Malonyl-[acyl-carrier protein]","C05750","3-Oxooctanoyl-[acp];","2.3.1.179","beta-ketoacyl-acyl-carrier-protein synthase II;","map00061","Fatty acid biosynthesis","ava","ana","cre","naz","rcp","rsk","rpa","rru","cau"
"","","x","C00024","Acetyl-CoA;","C00158","Citrate;","2.3.3.1","citrate (Si)-synthase;","map00020; map00630","Citrate cycle (TCA cycle); Glyoxylate and dicarboxylate metabolism","ava","ana","cre","naz","rcp","rsk","rpa","rru","cau"
"","","x","C00158","Citrate;","C00417","cis-Aconitate;","4.2.1.3","aconitate hydratase;","map00020; map00630; map00720","Citrate cycle (TCA cycle); Glyoxylate and dicarboxylate metabolism; Reductive carboxylate cycle (CO2 fixation)","ava","ana","cre","naz","rcp","rsk","rpa","rru","cau"
"","","x","C05125","2-(alpha-Hydroxyethyl)thiamine diphosphate;","C06010","(S)-2-Acetolactate;","2.2.1.6","acetolactate synthase;","map00290","Valine, leucine and isoleucine biosynthesis","ava","ana","cre","naz","rcp","rsk","rpa","rru","cau"
"","","x","C04272","(R)-2,3-Dihydroxy-3-methylbutanoate;","C06010","(S)-2-Acetolactate;","1.1.1.86","ketol-acid reductoisomerase;","map00290","Valine, leucine and isoleucine biosynthesis","ava","ana","cre","naz","rcp","rsk","rpa","rru","cau"
"","","x","C00141","3-Methyl-2-oxobutanoic acid;","C04272","(R)-2,3-Dihydroxy-3-methylbutanoate;","4.2.1.9","dihydroxy-acid dehydratase;","map00290","Valine, leucine and isoleucine biosynthesis","ava","ana","cre","naz","rcp","rsk","rpa","rru","cau"
"","","x","C00141","3-Methyl-2-oxobutanoic acid;","C02504","(2S)-2-Isopropylmalate;","2.3.3.13","2-isopropylmalate synthase;","map00290","Valine, leucine and isoleucine biosynthesis","ava","ana","cre","naz","rcp","rsk","rpa","rru","cau"
"","","x","C02504","(2S)-2-Isopropylmalate;","C04411","(2R,3S)-3-Isopropylmalate;","4.2.1.33","3-isopropylmalate dehydratase;","map00290","Valine, leucine and isoleucine biosynthesis","ava","ana","cre","naz","rcp","rsk","rpa","rru","cau"
"","","x","C04236","(2S)-2-Isopropyl-3-oxosuccinate;","C04411","(2R,3S)-3-Isopropylmalate;","1.1.1.85","3-isopropylmalate dehydrogenase;","map00290","Valine, leucine and isoleucine biosynthesis","ava","ana","cre","naz","rcp","rsk","rpa","rru","cau"
"","","x","C00022","Pyruvate;","C00024","Acetyl-CoA;","1.8.1.4","dihydrolipoyl dehydrogenase;","map00010; map00020; map00620","Glycolysis / Gluconeogenesis; Citrate cycle (TCA cycle); Pyruvate metabolism","ava","ana","cre","naz","rcp","rsk","rpa","rru","cau"
"","","x","C00036","Oxaloacetate;","C00158","Citrate;","2.3.3.1","citrate (Si)-synthase;","map00020; map00630","Citrate cycle (TCA cycle); Glyoxylate and dicarboxylate metabolism","ava","ana","cre","naz","rcp","rsk","rpa","rru","cau"
"","","x","C00036","Oxaloacetate;","C00049","L-Aspartate;","2.6.1.1","aspartate transaminase;","map00250; map00710","Alanine, aspartate and glutamate metabolism; Carbon fixation in photosynthetic organisms","ava","ana","cre","naz","rcp","rsk","rpa","rru","cau"
"","","x","C00049","L-Aspartate;","C05840","Iminoaspartate;","1.4.3.16","L-aspartate oxidase;","map00760","Nicotinate and nicotinamide metabolism","ava","ana","cre","naz","rcp","rsk","rpa","rru","cau"
"","","x","C00049","L-Aspartate;","C03082","4-Phospho-L-aspartate;","2.7.2.4","aspartate kinase;","map00260; map00270; map00300","Glycine, serine and threonine metabolism; Cysteine and methionine metabolism; Lysine biosynthesis","ava","ana","cre","naz","rcp","rsk","rpa","rru","cau"
"","","x","C00441","L-Aspartate 4-semialdehyde;","C03082","4-Phospho-L-aspartate;","1.2.1.11","aspartate-semialdehyde dehydrogenase;","map00260; map00270; map00300","Glycine, serine and threonine metabolism; Cysteine and methionine metabolism; Lysine biosynthesis","ava","ana","cre","naz","rcp","rsk","rpa","rru","cau"
"","","x","C00441","L-Aspartate 4-semialdehyde;","C03340","L-2,3-Dihydrodipicolinate;","4.2.1.52","dihydrodipicolinate synthase;","map00300","Lysine biosynthesis","ava","ana","cre","naz","rcp","rsk","rpa","rru","cau"
"","","x","C00025","L-Glutamate;","C00049","L-Aspartate;","2.6.1.1","aspartate transaminase;","map00250; map00330","Alanine, aspartate and glutamate metabolism; Arginine and proline metabolism","ava","ana","cre","naz","rcp","rsk","rpa","rru","cau"
"","","x","C00025","L-Glutamate;","C00026","2-Oxoglutarate;","2.6.1.1","aspartate transaminase;","map00250","Alanine, aspartate and glutamate metabolism","ava","ana","cre","naz","rcp","rsk","rpa","rru","cau"
"","","x","C00026","2-Oxoglutarate;","C00311","Isocitrate;","1.1.1.42","isocitrate dehydrogenase (NADP+);","map00020; map00720","Citrate cycle (TCA cycle); Reductive carboxylate cycle (CO2 fixation)","ava","ana","cre","naz","rcp","rsk","rpa","rru",""
"","","x","C00025","L-Glutamate;","C00624","N-Acetyl-L-glutamate;","2.3.1.1","amino-acid N-acetyltransferase;","map00330","Arginine and proline metabolism","ava","ana","cre","naz","rcp","rsk","rpa","rru","cau"
"","","x","C00624","N-Acetyl-L-glutamate;","C04133","N-Acetyl-L-glutamate 5-phosphate;","2.7.2.8","acetylglutamate kinase;","map00330","Arginine and proline metabolism","ava","ana","cre","naz","rcp","rsk","rpa","rru","cau"
"","","x","C00036","Oxaloacetate;","C00149","(S)-Malate;","1.1.1.37","malate dehydrogenase;","map00020; map00620; map00630; map00710; map00720","Citrate cycle (TCA cycle); Pyruvate metabolism; Glyoxylate and dicarboxylate metabolism; Carbon fixation in photosynthetic organisms; Reductive carboxylate cycle (CO2 fixation)","ava","ana","cre","","rcp","rsk","rpa","rru","cau"
"","","x","C00122","Fumarate;","C00149","(S)-Malate;","4.2.1.2","fumarate hydratase;","map00020; map00720","Citrate cycle (TCA cycle); Reductive carboxylate cycle (CO2 fixation)","ava","ana","cre","","rcp","rsk","rpa","rru","cau"
"","","x","C00049","L-Aspartate;","C03406","N-(L-Arginino)succinate;","6.3.4.5","argininosuccinate synthase;","map00250; map00330","Alanine, aspartate and glutamate metabolism; Arginine and proline metabolism","ava","ana","cre","naz","rcp","rsk","rpa","rru","cau"
"","","x","C00188","L-Threonine;","C01102","O-Phospho-L-homoserine","4.2.3.1","threonine synthase;","map00260","Glycine, serine and threonine metabolism","ava","ana","cre","naz","rcp","rsk","rpa","rru","cau"
"","","x","C05754","trans-Dec-2-enoyl-[acp];","C05755","Decanoyl-[acp];","1.3.1.9","enoyl-[acyl-carrier-protein] reductase (NADH);","map00061","Fatty acid biosynthesis","ava","ana","cre","naz","rcp","rsk","rpa","rru","cau"
"","","x","C05760","trans-Tetradec-2-enoyl-[acp];","C05761","Tetradecanoyl-[acp];","1.3.1.9","enoyl-[acyl-carrier-protein] reductase (NADH);","map00061","Fatty acid biosynthesis","ava","ana","cre","naz","rcp","rsk","rpa","rru","cau"
"","","x","C00311","Isocitrate;","C05379","Oxalosuccinate;","1.1.1.42","isocitrate dehydrogenase (NADP+);","map00020","Citrate cycle (TCA cycle)","ava","ana","cre","naz","rcp","rsk","rpa","rru",""
"","","x","C00197","3-Phospho-D-glycerate;","C00236","3-Phospho-D-glyceroyl phosphate;","2.7.2.3","phosphoglycerate kinase;","map00010; map00710","Glycolysis / Gluconeogenesis; Carbon fixation in photosynthetic organisms","ava","ana","cre","naz","rcp","rsk","rpa","rru","cau"
"","","x","C00197","3-Phospho-D-glycerate;","C00631","2-Phospho-D-glycerate;","5.4.2.1","phosphoglycerate mutase;","map00010","Glycolysis / Gluconeogenesis","ava","ana","cre","naz","rcp","rsk","rpa","rru","cau"
"","","x","C00197","3-Phospho-D-glycerate;","C03232","3-Phosphonooxypyruvate;","1.1.1.95","phosphoglycerate dehydrogenase;","map00260","Glycine, serine and threonine metabolism","ava","ana","cre","naz","rcp","rsk","rpa","rru","cau"
"","","x","C01005","O-Phospho-L-serine;","C03232","3-Phosphonooxypyruvate;","2.6.1.52","phosphoserine transaminase;","map00260","Glycine, serine and threonine metabolism","ava","ana","cre","","rcp","rsk","rpa","rru","cau"
"","","x","C00036","Oxaloacetate;","C00049","L-Aspartate;","1.4.3.16","L-aspartate oxidase;","map00250","Alanine, aspartate and glutamate metabolism","ava","ana","cre","naz","rcp","rsk","rpa","rru","cau"
"","","x","C01209","Malonyl-[acyl-carrier protein]","C05744","Acetoacetyl-[acp];","2.3.1.180","beta-ketoacyl-acyl-carrier-protein synthase III;","map00061","Fatty acid biosynthesis","ava","ana","cre","naz","rcp","rsk","rpa","rru","cau"
"","","x","C01172","beta-D-Glucose 6-phosphate","C05345","beta-D-Fructose 6-phosphate","5.3.1.9","glucose-6-phosphate isomerase;","map00010; map00030; map00500","Glycolysis / Gluconeogenesis; Pentose phosphate pathway; Starch and sucrose metabolism","ava","ana","cre","naz","rcp","rsk","rpa","rru","cau"
"","","x","C00327","L-Citrulline;","C03406","N-(L-Arginino)succinate;","6.3.4.5","argininosuccinate synthase;","map00330","Arginine and proline metabolism","ava","ana","cre","naz","rcp","rsk","rpa","rru","cau"
"","","x","C00169","Carbamoyl phosphate","C00327","L-Citrulline;","2.1.3.3","ornithine carbamoyltransferase;","map00330","Arginine and proline metabolism","ava","ana","cre","naz","","","","","cau"
"","","x","C00077","L-Ornithine;","C00327","L-Citrulline;","2.1.3.3","ornithine carbamoyltransferase;","map00330","Arginine and proline metabolism","ava","ana","cre","naz","","","","","cau"
"","","x","C00077","L-Ornithine;","C00437","N-Acetylornithine;","2.3.1.35","glutamate N-acetyltransferase;","map00330","Arginine and proline metabolism","ava","ana","cre","naz","rcp","rsk","rpa","rru","cau"
"","","x","C00437","N-Acetylornithine;","C01250","N-Acetyl-L-glutamate 5-semialdehyde;","2.6.1.11","acetylornithine transaminase;","map00330","Arginine and proline metabolism","ava","ana","cre","","rcp","rsk","rpa","rru","cau"
"","","x","C04619","(3R)-3-Hydroxydecanoyl-[acyl-carrier protein];","C05754","trans-Dec-2-enoyl-[acp];","4.2.1.-","<Lyases; Carbon-oxygen lyases; Hydro-lyases>","map00061","Fatty acid biosynthesis","ava","ana","cre","naz","rcp","rsk","rpa","rru","cau"
"","","x","C05751","trans-Oct-2-enoyl-[acp];","C05752","Octanoyl-[acp];","1.3.1.9","enoyl-[acyl-carrier-protein] reductase (NADH);","map00061","Fatty acid biosynthesis","ava","ana","cre","naz","rcp","rsk","rpa","rru","cau"
"","","x","C01209","Malonyl-[acyl-carrier protein]","C05762","3-Oxohexadecanoyl-[acp];","2.3.1.-","<Transferases; Acyltransferases; Transferring groups other than amino-acyl groups>","map00061","Fatty acid biosynthesis","ava","ana","cre","naz","rcp","rsk","rpa","rru","cau"
"","","x","C00169","Carbamoyl phosphate","C00438","N-Carbamoyl-L-aspartate","2.1.3.2","aspartate carbamoyltransferase;","map00240; map00250","Pyrimidine metabolism; Alanine, aspartate and glutamate metabolism","ava","ana","cre","naz","rcp","rsk","rpa","rru","cau"
"","","x","C00118","D-Glyceraldehyde 3-phosphate;","C05378","beta-D-Fructose 1,6-bisphosphate","4.1.2.13","fructose-bisphosphate aldolase;","map00010; map00030; map00051","Glycolysis / Gluconeogenesis; Pentose phosphate pathway; Fructose and mannose metabolism","ava","ana","cre","naz","rcp","rsk","rpa","rru",""
"","","x","C00117","D-Ribose 5-phosphate;","C00118","D-Glyceraldehyde 3-phosphate;","2.2.1.1","transketolase;","map00030; map00710","Pentose phosphate pathway; Carbon fixation in photosynthetic organisms","ava","ana","cre","naz","rcp","rsk","rpa","rru","cau"
"","","x","C00117","D-Ribose 5-phosphate;","C00119","5-Phospho-alpha-D-ribose 1-diphosphate;","2.7.6.1","ribose-phosphate diphosphokinase;","map00030; map00230","Pentose phosphate pathway; Purine metabolism","ava","ana","cre","naz","rcp","rsk","rpa","rru","cau"
"","","x","C00119","5-Phospho-alpha-D-ribose 1-diphosphate;","C03090","5-Phosphoribosylamine;","2.4.2.14","amidophosphoribosyltransferase;","map00230","Purine metabolism","ava","ana","cre","naz","rcp","rsk","rpa","rru","cau"
"","","x","C03090","5-Phosphoribosylamine;","C03838","5'-Phosphoribosylglycinamide;","6.3.4.13","phosphoribosylamine---glycine ligase;","map00230","Purine metabolism","ava","ana","cre","naz","rcp","rsk","rpa","rru","cau"
"","","x","C05746","3-Oxohexanoyl-[acp];","C05747","(R)-3-Hydroxyhexanoyl-[acp];","1.1.1.100","3-oxoacyl-[acyl-carrier-protein] reductase;","map00061","Fatty acid biosynthesis","ava","ana","cre","naz","rcp","rsk","rpa","rru","cau"
"","","x","C00275","D-Mannose 6-phosphate","C05345","beta-D-Fructose 6-phosphate","5.3.1.8","mannose-6-phosphate isomerase;","map00051; map00520","Fructose and mannose metabolism; Amino sugar and nucleotide sugar metabolism","ava","ana","cre","naz","","","","rru","cau"
"","","x","C00275","D-Mannose 6-phosphate","C00636","D-Mannose 1-phosphate;","5.4.2.8","phosphomannomutase;","map00051; map00520","Fructose and mannose metabolism; Amino sugar and nucleotide sugar metabolism","ava","ana","cre","naz","","rsk","rpa","rru","cau"
"","","x","C00337","(S)-Dihydroorotate;","C00438","N-Carbamoyl-L-aspartate","3.5.2.3","dihydroorotase;","map00240","Pyrimidine metabolism","ava","ana","cre","naz","rcp","rsk","rpa","rru","cau"
"","","x","C00022","Pyruvate;","C00024","Acetyl-CoA;","1.2.4.1","pyruvate dehydrogenase (acetyl-transferring);","map00010; map00020; map00290; map00620; map00650","Glycolysis / Gluconeogenesis; Citrate cycle (TCA cycle); Valine, leucine and isoleucine biosynthesis; Pyruvate metabolism; Butanoate metabolism","ava","ana","cre","naz","rcp","rsk","rpa","rru","cau"
"","","x","C04619","(3R)-3-Hydroxydecanoyl-[acyl-carrier protein];","C05753","3-Oxodecanoyl-[acp];","1.1.1.100","3-oxoacyl-[acyl-carrier-protein] reductase;","map00061","Fatty acid biosynthesis","ava","ana","cre","naz","rcp","rsk","rpa","rru","cau"
"","","x","C00025","L-Glutamate;","C03287","L-Glutamyl 5-phosphate;","2.7.2.11","glutamate 5-kinase;","map00330","Arginine and proline metabolism","ava","ana","cre","naz","rcp","rsk","rpa","rru","cau"
"","","x","C01165","L-Glutamate 5-semialdehyde;","C03287","L-Glutamyl 5-phosphate;","1.2.1.41","glutamate-5-semialdehyde dehydrogenase;","map00330","Arginine and proline metabolism","ava","ana","cre","naz","rcp","rsk","rpa","rru","cau"
"","","x","C05223","Dodecanoyl-[acyl-carrier protein];","C05758","trans-Dodec-2-enoyl-[acp];","1.3.1.9","enoyl-[acyl-carrier-protein] reductase (NADH);","map00061","Fatty acid biosynthesis","ava","ana","cre","naz","rcp","rsk","rpa","rru","cau"
"","","x","C00025","L-Glutamate;","C03912","(S)-1-Pyrroline-5-carboxylate;","1.5.1.12","1-pyrroline-5-carboxylate dehydrogenase;","map00250; map00330","Alanine, aspartate and glutamate metabolism; Arginine and proline metabolism","ava","ana","cre","naz","rcp","rsk","rpa","rru","cau"
"","","x","C00074","Phosphoenolpyruvate;","C04691","2-Dehydro-3-deoxy-D-arabino-heptonate 7-phosphate;","2.5.1.54","3-deoxy-7-phosphoheptulonate synthase;","map00400","Phenylalanine, tyrosine and tryptophan biosynthesis","ava","ana","cre","naz","rcp","rsk","rpa","rru","cau"
"","","x","C05345","beta-D-Fructose 6-phosphate","C05378","beta-D-Fructose 1,6-bisphosphate","3.1.3.11","fructose-bisphosphatase;","map00010; map00030; map00051","Glycolysis / Gluconeogenesis; Pentose phosphate pathway; Fructose and mannose metabolism","ava","ana","cre","naz","rcp","rsk","rpa","rru","cau"
"","","x","C03340","L-2,3-Dihydrodipicolinate;","C03972","2,3,4,5-Tetrahydrodipicolinate;","1.3.1.26","dihydrodipicolinate reductase;","map00300","Lysine biosynthesis","ava","ana","cre","naz","rcp","rsk","rpa","rru","cau"
"","","x","C04619","(3R)-3-Hydroxydecanoyl-[acyl-carrier protein];","C05754","trans-Dec-2-enoyl-[acp];","2.3.1.-","<Transferases; Acyltransferases; Transferring groups other than amino-acyl groups>","map00061","Fatty acid biosynthesis","ava","ana","cre","naz","rcp","rsk","rpa","rru","cau"
"","","x","C00119","5-Phospho-alpha-D-ribose 1-diphosphate;","C01103","Orotidine 5'-phosphate;","2.4.2.10","orotate phosphoribosyltransferase;","map00240","Pyrimidine metabolism","ava","ana","cre","naz","rcp","rsk","rpa","rru","cau"
"","","x","C00105","UMP;","C01103","Orotidine 5'-phosphate;","4.1.1.23","orotidine-5'-phosphate decarboxylase;","map00240","Pyrimidine metabolism","ava","ana","cre","naz","rcp","rsk","rpa","rru","cau"
"","","x","C00105","UMP;","C00106","Uracil","2.4.2.9","uracil phosphoribosyltransferase;","map00240","Pyrimidine metabolism","ava","ana","cre","naz","rcp","rsk","","rru","cau"
"","","x","C00015","UDP;","C00105","UMP;","2.7.4.14","cytidylate kinase;","map00240","Pyrimidine metabolism","ava","ana","cre","naz","rcp","rsk","rpa","rru","cau"
"","","x","C00015","UDP;","C00075","UTP;","2.7.4.6","nucleoside-diphosphate kinase;","map00240","Pyrimidine metabolism","ava","ana","cre","naz","rcp","rsk","rpa","rru","cau"
"","","x","C00063","CTP;","C00075","UTP;","6.3.4.2","CTP synthase;","map00240","Pyrimidine metabolism","ava","ana","cre","naz","rcp","rsk","rpa","rru","cau"
"","","x","C00063","CTP;","C00112","CDP;","2.7.4.6","nucleoside-diphosphate kinase;","map00240","Pyrimidine metabolism","ava","ana","cre","naz","rcp","rsk","rpa","rru","cau"
"","","x","C00055","CMP;","C00112","CDP;","2.7.4.14","cytidylate kinase;","map00240","Pyrimidine metabolism","ava","ana","cre","naz","rcp","rsk","rpa","rru","cau"
"","","x","C00046","RNA;","C00063","CTP;","2.7.7.6","DNA-directed RNA polymerase;","map00240","Pyrimidine metabolism","ava","ana","cre","naz","rcp","rsk","rpa","rru","cau"
"","","x","C00044","GTP;","C00046","RNA;","2.7.7.6","DNA-directed RNA polymerase;","map00230","Purine metabolism","ava","ana","cre","naz","rcp","rsk","rpa","rru","cau"
"","","x","C00044","GTP;","C01304","2,5-Diamino-6-(5'-phosphoribosylamino)-4-pyrimidineone","3.5.4.25","GTP cyclohydrolase II;","map00740","Riboflavin metabolism","ava","ana","cre","naz","rcp","rsk","rpa","rru","cau"
"","","x","C00044","GTP;","C05922","Formamidopyrimidine nucleoside triphosphate","3.5.4.16","GTP cyclohydrolase I;","map00790","Folate biosynthesis","ava","ana","cre","naz","","","rpa","rru","cau"
"","","x","C05922","Formamidopyrimidine nucleoside triphosphate","C05923","2,5-Diaminopyrimidine nucleoside triphosphate","3.5.4.16","GTP cyclohydrolase I;","map00790","Folate biosynthesis","ava","ana","cre","naz","","","rpa","rru","cau"
"","","x","C00002","ATP;","C00046","RNA;","2.7.7.6","DNA-directed RNA polymerase;","map00230","Purine metabolism","ava","ana","cre","naz","rcp","rsk","rpa","rru","cau"
"","","x","C00035","GDP;","C00044","GTP;","2.7.4.6","nucleoside-diphosphate kinase;","map00230","Purine metabolism","ava","ana","cre","naz","rcp","rsk","rpa","rru","cau"
"","","x","C00035","GDP;","C00361","dGDP;","1.17.4.1","ribonucleoside-diphosphate reductase;","map00230","Purine metabolism","ava","ana","cre","","rcp","rsk","rpa","rru","cau"
"","","x","C00286","dGTP;","C00361","dGDP;","2.7.1.40","pyruvate kinase;","map00230","Purine metabolism","ava","ana","cre","naz","rcp","rsk","rpa","rru","cau"
"","","x","C00039","DNA;","C00286","dGTP;","2.7.7.7","DNA-directed DNA polymerase;","map00230","Purine metabolism","ava","ana","cre","naz","rcp","rsk","rpa","rru","cau"
"","","x","C00039","DNA;","C00458","dCTP;","2.7.7.7","DNA-directed DNA polymerase;","map00240","Pyrimidine metabolism","ava","ana","cre","naz","rcp","rsk","rpa","rru","cau"
"","","x","C00458","dCTP;","C00705","dCDP;","2.7.4.6","nucleoside-diphosphate kinase;","map00240","Pyrimidine metabolism","ava","ana","cre","naz","rcp","rsk","rpa","rru","cau"
"","","x","C00239","dCMP;","C00705","dCDP;","2.7.4.14","cytidylate kinase;","map00240","Pyrimidine metabolism","ava","ana","cre","naz","rcp","rsk","rpa","rru","cau"
"","","x","C00039","DNA;","C00459","dTTP;","2.7.7.7","DNA-directed DNA polymerase;","map00240","Pyrimidine metabolism","ava","ana","cre","naz","rcp","rsk","rpa","rru","cau"
"","","x","C00363","dTDP;","C00459","dTTP;","2.7.4.6","nucleoside-diphosphate kinase;","map00240","Pyrimidine metabolism","ava","ana","cre","naz","rcp","rsk","rpa","rru","cau"
"","","x","C00363","dTDP;","C00364","dTMP;","2.7.4.9","dTMP kinase;","map00240","Pyrimidine metabolism","ava","ana","cre","naz","rcp","rsk","rpa","rru","cau"
"","","x","C00035","GDP;","C00144","GMP;","2.7.4.8","guanylate kinase;","map00230","Purine metabolism","ava","ana","cre","naz","rcp","rsk","rpa","rru","cau"
"","","x","C00144","GMP;","C00242","Guanine;","2.4.2.7","adenine phosphoribosyltransferase;","map00230","Purine metabolism","ava","ana","cre","naz","rcp","rsk","rpa","rru","cau"
"","","x","C00144","GMP;","C00387","Guanosine","3.1.3.5","5'-nucleotidase;","map00230","Purine metabolism","ava","ana","cre","naz","rcp","rsk","rpa","rru","cau"
"","","x","C00286","dGTP;","C00361","dGDP;","2.7.4.6","nucleoside-diphosphate kinase;","map00230","Purine metabolism","ava","ana","cre","naz","rcp","rsk","rpa","rru","cau"
"","","x","C05923","2,5-Diaminopyrimidine nucleoside triphosphate","C06148","2,5-Diamino-6-(5'-triphosphoryl-3',4'-trihydroxy-2'-oxopentyl)-","3.5.4.16","GTP cyclohydrolase I;","map00790","Folate biosynthesis","ava","ana","cre","naz","","","rpa","rru","cau"
"","","x","C04895","2-Amino-4-hydroxy-6-(erythro-1,2,3-trihydroxypropyl)dihydropteridine","C06148","2,5-Diamino-6-(5'-triphosphoryl-3',4'-trihydroxy-2'-oxopentyl)-","3.5.4.16","GTP cyclohydrolase I;","map00790","Folate biosynthesis","ava","ana","cre","naz","","","rpa","rru","cau"
"","","x","C00039","DNA;","C00131","dATP;","2.7.7.7","DNA-directed DNA polymerase;","map00230","Purine metabolism","ava","ana","cre","naz","rcp","rsk","rpa","rru","cau"
"","","x","C00131","dATP;","C00206","dADP;","2.7.1.40","pyruvate kinase;","map00230","Purine metabolism","ava","ana","cre","naz","rcp","rsk","rpa","rru","cau"
"","","x","C00206","dADP;","C00360","dAMP;","2.7.4.3","adenylate kinase;","map00230","Purine metabolism","ava","ana","cre","naz","rcp","rsk","rpa","rru","cau"
"","","x","C00008","ADP;","C00206","dADP;","1.17.4.1","ribonucleoside-diphosphate reductase;","map00230","Purine metabolism","ava","ana","cre","","rcp","rsk","rpa","rru","cau"
"","","x","C00360","dAMP;","C00559","Deoxyadenosine;","3.1.3.5","5'-nucleotidase;","map00230","Purine metabolism","ava","ana","cre","naz","rcp","rsk","rpa","rru","cau"
"","","x","C00263","L-Homoserine;","C00441","L-Aspartate 4-semialdehyde;","1.1.1.3","homoserine dehydrogenase;","map00260; map00270; map00300","Glycine, serine and threonine metabolism; Cysteine and methionine metabolism; Lysine biosynthesis","ava","ana","cre","naz","rcp","rsk","rpa","rru","cau"
"","","x","C00122","Fumarate;","C03406","N-(L-Arginino)succinate;","4.3.2.1","argininosuccinate lyase;","map00250; map00330","Alanine, aspartate and glutamate metabolism; Arginine and proline metabolism","ava","ana","cre","naz","rcp","rsk","rpa","rru","cau"
"","","x","C00199","D-Ribulose 5-phosphate","C00345","6-Phospho-D-gluconate","1.1.1.44","phosphogluconate dehydrogenase (decarboxylating);","map00030","Pentose phosphate pathway","ava","ana","cre","naz","","","rpa","","cau"
"","","x","C00361","dGDP;","C00362","dGMP;","2.7.4.8","guanylate kinase;","map00230","Purine metabolism","ava","ana","cre","naz","rcp","rsk","rpa","rru","cau"
"","","x","C00330","Deoxyguanosine;","C00362","dGMP;","3.1.3.5","5'-nucleotidase;","map00230","Purine metabolism","ava","ana","cre","naz","rcp","rsk","rpa","rru","cau"
"","","x","C00036","Oxaloacetate;","C00074","Phosphoenolpyruvate;","4.1.1.31","phosphoenolpyruvate carboxylase;","map00620; map00710; map00720","Pyruvate metabolism; Carbon fixation in photosynthetic organisms; Reductive carboxylate cycle (CO2 fixation)","ava","ana","cre","naz","","","rpa","","cau"
"","","x","C05754","trans-Dec-2-enoyl-[acp];","C05755","Decanoyl-[acp];","1.3.1.-","<Oxidoreductases; Acting on the CH-CH group of donors; With NAD+ or NADP+ as acceptor>","map00061","Fatty acid biosynthesis","","ana","cre","","","","","rru",""
"","","x","C00064","L-Glutamine;","C00169","Carbamoyl phosphate","6.3.5.5","carbamoyl-phosphate synthase (glutamine-hydrolysing);","map00240; map00250","Pyrimidine metabolism; Alanine, aspartate and glutamate metabolism","ava","ana","cre","naz","rcp","rsk","rpa","rru","cau"
"","","x","C00025","L-Glutamate;","C02987","L-Glutamyl-tRNA(Glu)","6.1.1.17","glutamate---tRNA ligase;","map00860; map00970","Porphyrin and chlorophyll metabolism; Aminoacyl-tRNA biosynthesis","ava","ana","cre","naz","rcp","rsk","rpa","rru","cau"
"","","x","C02987","L-Glutamyl-tRNA(Glu)","C03741","(S)-4-Amino-5-oxopentanoate;","1.2.1.70","glutamyl-tRNA reductase","map00860","Porphyrin and chlorophyll metabolism","ava","ana","cre","naz","","","","rru","cau"
"","","x","C05756","3-Oxododecanoyl-[acp];","C05757","(R)-3-Hydroxydodecanoyl-[acp];","1.1.1.100","3-oxoacyl-[acyl-carrier-protein] reductase;","map00061","Fatty acid biosynthesis","ava","ana","cre","naz","rcp","rsk","rpa","rru","cau"
"","","x","C04618","(3R)-3-Hydroxybutanoyl-[acyl-carrier protein];","C05744","Acetoacetyl-[acp];","2.3.1.-","<Transferases; Acyltransferases; Transferring groups other than amino-acyl groups>","map00061","Fatty acid biosynthesis","ava","ana","cre","naz","rcp","rsk","rpa","rru","cau"
"","","x","C04246","But-2-enoyl-[acyl-carrier protein]","C04618","(3R)-3-Hydroxybutanoyl-[acyl-carrier protein];","2.3.1.-","<Transferases; Acyltransferases; Transferring groups other than amino-acyl groups>","map00061","Fatty acid biosynthesis","ava","ana","cre","naz","rcp","rsk","rpa","rru","cau"
"","","x","C04246","But-2-enoyl-[acyl-carrier protein]","C05745","Butyryl-[acp];","1.3.1.-","<Oxidoreductases; Acting on the CH-CH group of donors; With NAD+ or NADP+ as acceptor>","map00061","Fatty acid biosynthesis","","ana","cre","","","","","rru",""
"","","x","C04246","But-2-enoyl-[acyl-carrier protein]","C05745","Butyryl-[acp];","1.3.1.9","enoyl-[acyl-carrier-protein] reductase (NADH);","map00061","Fatty acid biosynthesis","ava","ana","cre","naz","rcp","rsk","rpa","rru","cau"
"","","x","C04246","But-2-enoyl-[acyl-carrier protein]","C05745","Butyryl-[acp];","2.3.1.-","<Transferases; Acyltransferases; Transferring groups other than amino-acyl groups>","map00061","Fatty acid biosynthesis","ava","ana","cre","naz","rcp","rsk","rpa","rru","cau"
"","","x","C04246","But-2-enoyl-[acyl-carrier protein]","C04618","(3R)-3-Hydroxybutanoyl-[acyl-carrier protein];","4.2.1.-","<Lyases; Carbon-oxygen lyases; Hydro-lyases>","map00061","Fatty acid biosynthesis","ava","ana","cre","naz","rcp","rsk","rpa","rru","cau"
"","","x","C16237","Protein N6-(lipoyl)lysine","C16239","Lipoyl-[acp];","2.3.1.181","lipoyl(octanoyl) transferase;","map00785","Lipoic acid metabolism","ava","ana","cre","naz","rcp","rsk","rpa","rru","cau"
"","","x","C16236","Protein N6-(octanoyl)lysine","C16237","Protein N6-(lipoyl)lysine","2.8.1.8","lipoyl synthase;","map00785","Lipoic acid metabolism","ava","ana","cre","naz","rcp","rsk","rpa","rru","cau"
"","","x","C16237","Protein N6-(lipoyl)lysine","C16238","Lipoyl-AMP","2.7.7.63","lipoate---protein ligase;","map00785","Lipoic acid metabolism","ava","ana","cre","naz","","","","","cau"
"","","x","C00725","Lipoate;","C16238","Lipoyl-AMP","2.7.7.63","lipoate---protein ligase;","map00785","Lipoic acid metabolism","ava","ana","cre","naz","","","","","cau"
"","","x","C00131","dATP;","C00206","dADP;","2.7.4.6","nucleoside-diphosphate kinase;","map00230","Purine metabolism","ava","ana","cre","naz","rcp","rsk","rpa","rru","cau"
"","","x","C05745","Butyryl-[acp];","C05746","3-Oxohexanoyl-[acp];","2.3.1.179","beta-ketoacyl-acyl-carrier-protein synthase II;","map00061","Fatty acid biosynthesis","ava","ana","cre","naz","rcp","rsk","rpa","rru","cau"
"","","x","C01268","5-Amino-6-(5'-phosphoribosylamino)uracil;","C01304","2,5-Diamino-6-(5'-phosphoribosylamino)-4-pyrimidineone","3.5.4.26","diaminohydroxyphosphoribosylaminopyrimidine deaminase","map00740","Riboflavin metabolism","ava","ana","cre","naz","rcp","rsk","rpa","rru","cau"
"","","x","C01268","5-Amino-6-(5'-phosphoribosylamino)uracil;","C04454","5-Amino-6-(5'-phosphoribitylamino)uracil;","1.1.1.193","5-amino-6-(5-phosphoribosylamino)uracil reductase;","map00740","Riboflavin metabolism","ava","ana","cre","naz","rcp","rsk","rpa","rru","cau"
"","","x","C00944","3-Dehydroquinate;","C02637","3-Dehydroshikimate","4.2.1.10","3-dehydroquinate dehydratase;","map00400","Phenylalanine, tyrosine and tryptophan biosynthesis","ava","ana","cre","naz","rcp","rsk","rpa","rru","cau"
"","","x","C00493","Shikimate;","C02637","3-Dehydroshikimate","1.1.1.25","shikimate dehydrogenase;","map00400","Phenylalanine, tyrosine and tryptophan biosynthesis","ava","ana","cre","naz","rcp","rsk","rpa","rru","cau"
"","","x","C05752","Octanoyl-[acp];","C05753","3-Oxodecanoyl-[acp];","2.3.1.-","<Transferases; Acyltransferases; Transferring groups other than amino-acyl groups>","map00061","Fatty acid biosynthesis","ava","ana","cre","naz","rcp","rsk","rpa","rru","cau"
"","","x","C00430","5-Aminolevulinate;","C03741","(S)-4-Amino-5-oxopentanoate;","5.4.3.8","glutamate-1-semialdehyde 2,1-aminomutase;","map00860","Porphyrin and chlorophyll metabolism","ava","ana","cre","naz","rcp","rsk","rpa","","cau"
"","","x","C00430","5-Aminolevulinate;","C00931","Porphobilinogen","4.2.1.24","porphobilinogen synthase;","map00860","Porphyrin and chlorophyll metabolism","ava","ana","cre","naz","rcp","rsk","rpa","rru","cau"
"","","x","C00931","Porphobilinogen","C01024","Hydroxymethylbilane","2.5.1.61","hydroxymethylbilane synthase;","map00860","Porphyrin and chlorophyll metabolism","ava","ana","cre","naz","rcp","rsk","rpa","rru","cau"
"","","x","C01024","Hydroxymethylbilane","C01051","Uroporphyrinogen III","4.2.1.75","uroporphyrinogen-III synthase;","map00860","Porphyrin and chlorophyll metabolism","ava","ana","cre","","rcp","rsk","rpa","rru","cau"
"","","x","C01051","Uroporphyrinogen III","C03263","Coproporphyrinogen III","4.1.1.37","uroporphyrinogen decarboxylase;","map00860","Porphyrin and chlorophyll metabolism","ava","ana","cre","naz","rcp","rsk","rpa","rru","cau"
"","","x","C01079","Protoporphyrinogen IX","C03263","Coproporphyrinogen III","1.3.3.3","coproporphyrinogen oxidase;","map00860","Porphyrin and chlorophyll metabolism","ava","ana","cre","naz","","rsk","rpa","","cau"
"","","x","C00144","GMP;","C00655","Xanthosine 5'-phosphate;","6.3.5.2","GMP synthase (glutamine-hydrolysing);","map00230","Purine metabolism","ava","ana","cre","naz","rcp","rsk","rpa","rru","cau"
"","","x","C00130","IMP;","C00655","Xanthosine 5'-phosphate;","1.1.1.205","IMP dehydrogenase;","map00230","Purine metabolism","ava","ana","cre","naz","rcp","rsk","rpa","rru","cau"
"","","x","C00130","IMP;","C04734","1-(5'-Phosphoribosyl)-5-formamido-4-imidazolecarboxamide;","3.5.4.10","IMP cyclohydrolase;","map00230","Purine metabolism","ava","ana","cre","naz","rcp","rsk","rpa","rru","cau"
"","","x","C00130","IMP;","C04734","1-(5'-Phosphoribosyl)-5-formamido-4-imidazolecarboxamide;","2.1.2.3","phosphoribosylaminoimidazolecarboxamide formyltransferase;","map00230","Purine metabolism","ava","ana","cre","naz","rcp","rsk","rpa","rru","cau"
"","","x","C00130","IMP;","C03794","N6-(1,2-Dicarboxyethyl)-AMP;","6.3.4.4","adenylosuccinate synthase;","map00230","Purine metabolism","ava","ana","cre","naz","rcp","rsk","rpa","rru","cau"
"","","x","C04677","1-(5'-Phosphoribosyl)-5-amino-4-imidazolecarboxamide;","C04734","1-(5'-Phosphoribosyl)-5-formamido-4-imidazolecarboxamide;","2.1.2.3","phosphoribosylaminoimidazolecarboxamide formyltransferase;","map00230","Purine metabolism","ava","ana","cre","naz","rcp","rsk","rpa","rru","cau"
"","","x","C00655","Xanthosine 5'-phosphate;","C01762","Xanthosine","3.1.3.5","5'-nucleotidase;","map00230","Purine metabolism","ava","ana","cre","naz","rcp","rsk","rpa","rru","cau"
"","","x","C00046","RNA;","C00075","UTP;","2.7.7.6","DNA-directed RNA polymerase;","map00240","Pyrimidine metabolism","ava","ana","cre","naz","rcp","rsk","rpa","rru","cau"
"","","x","C05345","beta-D-Fructose 6-phosphate","C05382","Sedoheptulose 7-phosphate;","2.2.1.2","transaldolase;","map00030","Pentose phosphate pathway","ava","ana","cre","naz","rcp","rsk","rpa","rru","cau"
"","","x","C00279","D-Erythrose 4-phosphate","C05345","beta-D-Fructose 6-phosphate","2.2.1.1","transketolase;","map00030","Pentose phosphate pathway","ava","ana","cre","naz","rcp","rsk","rpa","rru","cau"
"","","x","C00026","2-Oxoglutarate;","C05379","Oxalosuccinate;","1.1.1.42","isocitrate dehydrogenase (NADP+);","map00020","Citrate cycle (TCA cycle)","ava","ana","cre","naz","rcp","rsk","rpa","rru",""
"","","x","C00074","Phosphoenolpyruvate;","C00631","2-Phospho-D-glycerate;","4.2.1.11","phosphopyruvate hydratase;","map00010","Glycolysis / Gluconeogenesis","ava","ana","cre","naz","rcp","rsk","rpa","rru","cau"
"","","x","C00002","ATP;","C00008","ADP;","2.7.4.6","nucleoside-diphosphate kinase;","map00230","Purine metabolism","ava","ana","cre","naz","rcp","rsk","rpa","rru","cau"
"","","x","C00002","ATP;","C00008","ADP;","2.7.1.40","pyruvate kinase;","map00230","Purine metabolism","ava","ana","cre","naz","rcp","rsk","rpa","rru","cau"
"","","x","C00263","L-Homoserine;","C01102","O-Phospho-L-homoserine","2.7.1.39","homoserine kinase;","map00260","Glycine, serine and threonine metabolism","ava","ana","cre","naz","","","rpa","rru","cau"
"","","x","C01250","N-Acetyl-L-glutamate 5-semialdehyde;","C04133","N-Acetyl-L-glutamate 5-phosphate;","1.2.1.38","N-acetyl-gamma-glutamyl-phosphate reductase;","map00330","Arginine and proline metabolism","ava","ana","cre","naz","rcp","rsk","rpa","rru","cau"
"","","x","C00025","L-Glutamate;","C00064","L-Glutamine;","6.3.1.2","glutamate---ammonia ligase;","map00250; map00330; map00910","Alanine, aspartate and glutamate metabolism; Arginine and proline metabolism; Nitrogen metabolism","ava","ana","cre","naz","rcp","rsk","rpa","rru","cau"
"","","x","C00311","Isocitrate;","C00417","cis-Aconitate;","4.2.1.3","aconitate hydratase;","map00020; map00630; map00720","Citrate cycle (TCA cycle); Glyoxylate and dicarboxylate metabolism; Reductive carboxylate cycle (CO2 fixation)","ava","ana","cre","naz","rcp","rsk","rpa","rru","cau"
"","","x","C00117","D-Ribose 5-phosphate;","C05382","Sedoheptulose 7-phosphate;","2.2.1.1","transketolase;","map00030; map00710","Pentose phosphate pathway; Carbon fixation in photosynthetic organisms","ava","ana","cre","naz","rcp","rsk","rpa","rru","cau"
"","","x","C00111","Glycerone phosphate;","C00118","D-Glyceraldehyde 3-phosphate;","5.3.1.1","triose-phosphate isomerase;","map00010; map00051; map00562; map00710","Glycolysis / Gluconeogenesis; Fructose and mannose metabolism; Inositol phosphate metabolism; Carbon fixation in photosynthetic organisms","ava","ana","cre","naz","rcp","rsk","rpa","rru","cau"
"","","x","C00111","Glycerone phosphate;","C01094","D-Fructose 1-phosphate","4.1.2.13","fructose-bisphosphate aldolase;","map00051","Fructose and mannose metabolism","ava","ana","cre","naz","rcp","rsk","rpa","rru",""
"","","x","C05223","Dodecanoyl-[acyl-carrier protein];","C05758","trans-Dodec-2-enoyl-[acp];","1.3.1.-","<Oxidoreductases; Acting on the CH-CH group of donors; With NAD+ or NADP+ as acceptor>","map00061","Fatty acid biosynthesis","","ana","cre","","","","","rru",""
"","","x","C05761","Tetradecanoyl-[acp];","C05762","3-Oxohexadecanoyl-[acp];","2.3.1.-","<Transferases; Acyltransferases; Transferring groups other than amino-acyl groups>","map00061","Fatty acid biosynthesis","ava","ana","cre","naz","rcp","rsk","rpa","rru","cau"
"","","x","C00111","Glycerone phosphate;","C05378","beta-D-Fructose 1,6-bisphosphate","4.1.2.13","fructose-bisphosphate aldolase;","map00010; map00051","Glycolysis / Gluconeogenesis; Fructose and mannose metabolism","ava","ana","cre","naz","rcp","rsk","rpa","rru",""
"","","x","C11434","2-C-Methyl-D-erythritol 4-phosphate","C11437","1-Deoxy-D-xylulose 5-phosphate","1.1.1.267","1-deoxy-D-xylulose-5-phosphate reductoisomerase;","map00900","Terpenoid backbone biosynthesis","ava","ana","cre","naz","rcp","rsk","rpa","rru",""
"","","x","C11434","2-C-Methyl-D-erythritol 4-phosphate","C11435","4-(Cytidine 5'-diphospho)-2-C-methyl-D-erythritol","2.7.7.60","2-C-methyl-D-erythritol 4-phosphate cytidylyltransferase;","map00900","Terpenoid backbone biosynthesis","ava","ana","cre","naz","rcp","rsk","rpa","rru",""
"","","x","C11435","4-(Cytidine 5'-diphospho)-2-C-methyl-D-erythritol","C11436","2-Phospho-4-(cytidine 5'-diphospho)-2-C-methyl-D-erythritol","2.7.1.148","4-(cytidine 5'-diphospho)-2-C-methyl-D-erythritol kinase;","map00900","Terpenoid backbone biosynthesis","ava","ana","cre","naz","rcp","rsk","rpa","rru",""
"","","x","C04619","(3R)-3-Hydroxydecanoyl-[acyl-carrier protein];","C05753","3-Oxodecanoyl-[acp];","2.3.1.-","<Transferases; Acyltransferases; Transferring groups other than amino-acyl groups>","map00061","Fatty acid biosynthesis","ava","ana","cre","naz","rcp","rsk","rpa","rru","cau"
"","","x","C00112","CDP;","C00705","dCDP;","1.17.4.1","ribonucleoside-diphosphate reductase;","map00240","Pyrimidine metabolism","ava","ana","cre","","rcp","rsk","rpa","rru","cau"
"","","x","C00148","L-Proline;","C03912","(S)-1-Pyrroline-5-carboxylate;","1.5.99.8","proline dehydrogenase;","map00330","Arginine and proline metabolism","ava","ana","cre","naz","rcp","rsk","rpa","rru",""
"","","x","C00062","L-Arginine;","C03406","N-(L-Arginino)succinate;","4.3.2.1","argininosuccinate lyase;","map00330","Arginine and proline metabolism","ava","ana","cre","naz","rcp","rsk","rpa","rru","cau"
"","","x","C00352","D-Glucosamine 6-phosphate;","C05345","beta-D-Fructose 6-phosphate","2.6.1.16","glutamine---fructose-6-phosphate transaminase (isomerizing);","map00520","Amino sugar and nucleotide sugar metabolism","ava","ana","cre","naz","rcp","rsk","rpa","rru","cau"
"","","x","C05752","Octanoyl-[acp];","C16236","Protein N6-(octanoyl)lysine","2.3.1.181","lipoyl(octanoyl) transferase;","map00785","Lipoic acid metabolism","ava","ana","cre","naz","rcp","rsk","rpa","rru","cau"
"","","x","C04620","(3R)-3-Hydroxyoctanoyl-[acyl-carrier protein];","C05750","3-Oxooctanoyl-[acp];","1.1.1.100","3-oxoacyl-[acyl-carrier-protein] reductase;","map00061","Fatty acid biosynthesis","ava","ana","cre","naz","rcp","rsk","rpa","rru","cau"
"","","x","C05747","(R)-3-Hydroxyhexanoyl-[acp];","C05748","trans-Hex-2-enoyl-[acp];","4.2.1.-","<Lyases; Carbon-oxygen lyases; Hydro-lyases>","map00061","Fatty acid biosynthesis","ava","ana","cre","naz","rcp","rsk","rpa","rru","cau"
"","","x","C05751","trans-Oct-2-enoyl-[acp];","C05752","Octanoyl-[acp];","1.3.1.-","<Oxidoreductases; Acting on the CH-CH group of donors; With NAD+ or NADP+ as acceptor>","map00061","Fatty acid biosynthesis","","ana","cre","","","","","rru",""
"","","x","C05223","Dodecanoyl-[acyl-carrier protein];","C05759","3-Oxotetradecanoyl-[acp];","2.3.1.-","<Transferases; Acyltransferases; Transferring groups other than amino-acyl groups>","map00061","Fatty acid biosynthesis","ava","ana","cre","naz","rcp","rsk","rpa","rru","cau"
"","","x","C11436","2-Phospho-4-(cytidine 5'-diphospho)-2-C-methyl-D-erythritol","C11453","2-C-Methyl-D-erythritol 2,4-cyclodiphosphate;","4.6.1.12","2-C-methyl-D-erythritol 2,4-cyclodiphosphate synthase;","map00900","Terpenoid backbone biosynthesis","ava","ana","cre","naz","rcp","rsk","rpa","rru",""
"","","x","C11453","2-C-Methyl-D-erythritol 2,4-cyclodiphosphate;","C11811","1-Hydroxy-2-methyl-2-butenyl 4-diphosphate;","1.17.7.1","(E)-4-hydroxy-3-methylbut-2-enyl-diphosphate synthase;","map00900","Terpenoid backbone biosynthesis","ava","ana","cre","naz","rcp","rsk","rpa","rru",""
"","","x","C00129","Isopentenyl diphosphate;","C11811","1-Hydroxy-2-methyl-2-butenyl 4-diphosphate;","1.17.1.2","4-hydroxy-3-methylbut-2-enyl diphosphate reductase;","map00900","Terpenoid backbone biosynthesis","ava","ana","cre","naz","rcp","rsk","rpa","rru",""
"","","x","C00129","Isopentenyl diphosphate;","C00353","Geranylgeranyl diphosphate;","2.5.1.29","farnesyltranstransferase;","map00900","Terpenoid backbone biosynthesis","ava","ana","cre","","rcp","rsk","rpa","rru","cau"
"","","x","C00353","Geranylgeranyl diphosphate;","C05413","Phytoene","2.5.1.32","phytoene synthase;","map00906","Carotenoid biosynthesis","ava","ana","cre","naz","rcp","rsk","rpa","rru","cau"
"","","x","C05413","Phytoene","C05414","Phytofluene","1.14.99.-","<Oxidoreductases; Acting on paired donors with incorporation of molecular oxygen; Miscellaneous>","map00906","Carotenoid biosynthesis","ava","ana","cre","naz","rcp","rsk","rpa","rru","cau"
"","","x","C00129","Isopentenyl diphosphate;","C00448","trans,trans-Farnesyl diphosphate;","2.5.1.1","dimethylallyltranstransferase;","map00900","Terpenoid backbone biosynthesis","ava","ana","cre","","rcp","rsk","rpa","","cau"
"","","x","C00448","trans,trans-Farnesyl diphosphate;","C03428","Presqualene diphosphate","2.5.1.21","squalene synthase;","map00100","Steroid biosynthesis","ava","ana","cre","","","","","",""
"","","x","C00341","Geranyl diphosphate","C00448","trans,trans-Farnesyl diphosphate;","2.5.1.1","dimethylallyltranstransferase;","map00900","Terpenoid backbone biosynthesis","ava","ana","cre","","rcp","rsk","rpa","","cau"
"","","x","C00235","Dimethylallyl diphosphate;","C00341","Geranyl diphosphate","2.5.1.1","dimethylallyltranstransferase;","map00900","Terpenoid backbone biosynthesis","ava","ana","cre","","rcp","rsk","rpa","","cau"
"","","x","C00341","Geranyl diphosphate","C00448","trans,trans-Farnesyl diphosphate;","2.5.1.29","farnesyltranstransferase;","map00900","Terpenoid backbone biosynthesis","ava","ana","cre","","rcp","rsk","rpa","rru","cau"
"","","x","C00353","Geranylgeranyl diphosphate;","C05427","Phytyl diphosphate","1.3.1.83","geranylgeranyl diphosphate reductase;","map00900","Terpenoid backbone biosynthesis","ava","ana","cre","naz","rcp","rsk","rpa","rru","cau"
"","","x","C00129","Isopentenyl diphosphate;","C00341","Geranyl diphosphate","2.5.1.10","geranyltranstransferase;","map00900","Terpenoid backbone biosynthesis","ava","ana","cre","","rcp","rsk","rpa","rru","cau"
"","","x","C00448","trans,trans-Farnesyl diphosphate;","C00751","Squalene;","2.5.1.21","squalene synthase;","map00100","Steroid biosynthesis","ava","ana","cre","","","","","",""
"","","x","C00129","Isopentenyl diphosphate;","C00235","Dimethylallyl diphosphate;","5.3.3.2","isopentenyl-diphosphate Delta-isomerase;","map00900","Terpenoid backbone biosynthesis","ava","ana","cre","naz","rcp","rsk","","","cau"
"","","x","C00129","Isopentenyl diphosphate;","C00448","trans,trans-Farnesyl diphosphate;","2.5.1.29","farnesyltranstransferase;","map00900","Terpenoid backbone biosynthesis","ava","ana","cre","","rcp","rsk","rpa","rru","cau"
"","","x","C00235","Dimethylallyl diphosphate;","C00341","Geranyl diphosphate","2.5.1.10","geranyltranstransferase;","map00900","Terpenoid backbone biosynthesis","ava","ana","cre","","rcp","rsk","rpa","rru","cau"
"","","x","C00235","Dimethylallyl diphosphate;","C00341","Geranyl diphosphate","2.5.1.29","farnesyltranstransferase;","map00900","Terpenoid backbone biosynthesis","ava","ana","cre","","rcp","rsk","rpa","rru","cau"
"","","x","C00341","Geranyl diphosphate","C00448","trans,trans-Farnesyl diphosphate;","2.5.1.10","geranyltranstransferase;","map00900","Terpenoid backbone biosynthesis","ava","ana","cre","","rcp","rsk","rpa","rru","cau"
"","","x","C00129","Isopentenyl diphosphate;","C00341","Geranyl diphosphate","2.5.1.1","dimethylallyltranstransferase;","map00900","Terpenoid backbone biosynthesis","ava","ana","cre","","rcp","rsk","rpa","","cau"
"","","x","C00129","Isopentenyl diphosphate;","C00341","Geranyl diphosphate","2.5.1.29","farnesyltranstransferase;","map00900","Terpenoid backbone biosynthesis","ava","ana","cre","","rcp","rsk","rpa","rru","cau"
"","","x","C00129","Isopentenyl diphosphate;","C00448","trans,trans-Farnesyl diphosphate;","2.5.1.10","geranyltranstransferase;","map00900","Terpenoid backbone biosynthesis","ava","ana","cre","","rcp","rsk","rpa","rru","cau"
"","","x","C00118","D-Glyceraldehyde 3-phosphate;","C11437","1-Deoxy-D-xylulose 5-phosphate","2.2.1.7","1-deoxy-D-xylulose-5-phosphate synthase;","map00900","Terpenoid backbone biosynthesis","ava","ana","cre","naz","rcp","rsk","rpa","rru",""
"","","x","C00249","Hexadecanoic acid;","C05764","Hexadecanoyl-[acp];","2.3.1.-","<Transferases; Acyltransferases; Transferring groups other than amino-acyl groups>","map00061; map01040","Fatty acid biosynthesis; Biosynthesis of unsaturated fatty acids","ava","ana","cre","naz","rcp","rsk","rpa","rru","cau"
"","","x","C00353","Geranylgeranyl diphosphate;","C00448","trans,trans-Farnesyl diphosphate;","2.5.1.29","farnesyltranstransferase;","map00900","Terpenoid backbone biosynthesis","ava","ana","cre","","rcp","rsk","rpa","rru","cau"
"","","x","C00559","Deoxyadenosine;","C05512","Deoxyinosine","3.5.4.4","adenosine deaminase;","map00230","Purine metabolism","ava","ana","cre","naz","","rsk","","rru","cau"
"","","x","C00075","UTP;","C00105","UMP;","3.6.1.19","nucleoside-triphosphate diphosphatase;","map00240","Pyrimidine metabolism","ava","ana","cre","naz","rcp","rsk","rpa","rru","cau"
"","","x","C00117","D-Ribose 5-phosphate;","C00199","D-Ribulose 5-phosphate","5.3.1.6","ribose-5-phosphate isomerase;","map00030; map00710","Pentose phosphate pathway; Carbon fixation in photosynthetic organisms","ava","ana","cre","naz","rcp","rsk","rpa","rru","cau"
"","","x","C00751","Squalene;","C03428","Presqualene diphosphate","2.5.1.21","squalene synthase;","map00100","Steroid biosynthesis","ava","ana","cre","","","","","",""
"","","x","C00130","IMP;","C00294","Inosine","3.1.3.5","5'-nucleotidase;","map00230","Purine metabolism","ava","ana","cre","naz","rcp","rsk","rpa","rru","cau"
"","","x","C00212","Adenosine","C00294","Inosine","3.5.4.4","adenosine deaminase;","map00230","Purine metabolism","ava","ana","cre","naz","","rsk","","rru","cau"
"","","x","C00020","AMP;","C00212","Adenosine","3.1.3.5","5'-nucleotidase;","map00230","Purine metabolism","ava","ana","cre","naz","rcp","rsk","rpa","rru","cau"
"","","x","C00020","AMP;","C00147","Adenine;","2.4.2.7","adenine phosphoribosyltransferase;","map00230","Purine metabolism","ava","ana","cre","naz","rcp","rsk","rpa","rru","cau"
"","","x","C00295","Orotate;","C01103","Orotidine 5'-phosphate;","2.4.2.10","orotate phosphoribosyltransferase;","map00240","Pyrimidine metabolism","ava","ana","cre","naz","rcp","rsk","rpa","rru","cau"
"","","x","C05763","trans-Hexadec-2-enoyl-[acp];","C05764","Hexadecanoyl-[acp];","2.3.1.-","<Transferases; Acyltransferases; Transferring groups other than amino-acyl groups>","map00061","Fatty acid biosynthesis","ava","ana","cre","naz","rcp","rsk","rpa","rru","cau"
"","","x","C05414","Phytofluene","C05430","zeta-Carotene","1.14.99.-","<Oxidoreductases; Acting on paired donors with incorporation of molecular oxygen; Miscellaneous>","map00906","Carotenoid biosynthesis","ava","ana","cre","naz","rcp","rsk","rpa","rru","cau"
"","","x","C05430","zeta-Carotene","C05431","Neurosporene","1.14.99.-","<Oxidoreductases; Acting on paired donors with incorporation of molecular oxygen; Miscellaneous>","map00906","Carotenoid biosynthesis","ava","ana","cre","naz","rcp","rsk","rpa","rru","cau"
"","","x","C05431","Neurosporene","C05432","Lycopene","1.14.99.-","<Oxidoreductases; Acting on paired donors with incorporation of molecular oxygen; Miscellaneous>","map00906","Carotenoid biosynthesis","ava","ana","cre","naz","rcp","rsk","rpa","rru","cau"
"","","x","C05745","Butyryl-[acp];","C05746","3-Oxohexanoyl-[acp];","2.3.1.-","<Transferases; Acyltransferases; Transferring groups other than amino-acyl groups>","map00061","Fatty acid biosynthesis","ava","ana","cre","naz","rcp","rsk","rpa","rru","cau"
"","","x","C00024","Acetyl-CoA;","C00033","Acetate;","6.2.1.1","acetate---CoA ligase;","map00010; map00620; map00720","Glycolysis / Gluconeogenesis; Pyruvate metabolism; Reductive carboxylate cycle (CO2 fixation)","ava","ana","cre","naz","rcp","rsk","rpa","rru","cau"
"","","x","C00033","Acetate;","C00084","Acetaldehyde;","1.2.1.3","aldehyde dehydrogenase (NAD+);","map00010; map00620","Glycolysis / Gluconeogenesis; Pyruvate metabolism","ava","ana","cre","","","","rpa","rru","cau"
"","","x","C00084","Acetaldehyde;","C00222","3-Oxopropanoate;","4.1.1.-","<Lyases; Carbon-carbon lyases; Carboxy-lyases>","map00641","3-Chloroacrylic acid degradation","ava","ana","cre","naz","rcp","rsk","rpa","rru",""
"","","x","C00084","Acetaldehyde;","C00469","Ethanol;","1.1.1.1","alcohol dehydrogenase;","map00010","Glycolysis / Gluconeogenesis","ava","ana","cre","naz","rcp","rsk","rpa","rru","cau"
"","","x","C05761","Tetradecanoyl-[acp];","C05762","3-Oxohexadecanoyl-[acp];","2.3.1.179","beta-ketoacyl-acyl-carrier-protein synthase II;","map00061","Fatty acid biosynthesis","ava","ana","cre","naz","rcp","rsk","rpa","rru","cau"
"","","x","C00008","ADP;","C00020","AMP;","2.7.4.3","adenylate kinase;","map00230","Purine metabolism","ava","ana","cre","naz","rcp","rsk","rpa","rru","cau"
"","","x","C04618","(3R)-3-Hydroxybutanoyl-[acyl-carrier protein];","C05744","Acetoacetyl-[acp];","1.1.1.100","3-oxoacyl-[acyl-carrier-protein] reductase;","map00061","Fatty acid biosynthesis","ava","ana","cre","naz","rcp","rsk","rpa","rru","cau"

"Subsystem 20","0.16666666666666666","","","","","","","","","","ava","ana","","","","","","",""
"","","i","C00217","D-Glutamate;","C00819","D-Glutamine;","3.5.1.2","glutaminase;","map00471","D-Glutamine and D-glutamate metabolism","ava","ana","","","","","rpa","",""
"","","s","C00106","Uracil","C00380","Cytosine","3.5.4.1","cytosine deaminase;","map00240","Pyrimidine metabolism","ava","ana","","","","rsk","","rru",""
"","","x","C00105","UMP;","C00106","Uracil","2.4.2.9","uracil phosphoribosyltransferase;","map00240","Pyrimidine metabolism","ava","ana","cre","naz","rcp","rsk","","rru","cau"
"","","x","C00075","UTP;","C00105","UMP;","3.6.1.19","nucleoside-triphosphate diphosphatase;","map00240","Pyrimidine metabolism","ava","ana","cre","naz","rcp","rsk","rpa","rru","cau"
"","","x","C00015","UDP;","C00075","UTP;","2.7.4.6","nucleoside-diphosphate kinase;","map00240","Pyrimidine metabolism","ava","ana","cre","naz","rcp","rsk","rpa","rru","cau"
"","","x","C00063","CTP;","C00075","UTP;","6.3.4.2","CTP synthase;","map00240","Pyrimidine metabolism","ava","ana","cre","naz","rcp","rsk","rpa","rru","cau"
"","","x","C00063","CTP;","C00112","CDP;","2.7.4.6","nucleoside-diphosphate kinase;","map00240","Pyrimidine metabolism","ava","ana","cre","naz","rcp","rsk","rpa","rru","cau"
"","","x","C00112","CDP;","C00705","dCDP;","1.17.4.1","ribonucleoside-diphosphate reductase;","map00240","Pyrimidine metabolism","ava","ana","cre","","rcp","rsk","rpa","rru","cau"
"","","x","C00046","RNA;","C00075","UTP;","2.7.7.6","DNA-directed RNA polymerase;","map00240","Pyrimidine metabolism","ava","ana","cre","naz","rcp","rsk","rpa","rru","cau"
"","","x","C00002","ATP;","C00046","RNA;","2.7.7.6","DNA-directed RNA polymerase;","map00230","Purine metabolism","ava","ana","cre","naz","rcp","rsk","rpa","rru","cau"
"","","x","C00044","GTP;","C00046","RNA;","2.7.7.6","DNA-directed RNA polymerase;","map00230","Purine metabolism","ava","ana","cre","naz","rcp","rsk","rpa","rru","cau"
"","","x","C00044","GTP;","C01304","2,5-Diamino-6-(5'-phosphoribosylamino)-4-pyrimidineone","3.5.4.25","GTP cyclohydrolase II;","map00740","Riboflavin metabolism","ava","ana","cre","naz","rcp","rsk","rpa","rru","cau"
"","","x","C01268","5-Amino-6-(5'-phosphoribosylamino)uracil;","C01304","2,5-Diamino-6-(5'-phosphoribosylamino)-4-pyrimidineone","3.5.4.26","diaminohydroxyphosphoribosylaminopyrimidine deaminase","map00740","Riboflavin metabolism","ava","ana","cre","naz","rcp","rsk","rpa","rru","cau"
"","","x","C00025","L-Glutamate;","C00217","D-Glutamate;","5.1.1.3","glutamate racemase","map00471","D-Glutamine and D-glutamate metabolism","ava","ana","","naz","rcp","rsk","rpa","","cau"
"","","x","C00025","L-Glutamate;","C00026","2-Oxoglutarate;","1.4.1.4","glutamate dehydrogenase (NADP+);","map00250","Alanine, aspartate and glutamate metabolism","ava","ana","","","","","","",""
"","","x","C00026","2-Oxoglutarate;","C01251","(R)-2-Hydroxybutane-1,2,4-tricarboxylate;","2.3.3.14","homocitrate synthase;","map00300","Lysine biosynthesis","ava","ana","","naz","rcp","rsk","rpa","rru",""
"","","x","C00026","2-Oxoglutarate;","C00311","Isocitrate;","1.1.1.42","isocitrate dehydrogenase (NADP+);","map00020; map00720","Citrate cycle (TCA cycle); Reductive carboxylate cycle (CO2 fixation)","ava","ana","cre","naz","rcp","rsk","rpa","rru",""
"","","x","C00025","L-Glutamate;","C00064","L-Glutamine;","3.5.1.2","glutaminase;","map00250; map00330; map00471; map00910","Alanine, aspartate and glutamate metabolism; Arginine and proline metabolism; D-Glutamine and D-glutamate metabolism; Nitrogen metabolism","ava","ana","","","","","rpa","",""
"","","x","C00311","Isocitrate;","C05379","Oxalosuccinate;","1.1.1.42","isocitrate dehydrogenase (NADP+);","map00020","Citrate cycle (TCA cycle)","ava","ana","cre","naz","rcp","rsk","rpa","rru",""
"","","x","C00105","UMP;","C01103","Orotidine 5'-phosphate;","4.1.1.23","orotidine-5'-phosphate decarboxylase;","map00240","Pyrimidine metabolism","ava","ana","cre","naz","rcp","rsk","rpa","rru","cau"
"","","x","C00025","L-Glutamate;","C00026","2-Oxoglutarate;","2.6.1.1","aspartate transaminase;","map00250","Alanine, aspartate and glutamate metabolism","ava","ana","cre","naz","rcp","rsk","rpa","rru","cau"
"","","x","C00035","GDP;","C00044","GTP;","2.7.4.6","nucleoside-diphosphate kinase;","map00230","Purine metabolism","ava","ana","cre","naz","rcp","rsk","rpa","rru","cau"
"","","x","C00035","GDP;","C00361","dGDP;","1.17.4.1","ribonucleoside-diphosphate reductase;","map00230","Purine metabolism","ava","ana","cre","","rcp","rsk","rpa","rru","cau"
"","","x","C00035","GDP;","C00144","GMP;","2.7.4.8","guanylate kinase;","map00230","Purine metabolism","ava","ana","cre","naz","rcp","rsk","rpa","rru","cau"
"","","x","C00144","GMP;","C00387","Guanosine","3.1.3.5","5'-nucleotidase;","map00230","Purine metabolism","ava","ana","cre","naz","rcp","rsk","rpa","rru","cau"
"","","x","C00286","dGTP;","C00361","dGDP;","2.7.4.6","nucleoside-diphosphate kinase;","map00230","Purine metabolism","ava","ana","cre","naz","rcp","rsk","rpa","rru","cau"
"","","x","C00039","DNA;","C00286","dGTP;","2.7.7.7","DNA-directed DNA polymerase;","map00230","Purine metabolism","ava","ana","cre","naz","rcp","rsk","rpa","rru","cau"
"","","x","C00025","L-Glutamate;","C03287","L-Glutamyl 5-phosphate;","2.7.2.11","glutamate 5-kinase;","map00330","Arginine and proline metabolism","ava","ana","cre","naz","rcp","rsk","rpa","rru","cau"
"","","x","C00025","L-Glutamate;","C00049","L-Aspartate;","2.6.1.1","aspartate transaminase;","map00250; map00330","Alanine, aspartate and glutamate metabolism; Arginine and proline metabolism","ava","ana","cre","naz","rcp","rsk","rpa","rru","cau"
"","","x","C00049","L-Aspartate;","C00099","beta-Alanine;","4.1.1.11","aspartate 1-decarboxylase;","map00410; map00770","beta-Alanine metabolism; Pantothenate and CoA biosynthesis","ava","ana","","naz","","","","rru",""
"","","x","C00049","L-Aspartate;","C05840","Iminoaspartate;","1.4.3.16","L-aspartate oxidase;","map00760","Nicotinate and nicotinamide metabolism","ava","ana","cre","naz","rcp","rsk","rpa","rru","cau"
"","","x","C00036","Oxaloacetate;","C00049","L-Aspartate;","2.6.1.1","aspartate transaminase;","map00250; map00710","Alanine, aspartate and glutamate metabolism; Carbon fixation in photosynthetic organisms","ava","ana","cre","naz","rcp","rsk","rpa","rru","cau"
"","","x","C00049","L-Aspartate;","C03082","4-Phospho-L-aspartate;","2.7.2.4","aspartate kinase;","map00260; map00270; map00300","Glycine, serine and threonine metabolism; Cysteine and methionine metabolism; Lysine biosynthesis","ava","ana","cre","naz","rcp","rsk","rpa","rru","cau"
"","","x","C00441","L-Aspartate 4-semialdehyde;","C03082","4-Phospho-L-aspartate;","1.2.1.11","aspartate-semialdehyde dehydrogenase;","map00260; map00270; map00300","Glycine, serine and threonine metabolism; Cysteine and methionine metabolism; Lysine biosynthesis","ava","ana","cre","naz","rcp","rsk","rpa","rru","cau"
"","","x","C00441","L-Aspartate 4-semialdehyde;","C03340","L-2,3-Dihydrodipicolinate;","4.2.1.52","dihydrodipicolinate synthase;","map00300","Lysine biosynthesis","ava","ana","cre","naz","rcp","rsk","rpa","rru","cau"
"","","x","C00015","UDP;","C00105","UMP;","2.7.4.14","cytidylate kinase;","map00240","Pyrimidine metabolism","ava","ana","cre","naz","rcp","rsk","rpa","rru","cau"
"","","x","C00286","dGTP;","C00361","dGDP;","2.7.1.40","pyruvate kinase;","map00230","Purine metabolism","ava","ana","cre","naz","rcp","rsk","rpa","rru","cau"
"","","x","C00144","GMP;","C00242","Guanine;","2.4.2.7","adenine phosphoribosyltransferase;","map00230","Purine metabolism","ava","ana","cre","naz","rcp","rsk","rpa","rru","cau"
"","","x","C00025","L-Glutamate;","C00624","N-Acetyl-L-glutamate;","2.3.1.1","amino-acid N-acetyltransferase;","map00330","Arginine and proline metabolism","ava","ana","cre","naz","rcp","rsk","rpa","rru","cau"
"","","x","C00624","N-Acetyl-L-glutamate;","C04133","N-Acetyl-L-glutamate 5-phosphate;","2.7.2.8","acetylglutamate kinase;","map00330","Arginine and proline metabolism","ava","ana","cre","naz","rcp","rsk","rpa","rru","cau"
"","","x","C00055","CMP;","C00112","CDP;","2.7.4.14","cytidylate kinase;","map00240","Pyrimidine metabolism","ava","ana","cre","naz","rcp","rsk","rpa","rru","cau"
"","","x","C00441","L-Aspartate 4-semialdehyde;","C03283","L-2,4-Diaminobutanoate;","2.6.1.76","diaminobutyrate---2-oxoglutarate transaminase;","map00260","Glycine, serine and threonine metabolism","ava","ana","","","","","","",""
"","","x","C00039","DNA;","C00458","dCTP;","2.7.7.7","DNA-directed DNA polymerase;","map00240","Pyrimidine metabolism","ava","ana","cre","naz","rcp","rsk","rpa","rru","cau"
"","","x","C00458","dCTP;","C00460","dUTP;","3.5.4.13","dCTP deaminase;","map00240","Pyrimidine metabolism","ava","ana","","","rcp","rsk","rpa","rru","cau"
"","","x","C00365","dUMP;","C00460","dUTP;","3.6.1.19","nucleoside-triphosphate diphosphatase;","map00240","Pyrimidine metabolism","ava","ana","cre","naz","rcp","rsk","rpa","rru","cau"
"","","x","C00036","Oxaloacetate;","C00149","(S)-Malate;","1.1.1.37","malate dehydrogenase;","map00020; map00620; map00630; map00710; map00720","Citrate cycle (TCA cycle); Pyruvate metabolism; Glyoxylate and dicarboxylate metabolism; Carbon fixation in photosynthetic organisms; Reductive carboxylate cycle (CO2 fixation)","ava","ana","cre","","rcp","rsk","rpa","rru","cau"
"","","x","C00122","Fumarate;","C00149","(S)-Malate;","4.2.1.2","fumarate hydratase;","map00020; map00720","Citrate cycle (TCA cycle); Reductive carboxylate cycle (CO2 fixation)","ava","ana","cre","","rcp","rsk","rpa","rru","cau"
"","","x","C01165","L-Glutamate 5-semialdehyde;","C03287","L-Glutamyl 5-phosphate;","1.2.1.41","glutamate-5-semialdehyde dehydrogenase;","map00330","Arginine and proline metabolism","ava","ana","cre","naz","rcp","rsk","rpa","rru","cau"
"","","x","C00099","beta-Alanine;","C00864","Pantothenate;","6.3.2.1","pantoate---beta-alanine ligase;","map00410; map00770","beta-Alanine metabolism; Pantothenate and CoA biosynthesis","ava","ana","cre","naz","rcp","rsk","rpa","rru","cau"
"","","x","C00522","(R)-Pantoate;","C00864","Pantothenate;","6.3.2.1","pantoate---beta-alanine ligase;","map00770","Pantothenate and CoA biosynthesis","ava","ana","cre","naz","rcp","rsk","rpa","rru","cau"
"","","x","C00365","dUMP;","C01346","dUDP;","2.7.4.9","dTMP kinase;","map00240","Pyrimidine metabolism","ava","ana","cre","naz","rcp","rsk","rpa","rru","cau"
"","","x","C01268","5-Amino-6-(5'-phosphoribosylamino)uracil;","C04454","5-Amino-6-(5'-phosphoribitylamino)uracil;","1.1.1.193","5-amino-6-(5-phosphoribosylamino)uracil reductase;","map00740","Riboflavin metabolism","ava","ana","cre","naz","rcp","rsk","rpa","rru","cau"
"","","x","C00099","beta-Alanine;","C00222","3-Oxopropanoate;","2.6.1.19","4-aminobutyrate transaminase;","map00410; map00640","beta-Alanine metabolism; Propanoate metabolism","ava","ana","","","rcp","rsk","rpa","","cau"
"","","x","C00024","Acetyl-CoA;","C01251","(R)-2-Hydroxybutane-1,2,4-tricarboxylate;","2.3.3.14","homocitrate synthase;","map00300; map00620","Lysine biosynthesis; Pyruvate metabolism","ava","ana","","naz","rcp","rsk","rpa","rru",""
"","","x","C00024","Acetyl-CoA;","C03939","Acetyl-[acyl-carrier protein]","2.3.1.-","<Transferases; Acyltransferases; Transferring groups other than amino-acyl groups>","map00061","Fatty acid biosynthesis","ava","ana","cre","naz","rcp","rsk","rpa","rru","cau"
"","","x","C03939","Acetyl-[acyl-carrier protein]","C05744","Acetoacetyl-[acp];","2.3.1.-","<Transferases; Acyltransferases; Transferring groups other than amino-acyl groups>","map00061","Fatty acid biosynthesis","ava","ana","cre","naz","rcp","rsk","rpa","rru","cau"
"","","x","C00024","Acetyl-CoA;","C03939","Acetyl-[acyl-carrier protein]","2.3.1.180","beta-ketoacyl-acyl-carrier-protein synthase III;","map00061","Fatty acid biosynthesis","ava","ana","cre","naz","rcp","rsk","rpa","rru","cau"
"","","x","C00024","Acetyl-CoA;","C00083","Malonyl-CoA;","6.4.1.2","acetyl-CoA carboxylase;","map00061; map00253; map00620; map00640","Fatty acid biosynthesis; Tetracycline biosynthesis; Pyruvate metabolism; Propanoate metabolism","ava","ana","cre","naz","rcp","rsk","rpa","rru","cau"
"","","x","C01209","Malonyl-[acyl-carrier protein]","C05744","Acetoacetyl-[acp];","2.3.1.-","<Transferases; Acyltransferases; Transferring groups other than amino-acyl groups>","map00061","Fatty acid biosynthesis","ava","ana","cre","naz","rcp","rsk","rpa","rru","cau"
"","","x","C01209","Malonyl-[acyl-carrier protein]","C05750","3-Oxooctanoyl-[acp];","2.3.1.-","<Transferases; Acyltransferases; Transferring groups other than amino-acyl groups>","map00061","Fatty acid biosynthesis","ava","ana","cre","naz","rcp","rsk","rpa","rru","cau"
"","","x","C01209","Malonyl-[acyl-carrier protein]","C05762","3-Oxohexadecanoyl-[acp];","2.3.1.179","beta-ketoacyl-acyl-carrier-protein synthase II;","map00061","Fatty acid biosynthesis","ava","ana","cre","naz","rcp","rsk","rpa","rru","cau"
"","","x","C04633","(3R)-3-Hydroxypalmitoyl-[acyl-carrier protein];","C05762","3-Oxohexadecanoyl-[acp];","2.3.1.-","<Transferases; Acyltransferases; Transferring groups other than amino-acyl groups>","map00061","Fatty acid biosynthesis","ava","ana","cre","naz","rcp","rsk","rpa","rru","cau"
"","","x","C04633","(3R)-3-Hydroxypalmitoyl-[acyl-carrier protein];","C05763","trans-Hexadec-2-enoyl-[acp];","4.2.1.-","<Lyases; Carbon-oxygen lyases; Hydro-lyases>","map00061","Fatty acid biosynthesis","ava","ana","cre","naz","rcp","rsk","rpa","rru","cau"
"","","x","C01209","Malonyl-[acyl-carrier protein]","C05753","3-Oxodecanoyl-[acp];","2.3.1.-","<Transferases; Acyltransferases; Transferring groups other than amino-acyl groups>","map00061","Fatty acid biosynthesis","ava","ana","cre","naz","rcp","rsk","rpa","rru","cau"
"","","x","C05752","Octanoyl-[acp];","C05753","3-Oxodecanoyl-[acp];","2.3.1.179","beta-ketoacyl-acyl-carrier-protein synthase II;","map00061","Fatty acid biosynthesis","ava","ana","cre","naz","rcp","rsk","rpa","rru","cau"
"","","x","C01209","Malonyl-[acyl-carrier protein]","C05753","3-Oxodecanoyl-[acp];","2.3.1.179","beta-ketoacyl-acyl-carrier-protein synthase II;","map00061","Fatty acid biosynthesis","ava","ana","cre","naz","rcp","rsk","rpa","rru","cau"
"","","x","C04620","(3R)-3-Hydroxyoctanoyl-[acyl-carrier protein];","C05750","3-Oxooctanoyl-[acp];","2.3.1.-","<Transferases; Acyltransferases; Transferring groups other than amino-acyl groups>","map00061","Fatty acid biosynthesis","ava","ana","cre","naz","rcp","rsk","rpa","rru","cau"
"","","x","C01209","Malonyl-[acyl-carrier protein]","C05759","3-Oxotetradecanoyl-[acp];","2.3.1.179","beta-ketoacyl-acyl-carrier-protein synthase II;","map00061","Fatty acid biosynthesis","ava","ana","cre","naz","rcp","rsk","rpa","rru","cau"
"","","x","C01209","Malonyl-[acyl-carrier protein]","C05759","3-Oxotetradecanoyl-[acp];","2.3.1.-","<Transferases; Acyltransferases; Transferring groups other than amino-acyl groups>","map00061","Fatty acid biosynthesis","ava","ana","cre","naz","rcp","rsk","rpa","rru","cau"
"","","x","C03939","Acetyl-[acyl-carrier protein]","C05744","Acetoacetyl-[acp];","2.3.1.179","beta-ketoacyl-acyl-carrier-protein synthase II;","map00061","Fatty acid biosynthesis","ava","ana","cre","naz","rcp","rsk","rpa","rru","cau"
"","","x","C03939","Acetyl-[acyl-carrier protein]","C05744","Acetoacetyl-[acp];","2.3.1.180","beta-ketoacyl-acyl-carrier-protein synthase III;","map00061","Fatty acid biosynthesis","ava","ana","cre","naz","rcp","rsk","rpa","rru","cau"
"","","x","C05763","trans-Hexadec-2-enoyl-[acp];","C05764","Hexadecanoyl-[acp];","1.3.1.9","enoyl-[acyl-carrier-protein] reductase (NADH);","map00061","Fatty acid biosynthesis","ava","ana","cre","naz","rcp","rsk","rpa","rru","cau"
"","","x","C04633","(3R)-3-Hydroxypalmitoyl-[acyl-carrier protein];","C05763","trans-Hexadec-2-enoyl-[acp];","2.3.1.-","<Transferases; Acyltransferases; Transferring groups other than amino-acyl groups>","map00061","Fatty acid biosynthesis","ava","ana","cre","naz","rcp","rsk","rpa","rru","cau"
"","","x","C01209","Malonyl-[acyl-carrier protein]","C05746","3-Oxohexanoyl-[acp];","2.3.1.179","beta-ketoacyl-acyl-carrier-protein synthase II;","map00061","Fatty acid biosynthesis","ava","ana","cre","naz","rcp","rsk","rpa","rru","cau"
"","","x","C04620","(3R)-3-Hydroxyoctanoyl-[acyl-carrier protein];","C05751","trans-Oct-2-enoyl-[acp];","4.2.1.-","<Lyases; Carbon-oxygen lyases; Hydro-lyases>","map00061","Fatty acid biosynthesis","ava","ana","cre","naz","rcp","rsk","rpa","rru","cau"
"","","x","C05752","Octanoyl-[acp];","C16239","Lipoyl-[acp];","2.8.1.8","lipoyl synthase;","map00785","Lipoic acid metabolism","ava","ana","cre","naz","rcp","rsk","rpa","rru","cau"
"","","x","C00044","GTP;","C05922","Formamidopyrimidine nucleoside triphosphate","3.5.4.16","GTP cyclohydrolase I;","map00790","Folate biosynthesis","ava","ana","cre","naz","","","rpa","rru","cau"
"","","x","C00458","dCTP;","C00705","dCDP;","2.7.4.6","nucleoside-diphosphate kinase;","map00240","Pyrimidine metabolism","ava","ana","cre","naz","rcp","rsk","rpa","rru","cau"
"","","x","C00864","Pantothenate;","C03492","D-4'-Phosphopantothenate;","2.7.1.33","pantothenate kinase;","map00770","Pantothenate and CoA biosynthesis","ava","ana","cre","naz","rcp","rsk","rpa","rru","cau"
"","","x","C05922","Formamidopyrimidine nucleoside triphosphate","C05923","2,5-Diaminopyrimidine nucleoside triphosphate","3.5.4.16","GTP cyclohydrolase I;","map00790","Folate biosynthesis","ava","ana","cre","naz","","","rpa","rru","cau"
"","","x","C01209","Malonyl-[acyl-carrier protein]","C05756","3-Oxododecanoyl-[acp];","2.3.1.-","<Transferases; Acyltransferases; Transferring groups other than amino-acyl groups>","map00061","Fatty acid biosynthesis","ava","ana","cre","naz","rcp","rsk","rpa","rru","cau"
"","","x","C05756","3-Oxododecanoyl-[acp];","C05757","(R)-3-Hydroxydodecanoyl-[acp];","2.3.1.-","<Transferases; Acyltransferases; Transferring groups other than amino-acyl groups>","map00061","Fatty acid biosynthesis","ava","ana","cre","naz","rcp","rsk","rpa","rru","cau"
"","","x","C05757","(R)-3-Hydroxydodecanoyl-[acp];","C05758","trans-Dodec-2-enoyl-[acp];","2.3.1.-","<Transferases; Acyltransferases; Transferring groups other than amino-acyl groups>","map00061","Fatty acid biosynthesis","ava","ana","cre","naz","rcp","rsk","rpa","rru","cau"
"","","x","C05757","(R)-3-Hydroxydodecanoyl-[acp];","C05758","trans-Dodec-2-enoyl-[acp];","4.2.1.-","<Lyases; Carbon-oxygen lyases; Hydro-lyases>","map00061","Fatty acid biosynthesis","ava","ana","cre","naz","rcp","rsk","rpa","rru","cau"
"","","x","C05223","Dodecanoyl-[acyl-carrier protein];","C05758","trans-Dodec-2-enoyl-[acp];","2.3.1.-","<Transferases; Acyltransferases; Transferring groups other than amino-acyl groups>","map00061","Fatty acid biosynthesis","ava","ana","cre","naz","rcp","rsk","rpa","rru","cau"
"","","x","C05755","Decanoyl-[acp];","C05756","3-Oxododecanoyl-[acp];","2.3.1.-","<Transferases; Acyltransferases; Transferring groups other than amino-acyl groups>","map00061","Fatty acid biosynthesis","ava","ana","cre","naz","rcp","rsk","rpa","rru","cau"
"","","x","C01209","Malonyl-[acyl-carrier protein]","C05750","3-Oxooctanoyl-[acp];","2.3.1.179","beta-ketoacyl-acyl-carrier-protein synthase II;","map00061","Fatty acid biosynthesis","ava","ana","cre","naz","rcp","rsk","rpa","rru","cau"
"","","x","C03492","D-4'-Phosphopantothenate;","C04352","(R)-4'-Phosphopantothenoyl-L-cysteine;","6.3.2.5","phosphopantothenate---cysteine ligase;","map00770","Pantothenate and CoA biosynthesis","ava","ana","","naz","rcp","rsk","rpa","rru","cau"
"","","x","C00022","Pyruvate;","C00024","Acetyl-CoA;","1.8.1.4","dihydrolipoyl dehydrogenase;","map00010; map00020; map00620","Glycolysis / Gluconeogenesis; Citrate cycle (TCA cycle); Pyruvate metabolism","ava","ana","cre","naz","rcp","rsk","rpa","rru","cau"
"","","x","C05754","trans-Dec-2-enoyl-[acp];","C05755","Decanoyl-[acp];","1.3.1.9","enoyl-[acyl-carrier-protein] reductase (NADH);","map00061","Fatty acid biosynthesis","ava","ana","cre","naz","rcp","rsk","rpa","rru","cau"
"","","x","C00036","Oxaloacetate;","C00158","Citrate;","2.3.3.1","citrate (Si)-synthase;","map00020; map00630","Citrate cycle (TCA cycle); Glyoxylate and dicarboxylate metabolism","ava","ana","cre","naz","rcp","rsk","rpa","rru","cau"
"","","x","C00158","Citrate;","C00417","cis-Aconitate;","4.2.1.3","aconitate hydratase;","map00020; map00630; map00720","Citrate cycle (TCA cycle); Glyoxylate and dicarboxylate metabolism; Reductive carboxylate cycle (CO2 fixation)","ava","ana","cre","naz","rcp","rsk","rpa","rru","cau"
"","","x","C05751","trans-Oct-2-enoyl-[acp];","C05752","Octanoyl-[acp];","1.3.1.9","enoyl-[acyl-carrier-protein] reductase (NADH);","map00061","Fatty acid biosynthesis","ava","ana","cre","naz","rcp","rsk","rpa","rru","cau"
"","","x","C00039","DNA;","C00131","dATP;","2.7.7.7","DNA-directed DNA polymerase;","map00230","Purine metabolism","ava","ana","cre","naz","rcp","rsk","rpa","rru","cau"
"","","x","C00119","5-Phospho-alpha-D-ribose 1-diphosphate;","C01103","Orotidine 5'-phosphate;","2.4.2.10","orotate phosphoribosyltransferase;","map00240","Pyrimidine metabolism","ava","ana","cre","naz","rcp","rsk","rpa","rru","cau"
"","","x","C00263","L-Homoserine;","C00441","L-Aspartate 4-semialdehyde;","1.1.1.3","homoserine dehydrogenase;","map00260; map00270; map00300","Glycine, serine and threonine metabolism; Cysteine and methionine metabolism; Lysine biosynthesis","ava","ana","cre","naz","rcp","rsk","rpa","rru","cau"
"","","x","C00122","Fumarate;","C03406","N-(L-Arginino)succinate;","4.3.2.1","argininosuccinate lyase;","map00250; map00330","Alanine, aspartate and glutamate metabolism; Arginine and proline metabolism","ava","ana","cre","naz","rcp","rsk","rpa","rru","cau"
"","","x","C00327","L-Citrulline;","C03406","N-(L-Arginino)succinate;","6.3.4.5","argininosuccinate synthase;","map00330","Arginine and proline metabolism","ava","ana","cre","naz","rcp","rsk","rpa","rru","cau"
"","","x","C00169","Carbamoyl phosphate","C00327","L-Citrulline;","2.1.3.3","ornithine carbamoyltransferase;","map00330","Arginine and proline metabolism","ava","ana","cre","naz","","","","","cau"
"","","x","C00169","Carbamoyl phosphate","C00438","N-Carbamoyl-L-aspartate","2.1.3.2","aspartate carbamoyltransferase;","map00240; map00250","Pyrimidine metabolism; Alanine, aspartate and glutamate metabolism","ava","ana","cre","naz","rcp","rsk","rpa","rru","cau"
"","","x","C05756","3-Oxododecanoyl-[acp];","C05757","(R)-3-Hydroxydodecanoyl-[acp];","1.1.1.100","3-oxoacyl-[acyl-carrier-protein] reductase;","map00061","Fatty acid biosynthesis","ava","ana","cre","naz","rcp","rsk","rpa","rru","cau"
"","","x","C00025","L-Glutamate;","C02987","L-Glutamyl-tRNA(Glu)","6.1.1.17","glutamate---tRNA ligase;","map00860; map00970","Porphyrin and chlorophyll metabolism; Aminoacyl-tRNA biosynthesis","ava","ana","cre","naz","rcp","rsk","rpa","rru","cau"
"","","x","C04618","(3R)-3-Hydroxybutanoyl-[acyl-carrier protein];","C05744","Acetoacetyl-[acp];","2.3.1.-","<Transferases; Acyltransferases; Transferring groups other than amino-acyl groups>","map00061","Fatty acid biosynthesis","ava","ana","cre","naz","rcp","rsk","rpa","rru","cau"
"","","x","C04246","But-2-enoyl-[acyl-carrier protein]","C04618","(3R)-3-Hydroxybutanoyl-[acyl-carrier protein];","4.2.1.-","<Lyases; Carbon-oxygen lyases; Hydro-lyases>","map00061","Fatty acid biosynthesis","ava","ana","cre","naz","rcp","rsk","rpa","rru","cau"
"","","x","C16237","Protein N6-(lipoyl)lysine","C16239","Lipoyl-[acp];","2.3.1.181","lipoyl(octanoyl) transferase;","map00785","Lipoic acid metabolism","ava","ana","cre","naz","rcp","rsk","rpa","rru","cau"
"","","x","C16237","Protein N6-(lipoyl)lysine","C16238","Lipoyl-AMP","2.7.7.63","lipoate---protein ligase;","map00785","Lipoic acid metabolism","ava","ana","cre","naz","","","","","cau"
"","","x","C00725","Lipoate;","C16238","Lipoyl-AMP","2.7.7.63","lipoate---protein ligase;","map00785","Lipoic acid metabolism","ava","ana","cre","naz","","","","","cau"
"","","x","C05752","Octanoyl-[acp];","C05753","3-Oxodecanoyl-[acp];","2.3.1.-","<Transferases; Acyltransferases; Transferring groups other than amino-acyl groups>","map00061","Fatty acid biosynthesis","ava","ana","cre","naz","rcp","rsk","rpa","rru","cau"
"","","x","C00144","GMP;","C00655","Xanthosine 5'-phosphate;","6.3.5.2","GMP synthase (glutamine-hydrolysing);","map00230","Purine metabolism","ava","ana","cre","naz","rcp","rsk","rpa","rru","cau"
"","","x","C00655","Xanthosine 5'-phosphate;","C01762","Xanthosine","3.1.3.5","5'-nucleotidase;","map00230","Purine metabolism","ava","ana","cre","naz","rcp","rsk","rpa","rru","cau"
"","","x","C00026","2-Oxoglutarate;","C05379","Oxalosuccinate;","1.1.1.42","isocitrate dehydrogenase (NADP+);","map00020","Citrate cycle (TCA cycle)","ava","ana","cre","naz","rcp","rsk","rpa","rru",""
"","","x","C00311","Isocitrate;","C00417","cis-Aconitate;","4.2.1.3","aconitate hydratase;","map00020; map00630; map00720","Citrate cycle (TCA cycle); Glyoxylate and dicarboxylate metabolism; Reductive carboxylate cycle (CO2 fixation)","ava","ana","cre","naz","rcp","rsk","rpa","rru","cau"
"","","x","C00062","L-Arginine;","C03406","N-(L-Arginino)succinate;","4.3.2.1","argininosuccinate lyase;","map00330","Arginine and proline metabolism","ava","ana","cre","naz","rcp","rsk","rpa","rru","cau"
"","","x","C01134","Pantetheine 4'-phosphate;","C04352","(R)-4'-Phosphopantothenoyl-L-cysteine;","4.1.1.36","phosphopantothenoylcysteine decarboxylase;","map00770","Pantothenate and CoA biosynthesis","ava","ana","","naz","rcp","rsk","rpa","rru","cau"
"","","x","C00882","Dephospho-CoA;","C01134","Pantetheine 4'-phosphate;","2.7.7.3","pantetheine-phosphate adenylyltransferase;","map00770","Pantothenate and CoA biosynthesis","ava","ana","","naz","rcp","rsk","rpa","rru","cau"
"","","x","C00010","CoA;","C00882","Dephospho-CoA;","2.7.1.24","dephospho-CoA kinase;","map00770","Pantothenate and CoA biosynthesis","ava","ana","cre","naz","rcp","rsk","rpa","rru","cau"
"","","x","C05752","Octanoyl-[acp];","C16236","Protein N6-(octanoyl)lysine","2.3.1.181","lipoyl(octanoyl) transferase;","map00785","Lipoic acid metabolism","ava","ana","cre","naz","rcp","rsk","rpa","rru","cau"
"","","x","C00295","Orotate;","C01103","Orotidine 5'-phosphate;","2.4.2.10","orotate phosphoribosyltransferase;","map00240","Pyrimidine metabolism","ava","ana","cre","naz","rcp","rsk","rpa","rru","cau"
"","","x","C00295","Orotate;","C00337","(S)-Dihydroorotate;","1.3.3.1","dihydroorotate oxidase;","map00240","Pyrimidine metabolism","ava","ana","","naz","rcp","rsk","rpa","rru","cau"
"","","x","C05763","trans-Hexadec-2-enoyl-[acp];","C05764","Hexadecanoyl-[acp];","2.3.1.-","<Transferases; Acyltransferases; Transferring groups other than amino-acyl groups>","map00061","Fatty acid biosynthesis","ava","ana","cre","naz","rcp","rsk","rpa","rru","cau"
"","","x","C00385","Xanthine","C01762","Xanthosine","2.4.2.-","<Transferases; Glycosyltransferases; Pentosyltransferases>","map00230","Purine metabolism","ava","ana","","naz","rcp","rsk","rpa","rru","cau"
"","","x","C00024","Acetyl-CoA;","C00033","Acetate;","6.2.1.1","acetate---CoA ligase;","map00010; map00620; map00720","Glycolysis / Gluconeogenesis; Pyruvate metabolism; Reductive carboxylate cycle (CO2 fixation)","ava","ana","cre","naz","rcp","rsk","rpa","rru","cau"
"","","x","C00033","Acetate;","C00084","Acetaldehyde;","1.2.1.3","aldehyde dehydrogenase (NAD+);","map00010; map00620","Glycolysis / Gluconeogenesis; Pyruvate metabolism","ava","ana","cre","","","","rpa","rru","cau"
"","","x","C00022","Pyruvate;","C00204","2-Dehydro-3-deoxy-D-gluconate;","4.2.1.-","<Lyases; Carbon-oxygen lyases; Hydro-lyases>","map00030; map00040","Pentose phosphate pathway; Pentose and glucuronate interconversions","ava","ana","cre","naz","rcp","rsk","rpa","rru","cau"
"","","x","C00033","Acetate;","C00227","Acetyl phosphate","2.7.2.1","acetate kinase;","map00430; map00620","Taurine and hypotaurine metabolism; Pyruvate metabolism","ava","ana","","naz","rcp","rsk","rpa","rru",""
"","","x","C04688","(3R)-3-Hydroxytetradecanoyl-[acyl-carrier protein];","C05759","3-Oxotetradecanoyl-[acp];","2.3.1.-","<Transferases; Acyltransferases; Transferring groups other than amino-acyl groups>","map00061","Fatty acid biosynthesis","ava","ana","cre","naz","rcp","rsk","rpa","rru","cau"
"","","x","C00119","5-Phospho-alpha-D-ribose 1-diphosphate;","C03090","5-Phosphoribosylamine;","2.4.2.14","amidophosphoribosyltransferase;","map00230","Purine metabolism","ava","ana","cre","naz","rcp","rsk","rpa","rru","cau"
"","","x","C05755","Decanoyl-[acp];","C05756","3-Oxododecanoyl-[acp];","2.3.1.179","beta-ketoacyl-acyl-carrier-protein synthase II;","map00061","Fatty acid biosynthesis","ava","ana","cre","naz","rcp","rsk","rpa","rru","cau"
"","","x","C04246","But-2-enoyl-[acyl-carrier protein]","C04618","(3R)-3-Hydroxybutanoyl-[acyl-carrier protein];","2.3.1.-","<Transferases; Acyltransferases; Transferring groups other than amino-acyl groups>","map00061","Fatty acid biosynthesis","ava","ana","cre","naz","rcp","rsk","rpa","rru","cau"
"","","x","C00119","5-Phospho-alpha-D-ribose 1-diphosphate;","C02739","1-(5-Phospho-D-ribosyl)-ATP;","2.4.2.17","ATP phosphoribosyltransferase;","map00340","Histidine metabolism","ava","ana","","naz","rcp","rsk","rpa","rru","cau"
"","","x","C04620","(3R)-3-Hydroxyoctanoyl-[acyl-carrier protein];","C05751","trans-Oct-2-enoyl-[acp];","2.3.1.-","<Transferases; Acyltransferases; Transferring groups other than amino-acyl groups>","map00061","Fatty acid biosynthesis","ava","ana","cre","naz","rcp","rsk","rpa","rru","cau"
"","","x","C05754","trans-Dec-2-enoyl-[acp];","C05755","Decanoyl-[acp];","2.3.1.-","<Transferases; Acyltransferases; Transferring groups other than amino-acyl groups>","map00061","Fatty acid biosynthesis","ava","ana","cre","naz","rcp","rsk","rpa","rru","cau"
"","","x","C05223","Dodecanoyl-[acyl-carrier protein];","C05759","3-Oxotetradecanoyl-[acp];","2.3.1.179","beta-ketoacyl-acyl-carrier-protein synthase II;","map00061","Fatty acid biosynthesis","ava","ana","cre","naz","rcp","rsk","rpa","rru","cau"
"","","x","C05749","Hexanoyl-[acp];","C05750","3-Oxooctanoyl-[acp];","2.3.1.179","beta-ketoacyl-acyl-carrier-protein synthase II;","map00061","Fatty acid biosynthesis","ava","ana","cre","naz","rcp","rsk","rpa","rru","cau"
"","","x","C05748","trans-Hex-2-enoyl-[acp];","C05749","Hexanoyl-[acp];","2.3.1.-","<Transferases; Acyltransferases; Transferring groups other than amino-acyl groups>","map00061","Fatty acid biosynthesis","ava","ana","cre","naz","rcp","rsk","rpa","rru","cau"
"","","x","C05747","(R)-3-Hydroxyhexanoyl-[acp];","C05748","trans-Hex-2-enoyl-[acp];","2.3.1.-","<Transferases; Acyltransferases; Transferring groups other than amino-acyl groups>","map00061","Fatty acid biosynthesis","ava","ana","cre","naz","rcp","rsk","rpa","rru","cau"
"","","x","C05748","trans-Hex-2-enoyl-[acp];","C05749","Hexanoyl-[acp];","1.3.1.9","enoyl-[acyl-carrier-protein] reductase (NADH);","map00061","Fatty acid biosynthesis","ava","ana","cre","naz","rcp","rsk","rpa","rru","cau"
"","","x","C04246","But-2-enoyl-[acyl-carrier protein]","C05745","Butyryl-[acp];","1.3.1.9","enoyl-[acyl-carrier-protein] reductase (NADH);","map00061","Fatty acid biosynthesis","ava","ana","cre","naz","rcp","rsk","rpa","rru","cau"
"","","x","C01209","Malonyl-[acyl-carrier protein]","C05746","3-Oxohexanoyl-[acp];","2.3.1.-","<Transferases; Acyltransferases; Transferring groups other than amino-acyl groups>","map00061","Fatty acid biosynthesis","ava","ana","cre","naz","rcp","rsk","rpa","rru","cau"
"","","x","C04246","But-2-enoyl-[acyl-carrier protein]","C05745","Butyryl-[acp];","2.3.1.-","<Transferases; Acyltransferases; Transferring groups other than amino-acyl groups>","map00061","Fatty acid biosynthesis","ava","ana","cre","naz","rcp","rsk","rpa","rru","cau"
"","","x","C00077","L-Ornithine;","C00327","L-Citrulline;","2.1.3.3","ornithine carbamoyltransferase;","map00330","Arginine and proline metabolism","ava","ana","cre","naz","","","","","cau"
"","","x","C01209","Malonyl-[acyl-carrier protein]","C05756","3-Oxododecanoyl-[acp];","2.3.1.179","beta-ketoacyl-acyl-carrier-protein synthase II;","map00061","Fatty acid biosynthesis","ava","ana","cre","naz","rcp","rsk","rpa","rru","cau"
"","","x","C05749","Hexanoyl-[acp];","C05750","3-Oxooctanoyl-[acp];","2.3.1.-","<Transferases; Acyltransferases; Transferring groups other than amino-acyl groups>","map00061","Fatty acid biosynthesis","ava","ana","cre","naz","rcp","rsk","rpa","rru","cau"
"","","x","C00024","Acetyl-CoA;","C00083","Malonyl-CoA;","6.3.4.14","biotin carboxylase;","map00061","Fatty acid biosynthesis","ava","ana","cre","naz","rcp","rsk","rpa","rru","cau"
"","","x","C00083","Malonyl-CoA;","C01209","Malonyl-[acyl-carrier protein]","2.3.1.39","[acyl-carrier-protein] S-malonyltransferase;","map00061","Fatty acid biosynthesis","ava","ana","cre","naz","rcp","rsk","rpa","rru","cau"
"","","x","C05746","3-Oxohexanoyl-[acp];","C05747","(R)-3-Hydroxyhexanoyl-[acp];","2.3.1.-","<Transferases; Acyltransferases; Transferring groups other than amino-acyl groups>","map00061","Fatty acid biosynthesis","ava","ana","cre","naz","rcp","rsk","rpa","rru","cau"
"","","x","C00022","Pyruvate;","C00024","Acetyl-CoA;","2.3.1.12","dihydrolipoyllysine-residue acetyltransferase;","map00010; map00020; map00620","Glycolysis / Gluconeogenesis; Citrate cycle (TCA cycle); Pyruvate metabolism","ava","ana","cre","naz","rcp","rsk","rpa","rru","cau"
"","","x","C00077","L-Ornithine;","C00437","N-Acetylornithine;","2.3.1.35","glutamate N-acetyltransferase;","map00330","Arginine and proline metabolism","ava","ana","cre","naz","rcp","rsk","rpa","rru","cau"
"","","x","C04688","(3R)-3-Hydroxytetradecanoyl-[acyl-carrier protein];","C05760","trans-Tetradec-2-enoyl-[acp];","2.3.1.-","<Transferases; Acyltransferases; Transferring groups other than amino-acyl groups>","map00061","Fatty acid biosynthesis","ava","ana","cre","naz","rcp","rsk","rpa","rru","cau"
"","","x","C05760","trans-Tetradec-2-enoyl-[acp];","C05761","Tetradecanoyl-[acp];","2.3.1.-","<Transferases; Acyltransferases; Transferring groups other than amino-acyl groups>","map00061","Fatty acid biosynthesis","ava","ana","cre","naz","rcp","rsk","rpa","rru","cau"
"","","x","C16236","Protein N6-(octanoyl)lysine","C16237","Protein N6-(lipoyl)lysine","2.8.1.8","lipoyl synthase;","map00785","Lipoic acid metabolism","ava","ana","cre","naz","rcp","rsk","rpa","rru","cau"
"","","x","C00022","Pyruvate;","C11437","1-Deoxy-D-xylulose 5-phosphate","2.2.1.7","1-deoxy-D-xylulose-5-phosphate synthase;","map00900","Terpenoid backbone biosynthesis","ava","ana","cre","naz","rcp","rsk","rpa","rru",""
"","","x","C00118","D-Glyceraldehyde 3-phosphate;","C11437","1-Deoxy-D-xylulose 5-phosphate","2.2.1.7","1-deoxy-D-xylulose-5-phosphate synthase;","map00900","Terpenoid backbone biosynthesis","ava","ana","cre","naz","rcp","rsk","rpa","rru",""
"","","x","C00118","D-Glyceraldehyde 3-phosphate;","C00231","D-Xylulose 5-phosphate","2.2.1.1","transketolase;","map00030; map00710","Pentose phosphate pathway; Carbon fixation in photosynthetic organisms","ava","ana","cre","naz","rcp","rsk","rpa","rru","cau"
"","","x","C00199","D-Ribulose 5-phosphate","C00231","D-Xylulose 5-phosphate","5.1.3.1","ribulose-phosphate 3-epimerase;","map00030; map00040; map00710","Pentose phosphate pathway; Pentose and glucuronate interconversions; Carbon fixation in photosynthetic organisms","ava","ana","cre","naz","rcp","rsk","rpa","rru","cau"
"","","x","C00231","D-Xylulose 5-phosphate","C05345","beta-D-Fructose 6-phosphate","2.2.1.1","transketolase;","map00030","Pentose phosphate pathway","ava","ana","cre","naz","rcp","rsk","rpa","rru","cau"
"","","x","C00118","D-Glyceraldehyde 3-phosphate;","C00236","3-Phospho-D-glyceroyl phosphate;","1.2.1.12","glyceraldehyde-3-phosphate dehydrogenase (phosphorylating);","map00010","Glycolysis / Gluconeogenesis","ava","ana","cre","","rcp","rsk","rpa","rru","cau"
"","","x","C00231","D-Xylulose 5-phosphate","C05382","Sedoheptulose 7-phosphate;","2.2.1.1","transketolase;","map00030; map00710","Pentose phosphate pathway; Carbon fixation in photosynthetic organisms","ava","ana","cre","naz","rcp","rsk","rpa","rru","cau"
"","","x","C00118","D-Glyceraldehyde 3-phosphate;","C00279","D-Erythrose 4-phosphate","2.2.1.2","transaldolase;","map00030","Pentose phosphate pathway","ava","ana","cre","naz","rcp","rsk","rpa","rru","cau"
"","","x","C00279","D-Erythrose 4-phosphate","C04691","2-Dehydro-3-deoxy-D-arabino-heptonate 7-phosphate;","2.5.1.54","3-deoxy-7-phosphoheptulonate synthase;","map00400","Phenylalanine, tyrosine and tryptophan biosynthesis","ava","ana","cre","naz","rcp","rsk","rpa","rru","cau"
"","","x","C00352","D-Glucosamine 6-phosphate;","C05345","beta-D-Fructose 6-phosphate","3.5.99.6","glucosamine-6-phosphate deaminase;","map00520","Amino sugar and nucleotide sugar metabolism","ava","ana","","naz","","","","",""
"","","x","C01172","beta-D-Glucose 6-phosphate","C05345","beta-D-Fructose 6-phosphate","5.3.1.9","glucose-6-phosphate isomerase;","map00010; map00030; map00500","Glycolysis / Gluconeogenesis; Pentose phosphate pathway; Starch and sucrose metabolism","ava","ana","cre","naz","rcp","rsk","rpa","rru","cau"
"","","x","C00668","alpha-D-Glucose 6-phosphate","C01172","beta-D-Glucose 6-phosphate","5.3.1.9","glucose-6-phosphate isomerase;","map00010; map00030; map00500","Glycolysis / Gluconeogenesis; Pentose phosphate pathway; Starch and sucrose metabolism","ava","ana","cre","naz","rcp","rsk","rpa","rru","cau"
"","","x","C00267","alpha-D-Glucose","C00668","alpha-D-Glucose 6-phosphate","2.7.1.63","polyphosphate---glucose phosphotransferase;","map00010; map00520","Glycolysis / Gluconeogenesis; Amino sugar and nucleotide sugar metabolism","ava","ana","","naz","","","","",""
"","","x","C00208","Maltose;","C00267","alpha-D-Glucose","2.4.1.25","4-alpha-glucanotransferase;","map00500","Starch and sucrose metabolism","ava","ana","cre","naz","","rsk","rpa","rru","cau"
"","","x","C00267","alpha-D-Glucose","C00721","Dextrin","3.2.1.3","glucan 1,4-alpha-glucosidase;","map00500","Starch and sucrose metabolism","ava","ana","","","","","","rru",""
"","","x","C00118","D-Glyceraldehyde 3-phosphate;","C05378","beta-D-Fructose 1,6-bisphosphate","4.1.2.13","fructose-bisphosphate aldolase;","map00010; map00030; map00051","Glycolysis / Gluconeogenesis; Pentose phosphate pathway; Fructose and mannose metabolism","ava","ana","cre","naz","rcp","rsk","rpa","rru",""
"","","x","C00117","D-Ribose 5-phosphate;","C00118","D-Glyceraldehyde 3-phosphate;","2.2.1.1","transketolase;","map00030; map00710","Pentose phosphate pathway; Carbon fixation in photosynthetic organisms","ava","ana","cre","naz","rcp","rsk","rpa","rru","cau"
"","","x","C05345","beta-D-Fructose 6-phosphate","C05378","beta-D-Fructose 1,6-bisphosphate","3.1.3.11","fructose-bisphosphatase;","map00010; map00030; map00051","Glycolysis / Gluconeogenesis; Pentose phosphate pathway; Fructose and mannose metabolism","ava","ana","cre","naz","rcp","rsk","rpa","rru","cau"
"","","x","C00095","D-Fructose;","C05345","beta-D-Fructose 6-phosphate","2.7.1.4","fructokinase;","map00051; map00500","Fructose and mannose metabolism; Starch and sucrose metabolism","ava","ana","","naz","rcp","rsk","","","cau"
"","","x","C00199","D-Ribulose 5-phosphate","C00345","6-Phospho-D-gluconate","1.1.1.44","phosphogluconate dehydrogenase (decarboxylating);","map00030","Pentose phosphate pathway","ava","ana","cre","naz","","","rpa","","cau"
"","","x","C00257","D-Gluconic acid;","C00345","6-Phospho-D-gluconate","2.7.1.12","gluconokinase;","map00030","Pentose phosphate pathway","ava","ana","cre","naz","","","rpa","",""
"","","x","C01172","beta-D-Glucose 6-phosphate","C01236","D-Glucono-1,5-lactone 6-phosphate;","1.1.1.49","glucose-6-phosphate dehydrogenase;","map00030","Pentose phosphate pathway","ava","ana","cre","naz","rcp","rsk","rpa","","cau"
"","","x","C00279","D-Erythrose 4-phosphate","C05345","beta-D-Fructose 6-phosphate","2.2.1.1","transketolase;","map00030","Pentose phosphate pathway","ava","ana","cre","naz","rcp","rsk","rpa","rru","cau"
"","","x","C00668","alpha-D-Glucose 6-phosphate","C05345","beta-D-Fructose 6-phosphate","5.3.1.9","glucose-6-phosphate isomerase;","map00010; map00030; map00500; map00520","Glycolysis / Gluconeogenesis; Pentose phosphate pathway; Starch and sucrose metabolism; Amino sugar and nucleotide sugar metabolism","ava","ana","cre","naz","rcp","rsk","rpa","rru","cau"
"","","x","C00118","D-Glyceraldehyde 3-phosphate;","C05345","beta-D-Fructose 6-phosphate","2.2.1.2","transaldolase;","map00030","Pentose phosphate pathway","ava","ana","cre","naz","rcp","rsk","rpa","rru","cau"
"","","x","C00267","alpha-D-Glucose","C00668","alpha-D-Glucose 6-phosphate","2.7.1.2","glucokinase;","map00010; map00052; map00500; map00520","Glycolysis / Gluconeogenesis; Galactose metabolism; Starch and sucrose metabolism; Amino sugar and nucleotide sugar metabolism","ava","ana","","naz","rcp","rsk","","rru","cau"
"","","x","C00345","6-Phospho-D-gluconate","C01236","D-Glucono-1,5-lactone 6-phosphate;","3.1.1.31","6-phosphogluconolactonase;","map00030","Pentose phosphate pathway","ava","ana","cre","naz","rcp","rsk","rpa","","cau"
"","","x","C00944","3-Dehydroquinate;","C04691","2-Dehydro-3-deoxy-D-arabino-heptonate 7-phosphate;","4.2.3.4","3-dehydroquinate synthase;","map00400","Phenylalanine, tyrosine and tryptophan biosynthesis","ava","ana","cre","naz","rcp","rsk","rpa","rru","cau"
"","","x","C00944","3-Dehydroquinate;","C02637","3-Dehydroshikimate","4.2.1.10","3-dehydroquinate dehydratase;","map00400","Phenylalanine, tyrosine and tryptophan biosynthesis","ava","ana","cre","naz","rcp","rsk","rpa","rru","cau"
"","","x","C00279","D-Erythrose 4-phosphate","C05382","Sedoheptulose 7-phosphate;","2.2.1.2","transaldolase;","map00030","Pentose phosphate pathway","ava","ana","cre","naz","rcp","rsk","rpa","rru","cau"
"","","x","C05345","beta-D-Fructose 6-phosphate","C05378","beta-D-Fructose 1,6-bisphosphate","2.7.1.11","6-phosphofructokinase;","map00010; map00030; map00051","Glycolysis / Gluconeogenesis; Pentose phosphate pathway; Fructose and mannose metabolism","ava","ana","cre","","rcp","rsk","rpa","rru","cau"
"","","x","C00352","D-Glucosamine 6-phosphate;","C06156","alpha-D-Glucosamine 1-phosphate;","5.4.2.10","phosphoglucosamine mutase","map00520","Amino sugar and nucleotide sugar metabolism","ava","ana","","naz","rcp","rsk","rpa","rru",""
"","","x","C00118","D-Glyceraldehyde 3-phosphate;","C00279","D-Erythrose 4-phosphate","2.2.1.1","transketolase;","map00030; map00710","Pentose phosphate pathway; Carbon fixation in photosynthetic organisms","ava","ana","cre","naz","rcp","rsk","rpa","rru","cau"
"","","x","C00493","Shikimate;","C02637","3-Dehydroshikimate","1.1.1.25","shikimate dehydrogenase;","map00400","Phenylalanine, tyrosine and tryptophan biosynthesis","ava","ana","cre","naz","rcp","rsk","rpa","rru","cau"
"","","x","C00493","Shikimate;","C03175","Shikimate 3-phosphate;","2.7.1.71","shikimate kinase;","map00400","Phenylalanine, tyrosine and tryptophan biosynthesis","ava","ana","","naz","rcp","rsk","rpa","rru","cau"
"","","x","C01269","5-O-(1-Carboxyvinyl)-3-phosphoshikimate;","C03175","Shikimate 3-phosphate;","2.5.1.19","3-phosphoshikimate 1-carboxyvinyltransferase;","map00400","Phenylalanine, tyrosine and tryptophan biosynthesis","ava","ana","cre","naz","rcp","rsk","rpa","rru","cau"
"","","x","C00251","Chorismate;","C01269","5-O-(1-Carboxyvinyl)-3-phosphoshikimate;","4.2.3.5","chorismate synthase;","map00400","Phenylalanine, tyrosine and tryptophan biosynthesis","ava","ana","cre","naz","rcp","rsk","rpa","rru","cau"
"","","x","C00251","Chorismate;","C00254","Prephenate;","5.4.99.5","chorismate mutase;","map00400","Phenylalanine, tyrosine and tryptophan biosynthesis","ava","ana","","naz","","rsk","","","cau"
"","","x","C00166","Phenylpyruvate;","C00254","Prephenate;","4.2.1.51","prephenate dehydratase;","map00400","Phenylalanine, tyrosine and tryptophan biosynthesis","ava","ana","","","rcp","rsk","rpa","rru","cau"
"","","x","C00166","Phenylpyruvate;","C05852","2-Hydroxyphenylacetate","1.13.11.27","4-hydroxyphenylpyruvate dioxygenase;","map00360","Phenylalanine metabolism","ava","ana","cre","naz","","","rpa","","cau"
"","","x","C05852","2-Hydroxyphenylacetate","C07086","Phenylacetic acid;","1.14.13.-","<Oxidoreductases; Acting on paired donors with incorporation of molecular oxygen; With NADH or NADPH as one donor, and incorporation of one atom of oxygen>","map00360; map00643","Phenylalanine metabolism; Styrene degradation","ava","ana","cre","naz","rcp","rsk","rpa","rru",""
"","","x","C00108","Anthranilate;","C00251","Chorismate;","4.1.3.27","anthranilate synthase;","map00400","Phenylalanine, tyrosine and tryptophan biosynthesis","ava","ana","cre","naz","rcp","rsk","rpa","rru","cau"
"","","x","C00108","Anthranilate;","C04302","N-(5-Phospho-D-ribosyl)anthranilate;","2.4.2.18","anthranilate phosphoribosyltransferase;","map00400","Phenylalanine, tyrosine and tryptophan biosynthesis","ava","ana","cre","naz","rcp","rsk","rpa","rru","cau"
"","","x","C00079","L-Phenylalanine;","C00166","Phenylpyruvate;","2.6.1.1","aspartate transaminase;","map00360; map00400; map00960","Phenylalanine metabolism; Phenylalanine, tyrosine and tryptophan biosynthesis; Tropane, piperidine and pyridine alkaloid biosynthesis","ava","ana","cre","naz","rcp","rsk","rpa","rru","cau"
"","","x","C00079","L-Phenylalanine;","C00166","Phenylpyruvate;","2.6.1.9","histidinol-phosphate transaminase;","map00360; map00400; map00960","Phenylalanine metabolism; Phenylalanine, tyrosine and tryptophan biosynthesis; Tropane, piperidine and pyridine alkaloid biosynthesis","ava","ana","cre","naz","rcp","rsk","rpa","rru","cau"
"","","x","C00544","Homogentisate;","C07086","Phenylacetic acid;","1.14.13.-","<Oxidoreductases; Acting on paired donors with incorporation of molecular oxygen; With NADH or NADPH as one donor, and incorporation of one atom of oxygen>","map00643","Styrene degradation","ava","ana","cre","naz","rcp","rsk","rpa","rru",""
"","","x","C00544","Homogentisate;","C01179","3-(4-Hydroxyphenyl)pyruvate;","1.13.11.27","4-hydroxyphenylpyruvate dioxygenase;","map00130; map00350","Ubiquinone and other terpenoid-quinone biosynthesis; Tyrosine metabolism","ava","ana","cre","naz","","","rpa","","cau"
"","","x","C00082","L-Tyrosine;","C01179","3-(4-Hydroxyphenyl)pyruvate;","2.6.1.9","histidinol-phosphate transaminase;","map00350; map00400; map00401","Tyrosine metabolism; Phenylalanine, tyrosine and tryptophan biosynthesis; Novobiocin biosynthesis","ava","ana","cre","naz","rcp","rsk","rpa","rru","cau"
"","","x","C05751","trans-Oct-2-enoyl-[acp];","C05752","Octanoyl-[acp];","2.3.1.-","<Transferases; Acyltransferases; Transferring groups other than amino-acyl groups>","map00061","Fatty acid biosynthesis","ava","ana","cre","naz","rcp","rsk","rpa","rru","cau"
"","","x","C00062","L-Arginine;","C00179","Agmatine;","4.1.1.19","arginine decarboxylase;","map00330","Arginine and proline metabolism","ava","ana","","naz","","","rpa","","cau"
"","","x","C00134","Putrescine;","C00179","Agmatine;","3.5.3.11","agmatinase;","map00330","Arginine and proline metabolism","ava","ana","","naz","rcp","rsk","","",""
"","","x","C00022","Pyruvate;","C05125","2-(alpha-Hydroxyethyl)thiamine diphosphate;","1.2.4.1","pyruvate dehydrogenase (acetyl-transferring);","map00010; map00020; map00290; map00620; map00650","Glycolysis / Gluconeogenesis; Citrate cycle (TCA cycle); Valine, leucine and isoleucine biosynthesis; Pyruvate metabolism; Butanoate metabolism","ava","ana","cre","naz","rcp","rsk","rpa","rru","cau"
"","","x","C05125","2-(alpha-Hydroxyethyl)thiamine diphosphate;","C06010","(S)-2-Acetolactate;","2.2.1.6","acetolactate synthase;","map00290","Valine, leucine and isoleucine biosynthesis","ava","ana","cre","naz","rcp","rsk","rpa","rru","cau"
"","","x","C04272","(R)-2,3-Dihydroxy-3-methylbutanoate;","C06010","(S)-2-Acetolactate;","1.1.1.86","ketol-acid reductoisomerase;","map00290","Valine, leucine and isoleucine biosynthesis","ava","ana","cre","naz","rcp","rsk","rpa","rru","cau"
"","","x","C00141","3-Methyl-2-oxobutanoic acid;","C04272","(R)-2,3-Dihydroxy-3-methylbutanoate;","4.2.1.9","dihydroxy-acid dehydratase;","map00290","Valine, leucine and isoleucine biosynthesis","ava","ana","cre","naz","rcp","rsk","rpa","rru","cau"
"","","x","C00141","3-Methyl-2-oxobutanoic acid;","C00966","2-Dehydropantoate","2.1.2.11","3-methyl-2-oxobutanoate hydroxymethyltransferase;","map00770","Pantothenate and CoA biosynthesis","ava","ana","","naz","rcp","rsk","rpa","rru","cau"
"","","x","C00141","3-Methyl-2-oxobutanoic acid;","C02504","(2S)-2-Isopropylmalate;","2.3.3.13","2-isopropylmalate synthase;","map00290","Valine, leucine and isoleucine biosynthesis","ava","ana","cre","naz","rcp","rsk","rpa","rru","cau"
"","","x","C05125","2-(alpha-Hydroxyethyl)thiamine diphosphate;","C06006","(S)-2-Aceto-2-hydroxybutanoate;","2.2.1.6","acetolactate synthase;","map00290","Valine, leucine and isoleucine biosynthesis","ava","ana","cre","naz","rcp","rsk","rpa","rru","cau"
"","","x","C06006","(S)-2-Aceto-2-hydroxybutanoate;","C06007","(R)-2,3-Dihydroxy-3-methylpentanoate;","1.1.1.86","ketol-acid reductoisomerase;","map00290","Valine, leucine and isoleucine biosynthesis","ava","ana","cre","naz","rcp","rsk","rpa","rru","cau"
"","","x","C00109","2-Oxobutanoate;","C06006","(S)-2-Aceto-2-hydroxybutanoate;","2.2.1.6","acetolactate synthase;","map00290","Valine, leucine and isoleucine biosynthesis","ava","ana","cre","naz","rcp","rsk","rpa","rru","cau"
"","","x","C00109","2-Oxobutanoate;","C00188","L-Threonine;","4.3.1.19","threonine ammonia-lyase;","map00260; map00290","Glycine, serine and threonine metabolism; Valine, leucine and isoleucine biosynthesis","ava","ana","cre","naz","rcp","rsk","rpa","rru","cau"
"","","x","C00037","Glycine;","C00188","L-Threonine;","4.1.2.5","threonine aldolase;","map00260","Glycine, serine and threonine metabolism","ava","ana","","","rcp","rsk","rpa","rru","cau"
"","","x","C00037","Glycine;","C01419","Cys-Gly;","3.4.11.1","leucyl aminopeptidase;","map00480","Glutathione metabolism","ava","ana","cre","naz","rcp","rsk","rpa","rru","cau"
"","","x","C00037","Glycine;","C00051","Glutathione;","6.3.2.3","glutathione synthase;","map00480","Glutathione metabolism","ava","ana","cre","naz","rcp","rsk","rpa","rru",""
"","","x","C00051","Glutathione;","C01419","Cys-Gly;","2.3.2.2","gamma-glutamyltransferase;","map00480","Glutathione metabolism","ava","ana","","","","rsk","rpa","rru","cau"
"","","x","C00037","Glycine;","C00065","L-Serine;","2.1.2.1","glycine hydroxymethyltransferase;","map00260; map00460; map00680","Glycine, serine and threonine metabolism; Cyanoamino acid metabolism; Methane metabolism","ava","ana","cre","naz","rcp","rsk","rpa","rru","cau"
"","","x","C00065","L-Serine;","C00143","5,10-Methylenetetrahydrofolate;","2.1.2.1","glycine hydroxymethyltransferase;","map00260; map00680","Glycine, serine and threonine metabolism; Methane metabolism","ava","ana","cre","naz","rcp","rsk","rpa","rru","cau"
"","","x","C00065","L-Serine;","C00078","L-Tryptophan;","4.2.1.20","tryptophan synthase;","map00260","Glycine, serine and threonine metabolism","ava","ana","cre","naz","rcp","rsk","rpa","rru","cau"
"","","x","C00097","L-Cysteine;","C01419","Cys-Gly;","3.4.11.2","membrane alanyl aminopeptidase;","map00480","Glutathione metabolism","ava","ana","","naz","rcp","rsk","","",""
"","","x","C00078","L-Tryptophan;","C00463","Indole;","4.2.1.20","tryptophan synthase;","map00400","Phenylalanine, tyrosine and tryptophan biosynthesis","ava","ana","cre","naz","rcp","rsk","rpa","rru","cau"
"","","x","C00671","(S)-3-Methyl-2-oxopentanoic acid;","C06007","(R)-2,3-Dihydroxy-3-methylpentanoate;","4.2.1.9","dihydroxy-acid dehydratase;","map00290","Valine, leucine and isoleucine biosynthesis","ava","ana","cre","naz","rcp","rsk","rpa","rru","cau"
"","","x","C00022","Pyruvate;","C05125","2-(alpha-Hydroxyethyl)thiamine diphosphate;","2.2.1.6","acetolactate synthase;","map00290; map00650","Valine, leucine and isoleucine biosynthesis; Butanoate metabolism","ava","ana","cre","naz","rcp","rsk","rpa","rru","cau"
"","","x","C00437","N-Acetylornithine;","C01250","N-Acetyl-L-glutamate 5-semialdehyde;","2.6.1.11","acetylornithine transaminase;","map00330","Arginine and proline metabolism","ava","ana","cre","","rcp","rsk","rpa","rru","cau"
"","","x","C04688","(3R)-3-Hydroxytetradecanoyl-[acyl-carrier protein];","C05760","trans-Tetradec-2-enoyl-[acp];","4.2.1.-","<Lyases; Carbon-oxygen lyases; Hydro-lyases>","map00061","Fatty acid biosynthesis","ava","ana","cre","naz","rcp","rsk","rpa","rru","cau"
"","","x","C01209","Malonyl-[acyl-carrier protein]","C05744","Acetoacetyl-[acp];","2.3.1.179","beta-ketoacyl-acyl-carrier-protein synthase II;","map00061","Fatty acid biosynthesis","ava","ana","cre","naz","rcp","rsk","rpa","rru","cau"
"","","x","C00117","D-Ribose 5-phosphate;","C00119","5-Phospho-alpha-D-ribose 1-diphosphate;","2.7.6.1","ribose-phosphate diphosphokinase;","map00030; map00230","Pentose phosphate pathway; Purine metabolism","ava","ana","cre","naz","rcp","rsk","rpa","rru","cau"
"","","x","C00204","2-Dehydro-3-deoxy-D-gluconate;","C00577","D-Glyceraldehyde","4.2.1.-","<Lyases; Carbon-oxygen lyases; Hydro-lyases>","map00030","Pentose phosphate pathway","ava","ana","cre","naz","rcp","rsk","rpa","rru","cau"
"","","x","C00097","L-Cysteine;","C01419","Cys-Gly;","3.4.11.1","leucyl aminopeptidase;","map00480","Glutathione metabolism","ava","ana","cre","naz","rcp","rsk","rpa","rru","cau"
"","","x","C00544","Homogentisate;","C05585","Gentisate aldehyde;","4.1.1.-","<Lyases; Carbon-carbon lyases; Carboxy-lyases>","map00350","Tyrosine metabolism","ava","ana","cre","naz","rcp","rsk","rpa","rru",""
"","","x","C00022","Pyruvate;","C00074","Phosphoenolpyruvate;","2.7.1.40","pyruvate kinase;","map00010; map00620; map00710","Glycolysis / Gluconeogenesis; Pyruvate metabolism; Carbon fixation in photosynthetic organisms","ava","ana","cre","naz","rcp","rsk","rpa","rru","cau"
"","","x","C00074","Phosphoenolpyruvate;","C00631","2-Phospho-D-glycerate;","4.2.1.11","phosphopyruvate hydratase;","map00010","Glycolysis / Gluconeogenesis","ava","ana","cre","naz","rcp","rsk","rpa","rru","cau"
"","","x","C00197","3-Phospho-D-glycerate;","C00631","2-Phospho-D-glycerate;","5.4.2.1","phosphoglycerate mutase;","map00010","Glycolysis / Gluconeogenesis","ava","ana","cre","naz","rcp","rsk","rpa","rru","cau"
"","","x","C00258","D-Glycerate;","C00631","2-Phospho-D-glycerate;","2.7.1.-","<Transferases; Transferring phosphorus-containing groups; Phosphotransferases with an alcohol group as acceptor>","map00030","Pentose phosphate pathway","ava","ana","","naz","rcp","rsk","rpa","rru","cau"
"","","x","C00197","3-Phospho-D-glycerate;","C03232","3-Phosphonooxypyruvate;","1.1.1.95","phosphoglycerate dehydrogenase;","map00260","Glycine, serine and threonine metabolism","ava","ana","cre","naz","rcp","rsk","rpa","rru","cau"
"","","x","C01005","O-Phospho-L-serine;","C03232","3-Phosphonooxypyruvate;","2.6.1.52","phosphoserine transaminase;","map00260","Glycine, serine and threonine metabolism","ava","ana","cre","","rcp","rsk","rpa","rru","cau"
"","","x","C02504","(2S)-2-Isopropylmalate;","C04411","(2R,3S)-3-Isopropylmalate;","4.2.1.33","3-isopropylmalate dehydratase;","map00290","Valine, leucine and isoleucine biosynthesis","ava","ana","cre","naz","rcp","rsk","rpa","rru","cau"
"","","x","C04236","(2S)-2-Isopropyl-3-oxosuccinate;","C04411","(2R,3S)-3-Isopropylmalate;","1.1.1.85","3-isopropylmalate dehydrogenase;","map00290","Valine, leucine and isoleucine biosynthesis","ava","ana","cre","naz","rcp","rsk","rpa","rru","cau"
"","","x","C00239","dCMP;","C00705","dCDP;","2.7.4.14","cytidylate kinase;","map00240","Pyrimidine metabolism","ava","ana","cre","naz","rcp","rsk","rpa","rru","cau"
"","","x","C00049","L-Aspartate;","C03406","N-(L-Arginino)succinate;","6.3.4.5","argininosuccinate synthase;","map00250; map00330","Alanine, aspartate and glutamate metabolism; Arginine and proline metabolism","ava","ana","cre","naz","rcp","rsk","rpa","rru","cau"
"","","x","C00084","Acetaldehyde;","C00222","3-Oxopropanoate;","4.1.1.-","<Lyases; Carbon-carbon lyases; Carboxy-lyases>","map00641","3-Chloroacrylic acid degradation","ava","ana","cre","naz","rcp","rsk","rpa","rru",""
"","","x","C00039","DNA;","C00459","dTTP;","2.7.7.7","DNA-directed DNA polymerase;","map00240","Pyrimidine metabolism","ava","ana","cre","naz","rcp","rsk","rpa","rru","cau"
"","","x","C00363","dTDP;","C00459","dTTP;","2.7.4.6","nucleoside-diphosphate kinase;","map00240","Pyrimidine metabolism","ava","ana","cre","naz","rcp","rsk","rpa","rru","cau"
"","","x","C00363","dTDP;","C00364","dTMP;","2.7.4.9","dTMP kinase;","map00240","Pyrimidine metabolism","ava","ana","cre","naz","rcp","rsk","rpa","rru","cau"
"","","x","C03090","5-Phosphoribosylamine;","C03838","5'-Phosphoribosylglycinamide;","6.3.4.13","phosphoribosylamine---glycine ligase;","map00230","Purine metabolism","ava","ana","cre","naz","rcp","rsk","rpa","rru","cau"
"","","x","C03838","5'-Phosphoribosylglycinamide;","C04376","5'-Phosphoribosyl-N-formylglycinamide;","2.1.2.2","phosphoribosylglycinamide formyltransferase;","map00230","Purine metabolism","ava","ana","","naz","rcp","rsk","rpa","rru","cau"
"","","x","C04376","5'-Phosphoribosyl-N-formylglycinamide;","C04640","2-(Formamido)-N1-(5'-phosphoribosyl)acetamidine;","6.3.5.3","phosphoribosylformylglycinamidine synthase;","map00230","Purine metabolism","ava","ana","cre","naz","rcp","rsk","rpa","rru","cau"
"","","x","C03373","Aminoimidazole ribotide;","C04640","2-(Formamido)-N1-(5'-phosphoribosyl)acetamidine;","6.3.3.1","phosphoribosylformylglycinamidine cyclo-ligase;","map00230","Purine metabolism","ava","ana","cre","naz","rcp","rsk","rpa","rru","cau"
"","","x","C03373","Aminoimidazole ribotide;","C15667","5-Carboxyamino-1-(5-phospho-D-ribosyl)imidazole","6.3.4.18","5-(carboxyamino)imidazole ribonucleotide synthase;","map00230","Purine metabolism","ava","ana","","naz","rcp","rsk","rpa","rru","cau"
"","","x","C04751","1-(5-Phospho-D-ribosyl)-5-amino-4-imidazolecarboxylate;","C15667","5-Carboxyamino-1-(5-phospho-D-ribosyl)imidazole","5.4.99.18","5-(carboxyamino)imidazole ribonucleotide mutase;","map00230","Purine metabolism","ava","ana","","naz","rcp","rsk","rpa","rru","cau"
"","","x","C04751","1-(5-Phospho-D-ribosyl)-5-amino-4-imidazolecarboxylate;","C04823","1-(5'-Phosphoribosyl)-5-amino-4-(N-succinocarboxamide)-imidazole;","6.3.2.6","phosphoribosylaminoimidazolesuccinocarboxamide synthase;","map00230","Purine metabolism","ava","ana","cre","naz","rcp","rsk","rpa","rru","cau"
"","","x","C04677","1-(5'-Phosphoribosyl)-5-amino-4-imidazolecarboxamide;","C04823","1-(5'-Phosphoribosyl)-5-amino-4-(N-succinocarboxamide)-imidazole;","4.3.2.2","adenylosuccinate lyase;","map00230","Purine metabolism","ava","ana","","naz","rcp","rsk","rpa","rru","cau"
"","","x","C04677","1-(5'-Phosphoribosyl)-5-amino-4-imidazolecarboxamide;","C04734","1-(5'-Phosphoribosyl)-5-formamido-4-imidazolecarboxamide;","6.3.4.-","<Ligases; Forming carbon-nitrogen bonds; Other carbon--nitrogen ligases>","map00230","Purine metabolism","ava","ana","","naz","rcp","rsk","rpa","rru","cau"
"","","x","C04677","1-(5'-Phosphoribosyl)-5-amino-4-imidazolecarboxamide;","C04734","1-(5'-Phosphoribosyl)-5-formamido-4-imidazolecarboxamide;","2.1.2.3","phosphoribosylaminoimidazolecarboxamide formyltransferase;","map00230","Purine metabolism","ava","ana","cre","naz","rcp","rsk","rpa","rru","cau"
"","","x","C00130","IMP;","C04734","1-(5'-Phosphoribosyl)-5-formamido-4-imidazolecarboxamide;","3.5.4.10","IMP cyclohydrolase;","map00230","Purine metabolism","ava","ana","cre","naz","rcp","rsk","rpa","rru","cau"
"","","x","C00130","IMP;","C03794","N6-(1,2-Dicarboxyethyl)-AMP;","6.3.4.4","adenylosuccinate synthase;","map00230","Purine metabolism","ava","ana","cre","naz","rcp","rsk","rpa","rru","cau"
"","","x","C00130","IMP;","C00294","Inosine","3.1.3.5","5'-nucleotidase;","map00230","Purine metabolism","ava","ana","cre","naz","rcp","rsk","rpa","rru","cau"
"","","x","C00020","AMP;","C03794","N6-(1,2-Dicarboxyethyl)-AMP;","4.3.2.2","adenylosuccinate lyase;","map00230","Purine metabolism","ava","ana","","naz","rcp","rsk","rpa","rru","cau"
"","","x","C00020","AMP;","C00212","Adenosine","3.1.3.5","5'-nucleotidase;","map00230","Purine metabolism","ava","ana","cre","naz","rcp","rsk","rpa","rru","cau"
"","","x","C00147","Adenine;","C00212","Adenosine","3.2.2.1","purine nucleosidase;","map00230","Purine metabolism","ava","ana","","","","","","","cau"
"","","x","C00212","Adenosine","C00294","Inosine","3.5.4.4","adenosine deaminase;","map00230","Purine metabolism","ava","ana","cre","naz","","rsk","","rru","cau"
"","","x","C00020","AMP;","C00147","Adenine;","2.4.2.7","adenine phosphoribosyltransferase;","map00230","Purine metabolism","ava","ana","cre","naz","rcp","rsk","rpa","rru","cau"
"","","x","C00024","Acetyl-CoA;","C00158","Citrate;","2.3.3.1","citrate (Si)-synthase;","map00020; map00630","Citrate cycle (TCA cycle); Glyoxylate and dicarboxylate metabolism","ava","ana","cre","naz","rcp","rsk","rpa","rru","cau"
"","","x","C00049","L-Aspartate;","C00152","L-Asparagine;","3.5.1.1","asparaginase;","map00250; map00460; map00910","Alanine, aspartate and glutamate metabolism; Cyanoamino acid metabolism; Nitrogen metabolism","ava","ana","","naz","rcp","rsk","","rru","cau"
"","","x","C00130","IMP;","C00655","Xanthosine 5'-phosphate;","1.1.1.205","IMP dehydrogenase;","map00230","Purine metabolism","ava","ana","cre","naz","rcp","rsk","rpa","rru","cau"
"","","x","C00188","L-Threonine;","C01102","O-Phospho-L-homoserine","4.2.3.1","threonine synthase;","map00260","Glycine, serine and threonine metabolism","ava","ana","cre","naz","rcp","rsk","rpa","rru","cau"
"","","x","C00042","Succinate;","C00122","Fumarate;","1.3.99.1","succinate dehydrogenase;","map00020; map00190; map00632; map00650; map00720","Citrate cycle (TCA cycle); Oxidative phosphorylation; Benzoate degradation via CoA ligation; Butanoate metabolism; Reductive carboxylate cycle (CO2 fixation)","ava","ana","","naz","rcp","rsk","rpa","rru","cau"
"","","x","C00042","Succinate;","C00091","Succinyl-CoA;","6.2.1.5","succinate---CoA ligase (ADP-forming);","map00020; map00640; map00720","Citrate cycle (TCA cycle); Propanoate metabolism; Reductive carboxylate cycle (CO2 fixation)","ava","ana","cre","naz","rcp","rsk","rpa","rru","cau"
"","","x","C00042","Succinate;","C00232","Succinate semialdehyde;","1.2.1.16","succinate-semialdehyde dehydrogenase [NAD(P)+];","map00250; map00350; map00650","Alanine, aspartate and glutamate metabolism; Tyrosine metabolism; Butanoate metabolism","ava","ana","","naz","rcp","rsk","rpa","rru","cau"
"","","x","C00143","5,10-Methylenetetrahydrofolate;","C01242","S-Aminomethyldihydrolipoylprotein;","2.1.2.10","aminomethyltransferase;","map00260","Glycine, serine and threonine metabolism","ava","ana","cre","naz","rcp","rsk","rpa","rru","cau"
"","","x","C00131","dATP;","C00206","dADP;","2.7.1.40","pyruvate kinase;","map00230","Purine metabolism","ava","ana","cre","naz","rcp","rsk","rpa","rru","cau"
"","","x","C00206","dADP;","C00360","dAMP;","2.7.4.3","adenylate kinase;","map00230","Purine metabolism","ava","ana","cre","naz","rcp","rsk","rpa","rru","cau"
"","","x","C00463","Indole;","C03506","Indoleglycerol phosphate;","4.2.1.20","tryptophan synthase;","map00400","Phenylalanine, tyrosine and tryptophan biosynthesis","ava","ana","cre","naz","rcp","rsk","rpa","rru","cau"
"","","x","C01302","1-(2-Carboxyphenylamino)-1-deoxy-D-ribulose 5-phosphate","C03506","Indoleglycerol phosphate;","4.1.1.48","indole-3-glycerol-phosphate synthase;","map00400","Phenylalanine, tyrosine and tryptophan biosynthesis","ava","ana","cre","naz","rcp","rsk","rpa","rru","cau"
"","","x","C05760","trans-Tetradec-2-enoyl-[acp];","C05761","Tetradecanoyl-[acp];","1.3.1.9","enoyl-[acyl-carrier-protein] reductase (NADH);","map00061","Fatty acid biosynthesis","ava","ana","cre","naz","rcp","rsk","rpa","rru","cau"
"","","x","C00065","L-Serine;","C00979","O-Acetyl-L-serine;","2.3.1.30","serine O-acetyltransferase;","map00270; map00920","Cysteine and methionine metabolism; Sulfur metabolism","ava","ana","cre","naz","rcp","rsk","rpa","rru","cau"
"","","x","C00197","3-Phospho-D-glycerate;","C00236","3-Phospho-D-glyceroyl phosphate;","2.7.2.3","phosphoglycerate kinase;","map00010; map00710","Glycolysis / Gluconeogenesis; Carbon fixation in photosynthetic organisms","ava","ana","cre","naz","rcp","rsk","rpa","rru","cau"
"","","x","C00232","Succinate semialdehyde;","C00334","4-Aminobutanoate;","2.6.1.19","4-aminobutyrate transaminase;","map00250; map00650","Alanine, aspartate and glutamate metabolism; Butanoate metabolism","ava","ana","","","rcp","rsk","rpa","","cau"
"","","x","C00267","alpha-D-Glucose","C00369","Starch","3.2.1.3","glucan 1,4-alpha-glucosidase;","map00500","Starch and sucrose metabolism","ava","ana","","","","","","rru",""
"","","x","C00084","Acetaldehyde;","C00469","Ethanol;","1.1.1.1","alcohol dehydrogenase;","map00010","Glycolysis / Gluconeogenesis","ava","ana","cre","naz","rcp","rsk","rpa","rru","cau"
"","","x","C00036","Oxaloacetate;","C00049","L-Aspartate;","1.4.3.16","L-aspartate oxidase;","map00250","Alanine, aspartate and glutamate metabolism","ava","ana","cre","naz","rcp","rsk","rpa","rru","cau"
"","","x","C01209","Malonyl-[acyl-carrier protein]","C05744","Acetoacetyl-[acp];","2.3.1.180","beta-ketoacyl-acyl-carrier-protein synthase III;","map00061","Fatty acid biosynthesis","ava","ana","cre","naz","rcp","rsk","rpa","rru","cau"
"","","x","C00037","Glycine;","C01419","Cys-Gly;","3.4.11.2","membrane alanyl aminopeptidase;","map00480","Glutathione metabolism","ava","ana","","naz","rcp","rsk","","",""
"","","x","C04619","(3R)-3-Hydroxydecanoyl-[acyl-carrier protein];","C05754","trans-Dec-2-enoyl-[acp];","4.2.1.-","<Lyases; Carbon-oxygen lyases; Hydro-lyases>","map00061","Fatty acid biosynthesis","ava","ana","cre","naz","rcp","rsk","rpa","rru","cau"
"","","x","C00130","IMP;","C04734","1-(5'-Phosphoribosyl)-5-formamido-4-imidazolecarboxamide;","2.1.2.3","phosphoribosylaminoimidazolecarboxamide formyltransferase;","map00230","Purine metabolism","ava","ana","cre","naz","rcp","rsk","rpa","rru","cau"
"","","x","C00008","ADP;","C00206","dADP;","1.17.4.1","ribonucleoside-diphosphate reductase;","map00230","Purine metabolism","ava","ana","cre","","rcp","rsk","rpa","rru","cau"
"","","x","C00022","Pyruvate;","C04442","2-Dehydro-3-deoxy-6-phospho-D-gluconate;","4.1.2.14","2-dehydro-3-deoxy-phosphogluconate aldolase;","map00030; map00040","Pentose phosphate pathway; Pentose and glucuronate interconversions","ava","ana","","naz","rcp","rsk","","",""
"","","x","C01209","Malonyl-[acyl-carrier protein]","C05762","3-Oxohexadecanoyl-[acp];","2.3.1.-","<Transferases; Acyltransferases; Transferring groups other than amino-acyl groups>","map00061","Fatty acid biosynthesis","ava","ana","cre","naz","rcp","rsk","rpa","rru","cau"
"","","x","C00251","Chorismate;","C00885","Isochorismate;","5.4.4.2","isochorismate synthase;","map00130; map01053","Ubiquinone and other terpenoid-quinone biosynthesis; Biosynthesis of siderophore group nonribosomal peptides","ava","ana","cre","naz","","","","","cau"
"","","x","C00460","dUTP;","C01346","dUDP;","2.7.4.6","nucleoside-diphosphate kinase;","map00240","Pyrimidine metabolism","ava","ana","cre","naz","rcp","rsk","rpa","rru","cau"
"","","x","C00078","L-Tryptophan;","C03506","Indoleglycerol phosphate;","4.2.1.20","tryptophan synthase;","map00400","Phenylalanine, tyrosine and tryptophan biosynthesis","ava","ana","cre","naz","rcp","rsk","rpa","rru","cau"
"","","x","C00082","L-Tyrosine;","C01179","3-(4-Hydroxyphenyl)pyruvate;","2.6.1.1","aspartate transaminase;","map00350; map00400; map00401; map00950","Tyrosine metabolism; Phenylalanine, tyrosine and tryptophan biosynthesis; Novobiocin biosynthesis; Isoquinoline alkaloid biosynthesis","ava","ana","cre","naz","rcp","rsk","rpa","rru","cau"
"","","x","C00037","Glycine;","C05519","L-Allothreonine;","4.1.2.5","threonine aldolase;","map00260","Glycine, serine and threonine metabolism","ava","ana","","","rcp","rsk","rpa","rru","cau"
"","","x","C05746","3-Oxohexanoyl-[acp];","C05747","(R)-3-Hydroxyhexanoyl-[acp];","1.1.1.100","3-oxoacyl-[acyl-carrier-protein] reductase;","map00061","Fatty acid biosynthesis","ava","ana","cre","naz","rcp","rsk","rpa","rru","cau"
"","","x","C00097","L-Cysteine;","C00979","O-Acetyl-L-serine;","2.5.1.47","cysteine synthase;","map00270; map00920","Cysteine and methionine metabolism; Sulfur metabolism","ava","ana","cre","naz","rcp","rsk","rpa","rru","cau"
"","","x","C00097","L-Cysteine;","C00283","Hydrogen sulfide;","2.5.1.47","cysteine synthase;","map00270; map00920","Cysteine and methionine metabolism; Sulfur metabolism","ava","ana","cre","naz","rcp","rsk","rpa","rru","cau"
"","","x","C00094","Sulfite;","C00283","Hydrogen sulfide;","1.8.7.1","sulfite reductase (ferredoxin);","map00920","Sulfur metabolism","ava","ana","","","","","","",""
"","","x","C00097","L-Cysteine;","C00957","Mercaptopyruvate;","2.6.1.1","aspartate transaminase;","map00270","Cysteine and methionine metabolism","ava","ana","cre","naz","rcp","rsk","rpa","rru","cau"
"","","x","C00275","D-Mannose 6-phosphate","C05345","beta-D-Fructose 6-phosphate","5.3.1.8","mannose-6-phosphate isomerase;","map00051; map00520","Fructose and mannose metabolism; Amino sugar and nucleotide sugar metabolism","ava","ana","cre","naz","","","","rru","cau"
"","","x","C00275","D-Mannose 6-phosphate","C00636","D-Mannose 1-phosphate;","5.4.2.8","phosphomannomutase;","map00051; map00520","Fructose and mannose metabolism; Amino sugar and nucleotide sugar metabolism","ava","ana","cre","naz","","rsk","rpa","rru","cau"
"","","x","C00096","GDP-mannose;","C00636","D-Mannose 1-phosphate;","2.7.7.22","mannose-1-phosphate guanylyltransferase (GDP);","map00051; map00520","Fructose and mannose metabolism; Amino sugar and nucleotide sugar metabolism","ava","ana","","","","","rpa","rru",""
"","","x","C00096","GDP-mannose;","C03862","Dolichyl phosphate D-mannose;","2.4.1.83","dolichyl-phosphate beta-D-mannosyltransferase;","map00510","N-Glycan biosynthesis","ava","ana","cre","","","","rpa","rru",""
"","","x","C00110","Dolichyl phosphate;","C03862","Dolichyl phosphate D-mannose;","2.4.1.83","dolichyl-phosphate beta-D-mannosyltransferase;","map00510","N-Glycan biosynthesis","ava","ana","cre","","","","rpa","rru",""
"","","x","C00337","(S)-Dihydroorotate;","C00438","N-Carbamoyl-L-aspartate","3.5.2.3","dihydroorotase;","map00240","Pyrimidine metabolism","ava","ana","cre","naz","rcp","rsk","rpa","rru","cau"
"","","x","C00360","dAMP;","C00559","Deoxyadenosine;","3.1.3.5","5'-nucleotidase;","map00230","Purine metabolism","ava","ana","cre","naz","rcp","rsk","rpa","rru","cau"
"","","x","C00022","Pyruvate;","C00024","Acetyl-CoA;","1.2.4.1","pyruvate dehydrogenase (acetyl-transferring);","map00010; map00020; map00290; map00620; map00650","Glycolysis / Gluconeogenesis; Citrate cycle (TCA cycle); Valine, leucine and isoleucine biosynthesis; Pyruvate metabolism; Butanoate metabolism","ava","ana","cre","naz","rcp","rsk","rpa","rru","cau"
"","","x","C04619","(3R)-3-Hydroxydecanoyl-[acyl-carrier protein];","C05753","3-Oxodecanoyl-[acp];","1.1.1.100","3-oxoacyl-[acyl-carrier-protein] reductase;","map00061","Fatty acid biosynthesis","ava","ana","cre","naz","rcp","rsk","rpa","rru","cau"
"","","x","C05223","Dodecanoyl-[acyl-carrier protein];","C05758","trans-Dodec-2-enoyl-[acp];","1.3.1.9","enoyl-[acyl-carrier-protein] reductase (NADH);","map00061","Fatty acid biosynthesis","ava","ana","cre","naz","rcp","rsk","rpa","rru","cau"
"","","x","C05923","2,5-Diaminopyrimidine nucleoside triphosphate","C06148","2,5-Diamino-6-(5'-triphosphoryl-3',4'-trihydroxy-2'-oxopentyl)-","3.5.4.16","GTP cyclohydrolase I;","map00790","Folate biosynthesis","ava","ana","cre","naz","","","rpa","rru","cau"
"","","x","C04895","2-Amino-4-hydroxy-6-(erythro-1,2,3-trihydroxypropyl)dihydropteridine","C06148","2,5-Diamino-6-(5'-triphosphoryl-3',4'-trihydroxy-2'-oxopentyl)-","3.5.4.16","GTP cyclohydrolase I;","map00790","Folate biosynthesis","ava","ana","cre","naz","","","rpa","rru","cau"
"","","x","C03684","6-Pyruvoyltetrahydropterin;","C04895","2-Amino-4-hydroxy-6-(erythro-1,2,3-trihydroxypropyl)dihydropteridine","4.2.3.12","6-pyruvoyltetrahydropterin synthase;","map00790","Folate biosynthesis","ava","ana","","naz","","","rpa","rru","cau"
"","","x","C00166","Phenylpyruvate;","C00601","Phenylacetaldehyde;","4.1.1.-","<Lyases; Carbon-carbon lyases; Carboxy-lyases>","map00360","Phenylalanine metabolism","ava","ana","cre","naz","rcp","rsk","rpa","rru",""
"","","x","C00096","GDP-mannose;","C01222","GDP-4-dehydro-6-deoxy-D-mannose;","4.2.1.47","GDP-mannose 4,6-dehydratase;","map00051; map00520","Fructose and mannose metabolism; Amino sugar and nucleotide sugar metabolism","ava","ana","","naz","","","rpa","rru","cau"
"","","x","C00325","GDP-L-fucose;","C01222","GDP-4-dehydro-6-deoxy-D-mannose;","1.1.1.271","GDP-L-fucose synthase;","map00051; map00520","Fructose and mannose metabolism; Amino sugar and nucleotide sugar metabolism","ava","ana","","naz","","","","rru","cau"
"","","x","C00025","L-Glutamate;","C03912","(S)-1-Pyrroline-5-carboxylate;","1.5.1.12","1-pyrroline-5-carboxylate dehydrogenase;","map00250; map00330","Alanine, aspartate and glutamate metabolism; Arginine and proline metabolism","ava","ana","cre","naz","rcp","rsk","rpa","rru","cau"
"","","x","C00148","L-Proline;","C03912","(S)-1-Pyrroline-5-carboxylate;","1.5.1.2","pyrroline-5-carboxylate reductase;","map00330","Arginine and proline metabolism","ava","ana","","naz","rcp","rsk","rpa","rru","cau"
"","","x","C00148","L-Proline;","C03912","(S)-1-Pyrroline-5-carboxylate;","1.5.99.8","proline dehydrogenase;","map00330","Arginine and proline metabolism","ava","ana","cre","naz","rcp","rsk","rpa","rru",""
"","","x","C00046","RNA;","C00063","CTP;","2.7.7.6","DNA-directed RNA polymerase;","map00240","Pyrimidine metabolism","ava","ana","cre","naz","rcp","rsk","rpa","rru","cau"
"","","x","C00074","Phosphoenolpyruvate;","C04691","2-Dehydro-3-deoxy-D-arabino-heptonate 7-phosphate;","2.5.1.54","3-deoxy-7-phosphoheptulonate synthase;","map00400","Phenylalanine, tyrosine and tryptophan biosynthesis","ava","ana","cre","naz","rcp","rsk","rpa","rru","cau"
"","","x","C04619","(3R)-3-Hydroxydecanoyl-[acyl-carrier protein];","C05754","trans-Dec-2-enoyl-[acp];","2.3.1.-","<Transferases; Acyltransferases; Transferring groups other than amino-acyl groups>","map00061","Fatty acid biosynthesis","ava","ana","cre","naz","rcp","rsk","rpa","rru","cau"
"","","x","C03340","L-2,3-Dihydrodipicolinate;","C03972","2,3,4,5-Tetrahydrodipicolinate;","1.3.1.26","dihydrodipicolinate reductase;","map00300","Lysine biosynthesis","ava","ana","cre","naz","rcp","rsk","rpa","rru","cau"
"","","x","C00077","L-Ornithine;","C00437","N-Acetylornithine;","3.5.1.14","aminoacylase;","map00330","Arginine and proline metabolism","ava","ana","","","","","","",""
"","","x","C00118","D-Glyceraldehyde 3-phosphate;","C00236","3-Phospho-D-glyceroyl phosphate;","1.2.1.59","glyceraldehyde-3-phosphate dehydrogenase (NAD(P)+)","map00010; map00710","Glycolysis / Gluconeogenesis; Carbon fixation in photosynthetic organisms","ava","ana","","naz","","","","",""
"","","x","C04633","(3R)-3-Hydroxypalmitoyl-[acyl-carrier protein];","C05762","3-Oxohexadecanoyl-[acp];","1.1.1.100","3-oxoacyl-[acyl-carrier-protein] reductase;","map00061","Fatty acid biosynthesis","ava","ana","cre","naz","rcp","rsk","rpa","rru","cau"
"","","x","C00095","D-Fructose;","C00794","D-Sorbitol;","1.1.1.14","L-iditol 2-dehydrogenase;","map00051","Fructose and mannose metabolism","ava","ana","","","","","","",""
"","","x","C02987","L-Glutamyl-tRNA(Glu)","C03741","(S)-4-Amino-5-oxopentanoate;","1.2.1.70","glutamyl-tRNA reductase","map00860","Porphyrin and chlorophyll metabolism","ava","ana","cre","naz","","","","rru","cau"
"","","x","C00361","dGDP;","C00362","dGMP;","2.7.4.8","guanylate kinase;","map00230","Purine metabolism","ava","ana","cre","naz","rcp","rsk","rpa","rru","cau"
"","","x","C00330","Deoxyguanosine;","C00362","dGMP;","3.1.3.5","5'-nucleotidase;","map00230","Purine metabolism","ava","ana","cre","naz","rcp","rsk","rpa","rru","cau"
"","","x","C00036","Oxaloacetate;","C00074","Phosphoenolpyruvate;","4.1.1.31","phosphoenolpyruvate carboxylase;","map00620; map00710; map00720","Pyruvate metabolism; Carbon fixation in photosynthetic organisms; Reductive carboxylate cycle (CO2 fixation)","ava","ana","cre","naz","","","rpa","","cau"
"","","x","C00064","L-Glutamine;","C00169","Carbamoyl phosphate","6.3.5.5","carbamoyl-phosphate synthase (glutamine-hydrolysing);","map00240; map00250","Pyrimidine metabolism; Alanine, aspartate and glutamate metabolism","ava","ana","cre","naz","rcp","rsk","rpa","rru","cau"
"","","x","C00352","D-Glucosamine 6-phosphate;","C05345","beta-D-Fructose 6-phosphate","3.5.1.-","<Hydrolases; Acting on carbon-nitrogen bonds, other than peptide bonds; In linear amides>","map00520","Amino sugar and nucleotide sugar metabolism","ava","ana","","naz","rcp","rsk","rpa","rru","cau"
"","","x","C00131","dATP;","C00206","dADP;","2.7.4.6","nucleoside-diphosphate kinase;","map00230","Purine metabolism","ava","ana","cre","naz","rcp","rsk","rpa","rru","cau"
"","","x","C05745","Butyryl-[acp];","C05746","3-Oxohexanoyl-[acp];","2.3.1.179","beta-ketoacyl-acyl-carrier-protein synthase II;","map00061","Fatty acid biosynthesis","ava","ana","cre","naz","rcp","rsk","rpa","rru","cau"
"","","x","C00430","5-Aminolevulinate;","C03741","(S)-4-Amino-5-oxopentanoate;","5.4.3.8","glutamate-1-semialdehyde 2,1-aminomutase;","map00860","Porphyrin and chlorophyll metabolism","ava","ana","cre","naz","rcp","rsk","rpa","","cau"
"","","x","C00430","5-Aminolevulinate;","C00931","Porphobilinogen","4.2.1.24","porphobilinogen synthase;","map00860","Porphyrin and chlorophyll metabolism","ava","ana","cre","naz","rcp","rsk","rpa","rru","cau"
"","","x","C00931","Porphobilinogen","C01024","Hydroxymethylbilane","2.5.1.61","hydroxymethylbilane synthase;","map00860","Porphyrin and chlorophyll metabolism","ava","ana","cre","naz","rcp","rsk","rpa","rru","cau"
"","","x","C01024","Hydroxymethylbilane","C01051","Uroporphyrinogen III","4.2.1.75","uroporphyrinogen-III synthase;","map00860","Porphyrin and chlorophyll metabolism","ava","ana","cre","","rcp","rsk","rpa","rru","cau"
"","","x","C01051","Uroporphyrinogen III","C03263","Coproporphyrinogen III","4.1.1.37","uroporphyrinogen decarboxylase;","map00860","Porphyrin and chlorophyll metabolism","ava","ana","cre","naz","rcp","rsk","rpa","rru","cau"
"","","x","C01079","Protoporphyrinogen IX","C03263","Coproporphyrinogen III","1.3.3.3","coproporphyrinogen oxidase;","map00860","Porphyrin and chlorophyll metabolism","ava","ana","cre","naz","","rsk","rpa","","cau"
"","","x","C01051","Uroporphyrinogen III","C02463","Precorrin 2;","2.1.1.107","uroporphyrinogen-III C-methyltransferase;","map00860","Porphyrin and chlorophyll metabolism","ava","ana","","","rcp","rsk","rpa","rru","cau"
"","","x","C02463","Precorrin 2;","C05772","Precorrin 3A","2.1.1.130","precorrin-2 C20-methyltransferase","map00860","Porphyrin and chlorophyll metabolism","ava","ana","","naz","rcp","rsk","rpa","rru","cau"
"","","x","C05345","beta-D-Fructose 6-phosphate","C05382","Sedoheptulose 7-phosphate;","2.2.1.2","transaldolase;","map00030","Pentose phosphate pathway","ava","ana","cre","naz","rcp","rsk","rpa","rru","cau"
"","","x","C00263","L-Homoserine;","C01102","O-Phospho-L-homoserine","2.7.1.39","homoserine kinase;","map00260","Glycine, serine and threonine metabolism","ava","ana","cre","naz","","","rpa","rru","cau"
"","","x","C00025","L-Glutamate;","C00064","L-Glutamine;","6.3.1.2","glutamate---ammonia ligase;","map00250; map00330; map00910","Alanine, aspartate and glutamate metabolism; Arginine and proline metabolism; Nitrogen metabolism","ava","ana","cre","naz","rcp","rsk","rpa","rru","cau"
"","","x","C00002","ATP;","C00008","ADP;","2.7.4.6","nucleoside-diphosphate kinase;","map00230","Purine metabolism","ava","ana","cre","naz","rcp","rsk","rpa","rru","cau"
"","","x","C00002","ATP;","C00008","ADP;","2.7.1.40","pyruvate kinase;","map00230","Purine metabolism","ava","ana","cre","naz","rcp","rsk","rpa","rru","cau"
"","","x","C01250","N-Acetyl-L-glutamate 5-semialdehyde;","C04133","N-Acetyl-L-glutamate 5-phosphate;","1.2.1.38","N-acetyl-gamma-glutamyl-phosphate reductase;","map00330","Arginine and proline metabolism","ava","ana","cre","naz","rcp","rsk","rpa","rru","cau"
"","","x","C00117","D-Ribose 5-phosphate;","C05382","Sedoheptulose 7-phosphate;","2.2.1.1","transketolase;","map00030; map00710","Pentose phosphate pathway; Carbon fixation in photosynthetic organisms","ava","ana","cre","naz","rcp","rsk","rpa","rru","cau"
"","","x","C00111","Glycerone phosphate;","C00118","D-Glyceraldehyde 3-phosphate;","5.3.1.1","triose-phosphate isomerase;","map00010; map00051; map00562; map00710","Glycolysis / Gluconeogenesis; Fructose and mannose metabolism; Inositol phosphate metabolism; Carbon fixation in photosynthetic organisms","ava","ana","cre","naz","rcp","rsk","rpa","rru","cau"
"","","x","C00111","Glycerone phosphate;","C01094","D-Fructose 1-phosphate","4.1.2.13","fructose-bisphosphate aldolase;","map00051","Fructose and mannose metabolism","ava","ana","cre","naz","rcp","rsk","rpa","rru",""
"","","x","C00522","(R)-Pantoate;","C00966","2-Dehydropantoate","1.1.1.169","2-dehydropantoate 2-reductase;","map00770","Pantothenate and CoA biosynthesis","ava","ana","cre","naz","","rsk","rpa","rru","cau"
"","","x","C05761","Tetradecanoyl-[acp];","C05762","3-Oxohexadecanoyl-[acp];","2.3.1.-","<Transferases; Acyltransferases; Transferring groups other than amino-acyl groups>","map00061","Fatty acid biosynthesis","ava","ana","cre","naz","rcp","rsk","rpa","rru","cau"
"","","x","C00111","Glycerone phosphate;","C05378","beta-D-Fructose 1,6-bisphosphate","4.1.2.13","fructose-bisphosphate aldolase;","map00010; map00051","Glycolysis / Gluconeogenesis; Fructose and mannose metabolism","ava","ana","cre","naz","rcp","rsk","rpa","rru",""
"","","x","C11434","2-C-Methyl-D-erythritol 4-phosphate","C11437","1-Deoxy-D-xylulose 5-phosphate","1.1.1.267","1-deoxy-D-xylulose-5-phosphate reductoisomerase;","map00900","Terpenoid backbone biosynthesis","ava","ana","cre","naz","rcp","rsk","rpa","rru",""
"","","x","C11434","2-C-Methyl-D-erythritol 4-phosphate","C11435","4-(Cytidine 5'-diphospho)-2-C-methyl-D-erythritol","2.7.7.60","2-C-methyl-D-erythritol 4-phosphate cytidylyltransferase;","map00900","Terpenoid backbone biosynthesis","ava","ana","cre","naz","rcp","rsk","rpa","rru",""
"","","x","C11435","4-(Cytidine 5'-diphospho)-2-C-methyl-D-erythritol","C11436","2-Phospho-4-(cytidine 5'-diphospho)-2-C-methyl-D-erythritol","2.7.1.148","4-(cytidine 5'-diphospho)-2-C-methyl-D-erythritol kinase;","map00900","Terpenoid backbone biosynthesis","ava","ana","cre","naz","rcp","rsk","rpa","rru",""
"","","x","C04619","(3R)-3-Hydroxydecanoyl-[acyl-carrier protein];","C05753","3-Oxodecanoyl-[acp];","2.3.1.-","<Transferases; Acyltransferases; Transferring groups other than amino-acyl groups>","map00061","Fatty acid biosynthesis","ava","ana","cre","naz","rcp","rsk","rpa","rru","cau"
"","","x","C00037","Glycine;","C00669","gamma-L-Glutamyl-L-cysteine;","6.3.2.3","glutathione synthase;","map00480","Glutathione metabolism","ava","ana","cre","naz","rcp","rsk","rpa","rru",""
"","","x","C00352","D-Glucosamine 6-phosphate;","C05345","beta-D-Fructose 6-phosphate","2.6.1.16","glutamine---fructose-6-phosphate transaminase (isomerizing);","map00520","Amino sugar and nucleotide sugar metabolism","ava","ana","cre","naz","rcp","rsk","rpa","rru","cau"
"","","x","C04454","5-Amino-6-(5'-phosphoribitylamino)uracil;","C04732","5-Amino-6-(1-D-ribitylamino)uracil;","3.1.3.-","<Hydrolases; Acting on ester bonds; Phosphoric monoester hydrolases>","map00740","Riboflavin metabolism","ava","ana","","","rcp","rsk","rpa","rru","cau"
"","","x","C04332","6,7-Dimethyl-8-(1-D-ribityl)lumazine","C04732","5-Amino-6-(1-D-ribitylamino)uracil;","2.5.1.-","<Transferases; Transferring alkyl or aryl groups, other than methyl groups; Transferring alkyl or aryl groups, other than methyl groups>","map00740","Riboflavin metabolism","ava","ana","cre","naz","rcp","rsk","rpa","rru","cau"
"","","x","C00255","Riboflavin;","C04332","6,7-Dimethyl-8-(1-D-ribityl)lumazine","2.5.1.9","riboflavin synthase;","map00740","Riboflavin metabolism","ava","ana","cre","naz","rcp","rsk","rpa","rru","cau"
"","","x","C00061","FMN;","C00255","Riboflavin;","2.7.1.26","riboflavin kinase;","map00740","Riboflavin metabolism","ava","ana","","naz","rcp","rsk","rpa","rru","cau"
"","","x","C00016","FAD;","C00061","FMN;","2.7.7.2","FAD synthetase;","map00740","Riboflavin metabolism","ava","ana","","naz","rcp","rsk","rpa","rru","cau"
"","","x","C00118","D-Glyceraldehyde 3-phosphate;","C04442","2-Dehydro-3-deoxy-6-phospho-D-gluconate;","4.1.2.14","2-dehydro-3-deoxy-phosphogluconate aldolase;","map00030; map00040","Pentose phosphate pathway; Pentose and glucuronate interconversions","ava","ana","","naz","rcp","rsk","","",""
"","","x","C04620","(3R)-3-Hydroxyoctanoyl-[acyl-carrier protein];","C05750","3-Oxooctanoyl-[acp];","1.1.1.100","3-oxoacyl-[acyl-carrier-protein] reductase;","map00061","Fatty acid biosynthesis","ava","ana","cre","naz","rcp","rsk","rpa","rru","cau"
"","","x","C16237","Protein N6-(lipoyl)lysine","C16238","Lipoyl-AMP","6.-.-.-","null","map00785","Lipoic acid metabolism","ava","ana","","naz","","","","",""
"","","x","C00885","Isochorismate;","C16519","2-Succinyl-5-enolpyruvyl-6-hydroxy-3-cyclohexene-1-carboxylate;","2.2.1.9","2-succinyl-5-enolpyruvyl-6-hydroxy-3-cyclohexene-1-carboxylic-acid","map00130","Ubiquinone and other terpenoid-quinone biosynthesis","ava","ana","cre","naz","","","","","cau"
"","","x","C05817","(1R,6R)-6-Hydroxy-2-succinylcyclohexa-2,4-diene-1-carboxylate;","C16519","2-Succinyl-5-enolpyruvyl-6-hydroxy-3-cyclohexene-1-carboxylate;","4.2.99.20","2-succinyl-6-hydroxy-2,4-cyclohexadiene-1-carboxylate synthase;","map00130","Ubiquinone and other terpenoid-quinone biosynthesis","ava","ana","","naz","","","","","cau"
"","","x","C02730","2-Succinylbenzoate;","C05817","(1R,6R)-6-Hydroxy-2-succinylcyclohexa-2,4-diene-1-carboxylate;","4.2.1.113","o-succinylbenzoate synthase;","map00130","Ubiquinone and other terpenoid-quinone biosynthesis","ava","ana","","naz","rcp","","","","cau"
"","","x","C02730","2-Succinylbenzoate;","C03160","2-Succinylbenzoyl-CoA;","6.2.1.26","o-succinylbenzoate---CoA ligase;","map00130","Ubiquinone and other terpenoid-quinone biosynthesis","ava","ana","","naz","","","","","cau"
"","","x","C03160","2-Succinylbenzoyl-CoA;","C15547","1,4-Dihydroxy-2-naphthoyl-CoA","4.1.3.36","1,4-dihydroxy-2-naphthoyl-CoA synthase;","map00130","Ubiquinone and other terpenoid-quinone biosynthesis","ava","ana","cre","naz","","","","","cau"
"","","x","C03657","1,4-Dihydroxy-2-naphthoate;","C15547","1,4-Dihydroxy-2-naphthoyl-CoA","3.1.2.-","<Hydrolases; Acting on ester bonds; Thiolester hydrolases>","map00130","Ubiquinone and other terpenoid-quinone biosynthesis","ava","ana","cre","naz","","","rpa","rru",""
"","","x","C03657","1,4-Dihydroxy-2-naphthoate;","C05818","2-Demethylmenaquinone","2.5.1.-","<Transferases; Transferring alkyl or aryl groups, other than methyl groups; Transferring alkyl or aryl groups, other than methyl groups>","map00130","Ubiquinone and other terpenoid-quinone biosynthesis","ava","ana","cre","naz","rcp","rsk","rpa","rru","cau"
"","","x","C00828","Menaquinone;","C05818","2-Demethylmenaquinone","2.1.1.-","<Transferases; Transferring one-carbon groups; Methyltransferases>","map00130","Ubiquinone and other terpenoid-quinone biosynthesis","ava","ana","cre","naz","rcp","rsk","rpa","rru","cau"
"","","x","C03657","1,4-Dihydroxy-2-naphthoate;","C13309","2-Phytyl-1,4-naphthoquinone;","2.5.1.-","<Transferases; Transferring alkyl or aryl groups, other than methyl groups; Transferring alkyl or aryl groups, other than methyl groups>","map00130","Ubiquinone and other terpenoid-quinone biosynthesis","ava","ana","cre","naz","rcp","rsk","rpa","rru","cau"
"","","x","C02059","Phylloquinone;","C13309","2-Phytyl-1,4-naphthoquinone;","2.1.1.-","<Transferases; Transferring one-carbon groups; Methyltransferases>","map00130","Ubiquinone and other terpenoid-quinone biosynthesis","ava","ana","cre","naz","rcp","rsk","rpa","rru","cau"
"","","x","C05747","(R)-3-Hydroxyhexanoyl-[acp];","C05748","trans-Hex-2-enoyl-[acp];","4.2.1.-","<Lyases; Carbon-oxygen lyases; Hydro-lyases>","map00061","Fatty acid biosynthesis","ava","ana","cre","naz","rcp","rsk","rpa","rru","cau"
"","","x","C05223","Dodecanoyl-[acyl-carrier protein];","C05759","3-Oxotetradecanoyl-[acp];","2.3.1.-","<Transferases; Acyltransferases; Transferring groups other than amino-acyl groups>","map00061","Fatty acid biosynthesis","ava","ana","cre","naz","rcp","rsk","rpa","rru","cau"
"","","x","C11436","2-Phospho-4-(cytidine 5'-diphospho)-2-C-methyl-D-erythritol","C11453","2-C-Methyl-D-erythritol 2,4-cyclodiphosphate;","4.6.1.12","2-C-methyl-D-erythritol 2,4-cyclodiphosphate synthase;","map00900","Terpenoid backbone biosynthesis","ava","ana","cre","naz","rcp","rsk","rpa","rru",""
"","","x","C11453","2-C-Methyl-D-erythritol 2,4-cyclodiphosphate;","C11811","1-Hydroxy-2-methyl-2-butenyl 4-diphosphate;","1.17.7.1","(E)-4-hydroxy-3-methylbut-2-enyl-diphosphate synthase;","map00900","Terpenoid backbone biosynthesis","ava","ana","cre","naz","rcp","rsk","rpa","rru",""
"","","x","C00129","Isopentenyl diphosphate;","C11811","1-Hydroxy-2-methyl-2-butenyl 4-diphosphate;","1.17.1.2","4-hydroxy-3-methylbut-2-enyl diphosphate reductase;","map00900","Terpenoid backbone biosynthesis","ava","ana","cre","naz","rcp","rsk","rpa","rru",""
"","","x","C00129","Isopentenyl diphosphate;","C00448","trans,trans-Farnesyl diphosphate;","2.5.1.1","dimethylallyltranstransferase;","map00900","Terpenoid backbone biosynthesis","ava","ana","cre","","rcp","rsk","rpa","","cau"
"","","x","C00341","Geranyl diphosphate","C00448","trans,trans-Farnesyl diphosphate;","2.5.1.29","farnesyltranstransferase;","map00900","Terpenoid backbone biosynthesis","ava","ana","cre","","rcp","rsk","rpa","rru","cau"
"","","x","C00129","Isopentenyl diphosphate;","C00235","Dimethylallyl diphosphate;","5.3.3.2","isopentenyl-diphosphate Delta-isomerase;","map00900","Terpenoid backbone biosynthesis","ava","ana","cre","naz","rcp","rsk","","","cau"
"","","x","C00129","Isopentenyl diphosphate;","C00341","Geranyl diphosphate","2.5.1.1","dimethylallyltranstransferase;","map00900","Terpenoid backbone biosynthesis","ava","ana","cre","","rcp","rsk","rpa","","cau"
"","","x","C00129","Isopentenyl diphosphate;","C00341","Geranyl diphosphate","2.5.1.29","farnesyltranstransferase;","map00900","Terpenoid backbone biosynthesis","ava","ana","cre","","rcp","rsk","rpa","rru","cau"
"","","x","C00235","Dimethylallyl diphosphate;","C00341","Geranyl diphosphate","2.5.1.1","dimethylallyltranstransferase;","map00900","Terpenoid backbone biosynthesis","ava","ana","cre","","rcp","rsk","rpa","","cau"
"","","x","C00448","trans,trans-Farnesyl diphosphate;","C03428","Presqualene diphosphate","2.5.1.21","squalene synthase;","map00100","Steroid biosynthesis","ava","ana","cre","","","","","",""
"","","x","C00751","Squalene;","C03428","Presqualene diphosphate","2.5.1.21","squalene synthase;","map00100","Steroid biosynthesis","ava","ana","cre","","","","","",""
"","","x","C00129","Isopentenyl diphosphate;","C00353","Geranylgeranyl diphosphate;","2.5.1.29","farnesyltranstransferase;","map00900","Terpenoid backbone biosynthesis","ava","ana","cre","","rcp","rsk","rpa","rru","cau"
"","","x","C00353","Geranylgeranyl diphosphate;","C05413","Phytoene","2.5.1.32","phytoene synthase;","map00906","Carotenoid biosynthesis","ava","ana","cre","naz","rcp","rsk","rpa","rru","cau"
[truncated: 639,355 more chars]
