# Supplementary material for: NIBBS-Search for Fast and Accurate Prediction of Phenotype-Biased Metabolic Systems
Source: PLoS Comput Biol. 2012 May 10;8(5):e1002490. doi: 10.1371/journal.pcbi.1002490 (PMC3349732; doi:10.1371/journal.pcbi.1002490)
Supplement: Table S12 — Metabolic pathways of Clostridium acetobutylicum enriched by the subsystems identified by NIBBS-Search for the dark fermentation, hydrogen production phenotype. This file has the results described in section Pathways Related to Dark Fermentative Hydrogen Production. (XLS) [file pcbi.1002490.s012.xls]

## Sheet: PathwayID-PathwayName
10	Glycolysis / Gluconeogenesis
20	Citrate cycle (TCA cycle)
30	Pentose phosphate pathway
40	Pentose and glucuronate interconversions
51	Fructose and mannose metabolism
52	Galactose metabolism
61	Fatty acid biosynthesis
71	Fatty acid metabolism
72	Synthesis and degradation of ketone bodies
130	Ubiquinone and other terpenoid-quinone biosynthesis
190	Oxidative phosphorylation
230	Purine metabolism
240	Pyrimidine metabolism
250	Alanine, aspartate and glutamate metabolism
260	Glycine, serine and threonine metabolism
270	Cysteine and methionine metabolism
280	Valine, leucine and isoleucine degradation
290	Valine, leucine and isoleucine biosynthesis
300	Lysine biosynthesis
310	Lysine degradation
330	Arginine and proline metabolism
340	Histidine metabolism
350	Tyrosine metabolism
360	Phenylalanine metabolism
362	Benzoate degradation
380	Tryptophan metabolism
400	Phenylalanine, tyrosine and tryptophan biosynthesis
401	Novobiocin biosynthesis
410	beta-Alanine metabolism
430	Taurine and hypotaurine metabolism
450	Selenoamino acid metabolism
460	Cyanoamino acid metabolism
471	D-Glutamine and D-glutamate metabolism
472	D-Arginine and D-ornithine metabolism
473	D-Alanine metabolism
480	Glutathione metabolism
500	Starch and sucrose metabolism
520	Amino sugar and nucleotide sugar metabolism
521	Streptomycin biosynthesis
523	Polyketide sugar unit biosynthesis
540	Lipopolysaccharide biosynthesis
550	Peptidoglycan biosynthesis
561	Glycerolipid metabolism
562	Inositol phosphate metabolism
564	Glycerophospholipid metabolism
590	Arachidonic acid metabolism
620	Pyruvate metabolism
624	Polycyclic aromatic hydrocarbon degradation
625	Chloroalkane and chloroalkene degradation
626	Naphthalene degradation
630	Glyoxylate and dicarboxylate metabolism
633	Nitrotoluene degradation
640	Propanoate metabolism
650	Butanoate metabolism
660	C5-Branched dibasic acid metabolism
670	One carbon pool by folate
680	Methane metabolism
730	Thiamine metabolism
740	Riboflavin metabolism
750	Vitamin B6 metabolism
760	Nicotinate and nicotinamide metabolism
770	Pantothenate and CoA biosynthesis
780	Biotin metabolism
790	Folate biosynthesis
860	Porphyrin and chlorophyll metabolism
900	Terpenoid backbone biosynthesis
910	Nitrogen metabolism
920	Sulfur metabolism
1040	Biosynthesis of unsaturated fatty acids

## Sheet: HypergeometricTest Data
Population		No of successes in Population			Sample Size		No of successes in Sample
ec00010	62	cac00010	28		ec00010	22	cac00010	16
ec00020	37	cac00020	6		ec00020	21	cac00020	4
ec00030	53	cac00030	30		ec00030	31	cac00030	28
ec00040	66	cac00040	17		ec00040	13	cac00040	12
ec00051	72	cac00051	25		ec00051	15	cac00051	14
ec00052	64	cac00052	27		ec00052	7	cac00052	7
ec00061	215	cac00061	93		ec00061	84	cac00061	77
ec00071	107	cac00071	8		ec00071	5	cac00071	1
ec00072	8	cac00072	2		ec00072	1	cac00072	1
ec00230	183	cac00230	69		ec00230	61	cac00230	49
ec00240	121	cac00240	53		ec00240	33	cac00240	21
ec00250	51	cac00250	20		ec00250	15	cac00250	13
ec00260	72	cac00260	17		ec00260	17	cac00260	12
ec00270	96	cac00270	34		ec00270	28	cac00270	24
ec00280	70	cac00280	8		ec00280	8	cac00280	3
ec00290	33	cac00290	22		ec00290	16	cac00290	13
ec00300	36	cac00300	17		ec00300	9	cac00300	9
ec00310	62	cac00310	8		ec00310	6	cac00310	1
ec00330	138	cac00330	35		ec00330	23	cac00330	20
ec00340	39	cac00340	11		ec00340	4	cac00340	4
ec00350	100	cac00350	8		ec00350	4	cac00350	2
ec00360	70	cac00360	9		ec00360	3	cac00360	2
ec00380	89	cac00380	9		ec00380	4	cac00380	1
ec00400	46	cac00400	27		ec00400	21	cac00400	21
ec00401	6	cac00401	3		ec00401	2	cac00401	2
ec00410	38	cac00410	4		ec00410	4	cac00410	3
ec00430	24	cac00430	2		ec00430	1	cac00430	1
ec00450	26	cac00450	14		ec00450	2	cac00450	2
ec00460	11	cac00460	2		ec00460	2	cac00460	2
ec00471	17	cac00471	4		ec00471	3	cac00471	3
ec00473	6	cac00473	3		ec00473	2	cac00473	2
ec00480	89	cac00480	13		ec00480	14	cac00480	8
ec00500	101	cac00500	31		ec00500	13	cac00500	11
ec00520	126	cac00520	49		ec00520	25	cac00520	24
ec00521	19	cac00521	5		ec00521	6	cac00521	4
ec00523	8	cac00523	5		ec00523	5	cac00523	4
ec00550	31	cac00550	23		ec00550	4	cac00550	4
ec00562	51	cac00562	2		ec00562	5	cac00562	1
ec00620	76	cac00620	18		ec00620	16	cac00620	7
ec00630	73	cac00630	12		ec00630	9	cac00630	3
ec00640	53	cac00640	9		ec00640	9	cac00640	3
ec00650	55	cac00650	16		ec00650	10	cac00650	4
ec00680	119	cac00680	26		ec00680	2	cac00680	2
ec00740	23	cac00740	13		ec00740	8	cac00740	8
ec00760	58	cac00760	12		ec00760	3	cac00760	3
ec00770	36	cac00770	21		ec00770	12	cac00770	11
ec00790	28	cac00790	20		ec00790	7	cac00790	6
ec00860	103	cac00860	50		ec00860	37	cac00860	29
ec00900	39	cac00900	20		ec00900	21	cac00900	13
ec00910	63	cac00910	12		ec00910	4	cac00910	4
ec00920	39	cac00920	11		ec00920	7	cac00920	7

## Sheet: Pathway-Hypergeometric-Result
Pathway	Name	P-value
cac00061	Fatty acid biosynthesis	1.54382e-33
cac00230	Purine metabolism	2.64319e-17
cac00330	Arginine and proline metabolism	6.27889e-12
cac00520	Amino sugar and nucleotide sugar metabolism	2.99964e-11
cac00270	Cysteine and methionine metabolism	5.57747e-11
cac00030	Pentose phosphate pathway	1.6656e-09
cac00040	Pentose and glucuronate interconversions	1.48278e-08
cac00400	Phenylalanine, tyrosine and tryptophan biosynthesis	4.26311e-08
cac00051	Fructose and mannose metabolism	1.81312e-07
cac00260	Glycine, serine and threonine metabolism	1.58755e-06
cac00860	Porphyrin and chlorophyll metabolism	4.51474e-06
cac00250	Alanine, aspartate and glutamate metabolism	1.13046e-05
cac00920	Sulfur metabolism	2.14551e-05
cac00500	Starch and sucrose metabolism	2.50563e-05
cac00480	Glutathione metabolism	3.68632e-05
cac00300	Lysine biosynthesis	0.000258223
cac00910	Nitrogen metabolism	0.000831004
cac00010	Glycolysis / Gluconeogenesis	0.00119231
cac00052	Galactose metabolism	0.0014295
cac00410	beta-Alanine metabolism	0.00184244
cac00740	Riboflavin metabolism	0.00262485
cac00340	Histidine metabolism	0.00401211
cac00770	Pantothenate and CoA biosynthesis	0.00422692
cac00240	Pyrimidine metabolism	0.00460756
cac00471	D-Glutamine and D-glutamate metabolism	0.00588235
cac00760	Nicotinate and nicotinamide metabolism	0.00712989
cac00521	Streptomycin biosynthesis	0.0167699
cac00460	Cyanoamino acid metabolism	0.0181818
cac00350	Tyrosine metabolism	0.0298907
cac00620	Pyruvate metabolism	0.0312916
cac00280	Valine, leucine and isoleucine degradation	0.0383859
cac00360	Phenylalanine metabolism	0.0401169
cac00680	Methane metabolism	0.0462897
cac00290	Valine, leucine and isoleucine biosynthesis	0.0703412
cac00430	Taurine and hypotaurine metabolism	0.0833333
cac00900	Terpenoid backbone biosynthesis	0.0939576
cac00630	Glyoxylate and dicarboxylate metabolism	0.125827
cac00640	Propanoate metabolism	0.133802
cac00562	Inositol phosphate metabolism	0.180392
cac00401	Novobiocin biosynthesis	0.2
cac00473	D-Alanine metabolism	0.2
cac00650	Butanoate metabolism	0.203017
cac00072	Synthesis and degradation of ketone bodies	0.25
cac00790	Folate biosynthesis	0.261883
cac00523	Polyketide sugar unit biosynthesis	0.267857
cac00450	Selenoamino acid metabolism	0.28
cac00550	Peptidoglycan biosynthesis	0.281424
cac00071	Fatty acid metabolism	0.283279
cac00380	Tryptophan metabolism	0.302847
cac00020	Citrate cycle (TCA cycle)	0.308932
cac00310	Lysine degradation	0.411554
