# Supplementary material for: NIBBS-Search for Fast and Accurate Prediction of Phenotype-Biased Metabolic Systems
Source: PLoS Comput Biol. 2012 May 10;8(5):e1002490. doi: 10.1371/journal.pcbi.1002490 (PMC3349732; doi:10.1371/journal.pcbi.1002490)
Supplement: Table S13 — NIBBS-Search results for the acid-tolerent phenotype. This file has the NIBBS-Search results for utlizing acid-tolerence as target phenotype. (TXT) [file pcbi.1002490.s013.txt]

"Subsystem ID","Bias Score","Edge Type","Compound ID","Compound Name","Compound ID","Compound Name","EC Number","Enzyme Name","Pathway IDs","Pathway Names","Positive Instances","","","","","","","","","","Negative Instances","","","","","","",""
"Subsystem 1","2.0936326976855104E-8","","","","","","","","","","cac","cbe","cpf","lca","lpj","lpl","lme","smu","","ppe","","","","","","","",""
"","","i","C00101","Tetrahydrofolate;","C00234","10-Formyltetrahydrofolate;","6.3.4.3","formate---tetrahydrofolate ligase;","map00670","One carbon pool by folate","cac","cbe","cpf","lca","lpj","lpl","lme","smu","","ppe","","dak","","","amt","aoe","",""
"","","s","C00101","Tetrahydrofolate;","C00415","Dihydrofolate;","1.5.1.3","dihydrofolate reductase;","map00670; map00790","One carbon pool by folate; Folate biosynthesis","cac","cbe","cpf","lca","lpj","lpl","lme","smu","","ppe","bha","","oih","bpf","","","aeh","bcl"
"","","x","C00101","Tetrahydrofolate;","C00234","10-Formyltetrahydrofolate;","2.1.2.2","phosphoribosylglycinamide formyltransferase;","map00670","One carbon pool by folate","cac","cbe","cpf","lca","lpj","lpl","lme","smu","gdj","ppe","bha","dak","oih","bpf","amt","aoe","aeh","bcl"
"","","x","C00101","Tetrahydrofolate;","C00445","5,10-Methenyltetrahydrofolate","2.1.2.2","phosphoribosylglycinamide formyltransferase;","map00670","One carbon pool by folate","cac","cbe","cpf","lca","lpj","lpl","lme","smu","gdj","ppe","bha","dak","oih","bpf","amt","aoe","aeh","bcl"
"","","x","C00143","5,10-Methylenetetrahydrofolate;","C00445","5,10-Methenyltetrahydrofolate","1.5.1.5","methylenetetrahydrofolate dehydrogenase (NADP+);","map00630; map00670","Glyoxylate and dicarboxylate metabolism; One carbon pool by folate","cac","cbe","cpf","lca","lpj","lpl","lme","smu","gdj","ppe","bha","dak","oih","bpf","amt","aoe","aeh","bcl"
"","","x","C00445","5,10-Methenyltetrahydrofolate","C03479","5-Formyltetrahydrofolate;","6.3.3.2","5-formyltetrahydrofolate cyclo-ligase;","map00670","One carbon pool by folate","cac","cbe","cpf","lca","lpj","lpl","lme","smu","gdj","ppe","bha","dak","oih","bpf","amt","aoe","aeh","bcl"
"","","x","C00101","Tetrahydrofolate;","C00234","10-Formyltetrahydrofolate;","2.1.2.3","phosphoribosylaminoimidazolecarboxamide formyltransferase;","map00670","One carbon pool by folate","cac","cbe","cpf","lca","lpj","lpl","lme","smu","gdj","ppe","bha","dak","oih","bpf","amt","aoe","aeh","bcl"
"","","x","C00415","Dihydrofolate;","C00504","Folate;","1.5.1.3","dihydrofolate reductase;","map00670; map00790","One carbon pool by folate; Folate biosynthesis","cac","cbe","cpf","lca","lpj","lpl","lme","smu","","ppe","bha","","oih","bpf","","","aeh","bcl"
"","","x","C00101","Tetrahydrofolate;","C00143","5,10-Methylenetetrahydrofolate;","2.1.2.1","glycine hydroxymethyltransferase;","map00260; map00670","Glycine, serine and threonine metabolism; One carbon pool by folate","cac","cbe","cpf","lca","lpj","lpl","lme","smu","gdj","ppe","bha","dak","oih","bpf","amt","aoe","aeh","bcl"
"","","x","C00234","10-Formyltetrahydrofolate;","C00445","5,10-Methenyltetrahydrofolate","3.5.4.9","methenyltetrahydrofolate cyclohydrolase;","map00630; map00670","Glyoxylate and dicarboxylate metabolism; One carbon pool by folate","cac","cbe","cpf","lca","lpj","lpl","lme","smu","gdj","ppe","bha","dak","oih","bpf","amt","aoe","aeh","bcl"
"","","x","C00101","Tetrahydrofolate;","C00504","Folate;","1.5.1.3","dihydrofolate reductase;","map00670; map00790","One carbon pool by folate; Folate biosynthesis","cac","cbe","cpf","lca","lpj","lpl","lme","smu","","ppe","bha","","oih","bpf","","","aeh","bcl"

"Subsystem 2","6.629836876004115E-7","","","","","","","","","","cac","cbe","cpf","lca","lpj","lpl","lme","smu","","","","","","","","","",""
"","","i","C00097","L-Cysteine;","C00669","gamma-L-Glutamyl-L-cysteine;","6.3.2.2","glutamate---cysteine ligase;","map00480","Glutathione metabolism","cac","cbe","cpf","lca","lpj","lpl","lme","smu","gdj","","","","","","amt","aoe","aeh",""
"","","s","C00231","D-Xylulose 5-phosphate","C01101","L-Ribulose 5-phosphate","5.1.3.4","L-ribulose-5-phosphate 4-epimerase;","map00040; map00053","Pentose and glucuronate interconversions; Ascorbate and aldarate metabolism","cac","cbe","cpf","lca","lpj","lpl","lme","smu","","","bha","","oih","","","","","bcl"
"","","x","C00199","D-Ribulose 5-phosphate","C00231","D-Xylulose 5-phosphate","5.1.3.1","ribulose-phosphate 3-epimerase;","map00030; map00040; map00710","Pentose phosphate pathway; Pentose and glucuronate interconversions; Carbon fixation in photosynthetic organisms","cac","cbe","cpf","lca","lpj","lpl","lme","smu","gdj","ppe","bha","dak","oih","bpf","amt","aoe","aeh","bcl"
"","","x","C00117","D-Ribose 5-phosphate;","C00199","D-Ribulose 5-phosphate","5.3.1.6","ribose-5-phosphate isomerase;","map00030; map00710","Pentose phosphate pathway; Carbon fixation in photosynthetic organisms","cac","cbe","cpf","lca","lpj","lpl","lme","smu","gdj","ppe","bha","dak","oih","bpf","amt","aoe","aeh","bcl"
"","","x","C00117","D-Ribose 5-phosphate;","C00119","5-Phospho-alpha-D-ribose 1-diphosphate;","2.7.6.1","ribose-phosphate diphosphokinase;","map00030; map00230","Pentose phosphate pathway; Purine metabolism","cac","cbe","cpf","lca","lpj","lpl","lme","smu","gdj","ppe","bha","dak","oih","bpf","amt","aoe","aeh","bcl"
"","","x","C00119","5-Phospho-alpha-D-ribose 1-diphosphate;","C03090","5-Phosphoribosylamine;","2.4.2.14","amidophosphoribosyltransferase;","map00230","Purine metabolism","cac","cbe","cpf","lca","lpj","lpl","lme","smu","gdj","ppe","bha","dak","oih","bpf","amt","aoe","aeh","bcl"
"","","x","C00119","5-Phospho-alpha-D-ribose 1-diphosphate;","C01103","Orotidine 5'-phosphate;","2.4.2.10","orotate phosphoribosyltransferase;","map00240","Pyrimidine metabolism","cac","cbe","cpf","lca","lpj","lpl","lme","smu","gdj","","bha","dak","oih","bpf","amt","aoe","aeh","bcl"
"","","x","C03090","5-Phosphoribosylamine;","C03838","5'-Phosphoribosylglycinamide;","6.3.4.13","phosphoribosylamine---glycine ligase;","map00230","Purine metabolism","cac","cbe","cpf","lca","lpj","lpl","lme","smu","gdj","","bha","dak","oih","bpf","amt","aoe","aeh","bcl"
"","","x","C03838","5'-Phosphoribosylglycinamide;","C04376","5'-Phosphoribosyl-N-formylglycinamide;","2.1.2.2","phosphoribosylglycinamide formyltransferase;","map00230","Purine metabolism","cac","cbe","cpf","lca","lpj","lpl","lme","smu","gdj","ppe","bha","dak","oih","bpf","amt","aoe","aeh","bcl"
"","","x","C04376","5'-Phosphoribosyl-N-formylglycinamide;","C04640","2-(Formamido)-N1-(5'-phosphoribosyl)acetamidine;","6.3.5.3","phosphoribosylformylglycinamidine synthase;","map00230","Purine metabolism","cac","cbe","cpf","lca","lpj","lpl","lme","smu","gdj","ppe","bha","dak","oih","bpf","amt","aoe","aeh","bcl"
"","","x","C03373","Aminoimidazole ribotide;","C04640","2-(Formamido)-N1-(5'-phosphoribosyl)acetamidine;","6.3.3.1","phosphoribosylformylglycinamidine cyclo-ligase;","map00230","Purine metabolism","cac","cbe","cpf","lca","lpj","lpl","lme","smu","gdj","ppe","bha","dak","oih","bpf","amt","aoe","aeh","bcl"
"","","x","C00105","UMP;","C01103","Orotidine 5'-phosphate;","4.1.1.23","orotidine-5'-phosphate decarboxylase;","map00240","Pyrimidine metabolism","cac","cbe","cpf","lca","lpj","lpl","lme","smu","gdj","ppe","bha","dak","oih","bpf","amt","aoe","aeh","bcl"
"","","x","C00015","UDP;","C00105","UMP;","2.7.4.14","cytidylate kinase;","map00240","Pyrimidine metabolism","cac","cbe","cpf","lca","lpj","lpl","lme","smu","gdj","ppe","bha","dak","oih","bpf","amt","aoe","aeh","bcl"
"","","x","C00025","L-Glutamate;","C00669","gamma-L-Glutamyl-L-cysteine;","6.3.2.2","glutamate---cysteine ligase;","map00480","Glutathione metabolism","cac","cbe","cpf","lca","lpj","lpl","lme","smu","gdj","","","","","","amt","aoe","aeh",""
"","","x","C00105","UMP;","C00106","Uracil","2.4.2.9","uracil phosphoribosyltransferase;","map00240","Pyrimidine metabolism","cac","cbe","cpf","lca","lpj","lpl","lme","smu","gdj","ppe","bha","dak","oih","bpf","amt","aoe","aeh","bcl"
"","","x","C00295","Orotate;","C01103","Orotidine 5'-phosphate;","2.4.2.10","orotate phosphoribosyltransferase;","map00240","Pyrimidine metabolism","cac","cbe","cpf","lca","lpj","lpl","lme","smu","gdj","","bha","dak","oih","bpf","amt","aoe","aeh","bcl"
"","","x","C00295","Orotate;","C00337","(S)-Dihydroorotate;","1.3.3.1","dihydroorotate oxidase;","map00240","Pyrimidine metabolism","cac","cbe","cpf","lca","lpj","lpl","lme","smu","gdj","ppe","bha","dak","oih","bpf","amt","aoe","aeh","bcl"
"","","x","C00025","L-Glutamate;","C03287","L-Glutamyl 5-phosphate;","2.7.2.11","glutamate 5-kinase;","map00330","Arginine and proline metabolism","cac","cbe","cpf","lca","lpj","lpl","lme","smu","gdj","","bha","dak","oih","bpf","amt","aoe","aeh","bcl"
"","","x","C01165","L-Glutamate 5-semialdehyde;","C03287","L-Glutamyl 5-phosphate;","1.2.1.41","glutamate-5-semialdehyde dehydrogenase;","map00330","Arginine and proline metabolism","cac","cbe","cpf","lca","lpj","lpl","lme","smu","gdj","","bha","dak","oih","bpf","amt","aoe","aeh","bcl"
"","","x","C00025","L-Glutamate;","C00064","L-Glutamine;","6.3.1.2","glutamate---ammonia ligase;","map00250; map00330; map00910","Alanine, aspartate and glutamate metabolism; Arginine and proline metabolism; Nitrogen metabolism","cac","cbe","cpf","lca","lpj","lpl","lme","smu","gdj","ppe","bha","dak","oih","bpf","amt","aoe","aeh","bcl"
"","","x","C00064","L-Glutamine;","C00169","Carbamoyl phosphate","6.3.5.5","carbamoyl-phosphate synthase (glutamine-hydrolysing);","map00240; map00250","Pyrimidine metabolism; Alanine, aspartate and glutamate metabolism","cac","cbe","cpf","lca","lpj","lpl","lme","smu","gdj","ppe","bha","dak","oih","bpf","amt","","aeh","bcl"
"","","x","C00169","Carbamoyl phosphate","C00438","N-Carbamoyl-L-aspartate","2.1.3.2","aspartate carbamoyltransferase;","map00240; map00250","Pyrimidine metabolism; Alanine, aspartate and glutamate metabolism","cac","cbe","cpf","lca","lpj","lpl","lme","smu","gdj","ppe","bha","dak","oih","bpf","amt","aoe","aeh","bcl"
"","","x","C00337","(S)-Dihydroorotate;","C00438","N-Carbamoyl-L-aspartate","3.5.2.3","dihydroorotase;","map00240","Pyrimidine metabolism","cac","cbe","cpf","lca","lpj","lpl","lme","smu","gdj","ppe","bha","dak","oih","bpf","amt","aoe","aeh","bcl"

"Subsystem 3","1.0209948789046339E-5","","","","","","","","","","","cbe","cpf","lca","lpj","lpl","lme","","","ppe","","","","","","","",""
"","","i","C00063","CTP;","C00458","dCTP;","1.17.4.2","ribonucleoside-triphosphate reductase;","map00240","Pyrimidine metabolism","cac","cbe","cpf","lca","lpj","lpl","lme","smu","","ppe","","dak","","","amt","aoe","",""
"","","s","C00131","dATP;","C00206","dADP;","2.7.4.6","nucleoside-diphosphate kinase;","map00230","Purine metabolism","","cbe","cpf","lca","lpj","lpl","lme","","gdj","ppe","bha","","oih","bpf","","","aeh","bcl"
"","","x","C00458","dCTP;","C00705","dCDP;","2.7.4.6","nucleoside-diphosphate kinase;","map00240","Pyrimidine metabolism","","cbe","cpf","lca","lpj","lpl","lme","","gdj","ppe","bha","","oih","bpf","","","aeh","bcl"
"","","x","C00112","CDP;","C00705","dCDP;","1.17.4.1","ribonucleoside-diphosphate reductase;","map00240","Pyrimidine metabolism","cac","cbe","cpf","lca","lpj","lpl","lme","smu","gdj","ppe","bha","dak","oih","bpf","","aoe","aeh","bcl"
"","","x","C00039","DNA;","C00131","dATP;","2.7.7.7","DNA-directed DNA polymerase;","map00230","Purine metabolism","cac","cbe","cpf","lca","lpj","lpl","lme","smu","gdj","ppe","bha","dak","oih","bpf","amt","aoe","aeh","bcl"
"","","x","C00039","DNA;","C00459","dTTP;","2.7.7.7","DNA-directed DNA polymerase;","map00240","Pyrimidine metabolism","cac","cbe","cpf","lca","lpj","lpl","lme","smu","gdj","ppe","bha","dak","oih","bpf","amt","aoe","aeh","bcl"
"","","x","C00063","CTP;","C00112","CDP;","2.7.4.6","nucleoside-diphosphate kinase;","map00240","Pyrimidine metabolism","","cbe","cpf","lca","lpj","lpl","lme","","gdj","ppe","bha","","oih","bpf","","","aeh","bcl"
"","","x","C00131","dATP;","C00206","dADP;","2.7.1.40","pyruvate kinase;","map00230","Purine metabolism","cac","cbe","cpf","lca","lpj","lpl","lme","smu","gdj","ppe","bha","dak","oih","bpf","amt","aoe","aeh","bcl"
"","","x","C00002","ATP;","C00131","dATP;","1.17.4.2","ribonucleoside-triphosphate reductase;","map00230","Purine metabolism","cac","cbe","cpf","lca","lpj","lpl","lme","smu","","ppe","","dak","","","amt","aoe","",""
"","","x","C00002","ATP;","C00008","ADP;","2.7.4.6","nucleoside-diphosphate kinase;","map00230","Purine metabolism","","cbe","cpf","lca","lpj","lpl","lme","","gdj","ppe","bha","","oih","bpf","","","aeh","bcl"
"","","x","C00002","ATP;","C00046","RNA;","2.7.7.6","DNA-directed RNA polymerase;","map00230","Purine metabolism","cac","cbe","cpf","lca","lpj","lpl","lme","smu","gdj","ppe","bha","dak","oih","bpf","amt","aoe","aeh","bcl"
"","","x","C00046","RNA;","C00063","CTP;","2.7.7.6","DNA-directed RNA polymerase;","map00240","Pyrimidine metabolism","cac","cbe","cpf","lca","lpj","lpl","lme","smu","gdj","ppe","bha","dak","oih","bpf","amt","aoe","aeh","bcl"
"","","x","C00063","CTP;","C00075","UTP;","6.3.4.2","CTP synthase;","map00240","Pyrimidine metabolism","cac","cbe","cpf","lca","lpj","lpl","lme","smu","gdj","ppe","bha","dak","oih","bpf","amt","","aeh","bcl"
"","","x","C00015","UDP;","C00075","UTP;","2.7.4.6","nucleoside-diphosphate kinase;","map00240","Pyrimidine metabolism","","cbe","cpf","lca","lpj","lpl","lme","","gdj","ppe","bha","","oih","bpf","","","aeh","bcl"
"","","x","C00046","RNA;","C00075","UTP;","2.7.7.6","DNA-directed RNA polymerase;","map00240","Pyrimidine metabolism","cac","cbe","cpf","lca","lpj","lpl","lme","smu","gdj","ppe","bha","dak","oih","bpf","amt","aoe","aeh","bcl"
"","","x","C00039","DNA;","C00458","dCTP;","2.7.7.7","DNA-directed DNA polymerase;","map00240","Pyrimidine metabolism","cac","cbe","cpf","lca","lpj","lpl","lme","smu","gdj","ppe","bha","dak","oih","bpf","amt","aoe","aeh","bcl"
"","","x","C00008","ADP;","C00206","dADP;","1.17.4.1","ribonucleoside-diphosphate reductase;","map00230","Purine metabolism","cac","cbe","cpf","lca","lpj","lpl","lme","smu","gdj","ppe","bha","dak","oih","bpf","","aoe","aeh","bcl"
"","","x","C00239","dCMP;","C00705","dCDP;","2.7.4.14","cytidylate kinase;","map00240","Pyrimidine metabolism","cac","cbe","cpf","lca","lpj","lpl","lme","smu","gdj","ppe","bha","dak","oih","bpf","amt","aoe","aeh","bcl"
"","","x","C00002","ATP;","C00008","ADP;","2.7.1.40","pyruvate kinase;","map00230","Purine metabolism","cac","cbe","cpf","lca","lpj","lpl","lme","smu","gdj","ppe","bha","dak","oih","bpf","amt","aoe","aeh","bcl"
"","","x","C00015","UDP;","C00105","UMP;","2.7.4.14","cytidylate kinase;","map00240","Pyrimidine metabolism","cac","cbe","cpf","lca","lpj","lpl","lme","smu","gdj","ppe","bha","dak","oih","bpf","amt","aoe","aeh","bcl"
"","","x","C00105","UMP;","C00106","Uracil","2.4.2.9","uracil phosphoribosyltransferase;","map00240","Pyrimidine metabolism","cac","cbe","cpf","lca","lpj","lpl","lme","smu","gdj","ppe","bha","dak","oih","bpf","amt","aoe","aeh","bcl"
"","","x","C00105","UMP;","C01103","Orotidine 5'-phosphate;","4.1.1.23","orotidine-5'-phosphate decarboxylase;","map00240","Pyrimidine metabolism","cac","cbe","cpf","lca","lpj","lpl","lme","smu","gdj","ppe","bha","dak","oih","bpf","amt","aoe","aeh","bcl"
"","","x","C00044","GTP;","C00046","RNA;","2.7.7.6","DNA-directed RNA polymerase;","map00230","Purine metabolism","cac","cbe","cpf","lca","lpj","lpl","lme","smu","gdj","ppe","bha","dak","oih","bpf","amt","aoe","aeh","bcl"
"","","x","C00035","GDP;","C00044","GTP;","2.7.4.6","nucleoside-diphosphate kinase;","map00230","Purine metabolism","","cbe","cpf","lca","lpj","lpl","lme","","gdj","ppe","bha","","oih","bpf","","","aeh","bcl"
"","","x","C00035","GDP;","C00144","GMP;","2.7.4.8","guanylate kinase;","map00230","Purine metabolism","cac","cbe","cpf","lca","lpj","lpl","lme","smu","gdj","ppe","bha","dak","oih","bpf","amt","aoe","aeh","bcl"
"","","x","C00144","GMP;","C00242","Guanine;","2.4.2.8","hypoxanthine phosphoribosyltransferase;","map00230","Purine metabolism","cac","cbe","cpf","lca","lpj","lpl","lme","smu","","ppe","bha","dak","oih","bpf","amt","aoe","aeh","bcl"
"","","x","C00044","GTP;","C00286","dGTP;","1.17.4.2","ribonucleoside-triphosphate reductase;","map00230","Purine metabolism","cac","cbe","cpf","lca","lpj","lpl","lme","smu","","ppe","","dak","","","amt","aoe","",""
"","","x","C00286","dGTP;","C00361","dGDP;","2.7.1.40","pyruvate kinase;","map00230","Purine metabolism","cac","cbe","cpf","lca","lpj","lpl","lme","smu","gdj","ppe","bha","dak","oih","bpf","amt","aoe","aeh","bcl"
"","","x","C00286","dGTP;","C00361","dGDP;","2.7.4.6","nucleoside-diphosphate kinase;","map00230","Purine metabolism","","cbe","cpf","lca","lpj","lpl","lme","","gdj","ppe","bha","","oih","bpf","","","aeh","bcl"
"","","x","C00361","dGDP;","C00362","dGMP;","2.7.4.8","guanylate kinase;","map00230","Purine metabolism","cac","cbe","cpf","lca","lpj","lpl","lme","smu","gdj","ppe","bha","dak","oih","bpf","amt","aoe","aeh","bcl"
"","","x","C00008","ADP;","C00020","AMP;","2.7.4.3","adenylate kinase;","map00230","Purine metabolism","cac","cbe","cpf","lca","lpj","lpl","lme","smu","gdj","ppe","bha","dak","oih","bpf","amt","aoe","aeh","bcl"
"","","x","C00020","AMP;","C00147","Adenine;","2.4.2.7","adenine phosphoribosyltransferase;","map00230","Purine metabolism","cac","cbe","cpf","lca","lpj","lpl","lme","smu","gdj","ppe","bha","","oih","bpf","amt","aoe","","bcl"
"","","x","C00020","AMP;","C03794","N6-(1,2-Dicarboxyethyl)-AMP;","4.3.2.2","adenylosuccinate lyase;","map00230","Purine metabolism","cac","cbe","cpf","lca","lpj","lpl","lme","smu","gdj","ppe","bha","dak","oih","bpf","amt","","aeh","bcl"
"","","x","C00130","IMP;","C03794","N6-(1,2-Dicarboxyethyl)-AMP;","6.3.4.4","adenylosuccinate synthase;","map00230","Purine metabolism","cac","cbe","cpf","lca","lpj","lpl","lme","smu","gdj","ppe","bha","dak","oih","bpf","amt","","aeh","bcl"
"","","x","C00130","IMP;","C04734","1-(5'-Phosphoribosyl)-5-formamido-4-imidazolecarboxamide;","3.5.4.10","IMP cyclohydrolase;","map00230","Purine metabolism","cac","cbe","cpf","lca","lpj","lpl","lme","smu","gdj","ppe","bha","dak","oih","bpf","amt","aoe","aeh","bcl"
"","","x","C00130","IMP;","C04734","1-(5'-Phosphoribosyl)-5-formamido-4-imidazolecarboxamide;","2.1.2.3","phosphoribosylaminoimidazolecarboxamide formyltransferase;","map00230","Purine metabolism","cac","cbe","cpf","lca","lpj","lpl","lme","smu","gdj","ppe","bha","dak","oih","bpf","amt","aoe","aeh","bcl"
"","","x","C04677","1-(5'-Phosphoribosyl)-5-amino-4-imidazolecarboxamide;","C04734","1-(5'-Phosphoribosyl)-5-formamido-4-imidazolecarboxamide;","6.3.4.-","<Ligases; Forming carbon-nitrogen bonds; Other carbon--nitrogen ligases>","map00230","Purine metabolism","cac","cbe","cpf","lca","lpj","lpl","lme","smu","gdj","ppe","bha","dak","oih","bpf","amt","aoe","aeh","bcl"
"","","x","C04677","1-(5'-Phosphoribosyl)-5-amino-4-imidazolecarboxamide;","C04823","1-(5'-Phosphoribosyl)-5-amino-4-(N-succinocarboxamide)-imidazole;","4.3.2.2","adenylosuccinate lyase;","map00230","Purine metabolism","cac","cbe","cpf","lca","lpj","lpl","lme","smu","gdj","ppe","bha","dak","oih","bpf","amt","","aeh","bcl"
"","","x","C00206","dADP;","C00360","dAMP;","2.7.4.3","adenylate kinase;","map00230","Purine metabolism","cac","cbe","cpf","lca","lpj","lpl","lme","smu","gdj","ppe","bha","dak","oih","bpf","amt","aoe","aeh","bcl"
"","","x","C00144","GMP;","C00242","Guanine;","2.4.2.7","adenine phosphoribosyltransferase;","map00230","Purine metabolism","cac","cbe","cpf","lca","lpj","lpl","lme","smu","gdj","ppe","bha","","oih","bpf","amt","aoe","","bcl"
"","","x","C04751","1-(5-Phospho-D-ribosyl)-5-amino-4-imidazolecarboxylate;","C04823","1-(5'-Phosphoribosyl)-5-amino-4-(N-succinocarboxamide)-imidazole;","6.3.2.6","phosphoribosylaminoimidazolesuccinocarboxamide synthase;","map00230","Purine metabolism","cac","cbe","cpf","lca","lpj","lpl","lme","smu","gdj","ppe","bha","dak","oih","bpf","amt","aoe","aeh","bcl"
"","","x","C04751","1-(5-Phospho-D-ribosyl)-5-amino-4-imidazolecarboxylate;","C15667","5-Carboxyamino-1-(5-phospho-D-ribosyl)imidazole","5.4.99.18","5-(carboxyamino)imidazole ribonucleotide mutase;","map00230","Purine metabolism","cac","cbe","cpf","lca","lpj","lpl","lme","smu","gdj","ppe","bha","dak","oih","bpf","amt","aoe","aeh","bcl"
"","","x","C04677","1-(5'-Phosphoribosyl)-5-amino-4-imidazolecarboxamide;","C04734","1-(5'-Phosphoribosyl)-5-formamido-4-imidazolecarboxamide;","2.1.2.3","phosphoribosylaminoimidazolecarboxamide formyltransferase;","map00230","Purine metabolism","cac","cbe","cpf","lca","lpj","lpl","lme","smu","gdj","ppe","bha","dak","oih","bpf","amt","aoe","aeh","bcl"
"","","x","C00363","dTDP;","C00459","dTTP;","2.7.4.6","nucleoside-diphosphate kinase;","map00240","Pyrimidine metabolism","","cbe","cpf","lca","lpj","lpl","lme","","gdj","ppe","bha","","oih","bpf","","","aeh","bcl"
"","","x","C00035","GDP;","C00361","dGDP;","1.17.4.1","ribonucleoside-diphosphate reductase;","map00230","Purine metabolism","cac","cbe","cpf","lca","lpj","lpl","lme","smu","gdj","ppe","bha","dak","oih","bpf","","aoe","aeh","bcl"
"","","x","C00055","CMP;","C00112","CDP;","2.7.4.14","cytidylate kinase;","map00240","Pyrimidine metabolism","cac","cbe","cpf","lca","lpj","lpl","lme","smu","gdj","ppe","bha","dak","oih","bpf","amt","aoe","aeh","bcl"
"","","x","C00039","DNA;","C00286","dGTP;","2.7.7.7","DNA-directed DNA polymerase;","map00230","Purine metabolism","cac","cbe","cpf","lca","lpj","lpl","lme","smu","gdj","ppe","bha","dak","oih","bpf","amt","aoe","aeh","bcl"
"","","x","C00130","IMP;","C00262","Hypoxanthine;","2.4.2.8","hypoxanthine phosphoribosyltransferase;","map00230","Purine metabolism","cac","cbe","cpf","lca","lpj","lpl","lme","smu","","ppe","bha","dak","oih","bpf","amt","aoe","aeh","bcl"
"","","x","C00144","GMP;","C00242","Guanine;","2.4.2.22","xanthine phosphoribosyltransferase;","map00230","Purine metabolism","cac","cbe","cpf","lca","lpj","lpl","lme","","gdj","ppe","bha","","oih","bpf","amt","","","bcl"

"Subsystem 4","1.0209948789046339E-5","","","","","","","","","","cac","cbe","cpf","lca","lpj","lpl","","smu","","","","","","","","","",""
"","","i","C00275","D-Mannose 6-phosphate","C05345","beta-D-Fructose 6-phosphate","5.3.1.8","mannose-6-phosphate isomerase;","map00051; map00520","Fructose and mannose metabolism; Amino sugar and nucleotide sugar metabolism","cac","cbe","cpf","lca","lpj","lpl","lme","smu","gdj","ppe","bha","","oih","","","","aeh","bcl"
"","","s","C00022","Pyruvate;","C00024","Acetyl-CoA;","2.3.1.54","formate C-acetyltransferase;","map00620; map00650","Pyruvate metabolism; Butanoate metabolism","cac","cbe","cpf","lca","lpj","lpl","","smu","","","","","","","amt","aoe","",""
"","","x","C00024","Acetyl-CoA;","C00083","Malonyl-CoA;","6.4.1.2","acetyl-CoA carboxylase;","map00061; map00253; map00620; map00640","Fatty acid biosynthesis; Tetracycline biosynthesis; Pyruvate metabolism; Propanoate metabolism","cac","cbe","cpf","lca","lpj","lpl","lme","smu","gdj","ppe","bha","dak","oih","bpf","","aoe","aeh","bcl"
"","","x","C00668","alpha-D-Glucose 6-phosphate","C05345","beta-D-Fructose 6-phosphate","5.3.1.9","glucose-6-phosphate isomerase;","map00010; map00030; map00500; map00520","Glycolysis / Gluconeogenesis; Pentose phosphate pathway; Starch and sucrose metabolism; Amino sugar and nucleotide sugar metabolism","cac","cbe","cpf","lca","lpj","lpl","lme","smu","gdj","ppe","bha","dak","oih","bpf","amt","","aeh","bcl"
"","","x","C00083","Malonyl-CoA;","C01209","Malonyl-[acyl-carrier protein]","2.3.1.39","[acyl-carrier-protein] S-malonyltransferase;","map00061","Fatty acid biosynthesis","cac","cbe","cpf","lca","lpj","lpl","lme","smu","gdj","ppe","bha","dak","oih","bpf","amt","aoe","aeh","bcl"
"","","x","C01209","Malonyl-[acyl-carrier protein]","C05756","3-Oxododecanoyl-[acp];","2.3.1.179","beta-ketoacyl-acyl-carrier-protein synthase II;","map00061","Fatty acid biosynthesis","cac","cbe","cpf","lca","lpj","lpl","lme","smu","gdj","ppe","bha","dak","oih","bpf","amt","aoe","aeh","bcl"
"","","x","C00352","D-Glucosamine 6-phosphate;","C05345","beta-D-Fructose 6-phosphate","2.6.1.16","glutamine---fructose-6-phosphate transaminase (isomerizing);","map00520","Amino sugar and nucleotide sugar metabolism","cac","cbe","cpf","lca","lpj","lpl","lme","smu","gdj","","bha","dak","oih","bpf","amt","aoe","aeh","bcl"
"","","x","C00352","D-Glucosamine 6-phosphate;","C06156","alpha-D-Glucosamine 1-phosphate;","5.4.2.10","phosphoglucosamine mutase","map00520","Amino sugar and nucleotide sugar metabolism","cac","cbe","cpf","lca","lpj","lpl","lme","smu","gdj","ppe","bha","dak","oih","bpf","amt","aoe","aeh","bcl"
"","","x","C00668","alpha-D-Glucose 6-phosphate","C01172","beta-D-Glucose 6-phosphate","5.3.1.9","glucose-6-phosphate isomerase;","map00010; map00030; map00500","Glycolysis / Gluconeogenesis; Pentose phosphate pathway; Starch and sucrose metabolism","cac","cbe","cpf","lca","lpj","lpl","lme","smu","gdj","ppe","bha","dak","oih","bpf","amt","","aeh","bcl"
"","","x","C01172","beta-D-Glucose 6-phosphate","C05345","beta-D-Fructose 6-phosphate","5.3.1.9","glucose-6-phosphate isomerase;","map00010; map00030; map00500","Glycolysis / Gluconeogenesis; Pentose phosphate pathway; Starch and sucrose metabolism","cac","cbe","cpf","lca","lpj","lpl","lme","smu","gdj","ppe","bha","dak","oih","bpf","amt","","aeh","bcl"
"","","x","C05345","beta-D-Fructose 6-phosphate","C05378","beta-D-Fructose 1,6-bisphosphate","2.7.1.11","6-phosphofructokinase;","map00010; map00030; map00051","Glycolysis / Gluconeogenesis; Pentose phosphate pathway; Fructose and mannose metabolism","cac","cbe","cpf","lca","lpj","lpl","","smu","","ppe","bha","dak","oih","bpf","amt","aoe","","bcl"
"","","x","C01209","Malonyl-[acyl-carrier protein]","C05750","3-Oxooctanoyl-[acp];","2.3.1.179","beta-ketoacyl-acyl-carrier-protein synthase II;","map00061","Fatty acid biosynthesis","cac","cbe","cpf","lca","lpj","lpl","lme","smu","gdj","ppe","bha","dak","oih","bpf","amt","aoe","aeh","bcl"
"","","x","C05749","Hexanoyl-[acp];","C05750","3-Oxooctanoyl-[acp];","2.3.1.179","beta-ketoacyl-acyl-carrier-protein synthase II;","map00061","Fatty acid biosynthesis","cac","cbe","cpf","lca","lpj","lpl","lme","smu","gdj","ppe","bha","dak","oih","bpf","amt","aoe","aeh","bcl"
"","","x","C01209","Malonyl-[acyl-carrier protein]","C05744","Acetoacetyl-[acp];","2.3.1.180","beta-ketoacyl-acyl-carrier-protein synthase III;","map00061","Fatty acid biosynthesis","cac","cbe","cpf","lca","lpj","lpl","lme","smu","gdj","ppe","bha","dak","oih","bpf","amt","aoe","aeh","bcl"
"","","x","C03939","Acetyl-[acyl-carrier protein]","C05744","Acetoacetyl-[acp];","2.3.1.180","beta-ketoacyl-acyl-carrier-protein synthase III;","map00061","Fatty acid biosynthesis","cac","cbe","cpf","lca","lpj","lpl","lme","smu","gdj","ppe","bha","dak","oih","bpf","amt","aoe","aeh","bcl"
"","","x","C04620","(3R)-3-Hydroxyoctanoyl-[acyl-carrier protein];","C05750","3-Oxooctanoyl-[acp];","1.1.1.100","3-oxoacyl-[acyl-carrier-protein] reductase;","map00061","Fatty acid biosynthesis","cac","cbe","cpf","lca","lpj","lpl","lme","smu","gdj","ppe","bha","dak","oih","bpf","amt","aoe","aeh","bcl"
"","","x","C00024","Acetyl-CoA;","C00083","Malonyl-CoA;","6.3.4.14","biotin carboxylase;","map00061","Fatty acid biosynthesis","cac","cbe","cpf","lca","lpj","lpl","lme","smu","gdj","ppe","bha","dak","oih","bpf","","aoe","aeh","bcl"
"","","x","C00024","Acetyl-CoA;","C03939","Acetyl-[acyl-carrier protein]","2.3.1.180","beta-ketoacyl-acyl-carrier-protein synthase III;","map00061","Fatty acid biosynthesis","cac","cbe","cpf","lca","lpj","lpl","lme","smu","gdj","ppe","bha","dak","oih","bpf","amt","aoe","aeh","bcl"
"","","x","C04618","(3R)-3-Hydroxybutanoyl-[acyl-carrier protein];","C05744","Acetoacetyl-[acp];","1.1.1.100","3-oxoacyl-[acyl-carrier-protein] reductase;","map00061","Fatty acid biosynthesis","cac","cbe","cpf","lca","lpj","lpl","lme","smu","gdj","ppe","bha","dak","oih","bpf","amt","aoe","aeh","bcl"
"","","x","C00111","Glycerone phosphate;","C05378","beta-D-Fructose 1,6-bisphosphate","4.1.2.13","fructose-bisphosphate aldolase;","map00010; map00051","Glycolysis / Gluconeogenesis; Fructose and mannose metabolism","cac","cbe","cpf","lca","lpj","lpl","","smu","gdj","ppe","bha","","oih","bpf","amt","aoe","aeh","bcl"
"","","x","C00111","Glycerone phosphate;","C00118","D-Glyceraldehyde 3-phosphate;","5.3.1.1","triose-phosphate isomerase;","map00010; map00051; map00562; map00710","Glycolysis / Gluconeogenesis; Fructose and mannose metabolism; Inositol phosphate metabolism; Carbon fixation in photosynthetic organisms","cac","cbe","cpf","lca","lpj","lpl","lme","smu","gdj","ppe","bha","dak","oih","bpf","amt","aoe","aeh","bcl"
"","","x","C00024","Acetyl-CoA;","C00084","Acetaldehyde;","1.2.1.10","acetaldehyde dehydrogenase (acetylating);","map00620","Pyruvate metabolism","cac","cbe","cpf","lca","lpj","lpl","lme","smu","","","","","","bpf","amt","aoe","aeh",""
"","","x","C01209","Malonyl-[acyl-carrier protein]","C05746","3-Oxohexanoyl-[acp];","2.3.1.179","beta-ketoacyl-acyl-carrier-protein synthase II;","map00061","Fatty acid biosynthesis","cac","cbe","cpf","lca","lpj","lpl","lme","smu","gdj","ppe","bha","dak","oih","bpf","amt","aoe","aeh","bcl"
"","","x","C05745","Butyryl-[acp];","C05746","3-Oxohexanoyl-[acp];","2.3.1.179","beta-ketoacyl-acyl-carrier-protein synthase II;","map00061","Fatty acid biosynthesis","cac","cbe","cpf","lca","lpj","lpl","lme","smu","gdj","ppe","bha","dak","oih","bpf","amt","aoe","aeh","bcl"
"","","x","C01209","Malonyl-[acyl-carrier protein]","C05744","Acetoacetyl-[acp];","2.3.1.179","beta-ketoacyl-acyl-carrier-protein synthase II;","map00061","Fatty acid biosynthesis","cac","cbe","cpf","lca","lpj","lpl","lme","smu","gdj","ppe","bha","dak","oih","bpf","amt","aoe","aeh","bcl"
"","","x","C04620","(3R)-3-Hydroxyoctanoyl-[acyl-carrier protein];","C05751","trans-Oct-2-enoyl-[acp];","4.2.1.-","<Lyases; Carbon-oxygen lyases; Hydro-lyases>","map00061","Fatty acid biosynthesis","cac","cbe","cpf","lca","lpj","lpl","lme","smu","gdj","ppe","bha","dak","oih","bpf","amt","aoe","aeh","bcl"
"","","x","C03939","Acetyl-[acyl-carrier protein]","C05744","Acetoacetyl-[acp];","2.3.1.179","beta-ketoacyl-acyl-carrier-protein synthase II;","map00061","Fatty acid biosynthesis","cac","cbe","cpf","lca","lpj","lpl","lme","smu","gdj","ppe","bha","dak","oih","bpf","amt","aoe","aeh","bcl"
"","","x","C00118","D-Glyceraldehyde 3-phosphate;","C05378","beta-D-Fructose 1,6-bisphosphate","4.1.2.13","fructose-bisphosphate aldolase;","map00010; map00030; map00051","Glycolysis / Gluconeogenesis; Pentose phosphate pathway; Fructose and mannose metabolism","cac","cbe","cpf","lca","lpj","lpl","","smu","gdj","ppe","bha","","oih","bpf","amt","aoe","aeh","bcl"
"","","x","C05756","3-Oxododecanoyl-[acp];","C05757","(R)-3-Hydroxydodecanoyl-[acp];","1.1.1.100","3-oxoacyl-[acyl-carrier-protein] reductase;","map00061","Fatty acid biosynthesis","cac","cbe","cpf","lca","lpj","lpl","lme","smu","gdj","ppe","bha","dak","oih","bpf","amt","aoe","aeh","bcl"
"","","x","C05757","(R)-3-Hydroxydodecanoyl-[acp];","C05758","trans-Dodec-2-enoyl-[acp];","4.2.1.-","<Lyases; Carbon-oxygen lyases; Hydro-lyases>","map00061","Fatty acid biosynthesis","cac","cbe","cpf","lca","lpj","lpl","lme","smu","gdj","ppe","bha","dak","oih","bpf","amt","aoe","aeh","bcl"
"","","x","C00022","Pyruvate;","C00074","Phosphoenolpyruvate;","2.7.1.40","pyruvate kinase;","map00010; map00620; map00710","Glycolysis / Gluconeogenesis; Pyruvate metabolism; Carbon fixation in photosynthetic organisms","cac","cbe","cpf","lca","lpj","lpl","lme","smu","gdj","ppe","bha","dak","oih","bpf","amt","aoe","aeh","bcl"
"","","x","C00074","Phosphoenolpyruvate;","C00631","2-Phospho-D-glycerate;","4.2.1.11","phosphopyruvate hydratase;","map00010","Glycolysis / Gluconeogenesis","cac","cbe","cpf","lca","lpj","lpl","lme","smu","gdj","ppe","bha","dak","oih","bpf","amt","aoe","aeh","bcl"
"","","x","C00197","3-Phospho-D-glycerate;","C00631","2-Phospho-D-glycerate;","5.4.2.1","phosphoglycerate mutase;","map00010","Glycolysis / Gluconeogenesis","cac","cbe","cpf","lca","lpj","lpl","lme","smu","gdj","ppe","bha","dak","oih","bpf","amt","aoe","aeh","bcl"
"","","x","C04246","But-2-enoyl-[acyl-carrier protein]","C04618","(3R)-3-Hydroxybutanoyl-[acyl-carrier protein];","4.2.1.-","<Lyases; Carbon-oxygen lyases; Hydro-lyases>","map00061","Fatty acid biosynthesis","cac","cbe","cpf","lca","lpj","lpl","lme","smu","gdj","ppe","bha","dak","oih","bpf","amt","aoe","aeh","bcl"
"","","x","C00197","3-Phospho-D-glycerate;","C00236","3-Phospho-D-glyceroyl phosphate;","2.7.2.3","phosphoglycerate kinase;","map00010; map00710","Glycolysis / Gluconeogenesis; Carbon fixation in photosynthetic organisms","cac","cbe","cpf","lca","lpj","lpl","lme","smu","gdj","ppe","bha","dak","oih","bpf","amt","aoe","aeh","bcl"
"","","x","C00118","D-Glyceraldehyde 3-phosphate;","C00236","3-Phospho-D-glyceroyl phosphate;","1.2.1.12","glyceraldehyde-3-phosphate dehydrogenase (phosphorylating);","map00010","Glycolysis / Gluconeogenesis","cac","cbe","cpf","lca","lpj","lpl","lme","smu","gdj","ppe","bha","dak","oih","bpf","amt","aoe","aeh","bcl"
"","","x","C01209","Malonyl-[acyl-carrier protein]","C05759","3-Oxotetradecanoyl-[acp];","2.3.1.179","beta-ketoacyl-acyl-carrier-protein synthase II;","map00061","Fatty acid biosynthesis","cac","cbe","cpf","lca","lpj","lpl","lme","smu","gdj","ppe","bha","dak","oih","bpf","amt","aoe","aeh","bcl"
"","","x","C05223","Dodecanoyl-[acyl-carrier protein];","C05759","3-Oxotetradecanoyl-[acp];","2.3.1.179","beta-ketoacyl-acyl-carrier-protein synthase II;","map00061","Fatty acid biosynthesis","cac","cbe","cpf","lca","lpj","lpl","lme","smu","gdj","ppe","bha","dak","oih","bpf","amt","aoe","aeh","bcl"
"","","x","C01209","Malonyl-[acyl-carrier protein]","C05753","3-Oxodecanoyl-[acp];","2.3.1.179","beta-ketoacyl-acyl-carrier-protein synthase II;","map00061","Fatty acid biosynthesis","cac","cbe","cpf","lca","lpj","lpl","lme","smu","gdj","ppe","bha","dak","oih","bpf","amt","aoe","aeh","bcl"
"","","x","C04619","(3R)-3-Hydroxydecanoyl-[acyl-carrier protein];","C05753","3-Oxodecanoyl-[acp];","1.1.1.100","3-oxoacyl-[acyl-carrier-protein] reductase;","map00061","Fatty acid biosynthesis","cac","cbe","cpf","lca","lpj","lpl","lme","smu","gdj","ppe","bha","dak","oih","bpf","amt","aoe","aeh","bcl"
"","","x","C04619","(3R)-3-Hydroxydecanoyl-[acyl-carrier protein];","C05754","trans-Dec-2-enoyl-[acp];","4.2.1.-","<Lyases; Carbon-oxygen lyases; Hydro-lyases>","map00061","Fatty acid biosynthesis","cac","cbe","cpf","lca","lpj","lpl","lme","smu","gdj","ppe","bha","dak","oih","bpf","amt","aoe","aeh","bcl"
"","","x","C05752","Octanoyl-[acp];","C05753","3-Oxodecanoyl-[acp];","2.3.1.179","beta-ketoacyl-acyl-carrier-protein synthase II;","map00061","Fatty acid biosynthesis","cac","cbe","cpf","lca","lpj","lpl","lme","smu","gdj","ppe","bha","dak","oih","bpf","amt","aoe","aeh","bcl"
"","","x","C00111","Glycerone phosphate;","C01094","D-Fructose 1-phosphate","4.1.2.13","fructose-bisphosphate aldolase;","map00051","Fructose and mannose metabolism","cac","cbe","cpf","lca","lpj","lpl","","smu","gdj","ppe","bha","","oih","bpf","amt","aoe","aeh","bcl"
"","","x","C00095","D-Fructose;","C01094","D-Fructose 1-phosphate","2.7.1.69","protein-Npi-phosphohistidine---sugar phosphotransferase;","map00051","Fructose and mannose metabolism","cac","cbe","cpf","lca","lpj","lpl","lme","smu","gdj","ppe","bha","dak","oih","bpf","amt","","aeh","bcl"
"","","x","C05746","3-Oxohexanoyl-[acp];","C05747","(R)-3-Hydroxyhexanoyl-[acp];","1.1.1.100","3-oxoacyl-[acyl-carrier-protein] reductase;","map00061","Fatty acid biosynthesis","cac","cbe","cpf","lca","lpj","lpl","lme","smu","gdj","ppe","bha","dak","oih","bpf","amt","aoe","aeh","bcl"
"","","x","C05747","(R)-3-Hydroxyhexanoyl-[acp];","C05748","trans-Hex-2-enoyl-[acp];","4.2.1.-","<Lyases; Carbon-oxygen lyases; Hydro-lyases>","map00061","Fatty acid biosynthesis","cac","cbe","cpf","lca","lpj","lpl","lme","smu","gdj","ppe","bha","dak","oih","bpf","amt","aoe","aeh","bcl"
"","","x","C00159","D-Mannose;","C00275","D-Mannose 6-phosphate","2.7.1.69","protein-Npi-phosphohistidine---sugar phosphotransferase;","map00051; map00520","Fructose and mannose metabolism; Amino sugar and nucleotide sugar metabolism","cac","cbe","cpf","lca","lpj","lpl","lme","smu","gdj","ppe","bha","dak","oih","bpf","amt","","aeh","bcl"
"","","x","C00022","Pyruvate;","C00204","2-Dehydro-3-deoxy-D-gluconate;","4.2.1.-","<Lyases; Carbon-oxygen lyases; Hydro-lyases>","map00030; map00040","Pentose phosphate pathway; Pentose and glucuronate interconversions","cac","cbe","cpf","lca","lpj","lpl","lme","smu","gdj","ppe","bha","dak","oih","bpf","amt","aoe","aeh","bcl"
"","","x","C00204","2-Dehydro-3-deoxy-D-gluconate;","C00577","D-Glyceraldehyde","4.2.1.-","<Lyases; Carbon-oxygen lyases; Hydro-lyases>","map00030","Pentose phosphate pathway","cac","cbe","cpf","lca","lpj","lpl","lme","smu","gdj","ppe","bha","dak","oih","bpf","amt","aoe","aeh","bcl"
"","","x","C01209","Malonyl-[acyl-carrier protein]","C05762","3-Oxohexadecanoyl-[acp];","2.3.1.179","beta-ketoacyl-acyl-carrier-protein synthase II;","map00061","Fatty acid biosynthesis","cac","cbe","cpf","lca","lpj","lpl","lme","smu","gdj","ppe","bha","dak","oih","bpf","amt","aoe","aeh","bcl"
"","","x","C04633","(3R)-3-Hydroxypalmitoyl-[acyl-carrier protein];","C05762","3-Oxohexadecanoyl-[acp];","1.1.1.100","3-oxoacyl-[acyl-carrier-protein] reductase;","map00061","Fatty acid biosynthesis","cac","cbe","cpf","lca","lpj","lpl","lme","smu","gdj","ppe","bha","dak","oih","bpf","amt","aoe","aeh","bcl"
"","","x","C04633","(3R)-3-Hydroxypalmitoyl-[acyl-carrier protein];","C05763","trans-Hexadec-2-enoyl-[acp];","4.2.1.-","<Lyases; Carbon-oxygen lyases; Hydro-lyases>","map00061","Fatty acid biosynthesis","cac","cbe","cpf","lca","lpj","lpl","lme","smu","gdj","ppe","bha","dak","oih","bpf","amt","aoe","aeh","bcl"
"","","x","C05761","Tetradecanoyl-[acp];","C05762","3-Oxohexadecanoyl-[acp];","2.3.1.179","beta-ketoacyl-acyl-carrier-protein synthase II;","map00061","Fatty acid biosynthesis","cac","cbe","cpf","lca","lpj","lpl","lme","smu","gdj","ppe","bha","dak","oih","bpf","amt","aoe","aeh","bcl"
"","","x","C00084","Acetaldehyde;","C00469","Ethanol;","1.1.1.1","alcohol dehydrogenase;","map00010","Glycolysis / Gluconeogenesis","cac","cbe","cpf","lca","lpj","lpl","lme","smu","gdj","","bha","dak","oih","bpf","amt","","aeh","bcl"
"","","x","C05755","Decanoyl-[acp];","C05756","3-Oxododecanoyl-[acp];","2.3.1.179","beta-ketoacyl-acyl-carrier-protein synthase II;","map00061","Fatty acid biosynthesis","cac","cbe","cpf","lca","lpj","lpl","lme","smu","gdj","ppe","bha","dak","oih","bpf","amt","aoe","aeh","bcl"
"","","x","C00267","alpha-D-Glucose","C00668","alpha-D-Glucose 6-phosphate","2.7.1.2","glucokinase;","map00010; map00052; map00500; map00520","Glycolysis / Gluconeogenesis; Galactose metabolism; Starch and sucrose metabolism; Amino sugar and nucleotide sugar metabolism","cac","cbe","cpf","lca","lpj","lpl","lme","smu","gdj","ppe","bha","dak","oih","bpf","amt","","aeh","bcl"
"","","x","C00089","Sucrose;","C00267","alpha-D-Glucose","3.2.1.26","beta-fructofuranosidase;","map00052; map00500","Galactose metabolism; Starch and sucrose metabolism","cac","cbe","cpf","lca","lpj","lpl","lme","smu","","ppe","bha","","","bpf","","","","bcl"
"","","x","C00089","Sucrose;","C02336","beta-D-Fructose;","3.2.1.26","beta-fructofuranosidase;","map00500","Starch and sucrose metabolism","cac","cbe","cpf","lca","lpj","lpl","lme","smu","","ppe","bha","","","bpf","","","","bcl"
"","","x","C00022","Pyruvate;","C00186","(S)-Lactate;","1.1.1.27","L-lactate dehydrogenase;","map00010; map00620","Glycolysis / Gluconeogenesis; Pyruvate metabolism","cac","cbe","cpf","lca","lpj","lpl","","smu","","ppe","bha","","oih","bpf","","","","bcl"
"","","x","C00352","D-Glucosamine 6-phosphate;","C05345","beta-D-Fructose 6-phosphate","3.5.99.6","glucosamine-6-phosphate deaminase;","map00520","Amino sugar and nucleotide sugar metabolism","cac","cbe","cpf","lca","lpj","lpl","lme","smu","","ppe","bha","","oih","bpf","amt","aoe","","bcl"

"Subsystem 5","1.0209948789046339E-5","","","","","","","","","","cac","cbe","cpf","","lpj","lpl","","smu","","ppe","","","","","","","",""
"","","i","C00089","Sucrose;","C00267","alpha-D-Glucose","3.2.1.26","beta-fructofuranosidase;","map00052; map00500","Galactose metabolism; Starch and sucrose metabolism","cac","cbe","cpf","lca","lpj","lpl","lme","smu","","ppe","bha","","","bpf","","","","bcl"
"","","s","C00043","UDP-N-acetyl-D-glucosamine;","C01170","UDP-N-acetyl-D-mannosamine","5.1.3.14","UDP-N-acetylglucosamine 2-epimerase;","map00520","Amino sugar and nucleotide sugar metabolism","cac","cbe","cpf","","lpj","lpl","","smu","","ppe","","","","bpf","amt","aoe","aeh",""
"","","x","C00043","UDP-N-acetyl-D-glucosamine;","C00645","N-Acetyl-D-mannosamine;","5.1.3.14","UDP-N-acetylglucosamine 2-epimerase;","map00520","Amino sugar and nucleotide sugar metabolism","cac","cbe","cpf","","lpj","lpl","","smu","","ppe","","","","bpf","amt","aoe","aeh",""
"","","x","C00043","UDP-N-acetyl-D-glucosamine;","C04631","UDP-N-acetyl-3-(1-carboxyvinyl)-D-glucosamine;","2.5.1.7","UDP-N-acetylglucosamine 1-carboxyvinyltransferase;","map00520; map00550","Amino sugar and nucleotide sugar metabolism; Peptidoglycan biosynthesis","cac","cbe","cpf","lca","lpj","lpl","lme","smu","gdj","ppe","bha","dak","oih","bpf","amt","aoe","aeh","bcl"
"","","x","C01050","UDP-N-acetylmuramate;","C04631","UDP-N-acetyl-3-(1-carboxyvinyl)-D-glucosamine;","1.1.1.158","UDP-N-acetylmuramate dehydrogenase;","map00520; map00550","Amino sugar and nucleotide sugar metabolism; Peptidoglycan biosynthesis","cac","cbe","cpf","lca","lpj","lpl","lme","smu","gdj","ppe","bha","dak","oih","bpf","amt","aoe","aeh","bcl"
"","","x","C01050","UDP-N-acetylmuramate;","C01212","UDP-N-acetylmuramoyl-L-alanine","6.3.2.8","UDP-N-acetylmuramate---L-alanine ligase;","map00471; map00550","D-Glutamine and D-glutamate metabolism; Peptidoglycan biosynthesis","cac","cbe","cpf","lca","lpj","lpl","lme","smu","gdj","ppe","bha","dak","oih","bpf","amt","aoe","aeh","bcl"
"","","x","C00089","Sucrose;","C02336","beta-D-Fructose;","3.2.1.26","beta-fructofuranosidase;","map00500","Starch and sucrose metabolism","cac","cbe","cpf","lca","lpj","lpl","lme","smu","","ppe","bha","","","bpf","","","","bcl"
"","","x","C00043","UDP-N-acetyl-D-glucosamine;","C04501","N-Acetyl-alpha-D-glucosamine 1-phosphate","2.7.7.23","UDP-N-acetylglucosamine diphosphorylase;","map00520","Amino sugar and nucleotide sugar metabolism","cac","cbe","cpf","","lpj","lpl","lme","smu","gdj","ppe","bha","dak","oih","bpf","amt","aoe","aeh","bcl"
"","","x","C04501","N-Acetyl-alpha-D-glucosamine 1-phosphate","C06156","alpha-D-Glucosamine 1-phosphate;","2.3.1.157","glucosamine-1-phosphate N-acetyltransferase","map00520","Amino sugar and nucleotide sugar metabolism","cac","cbe","cpf","","lpj","lpl","lme","smu","gdj","ppe","bha","dak","oih","bpf","amt","aoe","aeh","bcl"
"","","x","C00352","D-Glucosamine 6-phosphate;","C06156","alpha-D-Glucosamine 1-phosphate;","5.4.2.10","phosphoglucosamine mutase","map00520","Amino sugar and nucleotide sugar metabolism","cac","cbe","cpf","lca","lpj","lpl","lme","smu","gdj","ppe","bha","dak","oih","bpf","amt","aoe","aeh","bcl"
"","","x","C00692","UDP-N-acetylmuramoyl-L-alanyl-D-glutamate","C01212","UDP-N-acetylmuramoyl-L-alanine","6.3.2.9","UDP-N-acetylmuramoyl-L-alanine---D-glutamate ligase;","map00471; map00550","D-Glutamine and D-glutamate metabolism; Peptidoglycan biosynthesis","cac","cbe","cpf","lca","lpj","lpl","lme","smu","gdj","ppe","bha","dak","oih","bpf","amt","aoe","aeh","bcl"
"","","x","C00267","alpha-D-Glucose","C00668","alpha-D-Glucose 6-phosphate","2.7.1.2","glucokinase;","map00010; map00052; map00500; map00520","Glycolysis / Gluconeogenesis; Galactose metabolism; Starch and sucrose metabolism; Amino sugar and nucleotide sugar metabolism","cac","cbe","cpf","lca","lpj","lpl","lme","smu","gdj","ppe","bha","dak","oih","bpf","amt","","aeh","bcl"
"","","x","C00668","alpha-D-Glucose 6-phosphate","C05345","beta-D-Fructose 6-phosphate","5.3.1.9","glucose-6-phosphate isomerase;","map00010; map00030; map00500; map00520","Glycolysis / Gluconeogenesis; Pentose phosphate pathway; Starch and sucrose metabolism; Amino sugar and nucleotide sugar metabolism","cac","cbe","cpf","lca","lpj","lpl","lme","smu","gdj","ppe","bha","dak","oih","bpf","amt","","aeh","bcl"
"","","x","C00275","D-Mannose 6-phosphate","C05345","beta-D-Fructose 6-phosphate","5.3.1.8","mannose-6-phosphate isomerase;","map00051; map00520","Fructose and mannose metabolism; Amino sugar and nucleotide sugar metabolism","cac","cbe","cpf","lca","lpj","lpl","lme","smu","gdj","ppe","bha","","oih","","","","aeh","bcl"
"","","x","C00095","D-Fructose;","C05345","beta-D-Fructose 6-phosphate","2.7.1.4","fructokinase;","map00051; map00500","Fructose and mannose metabolism; Starch and sucrose metabolism","cac","cbe","cpf","","lpj","lpl","lme","smu","gdj","ppe","bha","dak","oih","bpf","","","","bcl"
"","","x","C00095","D-Fructose;","C01094","D-Fructose 1-phosphate","2.7.1.69","protein-Npi-phosphohistidine---sugar phosphotransferase;","map00051","Fructose and mannose metabolism","cac","cbe","cpf","lca","lpj","lpl","lme","smu","gdj","ppe","bha","dak","oih","bpf","amt","","aeh","bcl"
"","","x","C00111","Glycerone phosphate;","C01094","D-Fructose 1-phosphate","4.1.2.13","fructose-bisphosphate aldolase;","map00051","Fructose and mannose metabolism","cac","cbe","cpf","lca","lpj","lpl","","smu","gdj","ppe","bha","","oih","bpf","amt","aoe","aeh","bcl"
"","","x","C00668","alpha-D-Glucose 6-phosphate","C01172","beta-D-Glucose 6-phosphate","5.3.1.9","glucose-6-phosphate isomerase;","map00010; map00030; map00500","Glycolysis / Gluconeogenesis; Pentose phosphate pathway; Starch and sucrose metabolism","cac","cbe","cpf","lca","lpj","lpl","lme","smu","gdj","ppe","bha","dak","oih","bpf","amt","","aeh","bcl"
"","","x","C01172","beta-D-Glucose 6-phosphate","C05345","beta-D-Fructose 6-phosphate","5.3.1.9","glucose-6-phosphate isomerase;","map00010; map00030; map00500","Glycolysis / Gluconeogenesis; Pentose phosphate pathway; Starch and sucrose metabolism","cac","cbe","cpf","lca","lpj","lpl","lme","smu","gdj","ppe","bha","dak","oih","bpf","amt","","aeh","bcl"
"","","x","C05345","beta-D-Fructose 6-phosphate","C05378","beta-D-Fructose 1,6-bisphosphate","2.7.1.11","6-phosphofructokinase;","map00010; map00030; map00051","Glycolysis / Gluconeogenesis; Pentose phosphate pathway; Fructose and mannose metabolism","cac","cbe","cpf","lca","lpj","lpl","","smu","","ppe","bha","dak","oih","bpf","amt","aoe","","bcl"
"","","x","C00118","D-Glyceraldehyde 3-phosphate;","C05378","beta-D-Fructose 1,6-bisphosphate","4.1.2.13","fructose-bisphosphate aldolase;","map00010; map00030; map00051","Glycolysis / Gluconeogenesis; Pentose phosphate pathway; Fructose and mannose metabolism","cac","cbe","cpf","lca","lpj","lpl","","smu","gdj","ppe","bha","","oih","bpf","amt","aoe","aeh","bcl"
"","","x","C00118","D-Glyceraldehyde 3-phosphate;","C00236","3-Phospho-D-glyceroyl phosphate;","1.2.1.12","glyceraldehyde-3-phosphate dehydrogenase (phosphorylating);","map00010","Glycolysis / Gluconeogenesis","cac","cbe","cpf","lca","lpj","lpl","lme","smu","gdj","ppe","bha","dak","oih","bpf","amt","aoe","aeh","bcl"
"","","x","C00197","3-Phospho-D-glycerate;","C00236","3-Phospho-D-glyceroyl phosphate;","2.7.2.3","phosphoglycerate kinase;","map00010; map00710","Glycolysis / Gluconeogenesis; Carbon fixation in photosynthetic organisms","cac","cbe","cpf","lca","lpj","lpl","lme","smu","gdj","ppe","bha","dak","oih","bpf","amt","aoe","aeh","bcl"
"","","x","C00159","D-Mannose;","C00275","D-Mannose 6-phosphate","2.7.1.69","protein-Npi-phosphohistidine---sugar phosphotransferase;","map00051; map00520","Fructose and mannose metabolism; Amino sugar and nucleotide sugar metabolism","cac","cbe","cpf","lca","lpj","lpl","lme","smu","gdj","ppe","bha","dak","oih","bpf","amt","","aeh","bcl"
"","","x","C00111","Glycerone phosphate;","C00118","D-Glyceraldehyde 3-phosphate;","5.3.1.1","triose-phosphate isomerase;","map00010; map00051; map00562; map00710","Glycolysis / Gluconeogenesis; Fructose and mannose metabolism; Inositol phosphate metabolism; Carbon fixation in photosynthetic organisms","cac","cbe","cpf","lca","lpj","lpl","lme","smu","gdj","ppe","bha","dak","oih","bpf","amt","aoe","aeh","bcl"
"","","x","C00197","3-Phospho-D-glycerate;","C00631","2-Phospho-D-glycerate;","5.4.2.1","phosphoglycerate mutase;","map00010","Glycolysis / Gluconeogenesis","cac","cbe","cpf","lca","lpj","lpl","lme","smu","gdj","ppe","bha","dak","oih","bpf","amt","aoe","aeh","bcl"
"","","x","C00074","Phosphoenolpyruvate;","C00631","2-Phospho-D-glycerate;","4.2.1.11","phosphopyruvate hydratase;","map00010","Glycolysis / Gluconeogenesis","cac","cbe","cpf","lca","lpj","lpl","lme","smu","gdj","ppe","bha","dak","oih","bpf","amt","aoe","aeh","bcl"
"","","x","C00022","Pyruvate;","C00074","Phosphoenolpyruvate;","2.7.1.40","pyruvate kinase;","map00010; map00620; map00710","Glycolysis / Gluconeogenesis; Pyruvate metabolism; Carbon fixation in photosynthetic organisms","cac","cbe","cpf","lca","lpj","lpl","lme","smu","gdj","ppe","bha","dak","oih","bpf","amt","aoe","aeh","bcl"
"","","x","C00022","Pyruvate;","C00204","2-Dehydro-3-deoxy-D-gluconate;","4.2.1.-","<Lyases; Carbon-oxygen lyases; Hydro-lyases>","map00030; map00040","Pentose phosphate pathway; Pentose and glucuronate interconversions","cac","cbe","cpf","lca","lpj","lpl","lme","smu","gdj","ppe","bha","dak","oih","bpf","amt","aoe","aeh","bcl"
"","","x","C00204","2-Dehydro-3-deoxy-D-gluconate;","C00577","D-Glyceraldehyde","4.2.1.-","<Lyases; Carbon-oxygen lyases; Hydro-lyases>","map00030","Pentose phosphate pathway","cac","cbe","cpf","lca","lpj","lpl","lme","smu","gdj","ppe","bha","dak","oih","bpf","amt","aoe","aeh","bcl"
"","","x","C00022","Pyruvate;","C00186","(S)-Lactate;","1.1.1.27","L-lactate dehydrogenase;","map00010; map00620","Glycolysis / Gluconeogenesis; Pyruvate metabolism","cac","cbe","cpf","lca","lpj","lpl","","smu","","ppe","bha","","oih","bpf","","","","bcl"
"","","x","C00352","D-Glucosamine 6-phosphate;","C05345","beta-D-Fructose 6-phosphate","3.5.99.6","glucosamine-6-phosphate deaminase;","map00520","Amino sugar and nucleotide sugar metabolism","cac","cbe","cpf","lca","lpj","lpl","lme","smu","","ppe","bha","","oih","bpf","amt","aoe","","bcl"
"","","x","C00111","Glycerone phosphate;","C05378","beta-D-Fructose 1,6-bisphosphate","4.1.2.13","fructose-bisphosphate aldolase;","map00010; map00051","Glycolysis / Gluconeogenesis; Fructose and mannose metabolism","cac","cbe","cpf","lca","lpj","lpl","","smu","gdj","ppe","bha","","oih","bpf","amt","aoe","aeh","bcl"

"Subsystem 6","3.1504382744322545E-5","","","","","","","","","","cac","cbe","cpf","lca","lpj","lpl","lme","smu","gdj","ppe","","","","","amt","","aeh","bcl"
"","","i","C00365","dUMP;","C00460","dUTP;","3.6.1.23","dUTP diphosphatase;","map00240","Pyrimidine metabolism","cac","cbe","cpf","lca","lpj","lpl","lme","smu","gdj","ppe","","","","","amt","","aeh","bcl"

"Subsystem 7","6.609598426593156E-5","","","","","","","","","","cac","cbe","cpf","lca","","lpl","lme","smu","","ppe","","","","","","","","bcl"
"","","i","C03972","2,3,4,5-Tetrahydrodipicolinate;","C04462","N-Succinyl-2-L-amino-6-oxoheptanedioate;","2.3.1.117","2,3,4,5-tetrahydropyridine-2,6-dicarboxylate N-succinyltransferase;","map00300","Lysine biosynthesis","cac","cbe","cpf","lca","","lpl","lme","smu","gdj","ppe","","","","","","","aeh","bcl"
"","","s","C00049","L-Aspartate;","C00152","L-Asparagine;","3.5.1.1","asparaginase;","map00250; map00460; map00910","Alanine, aspartate and glutamate metabolism; Cyanoamino acid metabolism; Nitrogen metabolism","cac","cbe","cpf","lca","lpj","lpl","lme","smu","","ppe","bha","","oih","bpf","amt","aoe","","bcl"
"","","x","C00049","L-Aspartate;","C03082","4-Phospho-L-aspartate;","2.7.2.4","aspartate kinase;","map00260; map00270; map00300","Glycine, serine and threonine metabolism; Cysteine and methionine metabolism; Lysine biosynthesis","cac","cbe","cpf","lca","lpj","lpl","lme","smu","gdj","ppe","bha","dak","oih","bpf","amt","aoe","aeh","bcl"
"","","x","C00441","L-Aspartate 4-semialdehyde;","C03082","4-Phospho-L-aspartate;","1.2.1.11","aspartate-semialdehyde dehydrogenase;","map00260; map00270; map00300","Glycine, serine and threonine metabolism; Cysteine and methionine metabolism; Lysine biosynthesis","cac","cbe","cpf","lca","lpj","lpl","lme","smu","gdj","ppe","bha","dak","oih","bpf","amt","aoe","aeh","bcl"
"","","x","C00441","L-Aspartate 4-semialdehyde;","C03340","L-2,3-Dihydrodipicolinate;","4.2.1.52","dihydrodipicolinate synthase;","map00300","Lysine biosynthesis","cac","cbe","cpf","lca","lpj","lpl","lme","smu","gdj","ppe","bha","dak","oih","bpf","amt","aoe","aeh","bcl"
"","","x","C03340","L-2,3-Dihydrodipicolinate;","C03972","2,3,4,5-Tetrahydrodipicolinate;","1.3.1.26","dihydrodipicolinate reductase;","map00300","Lysine biosynthesis","cac","cbe","cpf","lca","lpj","lpl","lme","smu","gdj","ppe","bha","dak","oih","bpf","amt","aoe","aeh","bcl"

"Subsystem 8","9.407061175294706E-5","","","","","","","","","","cac","cbe","cpf","lca","lpj","lpl","lme","smu","","ppe","bha","","","","","","","bcl"
"","","i","C00124","D-Galactose","C00446","alpha-D-Galactose 1-phosphate;","2.7.1.6","galactokinase;","map00052; map00520","Galactose metabolism; Amino sugar and nucleotide sugar metabolism","cac","cbe","cpf","lca","lpj","lpl","lme","smu","","ppe","bha","","","","","","","bcl"
"","","x","C00103","D-Glucose 1-phosphate;","C00446","alpha-D-Galactose 1-phosphate;","2.7.7.12","UDP-glucose---hexose-1-phosphate uridylyltransferase;","map00052; map00520","Galactose metabolism; Amino sugar and nucleotide sugar metabolism","cac","cbe","cpf","lca","lpj","lpl","lme","smu","","ppe","bha","dak","","","","","","bcl"
"","","x","C00029","UDP-glucose;","C00103","D-Glucose 1-phosphate;","2.7.7.9","UTP---glucose-1-phosphate uridylyltransferase;","map00040; map00052; map00500; map00520","Pentose and glucuronate interconversions; Galactose metabolism; Starch and sucrose metabolism; Amino sugar and nucleotide sugar metabolism","cac","cbe","cpf","lca","lpj","lpl","lme","smu","gdj","ppe","bha","dak","oih","bpf","amt","","aeh","bcl"
"","","x","C00029","UDP-glucose;","C00103","D-Glucose 1-phosphate;","2.7.7.12","UDP-glucose---hexose-1-phosphate uridylyltransferase;","map00052; map00520","Galactose metabolism; Amino sugar and nucleotide sugar metabolism","cac","cbe","cpf","lca","lpj","lpl","lme","smu","","ppe","bha","dak","","","","","","bcl"
"","","x","C00029","UDP-glucose;","C00052","UDP-D-galactose;","5.1.3.2","UDP-glucose 4-epimerase;","map00052; map00520","Galactose metabolism; Amino sugar and nucleotide sugar metabolism","cac","cbe","cpf","lca","lpj","lpl","lme","smu","gdj","ppe","bha","dak","oih","","amt","","aeh","bcl"
"","","x","C00029","UDP-glucose;","C00052","UDP-D-galactose;","2.7.7.12","UDP-glucose---hexose-1-phosphate uridylyltransferase;","map00052; map00520","Galactose metabolism; Amino sugar and nucleotide sugar metabolism","cac","cbe","cpf","lca","lpj","lpl","lme","smu","","ppe","bha","dak","","","","","","bcl"
"","","x","C00052","UDP-D-galactose;","C00446","alpha-D-Galactose 1-phosphate;","2.7.7.12","UDP-glucose---hexose-1-phosphate uridylyltransferase;","map00052; map00520","Galactose metabolism; Amino sugar and nucleotide sugar metabolism","cac","cbe","cpf","lca","lpj","lpl","lme","smu","","ppe","bha","dak","","","","","","bcl"

"Subsystem 9","9.407061175294706E-5","","","","","","","","","","cac","cbe","cpf","lca","lpj","lpl","lme","smu","","ppe","bha","","","","","","","bcl"
"","","i","C00668","alpha-D-Glucose 6-phosphate","C05345","beta-D-Fructose 6-phosphate","5.3.1.9","glucose-6-phosphate isomerase;","map00010; map00030; map00500; map00520","Glycolysis / Gluconeogenesis; Pentose phosphate pathway; Starch and sucrose metabolism; Amino sugar and nucleotide sugar metabolism","cac","cbe","cpf","lca","lpj","lpl","lme","smu","gdj","ppe","bha","dak","oih","bpf","amt","","aeh","bcl"
"","","s","C00352","D-Glucosamine 6-phosphate;","C05345","beta-D-Fructose 6-phosphate","3.5.99.6","glucosamine-6-phosphate deaminase;","map00520","Amino sugar and nucleotide sugar metabolism","cac","cbe","cpf","lca","lpj","lpl","lme","smu","","ppe","bha","","oih","bpf","amt","aoe","","bcl"
"","","x","C00275","D-Mannose 6-phosphate","C05345","beta-D-Fructose 6-phosphate","5.3.1.8","mannose-6-phosphate isomerase;","map00051; map00520","Fructose and mannose metabolism; Amino sugar and nucleotide sugar metabolism","cac","cbe","cpf","lca","lpj","lpl","lme","smu","gdj","ppe","bha","","oih","","","","aeh","bcl"
"","","x","C00668","alpha-D-Glucose 6-phosphate","C01172","beta-D-Glucose 6-phosphate","5.3.1.9","glucose-6-phosphate isomerase;","map00010; map00030; map00500","Glycolysis / Gluconeogenesis; Pentose phosphate pathway; Starch and sucrose metabolism","cac","cbe","cpf","lca","lpj","lpl","lme","smu","gdj","ppe","bha","dak","oih","bpf","amt","","aeh","bcl"
"","","x","C01172","beta-D-Glucose 6-phosphate","C05345","beta-D-Fructose 6-phosphate","5.3.1.9","glucose-6-phosphate isomerase;","map00010; map00030; map00500","Glycolysis / Gluconeogenesis; Pentose phosphate pathway; Starch and sucrose metabolism","cac","cbe","cpf","lca","lpj","lpl","lme","smu","gdj","ppe","bha","dak","oih","bpf","amt","","aeh","bcl"
"","","x","C00159","D-Mannose;","C00275","D-Mannose 6-phosphate","2.7.1.69","protein-Npi-phosphohistidine---sugar phosphotransferase;","map00051; map00520","Fructose and mannose metabolism; Amino sugar and nucleotide sugar metabolism","cac","cbe","cpf","lca","lpj","lpl","lme","smu","gdj","ppe","bha","dak","oih","bpf","amt","","aeh","bcl"
"","","x","C00267","alpha-D-Glucose","C00668","alpha-D-Glucose 6-phosphate","2.7.1.2","glucokinase;","map00010; map00052; map00500; map00520","Glycolysis / Gluconeogenesis; Galactose metabolism; Starch and sucrose metabolism; Amino sugar and nucleotide sugar metabolism","cac","cbe","cpf","lca","lpj","lpl","lme","smu","gdj","ppe","bha","dak","oih","bpf","amt","","aeh","bcl"
"","","x","C00089","Sucrose;","C00267","alpha-D-Glucose","3.2.1.26","beta-fructofuranosidase;","map00052; map00500","Galactose metabolism; Starch and sucrose metabolism","cac","cbe","cpf","lca","lpj","lpl","lme","smu","","ppe","bha","","","bpf","","","","bcl"
"","","x","C00089","Sucrose;","C02336","beta-D-Fructose;","3.2.1.26","beta-fructofuranosidase;","map00500","Starch and sucrose metabolism","cac","cbe","cpf","lca","lpj","lpl","lme","smu","","ppe","bha","","","bpf","","","","bcl"
"","","x","C00352","D-Glucosamine 6-phosphate;","C06156","alpha-D-Glucosamine 1-phosphate;","5.4.2.10","phosphoglucosamine mutase","map00520","Amino sugar and nucleotide sugar metabolism","cac","cbe","cpf","lca","lpj","lpl","lme","smu","gdj","ppe","bha","dak","oih","bpf","amt","aoe","aeh","bcl"

"Subsystem 10","1.0064092377774244E-4","","","","","","","","","","","","","lca","lpj","lpl","lme","smu","gdj","","","","","","","","",""
"","","i","C00037","Glycine;","C01419","Cys-Gly;","3.4.11.2","membrane alanyl aminopeptidase;","map00480","Glutathione metabolism","","","","lca","lpj","lpl","lme","smu","gdj","ppe","","dak","","","","","aeh",""
"","","s","C00065","L-Serine;","C02291","L-Cystathionine","4.4.1.8","cystathionine beta-lyase;","map00270","Cysteine and methionine metabolism","cac","cbe","cpf","lca","lpj","lpl","lme","smu","gdj","","bha","","oih","bpf","","aoe","","bcl"
"","","x","C00097","L-Cysteine;","C01419","Cys-Gly;","3.4.11.2","membrane alanyl aminopeptidase;","map00480","Glutathione metabolism","","","","lca","lpj","lpl","lme","smu","gdj","ppe","","dak","","","","","aeh",""
"","","x","C00037","Glycine;","C00065","L-Serine;","2.1.2.1","glycine hydroxymethyltransferase;","map00260; map00460; map00680","Glycine, serine and threonine metabolism; Cyanoamino acid metabolism; Methane metabolism","cac","cbe","cpf","lca","lpj","lpl","lme","smu","gdj","ppe","bha","dak","oih","bpf","amt","aoe","aeh","bcl"
"","","x","C00065","L-Serine;","C00143","5,10-Methylenetetrahydrofolate;","2.1.2.1","glycine hydroxymethyltransferase;","map00260; map00680","Glycine, serine and threonine metabolism; Methane metabolism","cac","cbe","cpf","lca","lpj","lpl","lme","smu","gdj","ppe","bha","dak","oih","bpf","amt","aoe","aeh","bcl"
"","","x","C00065","L-Serine;","C00078","L-Tryptophan;","4.2.1.20","tryptophan synthase;","map00260","Glycine, serine and threonine metabolism","cac","cbe","","lca","lpj","lpl","lme","smu","gdj","","bha","dak","oih","bpf","amt","","aeh","bcl"
"","","x","C00078","L-Tryptophan;","C03506","Indoleglycerol phosphate;","4.2.1.20","tryptophan synthase;","map00400","Phenylalanine, tyrosine and tryptophan biosynthesis","cac","cbe","","lca","lpj","lpl","lme","smu","gdj","","bha","dak","oih","bpf","amt","","aeh","bcl"
"","","x","C01302","1-(2-Carboxyphenylamino)-1-deoxy-D-ribulose 5-phosphate","C03506","Indoleglycerol phosphate;","4.1.1.48","indole-3-glycerol-phosphate synthase;","map00400","Phenylalanine, tyrosine and tryptophan biosynthesis","cac","cbe","","lca","lpj","lpl","lme","smu","gdj","","bha","dak","oih","bpf","amt","","aeh","bcl"
"","","x","C01302","1-(2-Carboxyphenylamino)-1-deoxy-D-ribulose 5-phosphate","C04302","N-(5-Phospho-D-ribosyl)anthranilate;","5.3.1.24","phosphoribosylanthranilate isomerase;","map00400","Phenylalanine, tyrosine and tryptophan biosynthesis","cac","cbe","","lca","lpj","lpl","lme","smu","gdj","","bha","dak","oih","bpf","amt","","aeh","bcl"
"","","x","C00463","Indole;","C03506","Indoleglycerol phosphate;","4.2.1.20","tryptophan synthase;","map00400","Phenylalanine, tyrosine and tryptophan biosynthesis","cac","cbe","","lca","lpj","lpl","lme","smu","gdj","","bha","dak","oih","bpf","amt","","aeh","bcl"
"","","x","C00155","L-Homocysteine;","C02291","L-Cystathionine","4.4.1.8","cystathionine beta-lyase;","map00270","Cysteine and methionine metabolism","cac","cbe","cpf","lca","lpj","lpl","lme","smu","gdj","","bha","","oih","bpf","","aoe","","bcl"
"","","x","C00073","L-Methionine;","C00155","L-Homocysteine;","2.1.1.14","5-methyltetrahydropteroyltriglutamate---homocysteine","map00270","Cysteine and methionine metabolism","","cbe","","lca","lpj","lpl","lme","smu","gdj","","bha","","","bpf","","","aeh","bcl"
"","","x","C00073","L-Methionine;","C01180","4-Methylthio-2-oxobutanoic acid;","2.6.1.-","<Transferases; Transferring nitrogenous groups; Transaminases>","map00270; map00966","Cysteine and methionine metabolism; Glucosinolate biosynthesis","cac","cbe","cpf","lca","lpj","lpl","lme","smu","gdj","ppe","bha","","oih","bpf","amt","","aeh","bcl"
"","","x","C00019","S-Adenosyl-L-methionine;","C00073","L-Methionine;","2.5.1.6","methionine adenosyltransferase;","map00270","Cysteine and methionine metabolism","cac","cbe","cpf","lca","lpj","lpl","lme","smu","gdj","ppe","bha","dak","oih","bpf","amt","aoe","aeh","bcl"
"","","x","C00108","Anthranilate;","C04302","N-(5-Phospho-D-ribosyl)anthranilate;","2.4.2.18","anthranilate phosphoribosyltransferase;","map00400","Phenylalanine, tyrosine and tryptophan biosynthesis","cac","cbe","","lca","lpj","lpl","lme","smu","gdj","","bha","dak","oih","bpf","amt","","aeh","bcl"
"","","x","C00078","L-Tryptophan;","C00463","Indole;","4.2.1.20","tryptophan synthase;","map00400","Phenylalanine, tyrosine and tryptophan biosynthesis","cac","cbe","","lca","lpj","lpl","lme","smu","gdj","","bha","dak","oih","bpf","amt","","aeh","bcl"
"","","x","C00097","L-Cysteine;","C00669","gamma-L-Glutamyl-L-cysteine;","6.3.2.2","glutamate---cysteine ligase;","map00480","Glutathione metabolism","cac","cbe","cpf","lca","lpj","lpl","lme","smu","gdj","","","","","","amt","aoe","aeh",""
"","","x","C00025","L-Glutamate;","C00669","gamma-L-Glutamyl-L-cysteine;","6.3.2.2","glutamate---cysteine ligase;","map00480","Glutathione metabolism","cac","cbe","cpf","lca","lpj","lpl","lme","smu","gdj","","","","","","amt","aoe","aeh",""
"","","x","C00025","L-Glutamate;","C03287","L-Glutamyl 5-phosphate;","2.7.2.11","glutamate 5-kinase;","map00330","Arginine and proline metabolism","cac","cbe","cpf","lca","lpj","lpl","lme","smu","gdj","","bha","dak","oih","bpf","amt","aoe","aeh","bcl"
"","","x","C01165","L-Glutamate 5-semialdehyde;","C03287","L-Glutamyl 5-phosphate;","1.2.1.41","glutamate-5-semialdehyde dehydrogenase;","map00330","Arginine and proline metabolism","cac","cbe","cpf","lca","lpj","lpl","lme","smu","gdj","","bha","dak","oih","bpf","amt","aoe","aeh","bcl"
"","","x","C00025","L-Glutamate;","C00064","L-Glutamine;","6.3.1.2","glutamate---ammonia ligase;","map00250; map00330; map00910","Alanine, aspartate and glutamate metabolism; Arginine and proline metabolism; Nitrogen metabolism","cac","cbe","cpf","lca","lpj","lpl","lme","smu","gdj","ppe","bha","dak","oih","bpf","amt","aoe","aeh","bcl"
"","","x","C00064","L-Glutamine;","C00169","Carbamoyl phosphate","6.3.5.5","carbamoyl-phosphate synthase (glutamine-hydrolysing);","map00240; map00250","Pyrimidine metabolism; Alanine, aspartate and glutamate metabolism","cac","cbe","cpf","lca","lpj","lpl","lme","smu","gdj","ppe","bha","dak","oih","bpf","amt","","aeh","bcl"
"","","x","C00169","Carbamoyl phosphate","C00438","N-Carbamoyl-L-aspartate","2.1.3.2","aspartate carbamoyltransferase;","map00240; map00250","Pyrimidine metabolism; Alanine, aspartate and glutamate metabolism","cac","cbe","cpf","lca","lpj","lpl","lme","smu","gdj","ppe","bha","dak","oih","bpf","amt","aoe","aeh","bcl"
"","","x","C00337","(S)-Dihydroorotate;","C00438","N-Carbamoyl-L-aspartate","3.5.2.3","dihydroorotase;","map00240","Pyrimidine metabolism","cac","cbe","cpf","lca","lpj","lpl","lme","smu","gdj","ppe","bha","dak","oih","bpf","amt","aoe","aeh","bcl"
"","","x","C00295","Orotate;","C00337","(S)-Dihydroorotate;","1.3.3.1","dihydroorotate oxidase;","map00240","Pyrimidine metabolism","cac","cbe","cpf","lca","lpj","lpl","lme","smu","gdj","ppe","bha","dak","oih","bpf","amt","aoe","aeh","bcl"
"","","x","C00295","Orotate;","C01103","Orotidine 5'-phosphate;","2.4.2.10","orotate phosphoribosyltransferase;","map00240","Pyrimidine metabolism","cac","cbe","cpf","lca","lpj","lpl","lme","smu","gdj","","bha","dak","oih","bpf","amt","aoe","aeh","bcl"
"","","x","C00119","5-Phospho-alpha-D-ribose 1-diphosphate;","C01103","Orotidine 5'-phosphate;","2.4.2.10","orotate phosphoribosyltransferase;","map00240","Pyrimidine metabolism","cac","cbe","cpf","lca","lpj","lpl","lme","smu","gdj","","bha","dak","oih","bpf","amt","aoe","aeh","bcl"
"","","x","C00119","5-Phospho-alpha-D-ribose 1-diphosphate;","C03090","5-Phosphoribosylamine;","2.4.2.14","amidophosphoribosyltransferase;","map00230","Purine metabolism","cac","cbe","cpf","lca","lpj","lpl","lme","smu","gdj","ppe","bha","dak","oih","bpf","amt","aoe","aeh","bcl"
"","","x","C03090","5-Phosphoribosylamine;","C03838","5'-Phosphoribosylglycinamide;","6.3.4.13","phosphoribosylamine---glycine ligase;","map00230","Purine metabolism","cac","cbe","cpf","lca","lpj","lpl","lme","smu","gdj","","bha","dak","oih","bpf","amt","aoe","aeh","bcl"
"","","x","C03838","5'-Phosphoribosylglycinamide;","C04376","5'-Phosphoribosyl-N-formylglycinamide;","2.1.2.2","phosphoribosylglycinamide formyltransferase;","map00230","Purine metabolism","cac","cbe","cpf","lca","lpj","lpl","lme","smu","gdj","ppe","bha","dak","oih","bpf","amt","aoe","aeh","bcl"
"","","x","C00117","D-Ribose 5-phosphate;","C00119","5-Phospho-alpha-D-ribose 1-diphosphate;","2.7.6.1","ribose-phosphate diphosphokinase;","map00030; map00230","Pentose phosphate pathway; Purine metabolism","cac","cbe","cpf","lca","lpj","lpl","lme","smu","gdj","ppe","bha","dak","oih","bpf","amt","aoe","aeh","bcl"
"","","x","C00117","D-Ribose 5-phosphate;","C00199","D-Ribulose 5-phosphate","5.3.1.6","ribose-5-phosphate isomerase;","map00030; map00710","Pentose phosphate pathway; Carbon fixation in photosynthetic organisms","cac","cbe","cpf","lca","lpj","lpl","lme","smu","gdj","ppe","bha","dak","oih","bpf","amt","aoe","aeh","bcl"
"","","x","C00199","D-Ribulose 5-phosphate","C00231","D-Xylulose 5-phosphate","5.1.3.1","ribulose-phosphate 3-epimerase;","map00030; map00040; map00710","Pentose phosphate pathway; Pentose and glucuronate interconversions; Carbon fixation in photosynthetic organisms","cac","cbe","cpf","lca","lpj","lpl","lme","smu","gdj","ppe","bha","dak","oih","bpf","amt","aoe","aeh","bcl"
"","","x","C04376","5'-Phosphoribosyl-N-formylglycinamide;","C04640","2-(Formamido)-N1-(5'-phosphoribosyl)acetamidine;","6.3.5.3","phosphoribosylformylglycinamidine synthase;","map00230","Purine metabolism","cac","cbe","cpf","lca","lpj","lpl","lme","smu","gdj","ppe","bha","dak","oih","bpf","amt","aoe","aeh","bcl"
"","","x","C03373","Aminoimidazole ribotide;","C04640","2-(Formamido)-N1-(5'-phosphoribosyl)acetamidine;","6.3.3.1","phosphoribosylformylglycinamidine cyclo-ligase;","map00230","Purine metabolism","cac","cbe","cpf","lca","lpj","lpl","lme","smu","gdj","ppe","bha","dak","oih","bpf","amt","aoe","aeh","bcl"
"","","x","C03373","Aminoimidazole ribotide;","C15667","5-Carboxyamino-1-(5-phospho-D-ribosyl)imidazole","6.3.4.18","5-(carboxyamino)imidazole ribonucleotide synthase;","map00230","Purine metabolism","","","","lca","lpj","lpl","lme","smu","gdj","ppe","bha","dak","oih","bpf","amt","aoe","aeh","bcl"
"","","x","C04751","1-(5-Phospho-D-ribosyl)-5-amino-4-imidazolecarboxylate;","C15667","5-Carboxyamino-1-(5-phospho-D-ribosyl)imidazole","5.4.99.18","5-(carboxyamino)imidazole ribonucleotide mutase;","map00230","Purine metabolism","cac","cbe","cpf","lca","lpj","lpl","lme","smu","gdj","ppe","bha","dak","oih","bpf","amt","aoe","aeh","bcl"
"","","x","C00105","UMP;","C01103","Orotidine 5'-phosphate;","4.1.1.23","orotidine-5'-phosphate decarboxylase;","map00240","Pyrimidine metabolism","cac","cbe","cpf","lca","lpj","lpl","lme","smu","gdj","ppe","bha","dak","oih","bpf","amt","aoe","aeh","bcl"
"","","x","C00105","UMP;","C00106","Uracil","2.4.2.9","uracil phosphoribosyltransferase;","map00240","Pyrimidine metabolism","cac","cbe","cpf","lca","lpj","lpl","lme","smu","gdj","ppe","bha","dak","oih","bpf","amt","aoe","aeh","bcl"
"","","x","C00015","UDP;","C00105","UMP;","2.7.4.14","cytidylate kinase;","map00240","Pyrimidine metabolism","cac","cbe","cpf","lca","lpj","lpl","lme","smu","gdj","ppe","bha","dak","oih","bpf","amt","aoe","aeh","bcl"
"","","x","C04751","1-(5-Phospho-D-ribosyl)-5-amino-4-imidazolecarboxylate;","C04823","1-(5'-Phosphoribosyl)-5-amino-4-(N-succinocarboxamide)-imidazole;","6.3.2.6","phosphoribosylaminoimidazolesuccinocarboxamide synthase;","map00230","Purine metabolism","cac","cbe","cpf","lca","lpj","lpl","lme","smu","gdj","ppe","bha","dak","oih","bpf","amt","aoe","aeh","bcl"
"","","x","C04677","1-(5'-Phosphoribosyl)-5-amino-4-imidazolecarboxamide;","C04823","1-(5'-Phosphoribosyl)-5-amino-4-(N-succinocarboxamide)-imidazole;","4.3.2.2","adenylosuccinate lyase;","map00230","Purine metabolism","cac","cbe","cpf","lca","lpj","lpl","lme","smu","gdj","ppe","bha","dak","oih","bpf","amt","","aeh","bcl"
"","","x","C04677","1-(5'-Phosphoribosyl)-5-amino-4-imidazolecarboxamide;","C04734","1-(5'-Phosphoribosyl)-5-formamido-4-imidazolecarboxamide;","2.1.2.3","phosphoribosylaminoimidazolecarboxamide formyltransferase;","map00230","Purine metabolism","cac","cbe","cpf","lca","lpj","lpl","lme","smu","gdj","ppe","bha","dak","oih","bpf","amt","aoe","aeh","bcl"
"","","x","C00130","IMP;","C04734","1-(5'-Phosphoribosyl)-5-formamido-4-imidazolecarboxamide;","3.5.4.10","IMP cyclohydrolase;","map00230","Purine metabolism","cac","cbe","cpf","lca","lpj","lpl","lme","smu","gdj","ppe","bha","dak","oih","bpf","amt","aoe","aeh","bcl"
"","","x","C00130","IMP;","C04734","1-(5'-Phosphoribosyl)-5-formamido-4-imidazolecarboxamide;","2.1.2.3","phosphoribosylaminoimidazolecarboxamide formyltransferase;","map00230","Purine metabolism","cac","cbe","cpf","lca","lpj","lpl","lme","smu","gdj","ppe","bha","dak","oih","bpf","amt","aoe","aeh","bcl"
"","","x","C00130","IMP;","C03794","N6-(1,2-Dicarboxyethyl)-AMP;","6.3.4.4","adenylosuccinate synthase;","map00230","Purine metabolism","cac","cbe","cpf","lca","lpj","lpl","lme","smu","gdj","ppe","bha","dak","oih","bpf","amt","","aeh","bcl"
"","","x","C00020","AMP;","C03794","N6-(1,2-Dicarboxyethyl)-AMP;","4.3.2.2","adenylosuccinate lyase;","map00230","Purine metabolism","cac","cbe","cpf","lca","lpj","lpl","lme","smu","gdj","ppe","bha","dak","oih","bpf","amt","","aeh","bcl"
"","","x","C00008","ADP;","C00020","AMP;","2.7.4.3","adenylate kinase;","map00230","Purine metabolism","cac","cbe","cpf","lca","lpj","lpl","lme","smu","gdj","ppe","bha","dak","oih","bpf","amt","aoe","aeh","bcl"
"","","x","C00008","ADP;","C00206","dADP;","1.17.4.1","ribonucleoside-diphosphate reductase;","map00230","Purine metabolism","cac","cbe","cpf","lca","lpj","lpl","lme","smu","gdj","ppe","bha","dak","oih","bpf","","aoe","aeh","bcl"
"","","x","C00131","dATP;","C00206","dADP;","2.7.1.40","pyruvate kinase;","map00230","Purine metabolism","cac","cbe","cpf","lca","lpj","lpl","lme","smu","gdj","ppe","bha","dak","oih","bpf","amt","aoe","aeh","bcl"
"","","x","C00039","DNA;","C00131","dATP;","2.7.7.7","DNA-directed DNA polymerase;","map00230","Purine metabolism","cac","cbe","cpf","lca","lpj","lpl","lme","smu","gdj","ppe","bha","dak","oih","bpf","amt","aoe","aeh","bcl"
"","","x","C04677","1-(5'-Phosphoribosyl)-5-amino-4-imidazolecarboxamide;","C04734","1-(5'-Phosphoribosyl)-5-formamido-4-imidazolecarboxamide;","6.3.4.-","<Ligases; Forming carbon-nitrogen bonds; Other carbon--nitrogen ligases>","map00230","Purine metabolism","cac","cbe","cpf","lca","lpj","lpl","lme","smu","gdj","ppe","bha","dak","oih","bpf","amt","aoe","aeh","bcl"
"","","x","C00039","DNA;","C00458","dCTP;","2.7.7.7","DNA-directed DNA polymerase;","map00240","Pyrimidine metabolism","cac","cbe","cpf","lca","lpj","lpl","lme","smu","gdj","ppe","bha","dak","oih","bpf","amt","aoe","aeh","bcl"
"","","x","C00020","AMP;","C00147","Adenine;","2.4.2.7","adenine phosphoribosyltransferase;","map00230","Purine metabolism","cac","cbe","cpf","lca","lpj","lpl","lme","smu","gdj","ppe","bha","","oih","bpf","amt","aoe","","bcl"
"","","x","C00002","ATP;","C00008","ADP;","2.7.1.40","pyruvate kinase;","map00230","Purine metabolism","cac","cbe","cpf","lca","lpj","lpl","lme","smu","gdj","ppe","bha","dak","oih","bpf","amt","aoe","aeh","bcl"
"","","x","C00002","ATP;","C00046","RNA;","2.7.7.6","DNA-directed RNA polymerase;","map00230","Purine metabolism","cac","cbe","cpf","lca","lpj","lpl","lme","smu","gdj","ppe","bha","dak","oih","bpf","amt","aoe","aeh","bcl"
"","","x","C00046","RNA;","C00075","UTP;","2.7.7.6","DNA-directed RNA polymerase;","map00240","Pyrimidine metabolism","cac","cbe","cpf","lca","lpj","lpl","lme","smu","gdj","ppe","bha","dak","oih","bpf","amt","aoe","aeh","bcl"
"","","x","C00063","CTP;","C00075","UTP;","6.3.4.2","CTP synthase;","map00240","Pyrimidine metabolism","cac","cbe","cpf","lca","lpj","lpl","lme","smu","gdj","ppe","bha","dak","oih","bpf","amt","","aeh","bcl"
"","","x","C00044","GTP;","C00046","RNA;","2.7.7.6","DNA-directed RNA polymerase;","map00230","Purine metabolism","cac","cbe","cpf","lca","lpj","lpl","lme","smu","gdj","ppe","bha","dak","oih","bpf","amt","aoe","aeh","bcl"
"","","x","C00046","RNA;","C00063","CTP;","2.7.7.6","DNA-directed RNA polymerase;","map00240","Pyrimidine metabolism","cac","cbe","cpf","lca","lpj","lpl","lme","smu","gdj","ppe","bha","dak","oih","bpf","amt","aoe","aeh","bcl"
"","","x","C00039","DNA;","C00459","dTTP;","2.7.7.7","DNA-directed DNA polymerase;","map00240","Pyrimidine metabolism","cac","cbe","cpf","lca","lpj","lpl","lme","smu","gdj","ppe","bha","dak","oih","bpf","amt","aoe","aeh","bcl"
"","","x","C00206","dADP;","C00360","dAMP;","2.7.4.3","adenylate kinase;","map00230","Purine metabolism","cac","cbe","cpf","lca","lpj","lpl","lme","smu","gdj","ppe","bha","dak","oih","bpf","amt","aoe","aeh","bcl"
"","","x","C00039","DNA;","C00286","dGTP;","2.7.7.7","DNA-directed DNA polymerase;","map00230","Purine metabolism","cac","cbe","cpf","lca","lpj","lpl","lme","smu","gdj","ppe","bha","dak","oih","bpf","amt","aoe","aeh","bcl"
"","","x","C00286","dGTP;","C00361","dGDP;","2.7.1.40","pyruvate kinase;","map00230","Purine metabolism","cac","cbe","cpf","lca","lpj","lpl","lme","smu","gdj","ppe","bha","dak","oih","bpf","amt","aoe","aeh","bcl"
"","","x","C00361","dGDP;","C00362","dGMP;","2.7.4.8","guanylate kinase;","map00230","Purine metabolism","cac","cbe","cpf","lca","lpj","lpl","lme","smu","gdj","ppe","bha","dak","oih","bpf","amt","aoe","aeh","bcl"
"","","x","C00035","GDP;","C00361","dGDP;","1.17.4.1","ribonucleoside-diphosphate reductase;","map00230","Purine metabolism","cac","cbe","cpf","lca","lpj","lpl","lme","smu","gdj","ppe","bha","dak","oih","bpf","","aoe","aeh","bcl"
"","","x","C00035","GDP;","C00144","GMP;","2.7.4.8","guanylate kinase;","map00230","Purine metabolism","cac","cbe","cpf","lca","lpj","lpl","lme","smu","gdj","ppe","bha","dak","oih","bpf","amt","aoe","aeh","bcl"
"","","x","C00144","GMP;","C00242","Guanine;","2.4.2.7","adenine phosphoribosyltransferase;","map00230","Purine metabolism","cac","cbe","cpf","lca","lpj","lpl","lme","smu","gdj","ppe","bha","","oih","bpf","amt","aoe","","bcl"

"Subsystem 11","1.0064092377774244E-4","","","","","","","","","","cac","cbe","cpf","","lpj","lpl","","smu","","","","","","","","","",""
"","","i","C00089","Sucrose;","C02336","beta-D-Fructose;","3.2.1.26","beta-fructofuranosidase;","map00500","Starch and sucrose metabolism","cac","cbe","cpf","lca","lpj","lpl","lme","smu","","ppe","bha","","","bpf","","","","bcl"
"","","s","C00043","UDP-N-acetyl-D-glucosamine;","C00645","N-Acetyl-D-mannosamine;","5.1.3.14","UDP-N-acetylglucosamine 2-epimerase;","map00520","Amino sugar and nucleotide sugar metabolism","cac","cbe","cpf","","lpj","lpl","","smu","","ppe","","","","bpf","amt","aoe","aeh",""
"","","s","C00025","L-Glutamate;","C00669","gamma-L-Glutamyl-L-cysteine;","6.3.2.2","glutamate---cysteine ligase;","map00480","Glutathione metabolism","cac","cbe","cpf","lca","lpj","lpl","lme","smu","gdj","","","","","","amt","aoe","aeh",""
"","","x","C00043","UDP-N-acetyl-D-glucosamine;","C01170","UDP-N-acetyl-D-mannosamine","5.1.3.14","UDP-N-acetylglucosamine 2-epimerase;","map00520","Amino sugar and nucleotide sugar metabolism","cac","cbe","cpf","","lpj","lpl","","smu","","ppe","","","","bpf","amt","aoe","aeh",""
"","","x","C00089","Sucrose;","C00267","alpha-D-Glucose","3.2.1.26","beta-fructofuranosidase;","map00052; map00500","Galactose metabolism; Starch and sucrose metabolism","cac","cbe","cpf","lca","lpj","lpl","lme","smu","","ppe","bha","","","bpf","","","","bcl"
"","","x","C00043","UDP-N-acetyl-D-glucosamine;","C04631","UDP-N-acetyl-3-(1-carboxyvinyl)-D-glucosamine;","2.5.1.7","UDP-N-acetylglucosamine 1-carboxyvinyltransferase;","map00520; map00550","Amino sugar and nucleotide sugar metabolism; Peptidoglycan biosynthesis","cac","cbe","cpf","lca","lpj","lpl","lme","smu","gdj","ppe","bha","dak","oih","bpf","amt","aoe","aeh","bcl"
"","","x","C01050","UDP-N-acetylmuramate;","C04631","UDP-N-acetyl-3-(1-carboxyvinyl)-D-glucosamine;","1.1.1.158","UDP-N-acetylmuramate dehydrogenase;","map00520; map00550","Amino sugar and nucleotide sugar metabolism; Peptidoglycan biosynthesis","cac","cbe","cpf","lca","lpj","lpl","lme","smu","gdj","ppe","bha","dak","oih","bpf","amt","aoe","aeh","bcl"
"","","x","C01050","UDP-N-acetylmuramate;","C01212","UDP-N-acetylmuramoyl-L-alanine","6.3.2.8","UDP-N-acetylmuramate---L-alanine ligase;","map00471; map00550","D-Glutamine and D-glutamate metabolism; Peptidoglycan biosynthesis","cac","cbe","cpf","lca","lpj","lpl","lme","smu","gdj","ppe","bha","dak","oih","bpf","amt","aoe","aeh","bcl"
"","","x","C00043","UDP-N-acetyl-D-glucosamine;","C04501","N-Acetyl-alpha-D-glucosamine 1-phosphate","2.7.7.23","UDP-N-acetylglucosamine diphosphorylase;","map00520","Amino sugar and nucleotide sugar metabolism","cac","cbe","cpf","","lpj","lpl","lme","smu","gdj","ppe","bha","dak","oih","bpf","amt","aoe","aeh","bcl"
"","","x","C04501","N-Acetyl-alpha-D-glucosamine 1-phosphate","C06156","alpha-D-Glucosamine 1-phosphate;","2.3.1.157","glucosamine-1-phosphate N-acetyltransferase","map00520","Amino sugar and nucleotide sugar metabolism","cac","cbe","cpf","","lpj","lpl","lme","smu","gdj","ppe","bha","dak","oih","bpf","amt","aoe","aeh","bcl"
"","","x","C00352","D-Glucosamine 6-phosphate;","C06156","alpha-D-Glucosamine 1-phosphate;","5.4.2.10","phosphoglucosamine mutase","map00520","Amino sugar and nucleotide sugar metabolism","cac","cbe","cpf","lca","lpj","lpl","lme","smu","gdj","ppe","bha","dak","oih","bpf","amt","aoe","aeh","bcl"
"","","x","C00352","D-Glucosamine 6-phosphate;","C05345","beta-D-Fructose 6-phosphate","2.6.1.16","glutamine---fructose-6-phosphate transaminase (isomerizing);","map00520","Amino sugar and nucleotide sugar metabolism","cac","cbe","cpf","lca","lpj","lpl","lme","smu","gdj","","bha","dak","oih","bpf","amt","aoe","aeh","bcl"
"","","x","C00275","D-Mannose 6-phosphate","C05345","beta-D-Fructose 6-phosphate","5.3.1.8","mannose-6-phosphate isomerase;","map00051; map00520","Fructose and mannose metabolism; Amino sugar and nucleotide sugar metabolism","cac","cbe","cpf","lca","lpj","lpl","lme","smu","gdj","ppe","bha","","oih","","","","aeh","bcl"
"","","x","C00668","alpha-D-Glucose 6-phosphate","C05345","beta-D-Fructose 6-phosphate","5.3.1.9","glucose-6-phosphate isomerase;","map00010; map00030; map00500; map00520","Glycolysis / Gluconeogenesis; Pentose phosphate pathway; Starch and sucrose metabolism; Amino sugar and nucleotide sugar metabolism","cac","cbe","cpf","lca","lpj","lpl","lme","smu","gdj","ppe","bha","dak","oih","bpf","amt","","aeh","bcl"
"","","x","C00279","D-Erythrose 4-phosphate","C05345","beta-D-Fructose 6-phosphate","2.2.1.1","transketolase;","map00030","Pentose phosphate pathway","cac","cbe","cpf","","lpj","lpl","lme","smu","gdj","","bha","dak","oih","bpf","amt","aoe","aeh","bcl"
"","","x","C00095","D-Fructose;","C05345","beta-D-Fructose 6-phosphate","2.7.1.4","fructokinase;","map00051; map00500","Fructose and mannose metabolism; Starch and sucrose metabolism","cac","cbe","cpf","","lpj","lpl","lme","smu","gdj","ppe","bha","dak","oih","bpf","","","","bcl"
"","","x","C00095","D-Fructose;","C01094","D-Fructose 1-phosphate","2.7.1.69","protein-Npi-phosphohistidine---sugar phosphotransferase;","map00051","Fructose and mannose metabolism","cac","cbe","cpf","lca","lpj","lpl","lme","smu","gdj","ppe","bha","dak","oih","bpf","amt","","aeh","bcl"
"","","x","C00111","Glycerone phosphate;","C01094","D-Fructose 1-phosphate","4.1.2.13","fructose-bisphosphate aldolase;","map00051","Fructose and mannose metabolism","cac","cbe","cpf","lca","lpj","lpl","","smu","gdj","ppe","bha","","oih","bpf","amt","aoe","aeh","bcl"
"","","x","C00668","alpha-D-Glucose 6-phosphate","C01172","beta-D-Glucose 6-phosphate","5.3.1.9","glucose-6-phosphate isomerase;","map00010; map00030; map00500","Glycolysis / Gluconeogenesis; Pentose phosphate pathway; Starch and sucrose metabolism","cac","cbe","cpf","lca","lpj","lpl","lme","smu","gdj","ppe","bha","dak","oih","bpf","amt","","aeh","bcl"
"","","x","C01172","beta-D-Glucose 6-phosphate","C05345","beta-D-Fructose 6-phosphate","5.3.1.9","glucose-6-phosphate isomerase;","map00010; map00030; map00500","Glycolysis / Gluconeogenesis; Pentose phosphate pathway; Starch and sucrose metabolism","cac","cbe","cpf","lca","lpj","lpl","lme","smu","gdj","ppe","bha","dak","oih","bpf","amt","","aeh","bcl"
"","","x","C05345","beta-D-Fructose 6-phosphate","C05378","beta-D-Fructose 1,6-bisphosphate","2.7.1.11","6-phosphofructokinase;","map00010; map00030; map00051","Glycolysis / Gluconeogenesis; Pentose phosphate pathway; Fructose and mannose metabolism","cac","cbe","cpf","lca","lpj","lpl","","smu","","ppe","bha","dak","oih","bpf","amt","aoe","","bcl"
"","","x","C00118","D-Glyceraldehyde 3-phosphate;","C05378","beta-D-Fructose 1,6-bisphosphate","4.1.2.13","fructose-bisphosphate aldolase;","map00010; map00030; map00051","Glycolysis / Gluconeogenesis; Pentose phosphate pathway; Fructose and mannose metabolism","cac","cbe","cpf","lca","lpj","lpl","","smu","gdj","ppe","bha","","oih","bpf","amt","aoe","aeh","bcl"
"","","x","C00118","D-Glyceraldehyde 3-phosphate;","C00236","3-Phospho-D-glyceroyl phosphate;","1.2.1.12","glyceraldehyde-3-phosphate dehydrogenase (phosphorylating);","map00010","Glycolysis / Gluconeogenesis","cac","cbe","cpf","lca","lpj","lpl","lme","smu","gdj","ppe","bha","dak","oih","bpf","amt","aoe","aeh","bcl"
"","","x","C00197","3-Phospho-D-glycerate;","C00236","3-Phospho-D-glyceroyl phosphate;","2.7.2.3","phosphoglycerate kinase;","map00010; map00710","Glycolysis / Gluconeogenesis; Carbon fixation in photosynthetic organisms","cac","cbe","cpf","lca","lpj","lpl","lme","smu","gdj","ppe","bha","dak","oih","bpf","amt","aoe","aeh","bcl"
"","","x","C00117","D-Ribose 5-phosphate;","C00118","D-Glyceraldehyde 3-phosphate;","2.2.1.1","transketolase;","map00030; map00710","Pentose phosphate pathway; Carbon fixation in photosynthetic organisms","cac","cbe","cpf","","lpj","lpl","lme","smu","gdj","","bha","dak","oih","bpf","amt","aoe","aeh","bcl"
"","","x","C00117","D-Ribose 5-phosphate;","C00119","5-Phospho-alpha-D-ribose 1-diphosphate;","2.7.6.1","ribose-phosphate diphosphokinase;","map00030; map00230","Pentose phosphate pathway; Purine metabolism","cac","cbe","cpf","lca","lpj","lpl","lme","smu","gdj","ppe","bha","dak","oih","bpf","amt","aoe","aeh","bcl"
"","","x","C00119","5-Phospho-alpha-D-ribose 1-diphosphate;","C03090","5-Phosphoribosylamine;","2.4.2.14","amidophosphoribosyltransferase;","map00230","Purine metabolism","cac","cbe","cpf","lca","lpj","lpl","lme","smu","gdj","ppe","bha","dak","oih","bpf","amt","aoe","aeh","bcl"
"","","x","C03090","5-Phosphoribosylamine;","C03838","5'-Phosphoribosylglycinamide;","6.3.4.13","phosphoribosylamine---glycine ligase;","map00230","Purine metabolism","cac","cbe","cpf","lca","lpj","lpl","lme","smu","gdj","","bha","dak","oih","bpf","amt","aoe","aeh","bcl"
"","","x","C03838","5'-Phosphoribosylglycinamide;","C04376","5'-Phosphoribosyl-N-formylglycinamide;","2.1.2.2","phosphoribosylglycinamide formyltransferase;","map00230","Purine metabolism","cac","cbe","cpf","lca","lpj","lpl","lme","smu","gdj","ppe","bha","dak","oih","bpf","amt","aoe","aeh","bcl"
"","","x","C00117","D-Ribose 5-phosphate;","C05382","Sedoheptulose 7-phosphate;","2.2.1.1","transketolase;","map00030; map00710","Pentose phosphate pathway; Carbon fixation in photosynthetic organisms","cac","cbe","cpf","","lpj","lpl","lme","smu","gdj","","bha","dak","oih","bpf","amt","aoe","aeh","bcl"
"","","x","C00231","D-Xylulose 5-phosphate","C05382","Sedoheptulose 7-phosphate;","2.2.1.1","transketolase;","map00030; map00710","Pentose phosphate pathway; Carbon fixation in photosynthetic organisms","cac","cbe","cpf","","lpj","lpl","lme","smu","gdj","","bha","dak","oih","bpf","amt","aoe","aeh","bcl"
"","","x","C00231","D-Xylulose 5-phosphate","C01101","L-Ribulose 5-phosphate","5.1.3.4","L-ribulose-5-phosphate 4-epimerase;","map00040; map00053","Pentose and glucuronate interconversions; Ascorbate and aldarate metabolism","cac","cbe","cpf","lca","lpj","lpl","lme","smu","","","bha","","oih","","","","","bcl"
"","","x","C00199","D-Ribulose 5-phosphate","C00231","D-Xylulose 5-phosphate","5.1.3.1","ribulose-phosphate 3-epimerase;","map00030; map00040; map00710","Pentose phosphate pathway; Pentose and glucuronate interconversions; Carbon fixation in photosynthetic organisms","cac","cbe","cpf","lca","lpj","lpl","lme","smu","gdj","ppe","bha","dak","oih","bpf","amt","aoe","aeh","bcl"
"","","x","C00197","3-Phospho-D-glycerate;","C03232","3-Phosphonooxypyruvate;","1.1.1.95","phosphoglycerate dehydrogenase;","map00260","Glycine, serine and threonine metabolism","cac","cbe","cpf","","lpj","lpl","lme","smu","gdj","","bha","dak","oih","bpf","amt","","aeh","bcl"
"","","x","C00159","D-Mannose;","C00275","D-Mannose 6-phosphate","2.7.1.69","protein-Npi-phosphohistidine---sugar phosphotransferase;","map00051; map00520","Fructose and mannose metabolism; Amino sugar and nucleotide sugar metabolism","cac","cbe","cpf","lca","lpj","lpl","lme","smu","gdj","ppe","bha","dak","oih","bpf","amt","","aeh","bcl"
"","","x","C00279","D-Erythrose 4-phosphate","C04691","2-Dehydro-3-deoxy-D-arabino-heptonate 7-phosphate;","2.5.1.54","3-deoxy-7-phosphoheptulonate synthase;","map00400","Phenylalanine, tyrosine and tryptophan biosynthesis","cac","cbe","cpf","","lpj","lpl","lme","smu","gdj","","bha","dak","oih","bpf","","aoe","aeh","bcl"
"","","x","C00074","Phosphoenolpyruvate;","C04691","2-Dehydro-3-deoxy-D-arabino-heptonate 7-phosphate;","2.5.1.54","3-deoxy-7-phosphoheptulonate synthase;","map00400","Phenylalanine, tyrosine and tryptophan biosynthesis","cac","cbe","cpf","","lpj","lpl","lme","smu","gdj","","bha","dak","oih","bpf","","aoe","aeh","bcl"
"","","x","C00074","Phosphoenolpyruvate;","C00631","2-Phospho-D-glycerate;","4.2.1.11","phosphopyruvate hydratase;","map00010","Glycolysis / Gluconeogenesis","cac","cbe","cpf","lca","lpj","lpl","lme","smu","gdj","ppe","bha","dak","oih","bpf","amt","aoe","aeh","bcl"
"","","x","C00022","Pyruvate;","C00074","Phosphoenolpyruvate;","2.7.1.40","pyruvate kinase;","map00010; map00620; map00710","Glycolysis / Gluconeogenesis; Pyruvate metabolism; Carbon fixation in photosynthetic organisms","cac","cbe","cpf","lca","lpj","lpl","lme","smu","gdj","ppe","bha","dak","oih","bpf","amt","aoe","aeh","bcl"
"","","x","C00022","Pyruvate;","C00024","Acetyl-CoA;","2.3.1.54","formate C-acetyltransferase;","map00620; map00650","Pyruvate metabolism; Butanoate metabolism","cac","cbe","cpf","lca","lpj","lpl","","smu","","","","","","","amt","aoe","",""
"","","x","C00024","Acetyl-CoA;","C00083","Malonyl-CoA;","6.4.1.2","acetyl-CoA carboxylase;","map00061; map00253; map00620; map00640","Fatty acid biosynthesis; Tetracycline biosynthesis; Pyruvate metabolism; Propanoate metabolism","cac","cbe","cpf","lca","lpj","lpl","lme","smu","gdj","ppe","bha","dak","oih","bpf","","aoe","aeh","bcl"
"","","x","C00083","Malonyl-CoA;","C01209","Malonyl-[acyl-carrier protein]","2.3.1.39","[acyl-carrier-protein] S-malonyltransferase;","map00061","Fatty acid biosynthesis","cac","cbe","cpf","lca","lpj","lpl","lme","smu","gdj","ppe","bha","dak","oih","bpf","amt","aoe","aeh","bcl"
"","","x","C01209","Malonyl-[acyl-carrier protein]","C05756","3-Oxododecanoyl-[acp];","2.3.1.179","beta-ketoacyl-acyl-carrier-protein synthase II;","map00061","Fatty acid biosynthesis","cac","cbe","cpf","lca","lpj","lpl","lme","smu","gdj","ppe","bha","dak","oih","bpf","amt","aoe","aeh","bcl"
"","","x","C01209","Malonyl-[acyl-carrier protein]","C05750","3-Oxooctanoyl-[acp];","2.3.1.179","beta-ketoacyl-acyl-carrier-protein synthase II;","map00061","Fatty acid biosynthesis","cac","cbe","cpf","lca","lpj","lpl","lme","smu","gdj","ppe","bha","dak","oih","bpf","amt","aoe","aeh","bcl"
"","","x","C05749","Hexanoyl-[acp];","C05750","3-Oxooctanoyl-[acp];","2.3.1.179","beta-ketoacyl-acyl-carrier-protein synthase II;","map00061","Fatty acid biosynthesis","cac","cbe","cpf","lca","lpj","lpl","lme","smu","gdj","ppe","bha","dak","oih","bpf","amt","aoe","aeh","bcl"
"","","x","C00117","D-Ribose 5-phosphate;","C00199","D-Ribulose 5-phosphate","5.3.1.6","ribose-5-phosphate isomerase;","map00030; map00710","Pentose phosphate pathway; Carbon fixation in photosynthetic organisms","cac","cbe","cpf","lca","lpj","lpl","lme","smu","gdj","ppe","bha","dak","oih","bpf","amt","aoe","aeh","bcl"
"","","x","C01209","Malonyl-[acyl-carrier protein]","C05744","Acetoacetyl-[acp];","2.3.1.180","beta-ketoacyl-acyl-carrier-protein synthase III;","map00061","Fatty acid biosynthesis","cac","cbe","cpf","lca","lpj","lpl","lme","smu","gdj","ppe","bha","dak","oih","bpf","amt","aoe","aeh","bcl"
"","","x","C03939","Acetyl-[acyl-carrier protein]","C05744","Acetoacetyl-[acp];","2.3.1.180","beta-ketoacyl-acyl-carrier-protein synthase III;","map00061","Fatty acid biosynthesis","cac","cbe","cpf","lca","lpj","lpl","lme","smu","gdj","ppe","bha","dak","oih","bpf","amt","aoe","aeh","bcl"
"","","x","C04620","(3R)-3-Hydroxyoctanoyl-[acyl-carrier protein];","C05750","3-Oxooctanoyl-[acp];","1.1.1.100","3-oxoacyl-[acyl-carrier-protein] reductase;","map00061","Fatty acid biosynthesis","cac","cbe","cpf","lca","lpj","lpl","lme","smu","gdj","ppe","bha","dak","oih","bpf","amt","aoe","aeh","bcl"
"","","x","C00025","L-Glutamate;","C03287","L-Glutamyl 5-phosphate;","2.7.2.11","glutamate 5-kinase;","map00330","Arginine and proline metabolism","cac","cbe","cpf","lca","lpj","lpl","lme","smu","gdj","","bha","dak","oih","bpf","amt","aoe","aeh","bcl"
"","","x","C01165","L-Glutamate 5-semialdehyde;","C03287","L-Glutamyl 5-phosphate;","1.2.1.41","glutamate-5-semialdehyde dehydrogenase;","map00330","Arginine and proline metabolism","cac","cbe","cpf","lca","lpj","lpl","lme","smu","gdj","","bha","dak","oih","bpf","amt","aoe","aeh","bcl"
"","","x","C00024","Acetyl-CoA;","C00083","Malonyl-CoA;","6.3.4.14","biotin carboxylase;","map00061","Fatty acid biosynthesis","cac","cbe","cpf","lca","lpj","lpl","lme","smu","gdj","ppe","bha","dak","oih","bpf","","aoe","aeh","bcl"
"","","x","C00111","Glycerone phosphate;","C00118","D-Glyceraldehyde 3-phosphate;","5.3.1.1","triose-phosphate isomerase;","map00010; map00051; map00562; map00710","Glycolysis / Gluconeogenesis; Fructose and mannose metabolism; Inositol phosphate metabolism; Carbon fixation in photosynthetic organisms","cac","cbe","cpf","lca","lpj","lpl","lme","smu","gdj","ppe","bha","dak","oih","bpf","amt","aoe","aeh","bcl"
"","","x","C00024","Acetyl-CoA;","C03939","Acetyl-[acyl-carrier protein]","2.3.1.180","beta-ketoacyl-acyl-carrier-protein synthase III;","map00061","Fatty acid biosynthesis","cac","cbe","cpf","lca","lpj","lpl","lme","smu","gdj","ppe","bha","dak","oih","bpf","amt","aoe","aeh","bcl"
"","","x","C04618","(3R)-3-Hydroxybutanoyl-[acyl-carrier protein];","C05744","Acetoacetyl-[acp];","1.1.1.100","3-oxoacyl-[acyl-carrier-protein] reductase;","map00061","Fatty acid biosynthesis","cac","cbe","cpf","lca","lpj","lpl","lme","smu","gdj","ppe","bha","dak","oih","bpf","amt","aoe","aeh","bcl"
"","","x","C00197","3-Phospho-D-glycerate;","C00631","2-Phospho-D-glycerate;","5.4.2.1","phosphoglycerate mutase;","map00010","Glycolysis / Gluconeogenesis","cac","cbe","cpf","lca","lpj","lpl","lme","smu","gdj","ppe","bha","dak","oih","bpf","amt","aoe","aeh","bcl"
"","","x","C00111","Glycerone phosphate;","C05378","beta-D-Fructose 1,6-bisphosphate","4.1.2.13","fructose-bisphosphate aldolase;","map00010; map00051","Glycolysis / Gluconeogenesis; Fructose and mannose metabolism","cac","cbe","cpf","lca","lpj","lpl","","smu","gdj","ppe","bha","","oih","bpf","amt","aoe","aeh","bcl"
"","","x","C00024","Acetyl-CoA;","C00084","Acetaldehyde;","1.2.1.10","acetaldehyde dehydrogenase (acetylating);","map00620","Pyruvate metabolism","cac","cbe","cpf","lca","lpj","lpl","lme","smu","","","","","","bpf","amt","aoe","aeh",""
"","","x","C01209","Malonyl-[acyl-carrier protein]","C05746","3-Oxohexanoyl-[acp];","2.3.1.179","beta-ketoacyl-acyl-carrier-protein synthase II;","map00061","Fatty acid biosynthesis","cac","cbe","cpf","lca","lpj","lpl","lme","smu","gdj","ppe","bha","dak","oih","bpf","amt","aoe","aeh","bcl"
"","","x","C05745","Butyryl-[acp];","C05746","3-Oxohexanoyl-[acp];","2.3.1.179","beta-ketoacyl-acyl-carrier-protein synthase II;","map00061","Fatty acid biosynthesis","cac","cbe","cpf","lca","lpj","lpl","lme","smu","gdj","ppe","bha","dak","oih","bpf","amt","aoe","aeh","bcl"
"","","x","C00025","L-Glutamate;","C00217","D-Glutamate;","5.1.1.3","glutamate racemase","map00471","D-Glutamine and D-glutamate metabolism","cac","cbe","cpf","","lpj","lpl","lme","smu","gdj","ppe","bha","dak","oih","bpf","amt","aoe","","bcl"
"","","x","C00097","L-Cysteine;","C00669","gamma-L-Glutamyl-L-cysteine;","6.3.2.2","glutamate---cysteine ligase;","map00480","Glutathione metabolism","cac","cbe","cpf","lca","lpj","lpl","lme","smu","gdj","","","","","","amt","aoe","aeh",""
"","","x","C00118","D-Glyceraldehyde 3-phosphate;","C00279","D-Erythrose 4-phosphate","2.2.1.1","transketolase;","map00030; map00710","Pentose phosphate pathway; Carbon fixation in photosynthetic organisms","cac","cbe","cpf","","lpj","lpl","lme","smu","gdj","","bha","dak","oih","bpf","amt","aoe","aeh","bcl"
"","","x","C00944","3-Dehydroquinate;","C04691","2-Dehydro-3-deoxy-D-arabino-heptonate 7-phosphate;","4.2.3.4","3-dehydroquinate synthase;","map00400","Phenylalanine, tyrosine and tryptophan biosynthesis","cac","cbe","cpf","","lpj","lpl","lme","smu","gdj","","bha","dak","oih","bpf","amt","aoe","aeh","bcl"
"","","x","C00944","3-Dehydroquinate;","C02637","3-Dehydroshikimate","4.2.1.10","3-dehydroquinate dehydratase;","map00400","Phenylalanine, tyrosine and tryptophan biosynthesis","cac","cbe","cpf","","lpj","lpl","lme","smu","gdj","","bha","dak","oih","bpf","amt","aoe","aeh","bcl"
"","","x","C01209","Malonyl-[acyl-carrier protein]","C05744","Acetoacetyl-[acp];","2.3.1.179","beta-ketoacyl-acyl-carrier-protein synthase II;","map00061","Fatty acid biosynthesis","cac","cbe","cpf","lca","lpj","lpl","lme","smu","gdj","ppe","bha","dak","oih","bpf","amt","aoe","aeh","bcl"
"","","x","C00493","Shikimate;","C02637","3-Dehydroshikimate","1.1.1.25","shikimate dehydrogenase;","map00400","Phenylalanine, tyrosine and tryptophan biosynthesis","cac","cbe","cpf","lca","lpj","lpl","lme","smu","gdj","","bha","dak","oih","bpf","amt","aoe","aeh","bcl"
"","","x","C04620","(3R)-3-Hydroxyoctanoyl-[acyl-carrier protein];","C05751","trans-Oct-2-enoyl-[acp];","4.2.1.-","<Lyases; Carbon-oxygen lyases; Hydro-lyases>","map00061","Fatty acid biosynthesis","cac","cbe","cpf","lca","lpj","lpl","lme","smu","gdj","ppe","bha","dak","oih","bpf","amt","aoe","aeh","bcl"
"","","x","C03939","Acetyl-[acyl-carrier protein]","C05744","Acetoacetyl-[acp];","2.3.1.179","beta-ketoacyl-acyl-carrier-protein synthase II;","map00061","Fatty acid biosynthesis","cac","cbe","cpf","lca","lpj","lpl","lme","smu","gdj","ppe","bha","dak","oih","bpf","amt","aoe","aeh","bcl"
"","","x","C05756","3-Oxododecanoyl-[acp];","C05757","(R)-3-Hydroxydodecanoyl-[acp];","1.1.1.100","3-oxoacyl-[acyl-carrier-protein] reductase;","map00061","Fatty acid biosynthesis","cac","cbe","cpf","lca","lpj","lpl","lme","smu","gdj","ppe","bha","dak","oih","bpf","amt","aoe","aeh","bcl"
"","","x","C05757","(R)-3-Hydroxydodecanoyl-[acp];","C05758","trans-Dodec-2-enoyl-[acp];","4.2.1.-","<Lyases; Carbon-oxygen lyases; Hydro-lyases>","map00061","Fatty acid biosynthesis","cac","cbe","cpf","lca","lpj","lpl","lme","smu","gdj","ppe","bha","dak","oih","bpf","amt","aoe","aeh","bcl"
"","","x","C04246","But-2-enoyl-[acyl-carrier protein]","C04618","(3R)-3-Hydroxybutanoyl-[acyl-carrier protein];","4.2.1.-","<Lyases; Carbon-oxygen lyases; Hydro-lyases>","map00061","Fatty acid biosynthesis","cac","cbe","cpf","lca","lpj","lpl","lme","smu","gdj","ppe","bha","dak","oih","bpf","amt","aoe","aeh","bcl"
"","","x","C01209","Malonyl-[acyl-carrier protein]","C05759","3-Oxotetradecanoyl-[acp];","2.3.1.179","beta-ketoacyl-acyl-carrier-protein synthase II;","map00061","Fatty acid biosynthesis","cac","cbe","cpf","lca","lpj","lpl","lme","smu","gdj","ppe","bha","dak","oih","bpf","amt","aoe","aeh","bcl"
"","","x","C05223","Dodecanoyl-[acyl-carrier protein];","C05759","3-Oxotetradecanoyl-[acp];","2.3.1.179","beta-ketoacyl-acyl-carrier-protein synthase II;","map00061","Fatty acid biosynthesis","cac","cbe","cpf","lca","lpj","lpl","lme","smu","gdj","ppe","bha","dak","oih","bpf","amt","aoe","aeh","bcl"
"","","x","C01209","Malonyl-[acyl-carrier protein]","C05753","3-Oxodecanoyl-[acp];","2.3.1.179","beta-ketoacyl-acyl-carrier-protein synthase II;","map00061","Fatty acid biosynthesis","cac","cbe","cpf","lca","lpj","lpl","lme","smu","gdj","ppe","bha","dak","oih","bpf","amt","aoe","aeh","bcl"
"","","x","C04619","(3R)-3-Hydroxydecanoyl-[acyl-carrier protein];","C05753","3-Oxodecanoyl-[acp];","1.1.1.100","3-oxoacyl-[acyl-carrier-protein] reductase;","map00061","Fatty acid biosynthesis","cac","cbe","cpf","lca","lpj","lpl","lme","smu","gdj","ppe","bha","dak","oih","bpf","amt","aoe","aeh","bcl"
"","","x","C04619","(3R)-3-Hydroxydecanoyl-[acyl-carrier protein];","C05754","trans-Dec-2-enoyl-[acp];","4.2.1.-","<Lyases; Carbon-oxygen lyases; Hydro-lyases>","map00061","Fatty acid biosynthesis","cac","cbe","cpf","lca","lpj","lpl","lme","smu","gdj","ppe","bha","dak","oih","bpf","amt","aoe","aeh","bcl"
"","","x","C05752","Octanoyl-[acp];","C05753","3-Oxodecanoyl-[acp];","2.3.1.179","beta-ketoacyl-acyl-carrier-protein synthase II;","map00061","Fatty acid biosynthesis","cac","cbe","cpf","lca","lpj","lpl","lme","smu","gdj","ppe","bha","dak","oih","bpf","amt","aoe","aeh","bcl"
"","","x","C00493","Shikimate;","C03175","Shikimate 3-phosphate;","2.7.1.71","shikimate kinase;","map00400","Phenylalanine, tyrosine and tryptophan biosynthesis","cac","cbe","cpf","","lpj","lpl","lme","smu","gdj","","bha","dak","oih","bpf","amt","aoe","aeh","bcl"
"","","x","C01269","5-O-(1-Carboxyvinyl)-3-phosphoshikimate;","C03175","Shikimate 3-phosphate;","2.5.1.19","3-phosphoshikimate 1-carboxyvinyltransferase;","map00400","Phenylalanine, tyrosine and tryptophan biosynthesis","cac","cbe","cpf","","lpj","lpl","lme","smu","gdj","","bha","dak","oih","bpf","amt","aoe","aeh","bcl"
"","","x","C00251","Chorismate;","C01269","5-O-(1-Carboxyvinyl)-3-phosphoshikimate;","4.2.3.5","chorismate synthase;","map00400","Phenylalanine, tyrosine and tryptophan biosynthesis","cac","cbe","cpf","","lpj","lpl","lme","smu","gdj","","bha","dak","oih","bpf","amt","aoe","aeh","bcl"
"","","x","C05746","3-Oxohexanoyl-[acp];","C05747","(R)-3-Hydroxyhexanoyl-[acp];","1.1.1.100","3-oxoacyl-[acyl-carrier-protein] reductase;","map00061","Fatty acid biosynthesis","cac","cbe","cpf","lca","lpj","lpl","lme","smu","gdj","ppe","bha","dak","oih","bpf","amt","aoe","aeh","bcl"
"","","x","C05747","(R)-3-Hydroxyhexanoyl-[acp];","C05748","trans-Hex-2-enoyl-[acp];","4.2.1.-","<Lyases; Carbon-oxygen lyases; Hydro-lyases>","map00061","Fatty acid biosynthesis","cac","cbe","cpf","lca","lpj","lpl","lme","smu","gdj","ppe","bha","dak","oih","bpf","amt","aoe","aeh","bcl"
"","","x","C00022","Pyruvate;","C00204","2-Dehydro-3-deoxy-D-gluconate;","4.2.1.-","<Lyases; Carbon-oxygen lyases; Hydro-lyases>","map00030; map00040","Pentose phosphate pathway; Pentose and glucuronate interconversions","cac","cbe","cpf","lca","lpj","lpl","lme","smu","gdj","ppe","bha","dak","oih","bpf","amt","aoe","aeh","bcl"
"","","x","C00204","2-Dehydro-3-deoxy-D-gluconate;","C00577","D-Glyceraldehyde","4.2.1.-","<Lyases; Carbon-oxygen lyases; Hydro-lyases>","map00030","Pentose phosphate pathway","cac","cbe","cpf","lca","lpj","lpl","lme","smu","gdj","ppe","bha","dak","oih","bpf","amt","aoe","aeh","bcl"
"","","x","C01209","Malonyl-[acyl-carrier protein]","C05762","3-Oxohexadecanoyl-[acp];","2.3.1.179","beta-ketoacyl-acyl-carrier-protein synthase II;","map00061","Fatty acid biosynthesis","cac","cbe","cpf","lca","lpj","lpl","lme","smu","gdj","ppe","bha","dak","oih","bpf","amt","aoe","aeh","bcl"
"","","x","C04633","(3R)-3-Hydroxypalmitoyl-[acyl-carrier protein];","C05762","3-Oxohexadecanoyl-[acp];","1.1.1.100","3-oxoacyl-[acyl-carrier-protein] reductase;","map00061","Fatty acid biosynthesis","cac","cbe","cpf","lca","lpj","lpl","lme","smu","gdj","ppe","bha","dak","oih","bpf","amt","aoe","aeh","bcl"
"","","x","C04633","(3R)-3-Hydroxypalmitoyl-[acyl-carrier protein];","C05763","trans-Hexadec-2-enoyl-[acp];","4.2.1.-","<Lyases; Carbon-oxygen lyases; Hydro-lyases>","map00061","Fatty acid biosynthesis","cac","cbe","cpf","lca","lpj","lpl","lme","smu","gdj","ppe","bha","dak","oih","bpf","amt","aoe","aeh","bcl"
"","","x","C05761","Tetradecanoyl-[acp];","C05762","3-Oxohexadecanoyl-[acp];","2.3.1.179","beta-ketoacyl-acyl-carrier-protein synthase II;","map00061","Fatty acid biosynthesis","cac","cbe","cpf","lca","lpj","lpl","lme","smu","gdj","ppe","bha","dak","oih","bpf","amt","aoe","aeh","bcl"
"","","x","C00084","Acetaldehyde;","C00469","Ethanol;","1.1.1.1","alcohol dehydrogenase;","map00010","Glycolysis / Gluconeogenesis","cac","cbe","cpf","lca","lpj","lpl","lme","smu","gdj","","bha","dak","oih","bpf","amt","","aeh","bcl"
"","","x","C05755","Decanoyl-[acp];","C05756","3-Oxododecanoyl-[acp];","2.3.1.179","beta-ketoacyl-acyl-carrier-protein synthase II;","map00061","Fatty acid biosynthesis","cac","cbe","cpf","lca","lpj","lpl","lme","smu","gdj","ppe","bha","dak","oih","bpf","amt","aoe","aeh","bcl"
"","","x","C00119","5-Phospho-alpha-D-ribose 1-diphosphate;","C01103","Orotidine 5'-phosphate;","2.4.2.10","orotate phosphoribosyltransferase;","map00240","Pyrimidine metabolism","cac","cbe","cpf","lca","lpj","lpl","lme","smu","gdj","","bha","dak","oih","bpf","amt","aoe","aeh","bcl"
"","","x","C00295","Orotate;","C01103","Orotidine 5'-phosphate;","2.4.2.10","orotate phosphoribosyltransferase;","map00240","Pyrimidine metabolism","cac","cbe","cpf","lca","lpj","lpl","lme","smu","gdj","","bha","dak","oih","bpf","amt","aoe","aeh","bcl"
"","","x","C00295","Orotate;","C00337","(S)-Dihydroorotate;","1.3.3.1","dihydroorotate oxidase;","map00240","Pyrimidine metabolism","cac","cbe","cpf","lca","lpj","lpl","lme","smu","gdj","ppe","bha","dak","oih","bpf","amt","aoe","aeh","bcl"
"","","x","C00337","(S)-Dihydroorotate;","C00438","N-Carbamoyl-L-aspartate","3.5.2.3","dihydroorotase;","map00240","Pyrimidine metabolism","cac","cbe","cpf","lca","lpj","lpl","lme","smu","gdj","ppe","bha","dak","oih","bpf","amt","aoe","aeh","bcl"
"","","x","C00169","Carbamoyl phosphate","C00438","N-Carbamoyl-L-aspartate","2.1.3.2","aspartate carbamoyltransferase;","map00240; map00250","Pyrimidine metabolism; Alanine, aspartate and glutamate metabolism","cac","cbe","cpf","lca","lpj","lpl","lme","smu","gdj","ppe","bha","dak","oih","bpf","amt","aoe","aeh","bcl"
"","","x","C00169","Carbamoyl phosphate","C00327","L-Citrulline;","2.1.3.3","ornithine carbamoyltransferase;","map00330","Arginine and proline metabolism","cac","cbe","cpf","","lpj","lpl","lme","smu","","ppe","bha","dak","oih","bpf","amt","","","bcl"
"","","x","C00327","L-Citrulline;","C03406","N-(L-Arginino)succinate;","6.3.4.5","argininosuccinate synthase;","map00330","Arginine and proline metabolism","cac","cbe","cpf","lca","lpj","lpl","lme","smu","gdj","","bha","dak","oih","bpf","amt","","aeh","bcl"
"","","x","C00062","L-Arginine;","C03406","N-(L-Arginino)succinate;","4.3.2.1","argininosuccinate lyase;","map00330","Arginine and proline metabolism","cac","cbe","cpf","lca","lpj","lpl","lme","smu","gdj","","bha","dak","oih","bpf","amt","","aeh","bcl"
"","","x","C00049","L-Aspartate;","C03406","N-(L-Arginino)succinate;","6.3.4.5","argininosuccinate synthase;","map00250; map00330","Alanine, aspartate and glutamate metabolism; Arginine and proline metabolism","cac","cbe","cpf","lca","lpj","lpl","lme","smu","gdj","","bha","dak","oih","bpf","amt","","aeh","bcl"
"","","x","C00049","L-Aspartate;","C03082","4-Phospho-L-aspartate;","2.7.2.4","aspartate kinase;","map00260; map00270; map00300","Glycine, serine and threonine metabolism; Cysteine and methionine metabolism; Lysine biosynthesis","cac","cbe","cpf","lca","lpj","lpl","lme","smu","gdj","ppe","bha","dak","oih","bpf","amt","aoe","aeh","bcl"
"","","x","C00441","L-Aspartate 4-semialdehyde;","C03082","4-Phospho-L-aspartate;","1.2.1.11","aspartate-semialdehyde dehydrogenase;","map00260; map00270; map00300","Glycine, serine and threonine metabolism; Cysteine and methionine metabolism; Lysine biosynthesis","cac","cbe","cpf","lca","lpj","lpl","lme","smu","gdj","ppe","bha","dak","oih","bpf","amt","aoe","aeh","bcl"
"","","x","C00049","L-Aspartate;","C00152","L-Asparagine;","3.5.1.1","asparaginase;","map00250; map00460; map00910","Alanine, aspartate and glutamate metabolism; Cyanoamino acid metabolism; Nitrogen metabolism","cac","cbe","cpf","lca","lpj","lpl","lme","smu","","ppe","bha","","oih","bpf","amt","aoe","","bcl"
"","","x","C00441","L-Aspartate 4-semialdehyde;","C03340","L-2,3-Dihydrodipicolinate;","4.2.1.52","dihydrodipicolinate synthase;","map00300","Lysine biosynthesis","cac","cbe","cpf","lca","lpj","lpl","lme","smu","gdj","ppe","bha","dak","oih","bpf","amt","aoe","aeh","bcl"
"","","x","C03340","L-2,3-Dihydrodipicolinate;","C03972","2,3,4,5-Tetrahydrodipicolinate;","1.3.1.26","dihydrodipicolinate reductase;","map00300","Lysine biosynthesis","cac","cbe","cpf","lca","lpj","lpl","lme","smu","gdj","ppe","bha","dak","oih","bpf","amt","aoe","aeh","bcl"
"","","x","C00077","L-Ornithine;","C00327","L-Citrulline;","2.1.3.3","ornithine carbamoyltransferase;","map00330","Arginine and proline metabolism","cac","cbe","cpf","","lpj","lpl","lme","smu","","ppe","bha","dak","oih","bpf","amt","","","bcl"
"","","x","C00064","L-Glutamine;","C00169","Carbamoyl phosphate","6.3.5.5","carbamoyl-phosphate synthase (glutamine-hydrolysing);","map00240; map00250","Pyrimidine metabolism; Alanine, aspartate and glutamate metabolism","cac","cbe","cpf","lca","lpj","lpl","lme","smu","gdj","ppe","bha","dak","oih","bpf","amt","","aeh","bcl"
"","","x","C00122","Fumarate;","C03406","N-(L-Arginino)succinate;","4.3.2.1","argininosuccinate lyase;","map00250; map00330","Alanine, aspartate and glutamate metabolism; Arginine and proline metabolism","cac","cbe","cpf","lca","lpj","lpl","lme","smu","gdj","","bha","dak","oih","bpf","amt","","aeh","bcl"
"","","x","C00692","UDP-N-acetylmuramoyl-L-alanyl-D-glutamate","C01212","UDP-N-acetylmuramoyl-L-alanine","6.3.2.9","UDP-N-acetylmuramoyl-L-alanine---D-glutamate ligase;","map00471; map00550","D-Glutamine and D-glutamate metabolism; Peptidoglycan biosynthesis","cac","cbe","cpf","lca","lpj","lpl","lme","smu","gdj","ppe","bha","dak","oih","bpf","amt","aoe","aeh","bcl"
"","","x","C04376","5'-Phosphoribosyl-N-formylglycinamide;","C04640","2-(Formamido)-N1-(5'-phosphoribosyl)acetamidine;","6.3.5.3","phosphoribosylformylglycinamidine synthase;","map00230","Purine metabolism","cac","cbe","cpf","lca","lpj","lpl","lme","smu","gdj","ppe","bha","dak","oih","bpf","amt","aoe","aeh","bcl"
"","","x","C03373","Aminoimidazole ribotide;","C04640","2-(Formamido)-N1-(5'-phosphoribosyl)acetamidine;","6.3.3.1","phosphoribosylformylglycinamidine cyclo-ligase;","map00230","Purine metabolism","cac","cbe","cpf","lca","lpj","lpl","lme","smu","gdj","ppe","bha","dak","oih","bpf","amt","aoe","aeh","bcl"
"","","x","C00231","D-Xylulose 5-phosphate","C05345","beta-D-Fructose 6-phosphate","2.2.1.1","transketolase;","map00030","Pentose phosphate pathway","cac","cbe","cpf","","lpj","lpl","lme","smu","gdj","","bha","dak","oih","bpf","amt","aoe","aeh","bcl"
"","","x","C00105","UMP;","C01103","Orotidine 5'-phosphate;","4.1.1.23","orotidine-5'-phosphate decarboxylase;","map00240","Pyrimidine metabolism","cac","cbe","cpf","lca","lpj","lpl","lme","smu","gdj","ppe","bha","dak","oih","bpf","amt","aoe","aeh","bcl"
"","","x","C00105","UMP;","C00106","Uracil","2.4.2.9","uracil phosphoribosyltransferase;","map00240","Pyrimidine metabolism","cac","cbe","cpf","lca","lpj","lpl","lme","smu","gdj","ppe","bha","dak","oih","bpf","amt","aoe","aeh","bcl"
"","","x","C00015","UDP;","C00105","UMP;","2.7.4.14","cytidylate kinase;","map00240","Pyrimidine metabolism","cac","cbe","cpf","lca","lpj","lpl","lme","smu","gdj","ppe","bha","dak","oih","bpf","amt","aoe","aeh","bcl"
"","","x","C00105","UMP;","C00299","Uridine","2.7.1.48","uridine kinase;","map00240","Pyrimidine metabolism","cac","cbe","cpf","lca","lpj","lpl","","smu","","ppe","bha","","oih","bpf","amt","aoe","","bcl"
"","","x","C00267","alpha-D-Glucose","C00668","alpha-D-Glucose 6-phosphate","2.7.1.2","glucokinase;","map00010; map00052; map00500; map00520","Glycolysis / Gluconeogenesis; Galactose metabolism; Starch and sucrose metabolism; Amino sugar and nucleotide sugar metabolism","cac","cbe","cpf","lca","lpj","lpl","lme","smu","gdj","ppe","bha","dak","oih","bpf","amt","","aeh","bcl"
"","","x","C00022","Pyruvate;","C00186","(S)-Lactate;","1.1.1.27","L-lactate dehydrogenase;","map00010; map00620","Glycolysis / Gluconeogenesis; Pyruvate metabolism","cac","cbe","cpf","lca","lpj","lpl","","smu","","ppe","bha","","oih","bpf","","","","bcl"
"","","x","C00352","D-Glucosamine 6-phosphate;","C05345","beta-D-Fructose 6-phosphate","3.5.99.6","glucosamine-6-phosphate deaminase;","map00520","Amino sugar and nucleotide sugar metabolism","cac","cbe","cpf","lca","lpj","lpl","lme","smu","","ppe","bha","","oih","bpf","amt","aoe","","bcl"
"","","x","C00118","D-Glyceraldehyde 3-phosphate;","C00231","D-Xylulose 5-phosphate","2.2.1.1","transketolase;","map00030; map00710","Pentose phosphate pathway; Carbon fixation in photosynthetic organisms","cac","cbe","cpf","","lpj","lpl","lme","smu","gdj","","bha","dak","oih","bpf","amt","aoe","aeh","bcl"
"","","x","C00025","L-Glutamate;","C00064","L-Glutamine;","6.3.1.2","glutamate---ammonia ligase;","map00250; map00330; map00910","Alanine, aspartate and glutamate metabolism; Arginine and proline metabolism; Nitrogen metabolism","cac","cbe","cpf","lca","lpj","lpl","lme","smu","gdj","ppe","bha","dak","oih","bpf","amt","aoe","aeh","bcl"

"Subsystem 12","1.0064092377774244E-4","","","","","","","","","","","cbe","cpf","lca","lpj","lpl","","","gdj","","","","","","","","",""
"","","i","C00695","3alpha,7alpha,12alpha-Trihydroxy-5beta-cholanate;","C01921","Glycocholate;","3.5.1.24","choloylglycine hydrolase;","map00120","Primary bile acid biosynthesis","","cbe","cpf","lca","lpj","lpl","","","gdj","","","","","","","","",""
"","","x","C00695","3alpha,7alpha,12alpha-Trihydroxy-5beta-cholanate;","C05122","Taurocholate;","3.5.1.24","choloylglycine hydrolase;","map00120","Primary bile acid biosynthesis","","cbe","cpf","lca","lpj","lpl","","","gdj","","","","","","","","",""

"Subsystem 13","1.0064092377774244E-4","","","","","","","","","","","","","lca","lpj","lpl","lme","smu","","ppe","","","","","","","",""
"","","i","C05894","Undecaprenyl-diphospho-N-acetylmuramoyl-(N-acetylglucosamine)-L-","C17541","Undecaprenyl-diphospho-N-acetylmuramoyl-(N-acetylglucosamine)-L-","2.3.2.-","<Transferases; Acyltransferases; Aminoacyltransferases>","map00550","Peptidoglycan biosynthesis","","","","lca","lpj","lpl","lme","smu","","ppe","","","","","","","",""
"","","x","C17541","Undecaprenyl-diphospho-N-acetylmuramoyl-(N-acetylglucosamine)-L-","C17542","Undecaprenyl-diphospho-N-acetylmuramoyl-(N-acetylglucosamine)-L-","2.3.2.-","<Transferases; Acyltransferases; Aminoacyltransferases>","map00550","Peptidoglycan biosynthesis","","","","lca","lpj","lpl","lme","smu","","ppe","","","","","","","",""
"","","x","C05895","Undecaprenyl-diphospho-N-acetylmuramoyl-(N-acetylglucosamine)-L-","C17542","Undecaprenyl-diphospho-N-acetylmuramoyl-(N-acetylglucosamine)-L-","2.3.2.-","<Transferases; Acyltransferases; Aminoacyltransferases>","map00550","Peptidoglycan biosynthesis","","","","lca","lpj","lpl","lme","smu","","ppe","","","","","","","",""

"Subsystem 14","1.0064092377774244E-4","","","","","","","","","","cac","","cpf","lca","","","lme","smu","gdj","","","","","","","","",""
"","","i","C00212","Adenosine","C00294","Inosine","3.5.4.4","adenosine deaminase;","map00230","Purine metabolism","cac","","cpf","lca","","","lme","smu","gdj","","","","","","","","",""

"Subsystem 15","1.0064092377774244E-4","","","","","","","","","","","","","lca","lpj","lpl","lme","smu","","ppe","","","","","","","",""
"","","i","C05951","Leukotriene D4;","C05952","Leukotriene E4;","2.3.2.-","<Transferases; Acyltransferases; Aminoacyltransferases>","map00590","Arachidonic acid metabolism","","","","lca","lpj","lpl","lme","smu","","ppe","","","","","","","",""
"","","x","C05952","Leukotriene E4;","C06462","Leukotriene F4;","2.3.2.-","<Transferases; Acyltransferases; Aminoacyltransferases>","map00590","Arachidonic acid metabolism","","","","lca","lpj","lpl","lme","smu","","ppe","","","","","","","",""

"Subsystem 16","1.0064092377774244E-4","","","","","","","","","","cac","","cpf","lca","","","lme","smu","gdj","","","","","","","","",""
"","","i","C00559","Deoxyadenosine;","C05512","Deoxyinosine","3.5.4.4","adenosine deaminase;","map00230","Purine metabolism","cac","","cpf","lca","","","lme","smu","gdj","","","","","","","","",""

"Subsystem 17","1.0064092377774244E-4","","","","","","","","","","","","","lca","lpj","lpl","lme","smu","","ppe","","","","","","","",""
"","","i","C11900","Baccatin III","C16523","3'-N-Debenzoyl-2'-deoxytaxol;","2.3.2.-","<Transferases; Acyltransferases; Aminoacyltransferases>","map00904","Diterpenoid biosynthesis","","","","lca","lpj","lpl","lme","smu","","ppe","","","","","","","",""

"Subsystem 18","1.0064092377774244E-4","","","","","","","","","","","","","lca","lpj","lpl","lme","smu","","ppe","","","","","","","",""
"","","i","C00641","1,2-Diacyl-sn-glycerol;","C04046","3-D-Glucosyl-1,2-diacylglycerol;","2.4.1.157","1,2-diacylglycerol 3-glucosyltransferase;","map00561","Glycerolipid metabolism","","","","lca","lpj","lpl","lme","smu","","ppe","","","","","","","",""
"","","x","C04046","3-D-Glucosyl-1,2-diacylglycerol;","C06040","Diglucosyl-diacylglycerol;","2.4.1.-","<Transferases; Glycosyltransferases; Hexosyltransferases>","map00561","Glycerolipid metabolism","cac","cbe","cpf","lca","lpj","lpl","lme","smu","gdj","ppe","bha","dak","oih","bpf","amt","aoe","aeh","bcl"
"","","x","C00641","1,2-Diacyl-sn-glycerol;","C13508","Sulfoquinovosyldiacylglycerol;","2.4.1.-","<Transferases; Glycosyltransferases; Hexosyltransferases>","map00561","Glycerolipid metabolism","cac","cbe","cpf","lca","lpj","lpl","lme","smu","gdj","ppe","bha","dak","oih","bpf","amt","aoe","aeh","bcl"
"","","x","C00416","Phosphatidate;","C00641","1,2-Diacyl-sn-glycerol;","2.7.1.107","diacylglycerol kinase;","map00561; map00564","Glycerolipid metabolism; Glycerophospholipid metabolism","cac","cbe","cpf","lca","lpj","lpl","lme","smu","","ppe","bha","","oih","bpf","amt","aoe","","bcl"
"","","x","C00416","Phosphatidate;","C00681","1-Acyl-sn-glycerol 3-phosphate;","2.3.1.51","1-acylglycerol-3-phosphate O-acyltransferase;","map00561; map00564","Glycerolipid metabolism; Glycerophospholipid metabolism","cac","cbe","cpf","lca","lpj","lpl","lme","smu","gdj","ppe","bha","dak","oih","bpf","amt","aoe","aeh","bcl"
"","","x","C00093","sn-Glycerol 3-phosphate;","C00681","1-Acyl-sn-glycerol 3-phosphate;","2.3.1.15","glycerol-3-phosphate O-acyltransferase;","map00561; map00564","Glycerolipid metabolism; Glycerophospholipid metabolism","cac","cbe","cpf","lca","lpj","lpl","lme","smu","gdj","ppe","bha","dak","oih","bpf","amt","aoe","aeh","bcl"
"","","x","C00269","CDP-diacylglycerol;","C00416","Phosphatidate;","2.7.7.41","phosphatidate cytidylyltransferase;","map00564","Glycerophospholipid metabolism","cac","cbe","cpf","lca","lpj","lpl","lme","smu","gdj","ppe","bha","dak","oih","bpf","amt","aoe","aeh","bcl"
"","","x","C00269","CDP-diacylglycerol;","C03892","Phosphatidylglycerophosphate;","2.7.8.5","CDP-diacylglycerol---glycerol-3-phosphate 3-phosphatidyltransferase;","map00564","Glycerophospholipid metabolism","cac","cbe","cpf","lca","lpj","lpl","lme","smu","gdj","ppe","bha","dak","oih","bpf","amt","aoe","aeh","bcl"
"","","x","C00269","CDP-diacylglycerol;","C05980","Cardiolipin;","2.7.8.-","<Transferases; Transferring phosphorus-containing groups; Transferases for other substituted phosphate groups>","map00564","Glycerophospholipid metabolism","cac","cbe","cpf","lca","lpj","lpl","lme","smu","gdj","ppe","bha","","oih","bpf","amt","aoe","aeh","bcl"
"","","x","C00344","Phosphatidylglycerol;","C05980","Cardiolipin;","2.7.8.-","<Transferases; Transferring phosphorus-containing groups; Transferases for other substituted phosphate groups>","map00564","Glycerophospholipid metabolism","cac","cbe","cpf","lca","lpj","lpl","lme","smu","gdj","ppe","bha","","oih","bpf","amt","aoe","aeh","bcl"

"Subsystem 19","4.253091670483544E-4","","","","","","","","","","cac","cbe","cpf","lca","lpj","lpl","lme","smu","gdj","ppe","bha","","oih","bpf","","","","bcl"
"","","i","C00144","GMP;","C00242","Guanine;","2.4.2.7","adenine phosphoribosyltransferase;","map00230","Purine metabolism","cac","cbe","cpf","lca","lpj","lpl","lme","smu","gdj","ppe","bha","","oih","bpf","amt","aoe","","bcl"
"","","s","C00035","GDP;","C00361","dGDP;","1.17.4.1","ribonucleoside-diphosphate reductase;","map00230","Purine metabolism","cac","cbe","cpf","lca","lpj","lpl","lme","smu","gdj","ppe","bha","dak","oih","bpf","","aoe","aeh","bcl"
"","","s","C00130","IMP;","C03794","N6-(1,2-Dicarboxyethyl)-AMP;","6.3.4.4","adenylosuccinate synthase;","map00230","Purine metabolism","cac","cbe","cpf","lca","lpj","lpl","lme","smu","gdj","ppe","bha","dak","oih","bpf","amt","","aeh","bcl"
"","","x","C00035","GDP;","C00144","GMP;","2.7.4.8","guanylate kinase;","map00230","Purine metabolism","cac","cbe","cpf","lca","lpj","lpl","lme","smu","gdj","ppe","bha","dak","oih","bpf","amt","aoe","aeh","bcl"
"","","x","C00130","IMP;","C04734","1-(5'-Phosphoribosyl)-5-formamido-4-imidazolecarboxamide;","2.1.2.3","phosphoribosylaminoimidazolecarboxamide formyltransferase;","map00230","Purine metabolism","cac","cbe","cpf","lca","lpj","lpl","lme","smu","gdj","ppe","bha","dak","oih","bpf","amt","aoe","aeh","bcl"
"","","x","C00130","IMP;","C04734","1-(5'-Phosphoribosyl)-5-formamido-4-imidazolecarboxamide;","3.5.4.10","IMP cyclohydrolase;","map00230","Purine metabolism","cac","cbe","cpf","lca","lpj","lpl","lme","smu","gdj","ppe","bha","dak","oih","bpf","amt","aoe","aeh","bcl"
"","","x","C04677","1-(5'-Phosphoribosyl)-5-amino-4-imidazolecarboxamide;","C04734","1-(5'-Phosphoribosyl)-5-formamido-4-imidazolecarboxamide;","6.3.4.-","<Ligases; Forming carbon-nitrogen bonds; Other carbon--nitrogen ligases>","map00230","Purine metabolism","cac","cbe","cpf","lca","lpj","lpl","lme","smu","gdj","ppe","bha","dak","oih","bpf","amt","aoe","aeh","bcl"
"","","x","C00286","dGTP;","C00361","dGDP;","2.7.1.40","pyruvate kinase;","map00230","Purine metabolism","cac","cbe","cpf","lca","lpj","lpl","lme","smu","gdj","ppe","bha","dak","oih","bpf","amt","aoe","aeh","bcl"
"","","x","C00020","AMP;","C03794","N6-(1,2-Dicarboxyethyl)-AMP;","4.3.2.2","adenylosuccinate lyase;","map00230","Purine metabolism","cac","cbe","cpf","lca","lpj","lpl","lme","smu","gdj","ppe","bha","dak","oih","bpf","amt","","aeh","bcl"
"","","x","C00020","AMP;","C00147","Adenine;","2.4.2.7","adenine phosphoribosyltransferase;","map00230","Purine metabolism","cac","cbe","cpf","lca","lpj","lpl","lme","smu","gdj","ppe","bha","","oih","bpf","amt","aoe","","bcl"
"","","x","C04677","1-(5'-Phosphoribosyl)-5-amino-4-imidazolecarboxamide;","C04823","1-(5'-Phosphoribosyl)-5-amino-4-(N-succinocarboxamide)-imidazole;","4.3.2.2","adenylosuccinate lyase;","map00230","Purine metabolism","cac","cbe","cpf","lca","lpj","lpl","lme","smu","gdj","ppe","bha","dak","oih","bpf","amt","","aeh","bcl"
"","","x","C00361","dGDP;","C00362","dGMP;","2.7.4.8","guanylate kinase;","map00230","Purine metabolism","cac","cbe","cpf","lca","lpj","lpl","lme","smu","gdj","ppe","bha","dak","oih","bpf","amt","aoe","aeh","bcl"
"","","x","C00008","ADP;","C00020","AMP;","2.7.4.3","adenylate kinase;","map00230","Purine metabolism","cac","cbe","cpf","lca","lpj","lpl","lme","smu","gdj","ppe","bha","dak","oih","bpf","amt","aoe","aeh","bcl"
"","","x","C00008","ADP;","C00206","dADP;","1.17.4.1","ribonucleoside-diphosphate reductase;","map00230","Purine metabolism","cac","cbe","cpf","lca","lpj","lpl","lme","smu","gdj","ppe","bha","dak","oih","bpf","","aoe","aeh","bcl"
"","","x","C00131","dATP;","C00206","dADP;","2.7.1.40","pyruvate kinase;","map00230","Purine metabolism","cac","cbe","cpf","lca","lpj","lpl","lme","smu","gdj","ppe","bha","dak","oih","bpf","amt","aoe","aeh","bcl"
"","","x","C00002","ATP;","C00008","ADP;","2.7.1.40","pyruvate kinase;","map00230","Purine metabolism","cac","cbe","cpf","lca","lpj","lpl","lme","smu","gdj","ppe","bha","dak","oih","bpf","amt","aoe","aeh","bcl"
"","","x","C00002","ATP;","C00046","RNA;","2.7.7.6","DNA-directed RNA polymerase;","map00230","Purine metabolism","cac","cbe","cpf","lca","lpj","lpl","lme","smu","gdj","ppe","bha","dak","oih","bpf","amt","aoe","aeh","bcl"
"","","x","C00046","RNA;","C00063","CTP;","2.7.7.6","DNA-directed RNA polymerase;","map00240","Pyrimidine metabolism","cac","cbe","cpf","lca","lpj","lpl","lme","smu","gdj","ppe","bha","dak","oih","bpf","amt","aoe","aeh","bcl"
"","","x","C00063","CTP;","C00075","UTP;","6.3.4.2","CTP synthase;","map00240","Pyrimidine metabolism","cac","cbe","cpf","lca","lpj","lpl","lme","smu","gdj","ppe","bha","dak","oih","bpf","amt","","aeh","bcl"
"","","x","C00046","RNA;","C00075","UTP;","2.7.7.6","DNA-directed RNA polymerase;","map00240","Pyrimidine metabolism","cac","cbe","cpf","lca","lpj","lpl","lme","smu","gdj","ppe","bha","dak","oih","bpf","amt","aoe","aeh","bcl"
"","","x","C00039","DNA;","C00131","dATP;","2.7.7.7","DNA-directed DNA polymerase;","map00230","Purine metabolism","cac","cbe","cpf","lca","lpj","lpl","lme","smu","gdj","ppe","bha","dak","oih","bpf","amt","aoe","aeh","bcl"
"","","x","C00039","DNA;","C00458","dCTP;","2.7.7.7","DNA-directed DNA polymerase;","map00240","Pyrimidine metabolism","cac","cbe","cpf","lca","lpj","lpl","lme","smu","gdj","ppe","bha","dak","oih","bpf","amt","aoe","aeh","bcl"
"","","x","C00039","DNA;","C00459","dTTP;","2.7.7.7","DNA-directed DNA polymerase;","map00240","Pyrimidine metabolism","cac","cbe","cpf","lca","lpj","lpl","lme","smu","gdj","ppe","bha","dak","oih","bpf","amt","aoe","aeh","bcl"
"","","x","C00044","GTP;","C00046","RNA;","2.7.7.6","DNA-directed RNA polymerase;","map00230","Purine metabolism","cac","cbe","cpf","lca","lpj","lpl","lme","smu","gdj","ppe","bha","dak","oih","bpf","amt","aoe","aeh","bcl"
"","","x","C00206","dADP;","C00360","dAMP;","2.7.4.3","adenylate kinase;","map00230","Purine metabolism","cac","cbe","cpf","lca","lpj","lpl","lme","smu","gdj","ppe","bha","dak","oih","bpf","amt","aoe","aeh","bcl"
"","","x","C04751","1-(5-Phospho-D-ribosyl)-5-amino-4-imidazolecarboxylate;","C04823","1-(5'-Phosphoribosyl)-5-amino-4-(N-succinocarboxamide)-imidazole;","6.3.2.6","phosphoribosylaminoimidazolesuccinocarboxamide synthase;","map00230","Purine metabolism","cac","cbe","cpf","lca","lpj","lpl","lme","smu","gdj","ppe","bha","dak","oih","bpf","amt","aoe","aeh","bcl"
"","","x","C04751","1-(5-Phospho-D-ribosyl)-5-amino-4-imidazolecarboxylate;","C15667","5-Carboxyamino-1-(5-phospho-D-ribosyl)imidazole","5.4.99.18","5-(carboxyamino)imidazole ribonucleotide mutase;","map00230","Purine metabolism","cac","cbe","cpf","lca","lpj","lpl","lme","smu","gdj","ppe","bha","dak","oih","bpf","amt","aoe","aeh","bcl"
"","","x","C04677","1-(5'-Phosphoribosyl)-5-amino-4-imidazolecarboxamide;","C04734","1-(5'-Phosphoribosyl)-5-formamido-4-imidazolecarboxamide;","2.1.2.3","phosphoribosylaminoimidazolecarboxamide formyltransferase;","map00230","Purine metabolism","cac","cbe","cpf","lca","lpj","lpl","lme","smu","gdj","ppe","bha","dak","oih","bpf","amt","aoe","aeh","bcl"
"","","x","C00039","DNA;","C00286","dGTP;","2.7.7.7","DNA-directed DNA polymerase;","map00230","Purine metabolism","cac","cbe","cpf","lca","lpj","lpl","lme","smu","gdj","ppe","bha","dak","oih","bpf","amt","aoe","aeh","bcl"

"Subsystem 20","4.253091670483544E-4","","","","","","","","","","cac","cbe","cpf","lca","lpj","lpl","lme","smu","gdj","ppe","bha","","oih","","","","aeh","bcl"
"","","i","C00668","alpha-D-Glucose 6-phosphate","C01172","beta-D-Glucose 6-phosphate","5.3.1.9","glucose-6-phosphate isomerase;","map00010; map00030; map00500","Glycolysis / Gluconeogenesis; Pentose phosphate pathway; Starch and sucrose metabolism","cac","cbe","cpf","lca","lpj","lpl","lme","smu","gdj","ppe","bha","dak","oih","bpf","amt","","aeh","bcl"
"","","x","C01172","beta-D-Glucose 6-phosphate","C05345","beta-D-Fructose 6-phosphate","5.3.1.9","glucose-6-phosphate isomerase;","map00010; map00030; map00500","Glycolysis / Gluconeogenesis; Pentose phosphate pathway; Starch and sucrose metabolism","cac","cbe","cpf","lca","lpj","lpl","lme","smu","gdj","ppe","bha","dak","oih","bpf","amt","","aeh","bcl"
"","","x","C00275","D-Mannose 6-phosphate","C05345","beta-D-Fructose 6-phosphate","5.3.1.8","mannose-6-phosphate isomerase;","map00051; map00520","Fructose and mannose metabolism; Amino sugar and nucleotide sugar metabolism","cac","cbe","cpf","lca","lpj","lpl","lme","smu","gdj","ppe","bha","","oih","","","","aeh","bcl"
"","","x","C00668","alpha-D-Glucose 6-phosphate","C05345","beta-D-Fructose 6-phosphate","5.3.1.9","glucose-6-phosphate isomerase;","map00010; map00030; map00500; map00520","Glycolysis / Gluconeogenesis; Pentose phosphate pathway; Starch and sucrose metabolism; Amino sugar and nucleotide sugar metabolism","cac","cbe","cpf","lca","lpj","lpl","lme","smu","gdj","ppe","bha","dak","oih","bpf","amt","","aeh","bcl"
"","","x","C00159","D-Mannose;","C00275","D-Mannose 6-phosphate","2.7.1.69","protein-Npi-phosphohistidine---sugar phosphotransferase;","map00051; map00520","Fructose and mannose metabolism; Amino sugar and nucleotide sugar metabolism","cac","cbe","cpf","lca","lpj","lpl","lme","smu","gdj","ppe","bha","dak","oih","bpf","amt","","aeh","bcl"
"","","x","C00267","alpha-D-Glucose","C00668","alpha-D-Glucose 6-phosphate","2.7.1.2","glucokinase;","map00010; map00052; map00500; map00520","Glycolysis / Gluconeogenesis; Galactose metabolism; Starch and sucrose metabolism; Amino sugar and nucleotide sugar metabolism","cac","cbe","cpf","lca","lpj","lpl","lme","smu","gdj","ppe","bha","dak","oih","bpf","amt","","aeh","bcl"

"Subsystem 21","6.710720885891367E-4","","","","","","","","","","","cbe","","lca","lpj","lpl","lme","","gdj","ppe","","","","","","","","bcl"
"","","i","C01278","2-Carboxy-2,5-dihydro-5-oxofuran-2-acetate;","C03586","2-Oxo-2,3-dihydrofuran-5-acetate;","4.1.1.44","4-carboxymuconolactone decarboxylase;","map00362","Benzoate degradation via hydroxylation","","cbe","","lca","lpj","lpl","lme","","gdj","ppe","","","","","","","","bcl"

"Subsystem 22","6.710720885891367E-4","","","","","","","","","","cac","cbe","","","lpj","lpl","lme","smu","","ppe","","","","","","","","bcl"
"","","i","C00364","dTMP;","C00365","dUMP;","2.1.1.45","thymidylate synthase;","map00240","Pyrimidine metabolism","cac","cbe","","lca","lpj","lpl","lme","smu","","ppe","bha","","oih","bpf","","","aeh","bcl"
"","","s","C00239","dCMP;","C00365","dUMP;","3.5.4.12","dCMP deaminase;","map00240","Pyrimidine metabolism","cac","cbe","cpf","","lpj","lpl","lme","smu","","ppe","bha","dak","oih","bpf","amt","aoe","","bcl"
"","","x","C00365","dUMP;","C00460","dUTP;","3.6.1.23","dUTP diphosphatase;","map00240","Pyrimidine metabolism","cac","cbe","cpf","lca","lpj","lpl","lme","smu","gdj","ppe","","","","","amt","","aeh","bcl"
"","","x","C00214","Thymidine;","C00364","dTMP;","2.7.1.21","thymidine kinase;","map00240","Pyrimidine metabolism","cac","cbe","cpf","","lpj","lpl","lme","smu","","ppe","bha","","oih","bpf","amt","aoe","","bcl"
"","","x","C00239","dCMP;","C00705","dCDP;","2.7.4.14","cytidylate kinase;","map00240","Pyrimidine metabolism","cac","cbe","cpf","lca","lpj","lpl","lme","smu","gdj","ppe","bha","dak","oih","bpf","amt","aoe","aeh","bcl"
"","","x","C00112","CDP;","C00705","dCDP;","1.17.4.1","ribonucleoside-diphosphate reductase;","map00240","Pyrimidine metabolism","cac","cbe","cpf","lca","lpj","lpl","lme","smu","gdj","ppe","bha","dak","oih","bpf","","aoe","aeh","bcl"
"","","x","C00055","CMP;","C00112","CDP;","2.7.4.14","cytidylate kinase;","map00240","Pyrimidine metabolism","cac","cbe","cpf","lca","lpj","lpl","lme","smu","gdj","ppe","bha","dak","oih","bpf","amt","aoe","aeh","bcl"

"Subsystem 23","7.268511161725845E-4","","","","","","","","","","cac","cbe","","","","lpl","lme","smu","","","","","","","","","",""
"","","i","C00022","Pyruvate;","C04442","2-Dehydro-3-deoxy-6-phospho-D-gluconate;","4.1.2.-","<Lyases; Carbon-carbon lyases; Aldehyde-lyases>","map00030","Pentose phosphate pathway","cac","cbe","","","","lpl","lme","smu","","","","","","","amt","","",""
"","","s","C00095","D-Fructose;","C05345","beta-D-Fructose 6-phosphate","2.7.1.4","fructokinase;","map00051; map00500","Fructose and mannose metabolism; Starch and sucrose metabolism","cac","cbe","cpf","","lpj","lpl","lme","smu","gdj","ppe","bha","dak","oih","bpf","","","","bcl"
"","","x","C00275","D-Mannose 6-phosphate","C05345","beta-D-Fructose 6-phosphate","5.3.1.8","mannose-6-phosphate isomerase;","map00051; map00520","Fructose and mannose metabolism; Amino sugar and nucleotide sugar metabolism","cac","cbe","cpf","lca","lpj","lpl","lme","smu","gdj","ppe","bha","","oih","","","","aeh","bcl"
"","","x","C00668","alpha-D-Glucose 6-phosphate","C05345","beta-D-Fructose 6-phosphate","5.3.1.9","glucose-6-phosphate isomerase;","map00010; map00030; map00500; map00520","Glycolysis / Gluconeogenesis; Pentose phosphate pathway; Starch and sucrose metabolism; Amino sugar and nucleotide sugar metabolism","cac","cbe","cpf","lca","lpj","lpl","lme","smu","gdj","ppe","bha","dak","oih","bpf","amt","","aeh","bcl"
"","","x","C00118","D-Glyceraldehyde 3-phosphate;","C04442","2-Dehydro-3-deoxy-6-phospho-D-gluconate;","4.1.2.-","<Lyases; Carbon-carbon lyases; Aldehyde-lyases>","map00030","Pentose phosphate pathway","cac","cbe","","","","lpl","lme","smu","","","","","","","amt","","",""
"","","x","C00352","D-Glucosamine 6-phosphate;","C05345","beta-D-Fructose 6-phosphate","2.6.1.16","glutamine---fructose-6-phosphate transaminase (isomerizing);","map00520","Amino sugar and nucleotide sugar metabolism","cac","cbe","cpf","lca","lpj","lpl","lme","smu","gdj","","bha","dak","oih","bpf","amt","aoe","aeh","bcl"
"","","x","C00352","D-Glucosamine 6-phosphate;","C06156","alpha-D-Glucosamine 1-phosphate;","5.4.2.10","phosphoglucosamine mutase","map00520","Amino sugar and nucleotide sugar metabolism","cac","cbe","cpf","lca","lpj","lpl","lme","smu","gdj","ppe","bha","dak","oih","bpf","amt","aoe","aeh","bcl"
"","","x","C00117","D-Ribose 5-phosphate;","C00118","D-Glyceraldehyde 3-phosphate;","2.2.1.1","transketolase;","map00030; map00710","Pentose phosphate pathway; Carbon fixation in photosynthetic organisms","cac","cbe","cpf","","lpj","lpl","lme","smu","gdj","","bha","dak","oih","bpf","amt","aoe","aeh","bcl"
"","","x","C00668","alpha-D-Glucose 6-phosphate","C01172","beta-D-Glucose 6-phosphate","5.3.1.9","glucose-6-phosphate isomerase;","map00010; map00030; map00500","Glycolysis / Gluconeogenesis; Pentose phosphate pathway; Starch and sucrose metabolism","cac","cbe","cpf","lca","lpj","lpl","lme","smu","gdj","ppe","bha","dak","oih","bpf","amt","","aeh","bcl"
"","","x","C01172","beta-D-Glucose 6-phosphate","C05345","beta-D-Fructose 6-phosphate","5.3.1.9","glucose-6-phosphate isomerase;","map00010; map00030; map00500","Glycolysis / Gluconeogenesis; Pentose phosphate pathway; Starch and sucrose metabolism","cac","cbe","cpf","lca","lpj","lpl","lme","smu","gdj","ppe","bha","dak","oih","bpf","amt","","aeh","bcl"
"","","x","C00117","D-Ribose 5-phosphate;","C00119","5-Phospho-alpha-D-ribose 1-diphosphate;","2.7.6.1","ribose-phosphate diphosphokinase;","map00030; map00230","Pentose phosphate pathway; Purine metabolism","cac","cbe","cpf","lca","lpj","lpl","lme","smu","gdj","ppe","bha","dak","oih","bpf","amt","aoe","aeh","bcl"
"","","x","C00117","D-Ribose 5-phosphate;","C05382","Sedoheptulose 7-phosphate;","2.2.1.1","transketolase;","map00030; map00710","Pentose phosphate pathway; Carbon fixation in photosynthetic organisms","cac","cbe","cpf","","lpj","lpl","lme","smu","gdj","","bha","dak","oih","bpf","amt","aoe","aeh","bcl"
"","","x","C00117","D-Ribose 5-phosphate;","C00199","D-Ribulose 5-phosphate","5.3.1.6","ribose-5-phosphate isomerase;","map00030; map00710","Pentose phosphate pathway; Carbon fixation in photosynthetic organisms","cac","cbe","cpf","lca","lpj","lpl","lme","smu","gdj","ppe","bha","dak","oih","bpf","amt","aoe","aeh","bcl"
"","","x","C00111","Glycerone phosphate;","C00118","D-Glyceraldehyde 3-phosphate;","5.3.1.1","triose-phosphate isomerase;","map00010; map00051; map00562; map00710","Glycolysis / Gluconeogenesis; Fructose and mannose metabolism; Inositol phosphate metabolism; Carbon fixation in photosynthetic organisms","cac","cbe","cpf","lca","lpj","lpl","lme","smu","gdj","ppe","bha","dak","oih","bpf","amt","aoe","aeh","bcl"
"","","x","C00118","D-Glyceraldehyde 3-phosphate;","C00279","D-Erythrose 4-phosphate","2.2.1.1","transketolase;","map00030; map00710","Pentose phosphate pathway; Carbon fixation in photosynthetic organisms","cac","cbe","cpf","","lpj","lpl","lme","smu","gdj","","bha","dak","oih","bpf","amt","aoe","aeh","bcl"
"","","x","C00279","D-Erythrose 4-phosphate","C04691","2-Dehydro-3-deoxy-D-arabino-heptonate 7-phosphate;","2.5.1.54","3-deoxy-7-phosphoheptulonate synthase;","map00400","Phenylalanine, tyrosine and tryptophan biosynthesis","cac","cbe","cpf","","lpj","lpl","lme","smu","gdj","","bha","dak","oih","bpf","","aoe","aeh","bcl"
"","","x","C00944","3-Dehydroquinate;","C04691","2-Dehydro-3-deoxy-D-arabino-heptonate 7-phosphate;","4.2.3.4","3-dehydroquinate synthase;","map00400","Phenylalanine, tyrosine and tryptophan biosynthesis","cac","cbe","cpf","","lpj","lpl","lme","smu","gdj","","bha","dak","oih","bpf","amt","aoe","aeh","bcl"
"","","x","C00944","3-Dehydroquinate;","C02637","3-Dehydroshikimate","4.2.1.10","3-dehydroquinate dehydratase;","map00400","Phenylalanine, tyrosine and tryptophan biosynthesis","cac","cbe","cpf","","lpj","lpl","lme","smu","gdj","","bha","dak","oih","bpf","amt","aoe","aeh","bcl"
"","","x","C04501","N-Acetyl-alpha-D-glucosamine 1-phosphate","C06156","alpha-D-Glucosamine 1-phosphate;","2.3.1.157","glucosamine-1-phosphate N-acetyltransferase","map00520","Amino sugar and nucleotide sugar metabolism","cac","cbe","cpf","","lpj","lpl","lme","smu","gdj","ppe","bha","dak","oih","bpf","amt","aoe","aeh","bcl"
"","","x","C00119","5-Phospho-alpha-D-ribose 1-diphosphate;","C03090","5-Phosphoribosylamine;","2.4.2.14","amidophosphoribosyltransferase;","map00230","Purine metabolism","cac","cbe","cpf","lca","lpj","lpl","lme","smu","gdj","ppe","bha","dak","oih","bpf","amt","aoe","aeh","bcl"
"","","x","C00493","Shikimate;","C02637","3-Dehydroshikimate","1.1.1.25","shikimate dehydrogenase;","map00400","Phenylalanine, tyrosine and tryptophan biosynthesis","cac","cbe","cpf","lca","lpj","lpl","lme","smu","gdj","","bha","dak","oih","bpf","amt","aoe","aeh","bcl"
"","","x","C03090","5-Phosphoribosylamine;","C03838","5'-Phosphoribosylglycinamide;","6.3.4.13","phosphoribosylamine---glycine ligase;","map00230","Purine metabolism","cac","cbe","cpf","lca","lpj","lpl","lme","smu","gdj","","bha","dak","oih","bpf","amt","aoe","aeh","bcl"
"","","x","C03838","5'-Phosphoribosylglycinamide;","C04376","5'-Phosphoribosyl-N-formylglycinamide;","2.1.2.2","phosphoribosylglycinamide formyltransferase;","map00230","Purine metabolism","cac","cbe","cpf","lca","lpj","lpl","lme","smu","gdj","ppe","bha","dak","oih","bpf","amt","aoe","aeh","bcl"
"","","x","C00231","D-Xylulose 5-phosphate","C05382","Sedoheptulose 7-phosphate;","2.2.1.1","transketolase;","map00030; map00710","Pentose phosphate pathway; Carbon fixation in photosynthetic organisms","cac","cbe","cpf","","lpj","lpl","lme","smu","gdj","","bha","dak","oih","bpf","amt","aoe","aeh","bcl"
"","","x","C00231","D-Xylulose 5-phosphate","C01101","L-Ribulose 5-phosphate","5.1.3.4","L-ribulose-5-phosphate 4-epimerase;","map00040; map00053","Pentose and glucuronate interconversions; Ascorbate and aldarate metabolism","cac","cbe","cpf","lca","lpj","lpl","lme","smu","","","bha","","oih","","","","","bcl"
"","","x","C00022","Pyruvate;","C00074","Phosphoenolpyruvate;","2.7.1.40","pyruvate kinase;","map00010; map00620; map00710","Glycolysis / Gluconeogenesis; Pyruvate metabolism; Carbon fixation in photosynthetic organisms","cac","cbe","cpf","lca","lpj","lpl","lme","smu","gdj","ppe","bha","dak","oih","bpf","amt","aoe","aeh","bcl"
"","","x","C00074","Phosphoenolpyruvate;","C00631","2-Phospho-D-glycerate;","4.2.1.11","phosphopyruvate hydratase;","map00010","Glycolysis / Gluconeogenesis","cac","cbe","cpf","lca","lpj","lpl","lme","smu","gdj","ppe","bha","dak","oih","bpf","amt","aoe","aeh","bcl"
"","","x","C00197","3-Phospho-D-glycerate;","C00631","2-Phospho-D-glycerate;","5.4.2.1","phosphoglycerate mutase;","map00010","Glycolysis / Gluconeogenesis","cac","cbe","cpf","lca","lpj","lpl","lme","smu","gdj","ppe","bha","dak","oih","bpf","amt","aoe","aeh","bcl"
"","","x","C00197","3-Phospho-D-glycerate;","C00236","3-Phospho-D-glyceroyl phosphate;","2.7.2.3","phosphoglycerate kinase;","map00010; map00710","Glycolysis / Gluconeogenesis; Carbon fixation in photosynthetic organisms","cac","cbe","cpf","lca","lpj","lpl","lme","smu","gdj","ppe","bha","dak","oih","bpf","amt","aoe","aeh","bcl"
"","","x","C00095","D-Fructose;","C01094","D-Fructose 1-phosphate","2.7.1.69","protein-Npi-phosphohistidine---sugar phosphotransferase;","map00051","Fructose and mannose metabolism","cac","cbe","cpf","lca","lpj","lpl","lme","smu","gdj","ppe","bha","dak","oih","bpf","amt","","aeh","bcl"
"","","x","C00279","D-Erythrose 4-phosphate","C05345","beta-D-Fructose 6-phosphate","2.2.1.1","transketolase;","map00030","Pentose phosphate pathway","cac","cbe","cpf","","lpj","lpl","lme","smu","gdj","","bha","dak","oih","bpf","amt","aoe","aeh","bcl"
"","","x","C00199","D-Ribulose 5-phosphate","C00231","D-Xylulose 5-phosphate","5.1.3.1","ribulose-phosphate 3-epimerase;","map00030; map00040; map00710","Pentose phosphate pathway; Pentose and glucuronate interconversions; Carbon fixation in photosynthetic organisms","cac","cbe","cpf","lca","lpj","lpl","lme","smu","gdj","ppe","bha","dak","oih","bpf","amt","aoe","aeh","bcl"
"","","x","C00118","D-Glyceraldehyde 3-phosphate;","C00236","3-Phospho-D-glyceroyl phosphate;","1.2.1.12","glyceraldehyde-3-phosphate dehydrogenase (phosphorylating);","map00010","Glycolysis / Gluconeogenesis","cac","cbe","cpf","lca","lpj","lpl","lme","smu","gdj","ppe","bha","dak","oih","bpf","amt","aoe","aeh","bcl"
"","","x","C00022","Pyruvate;","C05125","2-(alpha-Hydroxyethyl)thiamine diphosphate;","2.2.1.6","acetolactate synthase;","map00290; map00650","Valine, leucine and isoleucine biosynthesis; Butanoate metabolism","cac","cbe","","lca","lpj","lpl","lme","smu","gdj","ppe","bha","dak","oih","bpf","amt","aoe","aeh","bcl"
"","","x","C05125","2-(alpha-Hydroxyethyl)thiamine diphosphate;","C06006","(S)-2-Aceto-2-hydroxybutanoate;","2.2.1.6","acetolactate synthase;","map00290","Valine, leucine and isoleucine biosynthesis","cac","cbe","","lca","lpj","lpl","lme","smu","gdj","ppe","bha","dak","oih","bpf","amt","aoe","aeh","bcl"
"","","x","C00493","Shikimate;","C03175","Shikimate 3-phosphate;","2.7.1.71","shikimate kinase;","map00400","Phenylalanine, tyrosine and tryptophan biosynthesis","cac","cbe","cpf","","lpj","lpl","lme","smu","gdj","","bha","dak","oih","bpf","amt","aoe","aeh","bcl"
"","","x","C01269","5-O-(1-Carboxyvinyl)-3-phosphoshikimate;","C03175","Shikimate 3-phosphate;","2.5.1.19","3-phosphoshikimate 1-carboxyvinyltransferase;","map00400","Phenylalanine, tyrosine and tryptophan biosynthesis","cac","cbe","cpf","","lpj","lpl","lme","smu","gdj","","bha","dak","oih","bpf","amt","aoe","aeh","bcl"
"","","x","C00251","Chorismate;","C01269","5-O-(1-Carboxyvinyl)-3-phosphoshikimate;","4.2.3.5","chorismate synthase;","map00400","Phenylalanine, tyrosine and tryptophan biosynthesis","cac","cbe","cpf","","lpj","lpl","lme","smu","gdj","","bha","dak","oih","bpf","amt","aoe","aeh","bcl"
"","","x","C00108","Anthranilate;","C00251","Chorismate;","4.1.3.27","anthranilate synthase;","map00400","Phenylalanine, tyrosine and tryptophan biosynthesis","cac","cbe","","","lpj","lpl","lme","smu","gdj","","bha","dak","oih","bpf","amt","","aeh","bcl"
"","","x","C00108","Anthranilate;","C04302","N-(5-Phospho-D-ribosyl)anthranilate;","2.4.2.18","anthranilate phosphoribosyltransferase;","map00400","Phenylalanine, tyrosine and tryptophan biosynthesis","cac","cbe","","lca","lpj","lpl","lme","smu","gdj","","bha","dak","oih","bpf","amt","","aeh","bcl"
"","","x","C01302","1-(2-Carboxyphenylamino)-1-deoxy-D-ribulose 5-phosphate","C04302","N-(5-Phospho-D-ribosyl)anthranilate;","5.3.1.24","phosphoribosylanthranilate isomerase;","map00400","Phenylalanine, tyrosine and tryptophan biosynthesis","cac","cbe","","lca","lpj","lpl","lme","smu","gdj","","bha","dak","oih","bpf","amt","","aeh","bcl"
"","","x","C01302","1-(2-Carboxyphenylamino)-1-deoxy-D-ribulose 5-phosphate","C03506","Indoleglycerol phosphate;","4.1.1.48","indole-3-glycerol-phosphate synthase;","map00400","Phenylalanine, tyrosine and tryptophan biosynthesis","cac","cbe","","lca","lpj","lpl","lme","smu","gdj","","bha","dak","oih","bpf","amt","","aeh","bcl"
"","","x","C00078","L-Tryptophan;","C03506","Indoleglycerol phosphate;","4.2.1.20","tryptophan synthase;","map00400","Phenylalanine, tyrosine and tryptophan biosynthesis","cac","cbe","","lca","lpj","lpl","lme","smu","gdj","","bha","dak","oih","bpf","amt","","aeh","bcl"
"","","x","C00065","L-Serine;","C00078","L-Tryptophan;","4.2.1.20","tryptophan synthase;","map00260","Glycine, serine and threonine metabolism","cac","cbe","","lca","lpj","lpl","lme","smu","gdj","","bha","dak","oih","bpf","amt","","aeh","bcl"
"","","x","C00037","Glycine;","C00065","L-Serine;","2.1.2.1","glycine hydroxymethyltransferase;","map00260; map00460; map00680","Glycine, serine and threonine metabolism; Cyanoamino acid metabolism; Methane metabolism","cac","cbe","cpf","lca","lpj","lpl","lme","smu","gdj","ppe","bha","dak","oih","bpf","amt","aoe","aeh","bcl"
"","","x","C00065","L-Serine;","C00143","5,10-Methylenetetrahydrofolate;","2.1.2.1","glycine hydroxymethyltransferase;","map00260; map00680","Glycine, serine and threonine metabolism; Methane metabolism","cac","cbe","cpf","lca","lpj","lpl","lme","smu","gdj","ppe","bha","dak","oih","bpf","amt","aoe","aeh","bcl"
"","","x","C00065","L-Serine;","C02291","L-Cystathionine","4.4.1.8","cystathionine beta-lyase;","map00270","Cysteine and methionine metabolism","cac","cbe","cpf","lca","lpj","lpl","lme","smu","gdj","","bha","","oih","bpf","","aoe","","bcl"
"","","x","C00065","L-Serine;","C00979","O-Acetyl-L-serine;","2.3.1.30","serine O-acetyltransferase;","map00270; map00920","Cysteine and methionine metabolism; Sulfur metabolism","cac","cbe","cpf","","lpj","lpl","lme","smu","gdj","","bha","dak","oih","bpf","amt","aoe","aeh","bcl"
"","","x","C00097","L-Cysteine;","C00979","O-Acetyl-L-serine;","2.5.1.47","cysteine synthase;","map00270; map00920","Cysteine and methionine metabolism; Sulfur metabolism","cac","cbe","cpf","lca","lpj","lpl","lme","smu","gdj","","bha","dak","oih","bpf","amt","aoe","aeh","bcl"
"","","x","C00463","Indole;","C03506","Indoleglycerol phosphate;","4.2.1.20","tryptophan synthase;","map00400","Phenylalanine, tyrosine and tryptophan biosynthesis","cac","cbe","","lca","lpj","lpl","lme","smu","gdj","","bha","dak","oih","bpf","amt","","aeh","bcl"
"","","x","C00074","Phosphoenolpyruvate;","C04691","2-Dehydro-3-deoxy-D-arabino-heptonate 7-phosphate;","2.5.1.54","3-deoxy-7-phosphoheptulonate synthase;","map00400","Phenylalanine, tyrosine and tryptophan biosynthesis","cac","cbe","cpf","","lpj","lpl","lme","smu","gdj","","bha","dak","oih","bpf","","aoe","aeh","bcl"
"","","x","C00155","L-Homocysteine;","C02291","L-Cystathionine","4.4.1.8","cystathionine beta-lyase;","map00270","Cysteine and methionine metabolism","cac","cbe","cpf","lca","lpj","lpl","lme","smu","gdj","","bha","","oih","bpf","","aoe","","bcl"
"","","x","C00155","L-Homocysteine;","C01077","O-Acetyl-L-homoserine;","2.5.1.49","O-acetylhomoserine aminocarboxypropyltransferase;","map00270","Cysteine and methionine metabolism","cac","cbe","","","lpj","lpl","lme","smu","","","bha","dak","oih","bpf","amt","","aeh","bcl"
"","","x","C00197","3-Phospho-D-glycerate;","C03232","3-Phosphonooxypyruvate;","1.1.1.95","phosphoglycerate dehydrogenase;","map00260","Glycine, serine and threonine metabolism","cac","cbe","cpf","","lpj","lpl","lme","smu","gdj","","bha","dak","oih","bpf","amt","","aeh","bcl"
"","","x","C00159","D-Mannose;","C00275","D-Mannose 6-phosphate","2.7.1.69","protein-Npi-phosphohistidine---sugar phosphotransferase;","map00051; map00520","Fructose and mannose metabolism; Amino sugar and nucleotide sugar metabolism","cac","cbe","cpf","lca","lpj","lpl","lme","smu","gdj","ppe","bha","dak","oih","bpf","amt","","aeh","bcl"
"","","x","C00097","L-Cysteine;","C00979","O-Acetyl-L-serine;","2.5.1.49","O-acetylhomoserine aminocarboxypropyltransferase;","map00270","Cysteine and methionine metabolism","cac","cbe","","","lpj","lpl","lme","smu","","","bha","dak","oih","bpf","amt","","aeh","bcl"
"","","x","C00022","Pyruvate;","C00204","2-Dehydro-3-deoxy-D-gluconate;","4.2.1.-","<Lyases; Carbon-oxygen lyases; Hydro-lyases>","map00030; map00040","Pentose phosphate pathway; Pentose and glucuronate interconversions","cac","cbe","cpf","lca","lpj","lpl","lme","smu","gdj","ppe","bha","dak","oih","bpf","amt","aoe","aeh","bcl"
"","","x","C00204","2-Dehydro-3-deoxy-D-gluconate;","C00577","D-Glyceraldehyde","4.2.1.-","<Lyases; Carbon-oxygen lyases; Hydro-lyases>","map00030","Pentose phosphate pathway","cac","cbe","cpf","lca","lpj","lpl","lme","smu","gdj","ppe","bha","dak","oih","bpf","amt","aoe","aeh","bcl"
"","","x","C05125","2-(alpha-Hydroxyethyl)thiamine diphosphate;","C06010","(S)-2-Acetolactate;","2.2.1.6","acetolactate synthase;","map00290","Valine, leucine and isoleucine biosynthesis","cac","cbe","","lca","lpj","lpl","lme","smu","gdj","ppe","bha","dak","oih","bpf","amt","aoe","aeh","bcl"
"","","x","C00043","UDP-N-acetyl-D-glucosamine;","C04501","N-Acetyl-alpha-D-glucosamine 1-phosphate","2.7.7.23","UDP-N-acetylglucosamine diphosphorylase;","map00520","Amino sugar and nucleotide sugar metabolism","cac","cbe","cpf","","lpj","lpl","lme","smu","gdj","ppe","bha","dak","oih","bpf","amt","aoe","aeh","bcl"
"","","x","C00043","UDP-N-acetyl-D-glucosamine;","C04631","UDP-N-acetyl-3-(1-carboxyvinyl)-D-glucosamine;","2.5.1.7","UDP-N-acetylglucosamine 1-carboxyvinyltransferase;","map00520; map00550","Amino sugar and nucleotide sugar metabolism; Peptidoglycan biosynthesis","cac","cbe","cpf","lca","lpj","lpl","lme","smu","gdj","ppe","bha","dak","oih","bpf","amt","aoe","aeh","bcl"
"","","x","C01050","UDP-N-acetylmuramate;","C04631","UDP-N-acetyl-3-(1-carboxyvinyl)-D-glucosamine;","1.1.1.158","UDP-N-acetylmuramate dehydrogenase;","map00520; map00550","Amino sugar and nucleotide sugar metabolism; Peptidoglycan biosynthesis","cac","cbe","cpf","lca","lpj","lpl","lme","smu","gdj","ppe","bha","dak","oih","bpf","amt","aoe","aeh","bcl"
"","","x","C01050","UDP-N-acetylmuramate;","C01212","UDP-N-acetylmuramoyl-L-alanine","6.3.2.8","UDP-N-acetylmuramate---L-alanine ligase;","map00471; map00550","D-Glutamine and D-glutamate metabolism; Peptidoglycan biosynthesis","cac","cbe","cpf","lca","lpj","lpl","lme","smu","gdj","ppe","bha","dak","oih","bpf","amt","aoe","aeh","bcl"
"","","x","C00119","5-Phospho-alpha-D-ribose 1-diphosphate;","C01103","Orotidine 5'-phosphate;","2.4.2.10","orotate phosphoribosyltransferase;","map00240","Pyrimidine metabolism","cac","cbe","cpf","lca","lpj","lpl","lme","smu","gdj","","bha","dak","oih","bpf","amt","aoe","aeh","bcl"
"","","x","C00295","Orotate;","C01103","Orotidine 5'-phosphate;","2.4.2.10","orotate phosphoribosyltransferase;","map00240","Pyrimidine metabolism","cac","cbe","cpf","lca","lpj","lpl","lme","smu","gdj","","bha","dak","oih","bpf","amt","aoe","aeh","bcl"
"","","x","C00295","Orotate;","C00337","(S)-Dihydroorotate;","1.3.3.1","dihydroorotate oxidase;","map00240","Pyrimidine metabolism","cac","cbe","cpf","lca","lpj","lpl","lme","smu","gdj","ppe","bha","dak","oih","bpf","amt","aoe","aeh","bcl"
"","","x","C00337","(S)-Dihydroorotate;","C00438","N-Carbamoyl-L-aspartate","3.5.2.3","dihydroorotase;","map00240","Pyrimidine metabolism","cac","cbe","cpf","lca","lpj","lpl","lme","smu","gdj","ppe","bha","dak","oih","bpf","amt","aoe","aeh","bcl"
"","","x","C00169","Carbamoyl phosphate","C00438","N-Carbamoyl-L-aspartate","2.1.3.2","aspartate carbamoyltransferase;","map00240; map00250","Pyrimidine metabolism; Alanine, aspartate and glutamate metabolism","cac","cbe","cpf","lca","lpj","lpl","lme","smu","gdj","ppe","bha","dak","oih","bpf","amt","aoe","aeh","bcl"
"","","x","C00169","Carbamoyl phosphate","C00327","L-Citrulline;","2.1.3.3","ornithine carbamoyltransferase;","map00330","Arginine and proline metabolism","cac","cbe","cpf","","lpj","lpl","lme","smu","","ppe","bha","dak","oih","bpf","amt","","","bcl"
"","","x","C00327","L-Citrulline;","C03406","N-(L-Arginino)succinate;","6.3.4.5","argininosuccinate synthase;","map00330","Arginine and proline metabolism","cac","cbe","cpf","lca","lpj","lpl","lme","smu","gdj","","bha","dak","oih","bpf","amt","","aeh","bcl"
"","","x","C00062","L-Arginine;","C03406","N-(L-Arginino)succinate;","4.3.2.1","argininosuccinate lyase;","map00330","Arginine and proline metabolism","cac","cbe","cpf","lca","lpj","lpl","lme","smu","gdj","","bha","dak","oih","bpf","amt","","aeh","bcl"
"","","x","C00049","L-Aspartate;","C03406","N-(L-Arginino)succinate;","6.3.4.5","argininosuccinate synthase;","map00250; map00330","Alanine, aspartate and glutamate metabolism; Arginine and proline metabolism","cac","cbe","cpf","lca","lpj","lpl","lme","smu","gdj","","bha","dak","oih","bpf","amt","","aeh","bcl"
"","","x","C00049","L-Aspartate;","C03082","4-Phospho-L-aspartate;","2.7.2.4","aspartate kinase;","map00260; map00270; map00300","Glycine, serine and threonine metabolism; Cysteine and methionine metabolism; Lysine biosynthesis","cac","cbe","cpf","lca","lpj","lpl","lme","smu","gdj","ppe","bha","dak","oih","bpf","amt","aoe","aeh","bcl"
"","","x","C00441","L-Aspartate 4-semialdehyde;","C03082","4-Phospho-L-aspartate;","1.2.1.11","aspartate-semialdehyde dehydrogenase;","map00260; map00270; map00300","Glycine, serine and threonine metabolism; Cysteine and methionine metabolism; Lysine biosynthesis","cac","cbe","cpf","lca","lpj","lpl","lme","smu","gdj","ppe","bha","dak","oih","bpf","amt","aoe","aeh","bcl"
"","","x","C00263","L-Homoserine;","C00441","L-Aspartate 4-semialdehyde;","1.1.1.3","homoserine dehydrogenase;","map00260; map00270; map00300","Glycine, serine and threonine metabolism; Cysteine and methionine metabolism; Lysine biosynthesis","cac","cbe","","lca","lpj","lpl","lme","smu","gdj","","bha","dak","oih","bpf","amt","aoe","aeh","bcl"
"","","x","C00263","L-Homoserine;","C01102","O-Phospho-L-homoserine","2.7.1.39","homoserine kinase;","map00260","Glycine, serine and threonine metabolism","cac","cbe","","lca","lpj","lpl","lme","smu","gdj","","bha","","oih","bpf","amt","aoe","aeh","bcl"
"","","x","C00188","L-Threonine;","C01102","O-Phospho-L-homoserine","4.2.3.1","threonine synthase;","map00260","Glycine, serine and threonine metabolism","cac","cbe","","lca","lpj","lpl","lme","smu","gdj","","bha","dak","oih","bpf","amt","aoe","aeh","bcl"
"","","x","C00263","L-Homoserine;","C01118","O-Succinyl-L-homoserine;","2.3.1.46","homoserine O-succinyltransferase;","map00270; map00920","Cysteine and methionine metabolism; Sulfur metabolism","cac","cbe","","lca","lpj","lpl","lme","smu","","","bha","","oih","bpf","amt","","","bcl"
"","","x","C00049","L-Aspartate;","C00152","L-Asparagine;","3.5.1.1","asparaginase;","map00250; map00460; map00910","Alanine, aspartate and glutamate metabolism; Cyanoamino acid metabolism; Nitrogen metabolism","cac","cbe","cpf","lca","lpj","lpl","lme","smu","","ppe","bha","","oih","bpf","amt","aoe","","bcl"
"","","x","C00441","L-Aspartate 4-semialdehyde;","C03340","L-2,3-Dihydrodipicolinate;","4.2.1.52","dihydrodipicolinate synthase;","map00300","Lysine biosynthesis","cac","cbe","cpf","lca","lpj","lpl","lme","smu","gdj","ppe","bha","dak","oih","bpf","amt","aoe","aeh","bcl"
"","","x","C03340","L-2,3-Dihydrodipicolinate;","C03972","2,3,4,5-Tetrahydrodipicolinate;","1.3.1.26","dihydrodipicolinate reductase;","map00300","Lysine biosynthesis","cac","cbe","cpf","lca","lpj","lpl","lme","smu","gdj","ppe","bha","dak","oih","bpf","amt","aoe","aeh","bcl"
"","","x","C00077","L-Ornithine;","C00327","L-Citrulline;","2.1.3.3","ornithine carbamoyltransferase;","map00330","Arginine and proline metabolism","cac","cbe","cpf","","lpj","lpl","lme","smu","","ppe","bha","dak","oih","bpf","amt","","","bcl"
"","","x","C00064","L-Glutamine;","C00169","Carbamoyl phosphate","6.3.5.5","carbamoyl-phosphate synthase (glutamine-hydrolysing);","map00240; map00250","Pyrimidine metabolism; Alanine, aspartate and glutamate metabolism","cac","cbe","cpf","lca","lpj","lpl","lme","smu","gdj","ppe","bha","dak","oih","bpf","amt","","aeh","bcl"
"","","x","C03972","2,3,4,5-Tetrahydrodipicolinate;","C04462","N-Succinyl-2-L-amino-6-oxoheptanedioate;","2.3.1.117","2,3,4,5-tetrahydropyridine-2,6-dicarboxylate N-succinyltransferase;","map00300","Lysine biosynthesis","cac","cbe","cpf","lca","","lpl","lme","smu","gdj","ppe","","","","","","","aeh","bcl"
"","","x","C00122","Fumarate;","C03406","N-(L-Arginino)succinate;","4.3.2.1","argininosuccinate lyase;","map00250; map00330","Alanine, aspartate and glutamate metabolism; Arginine and proline metabolism","cac","cbe","cpf","lca","lpj","lpl","lme","smu","gdj","","bha","dak","oih","bpf","amt","","aeh","bcl"
"","","x","C00077","L-Ornithine;","C00437","N-Acetylornithine;","2.3.1.35","glutamate N-acetyltransferase;","map00330","Arginine and proline metabolism","cac","cbe","","","lpj","lpl","lme","smu","gdj","","bha","dak","oih","bpf","amt","","aeh","bcl"
"","","x","C00437","N-Acetylornithine;","C01250","N-Acetyl-L-glutamate 5-semialdehyde;","2.6.1.11","acetylornithine transaminase;","map00330","Arginine and proline metabolism","cac","cbe","","","","lpl","lme","smu","gdj","","bha","dak","oih","bpf","amt","","aeh","bcl"
"","","x","C01250","N-Acetyl-L-glutamate 5-semialdehyde;","C04133","N-Acetyl-L-glutamate 5-phosphate;","1.2.1.38","N-acetyl-gamma-glutamyl-phosphate reductase;","map00330","Arginine and proline metabolism","cac","cbe","","","lpj","lpl","lme","smu","gdj","","bha","dak","oih","bpf","amt","","aeh","bcl"
"","","x","C00624","N-Acetyl-L-glutamate;","C04133","N-Acetyl-L-glutamate 5-phosphate;","2.7.2.8","acetylglutamate kinase;","map00330","Arginine and proline metabolism","cac","cbe","","","lpj","lpl","lme","smu","gdj","","bha","dak","oih","bpf","amt","","aeh","bcl"
"","","x","C00025","L-Glutamate;","C00624","N-Acetyl-L-glutamate;","2.3.1.1","amino-acid N-acetyltransferase;","map00330","Arginine and proline metabolism","cac","cbe","","","lpj","lpl","lme","smu","gdj","","bha","dak","oih","bpf","amt","","aeh","bcl"
"","","x","C00025","L-Glutamate;","C03287","L-Glutamyl 5-phosphate;","2.7.2.11","glutamate 5-kinase;","map00330","Arginine and proline metabolism","cac","cbe","cpf","lca","lpj","lpl","lme","smu","gdj","","bha","dak","oih","bpf","amt","aoe","aeh","bcl"
"","","x","C01165","L-Glutamate 5-semialdehyde;","C03287","L-Glutamyl 5-phosphate;","1.2.1.41","glutamate-5-semialdehyde dehydrogenase;","map00330","Arginine and proline metabolism","cac","cbe","cpf","lca","lpj","lpl","lme","smu","gdj","","bha","dak","oih","bpf","amt","aoe","aeh","bcl"
"","","x","C00025","L-Glutamate;","C00669","gamma-L-Glutamyl-L-cysteine;","6.3.2.2","glutamate---cysteine ligase;","map00480","Glutathione metabolism","cac","cbe","cpf","lca","lpj","lpl","lme","smu","gdj","","","","","","amt","aoe","aeh",""
"","","x","C00097","L-Cysteine;","C00669","gamma-L-Glutamyl-L-cysteine;","6.3.2.2","glutamate---cysteine ligase;","map00480","Glutathione metabolism","cac","cbe","cpf","lca","lpj","lpl","lme","smu","gdj","","","","","","amt","aoe","aeh",""
"","","x","C00025","L-Glutamate;","C00217","D-Glutamate;","5.1.1.3","glutamate racemase","map00471","D-Glutamine and D-glutamate metabolism","cac","cbe","cpf","","lpj","lpl","lme","smu","gdj","ppe","bha","dak","oih","bpf","amt","aoe","","bcl"
"","","x","C00692","UDP-N-acetylmuramoyl-L-alanyl-D-glutamate","C01212","UDP-N-acetylmuramoyl-L-alanine","6.3.2.9","UDP-N-acetylmuramoyl-L-alanine---D-glutamate ligase;","map00471; map00550","D-Glutamine and D-glutamate metabolism; Peptidoglycan biosynthesis","cac","cbe","cpf","lca","lpj","lpl","lme","smu","gdj","ppe","bha","dak","oih","bpf","amt","aoe","aeh","bcl"
"","","x","C04376","5'-Phosphoribosyl-N-formylglycinamide;","C04640","2-(Formamido)-N1-(5'-phosphoribosyl)acetamidine;","6.3.5.3","phosphoribosylformylglycinamidine synthase;","map00230","Purine metabolism","cac","cbe","cpf","lca","lpj","lpl","lme","smu","gdj","ppe","bha","dak","oih","bpf","amt","aoe","aeh","bcl"
"","","x","C03373","Aminoimidazole ribotide;","C04640","2-(Formamido)-N1-(5'-phosphoribosyl)acetamidine;","6.3.3.1","phosphoribosylformylglycinamidine cyclo-ligase;","map00230","Purine metabolism","cac","cbe","cpf","lca","lpj","lpl","lme","smu","gdj","ppe","bha","dak","oih","bpf","amt","aoe","aeh","bcl"
"","","x","C00109","2-Oxobutanoate;","C06006","(S)-2-Aceto-2-hydroxybutanoate;","2.2.1.6","acetolactate synthase;","map00290","Valine, leucine and isoleucine biosynthesis","cac","cbe","","lca","lpj","lpl","lme","smu","gdj","ppe","bha","dak","oih","bpf","amt","aoe","aeh","bcl"
"","","x","C00231","D-Xylulose 5-phosphate","C05345","beta-D-Fructose 6-phosphate","2.2.1.1","transketolase;","map00030","Pentose phosphate pathway","cac","cbe","cpf","","lpj","lpl","lme","smu","gdj","","bha","dak","oih","bpf","amt","aoe","aeh","bcl"
"","","x","C00105","UMP;","C01103","Orotidine 5'-phosphate;","4.1.1.23","orotidine-5'-phosphate decarboxylase;","map00240","Pyrimidine metabolism","cac","cbe","cpf","lca","lpj","lpl","lme","smu","gdj","ppe","bha","dak","oih","bpf","amt","aoe","aeh","bcl"
"","","x","C00105","UMP;","C00106","Uracil","2.4.2.9","uracil phosphoribosyltransferase;","map00240","Pyrimidine metabolism","cac","cbe","cpf","lca","lpj","lpl","lme","smu","gdj","ppe","bha","dak","oih","bpf","amt","aoe","aeh","bcl"
"","","x","C00015","UDP;","C00105","UMP;","2.7.4.14","cytidylate kinase;","map00240","Pyrimidine metabolism","cac","cbe","cpf","lca","lpj","lpl","lme","smu","gdj","ppe","bha","dak","oih","bpf","amt","aoe","aeh","bcl"
"","","x","C00267","alpha-D-Glucose","C00668","alpha-D-Glucose 6-phosphate","2.7.1.2","glucokinase;","map00010; map00052; map00500; map00520","Glycolysis / Gluconeogenesis; Galactose metabolism; Starch and sucrose metabolism; Amino sugar and nucleotide sugar metabolism","cac","cbe","cpf","lca","lpj","lpl","lme","smu","gdj","ppe","bha","dak","oih","bpf","amt","","aeh","bcl"
"","","x","C00089","Sucrose;","C00267","alpha-D-Glucose","3.2.1.26","beta-fructofuranosidase;","map00052; map00500","Galactose metabolism; Starch and sucrose metabolism","cac","cbe","cpf","lca","lpj","lpl","lme","smu","","ppe","bha","","","bpf","","","","bcl"
"","","x","C00089","Sucrose;","C02336","beta-D-Fructose;","3.2.1.26","beta-fructofuranosidase;","map00500","Starch and sucrose metabolism","cac","cbe","cpf","lca","lpj","lpl","lme","smu","","ppe","bha","","","bpf","","","","bcl"
"","","x","C00118","D-Glyceraldehyde 3-phosphate;","C00231","D-Xylulose 5-phosphate","2.2.1.1","transketolase;","map00030; map00710","Pentose phosphate pathway; Carbon fixation in photosynthetic organisms","cac","cbe","cpf","","lpj","lpl","lme","smu","gdj","","bha","dak","oih","bpf","amt","aoe","aeh","bcl"
"","","x","C00352","D-Glucosamine 6-phosphate;","C05345","beta-D-Fructose 6-phosphate","3.5.99.6","glucosamine-6-phosphate deaminase;","map00520","Amino sugar and nucleotide sugar metabolism","cac","cbe","cpf","lca","lpj","lpl","lme","smu","","ppe","bha","","oih","bpf","amt","aoe","","bcl"
"","","x","C00025","L-Glutamate;","C00064","L-Glutamine;","6.3.1.2","glutamate---ammonia ligase;","map00250; map00330; map00910","Alanine, aspartate and glutamate metabolism; Arginine and proline metabolism; Nitrogen metabolism","cac","cbe","cpf","lca","lpj","lpl","lme","smu","gdj","ppe","bha","dak","oih","bpf","amt","aoe","aeh","bcl"
"","","x","C00078","L-Tryptophan;","C00463","Indole;","4.2.1.20","tryptophan synthase;","map00400","Phenylalanine, tyrosine and tryptophan biosynthesis","cac","cbe","","lca","lpj","lpl","lme","smu","gdj","","bha","dak","oih","bpf","amt","","aeh","bcl"
"","","x","C00097","L-Cysteine;","C00283","Hydrogen sulfide;","2.5.1.47","cysteine synthase;","map00270; map00920","Cysteine and methionine metabolism; Sulfur metabolism","cac","cbe","cpf","lca","lpj","lpl","lme","smu","gdj","","bha","dak","oih","bpf","amt","aoe","aeh","bcl"

"Subsystem 24","7.268511161725845E-4","","","","","","","","","","","","","lca","lpj","lpl","lme","","gdj","","","","","","","","",""
"","","i","C00118","D-Glyceraldehyde 3-phosphate;","C00231","D-Xylulose 5-phosphate","4.1.2.9","phosphoketolase;","map00030; map00680; map00710","Pentose phosphate pathway; Methane metabolism; Carbon fixation in photosynthetic organisms","","","","lca","lpj","lpl","lme","","gdj","","","","","","","","",""
"","","x","C00199","D-Ribulose 5-phosphate","C00231","D-Xylulose 5-phosphate","5.1.3.1","ribulose-phosphate 3-epimerase;","map00030; map00040; map00710","Pentose phosphate pathway; Pentose and glucuronate interconversions; Carbon fixation in photosynthetic organisms","cac","cbe","cpf","lca","lpj","lpl","lme","smu","gdj","ppe","bha","dak","oih","bpf","amt","aoe","aeh","bcl"
"","","x","C00117","D-Ribose 5-phosphate;","C00199","D-Ribulose 5-phosphate","5.3.1.6","ribose-5-phosphate isomerase;","map00030; map00710","Pentose phosphate pathway; Carbon fixation in photosynthetic organisms","cac","cbe","cpf","lca","lpj","lpl","lme","smu","gdj","ppe","bha","dak","oih","bpf","amt","aoe","aeh","bcl"

"Subsystem 25","7.268511161725845E-4","","","","","","","","","","cac","","","lca","","lpl","lme","","","ppe","","","","","","","",""
"","","i","C00031","D-Glucose;","C00208","Maltose;","2.4.1.8","maltose phosphorylase","map00500","Starch and sucrose metabolism","cac","","","lca","","lpl","lme","","","ppe","","","","","","","",""

"Subsystem 26","7.268511161725845E-4","","","","","","","","","","cac","cbe","","","lpj","lpl","","","gdj","","","","","","","","",""
"","","i","C00160","Glycolate;","C06755","Chloroacetic acid;","3.8.1.2","(S)-2-haloacid dehalogenase;","map00361; map00631","gamma-Hexachlorocyclohexane degradation; 1,2-Dichloroethane degradation","cac","cbe","","","lpj","lpl","","","gdj","","","","","","","","",""
"","","x","C00160","Glycolate;","C00988","2-Phosphoglycolate;","3.1.3.18","phosphoglycolate phosphatase;","map00630","Glyoxylate and dicarboxylate metabolism","cac","cbe","","lca","lpj","lpl","","smu","gdj","","","","oih","bpf","amt","aoe","aeh",""

"Subsystem 27","0.0012868328644027134","","","","","","","","","","cac","cbe","cpf","lca","lpj","lpl","lme","smu","","ppe","","","oih","","amt","aoe","",""
"","","i","C00068","Thiamin diphosphate;","C03028","Thiamin triphosphate;","2.7.6.2","thiamine diphosphokinase;","map00730","Thiamine metabolism","cac","cbe","cpf","lca","lpj","lpl","lme","smu","","ppe","","","oih","","amt","aoe","",""
"","","x","C00068","Thiamin diphosphate;","C00378","Thiamine;","2.7.6.2","thiamine diphosphokinase;","map00730","Thiamine metabolism","cac","cbe","cpf","lca","lpj","lpl","lme","smu","","ppe","","","oih","","amt","aoe","",""
"","","x","C00068","Thiamin diphosphate;","C01081","Thiamin monophosphate;","3.6.1.15","nucleoside-triphosphatase;","map00730","Thiamine metabolism","cac","cbe","cpf","lca","lpj","lpl","lme","smu","gdj","ppe","bha","dak","oih","bpf","amt","aoe","aeh","bcl"

"Subsystem 28","0.0012868328644027134","","","","","","","","","","cac","cbe","cpf","lca","lpj","lpl","lme","smu","","ppe","","dak","","","amt","aoe","",""
"","","i","C00058","Formate;","C00234","10-Formyltetrahydrofolate;","6.3.4.3","formate---tetrahydrofolate ligase;","map00630","Glyoxylate and dicarboxylate metabolism","cac","cbe","cpf","lca","lpj","lpl","lme","smu","","ppe","","dak","","","amt","aoe","",""
"","","x","C00234","10-Formyltetrahydrofolate;","C00445","5,10-Methenyltetrahydrofolate","3.5.4.9","methenyltetrahydrofolate cyclohydrolase;","map00630; map00670","Glyoxylate and dicarboxylate metabolism; One carbon pool by folate","cac","cbe","cpf","lca","lpj","lpl","lme","smu","gdj","ppe","bha","dak","oih","bpf","amt","aoe","aeh","bcl"
"","","x","C00143","5,10-Methylenetetrahydrofolate;","C00445","5,10-Methenyltetrahydrofolate","1.5.1.5","methylenetetrahydrofolate dehydrogenase (NADP+);","map00630; map00670","Glyoxylate and dicarboxylate metabolism; One carbon pool by folate","cac","cbe","cpf","lca","lpj","lpl","lme","smu","gdj","ppe","bha","dak","oih","bpf","amt","aoe","aeh","bcl"

"Subsystem 29","0.0012971520105050113","","","","","","","","","","cac","cbe","cpf","lca","lpj","lpl","lme","","","ppe","bha","","","","","","","bcl"
"","","i","C00124","D-Galactose","G13032","null","3.2.1.23","beta-galactosidase;","map00531","Glycosaminoglycan degradation","cac","cbe","cpf","lca","lpj","lpl","lme","","","ppe","bha","","","","","","","bcl"
"","","x","C00124","D-Galactose","C00446","alpha-D-Galactose 1-phosphate;","2.7.1.6","galactokinase;","map00052; map00520","Galactose metabolism; Amino sugar and nucleotide sugar metabolism","cac","cbe","cpf","lca","lpj","lpl","lme","smu","","ppe","bha","","","","","","","bcl"
"","","x","G06780","null","G13032","null","3.2.1.23","beta-galactosidase;","map00531","Glycosaminoglycan degradation","cac","cbe","cpf","lca","lpj","lpl","lme","","","ppe","bha","","","","","","","bcl"
"","","x","C00103","D-Glucose 1-phosphate;","C00446","alpha-D-Galactose 1-phosphate;","2.7.7.12","UDP-glucose---hexose-1-phosphate uridylyltransferase;","map00052; map00520","Galactose metabolism; Amino sugar and nucleotide sugar metabolism","cac","cbe","cpf","lca","lpj","lpl","lme","smu","","ppe","bha","dak","","","","","","bcl"
"","","x","C00029","UDP-glucose;","C00103","D-Glucose 1-phosphate;","2.7.7.9","UTP---glucose-1-phosphate uridylyltransferase;","map00040; map00052; map00500; map00520","Pentose and glucuronate interconversions; Galactose metabolism; Starch and sucrose metabolism; Amino sugar and nucleotide sugar metabolism","cac","cbe","cpf","lca","lpj","lpl","lme","smu","gdj","ppe","bha","dak","oih","bpf","amt","","aeh","bcl"
"","","x","C00029","UDP-glucose;","C00103","D-Glucose 1-phosphate;","2.7.7.12","UDP-glucose---hexose-1-phosphate uridylyltransferase;","map00052; map00520","Galactose metabolism; Amino sugar and nucleotide sugar metabolism","cac","cbe","cpf","lca","lpj","lpl","lme","smu","","ppe","bha","dak","","","","","","bcl"
"","","x","C00029","UDP-glucose;","C00052","UDP-D-galactose;","5.1.3.2","UDP-glucose 4-epimerase;","map00052; map00520","Galactose metabolism; Amino sugar and nucleotide sugar metabolism","cac","cbe","cpf","lca","lpj","lpl","lme","smu","gdj","ppe","bha","dak","oih","","amt","","aeh","bcl"
"","","x","C00029","UDP-glucose;","C00052","UDP-D-galactose;","2.7.7.12","UDP-glucose---hexose-1-phosphate uridylyltransferase;","map00052; map00520","Galactose metabolism; Amino sugar and nucleotide sugar metabolism","cac","cbe","cpf","lca","lpj","lpl","lme","smu","","ppe","bha","dak","","","","","","bcl"
"","","x","C00052","UDP-D-galactose;","C00446","alpha-D-Galactose 1-phosphate;","2.7.7.12","UDP-glucose---hexose-1-phosphate uridylyltransferase;","map00052; map00520","Galactose metabolism; Amino sugar and nucleotide sugar metabolism","cac","cbe","cpf","lca","lpj","lpl","lme","smu","","ppe","bha","dak","","","","","","bcl"

"Subsystem 30","0.0012971520105050113","","","","","","","","","","cac","cbe","cpf","lca","lpj","lpl","lme","","","ppe","bha","","","","","","","bcl"
"","","i","G00109","null","G00110","null","3.2.1.23","beta-galactosidase;","map00604","Glycosphingolipid biosynthesis - ganglio series","cac","cbe","cpf","lca","lpj","lpl","lme","","","ppe","bha","","","","","","","bcl"

"Subsystem 31","0.0012971520105050113","","","","","","","","","","cac","cbe","cpf","lca","lpj","lpl","lme","","","ppe","bha","","","","","","","bcl"
"","","i","C01190","Glucosylceramide;","C01290","beta-D-Galactosyl-1,4-beta-D-glucosylceramide;","3.2.1.23","beta-galactosidase;","map00600","Sphingolipid metabolism","cac","cbe","cpf","lca","lpj","lpl","lme","","","ppe","bha","","","","","","","bcl"
"","","x","C01190","Glucosylceramide;","C01290","beta-D-Galactosyl-1,4-beta-D-glucosylceramide;","2.4.1.-","<Transferases; Glycosyltransferases; Hexosyltransferases>","map00600","Sphingolipid metabolism","cac","cbe","cpf","lca","lpj","lpl","lme","smu","gdj","ppe","bha","dak","oih","bpf","amt","aoe","aeh","bcl"

"Subsystem 32","0.0012971520105050113","","","","","","","","","","","cbe","cpf","lca","lpj","lpl","lme","","gdj","ppe","","","","","","","aeh","bcl"
"","","i","C00460","dUTP;","C01346","dUDP;","2.7.4.6","nucleoside-diphosphate kinase;","map00240","Pyrimidine metabolism","","cbe","cpf","lca","lpj","lpl","lme","","gdj","ppe","bha","","oih","bpf","","","aeh","bcl"
"","","x","C00365","dUMP;","C00460","dUTP;","3.6.1.23","dUTP diphosphatase;","map00240","Pyrimidine metabolism","cac","cbe","cpf","lca","lpj","lpl","lme","smu","gdj","ppe","","","","","amt","","aeh","bcl"

"Subsystem 33","0.004162874574442983","","","","","","","","","","","","","lca","lpj","lpl","lme","","","","","","","","","","",""
"","","i","C00022","Pyruvate;","C00227","Acetyl phosphate","1.2.3.3","pyruvate oxidase;","map00620","Pyruvate metabolism","","","","lca","lpj","lpl","lme","","","","","","oih","","","","",""
"","","s","C05748","trans-Hex-2-enoyl-[acp];","C05749","Hexanoyl-[acp];","1.3.1.-","<Oxidoreductases; Acting on the CH-CH group of donors; With NAD+ or NADP+ as acceptor>","map00061","Fatty acid biosynthesis","cac","cbe","","lca","lpj","lpl","lme","smu","gdj","","bha","","","bpf","amt","aoe","","bcl"
"","","x","C00022","Pyruvate;","C00024","Acetyl-CoA;","2.3.1.12","dihydrolipoyllysine-residue acetyltransferase;","map00010; map00020; map00620","Glycolysis / Gluconeogenesis; Citrate cycle (TCA cycle); Pyruvate metabolism","","","","lca","lpj","lpl","lme","smu","gdj","ppe","bha","","oih","bpf","amt","","aeh","bcl"
"","","x","C00024","Acetyl-CoA;","C00083","Malonyl-CoA;","6.4.1.2","acetyl-CoA carboxylase;","map00061; map00253; map00620; map00640","Fatty acid biosynthesis; Tetracycline biosynthesis; Pyruvate metabolism; Propanoate metabolism","cac","cbe","cpf","lca","lpj","lpl","lme","smu","gdj","ppe","bha","dak","oih","bpf","","aoe","aeh","bcl"
"","","x","C00083","Malonyl-CoA;","C01209","Malonyl-[acyl-carrier protein]","2.3.1.39","[acyl-carrier-protein] S-malonyltransferase;","map00061","Fatty acid biosynthesis","cac","cbe","cpf","lca","lpj","lpl","lme","smu","gdj","ppe","bha","dak","oih","bpf","amt","aoe","aeh","bcl"
"","","x","C01209","Malonyl-[acyl-carrier protein]","C05756","3-Oxododecanoyl-[acp];","2.3.1.-","<Transferases; Acyltransferases; Transferring groups other than amino-acyl groups>","map00061","Fatty acid biosynthesis","cac","cbe","cpf","lca","lpj","lpl","lme","","gdj","","bha","dak","oih","bpf","amt","","aeh","bcl"
"","","x","C01209","Malonyl-[acyl-carrier protein]","C05756","3-Oxododecanoyl-[acp];","2.3.1.179","beta-ketoacyl-acyl-carrier-protein synthase II;","map00061","Fatty acid biosynthesis","cac","cbe","cpf","lca","lpj","lpl","lme","smu","gdj","ppe","bha","dak","oih","bpf","amt","aoe","aeh","bcl"
"","","x","C01209","Malonyl-[acyl-carrier protein]","C05762","3-Oxohexadecanoyl-[acp];","2.3.1.-","<Transferases; Acyltransferases; Transferring groups other than amino-acyl groups>","map00061","Fatty acid biosynthesis","cac","cbe","cpf","lca","lpj","lpl","lme","","gdj","","bha","dak","oih","bpf","amt","","aeh","bcl"
"","","x","C04633","(3R)-3-Hydroxypalmitoyl-[acyl-carrier protein];","C05762","3-Oxohexadecanoyl-[acp];","2.3.1.-","<Transferases; Acyltransferases; Transferring groups other than amino-acyl groups>","map00061","Fatty acid biosynthesis","cac","cbe","cpf","lca","lpj","lpl","lme","","gdj","","bha","dak","oih","bpf","amt","","aeh","bcl"
"","","x","C05749","Hexanoyl-[acp];","C05750","3-Oxooctanoyl-[acp];","2.3.1.179","beta-ketoacyl-acyl-carrier-protein synthase II;","map00061","Fatty acid biosynthesis","cac","cbe","cpf","lca","lpj","lpl","lme","smu","gdj","ppe","bha","dak","oih","bpf","amt","aoe","aeh","bcl"
"","","x","C04620","(3R)-3-Hydroxyoctanoyl-[acyl-carrier protein];","C05750","3-Oxooctanoyl-[acp];","2.3.1.-","<Transferases; Acyltransferases; Transferring groups other than amino-acyl groups>","map00061","Fatty acid biosynthesis","cac","cbe","cpf","lca","lpj","lpl","lme","","gdj","","bha","dak","oih","bpf","amt","","aeh","bcl"
"","","x","C04633","(3R)-3-Hydroxypalmitoyl-[acyl-carrier protein];","C05763","trans-Hexadec-2-enoyl-[acp];","4.2.1.-","<Lyases; Carbon-oxygen lyases; Hydro-lyases>","map00061","Fatty acid biosynthesis","cac","cbe","cpf","lca","lpj","lpl","lme","smu","gdj","ppe","bha","dak","oih","bpf","amt","aoe","aeh","bcl"
"","","x","C04633","(3R)-3-Hydroxypalmitoyl-[acyl-carrier protein];","C05762","3-Oxohexadecanoyl-[acp];","1.1.1.100","3-oxoacyl-[acyl-carrier-protein] reductase;","map00061","Fatty acid biosynthesis","cac","cbe","cpf","lca","lpj","lpl","lme","smu","gdj","ppe","bha","dak","oih","bpf","amt","aoe","aeh","bcl"
"","","x","C00022","Pyruvate;","C05125","2-(alpha-Hydroxyethyl)thiamine diphosphate;","1.2.4.1","pyruvate dehydrogenase (acetyl-transferring);","map00010; map00020; map00290; map00620; map00650","Glycolysis / Gluconeogenesis; Citrate cycle (TCA cycle); Valine, leucine and isoleucine biosynthesis; Pyruvate metabolism; Butanoate metabolism","","","","lca","lpj","lpl","lme","smu","gdj","ppe","bha","","oih","bpf","amt","","aeh","bcl"
"","","x","C01209","Malonyl-[acyl-carrier protein]","C05750","3-Oxooctanoyl-[acp];","2.3.1.179","beta-ketoacyl-acyl-carrier-protein synthase II;","map00061","Fatty acid biosynthesis","cac","cbe","cpf","lca","lpj","lpl","lme","smu","gdj","ppe","bha","dak","oih","bpf","amt","aoe","aeh","bcl"
"","","x","C01209","Malonyl-[acyl-carrier protein]","C05744","Acetoacetyl-[acp];","2.3.1.180","beta-ketoacyl-acyl-carrier-protein synthase III;","map00061","Fatty acid biosynthesis","cac","cbe","cpf","lca","lpj","lpl","lme","smu","gdj","ppe","bha","dak","oih","bpf","amt","aoe","aeh","bcl"
"","","x","C03939","Acetyl-[acyl-carrier protein]","C05744","Acetoacetyl-[acp];","2.3.1.180","beta-ketoacyl-acyl-carrier-protein synthase III;","map00061","Fatty acid biosynthesis","cac","cbe","cpf","lca","lpj","lpl","lme","smu","gdj","ppe","bha","dak","oih","bpf","amt","aoe","aeh","bcl"
"","","x","C01209","Malonyl-[acyl-carrier protein]","C05744","Acetoacetyl-[acp];","2.3.1.-","<Transferases; Acyltransferases; Transferring groups other than amino-acyl groups>","map00061","Fatty acid biosynthesis","cac","cbe","cpf","lca","lpj","lpl","lme","","gdj","","bha","dak","oih","bpf","amt","","aeh","bcl"
"","","x","C04620","(3R)-3-Hydroxyoctanoyl-[acyl-carrier protein];","C05750","3-Oxooctanoyl-[acp];","1.1.1.100","3-oxoacyl-[acyl-carrier-protein] reductase;","map00061","Fatty acid biosynthesis","cac","cbe","cpf","lca","lpj","lpl","lme","smu","gdj","ppe","bha","dak","oih","bpf","amt","aoe","aeh","bcl"
"","","x","C00024","Acetyl-CoA;","C00083","Malonyl-CoA;","6.3.4.14","biotin carboxylase;","map00061","Fatty acid biosynthesis","cac","cbe","cpf","lca","lpj","lpl","lme","smu","gdj","ppe","bha","dak","oih","bpf","","aoe","aeh","bcl"
"","","x","C00024","Acetyl-CoA;","C03939","Acetyl-[acyl-carrier protein]","2.3.1.180","beta-ketoacyl-acyl-carrier-protein synthase III;","map00061","Fatty acid biosynthesis","cac","cbe","cpf","lca","lpj","lpl","lme","smu","gdj","ppe","bha","dak","oih","bpf","amt","aoe","aeh","bcl"
"","","x","C04618","(3R)-3-Hydroxybutanoyl-[acyl-carrier protein];","C05744","Acetoacetyl-[acp];","1.1.1.100","3-oxoacyl-[acyl-carrier-protein] reductase;","map00061","Fatty acid biosynthesis","cac","cbe","cpf","lca","lpj","lpl","lme","smu","gdj","ppe","bha","dak","oih","bpf","amt","aoe","aeh","bcl"
"","","x","C05761","Tetradecanoyl-[acp];","C05762","3-Oxohexadecanoyl-[acp];","2.3.1.179","beta-ketoacyl-acyl-carrier-protein synthase II;","map00061","Fatty acid biosynthesis","cac","cbe","cpf","lca","lpj","lpl","lme","smu","gdj","ppe","bha","dak","oih","bpf","amt","aoe","aeh","bcl"
"","","x","C05760","trans-Tetradec-2-enoyl-[acp];","C05761","Tetradecanoyl-[acp];","1.3.1.-","<Oxidoreductases; Acting on the CH-CH group of donors; With NAD+ or NADP+ as acceptor>","map00061","Fatty acid biosynthesis","cac","cbe","","lca","lpj","lpl","lme","smu","gdj","","bha","","","bpf","amt","aoe","","bcl"
"","","x","C05760","trans-Tetradec-2-enoyl-[acp];","C05761","Tetradecanoyl-[acp];","2.3.1.-","<Transferases; Acyltransferases; Transferring groups other than amino-acyl groups>","map00061","Fatty acid biosynthesis","cac","cbe","cpf","lca","lpj","lpl","lme","","gdj","","bha","dak","oih","bpf","amt","","aeh","bcl"
"","","x","C05747","(R)-3-Hydroxyhexanoyl-[acp];","C05748","trans-Hex-2-enoyl-[acp];","4.2.1.-","<Lyases; Carbon-oxygen lyases; Hydro-lyases>","map00061","Fatty acid biosynthesis","cac","cbe","cpf","lca","lpj","lpl","lme","smu","gdj","ppe","bha","dak","oih","bpf","amt","aoe","aeh","bcl"
"","","x","C00024","Acetyl-CoA;","C00084","Acetaldehyde;","1.2.1.10","acetaldehyde dehydrogenase (acetylating);","map00620","Pyruvate metabolism","cac","cbe","cpf","lca","lpj","lpl","lme","smu","","","","","","bpf","amt","aoe","aeh",""
"","","x","C00033","Acetate;","C00227","Acetyl phosphate","2.7.2.1","acetate kinase;","map00430; map00620","Taurine and hypotaurine metabolism; Pyruvate metabolism","cac","cbe","cpf","lca","lpj","lpl","lme","smu","gdj","ppe","bha","","oih","bpf","amt","aoe","aeh","bcl"
"","","x","C01209","Malonyl-[acyl-carrier protein]","C05746","3-Oxohexanoyl-[acp];","2.3.1.179","beta-ketoacyl-acyl-carrier-protein synthase II;","map00061","Fatty acid biosynthesis","cac","cbe","cpf","lca","lpj","lpl","lme","smu","gdj","ppe","bha","dak","oih","bpf","amt","aoe","aeh","bcl"
"","","x","C05745","Butyryl-[acp];","C05746","3-Oxohexanoyl-[acp];","2.3.1.179","beta-ketoacyl-acyl-carrier-protein synthase II;","map00061","Fatty acid biosynthesis","cac","cbe","cpf","lca","lpj","lpl","lme","smu","gdj","ppe","bha","dak","oih","bpf","amt","aoe","aeh","bcl"
"","","x","C04246","But-2-enoyl-[acyl-carrier protein]","C05745","Butyryl-[acp];","1.3.1.-","<Oxidoreductases; Acting on the CH-CH group of donors; With NAD+ or NADP+ as acceptor>","map00061","Fatty acid biosynthesis","cac","cbe","","lca","lpj","lpl","lme","smu","gdj","","bha","","","bpf","amt","aoe","","bcl"
"","","x","C00024","Acetyl-CoA;","C03939","Acetyl-[acyl-carrier protein]","2.3.1.-","<Transferases; Acyltransferases; Transferring groups other than amino-acyl groups>","map00061","Fatty acid biosynthesis","cac","cbe","cpf","lca","lpj","lpl","lme","","gdj","","bha","dak","oih","bpf","amt","","aeh","bcl"
"","","x","C01209","Malonyl-[acyl-carrier protein]","C05744","Acetoacetyl-[acp];","2.3.1.179","beta-ketoacyl-acyl-carrier-protein synthase II;","map00061","Fatty acid biosynthesis","cac","cbe","cpf","lca","lpj","lpl","lme","smu","gdj","ppe","bha","dak","oih","bpf","amt","aoe","aeh","bcl"
"","","x","C04688","(3R)-3-Hydroxytetradecanoyl-[acyl-carrier protein];","C05760","trans-Tetradec-2-enoyl-[acp];","4.2.1.-","<Lyases; Carbon-oxygen lyases; Hydro-lyases>","map00061","Fatty acid biosynthesis","cac","cbe","cpf","lca","lpj","lpl","lme","smu","gdj","ppe","bha","dak","oih","bpf","amt","aoe","aeh","bcl"
"","","x","C04688","(3R)-3-Hydroxytetradecanoyl-[acyl-carrier protein];","C05759","3-Oxotetradecanoyl-[acp];","2.3.1.-","<Transferases; Acyltransferases; Transferring groups other than amino-acyl groups>","map00061","Fatty acid biosynthesis","cac","cbe","cpf","lca","lpj","lpl","lme","","gdj","","bha","dak","oih","bpf","amt","","aeh","bcl"
"","","x","C05223","Dodecanoyl-[acyl-carrier protein];","C05759","3-Oxotetradecanoyl-[acp];","2.3.1.179","beta-ketoacyl-acyl-carrier-protein synthase II;","map00061","Fatty acid biosynthesis","cac","cbe","cpf","lca","lpj","lpl","lme","smu","gdj","ppe","bha","dak","oih","bpf","amt","aoe","aeh","bcl"
"","","x","C05223","Dodecanoyl-[acyl-carrier protein];","C05759","3-Oxotetradecanoyl-[acp];","2.3.1.-","<Transferases; Acyltransferases; Transferring groups other than amino-acyl groups>","map00061","Fatty acid biosynthesis","cac","cbe","cpf","lca","lpj","lpl","lme","","gdj","","bha","dak","oih","bpf","amt","","aeh","bcl"
"","","x","C05223","Dodecanoyl-[acyl-carrier protein];","C05758","trans-Dodec-2-enoyl-[acp];","2.3.1.-","<Transferases; Acyltransferases; Transferring groups other than amino-acyl groups>","map00061","Fatty acid biosynthesis","cac","cbe","cpf","lca","lpj","lpl","lme","","gdj","","bha","dak","oih","bpf","amt","","aeh","bcl"
"","","x","C05757","(R)-3-Hydroxydodecanoyl-[acp];","C05758","trans-Dodec-2-enoyl-[acp];","4.2.1.-","<Lyases; Carbon-oxygen lyases; Hydro-lyases>","map00061","Fatty acid biosynthesis","cac","cbe","cpf","lca","lpj","lpl","lme","smu","gdj","ppe","bha","dak","oih","bpf","amt","aoe","aeh","bcl"
"","","x","C04620","(3R)-3-Hydroxyoctanoyl-[acyl-carrier protein];","C05751","trans-Oct-2-enoyl-[acp];","4.2.1.-","<Lyases; Carbon-oxygen lyases; Hydro-lyases>","map00061","Fatty acid biosynthesis","cac","cbe","cpf","lca","lpj","lpl","lme","smu","gdj","ppe","bha","dak","oih","bpf","amt","aoe","aeh","bcl"
"","","x","C05751","trans-Oct-2-enoyl-[acp];","C05752","Octanoyl-[acp];","1.3.1.-","<Oxidoreductases; Acting on the CH-CH group of donors; With NAD+ or NADP+ as acceptor>","map00061","Fatty acid biosynthesis","cac","cbe","","lca","lpj","lpl","lme","smu","gdj","","bha","","","bpf","amt","aoe","","bcl"
"","","x","C05752","Octanoyl-[acp];","C05753","3-Oxodecanoyl-[acp];","2.3.1.-","<Transferases; Acyltransferases; Transferring groups other than amino-acyl groups>","map00061","Fatty acid biosynthesis","cac","cbe","cpf","lca","lpj","lpl","lme","","gdj","","bha","dak","oih","bpf","amt","","aeh","bcl"
"","","x","C04619","(3R)-3-Hydroxydecanoyl-[acyl-carrier protein];","C05753","3-Oxodecanoyl-[acp];","1.1.1.100","3-oxoacyl-[acyl-carrier-protein] reductase;","map00061","Fatty acid biosynthesis","cac","cbe","cpf","lca","lpj","lpl","lme","smu","gdj","ppe","bha","dak","oih","bpf","amt","aoe","aeh","bcl"
"","","x","C04619","(3R)-3-Hydroxydecanoyl-[acyl-carrier protein];","C05753","3-Oxodecanoyl-[acp];","2.3.1.-","<Transferases; Acyltransferases; Transferring groups other than amino-acyl groups>","map00061","Fatty acid biosynthesis","cac","cbe","cpf","lca","lpj","lpl","lme","","gdj","","bha","dak","oih","bpf","amt","","aeh","bcl"
"","","x","C04620","(3R)-3-Hydroxyoctanoyl-[acyl-carrier protein];","C05751","trans-Oct-2-enoyl-[acp];","2.3.1.-","<Transferases; Acyltransferases; Transferring groups other than amino-acyl groups>","map00061","Fatty acid biosynthesis","cac","cbe","cpf","lca","lpj","lpl","lme","","gdj","","bha","dak","oih","bpf","amt","","aeh","bcl"
"","","x","C05747","(R)-3-Hydroxyhexanoyl-[acp];","C05748","trans-Hex-2-enoyl-[acp];","2.3.1.-","<Transferases; Acyltransferases; Transferring groups other than amino-acyl groups>","map00061","Fatty acid biosynthesis","cac","cbe","cpf","lca","lpj","lpl","lme","","gdj","","bha","dak","oih","bpf","amt","","aeh","bcl"
"","","x","C04619","(3R)-3-Hydroxydecanoyl-[acyl-carrier protein];","C05754","trans-Dec-2-enoyl-[acp];","2.3.1.-","<Transferases; Acyltransferases; Transferring groups other than amino-acyl groups>","map00061","Fatty acid biosynthesis","cac","cbe","cpf","lca","lpj","lpl","lme","","gdj","","bha","dak","oih","bpf","amt","","aeh","bcl"
"","","x","C05754","trans-Dec-2-enoyl-[acp];","C05755","Decanoyl-[acp];","2.3.1.-","<Transferases; Acyltransferases; Transferring groups other than amino-acyl groups>","map00061","Fatty acid biosynthesis","cac","cbe","cpf","lca","lpj","lpl","lme","","gdj","","bha","dak","oih","bpf","amt","","aeh","bcl"
"","","x","C05745","Butyryl-[acp];","C05746","3-Oxohexanoyl-[acp];","2.3.1.-","<Transferases; Acyltransferases; Transferring groups other than amino-acyl groups>","map00061","Fatty acid biosynthesis","cac","cbe","cpf","lca","lpj","lpl","lme","","gdj","","bha","dak","oih","bpf","amt","","aeh","bcl"
"","","x","C04688","(3R)-3-Hydroxytetradecanoyl-[acyl-carrier protein];","C05760","trans-Tetradec-2-enoyl-[acp];","2.3.1.-","<Transferases; Acyltransferases; Transferring groups other than amino-acyl groups>","map00061","Fatty acid biosynthesis","cac","cbe","cpf","lca","lpj","lpl","lme","","gdj","","bha","dak","oih","bpf","amt","","aeh","bcl"
"","","x","C03939","Acetyl-[acyl-carrier protein]","C05744","Acetoacetyl-[acp];","2.3.1.-","<Transferases; Acyltransferases; Transferring groups other than amino-acyl groups>","map00061","Fatty acid biosynthesis","cac","cbe","cpf","lca","lpj","lpl","lme","","gdj","","bha","dak","oih","bpf","amt","","aeh","bcl"
"","","x","C05125","2-(alpha-Hydroxyethyl)thiamine diphosphate;","C06006","(S)-2-Aceto-2-hydroxybutanoate;","2.2.1.6","acetolactate synthase;","map00290","Valine, leucine and isoleucine biosynthesis","cac","cbe","","lca","lpj","lpl","lme","smu","gdj","ppe","bha","dak","oih","bpf","amt","aoe","aeh","bcl"
"","","x","C00022","Pyruvate;","C00024","Acetyl-CoA;","1.8.1.4","dihydrolipoyl dehydrogenase;","map00010; map00020; map00620","Glycolysis / Gluconeogenesis; Citrate cycle (TCA cycle); Pyruvate metabolism","","","","lca","lpj","lpl","lme","smu","gdj","ppe","bha","dak","oih","bpf","amt","aoe","aeh","bcl"
"","","x","C05223","Dodecanoyl-[acyl-carrier protein];","C05758","trans-Dodec-2-enoyl-[acp];","1.3.1.-","<Oxidoreductases; Acting on the CH-CH group of donors; With NAD+ or NADP+ as acceptor>","map00061","Fatty acid biosynthesis","cac","cbe","","lca","lpj","lpl","lme","smu","gdj","","bha","","","bpf","amt","aoe","","bcl"
"","","x","C03939","Acetyl-[acyl-carrier protein]","C05744","Acetoacetyl-[acp];","2.3.1.179","beta-ketoacyl-acyl-carrier-protein synthase II;","map00061","Fatty acid biosynthesis","cac","cbe","cpf","lca","lpj","lpl","lme","smu","gdj","ppe","bha","dak","oih","bpf","amt","aoe","aeh","bcl"
"","","x","C04619","(3R)-3-Hydroxydecanoyl-[acyl-carrier protein];","C05754","trans-Dec-2-enoyl-[acp];","4.2.1.-","<Lyases; Carbon-oxygen lyases; Hydro-lyases>","map00061","Fatty acid biosynthesis","cac","cbe","cpf","lca","lpj","lpl","lme","smu","gdj","ppe","bha","dak","oih","bpf","amt","aoe","aeh","bcl"
"","","x","C05752","Octanoyl-[acp];","C05753","3-Oxodecanoyl-[acp];","2.3.1.179","beta-ketoacyl-acyl-carrier-protein synthase II;","map00061","Fatty acid biosynthesis","cac","cbe","cpf","lca","lpj","lpl","lme","smu","gdj","ppe","bha","dak","oih","bpf","amt","aoe","aeh","bcl"
"","","x","C04633","(3R)-3-Hydroxypalmitoyl-[acyl-carrier protein];","C05763","trans-Hexadec-2-enoyl-[acp];","2.3.1.-","<Transferases; Acyltransferases; Transferring groups other than amino-acyl groups>","map00061","Fatty acid biosynthesis","cac","cbe","cpf","lca","lpj","lpl","lme","","gdj","","bha","dak","oih","bpf","amt","","aeh","bcl"
"","","x","C05755","Decanoyl-[acp];","C05756","3-Oxododecanoyl-[acp];","2.3.1.-","<Transferases; Acyltransferases; Transferring groups other than amino-acyl groups>","map00061","Fatty acid biosynthesis","cac","cbe","cpf","lca","lpj","lpl","lme","","gdj","","bha","dak","oih","bpf","amt","","aeh","bcl"
"","","x","C05756","3-Oxododecanoyl-[acp];","C05757","(R)-3-Hydroxydodecanoyl-[acp];","1.1.1.100","3-oxoacyl-[acyl-carrier-protein] reductase;","map00061","Fatty acid biosynthesis","cac","cbe","cpf","lca","lpj","lpl","lme","smu","gdj","ppe","bha","dak","oih","bpf","amt","aoe","aeh","bcl"
"","","x","C00022","Pyruvate;","C00074","Phosphoenolpyruvate;","2.7.1.40","pyruvate kinase;","map00010; map00620; map00710","Glycolysis / Gluconeogenesis; Pyruvate metabolism; Carbon fixation in photosynthetic organisms","cac","cbe","cpf","lca","lpj","lpl","lme","smu","gdj","ppe","bha","dak","oih","bpf","amt","aoe","aeh","bcl"
"","","x","C00074","Phosphoenolpyruvate;","C00631","2-Phospho-D-glycerate;","4.2.1.11","phosphopyruvate hydratase;","map00010","Glycolysis / Gluconeogenesis","cac","cbe","cpf","lca","lpj","lpl","lme","smu","gdj","ppe","bha","dak","oih","bpf","amt","aoe","aeh","bcl"
"","","x","C00197","3-Phospho-D-glycerate;","C00631","2-Phospho-D-glycerate;","5.4.2.1","phosphoglycerate mutase;","map00010","Glycolysis / Gluconeogenesis","cac","cbe","cpf","lca","lpj","lpl","lme","smu","gdj","ppe","bha","dak","oih","bpf","amt","aoe","aeh","bcl"
"","","x","C00022","Pyruvate;","C00024","Acetyl-CoA;","1.2.4.1","pyruvate dehydrogenase (acetyl-transferring);","map00010; map00020; map00290; map00620; map00650","Glycolysis / Gluconeogenesis; Citrate cycle (TCA cycle); Valine, leucine and isoleucine biosynthesis; Pyruvate metabolism; Butanoate metabolism","","","","lca","lpj","lpl","lme","smu","gdj","ppe","bha","","oih","bpf","amt","","aeh","bcl"
"","","x","C04246","But-2-enoyl-[acyl-carrier protein]","C04618","(3R)-3-Hydroxybutanoyl-[acyl-carrier protein];","4.2.1.-","<Lyases; Carbon-oxygen lyases; Hydro-lyases>","map00061","Fatty acid biosynthesis","cac","cbe","cpf","lca","lpj","lpl","lme","smu","gdj","ppe","bha","dak","oih","bpf","amt","aoe","aeh","bcl"
"","","x","C00197","3-Phospho-D-glycerate;","C00236","3-Phospho-D-glyceroyl phosphate;","2.7.2.3","phosphoglycerate kinase;","map00010; map00710","Glycolysis / Gluconeogenesis; Carbon fixation in photosynthetic organisms","cac","cbe","cpf","lca","lpj","lpl","lme","smu","gdj","ppe","bha","dak","oih","bpf","amt","aoe","aeh","bcl"
"","","x","C00118","D-Glyceraldehyde 3-phosphate;","C00236","3-Phospho-D-glyceroyl phosphate;","1.2.1.12","glyceraldehyde-3-phosphate dehydrogenase (phosphorylating);","map00010","Glycolysis / Gluconeogenesis","cac","cbe","cpf","lca","lpj","lpl","lme","smu","gdj","ppe","bha","dak","oih","bpf","amt","aoe","aeh","bcl"
"","","x","C00111","Glycerone phosphate;","C00118","D-Glyceraldehyde 3-phosphate;","5.3.1.1","triose-phosphate isomerase;","map00010; map00051; map00562; map00710","Glycolysis / Gluconeogenesis; Fructose and mannose metabolism; Inositol phosphate metabolism; Carbon fixation in photosynthetic organisms","cac","cbe","cpf","lca","lpj","lpl","lme","smu","gdj","ppe","bha","dak","oih","bpf","amt","aoe","aeh","bcl"
"","","x","C04246","But-2-enoyl-[acyl-carrier protein]","C04618","(3R)-3-Hydroxybutanoyl-[acyl-carrier protein];","2.3.1.-","<Transferases; Acyltransferases; Transferring groups other than amino-acyl groups>","map00061","Fatty acid biosynthesis","cac","cbe","cpf","lca","lpj","lpl","lme","","gdj","","bha","dak","oih","bpf","amt","","aeh","bcl"
"","","x","C05763","trans-Hexadec-2-enoyl-[acp];","C05764","Hexadecanoyl-[acp];","1.3.1.-","<Oxidoreductases; Acting on the CH-CH group of donors; With NAD+ or NADP+ as acceptor>","map00061","Fatty acid biosynthesis","cac","cbe","","lca","lpj","lpl","lme","smu","gdj","","bha","","","bpf","amt","aoe","","bcl"
"","","x","C01209","Malonyl-[acyl-carrier protein]","C05759","3-Oxotetradecanoyl-[acp];","2.3.1.179","beta-ketoacyl-acyl-carrier-protein synthase II;","map00061","Fatty acid biosynthesis","cac","cbe","cpf","lca","lpj","lpl","lme","smu","gdj","ppe","bha","dak","oih","bpf","amt","aoe","aeh","bcl"
"","","x","C01209","Malonyl-[acyl-carrier protein]","C05753","3-Oxodecanoyl-[acp];","2.3.1.179","beta-ketoacyl-acyl-carrier-protein synthase II;","map00061","Fatty acid biosynthesis","cac","cbe","cpf","lca","lpj","lpl","lme","smu","gdj","ppe","bha","dak","oih","bpf","amt","aoe","aeh","bcl"
"","","x","C05761","Tetradecanoyl-[acp];","C05762","3-Oxohexadecanoyl-[acp];","2.3.1.-","<Transferases; Acyltransferases; Transferring groups other than amino-acyl groups>","map00061","Fatty acid biosynthesis","cac","cbe","cpf","lca","lpj","lpl","lme","","gdj","","bha","dak","oih","bpf","amt","","aeh","bcl"
"","","x","C00022","Pyruvate;","C05125","2-(alpha-Hydroxyethyl)thiamine diphosphate;","2.2.1.6","acetolactate synthase;","map00290; map00650","Valine, leucine and isoleucine biosynthesis; Butanoate metabolism","cac","cbe","","lca","lpj","lpl","lme","smu","gdj","ppe","bha","dak","oih","bpf","amt","aoe","aeh","bcl"
"","","x","C04618","(3R)-3-Hydroxybutanoyl-[acyl-carrier protein];","C05744","Acetoacetyl-[acp];","2.3.1.-","<Transferases; Acyltransferases; Transferring groups other than amino-acyl groups>","map00061","Fatty acid biosynthesis","cac","cbe","cpf","lca","lpj","lpl","lme","","gdj","","bha","dak","oih","bpf","amt","","aeh","bcl"
"","","x","C00249","Hexadecanoic acid;","C05764","Hexadecanoyl-[acp];","2.3.1.-","<Transferases; Acyltransferases; Transferring groups other than amino-acyl groups>","map00061; map01040","Fatty acid biosynthesis; Biosynthesis of unsaturated fatty acids","cac","cbe","cpf","lca","lpj","lpl","lme","","gdj","","bha","dak","oih","bpf","amt","","aeh","bcl"
"","","x","C04246","But-2-enoyl-[acyl-carrier protein]","C05745","Butyryl-[acp];","2.3.1.-","<Transferases; Acyltransferases; Transferring groups other than amino-acyl groups>","map00061","Fatty acid biosynthesis","cac","cbe","cpf","lca","lpj","lpl","lme","","gdj","","bha","dak","oih","bpf","amt","","aeh","bcl"
"","","x","C05754","trans-Dec-2-enoyl-[acp];","C05755","Decanoyl-[acp];","1.3.1.-","<Oxidoreductases; Acting on the CH-CH group of donors; With NAD+ or NADP+ as acceptor>","map00061","Fatty acid biosynthesis","cac","cbe","","lca","lpj","lpl","lme","smu","gdj","","bha","","","bpf","amt","aoe","","bcl"
"","","x","C05757","(R)-3-Hydroxydodecanoyl-[acp];","C05758","trans-Dodec-2-enoyl-[acp];","2.3.1.-","<Transferases; Acyltransferases; Transferring groups other than amino-acyl groups>","map00061","Fatty acid biosynthesis","cac","cbe","cpf","lca","lpj","lpl","lme","","gdj","","bha","dak","oih","bpf","amt","","aeh","bcl"
"","","x","C05746","3-Oxohexanoyl-[acp];","C05747","(R)-3-Hydroxyhexanoyl-[acp];","1.1.1.100","3-oxoacyl-[acyl-carrier-protein] reductase;","map00061","Fatty acid biosynthesis","cac","cbe","cpf","lca","lpj","lpl","lme","smu","gdj","ppe","bha","dak","oih","bpf","amt","aoe","aeh","bcl"
"","","x","C05756","3-Oxododecanoyl-[acp];","C05757","(R)-3-Hydroxydodecanoyl-[acp];","2.3.1.-","<Transferases; Acyltransferases; Transferring groups other than amino-acyl groups>","map00061","Fatty acid biosynthesis","cac","cbe","cpf","lca","lpj","lpl","lme","","gdj","","bha","dak","oih","bpf","amt","","aeh","bcl"
"","","x","C05746","3-Oxohexanoyl-[acp];","C05747","(R)-3-Hydroxyhexanoyl-[acp];","2.3.1.-","<Transferases; Acyltransferases; Transferring groups other than amino-acyl groups>","map00061","Fatty acid biosynthesis","cac","cbe","cpf","lca","lpj","lpl","lme","","gdj","","bha","dak","oih","bpf","amt","","aeh","bcl"
"","","x","C00022","Pyruvate;","C00204","2-Dehydro-3-deoxy-D-gluconate;","4.2.1.-","<Lyases; Carbon-oxygen lyases; Hydro-lyases>","map00030; map00040","Pentose phosphate pathway; Pentose and glucuronate interconversions","cac","cbe","cpf","lca","lpj","lpl","lme","smu","gdj","ppe","bha","dak","oih","bpf","amt","aoe","aeh","bcl"
"","","x","C00204","2-Dehydro-3-deoxy-D-gluconate;","C00577","D-Glyceraldehyde","4.2.1.-","<Lyases; Carbon-oxygen lyases; Hydro-lyases>","map00030","Pentose phosphate pathway","cac","cbe","cpf","lca","lpj","lpl","lme","smu","gdj","ppe","bha","dak","oih","bpf","amt","aoe","aeh","bcl"
"","","x","C05125","2-(alpha-Hydroxyethyl)thiamine diphosphate;","C06010","(S)-2-Acetolactate;","2.2.1.6","acetolactate synthase;","map00290","Valine, leucine and isoleucine biosynthesis","cac","cbe","","lca","lpj","lpl","lme","smu","gdj","ppe","bha","dak","oih","bpf","amt","aoe","aeh","bcl"
"","","x","C01209","Malonyl-[acyl-carrier protein]","C05762","3-Oxohexadecanoyl-[acp];","2.3.1.179","beta-ketoacyl-acyl-carrier-protein synthase II;","map00061","Fatty acid biosynthesis","cac","cbe","cpf","lca","lpj","lpl","lme","smu","gdj","ppe","bha","dak","oih","bpf","amt","aoe","aeh","bcl"
"","","x","C01209","Malonyl-[acyl-carrier protein]","C05746","3-Oxohexanoyl-[acp];","2.3.1.-","<Transferases; Acyltransferases; Transferring groups other than amino-acyl groups>","map00061","Fatty acid biosynthesis","cac","cbe","cpf","lca","lpj","lpl","lme","","gdj","","bha","dak","oih","bpf","amt","","aeh","bcl"
"","","x","C00084","Acetaldehyde;","C00469","Ethanol;","1.1.1.1","alcohol dehydrogenase;","map00010","Glycolysis / Gluconeogenesis","cac","cbe","cpf","lca","lpj","lpl","lme","smu","gdj","","bha","dak","oih","bpf","amt","","aeh","bcl"
"","","x","C01209","Malonyl-[acyl-carrier protein]","C05759","3-Oxotetradecanoyl-[acp];","2.3.1.-","<Transferases; Acyltransferases; Transferring groups other than amino-acyl groups>","map00061","Fatty acid biosynthesis","cac","cbe","cpf","lca","lpj","lpl","lme","","gdj","","bha","dak","oih","bpf","amt","","aeh","bcl"
"","","x","C05748","trans-Hex-2-enoyl-[acp];","C05749","Hexanoyl-[acp];","2.3.1.-","<Transferases; Acyltransferases; Transferring groups other than amino-acyl groups>","map00061","Fatty acid biosynthesis","cac","cbe","cpf","lca","lpj","lpl","lme","","gdj","","bha","dak","oih","bpf","amt","","aeh","bcl"
"","","x","C05755","Decanoyl-[acp];","C05756","3-Oxododecanoyl-[acp];","2.3.1.179","beta-ketoacyl-acyl-carrier-protein synthase II;","map00061","Fatty acid biosynthesis","cac","cbe","cpf","lca","lpj","lpl","lme","smu","gdj","ppe","bha","dak","oih","bpf","amt","aoe","aeh","bcl"
"","","x","C01209","Malonyl-[acyl-carrier protein]","C05750","3-Oxooctanoyl-[acp];","2.3.1.-","<Transferases; Acyltransferases; Transferring groups other than amino-acyl groups>","map00061","Fatty acid biosynthesis","cac","cbe","cpf","lca","lpj","lpl","lme","","gdj","","bha","dak","oih","bpf","amt","","aeh","bcl"
"","","x","C05749","Hexanoyl-[acp];","C05750","3-Oxooctanoyl-[acp];","2.3.1.-","<Transferases; Acyltransferases; Transferring groups other than amino-acyl groups>","map00061","Fatty acid biosynthesis","cac","cbe","cpf","lca","lpj","lpl","lme","","gdj","","bha","dak","oih","bpf","amt","","aeh","bcl"
"","","x","C00109","2-Oxobutanoate;","C06006","(S)-2-Aceto-2-hydroxybutanoate;","2.2.1.6","acetolactate synthase;","map00290","Valine, leucine and isoleucine biosynthesis","cac","cbe","","lca","lpj","lpl","lme","smu","gdj","ppe","bha","dak","oih","bpf","amt","aoe","aeh","bcl"
"","","x","C05751","trans-Oct-2-enoyl-[acp];","C05752","Octanoyl-[acp];","2.3.1.-","<Transferases; Acyltransferases; Transferring groups other than amino-acyl groups>","map00061","Fatty acid biosynthesis","cac","cbe","cpf","lca","lpj","lpl","lme","","gdj","","bha","dak","oih","bpf","amt","","aeh","bcl"
"","","x","C05763","trans-Hexadec-2-enoyl-[acp];","C05764","Hexadecanoyl-[acp];","2.3.1.-","<Transferases; Acyltransferases; Transferring groups other than amino-acyl groups>","map00061","Fatty acid biosynthesis","cac","cbe","cpf","lca","lpj","lpl","lme","","gdj","","bha","dak","oih","bpf","amt","","aeh","bcl"
"","","x","C01209","Malonyl-[acyl-carrier protein]","C05753","3-Oxodecanoyl-[acp];","2.3.1.-","<Transferases; Acyltransferases; Transferring groups other than amino-acyl groups>","map00061","Fatty acid biosynthesis","cac","cbe","cpf","lca","lpj","lpl","lme","","gdj","","bha","dak","oih","bpf","amt","","aeh","bcl"

"Subsystem 34","0.004162874574442983","","","","","","","","","","","cbe","cpf","lca","","","lme","","","","","","","","","","",""
"","","i","C00144","GMP;","C00242","Guanine;","2.4.2.22","xanthine phosphoribosyltransferase;","map00230","Purine metabolism","cac","cbe","cpf","lca","lpj","lpl","lme","","gdj","ppe","bha","","oih","bpf","amt","","","bcl"
"","","s","C00097","L-Cysteine;","C01419","Cys-Gly;","3.4.13.3","Xaa-His dipeptidase;","map00480","Glutathione metabolism","","cbe","cpf","lca","","","lme","","","","","","","","","aoe","",""
"","","x","C00035","GDP;","C00144","GMP;","2.7.4.8","guanylate kinase;","map00230","Purine metabolism","cac","cbe","cpf","lca","lpj","lpl","lme","smu","gdj","ppe","bha","dak","oih","bpf","amt","aoe","aeh","bcl"
"","","x","C00035","GDP;","C00044","GTP;","2.7.4.6","nucleoside-diphosphate kinase;","map00230","Purine metabolism","","cbe","cpf","lca","lpj","lpl","lme","","gdj","ppe","bha","","oih","bpf","","","aeh","bcl"
"","","x","C00144","GMP;","C00242","Guanine;","2.4.2.8","hypoxanthine phosphoribosyltransferase;","map00230","Purine metabolism","cac","cbe","cpf","lca","lpj","lpl","lme","smu","","ppe","bha","dak","oih","bpf","amt","aoe","aeh","bcl"
"","","x","C00044","GTP;","C00286","dGTP;","1.17.4.2","ribonucleoside-triphosphate reductase;","map00230","Purine metabolism","cac","cbe","cpf","lca","lpj","lpl","lme","smu","","ppe","","dak","","","amt","aoe","",""
"","","x","C00286","dGTP;","C00361","dGDP;","2.7.1.40","pyruvate kinase;","map00230","Purine metabolism","cac","cbe","cpf","lca","lpj","lpl","lme","smu","gdj","ppe","bha","dak","oih","bpf","amt","aoe","aeh","bcl"
"","","x","C00286","dGTP;","C00361","dGDP;","2.7.4.6","nucleoside-diphosphate kinase;","map00230","Purine metabolism","","cbe","cpf","lca","lpj","lpl","lme","","gdj","ppe","bha","","oih","bpf","","","aeh","bcl"
"","","x","C00037","Glycine;","C01419","Cys-Gly;","3.4.13.3","Xaa-His dipeptidase;","map00480","Glutathione metabolism","","cbe","cpf","lca","","","lme","","","","","","","","","aoe","",""
"","","x","C00037","Glycine;","C00065","L-Serine;","2.1.2.1","glycine hydroxymethyltransferase;","map00260; map00460; map00680","Glycine, serine and threonine metabolism; Cyanoamino acid metabolism; Methane metabolism","cac","cbe","cpf","lca","lpj","lpl","lme","smu","gdj","ppe","bha","dak","oih","bpf","amt","aoe","aeh","bcl"
"","","x","C00361","dGDP;","C00362","dGMP;","2.7.4.8","guanylate kinase;","map00230","Purine metabolism","cac","cbe","cpf","lca","lpj","lpl","lme","smu","gdj","ppe","bha","dak","oih","bpf","amt","aoe","aeh","bcl"
"","","x","C00065","L-Serine;","C00143","5,10-Methylenetetrahydrofolate;","2.1.2.1","glycine hydroxymethyltransferase;","map00260; map00680","Glycine, serine and threonine metabolism; Methane metabolism","cac","cbe","cpf","lca","lpj","lpl","lme","smu","gdj","ppe","bha","dak","oih","bpf","amt","aoe","aeh","bcl"
"","","x","C00044","GTP;","C00046","RNA;","2.7.7.6","DNA-directed RNA polymerase;","map00230","Purine metabolism","cac","cbe","cpf","lca","lpj","lpl","lme","smu","gdj","ppe","bha","dak","oih","bpf","amt","aoe","aeh","bcl"
"","","x","C00046","RNA;","C00075","UTP;","2.7.7.6","DNA-directed RNA polymerase;","map00240","Pyrimidine metabolism","cac","cbe","cpf","lca","lpj","lpl","lme","smu","gdj","ppe","bha","dak","oih","bpf","amt","aoe","aeh","bcl"
"","","x","C00063","CTP;","C00075","UTP;","6.3.4.2","CTP synthase;","map00240","Pyrimidine metabolism","cac","cbe","cpf","lca","lpj","lpl","lme","smu","gdj","ppe","bha","dak","oih","bpf","amt","","aeh","bcl"
"","","x","C00063","CTP;","C00458","dCTP;","1.17.4.2","ribonucleoside-triphosphate reductase;","map00240","Pyrimidine metabolism","cac","cbe","cpf","lca","lpj","lpl","lme","smu","","ppe","","dak","","","amt","aoe","",""
"","","x","C00458","dCTP;","C00705","dCDP;","2.7.4.6","nucleoside-diphosphate kinase;","map00240","Pyrimidine metabolism","","cbe","cpf","lca","lpj","lpl","lme","","gdj","ppe","bha","","oih","bpf","","","aeh","bcl"
"","","x","C00239","dCMP;","C00705","dCDP;","2.7.4.14","cytidylate kinase;","map00240","Pyrimidine metabolism","cac","cbe","cpf","lca","lpj","lpl","lme","smu","gdj","ppe","bha","dak","oih","bpf","amt","aoe","aeh","bcl"
"","","x","C00112","CDP;","C00705","dCDP;","1.17.4.1","ribonucleoside-diphosphate reductase;","map00240","Pyrimidine metabolism","cac","cbe","cpf","lca","lpj","lpl","lme","smu","gdj","ppe","bha","dak","oih","bpf","","aoe","aeh","bcl"
"","","x","C00035","GDP;","C00361","dGDP;","1.17.4.1","ribonucleoside-diphosphate reductase;","map00230","Purine metabolism","cac","cbe","cpf","lca","lpj","lpl","lme","smu","gdj","ppe","bha","dak","oih","bpf","","aoe","aeh","bcl"
"","","x","C00015","UDP;","C00075","UTP;","2.7.4.6","nucleoside-diphosphate kinase;","map00240","Pyrimidine metabolism","","cbe","cpf","lca","lpj","lpl","lme","","gdj","ppe","bha","","oih","bpf","","","aeh","bcl"
"","","x","C00015","UDP;","C00105","UMP;","2.7.4.14","cytidylate kinase;","map00240","Pyrimidine metabolism","cac","cbe","cpf","lca","lpj","lpl","lme","smu","gdj","ppe","bha","dak","oih","bpf","amt","aoe","aeh","bcl"
"","","x","C00105","UMP;","C00106","Uracil","2.4.2.9","uracil phosphoribosyltransferase;","map00240","Pyrimidine metabolism","cac","cbe","cpf","lca","lpj","lpl","lme","smu","gdj","ppe","bha","dak","oih","bpf","amt","aoe","aeh","bcl"
"","","x","C00002","ATP;","C00046","RNA;","2.7.7.6","DNA-directed RNA polymerase;","map00230","Purine metabolism","cac","cbe","cpf","lca","lpj","lpl","lme","smu","gdj","ppe","bha","dak","oih","bpf","amt","aoe","aeh","bcl"
"","","x","C00002","ATP;","C00008","ADP;","2.7.4.6","nucleoside-diphosphate kinase;","map00230","Purine metabolism","","cbe","cpf","lca","lpj","lpl","lme","","gdj","ppe","bha","","oih","bpf","","","aeh","bcl"
"","","x","C00008","ADP;","C00206","dADP;","1.17.4.1","ribonucleoside-diphosphate reductase;","map00230","Purine metabolism","cac","cbe","cpf","lca","lpj","lpl","lme","smu","gdj","ppe","bha","dak","oih","bpf","","aoe","aeh","bcl"
"","","x","C00131","dATP;","C00206","dADP;","2.7.1.40","pyruvate kinase;","map00230","Purine metabolism","cac","cbe","cpf","lca","lpj","lpl","lme","smu","gdj","ppe","bha","dak","oih","bpf","amt","aoe","aeh","bcl"
"","","x","C00039","DNA;","C00131","dATP;","2.7.7.7","DNA-directed DNA polymerase;","map00230","Purine metabolism","cac","cbe","cpf","lca","lpj","lpl","lme","smu","gdj","ppe","bha","dak","oih","bpf","amt","aoe","aeh","bcl"
"","","x","C00002","ATP;","C00131","dATP;","1.17.4.2","ribonucleoside-triphosphate reductase;","map00230","Purine metabolism","cac","cbe","cpf","lca","lpj","lpl","lme","smu","","ppe","","dak","","","amt","aoe","",""
"","","x","C00008","ADP;","C00020","AMP;","2.7.4.3","adenylate kinase;","map00230","Purine metabolism","cac","cbe","cpf","lca","lpj","lpl","lme","smu","gdj","ppe","bha","dak","oih","bpf","amt","aoe","aeh","bcl"
"","","x","C00020","AMP;","C03794","N6-(1,2-Dicarboxyethyl)-AMP;","4.3.2.2","adenylosuccinate lyase;","map00230","Purine metabolism","cac","cbe","cpf","lca","lpj","lpl","lme","smu","gdj","ppe","bha","dak","oih","bpf","amt","","aeh","bcl"
"","","x","C00046","RNA;","C00063","CTP;","2.7.7.6","DNA-directed RNA polymerase;","map00240","Pyrimidine metabolism","cac","cbe","cpf","lca","lpj","lpl","lme","smu","gdj","ppe","bha","dak","oih","bpf","amt","aoe","aeh","bcl"
"","","x","C00130","IMP;","C03794","N6-(1,2-Dicarboxyethyl)-AMP;","6.3.4.4","adenylosuccinate synthase;","map00230","Purine metabolism","cac","cbe","cpf","lca","lpj","lpl","lme","smu","gdj","ppe","bha","dak","oih","bpf","amt","","aeh","bcl"
"","","x","C00130","IMP;","C04734","1-(5'-Phosphoribosyl)-5-formamido-4-imidazolecarboxamide;","3.5.4.10","IMP cyclohydrolase;","map00230","Purine metabolism","cac","cbe","cpf","lca","lpj","lpl","lme","smu","gdj","ppe","bha","dak","oih","bpf","amt","aoe","aeh","bcl"
"","","x","C00130","IMP;","C04734","1-(5'-Phosphoribosyl)-5-formamido-4-imidazolecarboxamide;","2.1.2.3","phosphoribosylaminoimidazolecarboxamide formyltransferase;","map00230","Purine metabolism","cac","cbe","cpf","lca","lpj","lpl","lme","smu","gdj","ppe","bha","dak","oih","bpf","amt","aoe","aeh","bcl"
"","","x","C00130","IMP;","C00655","Xanthosine 5'-phosphate;","1.1.1.205","IMP dehydrogenase;","map00230","Purine metabolism","cac","cbe","cpf","lca","lpj","","lme","smu","gdj","ppe","bha","dak","oih","bpf","amt","aoe","aeh","bcl"
"","","x","C04677","1-(5'-Phosphoribosyl)-5-amino-4-imidazolecarboxamide;","C04734","1-(5'-Phosphoribosyl)-5-formamido-4-imidazolecarboxamide;","2.1.2.3","phosphoribosylaminoimidazolecarboxamide formyltransferase;","map00230","Purine metabolism","cac","cbe","cpf","lca","lpj","lpl","lme","smu","gdj","ppe","bha","dak","oih","bpf","amt","aoe","aeh","bcl"
"","","x","C04677","1-(5'-Phosphoribosyl)-5-amino-4-imidazolecarboxamide;","C04823","1-(5'-Phosphoribosyl)-5-amino-4-(N-succinocarboxamide)-imidazole;","4.3.2.2","adenylosuccinate lyase;","map00230","Purine metabolism","cac","cbe","cpf","lca","lpj","lpl","lme","smu","gdj","ppe","bha","dak","oih","bpf","amt","","aeh","bcl"
"","","x","C04677","1-(5'-Phosphoribosyl)-5-amino-4-imidazolecarboxamide;","C04734","1-(5'-Phosphoribosyl)-5-formamido-4-imidazolecarboxamide;","6.3.4.-","<Ligases; Forming carbon-nitrogen bonds; Other carbon--nitrogen ligases>","map00230","Purine metabolism","cac","cbe","cpf","lca","lpj","lpl","lme","smu","gdj","ppe","bha","dak","oih","bpf","amt","aoe","aeh","bcl"
"","","x","C00065","L-Serine;","C02291","L-Cystathionine","4.4.1.8","cystathionine beta-lyase;","map00270","Cysteine and methionine metabolism","cac","cbe","cpf","lca","lpj","lpl","lme","smu","gdj","","bha","","oih","bpf","","aoe","","bcl"
"","","x","C00155","L-Homocysteine;","C02291","L-Cystathionine","4.4.1.8","cystathionine beta-lyase;","map00270","Cysteine and methionine metabolism","cac","cbe","cpf","lca","lpj","lpl","lme","smu","gdj","","bha","","oih","bpf","","aoe","","bcl"
"","","x","C00020","AMP;","C00147","Adenine;","2.4.2.7","adenine phosphoribosyltransferase;","map00230","Purine metabolism","cac","cbe","cpf","lca","lpj","lpl","lme","smu","gdj","ppe","bha","","oih","bpf","amt","aoe","","bcl"
"","","x","C00039","DNA;","C00458","dCTP;","2.7.7.7","DNA-directed DNA polymerase;","map00240","Pyrimidine metabolism","cac","cbe","cpf","lca","lpj","lpl","lme","smu","gdj","ppe","bha","dak","oih","bpf","amt","aoe","aeh","bcl"
"","","x","C00002","ATP;","C00008","ADP;","2.7.1.40","pyruvate kinase;","map00230","Purine metabolism","cac","cbe","cpf","lca","lpj","lpl","lme","smu","gdj","ppe","bha","dak","oih","bpf","amt","aoe","aeh","bcl"
"","","x","C00385","Xanthine","C00655","Xanthosine 5'-phosphate;","2.4.2.22","xanthine phosphoribosyltransferase;","map00230","Purine metabolism","cac","cbe","cpf","lca","lpj","lpl","lme","","gdj","ppe","bha","","oih","bpf","amt","","","bcl"
"","","x","C00039","DNA;","C00459","dTTP;","2.7.7.7","DNA-directed DNA polymerase;","map00240","Pyrimidine metabolism","cac","cbe","cpf","lca","lpj","lpl","lme","smu","gdj","ppe","bha","dak","oih","bpf","amt","aoe","aeh","bcl"
"","","x","C00063","CTP;","C00112","CDP;","2.7.4.6","nucleoside-diphosphate kinase;","map00240","Pyrimidine metabolism","","cbe","cpf","lca","lpj","lpl","lme","","gdj","ppe","bha","","oih","bpf","","","aeh","bcl"
"","","x","C00131","dATP;","C00206","dADP;","2.7.4.6","nucleoside-diphosphate kinase;","map00230","Purine metabolism","","cbe","cpf","lca","lpj","lpl","lme","","gdj","ppe","bha","","oih","bpf","","","aeh","bcl"
"","","x","C00206","dADP;","C00360","dAMP;","2.7.4.3","adenylate kinase;","map00230","Purine metabolism","cac","cbe","cpf","lca","lpj","lpl","lme","smu","gdj","ppe","bha","dak","oih","bpf","amt","aoe","aeh","bcl"
"","","x","C00105","UMP;","C01103","Orotidine 5'-phosphate;","4.1.1.23","orotidine-5'-phosphate decarboxylase;","map00240","Pyrimidine metabolism","cac","cbe","cpf","lca","lpj","lpl","lme","smu","gdj","ppe","bha","dak","oih","bpf","amt","aoe","aeh","bcl"
"","","x","C00295","Orotate;","C01103","Orotidine 5'-phosphate;","2.4.2.10","orotate phosphoribosyltransferase;","map00240","Pyrimidine metabolism","cac","cbe","cpf","lca","lpj","lpl","lme","smu","gdj","","bha","dak","oih","bpf","amt","aoe","aeh","bcl"
"","","x","C00295","Orotate;","C00337","(S)-Dihydroorotate;","1.3.3.1","dihydroorotate oxidase;","map00240","Pyrimidine metabolism","cac","cbe","cpf","lca","lpj","lpl","lme","smu","gdj","ppe","bha","dak","oih","bpf","amt","aoe","aeh","bcl"
"","","x","C00119","5-Phospho-alpha-D-ribose 1-diphosphate;","C01103","Orotidine 5'-phosphate;","2.4.2.10","orotate phosphoribosyltransferase;","map00240","Pyrimidine metabolism","cac","cbe","cpf","lca","lpj","lpl","lme","smu","gdj","","bha","dak","oih","bpf","amt","aoe","aeh","bcl"
"","","x","C00119","5-Phospho-alpha-D-ribose 1-diphosphate;","C03090","5-Phosphoribosylamine;","2.4.2.14","amidophosphoribosyltransferase;","map00230","Purine metabolism","cac","cbe","cpf","lca","lpj","lpl","lme","smu","gdj","ppe","bha","dak","oih","bpf","amt","aoe","aeh","bcl"
"","","x","C03090","5-Phosphoribosylamine;","C03838","5'-Phosphoribosylglycinamide;","6.3.4.13","phosphoribosylamine---glycine ligase;","map00230","Purine metabolism","cac","cbe","cpf","lca","lpj","lpl","lme","smu","gdj","","bha","dak","oih","bpf","amt","aoe","aeh","bcl"
"","","x","C03838","5'-Phosphoribosylglycinamide;","C04376","5'-Phosphoribosyl-N-formylglycinamide;","2.1.2.2","phosphoribosylglycinamide formyltransferase;","map00230","Purine metabolism","cac","cbe","cpf","lca","lpj","lpl","lme","smu","gdj","ppe","bha","dak","oih","bpf","amt","aoe","aeh","bcl"
"","","x","C00117","D-Ribose 5-phosphate;","C00119","5-Phospho-alpha-D-ribose 1-diphosphate;","2.7.6.1","ribose-phosphate diphosphokinase;","map00030; map00230","Pentose phosphate pathway; Purine metabolism","cac","cbe","cpf","lca","lpj","lpl","lme","smu","gdj","ppe","bha","dak","oih","bpf","amt","aoe","aeh","bcl"
"","","x","C00117","D-Ribose 5-phosphate;","C00199","D-Ribulose 5-phosphate","5.3.1.6","ribose-5-phosphate isomerase;","map00030; map00710","Pentose phosphate pathway; Carbon fixation in photosynthetic organisms","cac","cbe","cpf","lca","lpj","lpl","lme","smu","gdj","ppe","bha","dak","oih","bpf","amt","aoe","aeh","bcl"
"","","x","C00199","D-Ribulose 5-phosphate","C00231","D-Xylulose 5-phosphate","5.1.3.1","ribulose-phosphate 3-epimerase;","map00030; map00040; map00710","Pentose phosphate pathway; Pentose and glucuronate interconversions; Carbon fixation in photosynthetic organisms","cac","cbe","cpf","lca","lpj","lpl","lme","smu","gdj","ppe","bha","dak","oih","bpf","amt","aoe","aeh","bcl"
"","","x","C00231","D-Xylulose 5-phosphate","C01101","L-Ribulose 5-phosphate","5.1.3.4","L-ribulose-5-phosphate 4-epimerase;","map00040; map00053","Pentose and glucuronate interconversions; Ascorbate and aldarate metabolism","cac","cbe","cpf","lca","lpj","lpl","lme","smu","","","bha","","oih","","","","","bcl"
"","","x","C04376","5'-Phosphoribosyl-N-formylglycinamide;","C04640","2-(Formamido)-N1-(5'-phosphoribosyl)acetamidine;","6.3.5.3","phosphoribosylformylglycinamidine synthase;","map00230","Purine metabolism","cac","cbe","cpf","lca","lpj","lpl","lme","smu","gdj","ppe","bha","dak","oih","bpf","amt","aoe","aeh","bcl"
"","","x","C03373","Aminoimidazole ribotide;","C04640","2-(Formamido)-N1-(5'-phosphoribosyl)acetamidine;","6.3.3.1","phosphoribosylformylglycinamidine cyclo-ligase;","map00230","Purine metabolism","cac","cbe","cpf","lca","lpj","lpl","lme","smu","gdj","ppe","bha","dak","oih","bpf","amt","aoe","aeh","bcl"
"","","x","C00144","GMP;","C00242","Guanine;","2.4.2.7","adenine phosphoribosyltransferase;","map00230","Purine metabolism","cac","cbe","cpf","lca","lpj","lpl","lme","smu","gdj","ppe","bha","","oih","bpf","amt","aoe","","bcl"
"","","x","C04751","1-(5-Phospho-D-ribosyl)-5-amino-4-imidazolecarboxylate;","C04823","1-(5'-Phosphoribosyl)-5-amino-4-(N-succinocarboxamide)-imidazole;","6.3.2.6","phosphoribosylaminoimidazolesuccinocarboxamide synthase;","map00230","Purine metabolism","cac","cbe","cpf","lca","lpj","lpl","lme","smu","gdj","ppe","bha","dak","oih","bpf","amt","aoe","aeh","bcl"
"","","x","C04751","1-(5-Phospho-D-ribosyl)-5-amino-4-imidazolecarboxylate;","C15667","5-Carboxyamino-1-(5-phospho-D-ribosyl)imidazole","5.4.99.18","5-(carboxyamino)imidazole ribonucleotide mutase;","map00230","Purine metabolism","cac","cbe","cpf","lca","lpj","lpl","lme","smu","gdj","ppe","bha","dak","oih","bpf","amt","aoe","aeh","bcl"
"","","x","C00363","dTDP;","C00459","dTTP;","2.7.4.6","nucleoside-diphosphate kinase;","map00240","Pyrimidine metabolism","","cbe","cpf","lca","lpj","lpl","lme","","gdj","ppe","bha","","oih","bpf","","","aeh","bcl"
"","","x","C00385","Xanthine","C00655","Xanthosine 5'-phosphate;","2.4.2.8","hypoxanthine phosphoribosyltransferase;","map00230","Purine metabolism","cac","cbe","cpf","lca","lpj","lpl","lme","smu","","ppe","bha","dak","oih","bpf","amt","aoe","aeh","bcl"
"","","x","C00055","CMP;","C00112","CDP;","2.7.4.14","cytidylate kinase;","map00240","Pyrimidine metabolism","cac","cbe","cpf","lca","lpj","lpl","lme","smu","gdj","ppe","bha","dak","oih","bpf","amt","aoe","aeh","bcl"
"","","x","C00039","DNA;","C00286","dGTP;","2.7.7.7","DNA-directed DNA polymerase;","map00230","Purine metabolism","cac","cbe","cpf","lca","lpj","lpl","lme","smu","gdj","ppe","bha","dak","oih","bpf","amt","aoe","aeh","bcl"
"","","x","C00337","(S)-Dihydroorotate;","C00438","N-Carbamoyl-L-aspartate","3.5.2.3","dihydroorotase;","map00240","Pyrimidine metabolism","cac","cbe","cpf","lca","lpj","lpl","lme","smu","gdj","ppe","bha","dak","oih","bpf","amt","aoe","aeh","bcl"
"","","x","C00169","Carbamoyl phosphate","C00438","N-Carbamoyl-L-aspartate","2.1.3.2","aspartate carbamoyltransferase;","map00240; map00250","Pyrimidine metabolism; Alanine, aspartate and glutamate metabolism","cac","cbe","cpf","lca","lpj","lpl","lme","smu","gdj","ppe","bha","dak","oih","bpf","amt","aoe","aeh","bcl"
"","","x","C00064","L-Glutamine;","C00169","Carbamoyl phosphate","6.3.5.5","carbamoyl-phosphate synthase (glutamine-hydrolysing);","map00240; map00250","Pyrimidine metabolism; Alanine, aspartate and glutamate metabolism","cac","cbe","cpf","lca","lpj","lpl","lme","smu","gdj","ppe","bha","dak","oih","bpf","amt","","aeh","bcl"
"","","x","C00025","L-Glutamate;","C00064","L-Glutamine;","6.3.1.2","glutamate---ammonia ligase;","map00250; map00330; map00910","Alanine, aspartate and glutamate metabolism; Arginine and proline metabolism; Nitrogen metabolism","cac","cbe","cpf","lca","lpj","lpl","lme","smu","gdj","ppe","bha","dak","oih","bpf","amt","aoe","aeh","bcl"
"","","x","C00025","L-Glutamate;","C00026","2-Oxoglutarate;","1.4.1.14","glutamate synthase (NADH);","map00250","Alanine, aspartate and glutamate metabolism","cac","cbe","cpf","lca","","","lme","smu","gdj","","bha","dak","oih","bpf","amt","aoe","aeh","bcl"
"","","x","C00025","L-Glutamate;","C00026","2-Oxoglutarate;","1.4.1.13","glutamate synthase (NADPH);","map00250","Alanine, aspartate and glutamate metabolism","cac","cbe","cpf","lca","","","lme","smu","gdj","","bha","dak","oih","bpf","amt","aoe","aeh","bcl"
"","","x","C00025","L-Glutamate;","C03287","L-Glutamyl 5-phosphate;","2.7.2.11","glutamate 5-kinase;","map00330","Arginine and proline metabolism","cac","cbe","cpf","lca","lpj","lpl","lme","smu","gdj","","bha","dak","oih","bpf","amt","aoe","aeh","bcl"
"","","x","C01165","L-Glutamate 5-semialdehyde;","C03287","L-Glutamyl 5-phosphate;","1.2.1.41","glutamate-5-semialdehyde dehydrogenase;","map00330","Arginine and proline metabolism","cac","cbe","cpf","lca","lpj","lpl","lme","smu","gdj","","bha","dak","oih","bpf","amt","aoe","aeh","bcl"
"","","x","C00025","L-Glutamate;","C00669","gamma-L-Glutamyl-L-cysteine;","6.3.2.2","glutamate---cysteine ligase;","map00480","Glutathione metabolism","cac","cbe","cpf","lca","lpj","lpl","lme","smu","gdj","","","","","","amt","aoe","aeh",""
"","","x","C00130","IMP;","C00262","Hypoxanthine;","2.4.2.8","hypoxanthine phosphoribosyltransferase;","map00230","Purine metabolism","cac","cbe","cpf","lca","lpj","lpl","lme","smu","","ppe","bha","dak","oih","bpf","amt","aoe","aeh","bcl"
"","","x","C00097","L-Cysteine;","C00669","gamma-L-Glutamyl-L-cysteine;","6.3.2.2","glutamate---cysteine ligase;","map00480","Glutathione metabolism","cac","cbe","cpf","lca","lpj","lpl","lme","smu","gdj","","","","","","amt","aoe","aeh",""

"Subsystem 35","0.004162874574442983","","","","","","","","","","cac","cbe","","lca","lpj","","","","","","","","","","","","",""
"","","i","C00164","Acetoacetate;","C00207","Acetone;","4.1.1.4","acetoacetate decarboxylase;","map00072; map00640","Synthesis and degradation of ketone bodies; Propanoate metabolism","cac","cbe","","lca","lpj","","","","","","","","","","","","",""

"Subsystem 36","0.004162874574442983","","","","","","","","","","","","","lca","","lpl","lme","smu","","","","","","","","","",""
"","","i","C00249","Hexadecanoic acid;","C05764","Hexadecanoyl-[acp];","3.1.2.14","oleoyl-[acyl-carrier-protein] hydrolase;","map00061","Fatty acid biosynthesis","","","","lca","","lpl","lme","smu","","","","","","","","","",""
"","","x","C05763","trans-Hexadec-2-enoyl-[acp];","C05764","Hexadecanoyl-[acp];","1.3.1.-","<Oxidoreductases; Acting on the CH-CH group of donors; With NAD+ or NADP+ as acceptor>","map00061","Fatty acid biosynthesis","cac","cbe","","lca","lpj","lpl","lme","smu","gdj","","bha","","","bpf","amt","aoe","","bcl"
"","","x","C04633","(3R)-3-Hydroxypalmitoyl-[acyl-carrier protein];","C05763","trans-Hexadec-2-enoyl-[acp];","4.2.1.-","<Lyases; Carbon-oxygen lyases; Hydro-lyases>","map00061","Fatty acid biosynthesis","cac","cbe","cpf","lca","lpj","lpl","lme","smu","gdj","ppe","bha","dak","oih","bpf","amt","aoe","aeh","bcl"
"","","x","C04633","(3R)-3-Hydroxypalmitoyl-[acyl-carrier protein];","C05762","3-Oxohexadecanoyl-[acp];","1.1.1.100","3-oxoacyl-[acyl-carrier-protein] reductase;","map00061","Fatty acid biosynthesis","cac","cbe","cpf","lca","lpj","lpl","lme","smu","gdj","ppe","bha","dak","oih","bpf","amt","aoe","aeh","bcl"
"","","x","C01209","Malonyl-[acyl-carrier protein]","C05762","3-Oxohexadecanoyl-[acp];","2.3.1.179","beta-ketoacyl-acyl-carrier-protein synthase II;","map00061","Fatty acid biosynthesis","cac","cbe","cpf","lca","lpj","lpl","lme","smu","gdj","ppe","bha","dak","oih","bpf","amt","aoe","aeh","bcl"
"","","x","C01209","Malonyl-[acyl-carrier protein]","C05744","Acetoacetyl-[acp];","2.3.1.179","beta-ketoacyl-acyl-carrier-protein synthase II;","map00061","Fatty acid biosynthesis","cac","cbe","cpf","lca","lpj","lpl","lme","smu","gdj","ppe","bha","dak","oih","bpf","amt","aoe","aeh","bcl"
"","","x","C01209","Malonyl-[acyl-carrier protein]","C05756","3-Oxododecanoyl-[acp];","2.3.1.179","beta-ketoacyl-acyl-carrier-protein synthase II;","map00061","Fatty acid biosynthesis","cac","cbe","cpf","lca","lpj","lpl","lme","smu","gdj","ppe","bha","dak","oih","bpf","amt","aoe","aeh","bcl"
"","","x","C00083","Malonyl-CoA;","C01209","Malonyl-[acyl-carrier protein]","2.3.1.39","[acyl-carrier-protein] S-malonyltransferase;","map00061","Fatty acid biosynthesis","cac","cbe","cpf","lca","lpj","lpl","lme","smu","gdj","ppe","bha","dak","oih","bpf","amt","aoe","aeh","bcl"
"","","x","C00024","Acetyl-CoA;","C00083","Malonyl-CoA;","6.4.1.2","acetyl-CoA carboxylase;","map00061; map00253; map00620; map00640","Fatty acid biosynthesis; Tetracycline biosynthesis; Pyruvate metabolism; Propanoate metabolism","cac","cbe","cpf","lca","lpj","lpl","lme","smu","gdj","ppe","bha","dak","oih","bpf","","aoe","aeh","bcl"
"","","x","C00022","Pyruvate;","C00024","Acetyl-CoA;","2.3.1.12","dihydrolipoyllysine-residue acetyltransferase;","map00010; map00020; map00620","Glycolysis / Gluconeogenesis; Citrate cycle (TCA cycle); Pyruvate metabolism","","","","lca","lpj","lpl","lme","smu","gdj","ppe","bha","","oih","bpf","amt","","aeh","bcl"
"","","x","C03939","Acetyl-[acyl-carrier protein]","C05744","Acetoacetyl-[acp];","2.3.1.180","beta-ketoacyl-acyl-carrier-protein synthase III;","map00061","Fatty acid biosynthesis","cac","cbe","cpf","lca","lpj","lpl","lme","smu","gdj","ppe","bha","dak","oih","bpf","amt","aoe","aeh","bcl"
"","","x","C00022","Pyruvate;","C05125","2-(alpha-Hydroxyethyl)thiamine diphosphate;","1.2.4.1","pyruvate dehydrogenase (acetyl-transferring);","map00010; map00020; map00290; map00620; map00650","Glycolysis / Gluconeogenesis; Citrate cycle (TCA cycle); Valine, leucine and isoleucine biosynthesis; Pyruvate metabolism; Butanoate metabolism","","","","lca","lpj","lpl","lme","smu","gdj","ppe","bha","","oih","bpf","amt","","aeh","bcl"
"","","x","C01209","Malonyl-[acyl-carrier protein]","C05750","3-Oxooctanoyl-[acp];","2.3.1.179","beta-ketoacyl-acyl-carrier-protein synthase II;","map00061","Fatty acid biosynthesis","cac","cbe","cpf","lca","lpj","lpl","lme","smu","gdj","ppe","bha","dak","oih","bpf","amt","aoe","aeh","bcl"
"","","x","C05749","Hexanoyl-[acp];","C05750","3-Oxooctanoyl-[acp];","2.3.1.179","beta-ketoacyl-acyl-carrier-protein synthase II;","map00061","Fatty acid biosynthesis","cac","cbe","cpf","lca","lpj","lpl","lme","smu","gdj","ppe","bha","dak","oih","bpf","amt","aoe","aeh","bcl"
"","","x","C05748","trans-Hex-2-enoyl-[acp];","C05749","Hexanoyl-[acp];","1.3.1.-","<Oxidoreductases; Acting on the CH-CH group of donors; With NAD+ or NADP+ as acceptor>","map00061","Fatty acid biosynthesis","cac","cbe","","lca","lpj","lpl","lme","smu","gdj","","bha","","","bpf","amt","aoe","","bcl"
"","","x","C01209","Malonyl-[acyl-carrier protein]","C05744","Acetoacetyl-[acp];","2.3.1.180","beta-ketoacyl-acyl-carrier-protein synthase III;","map00061","Fatty acid biosynthesis","cac","cbe","cpf","lca","lpj","lpl","lme","smu","gdj","ppe","bha","dak","oih","bpf","amt","aoe","aeh","bcl"
"","","x","C04620","(3R)-3-Hydroxyoctanoyl-[acyl-carrier protein];","C05750","3-Oxooctanoyl-[acp];","1.1.1.100","3-oxoacyl-[acyl-carrier-protein] reductase;","map00061","Fatty acid biosynthesis","cac","cbe","cpf","lca","lpj","lpl","lme","smu","gdj","ppe","bha","dak","oih","bpf","amt","aoe","aeh","bcl"
"","","x","C00024","Acetyl-CoA;","C00083","Malonyl-CoA;","6.3.4.14","biotin carboxylase;","map00061","Fatty acid biosynthesis","cac","cbe","cpf","lca","lpj","lpl","lme","smu","gdj","ppe","bha","dak","oih","bpf","","aoe","aeh","bcl"
"","","x","C00024","Acetyl-CoA;","C03939","Acetyl-[acyl-carrier protein]","2.3.1.180","beta-ketoacyl-acyl-carrier-protein synthase III;","map00061","Fatty acid biosynthesis","cac","cbe","cpf","lca","lpj","lpl","lme","smu","gdj","ppe","bha","dak","oih","bpf","amt","aoe","aeh","bcl"
"","","x","C05761","Tetradecanoyl-[acp];","C05762","3-Oxohexadecanoyl-[acp];","2.3.1.179","beta-ketoacyl-acyl-carrier-protein synthase II;","map00061","Fatty acid biosynthesis","cac","cbe","cpf","lca","lpj","lpl","lme","smu","gdj","ppe","bha","dak","oih","bpf","amt","aoe","aeh","bcl"
"","","x","C05760","trans-Tetradec-2-enoyl-[acp];","C05761","Tetradecanoyl-[acp];","1.3.1.-","<Oxidoreductases; Acting on the CH-CH group of donors; With NAD+ or NADP+ as acceptor>","map00061","Fatty acid biosynthesis","cac","cbe","","lca","lpj","lpl","lme","smu","gdj","","bha","","","bpf","amt","aoe","","bcl"
"","","x","C04618","(3R)-3-Hydroxybutanoyl-[acyl-carrier protein];","C05744","Acetoacetyl-[acp];","1.1.1.100","3-oxoacyl-[acyl-carrier-protein] reductase;","map00061","Fatty acid biosynthesis","cac","cbe","cpf","lca","lpj","lpl","lme","smu","gdj","ppe","bha","dak","oih","bpf","amt","aoe","aeh","bcl"
"","","x","C05747","(R)-3-Hydroxyhexanoyl-[acp];","C05748","trans-Hex-2-enoyl-[acp];","4.2.1.-","<Lyases; Carbon-oxygen lyases; Hydro-lyases>","map00061","Fatty acid biosynthesis","cac","cbe","cpf","lca","lpj","lpl","lme","smu","gdj","ppe","bha","dak","oih","bpf","amt","aoe","aeh","bcl"
"","","x","C00024","Acetyl-CoA;","C00084","Acetaldehyde;","1.2.1.10","acetaldehyde dehydrogenase (acetylating);","map00620","Pyruvate metabolism","cac","cbe","cpf","lca","lpj","lpl","lme","smu","","","","","","bpf","amt","aoe","aeh",""
"","","x","C01209","Malonyl-[acyl-carrier protein]","C05746","3-Oxohexanoyl-[acp];","2.3.1.179","beta-ketoacyl-acyl-carrier-protein synthase II;","map00061","Fatty acid biosynthesis","cac","cbe","cpf","lca","lpj","lpl","lme","smu","gdj","ppe","bha","dak","oih","bpf","amt","aoe","aeh","bcl"
"","","x","C05745","Butyryl-[acp];","C05746","3-Oxohexanoyl-[acp];","2.3.1.179","beta-ketoacyl-acyl-carrier-protein synthase II;","map00061","Fatty acid biosynthesis","cac","cbe","cpf","lca","lpj","lpl","lme","smu","gdj","ppe","bha","dak","oih","bpf","amt","aoe","aeh","bcl"
"","","x","C04246","But-2-enoyl-[acyl-carrier protein]","C05745","Butyryl-[acp];","1.3.1.-","<Oxidoreductases; Acting on the CH-CH group of donors; With NAD+ or NADP+ as acceptor>","map00061","Fatty acid biosynthesis","cac","cbe","","lca","lpj","lpl","lme","smu","gdj","","bha","","","bpf","amt","aoe","","bcl"
"","","x","C04688","(3R)-3-Hydroxytetradecanoyl-[acyl-carrier protein];","C05760","trans-Tetradec-2-enoyl-[acp];","4.2.1.-","<Lyases; Carbon-oxygen lyases; Hydro-lyases>","map00061","Fatty acid biosynthesis","cac","cbe","cpf","lca","lpj","lpl","lme","smu","gdj","ppe","bha","dak","oih","bpf","amt","aoe","aeh","bcl"
"","","x","C04620","(3R)-3-Hydroxyoctanoyl-[acyl-carrier protein];","C05751","trans-Oct-2-enoyl-[acp];","4.2.1.-","<Lyases; Carbon-oxygen lyases; Hydro-lyases>","map00061","Fatty acid biosynthesis","cac","cbe","cpf","lca","lpj","lpl","lme","smu","gdj","ppe","bha","dak","oih","bpf","amt","aoe","aeh","bcl"
"","","x","C05751","trans-Oct-2-enoyl-[acp];","C05752","Octanoyl-[acp];","1.3.1.-","<Oxidoreductases; Acting on the CH-CH group of donors; With NAD+ or NADP+ as acceptor>","map00061","Fatty acid biosynthesis","cac","cbe","","lca","lpj","lpl","lme","smu","gdj","","bha","","","bpf","amt","aoe","","bcl"
"","","x","C05125","2-(alpha-Hydroxyethyl)thiamine diphosphate;","C06006","(S)-2-Aceto-2-hydroxybutanoate;","2.2.1.6","acetolactate synthase;","map00290","Valine, leucine and isoleucine biosynthesis","cac","cbe","","lca","lpj","lpl","lme","smu","gdj","ppe","bha","dak","oih","bpf","amt","aoe","aeh","bcl"
"","","x","C00022","Pyruvate;","C00024","Acetyl-CoA;","1.8.1.4","dihydrolipoyl dehydrogenase;","map00010; map00020; map00620","Glycolysis / Gluconeogenesis; Citrate cycle (TCA cycle); Pyruvate metabolism","","","","lca","lpj","lpl","lme","smu","gdj","ppe","bha","dak","oih","bpf","amt","aoe","aeh","bcl"
"","","x","C03939","Acetyl-[acyl-carrier protein]","C05744","Acetoacetyl-[acp];","2.3.1.179","beta-ketoacyl-acyl-carrier-protein synthase II;","map00061","Fatty acid biosynthesis","cac","cbe","cpf","lca","lpj","lpl","lme","smu","gdj","ppe","bha","dak","oih","bpf","amt","aoe","aeh","bcl"
"","","x","C05752","Octanoyl-[acp];","C05753","3-Oxodecanoyl-[acp];","2.3.1.179","beta-ketoacyl-acyl-carrier-protein synthase II;","map00061","Fatty acid biosynthesis","cac","cbe","cpf","lca","lpj","lpl","lme","smu","gdj","ppe","bha","dak","oih","bpf","amt","aoe","aeh","bcl"
"","","x","C04619","(3R)-3-Hydroxydecanoyl-[acyl-carrier protein];","C05753","3-Oxodecanoyl-[acp];","1.1.1.100","3-oxoacyl-[acyl-carrier-protein] reductase;","map00061","Fatty acid biosynthesis","cac","cbe","cpf","lca","lpj","lpl","lme","smu","gdj","ppe","bha","dak","oih","bpf","amt","aoe","aeh","bcl"
"","","x","C04619","(3R)-3-Hydroxydecanoyl-[acyl-carrier protein];","C05754","trans-Dec-2-enoyl-[acp];","4.2.1.-","<Lyases; Carbon-oxygen lyases; Hydro-lyases>","map00061","Fatty acid biosynthesis","cac","cbe","cpf","lca","lpj","lpl","lme","smu","gdj","ppe","bha","dak","oih","bpf","amt","aoe","aeh","bcl"
"","","x","C00022","Pyruvate;","C00074","Phosphoenolpyruvate;","2.7.1.40","pyruvate kinase;","map00010; map00620; map00710","Glycolysis / Gluconeogenesis; Pyruvate metabolism; Carbon fixation in photosynthetic organisms","cac","cbe","cpf","lca","lpj","lpl","lme","smu","gdj","ppe","bha","dak","oih","bpf","amt","aoe","aeh","bcl"
"","","x","C00074","Phosphoenolpyruvate;","C00631","2-Phospho-D-glycerate;","4.2.1.11","phosphopyruvate hydratase;","map00010","Glycolysis / Gluconeogenesis","cac","cbe","cpf","lca","lpj","lpl","lme","smu","gdj","ppe","bha","dak","oih","bpf","amt","aoe","aeh","bcl"
"","","x","C00197","3-Phospho-D-glycerate;","C00631","2-Phospho-D-glycerate;","5.4.2.1","phosphoglycerate mutase;","map00010","Glycolysis / Gluconeogenesis","cac","cbe","cpf","lca","lpj","lpl","lme","smu","gdj","ppe","bha","dak","oih","bpf","amt","aoe","aeh","bcl"
"","","x","C00022","Pyruvate;","C00024","Acetyl-CoA;","1.2.4.1","pyruvate dehydrogenase (acetyl-transferring);","map00010; map00020; map00290; map00620; map00650","Glycolysis / Gluconeogenesis; Citrate cycle (TCA cycle); Valine, leucine and isoleucine biosynthesis; Pyruvate metabolism; Butanoate metabolism","","","","lca","lpj","lpl","lme","smu","gdj","ppe","bha","","oih","bpf","amt","","aeh","bcl"
"","","x","C05756","3-Oxododecanoyl-[acp];","C05757","(R)-3-Hydroxydodecanoyl-[acp];","1.1.1.100","3-oxoacyl-[acyl-carrier-protein] reductase;","map00061","Fatty acid biosynthesis","cac","cbe","cpf","lca","lpj","lpl","lme","smu","gdj","ppe","bha","dak","oih","bpf","amt","aoe","aeh","bcl"
"","","x","C05757","(R)-3-Hydroxydodecanoyl-[acp];","C05758","trans-Dodec-2-enoyl-[acp];","4.2.1.-","<Lyases; Carbon-oxygen lyases; Hydro-lyases>","map00061","Fatty acid biosynthesis","cac","cbe","cpf","lca","lpj","lpl","lme","smu","gdj","ppe","bha","dak","oih","bpf","amt","aoe","aeh","bcl"
"","","x","C05223","Dodecanoyl-[acyl-carrier protein];","C05758","trans-Dodec-2-enoyl-[acp];","1.3.1.-","<Oxidoreductases; Acting on the CH-CH group of donors; With NAD+ or NADP+ as acceptor>","map00061","Fatty acid biosynthesis","cac","cbe","","lca","lpj","lpl","lme","smu","gdj","","bha","","","bpf","amt","aoe","","bcl"
"","","x","C05223","Dodecanoyl-[acyl-carrier protein];","C05759","3-Oxotetradecanoyl-[acp];","2.3.1.179","beta-ketoacyl-acyl-carrier-protein synthase II;","map00061","Fatty acid biosynthesis","cac","cbe","cpf","lca","lpj","lpl","lme","smu","gdj","ppe","bha","dak","oih","bpf","amt","aoe","aeh","bcl"
"","","x","C04246","But-2-enoyl-[acyl-carrier protein]","C04618","(3R)-3-Hydroxybutanoyl-[acyl-carrier protein];","4.2.1.-","<Lyases; Carbon-oxygen lyases; Hydro-lyases>","map00061","Fatty acid biosynthesis","cac","cbe","cpf","lca","lpj","lpl","lme","smu","gdj","ppe","bha","dak","oih","bpf","amt","aoe","aeh","bcl"
"","","x","C00197","3-Phospho-D-glycerate;","C00236","3-Phospho-D-glyceroyl phosphate;","2.7.2.3","phosphoglycerate kinase;","map00010; map00710","Glycolysis / Gluconeogenesis; Carbon fixation in photosynthetic organisms","cac","cbe","cpf","lca","lpj","lpl","lme","smu","gdj","ppe","bha","dak","oih","bpf","amt","aoe","aeh","bcl"
"","","x","C00118","D-Glyceraldehyde 3-phosphate;","C00236","3-Phospho-D-glyceroyl phosphate;","1.2.1.12","glyceraldehyde-3-phosphate dehydrogenase (phosphorylating);","map00010","Glycolysis / Gluconeogenesis","cac","cbe","cpf","lca","lpj","lpl","lme","smu","gdj","ppe","bha","dak","oih","bpf","amt","aoe","aeh","bcl"
"","","x","C00111","Glycerone phosphate;","C00118","D-Glyceraldehyde 3-phosphate;","5.3.1.1","triose-phosphate isomerase;","map00010; map00051; map00562; map00710","Glycolysis / Gluconeogenesis; Fructose and mannose metabolism; Inositol phosphate metabolism; Carbon fixation in photosynthetic organisms","cac","cbe","cpf","lca","lpj","lpl","lme","smu","gdj","ppe","bha","dak","oih","bpf","amt","aoe","aeh","bcl"
"","","x","C01209","Malonyl-[acyl-carrier protein]","C05759","3-Oxotetradecanoyl-[acp];","2.3.1.179","beta-ketoacyl-acyl-carrier-protein synthase II;","map00061","Fatty acid biosynthesis","cac","cbe","cpf","lca","lpj","lpl","lme","smu","gdj","ppe","bha","dak","oih","bpf","amt","aoe","aeh","bcl"
"","","x","C01209","Malonyl-[acyl-carrier protein]","C05753","3-Oxodecanoyl-[acp];","2.3.1.179","beta-ketoacyl-acyl-carrier-protein synthase II;","map00061","Fatty acid biosynthesis","cac","cbe","cpf","lca","lpj","lpl","lme","smu","gdj","ppe","bha","dak","oih","bpf","amt","aoe","aeh","bcl"
"","","x","C00022","Pyruvate;","C05125","2-(alpha-Hydroxyethyl)thiamine diphosphate;","2.2.1.6","acetolactate synthase;","map00290; map00650","Valine, leucine and isoleucine biosynthesis; Butanoate metabolism","cac","cbe","","lca","lpj","lpl","lme","smu","gdj","ppe","bha","dak","oih","bpf","amt","aoe","aeh","bcl"
"","","x","C05754","trans-Dec-2-enoyl-[acp];","C05755","Decanoyl-[acp];","1.3.1.-","<Oxidoreductases; Acting on the CH-CH group of donors; With NAD+ or NADP+ as acceptor>","map00061","Fatty acid biosynthesis","cac","cbe","","lca","lpj","lpl","lme","smu","gdj","","bha","","","bpf","amt","aoe","","bcl"
"","","x","C05746","3-Oxohexanoyl-[acp];","C05747","(R)-3-Hydroxyhexanoyl-[acp];","1.1.1.100","3-oxoacyl-[acyl-carrier-protein] reductase;","map00061","Fatty acid biosynthesis","cac","cbe","cpf","lca","lpj","lpl","lme","smu","gdj","ppe","bha","dak","oih","bpf","amt","aoe","aeh","bcl"
"","","x","C00022","Pyruvate;","C00204","2-Dehydro-3-deoxy-D-gluconate;","4.2.1.-","<Lyases; Carbon-oxygen lyases; Hydro-lyases>","map00030; map00040","Pentose phosphate pathway; Pentose and glucuronate interconversions","cac","cbe","cpf","lca","lpj","lpl","lme","smu","gdj","ppe","bha","dak","oih","bpf","amt","aoe","aeh","bcl"
"","","x","C00204","2-Dehydro-3-deoxy-D-gluconate;","C00577","D-Glyceraldehyde","4.2.1.-","<Lyases; Carbon-oxygen lyases; Hydro-lyases>","map00030","Pentose phosphate pathway","cac","cbe","cpf","lca","lpj","lpl","lme","smu","gdj","ppe","bha","dak","oih","bpf","amt","aoe","aeh","bcl"
"","","x","C05125","2-(alpha-Hydroxyethyl)thiamine diphosphate;","C06010","(S)-2-Acetolactate;","2.2.1.6","acetolactate synthase;","map00290","Valine, leucine and isoleucine biosynthesis","cac","cbe","","lca","lpj","lpl","lme","smu","gdj","ppe","bha","dak","oih","bpf","amt","aoe","aeh","bcl"
"","","x","C00084","Acetaldehyde;","C00469","Ethanol;","1.1.1.1","alcohol dehydrogenase;","map00010","Glycolysis / Gluconeogenesis","cac","cbe","cpf","lca","lpj","lpl","lme","smu","gdj","","bha","dak","oih","bpf","amt","","aeh","bcl"
"","","x","C05755","Decanoyl-[acp];","C05756","3-Oxododecanoyl-[acp];","2.3.1.179","beta-ketoacyl-acyl-carrier-protein synthase II;","map00061","Fatty acid biosynthesis","cac","cbe","cpf","lca","lpj","lpl","lme","smu","gdj","ppe","bha","dak","oih","bpf","amt","aoe","aeh","bcl"
"","","x","C00109","2-Oxobutanoate;","C06006","(S)-2-Aceto-2-hydroxybutanoate;","2.2.1.6","acetolactate synthase;","map00290","Valine, leucine and isoleucine biosynthesis","cac","cbe","","lca","lpj","lpl","lme","smu","gdj","ppe","bha","dak","oih","bpf","amt","aoe","aeh","bcl"

"Subsystem 37","0.004162874574442983","","","","","","","","","","","","cpf","lca","","lpl","lme","","","","","","","","","","",""
"","","i","C00112","CDP;","C00705","dCDP;","1.17.4.1","ribonucleoside-diphosphate reductase;","map00240","Pyrimidine metabolism","cac","cbe","cpf","lca","lpj","lpl","lme","smu","gdj","ppe","bha","dak","oih","bpf","","aoe","aeh","bcl"
"","","s","C00330","Deoxyguanosine;","C00362","dGMP;","2.7.1.113","deoxyguanosine kinase;","map00230","Purine metabolism","","","cpf","lca","","lpl","lme","","","","","","","","amt","","","bcl"
"","","x","C00458","dCTP;","C00705","dCDP;","2.7.4.6","nucleoside-diphosphate kinase;","map00240","Pyrimidine metabolism","","cbe","cpf","lca","lpj","lpl","lme","","gdj","ppe","bha","","oih","bpf","","","aeh","bcl"
"","","x","C00063","CTP;","C00458","dCTP;","1.17.4.2","ribonucleoside-triphosphate reductase;","map00240","Pyrimidine metabolism","cac","cbe","cpf","lca","lpj","lpl","lme","smu","","ppe","","dak","","","amt","aoe","",""
"","","x","C00063","CTP;","C00112","CDP;","2.7.4.6","nucleoside-diphosphate kinase;","map00240","Pyrimidine metabolism","","cbe","cpf","lca","lpj","lpl","lme","","gdj","ppe","bha","","oih","bpf","","","aeh","bcl"
"","","x","C00046","RNA;","C00063","CTP;","2.7.7.6","DNA-directed RNA polymerase;","map00240","Pyrimidine metabolism","cac","cbe","cpf","lca","lpj","lpl","lme","smu","gdj","ppe","bha","dak","oih","bpf","amt","aoe","aeh","bcl"
"","","x","C00002","ATP;","C00046","RNA;","2.7.7.6","DNA-directed RNA polymerase;","map00230","Purine metabolism","cac","cbe","cpf","lca","lpj","lpl","lme","smu","gdj","ppe","bha","dak","oih","bpf","amt","aoe","aeh","bcl"
"","","x","C00002","ATP;","C00008","ADP;","2.7.4.6","nucleoside-diphosphate kinase;","map00230","Purine metabolism","","cbe","cpf","lca","lpj","lpl","lme","","gdj","ppe","bha","","oih","bpf","","","aeh","bcl"
"","","x","C00002","ATP;","C00008","ADP;","2.7.1.40","pyruvate kinase;","map00230","Purine metabolism","cac","cbe","cpf","lca","lpj","lpl","lme","smu","gdj","ppe","bha","dak","oih","bpf","amt","aoe","aeh","bcl"
"","","x","C00002","ATP;","C00131","dATP;","1.17.4.2","ribonucleoside-triphosphate reductase;","map00230","Purine metabolism","cac","cbe","cpf","lca","lpj","lpl","lme","smu","","ppe","","dak","","","amt","aoe","",""
"","","x","C00131","dATP;","C00206","dADP;","2.7.1.40","pyruvate kinase;","map00230","Purine metabolism","cac","cbe","cpf","lca","lpj","lpl","lme","smu","gdj","ppe","bha","dak","oih","bpf","amt","aoe","aeh","bcl"
"","","x","C00063","CTP;","C00075","UTP;","6.3.4.2","CTP synthase;","map00240","Pyrimidine metabolism","cac","cbe","cpf","lca","lpj","lpl","lme","smu","gdj","ppe","bha","dak","oih","bpf","amt","","aeh","bcl"
"","","x","C00015","UDP;","C00075","UTP;","2.7.4.6","nucleoside-diphosphate kinase;","map00240","Pyrimidine metabolism","","cbe","cpf","lca","lpj","lpl","lme","","gdj","ppe","bha","","oih","bpf","","","aeh","bcl"
"","","x","C00046","RNA;","C00075","UTP;","2.7.7.6","DNA-directed RNA polymerase;","map00240","Pyrimidine metabolism","cac","cbe","cpf","lca","lpj","lpl","lme","smu","gdj","ppe","bha","dak","oih","bpf","amt","aoe","aeh","bcl"
"","","x","C00039","DNA;","C00458","dCTP;","2.7.7.7","DNA-directed DNA polymerase;","map00240","Pyrimidine metabolism","cac","cbe","cpf","lca","lpj","lpl","lme","smu","gdj","ppe","bha","dak","oih","bpf","amt","aoe","aeh","bcl"
"","","x","C00239","dCMP;","C00705","dCDP;","2.7.4.14","cytidylate kinase;","map00240","Pyrimidine metabolism","cac","cbe","cpf","lca","lpj","lpl","lme","smu","gdj","ppe","bha","dak","oih","bpf","amt","aoe","aeh","bcl"
"","","x","C00008","ADP;","C00206","dADP;","1.17.4.1","ribonucleoside-diphosphate reductase;","map00230","Purine metabolism","cac","cbe","cpf","lca","lpj","lpl","lme","smu","gdj","ppe","bha","dak","oih","bpf","","aoe","aeh","bcl"
"","","x","C00039","DNA;","C00131","dATP;","2.7.7.7","DNA-directed DNA polymerase;","map00230","Purine metabolism","cac","cbe","cpf","lca","lpj","lpl","lme","smu","gdj","ppe","bha","dak","oih","bpf","amt","aoe","aeh","bcl"
"","","x","C00039","DNA;","C00459","dTTP;","2.7.7.7","DNA-directed DNA polymerase;","map00240","Pyrimidine metabolism","cac","cbe","cpf","lca","lpj","lpl","lme","smu","gdj","ppe","bha","dak","oih","bpf","amt","aoe","aeh","bcl"
"","","x","C00131","dATP;","C00206","dADP;","2.7.4.6","nucleoside-diphosphate kinase;","map00230","Purine metabolism","","cbe","cpf","lca","lpj","lpl","lme","","gdj","ppe","bha","","oih","bpf","","","aeh","bcl"
"","","x","C00015","UDP;","C00105","UMP;","2.7.4.14","cytidylate kinase;","map00240","Pyrimidine metabolism","cac","cbe","cpf","lca","lpj","lpl","lme","smu","gdj","ppe","bha","dak","oih","bpf","amt","aoe","aeh","bcl"
"","","x","C00105","UMP;","C00106","Uracil","2.4.2.9","uracil phosphoribosyltransferase;","map00240","Pyrimidine metabolism","cac","cbe","cpf","lca","lpj","lpl","lme","smu","gdj","ppe","bha","dak","oih","bpf","amt","aoe","aeh","bcl"
"","","x","C00361","dGDP;","C00362","dGMP;","2.7.4.8","guanylate kinase;","map00230","Purine metabolism","cac","cbe","cpf","lca","lpj","lpl","lme","smu","gdj","ppe","bha","dak","oih","bpf","amt","aoe","aeh","bcl"
"","","x","C00286","dGTP;","C00361","dGDP;","2.7.1.40","pyruvate kinase;","map00230","Purine metabolism","cac","cbe","cpf","lca","lpj","lpl","lme","smu","gdj","ppe","bha","dak","oih","bpf","amt","aoe","aeh","bcl"
"","","x","C00286","dGTP;","C00361","dGDP;","2.7.4.6","nucleoside-diphosphate kinase;","map00230","Purine metabolism","","cbe","cpf","lca","lpj","lpl","lme","","gdj","ppe","bha","","oih","bpf","","","aeh","bcl"
"","","x","C00044","GTP;","C00286","dGTP;","1.17.4.2","ribonucleoside-triphosphate reductase;","map00230","Purine metabolism","cac","cbe","cpf","lca","lpj","lpl","lme","smu","","ppe","","dak","","","amt","aoe","",""
"","","x","C00035","GDP;","C00044","GTP;","2.7.4.6","nucleoside-diphosphate kinase;","map00230","Purine metabolism","","cbe","cpf","lca","lpj","lpl","lme","","gdj","ppe","bha","","oih","bpf","","","aeh","bcl"
"","","x","C00035","GDP;","C00144","GMP;","2.7.4.8","guanylate kinase;","map00230","Purine metabolism","cac","cbe","cpf","lca","lpj","lpl","lme","smu","gdj","ppe","bha","dak","oih","bpf","amt","aoe","aeh","bcl"
"","","x","C00144","GMP;","C00242","Guanine;","2.4.2.8","hypoxanthine phosphoribosyltransferase;","map00230","Purine metabolism","cac","cbe","cpf","lca","lpj","lpl","lme","smu","","ppe","bha","dak","oih","bpf","amt","aoe","aeh","bcl"
"","","x","C00105","UMP;","C01103","Orotidine 5'-phosphate;","4.1.1.23","orotidine-5'-phosphate decarboxylase;","map00240","Pyrimidine metabolism","cac","cbe","cpf","lca","lpj","lpl","lme","smu","gdj","ppe","bha","dak","oih","bpf","amt","aoe","aeh","bcl"
"","","x","C00295","Orotate;","C01103","Orotidine 5'-phosphate;","2.4.2.10","orotate phosphoribosyltransferase;","map00240","Pyrimidine metabolism","cac","cbe","cpf","lca","lpj","lpl","lme","smu","gdj","","bha","dak","oih","bpf","amt","aoe","aeh","bcl"
"","","x","C00295","Orotate;","C00337","(S)-Dihydroorotate;","1.3.3.1","dihydroorotate oxidase;","map00240","Pyrimidine metabolism","cac","cbe","cpf","lca","lpj","lpl","lme","smu","gdj","ppe","bha","dak","oih","bpf","amt","aoe","aeh","bcl"
"","","x","C00119","5-Phospho-alpha-D-ribose 1-diphosphate;","C01103","Orotidine 5'-phosphate;","2.4.2.10","orotate phosphoribosyltransferase;","map00240","Pyrimidine metabolism","cac","cbe","cpf","lca","lpj","lpl","lme","smu","gdj","","bha","dak","oih","bpf","amt","aoe","aeh","bcl"
"","","x","C00119","5-Phospho-alpha-D-ribose 1-diphosphate;","C03090","5-Phosphoribosylamine;","2.4.2.14","amidophosphoribosyltransferase;","map00230","Purine metabolism","cac","cbe","cpf","lca","lpj","lpl","lme","smu","gdj","ppe","bha","dak","oih","bpf","amt","aoe","aeh","bcl"
"","","x","C03090","5-Phosphoribosylamine;","C03838","5'-Phosphoribosylglycinamide;","6.3.4.13","phosphoribosylamine---glycine ligase;","map00230","Purine metabolism","cac","cbe","cpf","lca","lpj","lpl","lme","smu","gdj","","bha","dak","oih","bpf","amt","aoe","aeh","bcl"
"","","x","C03838","5'-Phosphoribosylglycinamide;","C04376","5'-Phosphoribosyl-N-formylglycinamide;","2.1.2.2","phosphoribosylglycinamide formyltransferase;","map00230","Purine metabolism","cac","cbe","cpf","lca","lpj","lpl","lme","smu","gdj","ppe","bha","dak","oih","bpf","amt","aoe","aeh","bcl"
"","","x","C00117","D-Ribose 5-phosphate;","C00119","5-Phospho-alpha-D-ribose 1-diphosphate;","2.7.6.1","ribose-phosphate diphosphokinase;","map00030; map00230","Pentose phosphate pathway; Purine metabolism","cac","cbe","cpf","lca","lpj","lpl","lme","smu","gdj","ppe","bha","dak","oih","bpf","amt","aoe","aeh","bcl"
"","","x","C00117","D-Ribose 5-phosphate;","C00199","D-Ribulose 5-phosphate","5.3.1.6","ribose-5-phosphate isomerase;","map00030; map00710","Pentose phosphate pathway; Carbon fixation in photosynthetic organisms","cac","cbe","cpf","lca","lpj","lpl","lme","smu","gdj","ppe","bha","dak","oih","bpf","amt","aoe","aeh","bcl"
"","","x","C00199","D-Ribulose 5-phosphate","C00231","D-Xylulose 5-phosphate","5.1.3.1","ribulose-phosphate 3-epimerase;","map00030; map00040; map00710","Pentose phosphate pathway; Pentose and glucuronate interconversions; Carbon fixation in photosynthetic organisms","cac","cbe","cpf","lca","lpj","lpl","lme","smu","gdj","ppe","bha","dak","oih","bpf","amt","aoe","aeh","bcl"
"","","x","C00231","D-Xylulose 5-phosphate","C01101","L-Ribulose 5-phosphate","5.1.3.4","L-ribulose-5-phosphate 4-epimerase;","map00040; map00053","Pentose and glucuronate interconversions; Ascorbate and aldarate metabolism","cac","cbe","cpf","lca","lpj","lpl","lme","smu","","","bha","","oih","","","","","bcl"
"","","x","C04376","5'-Phosphoribosyl-N-formylglycinamide;","C04640","2-(Formamido)-N1-(5'-phosphoribosyl)acetamidine;","6.3.5.3","phosphoribosylformylglycinamidine synthase;","map00230","Purine metabolism","cac","cbe","cpf","lca","lpj","lpl","lme","smu","gdj","ppe","bha","dak","oih","bpf","amt","aoe","aeh","bcl"
"","","x","C03373","Aminoimidazole ribotide;","C04640","2-(Formamido)-N1-(5'-phosphoribosyl)acetamidine;","6.3.3.1","phosphoribosylformylglycinamidine cyclo-ligase;","map00230","Purine metabolism","cac","cbe","cpf","lca","lpj","lpl","lme","smu","gdj","ppe","bha","dak","oih","bpf","amt","aoe","aeh","bcl"
"","","x","C00206","dADP;","C00360","dAMP;","2.7.4.3","adenylate kinase;","map00230","Purine metabolism","cac","cbe","cpf","lca","lpj","lpl","lme","smu","gdj","ppe","bha","dak","oih","bpf","amt","aoe","aeh","bcl"
"","","x","C00044","GTP;","C00046","RNA;","2.7.7.6","DNA-directed RNA polymerase;","map00230","Purine metabolism","cac","cbe","cpf","lca","lpj","lpl","lme","smu","gdj","ppe","bha","dak","oih","bpf","amt","aoe","aeh","bcl"
"","","x","C00008","ADP;","C00020","AMP;","2.7.4.3","adenylate kinase;","map00230","Purine metabolism","cac","cbe","cpf","lca","lpj","lpl","lme","smu","gdj","ppe","bha","dak","oih","bpf","amt","aoe","aeh","bcl"
"","","x","C00020","AMP;","C00147","Adenine;","2.4.2.7","adenine phosphoribosyltransferase;","map00230","Purine metabolism","cac","cbe","cpf","lca","lpj","lpl","lme","smu","gdj","ppe","bha","","oih","bpf","amt","aoe","","bcl"
"","","x","C00020","AMP;","C03794","N6-(1,2-Dicarboxyethyl)-AMP;","4.3.2.2","adenylosuccinate lyase;","map00230","Purine metabolism","cac","cbe","cpf","lca","lpj","lpl","lme","smu","gdj","ppe","bha","dak","oih","bpf","amt","","aeh","bcl"
"","","x","C00130","IMP;","C03794","N6-(1,2-Dicarboxyethyl)-AMP;","6.3.4.4","adenylosuccinate synthase;","map00230","Purine metabolism","cac","cbe","cpf","lca","lpj","lpl","lme","smu","gdj","ppe","bha","dak","oih","bpf","amt","","aeh","bcl"
"","","x","C00130","IMP;","C04734","1-(5'-Phosphoribosyl)-5-formamido-4-imidazolecarboxamide;","3.5.4.10","IMP cyclohydrolase;","map00230","Purine metabolism","cac","cbe","cpf","lca","lpj","lpl","lme","smu","gdj","ppe","bha","dak","oih","bpf","amt","aoe","aeh","bcl"
"","","x","C00130","IMP;","C04734","1-(5'-Phosphoribosyl)-5-formamido-4-imidazolecarboxamide;","2.1.2.3","phosphoribosylaminoimidazolecarboxamide formyltransferase;","map00230","Purine metabolism","cac","cbe","cpf","lca","lpj","lpl","lme","smu","gdj","ppe","bha","dak","oih","bpf","amt","aoe","aeh","bcl"
"","","x","C04677","1-(5'-Phosphoribosyl)-5-amino-4-imidazolecarboxamide;","C04734","1-(5'-Phosphoribosyl)-5-formamido-4-imidazolecarboxamide;","6.3.4.-","<Ligases; Forming carbon-nitrogen bonds; Other carbon--nitrogen ligases>","map00230","Purine metabolism","cac","cbe","cpf","lca","lpj","lpl","lme","smu","gdj","ppe","bha","dak","oih","bpf","amt","aoe","aeh","bcl"
"","","x","C04677","1-(5'-Phosphoribosyl)-5-amino-4-imidazolecarboxamide;","C04823","1-(5'-Phosphoribosyl)-5-amino-4-(N-succinocarboxamide)-imidazole;","4.3.2.2","adenylosuccinate lyase;","map00230","Purine metabolism","cac","cbe","cpf","lca","lpj","lpl","lme","smu","gdj","ppe","bha","dak","oih","bpf","amt","","aeh","bcl"
"","","x","C00144","GMP;","C00242","Guanine;","2.4.2.7","adenine phosphoribosyltransferase;","map00230","Purine metabolism","cac","cbe","cpf","lca","lpj","lpl","lme","smu","gdj","ppe","bha","","oih","bpf","amt","aoe","","bcl"
"","","x","C04751","1-(5-Phospho-D-ribosyl)-5-amino-4-imidazolecarboxylate;","C04823","1-(5'-Phosphoribosyl)-5-amino-4-(N-succinocarboxamide)-imidazole;","6.3.2.6","phosphoribosylaminoimidazolesuccinocarboxamide synthase;","map00230","Purine metabolism","cac","cbe","cpf","lca","lpj","lpl","lme","smu","gdj","ppe","bha","dak","oih","bpf","amt","aoe","aeh","bcl"
"","","x","C04751","1-(5-Phospho-D-ribosyl)-5-amino-4-imidazolecarboxylate;","C15667","5-Carboxyamino-1-(5-phospho-D-ribosyl)imidazole","5.4.99.18","5-(carboxyamino)imidazole ribonucleotide mutase;","map00230","Purine metabolism","cac","cbe","cpf","lca","lpj","lpl","lme","smu","gdj","ppe","bha","dak","oih","bpf","amt","aoe","aeh","bcl"
"","","x","C04677","1-(5'-Phosphoribosyl)-5-amino-4-imidazolecarboxamide;","C04734","1-(5'-Phosphoribosyl)-5-formamido-4-imidazolecarboxamide;","2.1.2.3","phosphoribosylaminoimidazolecarboxamide formyltransferase;","map00230","Purine metabolism","cac","cbe","cpf","lca","lpj","lpl","lme","smu","gdj","ppe","bha","dak","oih","bpf","amt","aoe","aeh","bcl"
"","","x","C00363","dTDP;","C00459","dTTP;","2.7.4.6","nucleoside-diphosphate kinase;","map00240","Pyrimidine metabolism","","cbe","cpf","lca","lpj","lpl","lme","","gdj","ppe","bha","","oih","bpf","","","aeh","bcl"
"","","x","C00035","GDP;","C00361","dGDP;","1.17.4.1","ribonucleoside-diphosphate reductase;","map00230","Purine metabolism","cac","cbe","cpf","lca","lpj","lpl","lme","smu","gdj","ppe","bha","dak","oih","bpf","","aoe","aeh","bcl"
"","","x","C00039","DNA;","C00286","dGTP;","2.7.7.7","DNA-directed DNA polymerase;","map00230","Purine metabolism","cac","cbe","cpf","lca","lpj","lpl","lme","smu","gdj","ppe","bha","dak","oih","bpf","amt","aoe","aeh","bcl"
"","","x","C00055","CMP;","C00112","CDP;","2.7.4.14","cytidylate kinase;","map00240","Pyrimidine metabolism","cac","cbe","cpf","lca","lpj","lpl","lme","smu","gdj","ppe","bha","dak","oih","bpf","amt","aoe","aeh","bcl"
"","","x","C00130","IMP;","C00262","Hypoxanthine;","2.4.2.8","hypoxanthine phosphoribosyltransferase;","map00230","Purine metabolism","cac","cbe","cpf","lca","lpj","lpl","lme","smu","","ppe","bha","dak","oih","bpf","amt","aoe","aeh","bcl"
"","","x","C00337","(S)-Dihydroorotate;","C00438","N-Carbamoyl-L-aspartate","3.5.2.3","dihydroorotase;","map00240","Pyrimidine metabolism","cac","cbe","cpf","lca","lpj","lpl","lme","smu","gdj","ppe","bha","dak","oih","bpf","amt","aoe","aeh","bcl"
"","","x","C00169","Carbamoyl phosphate","C00438","N-Carbamoyl-L-aspartate","2.1.3.2","aspartate carbamoyltransferase;","map00240; map00250","Pyrimidine metabolism; Alanine, aspartate and glutamate metabolism","cac","cbe","cpf","lca","lpj","lpl","lme","smu","gdj","ppe","bha","dak","oih","bpf","amt","aoe","aeh","bcl"
"","","x","C00064","L-Glutamine;","C00169","Carbamoyl phosphate","6.3.5.5","carbamoyl-phosphate synthase (glutamine-hydrolysing);","map00240; map00250","Pyrimidine metabolism; Alanine, aspartate and glutamate metabolism","cac","cbe","cpf","lca","lpj","lpl","lme","smu","gdj","ppe","bha","dak","oih","bpf","amt","","aeh","bcl"
"","","x","C00025","L-Glutamate;","C00064","L-Glutamine;","6.3.1.2","glutamate---ammonia ligase;","map00250; map00330; map00910","Alanine, aspartate and glutamate metabolism; Arginine and proline metabolism; Nitrogen metabolism","cac","cbe","cpf","lca","lpj","lpl","lme","smu","gdj","ppe","bha","dak","oih","bpf","amt","aoe","aeh","bcl"
"","","x","C00144","GMP;","C00242","Guanine;","2.4.2.22","xanthine phosphoribosyltransferase;","map00230","Purine metabolism","cac","cbe","cpf","lca","lpj","lpl","lme","","gdj","ppe","bha","","oih","bpf","amt","","","bcl"
"","","x","C00025","L-Glutamate;","C03287","L-Glutamyl 5-phosphate;","2.7.2.11","glutamate 5-kinase;","map00330","Arginine and proline metabolism","cac","cbe","cpf","lca","lpj","lpl","lme","smu","gdj","","bha","dak","oih","bpf","amt","aoe","aeh","bcl"
"","","x","C01165","L-Glutamate 5-semialdehyde;","C03287","L-Glutamyl 5-phosphate;","1.2.1.41","glutamate-5-semialdehyde dehydrogenase;","map00330","Arginine and proline metabolism","cac","cbe","cpf","lca","lpj","lpl","lme","smu","gdj","","bha","dak","oih","bpf","amt","aoe","aeh","bcl"
"","","x","C00025","L-Glutamate;","C00669","gamma-L-Glutamyl-L-cysteine;","6.3.2.2","glutamate---cysteine ligase;","map00480","Glutathione metabolism","cac","cbe","cpf","lca","lpj","lpl","lme","smu","gdj","","","","","","amt","aoe","aeh",""
"","","x","C00097","L-Cysteine;","C00669","gamma-L-Glutamyl-L-cysteine;","6.3.2.2","glutamate---cysteine ligase;","map00480","Glutathione metabolism","cac","cbe","cpf","lca","lpj","lpl","lme","smu","gdj","","","","","","amt","aoe","aeh",""

"Subsystem 38","0.004162874574442983","","","","","","","","","","","","cpf","","","lpl","lme","","","ppe","","","","","","","",""
"","","i","C00147","Adenine;","C00212","Adenosine","3.2.2.1","purine nucleosidase;","map00230","Purine metabolism","","","cpf","","","lpl","lme","","","ppe","","","","","","","","bcl"
"","","x","C00020","AMP;","C00147","Adenine;","2.4.2.7","adenine phosphoribosyltransferase;","map00230","Purine metabolism","cac","cbe","cpf","lca","lpj","lpl","lme","smu","gdj","ppe","bha","","oih","bpf","amt","aoe","","bcl"
"","","x","C00020","AMP;","C03794","N6-(1,2-Dicarboxyethyl)-AMP;","4.3.2.2","adenylosuccinate lyase;","map00230","Purine metabolism","cac","cbe","cpf","lca","lpj","lpl","lme","smu","gdj","ppe","bha","dak","oih","bpf","amt","","aeh","bcl"
"","","x","C00130","IMP;","C03794","N6-(1,2-Dicarboxyethyl)-AMP;","6.3.4.4","adenylosuccinate synthase;","map00230","Purine metabolism","cac","cbe","cpf","lca","lpj","lpl","lme","smu","gdj","ppe","bha","dak","oih","bpf","amt","","aeh","bcl"
"","","x","C00130","IMP;","C04734","1-(5'-Phosphoribosyl)-5-formamido-4-imidazolecarboxamide;","3.5.4.10","IMP cyclohydrolase;","map00230","Purine metabolism","cac","cbe","cpf","lca","lpj","lpl","lme","smu","gdj","ppe","bha","dak","oih","bpf","amt","aoe","aeh","bcl"
"","","x","C00130","IMP;","C04734","1-(5'-Phosphoribosyl)-5-formamido-4-imidazolecarboxamide;","2.1.2.3","phosphoribosylaminoimidazolecarboxamide formyltransferase;","map00230","Purine metabolism","cac","cbe","cpf","lca","lpj","lpl","lme","smu","gdj","ppe","bha","dak","oih","bpf","amt","aoe","aeh","bcl"
"","","x","C00008","ADP;","C00020","AMP;","2.7.4.3","adenylate kinase;","map00230","Purine metabolism","cac","cbe","cpf","lca","lpj","lpl","lme","smu","gdj","ppe","bha","dak","oih","bpf","amt","aoe","aeh","bcl"
"","","x","C00002","ATP;","C00008","ADP;","2.7.4.6","nucleoside-diphosphate kinase;","map00230","Purine metabolism","","cbe","cpf","lca","lpj","lpl","lme","","gdj","ppe","bha","","oih","bpf","","","aeh","bcl"
"","","x","C00002","ATP;","C00131","dATP;","1.17.4.2","ribonucleoside-triphosphate reductase;","map00230","Purine metabolism","cac","cbe","cpf","lca","lpj","lpl","lme","smu","","ppe","","dak","","","amt","aoe","",""
"","","x","C00002","ATP;","C00008","ADP;","2.7.1.40","pyruvate kinase;","map00230","Purine metabolism","cac","cbe","cpf","lca","lpj","lpl","lme","smu","gdj","ppe","bha","dak","oih","bpf","amt","aoe","aeh","bcl"
"","","x","C00039","DNA;","C00131","dATP;","2.7.7.7","DNA-directed DNA polymerase;","map00230","Purine metabolism","cac","cbe","cpf","lca","lpj","lpl","lme","smu","gdj","ppe","bha","dak","oih","bpf","amt","aoe","aeh","bcl"
"","","x","C00002","ATP;","C00046","RNA;","2.7.7.6","DNA-directed RNA polymerase;","map00230","Purine metabolism","cac","cbe","cpf","lca","lpj","lpl","lme","smu","gdj","ppe","bha","dak","oih","bpf","amt","aoe","aeh","bcl"
"","","x","C00131","dATP;","C00206","dADP;","2.7.1.40","pyruvate kinase;","map00230","Purine metabolism","cac","cbe","cpf","lca","lpj","lpl","lme","smu","gdj","ppe","bha","dak","oih","bpf","amt","aoe","aeh","bcl"
"","","x","C00046","RNA;","C00063","CTP;","2.7.7.6","DNA-directed RNA polymerase;","map00240","Pyrimidine metabolism","cac","cbe","cpf","lca","lpj","lpl","lme","smu","gdj","ppe","bha","dak","oih","bpf","amt","aoe","aeh","bcl"
"","","x","C00063","CTP;","C00075","UTP;","6.3.4.2","CTP synthase;","map00240","Pyrimidine metabolism","cac","cbe","cpf","lca","lpj","lpl","lme","smu","gdj","ppe","bha","dak","oih","bpf","amt","","aeh","bcl"
"","","x","C00015","UDP;","C00075","UTP;","2.7.4.6","nucleoside-diphosphate kinase;","map00240","Pyrimidine metabolism","","cbe","cpf","lca","lpj","lpl","lme","","gdj","ppe","bha","","oih","bpf","","","aeh","bcl"
"","","x","C00046","RNA;","C00075","UTP;","2.7.7.6","DNA-directed RNA polymerase;","map00240","Pyrimidine metabolism","cac","cbe","cpf","lca","lpj","lpl","lme","smu","gdj","ppe","bha","dak","oih","bpf","amt","aoe","aeh","bcl"
"","","x","C04677","1-(5'-Phosphoribosyl)-5-amino-4-imidazolecarboxamide;","C04734","1-(5'-Phosphoribosyl)-5-formamido-4-imidazolecarboxamide;","6.3.4.-","<Ligases; Forming carbon-nitrogen bonds; Other carbon--nitrogen ligases>","map00230","Purine metabolism","cac","cbe","cpf","lca","lpj","lpl","lme","smu","gdj","ppe","bha","dak","oih","bpf","amt","aoe","aeh","bcl"
"","","x","C00039","DNA;","C00458","dCTP;","2.7.7.7","DNA-directed DNA polymerase;","map00240","Pyrimidine metabolism","cac","cbe","cpf","lca","lpj","lpl","lme","smu","gdj","ppe","bha","dak","oih","bpf","amt","aoe","aeh","bcl"
"","","x","C00008","ADP;","C00206","dADP;","1.17.4.1","ribonucleoside-diphosphate reductase;","map00230","Purine metabolism","cac","cbe","cpf","lca","lpj","lpl","lme","smu","gdj","ppe","bha","dak","oih","bpf","","aoe","aeh","bcl"
"","","x","C00458","dCTP;","C00705","dCDP;","2.7.4.6","nucleoside-diphosphate kinase;","map00240","Pyrimidine metabolism","","cbe","cpf","lca","lpj","lpl","lme","","gdj","ppe","bha","","oih","bpf","","","aeh","bcl"
"","","x","C00239","dCMP;","C00705","dCDP;","2.7.4.14","cytidylate kinase;","map00240","Pyrimidine metabolism","cac","cbe","cpf","lca","lpj","lpl","lme","smu","gdj","ppe","bha","dak","oih","bpf","amt","aoe","aeh","bcl"
"","","x","C00112","CDP;","C00705","dCDP;","1.17.4.1","ribonucleoside-diphosphate reductase;","map00240","Pyrimidine metabolism","cac","cbe","cpf","lca","lpj","lpl","lme","smu","gdj","ppe","bha","dak","oih","bpf","","aoe","aeh","bcl"
"","","x","C00239","dCMP;","C00365","dUMP;","3.5.4.12","dCMP deaminase;","map00240","Pyrimidine metabolism","cac","cbe","cpf","","lpj","lpl","lme","smu","","ppe","bha","dak","oih","bpf","amt","aoe","","bcl"
"","","x","C00063","CTP;","C00112","CDP;","2.7.4.6","nucleoside-diphosphate kinase;","map00240","Pyrimidine metabolism","","cbe","cpf","lca","lpj","lpl","lme","","gdj","ppe","bha","","oih","bpf","","","aeh","bcl"
"","","x","C00039","DNA;","C00459","dTTP;","2.7.7.7","DNA-directed DNA polymerase;","map00240","Pyrimidine metabolism","cac","cbe","cpf","lca","lpj","lpl","lme","smu","gdj","ppe","bha","dak","oih","bpf","amt","aoe","aeh","bcl"
"","","x","C04677","1-(5'-Phosphoribosyl)-5-amino-4-imidazolecarboxamide;","C04823","1-(5'-Phosphoribosyl)-5-amino-4-(N-succinocarboxamide)-imidazole;","4.3.2.2","adenylosuccinate lyase;","map00230","Purine metabolism","cac","cbe","cpf","lca","lpj","lpl","lme","smu","gdj","ppe","bha","dak","oih","bpf","amt","","aeh","bcl"
"","","x","C00063","CTP;","C00458","dCTP;","1.17.4.2","ribonucleoside-triphosphate reductase;","map00240","Pyrimidine metabolism","cac","cbe","cpf","lca","lpj","lpl","lme","smu","","ppe","","dak","","","amt","aoe","",""
"","","x","C00131","dATP;","C00206","dADP;","2.7.4.6","nucleoside-diphosphate kinase;","map00230","Purine metabolism","","cbe","cpf","lca","lpj","lpl","lme","","gdj","ppe","bha","","oih","bpf","","","aeh","bcl"
"","","x","C00015","UDP;","C00105","UMP;","2.7.4.14","cytidylate kinase;","map00240","Pyrimidine metabolism","cac","cbe","cpf","lca","lpj","lpl","lme","smu","gdj","ppe","bha","dak","oih","bpf","amt","aoe","aeh","bcl"
"","","x","C00105","UMP;","C00106","Uracil","2.4.2.9","uracil phosphoribosyltransferase;","map00240","Pyrimidine metabolism","cac","cbe","cpf","lca","lpj","lpl","lme","smu","gdj","ppe","bha","dak","oih","bpf","amt","aoe","aeh","bcl"
"","","x","C00105","UMP;","C01103","Orotidine 5'-phosphate;","4.1.1.23","orotidine-5'-phosphate decarboxylase;","map00240","Pyrimidine metabolism","cac","cbe","cpf","lca","lpj","lpl","lme","smu","gdj","ppe","bha","dak","oih","bpf","amt","aoe","aeh","bcl"
"","","x","C00206","dADP;","C00360","dAMP;","2.7.4.3","adenylate kinase;","map00230","Purine metabolism","cac","cbe","cpf","lca","lpj","lpl","lme","smu","gdj","ppe","bha","dak","oih","bpf","amt","aoe","aeh","bcl"
"","","x","C00044","GTP;","C00046","RNA;","2.7.7.6","DNA-directed RNA polymerase;","map00230","Purine metabolism","cac","cbe","cpf","lca","lpj","lpl","lme","smu","gdj","ppe","bha","dak","oih","bpf","amt","aoe","aeh","bcl"
"","","x","C00044","GTP;","C01304","2,5-Diamino-6-(5'-phosphoribosylamino)-4-pyrimidineone","3.5.4.25","GTP cyclohydrolase II;","map00740","Riboflavin metabolism","cac","cbe","cpf","","lpj","lpl","lme","","gdj","ppe","bha","dak","oih","bpf","amt","","aeh","bcl"
"","","x","C00035","GDP;","C00044","GTP;","2.7.4.6","nucleoside-diphosphate kinase;","map00230","Purine metabolism","","cbe","cpf","lca","lpj","lpl","lme","","gdj","ppe","bha","","oih","bpf","","","aeh","bcl"
"","","x","C00035","GDP;","C00144","GMP;","2.7.4.8","guanylate kinase;","map00230","Purine metabolism","cac","cbe","cpf","lca","lpj","lpl","lme","smu","gdj","ppe","bha","dak","oih","bpf","amt","aoe","aeh","bcl"
"","","x","C00144","GMP;","C00242","Guanine;","2.4.2.8","hypoxanthine phosphoribosyltransferase;","map00230","Purine metabolism","cac","cbe","cpf","lca","lpj","lpl","lme","smu","","ppe","bha","dak","oih","bpf","amt","aoe","aeh","bcl"
"","","x","C00044","GTP;","C00286","dGTP;","1.17.4.2","ribonucleoside-triphosphate reductase;","map00230","Purine metabolism","cac","cbe","cpf","lca","lpj","lpl","lme","smu","","ppe","","dak","","","amt","aoe","",""
"","","x","C00286","dGTP;","C00361","dGDP;","2.7.1.40","pyruvate kinase;","map00230","Purine metabolism","cac","cbe","cpf","lca","lpj","lpl","lme","smu","gdj","ppe","bha","dak","oih","bpf","amt","aoe","aeh","bcl"
"","","x","C00286","dGTP;","C00361","dGDP;","2.7.4.6","nucleoside-diphosphate kinase;","map00230","Purine metabolism","","cbe","cpf","lca","lpj","lpl","lme","","gdj","ppe","bha","","oih","bpf","","","aeh","bcl"
"","","x","C00361","dGDP;","C00362","dGMP;","2.7.4.8","guanylate kinase;","map00230","Purine metabolism","cac","cbe","cpf","lca","lpj","lpl","lme","smu","gdj","ppe","bha","dak","oih","bpf","amt","aoe","aeh","bcl"
"","","x","C00144","GMP;","C00242","Guanine;","2.4.2.7","adenine phosphoribosyltransferase;","map00230","Purine metabolism","cac","cbe","cpf","lca","lpj","lpl","lme","smu","gdj","ppe","bha","","oih","bpf","amt","aoe","","bcl"
"","","x","C04751","1-(5-Phospho-D-ribosyl)-5-amino-4-imidazolecarboxylate;","C04823","1-(5'-Phosphoribosyl)-5-amino-4-(N-succinocarboxamide)-imidazole;","6.3.2.6","phosphoribosylaminoimidazolesuccinocarboxamide synthase;","map00230","Purine metabolism","cac","cbe","cpf","lca","lpj","lpl","lme","smu","gdj","ppe","bha","dak","oih","bpf","amt","aoe","aeh","bcl"
"","","x","C04751","1-(5-Phospho-D-ribosyl)-5-amino-4-imidazolecarboxylate;","C15667","5-Carboxyamino-1-(5-phospho-D-ribosyl)imidazole","5.4.99.18","5-(carboxyamino)imidazole ribonucleotide mutase;","map00230","Purine metabolism","cac","cbe","cpf","lca","lpj","lpl","lme","smu","gdj","ppe","bha","dak","oih","bpf","amt","aoe","aeh","bcl"
"","","x","C04677","1-(5'-Phosphoribosyl)-5-amino-4-imidazolecarboxamide;","C04734","1-(5'-Phosphoribosyl)-5-formamido-4-imidazolecarboxamide;","2.1.2.3","phosphoribosylaminoimidazolecarboxamide formyltransferase;","map00230","Purine metabolism","cac","cbe","cpf","lca","lpj","lpl","lme","smu","gdj","ppe","bha","dak","oih","bpf","amt","aoe","aeh","bcl"
"","","x","C00363","dTDP;","C00459","dTTP;","2.7.4.6","nucleoside-diphosphate kinase;","map00240","Pyrimidine metabolism","","cbe","cpf","lca","lpj","lpl","lme","","gdj","ppe","bha","","oih","bpf","","","aeh","bcl"
"","","x","C00035","GDP;","C00361","dGDP;","1.17.4.1","ribonucleoside-diphosphate reductase;","map00230","Purine metabolism","cac","cbe","cpf","lca","lpj","lpl","lme","smu","gdj","ppe","bha","dak","oih","bpf","","aoe","aeh","bcl"
"","","x","C00055","CMP;","C00112","CDP;","2.7.4.14","cytidylate kinase;","map00240","Pyrimidine metabolism","cac","cbe","cpf","lca","lpj","lpl","lme","smu","gdj","ppe","bha","dak","oih","bpf","amt","aoe","aeh","bcl"
"","","x","C00039","DNA;","C00286","dGTP;","2.7.7.7","DNA-directed DNA polymerase;","map00230","Purine metabolism","cac","cbe","cpf","lca","lpj","lpl","lme","smu","gdj","ppe","bha","dak","oih","bpf","amt","aoe","aeh","bcl"
"","","x","C00144","GMP;","C00242","Guanine;","2.4.2.22","xanthine phosphoribosyltransferase;","map00230","Purine metabolism","cac","cbe","cpf","lca","lpj","lpl","lme","","gdj","ppe","bha","","oih","bpf","amt","","","bcl"
"","","x","C00365","dUMP;","C00460","dUTP;","3.6.1.23","dUTP diphosphatase;","map00240","Pyrimidine metabolism","cac","cbe","cpf","lca","lpj","lpl","lme","smu","gdj","ppe","","","","","amt","","aeh","bcl"
"","","x","C00460","dUTP;","C01346","dUDP;","2.7.4.6","nucleoside-diphosphate kinase;","map00240","Pyrimidine metabolism","","cbe","cpf","lca","lpj","lpl","lme","","gdj","ppe","bha","","oih","bpf","","","aeh","bcl"
"","","x","C00130","IMP;","C00262","Hypoxanthine;","2.4.2.8","hypoxanthine phosphoribosyltransferase;","map00230","Purine metabolism","cac","cbe","cpf","lca","lpj","lpl","lme","smu","","ppe","bha","dak","oih","bpf","amt","aoe","aeh","bcl"

"Subsystem 39","0.0043188083377666","","","","","","","","","","","","","lca","lpj","lpl","lme","smu","","ppe","","","oih","","","","",""
"","","i","C01107","(R)-5-Phosphomevalonate;","C01143","(R)-5-Diphosphomevalonate","2.7.4.2","phosphomevalonate kinase;","map00900","Terpenoid backbone biosynthesis","","","","lca","lpj","lpl","lme","smu","","ppe","","","oih","","","","",""
"","","x","C00129","Isopentenyl diphosphate;","C01143","(R)-5-Diphosphomevalonate","4.1.1.33","diphosphomevalonate decarboxylase;","map00900","Terpenoid backbone biosynthesis","","","","lca","lpj","lpl","lme","smu","","ppe","","","oih","","","","",""
"","","x","C00129","Isopentenyl diphosphate;","C00448","trans,trans-Farnesyl diphosphate;","2.5.1.10","geranyltranstransferase;","map00900","Terpenoid backbone biosynthesis","cac","cbe","cpf","lca","lpj","lpl","lme","smu","gdj","ppe","bha","dak","oih","bpf","amt","aoe","aeh","bcl"
"","","x","C00341","Geranyl diphosphate","C00448","trans,trans-Farnesyl diphosphate;","2.5.1.1","dimethylallyltranstransferase;","map00900","Terpenoid backbone biosynthesis","cac","cbe","cpf","lca","lpj","lpl","lme","smu","gdj","ppe","bha","dak","oih","bpf","amt","aoe","aeh","bcl"
"","","x","C00129","Isopentenyl diphosphate;","C00341","Geranyl diphosphate","2.5.1.29","farnesyltranstransferase;","map00900","Terpenoid backbone biosynthesis","cac","cbe","cpf","lca","lpj","lpl","lme","smu","","ppe","bha","dak","oih","bpf","amt","aoe","","bcl"
"","","x","C00129","Isopentenyl diphosphate;","C00341","Geranyl diphosphate","2.5.1.1","dimethylallyltranstransferase;","map00900","Terpenoid backbone biosynthesis","cac","cbe","cpf","lca","lpj","lpl","lme","smu","gdj","ppe","bha","dak","oih","bpf","amt","aoe","aeh","bcl"
"","","x","C00235","Dimethylallyl diphosphate;","C00341","Geranyl diphosphate","2.5.1.1","dimethylallyltranstransferase;","map00900","Terpenoid backbone biosynthesis","cac","cbe","cpf","lca","lpj","lpl","lme","smu","gdj","ppe","bha","dak","oih","bpf","amt","aoe","aeh","bcl"
"","","x","C00341","Geranyl diphosphate","C00448","trans,trans-Farnesyl diphosphate;","2.5.1.10","geranyltranstransferase;","map00900","Terpenoid backbone biosynthesis","cac","cbe","cpf","lca","lpj","lpl","lme","smu","gdj","ppe","bha","dak","oih","bpf","amt","aoe","aeh","bcl"
"","","x","C00235","Dimethylallyl diphosphate;","C04432","tRNA containing 6-isopentenyladenosine","2.5.1.75","tRNA dimethylallyltransferase;","map00908","Zeatin biosynthesis","cac","cbe","cpf","lca","lpj","lpl","lme","smu","gdj","ppe","bha","dak","oih","bpf","amt","aoe","aeh","bcl"
"","","x","C00353","Geranylgeranyl diphosphate;","C00448","trans,trans-Farnesyl diphosphate;","2.5.1.29","farnesyltranstransferase;","map00900","Terpenoid backbone biosynthesis","cac","cbe","cpf","lca","lpj","lpl","lme","smu","","ppe","bha","dak","oih","bpf","amt","aoe","","bcl"
"","","x","C00418","(R)-Mevalonate;","C01107","(R)-5-Phosphomevalonate;","2.7.1.36","mevalonate kinase;","map00900","Terpenoid backbone biosynthesis","","","","lca","lpj","lpl","lme","smu","","ppe","","","oih","","","","",""
"","","x","C00341","Geranyl diphosphate","C00448","trans,trans-Farnesyl diphosphate;","2.5.1.29","farnesyltranstransferase;","map00900","Terpenoid backbone biosynthesis","cac","cbe","cpf","lca","lpj","lpl","lme","smu","","ppe","bha","dak","oih","bpf","amt","aoe","","bcl"
"","","x","C00129","Isopentenyl diphosphate;","C00448","trans,trans-Farnesyl diphosphate;","2.5.1.29","farnesyltranstransferase;","map00900","Terpenoid backbone biosynthesis","cac","cbe","cpf","lca","lpj","lpl","lme","smu","","ppe","bha","dak","oih","bpf","amt","aoe","","bcl"
"","","x","C00129","Isopentenyl diphosphate;","C00353","Geranylgeranyl diphosphate;","2.5.1.29","farnesyltranstransferase;","map00900","Terpenoid backbone biosynthesis","cac","cbe","cpf","lca","lpj","lpl","lme","smu","","ppe","bha","dak","oih","bpf","amt","aoe","","bcl"
"","","x","C00235","Dimethylallyl diphosphate;","C00341","Geranyl diphosphate","2.5.1.10","geranyltranstransferase;","map00900","Terpenoid backbone biosynthesis","cac","cbe","cpf","lca","lpj","lpl","lme","smu","gdj","ppe","bha","dak","oih","bpf","amt","aoe","aeh","bcl"
"","","x","C00235","Dimethylallyl diphosphate;","C00341","Geranyl diphosphate","2.5.1.29","farnesyltranstransferase;","map00900","Terpenoid backbone biosynthesis","cac","cbe","cpf","lca","lpj","lpl","lme","smu","","ppe","bha","dak","oih","bpf","amt","aoe","","bcl"
"","","x","C00129","Isopentenyl diphosphate;","C00235","Dimethylallyl diphosphate;","5.3.3.2","isopentenyl-diphosphate Delta-isomerase;","map00900","Terpenoid backbone biosynthesis","","cbe","","lca","lpj","lpl","lme","smu","","ppe","","","oih","bpf","","","",""
"","","x","C00129","Isopentenyl diphosphate;","C00341","Geranyl diphosphate","2.5.1.10","geranyltranstransferase;","map00900","Terpenoid backbone biosynthesis","cac","cbe","cpf","lca","lpj","lpl","lme","smu","gdj","ppe","bha","dak","oih","bpf","amt","aoe","aeh","bcl"
"","","x","C00129","Isopentenyl diphosphate;","C00448","trans,trans-Farnesyl diphosphate;","2.5.1.1","dimethylallyltranstransferase;","map00900","Terpenoid backbone biosynthesis","cac","cbe","cpf","lca","lpj","lpl","lme","smu","gdj","ppe","bha","dak","oih","bpf","amt","aoe","aeh","bcl"

"Subsystem 40","0.0043188083377666","","","","","","","","","","","","","lca","lpj","lpl","lme","smu","","ppe","","","oih","","","","",""
"","","i","C00332","Acetoacetyl-CoA;","C00356","(S)-3-Hydroxy-3-methylglutaryl-CoA;","2.3.3.10","hydroxymethylglutaryl-CoA synthase;","map00072; map00280; map00650; map00900","Synthesis and degradation of ketone bodies; Valine, leucine and isoleucine degradation; Butanoate metabolism; Terpenoid backbone biosynthesis","","","","lca","lpj","lpl","lme","smu","","ppe","","","oih","","","","",""

"Subsystem 41","0.008796041861767067","","","","","","","","","","cac","cbe","cpf","lca","lpj","lpl","lme","","","","bha","","","","","","","bcl"
"","","i","C00089","Sucrose;","C02336","beta-D-Fructose;","3.2.1.20","alpha-glucosidase;","map00500","Starch and sucrose metabolism","cac","cbe","cpf","lca","lpj","lpl","lme","","","","bha","","","bpf","","","","bcl"
"","","s","C00352","D-Glucosamine 6-phosphate;","C05345","beta-D-Fructose 6-phosphate","3.5.1.-","<Hydrolases; Acting on carbon-nitrogen bonds, other than peptide bonds; In linear amides>","map00520","Amino sugar and nucleotide sugar metabolism","cac","cbe","cpf","lca","lpj","lpl","lme","","gdj","","bha","dak","oih","","amt","","aeh","bcl"
"","","x","C00275","D-Mannose 6-phosphate","C05345","beta-D-Fructose 6-phosphate","5.3.1.8","mannose-6-phosphate isomerase;","map00051; map00520","Fructose and mannose metabolism; Amino sugar and nucleotide sugar metabolism","cac","cbe","cpf","lca","lpj","lpl","lme","smu","gdj","ppe","bha","","oih","","","","aeh","bcl"
"","","x","C01172","beta-D-Glucose 6-phosphate","C05345","beta-D-Fructose 6-phosphate","5.3.1.9","glucose-6-phosphate isomerase;","map00010; map00030; map00500","Glycolysis / Gluconeogenesis; Pentose phosphate pathway; Starch and sucrose metabolism","cac","cbe","cpf","lca","lpj","lpl","lme","smu","gdj","ppe","bha","dak","oih","bpf","amt","","aeh","bcl"
"","","x","C00668","alpha-D-Glucose 6-phosphate","C01172","beta-D-Glucose 6-phosphate","5.3.1.9","glucose-6-phosphate isomerase;","map00010; map00030; map00500","Glycolysis / Gluconeogenesis; Pentose phosphate pathway; Starch and sucrose metabolism","cac","cbe","cpf","lca","lpj","lpl","lme","smu","gdj","ppe","bha","dak","oih","bpf","amt","","aeh","bcl"
"","","x","C00668","alpha-D-Glucose 6-phosphate","C05345","beta-D-Fructose 6-phosphate","5.3.1.9","glucose-6-phosphate isomerase;","map00010; map00030; map00500; map00520","Glycolysis / Gluconeogenesis; Pentose phosphate pathway; Starch and sucrose metabolism; Amino sugar and nucleotide sugar metabolism","cac","cbe","cpf","lca","lpj","lpl","lme","smu","gdj","ppe","bha","dak","oih","bpf","amt","","aeh","bcl"
"","","x","C00089","Sucrose;","C00267","alpha-D-Glucose","3.2.1.20","alpha-glucosidase;","map00052; map00500","Galactose metabolism; Starch and sucrose metabolism","cac","cbe","cpf","lca","lpj","lpl","lme","","","","bha","","","bpf","","","","bcl"
"","","x","C00159","D-Mannose;","C00275","D-Mannose 6-phosphate","2.7.1.69","protein-Npi-phosphohistidine---sugar phosphotransferase;","map00051; map00520","Fructose and mannose metabolism; Amino sugar and nucleotide sugar metabolism","cac","cbe","cpf","lca","lpj","lpl","lme","smu","gdj","ppe","bha","dak","oih","bpf","amt","","aeh","bcl"
"","","x","C00089","Sucrose;","C02336","beta-D-Fructose;","3.2.1.26","beta-fructofuranosidase;","map00500","Starch and sucrose metabolism","cac","cbe","cpf","lca","lpj","lpl","lme","smu","","ppe","bha","","","bpf","","","","bcl"
"","","x","C00352","D-Glucosamine 6-phosphate;","C05345","beta-D-Fructose 6-phosphate","2.6.1.16","glutamine---fructose-6-phosphate transaminase (isomerizing);","map00520","Amino sugar and nucleotide sugar metabolism","cac","cbe","cpf","lca","lpj","lpl","lme","smu","gdj","","bha","dak","oih","bpf","amt","aoe","aeh","bcl"
"","","x","C00267","alpha-D-Glucose","C00668","alpha-D-Glucose 6-phosphate","2.7.1.2","glucokinase;","map00010; map00052; map00500; map00520","Glycolysis / Gluconeogenesis; Galactose metabolism; Starch and sucrose metabolism; Amino sugar and nucleotide sugar metabolism","cac","cbe","cpf","lca","lpj","lpl","lme","smu","gdj","ppe","bha","dak","oih","bpf","amt","","aeh","bcl"
"","","x","C00352","D-Glucosamine 6-phosphate;","C05345","beta-D-Fructose 6-phosphate","3.5.99.6","glucosamine-6-phosphate deaminase;","map00520","Amino sugar and nucleotide sugar metabolism","cac","cbe","cpf","lca","lpj","lpl","lme","smu","","ppe","bha","","oih","bpf","amt","aoe","","bcl"
"","","x","C00352","D-Glucosamine 6-phosphate;","C06156","alpha-D-Glucosamine 1-phosphate;","5.4.2.10","phosphoglucosamine mutase","map00520","Amino sugar and nucleotide sugar metabolism","cac","cbe","cpf","lca","lpj","lpl","lme","smu","gdj","ppe","bha","dak","oih","bpf","amt","aoe","aeh","bcl"
"","","x","C00208","Maltose;","C00267","alpha-D-Glucose","3.2.1.20","alpha-glucosidase;","map00500","Starch and sucrose metabolism","cac","cbe","cpf","lca","lpj","lpl","lme","","","","bha","","","bpf","","","","bcl"
"","","x","C00089","Sucrose;","C00267","alpha-D-Glucose","3.2.1.26","beta-fructofuranosidase;","map00052; map00500","Galactose metabolism; Starch and sucrose metabolism","cac","cbe","cpf","lca","lpj","lpl","lme","smu","","ppe","bha","","","bpf","","","","bcl"

"Subsystem 42","0.008796041861767067","","","","","","","","","","","cbe","","lca","lpj","lpl","lme","smu","","ppe","","","oih","bpf","","","",""
"","","i","C00129","Isopentenyl diphosphate;","C00235","Dimethylallyl diphosphate;","5.3.3.2","isopentenyl-diphosphate Delta-isomerase;","map00900","Terpenoid backbone biosynthesis","","cbe","","lca","lpj","lpl","lme","smu","","ppe","","","oih","bpf","","","",""
"","","x","C00129","Isopentenyl diphosphate;","C00341","Geranyl diphosphate","2.5.1.29","farnesyltranstransferase;","map00900","Terpenoid backbone biosynthesis","cac","cbe","cpf","lca","lpj","lpl","lme","smu","","ppe","bha","dak","oih","bpf","amt","aoe","","bcl"
"","","x","C00341","Geranyl diphosphate","C00448","trans,trans-Farnesyl diphosphate;","2.5.1.1","dimethylallyltranstransferase;","map00900","Terpenoid backbone biosynthesis","cac","cbe","cpf","lca","lpj","lpl","lme","smu","gdj","ppe","bha","dak","oih","bpf","amt","aoe","aeh","bcl"
"","","x","C00129","Isopentenyl diphosphate;","C00341","Geranyl diphosphate","2.5.1.1","dimethylallyltranstransferase;","map00900","Terpenoid backbone biosynthesis","cac","cbe","cpf","lca","lpj","lpl","lme","smu","gdj","ppe","bha","dak","oih","bpf","amt","aoe","aeh","bcl"
"","","x","C00235","Dimethylallyl diphosphate;","C00341","Geranyl diphosphate","2.5.1.1","dimethylallyltranstransferase;","map00900","Terpenoid backbone biosynthesis","cac","cbe","cpf","lca","lpj","lpl","lme","smu","gdj","ppe","bha","dak","oih","bpf","amt","aoe","aeh","bcl"
"","","x","C00341","Geranyl diphosphate","C00448","trans,trans-Farnesyl diphosphate;","2.5.1.10","geranyltranstransferase;","map00900","Terpenoid backbone biosynthesis","cac","cbe","cpf","lca","lpj","lpl","lme","smu","gdj","ppe","bha","dak","oih","bpf","amt","aoe","aeh","bcl"
"","","x","C00235","Dimethylallyl diphosphate;","C04432","tRNA containing 6-isopentenyladenosine","2.5.1.75","tRNA dimethylallyltransferase;","map00908","Zeatin biosynthesis","cac","cbe","cpf","lca","lpj","lpl","lme","smu","gdj","ppe","bha","dak","oih","bpf","amt","aoe","aeh","bcl"
"","","x","C00353","Geranylgeranyl diphosphate;","C00448","trans,trans-Farnesyl diphosphate;","2.5.1.29","farnesyltranstransferase;","map00900","Terpenoid backbone biosynthesis","cac","cbe","cpf","lca","lpj","lpl","lme","smu","","ppe","bha","dak","oih","bpf","amt","aoe","","bcl"
"","","x","C00341","Geranyl diphosphate","C00448","trans,trans-Farnesyl diphosphate;","2.5.1.29","farnesyltranstransferase;","map00900","Terpenoid backbone biosynthesis","cac","cbe","cpf","lca","lpj","lpl","lme","smu","","ppe","bha","dak","oih","bpf","amt","aoe","","bcl"
"","","x","C00129","Isopentenyl diphosphate;","C00353","Geranylgeranyl diphosphate;","2.5.1.29","farnesyltranstransferase;","map00900","Terpenoid backbone biosynthesis","cac","cbe","cpf","lca","lpj","lpl","lme","smu","","ppe","bha","dak","oih","bpf","amt","aoe","","bcl"
"","","x","C00129","Isopentenyl diphosphate;","C00448","trans,trans-Farnesyl diphosphate;","2.5.1.29","farnesyltranstransferase;","map00900","Terpenoid backbone biosynthesis","cac","cbe","cpf","lca","lpj","lpl","lme","smu","","ppe","bha","dak","oih","bpf","amt","aoe","","bcl"
"","","x","C00235","Dimethylallyl diphosphate;","C00341","Geranyl diphosphate","2.5.1.10","geranyltranstransferase;","map00900","Terpenoid backbone biosynthesis","cac","cbe","cpf","lca","lpj","lpl","lme","smu","gdj","ppe","bha","dak","oih","bpf","amt","aoe","aeh","bcl"
"","","x","C00235","Dimethylallyl diphosphate;","C00341","Geranyl diphosphate","2.5.1.29","farnesyltranstransferase;","map00900","Terpenoid backbone biosynthesis","cac","cbe","cpf","lca","lpj","lpl","lme","smu","","ppe","bha","dak","oih","bpf","amt","aoe","","bcl"
"","","x","C00129","Isopentenyl diphosphate;","C00448","trans,trans-Farnesyl diphosphate;","2.5.1.10","geranyltranstransferase;","map00900","Terpenoid backbone biosynthesis","cac","cbe","cpf","lca","lpj","lpl","lme","smu","gdj","ppe","bha","dak","oih","bpf","amt","aoe","aeh","bcl"
"","","x","C00129","Isopentenyl diphosphate;","C00341","Geranyl diphosphate","2.5.1.10","geranyltranstransferase;","map00900","Terpenoid backbone biosynthesis","cac","cbe","cpf","lca","lpj","lpl","lme","smu","gdj","ppe","bha","dak","oih","bpf","amt","aoe","aeh","bcl"
"","","x","C00129","Isopentenyl diphosphate;","C00448","trans,trans-Farnesyl diphosphate;","2.5.1.1","dimethylallyltranstransferase;","map00900","Terpenoid backbone biosynthesis","cac","cbe","cpf","lca","lpj","lpl","lme","smu","gdj","ppe","bha","dak","oih","bpf","amt","aoe","aeh","bcl"

"Subsystem 43","0.008796041861767067","","","","","","","","","","cac","cbe","cpf","","lpj","lpl","","smu","gdj","","bha","","","","","","","bcl"
"","","i","C05923","2,5-Diaminopyrimidine nucleoside triphosphate","C06148","2,5-Diamino-6-(5'-triphosphoryl-3',4'-trihydroxy-2'-oxopentyl)-","3.5.4.16","GTP cyclohydrolase I;","map00790","Folate biosynthesis","cac","cbe","cpf","","lpj","lpl","","smu","gdj","","bha","","","","amt","","aeh","bcl"
"","","x","C04895","2-Amino-4-hydroxy-6-(erythro-1,2,3-trihydroxypropyl)dihydropteridine","C06148","2,5-Diamino-6-(5'-triphosphoryl-3',4'-trihydroxy-2'-oxopentyl)-","3.5.4.16","GTP cyclohydrolase I;","map00790","Folate biosynthesis","cac","cbe","cpf","","lpj","lpl","","smu","gdj","","bha","","","","amt","","aeh","bcl"
"","","x","C05922","Formamidopyrimidine nucleoside triphosphate","C05923","2,5-Diaminopyrimidine nucleoside triphosphate","3.5.4.16","GTP cyclohydrolase I;","map00790","Folate biosynthesis","cac","cbe","cpf","","lpj","lpl","","smu","gdj","","bha","","","","amt","","aeh","bcl"
"","","x","C00044","GTP;","C05922","Formamidopyrimidine nucleoside triphosphate","3.5.4.16","GTP cyclohydrolase I;","map00790","Folate biosynthesis","cac","cbe","cpf","","lpj","lpl","","smu","gdj","","bha","","","","amt","","aeh","bcl"
"","","x","C00044","GTP;","C00046","RNA;","2.7.7.6","DNA-directed RNA polymerase;","map00230","Purine metabolism","cac","cbe","cpf","lca","lpj","lpl","lme","smu","gdj","ppe","bha","dak","oih","bpf","amt","aoe","aeh","bcl"
"","","x","C00002","ATP;","C00046","RNA;","2.7.7.6","DNA-directed RNA polymerase;","map00230","Purine metabolism","cac","cbe","cpf","lca","lpj","lpl","lme","smu","gdj","ppe","bha","dak","oih","bpf","amt","aoe","aeh","bcl"
"","","x","C00002","ATP;","C00008","ADP;","2.7.1.40","pyruvate kinase;","map00230","Purine metabolism","cac","cbe","cpf","lca","lpj","lpl","lme","smu","gdj","ppe","bha","dak","oih","bpf","amt","aoe","aeh","bcl"
"","","x","C00008","ADP;","C00206","dADP;","1.17.4.1","ribonucleoside-diphosphate reductase;","map00230","Purine metabolism","cac","cbe","cpf","lca","lpj","lpl","lme","smu","gdj","ppe","bha","dak","oih","bpf","","aoe","aeh","bcl"
"","","x","C00131","dATP;","C00206","dADP;","2.7.1.40","pyruvate kinase;","map00230","Purine metabolism","cac","cbe","cpf","lca","lpj","lpl","lme","smu","gdj","ppe","bha","dak","oih","bpf","amt","aoe","aeh","bcl"
"","","x","C00039","DNA;","C00131","dATP;","2.7.7.7","DNA-directed DNA polymerase;","map00230","Purine metabolism","cac","cbe","cpf","lca","lpj","lpl","lme","smu","gdj","ppe","bha","dak","oih","bpf","amt","aoe","aeh","bcl"
"","","x","C00039","DNA;","C00459","dTTP;","2.7.7.7","DNA-directed DNA polymerase;","map00240","Pyrimidine metabolism","cac","cbe","cpf","lca","lpj","lpl","lme","smu","gdj","ppe","bha","dak","oih","bpf","amt","aoe","aeh","bcl"
"","","x","C00046","RNA;","C00063","CTP;","2.7.7.6","DNA-directed RNA polymerase;","map00240","Pyrimidine metabolism","cac","cbe","cpf","lca","lpj","lpl","lme","smu","gdj","ppe","bha","dak","oih","bpf","amt","aoe","aeh","bcl"
"","","x","C00063","CTP;","C00075","UTP;","6.3.4.2","CTP synthase;","map00240","Pyrimidine metabolism","cac","cbe","cpf","lca","lpj","lpl","lme","smu","gdj","ppe","bha","dak","oih","bpf","amt","","aeh","bcl"
"","","x","C00046","RNA;","C00075","UTP;","2.7.7.6","DNA-directed RNA polymerase;","map00240","Pyrimidine metabolism","cac","cbe","cpf","lca","lpj","lpl","lme","smu","gdj","ppe","bha","dak","oih","bpf","amt","aoe","aeh","bcl"
"","","x","C00206","dADP;","C00360","dAMP;","2.7.4.3","adenylate kinase;","map00230","Purine metabolism","cac","cbe","cpf","lca","lpj","lpl","lme","smu","gdj","ppe","bha","dak","oih","bpf","amt","aoe","aeh","bcl"
"","","x","C00008","ADP;","C00020","AMP;","2.7.4.3","adenylate kinase;","map00230","Purine metabolism","cac","cbe","cpf","lca","lpj","lpl","lme","smu","gdj","ppe","bha","dak","oih","bpf","amt","aoe","aeh","bcl"
"","","x","C00020","AMP;","C00147","Adenine;","2.4.2.7","adenine phosphoribosyltransferase;","map00230","Purine metabolism","cac","cbe","cpf","lca","lpj","lpl","lme","smu","gdj","ppe","bha","","oih","bpf","amt","aoe","","bcl"
"","","x","C00020","AMP;","C03794","N6-(1,2-Dicarboxyethyl)-AMP;","4.3.2.2","adenylosuccinate lyase;","map00230","Purine metabolism","cac","cbe","cpf","lca","lpj","lpl","lme","smu","gdj","ppe","bha","dak","oih","bpf","amt","","aeh","bcl"
"","","x","C00130","IMP;","C03794","N6-(1,2-Dicarboxyethyl)-AMP;","6.3.4.4","adenylosuccinate synthase;","map00230","Purine metabolism","cac","cbe","cpf","lca","lpj","lpl","lme","smu","gdj","ppe","bha","dak","oih","bpf","amt","","aeh","bcl"
"","","x","C00130","IMP;","C04734","1-(5'-Phosphoribosyl)-5-formamido-4-imidazolecarboxamide;","3.5.4.10","IMP cyclohydrolase;","map00230","Purine metabolism","cac","cbe","cpf","lca","lpj","lpl","lme","smu","gdj","ppe","bha","dak","oih","bpf","amt","aoe","aeh","bcl"
"","","x","C00130","IMP;","C04734","1-(5'-Phosphoribosyl)-5-formamido-4-imidazolecarboxamide;","2.1.2.3","phosphoribosylaminoimidazolecarboxamide formyltransferase;","map00230","Purine metabolism","cac","cbe","cpf","lca","lpj","lpl","lme","smu","gdj","ppe","bha","dak","oih","bpf","amt","aoe","aeh","bcl"
"","","x","C04677","1-(5'-Phosphoribosyl)-5-amino-4-imidazolecarboxamide;","C04734","1-(5'-Phosphoribosyl)-5-formamido-4-imidazolecarboxamide;","6.3.4.-","<Ligases; Forming carbon-nitrogen bonds; Other carbon--nitrogen ligases>","map00230","Purine metabolism","cac","cbe","cpf","lca","lpj","lpl","lme","smu","gdj","ppe","bha","dak","oih","bpf","amt","aoe","aeh","bcl"
"","","x","C04677","1-(5'-Phosphoribosyl)-5-amino-4-imidazolecarboxamide;","C04823","1-(5'-Phosphoribosyl)-5-amino-4-(N-succinocarboxamide)-imidazole;","4.3.2.2","adenylosuccinate lyase;","map00230","Purine metabolism","cac","cbe","cpf","lca","lpj","lpl","lme","smu","gdj","ppe","bha","dak","oih","bpf","amt","","aeh","bcl"
"","","x","C04751","1-(5-Phospho-D-ribosyl)-5-amino-4-imidazolecarboxylate;","C04823","1-(5'-Phosphoribosyl)-5-amino-4-(N-succinocarboxamide)-imidazole;","6.3.2.6","phosphoribosylaminoimidazolesuccinocarboxamide synthase;","map00230","Purine metabolism","cac","cbe","cpf","lca","lpj","lpl","lme","smu","gdj","ppe","bha","dak","oih","bpf","amt","aoe","aeh","bcl"
"","","x","C04751","1-(5-Phospho-D-ribosyl)-5-amino-4-imidazolecarboxylate;","C15667","5-Carboxyamino-1-(5-phospho-D-ribosyl)imidazole","5.4.99.18","5-(carboxyamino)imidazole ribonucleotide mutase;","map00230","Purine metabolism","cac","cbe","cpf","lca","lpj","lpl","lme","smu","gdj","ppe","bha","dak","oih","bpf","amt","aoe","aeh","bcl"
"","","x","C04677","1-(5'-Phosphoribosyl)-5-amino-4-imidazolecarboxamide;","C04734","1-(5'-Phosphoribosyl)-5-formamido-4-imidazolecarboxamide;","2.1.2.3","phosphoribosylaminoimidazolecarboxamide formyltransferase;","map00230","Purine metabolism","cac","cbe","cpf","lca","lpj","lpl","lme","smu","gdj","ppe","bha","dak","oih","bpf","amt","aoe","aeh","bcl"
"","","x","C00039","DNA;","C00458","dCTP;","2.7.7.7","DNA-directed DNA polymerase;","map00240","Pyrimidine metabolism","cac","cbe","cpf","lca","lpj","lpl","lme","smu","gdj","ppe","bha","dak","oih","bpf","amt","aoe","aeh","bcl"
"","","x","C00039","DNA;","C00286","dGTP;","2.7.7.7","DNA-directed DNA polymerase;","map00230","Purine metabolism","cac","cbe","cpf","lca","lpj","lpl","lme","smu","gdj","ppe","bha","dak","oih","bpf","amt","aoe","aeh","bcl"
"","","x","C00286","dGTP;","C00361","dGDP;","2.7.1.40","pyruvate kinase;","map00230","Purine metabolism","cac","cbe","cpf","lca","lpj","lpl","lme","smu","gdj","ppe","bha","dak","oih","bpf","amt","aoe","aeh","bcl"
"","","x","C00361","dGDP;","C00362","dGMP;","2.7.4.8","guanylate kinase;","map00230","Purine metabolism","cac","cbe","cpf","lca","lpj","lpl","lme","smu","gdj","ppe","bha","dak","oih","bpf","amt","aoe","aeh","bcl"
"","","x","C00035","GDP;","C00361","dGDP;","1.17.4.1","ribonucleoside-diphosphate reductase;","map00230","Purine metabolism","cac","cbe","cpf","lca","lpj","lpl","lme","smu","gdj","ppe","bha","dak","oih","bpf","","aoe","aeh","bcl"
"","","x","C00035","GDP;","C00144","GMP;","2.7.4.8","guanylate kinase;","map00230","Purine metabolism","cac","cbe","cpf","lca","lpj","lpl","lme","smu","gdj","ppe","bha","dak","oih","bpf","amt","aoe","aeh","bcl"
"","","x","C00144","GMP;","C00655","Xanthosine 5'-phosphate;","6.3.5.2","GMP synthase (glutamine-hydrolysing);","map00230","Purine metabolism","cac","cbe","cpf","lca","lpj","lpl","","smu","gdj","ppe","bha","dak","oih","bpf","amt","aoe","aeh","bcl"
"","","x","C00144","GMP;","C00242","Guanine;","2.4.2.7","adenine phosphoribosyltransferase;","map00230","Purine metabolism","cac","cbe","cpf","lca","lpj","lpl","lme","smu","gdj","ppe","bha","","oih","bpf","amt","aoe","","bcl"

"Subsystem 44","0.011625907476369341","","","","","","","","","","cac","cbe","cpf","lca","lpj","lpl","lme","smu","","","","","oih","bpf","","","","bcl"
"","","i","C00534","Pyridoxamine;","C00647","Pyridoxamine phosphate;","2.7.1.35","pyridoxal kinase;","map00750","Vitamin B6 metabolism","cac","cbe","cpf","lca","lpj","lpl","lme","smu","","","","","oih","bpf","","","","bcl"

"Subsystem 45","0.011625907476369341","","","","","","","","","","cac","cbe","cpf","lca","lpj","lpl","lme","smu","","","","","oih","bpf","","","","bcl"
"","","i","C00018","Pyridoxal phosphate;","C00250","Pyridoxal","2.7.1.35","pyridoxal kinase;","map00750","Vitamin B6 metabolism","cac","cbe","cpf","lca","lpj","lpl","lme","smu","","","","","oih","bpf","","","","bcl"

"Subsystem 46","0.011625907476369341","","","","","","","","","","cac","cbe","cpf","lca","lpj","lpl","lme","smu","","","","","oih","bpf","","","","bcl"
"","","i","C00314","Pyridoxine;","C00627","Pyridoxine phosphate;","2.7.1.35","pyridoxal kinase;","map00750","Vitamin B6 metabolism","cac","cbe","cpf","lca","lpj","lpl","lme","smu","","","","","oih","bpf","","","","bcl"

"Subsystem 47","0.019899455383326353","","","","","","","","","","cac","cbe","cpf","","","","","","","","","","","","","","",""
"","","i","C00105","UMP;","C00299","Uridine","2.7.1.48","uridine kinase;","map00240","Pyrimidine metabolism","cac","cbe","cpf","lca","lpj","lpl","","smu","","ppe","bha","","oih","bpf","amt","aoe","","bcl"
"","","s","C00025","L-Glutamate;","C02987","L-Glutamyl-tRNA(Glu)","6.1.1.17","glutamate---tRNA ligase;","map00860; map00970","Porphyrin and chlorophyll metabolism; Aminoacyl-tRNA biosynthesis","cac","cbe","cpf","","","","","","gdj","","","dak","","","","","aeh","bcl"
"","","s","C00036","Oxaloacetate;","C00049","L-Aspartate;","2.6.1.1","aspartate transaminase;","map00250; map00710","Alanine, aspartate and glutamate metabolism; Carbon fixation in photosynthetic organisms","cac","cbe","cpf","","","","","","gdj","","bha","dak","oih","bpf","amt","aoe","aeh",""
"","","x","C00105","UMP;","C00106","Uracil","2.4.2.9","uracil phosphoribosyltransferase;","map00240","Pyrimidine metabolism","cac","cbe","cpf","lca","lpj","lpl","lme","smu","gdj","ppe","bha","dak","oih","bpf","amt","aoe","aeh","bcl"
"","","x","C00015","UDP;","C00105","UMP;","2.7.4.14","cytidylate kinase;","map00240","Pyrimidine metabolism","cac","cbe","cpf","lca","lpj","lpl","lme","smu","gdj","ppe","bha","dak","oih","bpf","amt","aoe","aeh","bcl"
"","","x","C00299","Uridine","C00475","Cytidine","3.5.4.5","cytidine deaminase;","map00240","Pyrimidine metabolism","cac","cbe","cpf","lca","","","lme","smu","gdj","","bha","","oih","bpf","amt","aoe","","bcl"
"","","x","C00049","L-Aspartate;","C03082","4-Phospho-L-aspartate;","2.7.2.4","aspartate kinase;","map00260; map00270; map00300","Glycine, serine and threonine metabolism; Cysteine and methionine metabolism; Lysine biosynthesis","cac","cbe","cpf","lca","lpj","lpl","lme","smu","gdj","ppe","bha","dak","oih","bpf","amt","aoe","aeh","bcl"
"","","x","C00441","L-Aspartate 4-semialdehyde;","C03082","4-Phospho-L-aspartate;","1.2.1.11","aspartate-semialdehyde dehydrogenase;","map00260; map00270; map00300","Glycine, serine and threonine metabolism; Cysteine and methionine metabolism; Lysine biosynthesis","cac","cbe","cpf","lca","lpj","lpl","lme","smu","gdj","ppe","bha","dak","oih","bpf","amt","aoe","aeh","bcl"
"","","x","C00025","L-Glutamate;","C00026","2-Oxoglutarate;","1.4.1.13","glutamate synthase (NADPH);","map00250","Alanine, aspartate and glutamate metabolism","cac","cbe","cpf","lca","","","lme","smu","gdj","","bha","dak","oih","bpf","amt","aoe","aeh","bcl"
"","","x","C02987","L-Glutamyl-tRNA(Glu)","C03741","(S)-4-Amino-5-oxopentanoate;","1.2.1.70","glutamyl-tRNA reductase","map00860","Porphyrin and chlorophyll metabolism","cac","cbe","cpf","","","","","","","","bha","dak","oih","bpf","amt","aoe","aeh","bcl"
"","","x","C00025","L-Glutamate;","C03287","L-Glutamyl 5-phosphate;","2.7.2.11","glutamate 5-kinase;","map00330","Arginine and proline metabolism","cac","cbe","cpf","lca","lpj","lpl","lme","smu","gdj","","bha","dak","oih","bpf","amt","aoe","aeh","bcl"
"","","x","C01165","L-Glutamate 5-semialdehyde;","C03287","L-Glutamyl 5-phosphate;","1.2.1.41","glutamate-5-semialdehyde dehydrogenase;","map00330","Arginine and proline metabolism","cac","cbe","cpf","lca","lpj","lpl","lme","smu","gdj","","bha","dak","oih","bpf","amt","aoe","aeh","bcl"
"","","x","C00049","L-Aspartate;","C05840","Iminoaspartate;","1.4.3.16","L-aspartate oxidase;","map00760","Nicotinate and nicotinamide metabolism","cac","cbe","cpf","","","","","","gdj","","bha","dak","","bpf","amt","","aeh","bcl"
"","","x","C00025","L-Glutamate;","C00669","gamma-L-Glutamyl-L-cysteine;","6.3.2.2","glutamate---cysteine ligase;","map00480","Glutathione metabolism","cac","cbe","cpf","lca","lpj","lpl","lme","smu","gdj","","","","","","amt","aoe","aeh",""
"","","x","C00097","L-Cysteine;","C00669","gamma-L-Glutamyl-L-cysteine;","6.3.2.2","glutamate---cysteine ligase;","map00480","Glutathione metabolism","cac","cbe","cpf","lca","lpj","lpl","lme","smu","gdj","","","","","","amt","aoe","aeh",""
"","","x","C00049","L-Aspartate;","C00152","L-Asparagine;","3.5.1.1","asparaginase;","map00250; map00460; map00910","Alanine, aspartate and glutamate metabolism; Cyanoamino acid metabolism; Nitrogen metabolism","cac","cbe","cpf","lca","lpj","lpl","lme","smu","","ppe","bha","","oih","bpf","amt","aoe","","bcl"
"","","x","C00025","L-Glutamate;","C00217","D-Glutamate;","5.1.1.3","glutamate racemase","map00471","D-Glutamine and D-glutamate metabolism","cac","cbe","cpf","","lpj","lpl","lme","smu","gdj","ppe","bha","dak","oih","bpf","amt","aoe","","bcl"
"","","x","C00049","L-Aspartate;","C03406","N-(L-Arginino)succinate;","6.3.4.5","argininosuccinate synthase;","map00250; map00330","Alanine, aspartate and glutamate metabolism; Arginine and proline metabolism","cac","cbe","cpf","lca","lpj","lpl","lme","smu","gdj","","bha","dak","oih","bpf","amt","","aeh","bcl"
"","","x","C00062","L-Arginine;","C03406","N-(L-Arginino)succinate;","4.3.2.1","argininosuccinate lyase;","map00330","Arginine and proline metabolism","cac","cbe","cpf","lca","lpj","lpl","lme","smu","gdj","","bha","dak","oih","bpf","amt","","aeh","bcl"
"","","x","C00327","L-Citrulline;","C03406","N-(L-Arginino)succinate;","6.3.4.5","argininosuccinate synthase;","map00330","Arginine and proline metabolism","cac","cbe","cpf","lca","lpj","lpl","lme","smu","gdj","","bha","dak","oih","bpf","amt","","aeh","bcl"
"","","x","C00169","Carbamoyl phosphate","C00327","L-Citrulline;","2.1.3.3","ornithine carbamoyltransferase;","map00330","Arginine and proline metabolism","cac","cbe","cpf","","lpj","lpl","lme","smu","","ppe","bha","dak","oih","bpf","amt","","","bcl"
"","","x","C00036","Oxaloacetate;","C00049","L-Aspartate;","1.4.3.16","L-aspartate oxidase;","map00250","Alanine, aspartate and glutamate metabolism","cac","cbe","cpf","","","","","","gdj","","bha","dak","","bpf","amt","","aeh","bcl"
"","","x","C00441","L-Aspartate 4-semialdehyde;","C03340","L-2,3-Dihydrodipicolinate;","4.2.1.52","dihydrodipicolinate synthase;","map00300","Lysine biosynthesis","cac","cbe","cpf","lca","lpj","lpl","lme","smu","gdj","ppe","bha","dak","oih","bpf","amt","aoe","aeh","bcl"
"","","x","C03340","L-2,3-Dihydrodipicolinate;","C03972","2,3,4,5-Tetrahydrodipicolinate;","1.3.1.26","dihydrodipicolinate reductase;","map00300","Lysine biosynthesis","cac","cbe","cpf","lca","lpj","lpl","lme","smu","gdj","ppe","bha","dak","oih","bpf","amt","aoe","aeh","bcl"
"","","x","C00430","5-Aminolevulinate;","C03741","(S)-4-Amino-5-oxopentanoate;","5.4.3.8","glutamate-1-semialdehyde 2,1-aminomutase;","map00860","Porphyrin and chlorophyll metabolism","cac","cbe","cpf","","","","","","","","bha","dak","oih","bpf","amt","aoe","aeh","bcl"
"","","x","C00430","5-Aminolevulinate;","C00931","Porphobilinogen","4.2.1.24","porphobilinogen synthase;","map00860","Porphyrin and chlorophyll metabolism","cac","cbe","cpf","","","","","","gdj","","bha","dak","oih","bpf","amt","aoe","aeh","bcl"
"","","x","C00931","Porphobilinogen","C01024","Hydroxymethylbilane","2.5.1.61","hydroxymethylbilane synthase;","map00860","Porphyrin and chlorophyll metabolism","cac","cbe","cpf","","","","","","gdj","","bha","dak","oih","bpf","amt","aoe","aeh","bcl"
"","","x","C01024","Hydroxymethylbilane","C01051","Uroporphyrinogen III","4.2.1.75","uroporphyrinogen-III synthase;","map00860","Porphyrin and chlorophyll metabolism","cac","cbe","cpf","","","","","","gdj","","bha","dak","oih","bpf","amt","aoe","aeh","bcl"
"","","x","C01051","Uroporphyrinogen III","C02463","Precorrin 2;","2.1.1.107","uroporphyrinogen-III C-methyltransferase;","map00860","Porphyrin and chlorophyll metabolism","cac","cbe","cpf","","","","","","gdj","","bha","dak","oih","bpf","amt","aoe","aeh","bcl"
"","","x","C00077","L-Ornithine;","C00327","L-Citrulline;","2.1.3.3","ornithine carbamoyltransferase;","map00330","Arginine and proline metabolism","cac","cbe","cpf","","lpj","lpl","lme","smu","","ppe","bha","dak","oih","bpf","amt","","","bcl"
"","","x","C02463","Precorrin 2;","C05772","Precorrin 3A","2.1.1.130","precorrin-2 C20-methyltransferase","map00860","Porphyrin and chlorophyll metabolism","cac","cbe","cpf","","","","","","","","","dak","","","amt","aoe","",""
"","","x","C00025","L-Glutamate;","C00026","2-Oxoglutarate;","1.4.1.14","glutamate synthase (NADH);","map00250","Alanine, aspartate and glutamate metabolism","cac","cbe","cpf","lca","","","lme","smu","gdj","","bha","dak","oih","bpf","amt","aoe","aeh","bcl"
"","","x","C02463","Precorrin 2;","C05778","Sirohydrochlorin","1.3.1.76","precorrin-2 dehydrogenase;","map00860","Porphyrin and chlorophyll metabolism","cac","cbe","cpf","","","","","","gdj","","bha","dak","oih","bpf","amt","aoe","aeh","bcl"
"","","x","C05778","Sirohydrochlorin","C11538","Cobalt-sirohydrochlorin;","4.99.1.3","sirohydrochlorin cobaltochelatase;","map00860","Porphyrin and chlorophyll metabolism","cac","cbe","cpf","","","","","","","","","dak","","bpf","","aoe","",""
"","","x","C11538","Cobalt-sirohydrochlorin;","C17401","Cobalt-factor III","2.1.1.151","cobalt-factor II C20-methyltransferase;","map00860","Porphyrin and chlorophyll metabolism","cac","cbe","cpf","","","","","","","","","dak","","","amt","aoe","",""
"","","x","C00748","Siroheme","C05778","Sirohydrochlorin","4.99.1.4","sirohydrochlorin ferrochelatase;","map00860","Porphyrin and chlorophyll metabolism","cac","cbe","cpf","","","","","","gdj","","bha","dak","oih","bpf","amt","aoe","aeh","bcl"
"","","x","C00055","CMP;","C00475","Cytidine","2.7.1.48","uridine kinase;","map00240","Pyrimidine metabolism","cac","cbe","cpf","lca","lpj","lpl","","smu","","ppe","bha","","oih","bpf","amt","aoe","","bcl"
"","","x","C00064","L-Glutamine;","C00169","Carbamoyl phosphate","6.3.5.5","carbamoyl-phosphate synthase (glutamine-hydrolysing);","map00240; map00250","Pyrimidine metabolism; Alanine, aspartate and glutamate metabolism","cac","cbe","cpf","lca","lpj","lpl","lme","smu","gdj","ppe","bha","dak","oih","bpf","amt","","aeh","bcl"
"","","x","C03972","2,3,4,5-Tetrahydrodipicolinate;","C04462","N-Succinyl-2-L-amino-6-oxoheptanedioate;","2.3.1.117","2,3,4,5-tetrahydropyridine-2,6-dicarboxylate N-succinyltransferase;","map00300","Lysine biosynthesis","cac","cbe","cpf","lca","","lpl","lme","smu","gdj","ppe","","","","","","","aeh","bcl"
"","","x","C00025","L-Glutamate;","C00026","2-Oxoglutarate;","2.6.1.1","aspartate transaminase;","map00250","Alanine, aspartate and glutamate metabolism","cac","cbe","cpf","","","","","","gdj","","bha","dak","oih","bpf","amt","aoe","aeh",""
"","","x","C00122","Fumarate;","C03406","N-(L-Arginino)succinate;","4.3.2.1","argininosuccinate lyase;","map00250; map00330","Alanine, aspartate and glutamate metabolism; Arginine and proline metabolism","cac","cbe","cpf","lca","lpj","lpl","lme","smu","gdj","","bha","dak","oih","bpf","amt","","aeh","bcl"
"","","x","C00025","L-Glutamate;","C00049","L-Aspartate;","2.6.1.1","aspartate transaminase;","map00250; map00330","Alanine, aspartate and glutamate metabolism; Arginine and proline metabolism","cac","cbe","cpf","","","","","","gdj","","bha","dak","oih","bpf","amt","aoe","aeh",""
"","","x","C00169","Carbamoyl phosphate","C00438","N-Carbamoyl-L-aspartate","2.1.3.2","aspartate carbamoyltransferase;","map00240; map00250","Pyrimidine metabolism; Alanine, aspartate and glutamate metabolism","cac","cbe","cpf","lca","lpj","lpl","lme","smu","gdj","ppe","bha","dak","oih","bpf","amt","aoe","aeh","bcl"
"","","x","C00337","(S)-Dihydroorotate;","C00438","N-Carbamoyl-L-aspartate","3.5.2.3","dihydroorotase;","map00240","Pyrimidine metabolism","cac","cbe","cpf","lca","lpj","lpl","lme","smu","gdj","ppe","bha","dak","oih","bpf","amt","aoe","aeh","bcl"
"","","x","C00295","Orotate;","C00337","(S)-Dihydroorotate;","1.3.3.1","dihydroorotate oxidase;","map00240","Pyrimidine metabolism","cac","cbe","cpf","lca","lpj","lpl","lme","smu","gdj","ppe","bha","dak","oih","bpf","amt","aoe","aeh","bcl"
"","","x","C00295","Orotate;","C01103","Orotidine 5'-phosphate;","2.4.2.10","orotate phosphoribosyltransferase;","map00240","Pyrimidine metabolism","cac","cbe","cpf","lca","lpj","lpl","lme","smu","gdj","","bha","dak","oih","bpf","amt","aoe","aeh","bcl"
"","","x","C00119","5-Phospho-alpha-D-ribose 1-diphosphate;","C01103","Orotidine 5'-phosphate;","2.4.2.10","orotate phosphoribosyltransferase;","map00240","Pyrimidine metabolism","cac","cbe","cpf","lca","lpj","lpl","lme","smu","gdj","","bha","dak","oih","bpf","amt","aoe","aeh","bcl"
"","","x","C00117","D-Ribose 5-phosphate;","C00119","5-Phospho-alpha-D-ribose 1-diphosphate;","2.7.6.1","ribose-phosphate diphosphokinase;","map00030; map00230","Pentose phosphate pathway; Purine metabolism","cac","cbe","cpf","lca","lpj","lpl","lme","smu","gdj","ppe","bha","dak","oih","bpf","amt","aoe","aeh","bcl"
"","","x","C00117","D-Ribose 5-phosphate;","C00118","D-Glyceraldehyde 3-phosphate;","2.2.1.1","transketolase;","map00030; map00710","Pentose phosphate pathway; Carbon fixation in photosynthetic organisms","cac","cbe","cpf","","lpj","lpl","lme","smu","gdj","","bha","dak","oih","bpf","amt","aoe","aeh","bcl"
"","","x","C00118","D-Glyceraldehyde 3-phosphate;","C00197","3-Phospho-D-glycerate;","1.2.1.9","glyceraldehyde-3-phosphate dehydrogenase (NADP+);","map00010","Glycolysis / Gluconeogenesis","cac","cbe","cpf","","","","","smu","","","bha","dak","","","","","","bcl"
"","","x","C00117","D-Ribose 5-phosphate;","C05382","Sedoheptulose 7-phosphate;","2.2.1.1","transketolase;","map00030; map00710","Pentose phosphate pathway; Carbon fixation in photosynthetic organisms","cac","cbe","cpf","","lpj","lpl","lme","smu","gdj","","bha","dak","oih","bpf","amt","aoe","aeh","bcl"
"","","x","C00117","D-Ribose 5-phosphate;","C00199","D-Ribulose 5-phosphate","5.3.1.6","ribose-5-phosphate isomerase;","map00030; map00710","Pentose phosphate pathway; Carbon fixation in photosynthetic organisms","cac","cbe","cpf","lca","lpj","lpl","lme","smu","gdj","ppe","bha","dak","oih","bpf","amt","aoe","aeh","bcl"
"","","x","C00118","D-Glyceraldehyde 3-phosphate;","C04442","2-Dehydro-3-deoxy-6-phospho-D-gluconate;","4.1.2.14","2-dehydro-3-deoxy-phosphogluconate aldolase;","map00030; map00040","Pentose phosphate pathway; Pentose and glucuronate interconversions","cac","cbe","cpf","lca","lpj","","","","","","bha","","oih","","amt","","","bcl"
"","","x","C00111","Glycerone phosphate;","C00118","D-Glyceraldehyde 3-phosphate;","5.3.1.1","triose-phosphate isomerase;","map00010; map00051; map00562; map00710","Glycolysis / Gluconeogenesis; Fructose and mannose metabolism; Inositol phosphate metabolism; Carbon fixation in photosynthetic organisms","cac","cbe","cpf","lca","lpj","lpl","lme","smu","gdj","ppe","bha","dak","oih","bpf","amt","aoe","aeh","bcl"
"","","x","C00118","D-Glyceraldehyde 3-phosphate;","C00279","D-Erythrose 4-phosphate","2.2.1.2","transaldolase;","map00030","Pentose phosphate pathway","cac","cbe","cpf","lca","lpj","lpl","","","gdj","","bha","dak","oih","bpf","amt","aoe","aeh","bcl"
"","","x","C00279","D-Erythrose 4-phosphate","C04691","2-Dehydro-3-deoxy-D-arabino-heptonate 7-phosphate;","2.5.1.54","3-deoxy-7-phosphoheptulonate synthase;","map00400","Phenylalanine, tyrosine and tryptophan biosynthesis","cac","cbe","cpf","","lpj","lpl","lme","smu","gdj","","bha","dak","oih","bpf","","aoe","aeh","bcl"
"","","x","C00197","3-Phospho-D-glycerate;","C00631","2-Phospho-D-glycerate;","5.4.2.1","phosphoglycerate mutase;","map00010","Glycolysis / Gluconeogenesis","cac","cbe","cpf","lca","lpj","lpl","lme","smu","gdj","ppe","bha","dak","oih","bpf","amt","aoe","aeh","bcl"
"","","x","C00111","Glycerone phosphate;","C05378","beta-D-Fructose 1,6-bisphosphate","4.1.2.13","fructose-bisphosphate aldolase;","map00010; map00051","Glycolysis / Gluconeogenesis; Fructose and mannose metabolism","cac","cbe","cpf","lca","lpj","lpl","","smu","gdj","ppe","bha","","oih","bpf","amt","aoe","aeh","bcl"
"","","x","C05345","beta-D-Fructose 6-phosphate","C05378","beta-D-Fructose 1,6-bisphosphate","2.7.1.11","6-phosphofructokinase;","map00010; map00030; map00051","Glycolysis / Gluconeogenesis; Pentose phosphate pathway; Fructose and mannose metabolism","cac","cbe","cpf","lca","lpj","lpl","","smu","","ppe","bha","dak","oih","bpf","amt","aoe","","bcl"
"","","x","C00275","D-Mannose 6-phosphate","C05345","beta-D-Fructose 6-phosphate","5.3.1.8","mannose-6-phosphate isomerase;","map00051; map00520","Fructose and mannose metabolism; Amino sugar and nucleotide sugar metabolism","cac","cbe","cpf","lca","lpj","lpl","lme","smu","gdj","ppe","bha","","oih","","","","aeh","bcl"
"","","x","C00668","alpha-D-Glucose 6-phosphate","C05345","beta-D-Fructose 6-phosphate","5.3.1.9","glucose-6-phosphate isomerase;","map00010; map00030; map00500; map00520","Glycolysis / Gluconeogenesis; Pentose phosphate pathway; Starch and sucrose metabolism; Amino sugar and nucleotide sugar metabolism","cac","cbe","cpf","lca","lpj","lpl","lme","smu","gdj","ppe","bha","dak","oih","bpf","amt","","aeh","bcl"
"","","x","C00352","D-Glucosamine 6-phosphate;","C05345","beta-D-Fructose 6-phosphate","2.6.1.16","glutamine---fructose-6-phosphate transaminase (isomerizing);","map00520","Amino sugar and nucleotide sugar metabolism","cac","cbe","cpf","lca","lpj","lpl","lme","smu","gdj","","bha","dak","oih","bpf","amt","aoe","aeh","bcl"
"","","x","C00095","D-Fructose;","C05345","beta-D-Fructose 6-phosphate","2.7.1.4","fructokinase;","map00051; map00500","Fructose and mannose metabolism; Starch and sucrose metabolism","cac","cbe","cpf","","lpj","lpl","lme","smu","gdj","ppe","bha","dak","oih","bpf","","","","bcl"
"","","x","C00352","D-Glucosamine 6-phosphate;","C06156","alpha-D-Glucosamine 1-phosphate;","5.4.2.10","phosphoglucosamine mutase","map00520","Amino sugar and nucleotide sugar metabolism","cac","cbe","cpf","lca","lpj","lpl","lme","smu","gdj","ppe","bha","dak","oih","bpf","amt","aoe","aeh","bcl"
"","","x","C00668","alpha-D-Glucose 6-phosphate","C01172","beta-D-Glucose 6-phosphate","5.3.1.9","glucose-6-phosphate isomerase;","map00010; map00030; map00500","Glycolysis / Gluconeogenesis; Pentose phosphate pathway; Starch and sucrose metabolism","cac","cbe","cpf","lca","lpj","lpl","lme","smu","gdj","ppe","bha","dak","oih","bpf","amt","","aeh","bcl"
"","","x","C01172","beta-D-Glucose 6-phosphate","C05345","beta-D-Fructose 6-phosphate","5.3.1.9","glucose-6-phosphate isomerase;","map00010; map00030; map00500","Glycolysis / Gluconeogenesis; Pentose phosphate pathway; Starch and sucrose metabolism","cac","cbe","cpf","lca","lpj","lpl","lme","smu","gdj","ppe","bha","dak","oih","bpf","amt","","aeh","bcl"
"","","x","C00944","3-Dehydroquinate;","C04691","2-Dehydro-3-deoxy-D-arabino-heptonate 7-phosphate;","4.2.3.4","3-dehydroquinate synthase;","map00400","Phenylalanine, tyrosine and tryptophan biosynthesis","cac","cbe","cpf","","lpj","lpl","lme","smu","gdj","","bha","dak","oih","bpf","amt","aoe","aeh","bcl"
"","","x","C00944","3-Dehydroquinate;","C02637","3-Dehydroshikimate","4.2.1.10","3-dehydroquinate dehydratase;","map00400","Phenylalanine, tyrosine and tryptophan biosynthesis","cac","cbe","cpf","","lpj","lpl","lme","smu","gdj","","bha","dak","oih","bpf","amt","aoe","aeh","bcl"
"","","x","C00118","D-Glyceraldehyde 3-phosphate;","C00279","D-Erythrose 4-phosphate","2.2.1.1","transketolase;","map00030; map00710","Pentose phosphate pathway; Carbon fixation in photosynthetic organisms","cac","cbe","cpf","","lpj","lpl","lme","smu","gdj","","bha","dak","oih","bpf","amt","aoe","aeh","bcl"
"","","x","C04501","N-Acetyl-alpha-D-glucosamine 1-phosphate","C06156","alpha-D-Glucosamine 1-phosphate;","2.3.1.157","glucosamine-1-phosphate N-acetyltransferase","map00520","Amino sugar and nucleotide sugar metabolism","cac","cbe","cpf","","lpj","lpl","lme","smu","gdj","ppe","bha","dak","oih","bpf","amt","aoe","aeh","bcl"
"","","x","C00119","5-Phospho-alpha-D-ribose 1-diphosphate;","C03090","5-Phosphoribosylamine;","2.4.2.14","amidophosphoribosyltransferase;","map00230","Purine metabolism","cac","cbe","cpf","lca","lpj","lpl","lme","smu","gdj","ppe","bha","dak","oih","bpf","amt","aoe","aeh","bcl"
"","","x","C00493","Shikimate;","C02637","3-Dehydroshikimate","1.1.1.25","shikimate dehydrogenase;","map00400","Phenylalanine, tyrosine and tryptophan biosynthesis","cac","cbe","cpf","lca","lpj","lpl","lme","smu","gdj","","bha","dak","oih","bpf","amt","aoe","aeh","bcl"
"","","x","C00074","Phosphoenolpyruvate;","C00631","2-Phospho-D-glycerate;","4.2.1.11","phosphopyruvate hydratase;","map00010","Glycolysis / Gluconeogenesis","cac","cbe","cpf","lca","lpj","lpl","lme","smu","gdj","ppe","bha","dak","oih","bpf","amt","aoe","aeh","bcl"
"","","x","C03090","5-Phosphoribosylamine;","C03838","5'-Phosphoribosylglycinamide;","6.3.4.13","phosphoribosylamine---glycine ligase;","map00230","Purine metabolism","cac","cbe","cpf","lca","lpj","lpl","lme","smu","gdj","","bha","dak","oih","bpf","amt","aoe","aeh","bcl"
"","","x","C03838","5'-Phosphoribosylglycinamide;","C04376","5'-Phosphoribosyl-N-formylglycinamide;","2.1.2.2","phosphoribosylglycinamide formyltransferase;","map00230","Purine metabolism","cac","cbe","cpf","lca","lpj","lpl","lme","smu","gdj","ppe","bha","dak","oih","bpf","amt","aoe","aeh","bcl"
"","","x","C00231","D-Xylulose 5-phosphate","C05382","Sedoheptulose 7-phosphate;","2.2.1.1","transketolase;","map00030; map00710","Pentose phosphate pathway; Carbon fixation in photosynthetic organisms","cac","cbe","cpf","","lpj","lpl","lme","smu","gdj","","bha","dak","oih","bpf","amt","aoe","aeh","bcl"
"","","x","C00231","D-Xylulose 5-phosphate","C01101","L-Ribulose 5-phosphate","5.1.3.4","L-ribulose-5-phosphate 4-epimerase;","map00040; map00053","Pentose and glucuronate interconversions; Ascorbate and aldarate metabolism","cac","cbe","cpf","lca","lpj","lpl","lme","smu","","","bha","","oih","","","","","bcl"
"","","x","C00352","D-Glucosamine 6-phosphate;","C05345","beta-D-Fructose 6-phosphate","3.5.1.-","<Hydrolases; Acting on carbon-nitrogen bonds, other than peptide bonds; In linear amides>","map00520","Amino sugar and nucleotide sugar metabolism","cac","cbe","cpf","lca","lpj","lpl","lme","","gdj","","bha","dak","oih","","amt","","aeh","bcl"
"","","x","C00118","D-Glyceraldehyde 3-phosphate;","C05378","beta-D-Fructose 1,6-bisphosphate","4.1.2.13","fructose-bisphosphate aldolase;","map00010; map00030; map00051","Glycolysis / Gluconeogenesis; Pentose phosphate pathway; Fructose and mannose metabolism","cac","cbe","cpf","lca","lpj","lpl","","smu","gdj","ppe","bha","","oih","bpf","amt","aoe","aeh","bcl"
"","","x","C00022","Pyruvate;","C00074","Phosphoenolpyruvate;","2.7.1.40","pyruvate kinase;","map00010; map00620; map00710","Glycolysis / Gluconeogenesis; Pyruvate metabolism; Carbon fixation in photosynthetic organisms","cac","cbe","cpf","lca","lpj","lpl","lme","smu","gdj","ppe","bha","dak","oih","bpf","amt","aoe","aeh","bcl"
"","","x","C00022","Pyruvate;","C11437","1-Deoxy-D-xylulose 5-phosphate","2.2.1.7","1-deoxy-D-xylulose-5-phosphate synthase;","map00900","Terpenoid backbone biosynthesis","cac","cbe","cpf","","lpj","lpl","","","gdj","","bha","dak","","bpf","amt","aoe","aeh","bcl"
"","","x","C11434","2-C-Methyl-D-erythritol 4-phosphate","C11437","1-Deoxy-D-xylulose 5-phosphate","1.1.1.267","1-deoxy-D-xylulose-5-phosphate reductoisomerase;","map00900","Terpenoid backbone biosynthesis","cac","cbe","cpf","","","","","","gdj","","bha","dak","","bpf","amt","aoe","aeh","bcl"
"","","x","C11434","2-C-Methyl-D-erythritol 4-phosphate","C11435","4-(Cytidine 5'-diphospho)-2-C-methyl-D-erythritol","2.7.7.60","2-C-methyl-D-erythritol 4-phosphate cytidylyltransferase;","map00900","Terpenoid backbone biosynthesis","cac","cbe","cpf","lca","lpj","lpl","","","gdj","","bha","dak","","bpf","amt","aoe","aeh","bcl"
"","","x","C11435","4-(Cytidine 5'-diphospho)-2-C-methyl-D-erythritol","C11436","2-Phospho-4-(cytidine 5'-diphospho)-2-C-methyl-D-erythritol","2.7.1.148","4-(cytidine 5'-diphospho)-2-C-methyl-D-erythritol kinase;","map00900","Terpenoid backbone biosynthesis","cac","cbe","cpf","lca","lpj","lpl","","smu","gdj","ppe","bha","dak","oih","bpf","amt","aoe","aeh","bcl"
"","","x","C11436","2-Phospho-4-(cytidine 5'-diphospho)-2-C-methyl-D-erythritol","C11453","2-C-Methyl-D-erythritol 2,4-cyclodiphosphate;","4.6.1.12","2-C-methyl-D-erythritol 2,4-cyclodiphosphate synthase;","map00900","Terpenoid backbone biosynthesis","cac","cbe","cpf","","","","","","gdj","","bha","dak","","bpf","amt","aoe","aeh","bcl"
"","","x","C11453","2-C-Methyl-D-erythritol 2,4-cyclodiphosphate;","C11811","1-Hydroxy-2-methyl-2-butenyl 4-diphosphate;","1.17.7.1","(E)-4-hydroxy-3-methylbut-2-enyl-diphosphate synthase;","map00900","Terpenoid backbone biosynthesis","cac","cbe","cpf","","","","","","gdj","","bha","dak","","bpf","amt","aoe","aeh","bcl"
"","","x","C00022","Pyruvate;","C00065","L-Serine;","4.3.1.17","L-serine ammonia-lyase;","map00260; map00270","Glycine, serine and threonine metabolism; Cysteine and methionine metabolism","cac","cbe","cpf","lca","lpj","lpl","","","gdj","","bha","","oih","bpf","amt","aoe","","bcl"
"","","x","C00037","Glycine;","C00065","L-Serine;","2.1.2.1","glycine hydroxymethyltransferase;","map00260; map00460; map00680","Glycine, serine and threonine metabolism; Cyanoamino acid metabolism; Methane metabolism","cac","cbe","cpf","lca","lpj","lpl","lme","smu","gdj","ppe","bha","dak","oih","bpf","amt","aoe","aeh","bcl"
"","","x","C00065","L-Serine;","C00143","5,10-Methylenetetrahydrofolate;","2.1.2.1","glycine hydroxymethyltransferase;","map00260; map00680","Glycine, serine and threonine metabolism; Methane metabolism","cac","cbe","cpf","lca","lpj","lpl","lme","smu","gdj","ppe","bha","dak","oih","bpf","amt","aoe","aeh","bcl"
"","","x","C00065","L-Serine;","C02291","L-Cystathionine","4.4.1.8","cystathionine beta-lyase;","map00270","Cysteine and methionine metabolism","cac","cbe","cpf","lca","lpj","lpl","lme","smu","gdj","","bha","","oih","bpf","","aoe","","bcl"
"","","x","C00197","3-Phospho-D-glycerate;","C00236","3-Phospho-D-glyceroyl phosphate;","2.7.2.3","phosphoglycerate kinase;","map00010; map00710","Glycolysis / Gluconeogenesis; Carbon fixation in photosynthetic organisms","cac","cbe","cpf","lca","lpj","lpl","lme","smu","gdj","ppe","bha","dak","oih","bpf","amt","aoe","aeh","bcl"
"","","x","C00095","D-Fructose;","C01094","D-Fructose 1-phosphate","2.7.1.69","protein-Npi-phosphohistidine---sugar phosphotransferase;","map00051","Fructose and mannose metabolism","cac","cbe","cpf","lca","lpj","lpl","lme","smu","gdj","ppe","bha","dak","oih","bpf","amt","","aeh","bcl"
"","","x","C00279","D-Erythrose 4-phosphate","C05345","beta-D-Fructose 6-phosphate","2.2.1.1","transketolase;","map00030","Pentose phosphate pathway","cac","cbe","cpf","","lpj","lpl","lme","smu","gdj","","bha","dak","oih","bpf","amt","aoe","aeh","bcl"
"","","x","C00199","D-Ribulose 5-phosphate","C00231","D-Xylulose 5-phosphate","5.1.3.1","ribulose-phosphate 3-epimerase;","map00030; map00040; map00710","Pentose phosphate pathway; Pentose and glucuronate interconversions; Carbon fixation in photosynthetic organisms","cac","cbe","cpf","lca","lpj","lpl","lme","smu","gdj","ppe","bha","dak","oih","bpf","amt","aoe","aeh","bcl"
"","","x","C00118","D-Glyceraldehyde 3-phosphate;","C00236","3-Phospho-D-glyceroyl phosphate;","1.2.1.12","glyceraldehyde-3-phosphate dehydrogenase (phosphorylating);","map00010","Glycolysis / Gluconeogenesis","cac","cbe","cpf","lca","lpj","lpl","lme","smu","gdj","ppe","bha","dak","oih","bpf","amt","aoe","aeh","bcl"
"","","x","C00065","L-Serine;","C00979","O-Acetyl-L-serine;","2.3.1.30","serine O-acetyltransferase;","map00270; map00920","Cysteine and methionine metabolism; Sulfur metabolism","cac","cbe","cpf","","lpj","lpl","lme","smu","gdj","","bha","dak","oih","bpf","amt","aoe","aeh","bcl"
"","","x","C00097","L-Cysteine;","C00979","O-Acetyl-L-serine;","2.5.1.47","cysteine synthase;","map00270; map00920","Cysteine and methionine metabolism; Sulfur metabolism","cac","cbe","cpf","lca","lpj","lpl","lme","smu","gdj","","bha","dak","oih","bpf","amt","aoe","aeh","bcl"
"","","x","C00097","L-Cysteine;","C00957","Mercaptopyruvate;","2.6.1.1","aspartate transaminase;","map00270","Cysteine and methionine metabolism","cac","cbe","cpf","","","","","","gdj","","bha","dak","oih","bpf","amt","aoe","aeh",""
"","","x","C05345","beta-D-Fructose 6-phosphate","C05382","Sedoheptulose 7-phosphate;","2.2.1.2","transaldolase;","map00030","Pentose phosphate pathway","cac","cbe","cpf","lca","lpj","lpl","","","gdj","","bha","dak","oih","bpf","amt","aoe","aeh","bcl"
"","","x","C00279","D-Erythrose 4-phosphate","C05382","Sedoheptulose 7-phosphate;","2.2.1.2","transaldolase;","map00030","Pentose phosphate pathway","cac","cbe","cpf","lca","lpj","lpl","","","gdj","","bha","dak","oih","bpf","amt","aoe","aeh","bcl"
"","","x","C00204","2-Dehydro-3-deoxy-D-gluconate;","C04442","2-Dehydro-3-deoxy-6-phospho-D-gluconate;","2.7.1.45","2-dehydro-3-deoxygluconokinase;","map00030; map00040","Pentose phosphate pathway; Pentose and glucuronate interconversions","cac","cbe","cpf","lca","","lpl","lme","","","","bha","","oih","","amt","","","bcl"
"","","x","C00204","2-Dehydro-3-deoxy-D-gluconate;","C00577","D-Glyceraldehyde","4.2.1.-","<Lyases; Carbon-oxygen lyases; Hydro-lyases>","map00030","Pentose phosphate pathway","cac","cbe","cpf","lca","lpj","lpl","lme","smu","gdj","ppe","bha","dak","oih","bpf","amt","aoe","aeh","bcl"
"","","x","C00111","Glycerone phosphate;","C01094","D-Fructose 1-phosphate","4.1.2.13","fructose-bisphosphate aldolase;","map00051","Fructose and mannose metabolism","cac","cbe","cpf","lca","lpj","lpl","","smu","gdj","ppe","bha","","oih","bpf","amt","aoe","aeh","bcl"
"","","x","C00493","Shikimate;","C03175","Shikimate 3-phosphate;","2.7.1.71","shikimate kinase;","map00400","Phenylalanine, tyrosine and tryptophan biosynthesis","cac","cbe","cpf","","lpj","lpl","lme","smu","gdj","","bha","dak","oih","bpf","amt","aoe","aeh","bcl"
"","","x","C01269","5-O-(1-Carboxyvinyl)-3-phosphoshikimate;","C03175","Shikimate 3-phosphate;","2.5.1.19","3-phosphoshikimate 1-carboxyvinyltransferase;","map00400","Phenylalanine, tyrosine and tryptophan biosynthesis","cac","cbe","cpf","","lpj","lpl","lme","smu","gdj","","bha","dak","oih","bpf","amt","aoe","aeh","bcl"
"","","x","C00251","Chorismate;","C01269","5-O-(1-Carboxyvinyl)-3-phosphoshikimate;","4.2.3.5","chorismate synthase;","map00400","Phenylalanine, tyrosine and tryptophan biosynthesis","cac","cbe","cpf","","lpj","lpl","lme","smu","gdj","","bha","dak","oih","bpf","amt","aoe","aeh","bcl"
"","","x","C00251","Chorismate;","C00254","Prephenate;","5.4.99.5","chorismate mutase;","map00400","Phenylalanine, tyrosine and tryptophan biosynthesis","cac","cbe","cpf","lca","","","","smu","gdj","","bha","dak","oih","bpf","amt","aoe","aeh","bcl"
"","","x","C00118","D-Glyceraldehyde 3-phosphate;","C05345","beta-D-Fructose 6-phosphate","2.2.1.2","transaldolase;","map00030","Pentose phosphate pathway","cac","cbe","cpf","lca","lpj","lpl","","","gdj","","bha","dak","oih","bpf","amt","aoe","aeh","bcl"
"","","x","C00022","Pyruvate;","C00024","Acetyl-CoA;","2.3.1.54","formate C-acetyltransferase;","map00620; map00650","Pyruvate metabolism; Butanoate metabolism","cac","cbe","cpf","lca","lpj","lpl","","smu","","","","","","","amt","aoe","",""
"","","x","C00024","Acetyl-CoA;","C00083","Malonyl-CoA;","6.4.1.2","acetyl-CoA carboxylase;","map00061; map00253; map00620; map00640","Fatty acid biosynthesis; Tetracycline biosynthesis; Pyruvate metabolism; Propanoate metabolism","cac","cbe","cpf","lca","lpj","lpl","lme","smu","gdj","ppe","bha","dak","oih","bpf","","aoe","aeh","bcl"
"","","x","C00083","Malonyl-CoA;","C01209","Malonyl-[acyl-carrier protein]","2.3.1.39","[acyl-carrier-protein] S-malonyltransferase;","map00061","Fatty acid biosynthesis","cac","cbe","cpf","lca","lpj","lpl","lme","smu","gdj","ppe","bha","dak","oih","bpf","amt","aoe","aeh","bcl"
"","","x","C01209","Malonyl-[acyl-carrier protein]","C05756","3-Oxododecanoyl-[acp];","2.3.1.-","<Transferases; Acyltransferases; Transferring groups other than amino-acyl groups>","map00061","Fatty acid biosynthesis","cac","cbe","cpf","lca","lpj","lpl","lme","","gdj","","bha","dak","oih","bpf","amt","","aeh","bcl"
"","","x","C01209","Malonyl-[acyl-carrier protein]","C05756","3-Oxododecanoyl-[acp];","2.3.1.179","beta-ketoacyl-acyl-carrier-protein synthase II;","map00061","Fatty acid biosynthesis","cac","cbe","cpf","lca","lpj","lpl","lme","smu","gdj","ppe","bha","dak","oih","bpf","amt","aoe","aeh","bcl"
"","","x","C01209","Malonyl-[acyl-carrier protein]","C05762","3-Oxohexadecanoyl-[acp];","2.3.1.-","<Transferases; Acyltransferases; Transferring groups other than amino-acyl groups>","map00061","Fatty acid biosynthesis","cac","cbe","cpf","lca","lpj","lpl","lme","","gdj","","bha","dak","oih","bpf","amt","","aeh","bcl"
"","","x","C04633","(3R)-3-Hydroxypalmitoyl-[acyl-carrier protein];","C05762","3-Oxohexadecanoyl-[acp];","2.3.1.-","<Transferases; Acyltransferases; Transferring groups other than amino-acyl groups>","map00061","Fatty acid biosynthesis","cac","cbe","cpf","lca","lpj","lpl","lme","","gdj","","bha","dak","oih","bpf","amt","","aeh","bcl"
"","","x","C04633","(3R)-3-Hydroxypalmitoyl-[acyl-carrier protein];","C05763","trans-Hexadec-2-enoyl-[acp];","4.2.1.-","<Lyases; Carbon-oxygen lyases; Hydro-lyases>","map00061","Fatty acid biosynthesis","cac","cbe","cpf","lca","lpj","lpl","lme","smu","gdj","ppe","bha","dak","oih","bpf","amt","aoe","aeh","bcl"
"","","x","C04633","(3R)-3-Hydroxypalmitoyl-[acyl-carrier protein];","C05762","3-Oxohexadecanoyl-[acp];","1.1.1.100","3-oxoacyl-[acyl-carrier-protein] reductase;","map00061","Fatty acid biosynthesis","cac","cbe","cpf","lca","lpj","lpl","lme","smu","gdj","ppe","bha","dak","oih","bpf","amt","aoe","aeh","bcl"
"","","x","C01209","Malonyl-[acyl-carrier protein]","C05750","3-Oxooctanoyl-[acp];","2.3.1.179","beta-ketoacyl-acyl-carrier-protein synthase II;","map00061","Fatty acid biosynthesis","cac","cbe","cpf","lca","lpj","lpl","lme","smu","gdj","ppe","bha","dak","oih","bpf","amt","aoe","aeh","bcl"
"","","x","C04620","(3R)-3-Hydroxyoctanoyl-[acyl-carrier protein];","C05750","3-Oxooctanoyl-[acp];","2.3.1.-","<Transferases; Acyltransferases; Transferring groups other than amino-acyl groups>","map00061","Fatty acid biosynthesis","cac","cbe","cpf","lca","lpj","lpl","lme","","gdj","","bha","dak","oih","bpf","amt","","aeh","bcl"
"","","x","C05749","Hexanoyl-[acp];","C05750","3-Oxooctanoyl-[acp];","2.3.1.179","beta-ketoacyl-acyl-carrier-protein synthase II;","map00061","Fatty acid biosynthesis","cac","cbe","cpf","lca","lpj","lpl","lme","smu","gdj","ppe","bha","dak","oih","bpf","amt","aoe","aeh","bcl"
"","","x","C01209","Malonyl-[acyl-carrier protein]","C05744","Acetoacetyl-[acp];","2.3.1.180","beta-ketoacyl-acyl-carrier-protein synthase III;","map00061","Fatty acid biosynthesis","cac","cbe","cpf","lca","lpj","lpl","lme","smu","gdj","ppe","bha","dak","oih","bpf","amt","aoe","aeh","bcl"
"","","x","C03939","Acetyl-[acyl-carrier protein]","C05744","Acetoacetyl-[acp];","2.3.1.180","beta-ketoacyl-acyl-carrier-protein synthase III;","map00061","Fatty acid biosynthesis","cac","cbe","cpf","lca","lpj","lpl","lme","smu","gdj","ppe","bha","dak","oih","bpf","amt","aoe","aeh","bcl"
"","","x","C01209","Malonyl-[acyl-carrier protein]","C05744","Acetoacetyl-[acp];","2.3.1.-","<Transferases; Acyltransferases; Transferring groups other than amino-acyl groups>","map00061","Fatty acid biosynthesis","cac","cbe","cpf","lca","lpj","lpl","lme","","gdj","","bha","dak","oih","bpf","amt","","aeh","bcl"
"","","x","C04620","(3R)-3-Hydroxyoctanoyl-[acyl-carrier protein];","C05750","3-Oxooctanoyl-[acp];","1.1.1.100","3-oxoacyl-[acyl-carrier-protein] reductase;","map00061","Fatty acid biosynthesis","cac","cbe","cpf","lca","lpj","lpl","lme","smu","gdj","ppe","bha","dak","oih","bpf","amt","aoe","aeh","bcl"
"","","x","C00024","Acetyl-CoA;","C00083","Malonyl-CoA;","6.3.4.14","biotin carboxylase;","map00061","Fatty acid biosynthesis","cac","cbe","cpf","lca","lpj","lpl","lme","smu","gdj","ppe","bha","dak","oih","bpf","","aoe","aeh","bcl"
"","","x","C00024","Acetyl-CoA;","C03939","Acetyl-[acyl-carrier protein]","2.3.1.180","beta-ketoacyl-acyl-carrier-protein synthase III;","map00061","Fatty acid biosynthesis","cac","cbe","cpf","lca","lpj","lpl","lme","smu","gdj","ppe","bha","dak","oih","bpf","amt","aoe","aeh","bcl"
"","","x","C04618","(3R)-3-Hydroxybutanoyl-[acyl-carrier protein];","C05744","Acetoacetyl-[acp];","1.1.1.100","3-oxoacyl-[acyl-carrier-protein] reductase;","map00061","Fatty acid biosynthesis","cac","cbe","cpf","lca","lpj","lpl","lme","smu","gdj","ppe","bha","dak","oih","bpf","amt","aoe","aeh","bcl"
"","","x","C05761","Tetradecanoyl-[acp];","C05762","3-Oxohexadecanoyl-[acp];","2.3.1.179","beta-ketoacyl-acyl-carrier-protein synthase II;","map00061","Fatty acid biosynthesis","cac","cbe","cpf","lca","lpj","lpl","lme","smu","gdj","ppe","bha","dak","oih","bpf","amt","aoe","aeh","bcl"
"","","x","C05760","trans-Tetradec-2-enoyl-[acp];","C05761","Tetradecanoyl-[acp];","2.3.1.-","<Transferases; Acyltransferases; Transferring groups other than amino-acyl groups>","map00061","Fatty acid biosynthesis","cac","cbe","cpf","lca","lpj","lpl","lme","","gdj","","bha","dak","oih","bpf","amt","","aeh","bcl"
"","","x","C00024","Acetyl-CoA;","C00084","Acetaldehyde;","1.2.1.10","acetaldehyde dehydrogenase (acetylating);","map00620","Pyruvate metabolism","cac","cbe","cpf","lca","lpj","lpl","lme","smu","","","","","","bpf","amt","aoe","aeh",""
"","","x","C01209","Malonyl-[acyl-carrier protein]","C05746","3-Oxohexanoyl-[acp];","2.3.1.179","beta-ketoacyl-acyl-carrier-protein synthase II;","map00061","Fatty acid biosynthesis","cac","cbe","cpf","lca","lpj","lpl","lme","smu","gdj","ppe","bha","dak","oih","bpf","amt","aoe","aeh","bcl"
"","","x","C05745","Butyryl-[acp];","C05746","3-Oxohexanoyl-[acp];","2.3.1.179","beta-ketoacyl-acyl-carrier-protein synthase II;","map00061","Fatty acid biosynthesis","cac","cbe","cpf","lca","lpj","lpl","lme","smu","gdj","ppe","bha","dak","oih","bpf","amt","aoe","aeh","bcl"
"","","x","C00024","Acetyl-CoA;","C03939","Acetyl-[acyl-carrier protein]","2.3.1.-","<Transferases; Acyltransferases; Transferring groups other than amino-acyl groups>","map00061","Fatty acid biosynthesis","cac","cbe","cpf","lca","lpj","lpl","lme","","gdj","","bha","dak","oih","bpf","amt","","aeh","bcl"
"","","x","C01209","Malonyl-[acyl-carrier protein]","C05744","Acetoacetyl-[acp];","2.3.1.179","beta-ketoacyl-acyl-carrier-protein synthase II;","map00061","Fatty acid biosynthesis","cac","cbe","cpf","lca","lpj","lpl","lme","smu","gdj","ppe","bha","dak","oih","bpf","amt","aoe","aeh","bcl"
"","","x","C04688","(3R)-3-Hydroxytetradecanoyl-[acyl-carrier protein];","C05760","trans-Tetradec-2-enoyl-[acp];","4.2.1.-","<Lyases; Carbon-oxygen lyases; Hydro-lyases>","map00061","Fatty acid biosynthesis","cac","cbe","cpf","lca","lpj","lpl","lme","smu","gdj","ppe","bha","dak","oih","bpf","amt","aoe","aeh","bcl"
"","","x","C04688","(3R)-3-Hydroxytetradecanoyl-[acyl-carrier protein];","C05759","3-Oxotetradecanoyl-[acp];","2.3.1.-","<Transferases; Acyltransferases; Transferring groups other than amino-acyl groups>","map00061","Fatty acid biosynthesis","cac","cbe","cpf","lca","lpj","lpl","lme","","gdj","","bha","dak","oih","bpf","amt","","aeh","bcl"
"","","x","C05223","Dodecanoyl-[acyl-carrier protein];","C05759","3-Oxotetradecanoyl-[acp];","2.3.1.179","beta-ketoacyl-acyl-carrier-protein synthase II;","map00061","Fatty acid biosynthesis","cac","cbe","cpf","lca","lpj","lpl","lme","smu","gdj","ppe","bha","dak","oih","bpf","amt","aoe","aeh","bcl"
"","","x","C05223","Dodecanoyl-[acyl-carrier protein];","C05759","3-Oxotetradecanoyl-[acp];","2.3.1.-","<Transferases; Acyltransferases; Transferring groups other than amino-acyl groups>","map00061","Fatty acid biosynthesis","cac","cbe","cpf","lca","lpj","lpl","lme","","gdj","","bha","dak","oih","bpf","amt","","aeh","bcl"
"","","x","C05223","Dodecanoyl-[acyl-carrier protein];","C05758","trans-Dodec-2-enoyl-[acp];","2.3.1.-","<Transferases; Acyltransferases; Transferring groups other than amino-acyl groups>","map00061","Fatty acid biosynthesis","cac","cbe","cpf","lca","lpj","lpl","lme","","gdj","","bha","dak","oih","bpf","amt","","aeh","bcl"
"","","x","C05757","(R)-3-Hydroxydodecanoyl-[acp];","C05758","trans-Dodec-2-enoyl-[acp];","4.2.1.-","<Lyases; Carbon-oxygen lyases; Hydro-lyases>","map00061","Fatty acid biosynthesis","cac","cbe","cpf","lca","lpj","lpl","lme","smu","gdj","ppe","bha","dak","oih","bpf","amt","aoe","aeh","bcl"
"","","x","C04620","(3R)-3-Hydroxyoctanoyl-[acyl-carrier protein];","C05751","trans-Oct-2-enoyl-[acp];","4.2.1.-","<Lyases; Carbon-oxygen lyases; Hydro-lyases>","map00061","Fatty acid biosynthesis","cac","cbe","cpf","lca","lpj","lpl","lme","smu","gdj","ppe","bha","dak","oih","bpf","amt","aoe","aeh","bcl"
"","","x","C04620","(3R)-3-Hydroxyoctanoyl-[acyl-carrier protein];","C05751","trans-Oct-2-enoyl-[acp];","2.3.1.-","<Transferases; Acyltransferases; Transferring groups other than amino-acyl groups>","map00061","Fatty acid biosynthesis","cac","cbe","cpf","lca","lpj","lpl","lme","","gdj","","bha","dak","oih","bpf","amt","","aeh","bcl"
"","","x","C00024","Acetyl-CoA;","C00332","Acetoacetyl-CoA;","2.3.1.9","acetyl-CoA C-acetyltransferase;","map00071; map00072; map00280; map00310; map00380; map00620; map00632; map00640; map00650; map00900","Fatty acid metabolism; Synthesis and degradation of ketone bodies; Valine, leucine and isoleucine degradation; Lysine degradation; Tryptophan metabolism; Pyruvate metabolism; Benzoate degradation via CoA ligation; Propanoate metabolism; Butanoate metabolism; Terpenoid backbone biosynthesis","cac","cbe","cpf","lca","","","","","gdj","","bha","","oih","bpf","amt","aoe","aeh","bcl"
"","","x","C05745","Butyryl-[acp];","C05746","3-Oxohexanoyl-[acp];","2.3.1.-","<Transferases; Acyltransferases; Transferring groups other than amino-acyl groups>","map00061","Fatty acid biosynthesis","cac","cbe","cpf","lca","lpj","lpl","lme","","gdj","","bha","dak","oih","bpf","amt","","aeh","bcl"
"","","x","C04688","(3R)-3-Hydroxytetradecanoyl-[acyl-carrier protein];","C05760","trans-Tetradec-2-enoyl-[acp];","2.3.1.-","<Transferases; Acyltransferases; Transferring groups other than amino-acyl groups>","map00061","Fatty acid biosynthesis","cac","cbe","cpf","lca","lpj","lpl","lme","","gdj","","bha","dak","oih","bpf","amt","","aeh","bcl"
"","","x","C03939","Acetyl-[acyl-carrier protein]","C05744","Acetoacetyl-[acp];","2.3.1.-","<Transferases; Acyltransferases; Transferring groups other than amino-acyl groups>","map00061","Fatty acid biosynthesis","cac","cbe","cpf","lca","lpj","lpl","lme","","gdj","","bha","dak","oih","bpf","amt","","aeh","bcl"
"","","x","C00332","Acetoacetyl-CoA;","C01144","(S)-3-Hydroxybutanoyl-CoA;","1.1.1.157","3-hydroxybutyryl-CoA dehydrogenase;","map00632; map00650","Benzoate degradation via CoA ligation; Butanoate metabolism","cac","cbe","cpf","","","","","","","","bha","","oih","bpf","amt","aoe","","bcl"
"","","x","C00024","Acetyl-CoA;","C06548","Ethylene oxide","1.1.1.-","<Oxidoreductases; Acting on the CH-OH group of donors; With NAD+ or NADP+ as acceptor>","map00625","Tetrachloroethene degradation","cac","cbe","cpf","lca","","lpl","","","","","bha","dak","oih","bpf","amt","aoe","aeh","bcl"
"","","x","C03939","Acetyl-[acyl-carrier protein]","C05744","Acetoacetyl-[acp];","2.3.1.179","beta-ketoacyl-acyl-carrier-protein synthase II;","map00061","Fatty acid biosynthesis","cac","cbe","cpf","lca","lpj","lpl","lme","smu","gdj","ppe","bha","dak","oih","bpf","amt","aoe","aeh","bcl"
"","","x","C04633","(3R)-3-Hydroxypalmitoyl-[acyl-carrier protein];","C05763","trans-Hexadec-2-enoyl-[acp];","2.3.1.-","<Transferases; Acyltransferases; Transferring groups other than amino-acyl groups>","map00061","Fatty acid biosynthesis","cac","cbe","cpf","lca","lpj","lpl","lme","","gdj","","bha","dak","oih","bpf","amt","","aeh","bcl"
"","","x","C05755","Decanoyl-[acp];","C05756","3-Oxododecanoyl-[acp];","2.3.1.-","<Transferases; Acyltransferases; Transferring groups other than amino-acyl groups>","map00061","Fatty acid biosynthesis","cac","cbe","cpf","lca","lpj","lpl","lme","","gdj","","bha","dak","oih","bpf","amt","","aeh","bcl"
"","","x","C05754","trans-Dec-2-enoyl-[acp];","C05755","Decanoyl-[acp];","2.3.1.-","<Transferases; Acyltransferases; Transferring groups other than amino-acyl groups>","map00061","Fatty acid biosynthesis","cac","cbe","cpf","lca","lpj","lpl","lme","","gdj","","bha","dak","oih","bpf","amt","","aeh","bcl"
"","","x","C04619","(3R)-3-Hydroxydecanoyl-[acyl-carrier protein];","C05754","trans-Dec-2-enoyl-[acp];","2.3.1.-","<Transferases; Acyltransferases; Transferring groups other than amino-acyl groups>","map00061","Fatty acid biosynthesis","cac","cbe","cpf","lca","lpj","lpl","lme","","gdj","","bha","dak","oih","bpf","amt","","aeh","bcl"
"","","x","C04619","(3R)-3-Hydroxydecanoyl-[acyl-carrier protein];","C05753","3-Oxodecanoyl-[acp];","1.1.1.100","3-oxoacyl-[acyl-carrier-protein] reductase;","map00061","Fatty acid biosynthesis","cac","cbe","cpf","lca","lpj","lpl","lme","smu","gdj","ppe","bha","dak","oih","bpf","amt","aoe","aeh","bcl"
"","","x","C05752","Octanoyl-[acp];","C05753","3-Oxodecanoyl-[acp];","2.3.1.-","<Transferases; Acyltransferases; Transferring groups other than amino-acyl groups>","map00061","Fatty acid biosynthesis","cac","cbe","cpf","lca","lpj","lpl","lme","","gdj","","bha","dak","oih","bpf","amt","","aeh","bcl"
"","","x","C04619","(3R)-3-Hydroxydecanoyl-[acyl-carrier protein];","C05753","3-Oxodecanoyl-[acp];","2.3.1.-","<Transferases; Acyltransferases; Transferring groups other than amino-acyl groups>","map00061","Fatty acid biosynthesis","cac","cbe","cpf","lca","lpj","lpl","lme","","gdj","","bha","dak","oih","bpf","amt","","aeh","bcl"
"","","x","C05752","Octanoyl-[acp];","C05753","3-Oxodecanoyl-[acp];","2.3.1.179","beta-ketoacyl-acyl-carrier-protein synthase II;","map00061","Fatty acid biosynthesis","cac","cbe","cpf","lca","lpj","lpl","lme","smu","gdj","ppe","bha","dak","oih","bpf","amt","aoe","aeh","bcl"
"","","x","C04619","(3R)-3-Hydroxydecanoyl-[acyl-carrier protein];","C05754","trans-Dec-2-enoyl-[acp];","4.2.1.-","<Lyases; Carbon-oxygen lyases; Hydro-lyases>","map00061","Fatty acid biosynthesis","cac","cbe","cpf","lca","lpj","lpl","lme","smu","gdj","ppe","bha","dak","oih","bpf","amt","aoe","aeh","bcl"
"","","x","C05756","3-Oxododecanoyl-[acp];","C05757","(R)-3-Hydroxydodecanoyl-[acp];","1.1.1.100","3-oxoacyl-[acyl-carrier-protein] reductase;","map00061","Fatty acid biosynthesis","cac","cbe","cpf","lca","lpj","lpl","lme","smu","gdj","ppe","bha","dak","oih","bpf","amt","aoe","aeh","bcl"
"","","x","C04246","But-2-enoyl-[acyl-carrier protein]","C04618","(3R)-3-Hydroxybutanoyl-[acyl-carrier protein];","4.2.1.-","<Lyases; Carbon-oxygen lyases; Hydro-lyases>","map00061","Fatty acid biosynthesis","cac","cbe","cpf","lca","lpj","lpl","lme","smu","gdj","ppe","bha","dak","oih","bpf","amt","aoe","aeh","bcl"
"","","x","C04246","But-2-enoyl-[acyl-carrier protein]","C04618","(3R)-3-Hydroxybutanoyl-[acyl-carrier protein];","2.3.1.-","<Transferases; Acyltransferases; Transferring groups other than amino-acyl groups>","map00061","Fatty acid biosynthesis","cac","cbe","cpf","lca","lpj","lpl","lme","","gdj","","bha","dak","oih","bpf","amt","","aeh","bcl"
"","","x","C01209","Malonyl-[acyl-carrier protein]","C05759","3-Oxotetradecanoyl-[acp];","2.3.1.179","beta-ketoacyl-acyl-carrier-protein synthase II;","map00061","Fatty acid biosynthesis","cac","cbe","cpf","lca","lpj","lpl","lme","smu","gdj","ppe","bha","dak","oih","bpf","amt","aoe","aeh","bcl"
"","","x","C01209","Malonyl-[acyl-carrier protein]","C05753","3-Oxodecanoyl-[acp];","2.3.1.179","beta-ketoacyl-acyl-carrier-protein synthase II;","map00061","Fatty acid biosynthesis","cac","cbe","cpf","lca","lpj","lpl","lme","smu","gdj","ppe","bha","dak","oih","bpf","amt","aoe","aeh","bcl"
"","","x","C05761","Tetradecanoyl-[acp];","C05762","3-Oxohexadecanoyl-[acp];","2.3.1.-","<Transferases; Acyltransferases; Transferring groups other than amino-acyl groups>","map00061","Fatty acid biosynthesis","cac","cbe","cpf","lca","lpj","lpl","lme","","gdj","","bha","dak","oih","bpf","amt","","aeh","bcl"
"","","x","C04618","(3R)-3-Hydroxybutanoyl-[acyl-carrier protein];","C05744","Acetoacetyl-[acp];","2.3.1.-","<Transferases; Acyltransferases; Transferring groups other than amino-acyl groups>","map00061","Fatty acid biosynthesis","cac","cbe","cpf","lca","lpj","lpl","lme","","gdj","","bha","dak","oih","bpf","amt","","aeh","bcl"
"","","x","C04246","But-2-enoyl-[acyl-carrier protein]","C05745","Butyryl-[acp];","2.3.1.-","<Transferases; Acyltransferases; Transferring groups other than amino-acyl groups>","map00061","Fatty acid biosynthesis","cac","cbe","cpf","lca","lpj","lpl","lme","","gdj","","bha","dak","oih","bpf","amt","","aeh","bcl"
"","","x","C00074","Phosphoenolpyruvate;","C04691","2-Dehydro-3-deoxy-D-arabino-heptonate 7-phosphate;","2.5.1.54","3-deoxy-7-phosphoheptulonate synthase;","map00400","Phenylalanine, tyrosine and tryptophan biosynthesis","cac","cbe","cpf","","lpj","lpl","lme","smu","gdj","","bha","dak","oih","bpf","","aoe","aeh","bcl"
"","","x","C00155","L-Homocysteine;","C02291","L-Cystathionine","4.4.1.8","cystathionine beta-lyase;","map00270","Cysteine and methionine metabolism","cac","cbe","cpf","lca","lpj","lpl","lme","smu","gdj","","bha","","oih","bpf","","aoe","","bcl"
"","","x","C00073","L-Methionine;","C00155","L-Homocysteine;","2.1.1.13","methionine synthase;","map00270","Cysteine and methionine metabolism","cac","cbe","cpf","","","lpl","","","gdj","","bha","dak","","bpf","amt","aoe","aeh","bcl"
"","","x","C00073","L-Methionine;","C01180","4-Methylthio-2-oxobutanoic acid;","2.6.1.-","<Transferases; Transferring nitrogenous groups; Transaminases>","map00270; map00966","Cysteine and methionine metabolism; Glucosinolate biosynthesis","cac","cbe","cpf","lca","lpj","lpl","lme","smu","gdj","ppe","bha","","oih","bpf","amt","","aeh","bcl"
"","","x","C00019","S-Adenosyl-L-methionine;","C00073","L-Methionine;","2.5.1.6","methionine adenosyltransferase;","map00270","Cysteine and methionine metabolism","cac","cbe","cpf","lca","lpj","lpl","lme","smu","gdj","ppe","bha","dak","oih","bpf","amt","aoe","aeh","bcl"
"","","x","C00019","S-Adenosyl-L-methionine;","C01137","S-Adenosylmethioninamine;","4.1.1.50","adenosylmethionine decarboxylase;","map00270; map00330","Cysteine and methionine metabolism; Arginine and proline metabolism","cac","cbe","cpf","","","","","","gdj","","bha","","oih","bpf","amt","aoe","aeh","bcl"
"","","x","C00315","Spermidine;","C01137","S-Adenosylmethioninamine;","2.5.1.16","spermidine synthase;","map00330","Arginine and proline metabolism","cac","cbe","cpf","","","","","","gdj","","bha","dak","oih","bpf","amt","aoe","aeh","bcl"
"","","x","C00134","Putrescine;","C00315","Spermidine;","2.5.1.16","spermidine synthase;","map00330; map00480","Arginine and proline metabolism; Glutathione metabolism","cac","cbe","cpf","","","","","","gdj","","bha","dak","oih","bpf","amt","aoe","aeh","bcl"
"","","x","C00170","5'-Methylthioadenosine;","C01137","S-Adenosylmethioninamine;","2.5.1.16","spermidine synthase;","map00270","Cysteine and methionine metabolism","cac","cbe","cpf","","","","","","gdj","","bha","dak","oih","bpf","amt","aoe","aeh","bcl"
"","","x","C00134","Putrescine;","C00170","5'-Methylthioadenosine;","2.5.1.16","spermidine synthase;","","","cac","cbe","cpf","","","","","","gdj","","bha","dak","oih","bpf","amt","aoe","aeh","bcl"
"","","x","C05757","(R)-3-Hydroxydodecanoyl-[acp];","C05758","trans-Dodec-2-enoyl-[acp];","2.3.1.-","<Transferases; Acyltransferases; Transferring groups other than amino-acyl groups>","map00061","Fatty acid biosynthesis","cac","cbe","cpf","lca","lpj","lpl","lme","","gdj","","bha","dak","oih","bpf","amt","","aeh","bcl"
"","","x","C05746","3-Oxohexanoyl-[acp];","C05747","(R)-3-Hydroxyhexanoyl-[acp];","1.1.1.100","3-oxoacyl-[acyl-carrier-protein] reductase;","map00061","Fatty acid biosynthesis","cac","cbe","cpf","lca","lpj","lpl","lme","smu","gdj","ppe","bha","dak","oih","bpf","amt","aoe","aeh","bcl"
"","","x","C05747","(R)-3-Hydroxyhexanoyl-[acp];","C05748","trans-Hex-2-enoyl-[acp];","4.2.1.-","<Lyases; Carbon-oxygen lyases; Hydro-lyases>","map00061","Fatty acid biosynthesis","cac","cbe","cpf","lca","lpj","lpl","lme","smu","gdj","ppe","bha","dak","oih","bpf","amt","aoe","aeh","bcl"
"","","x","C05747","(R)-3-Hydroxyhexanoyl-[acp];","C05748","trans-Hex-2-enoyl-[acp];","2.3.1.-","<Transferases; Acyltransferases; Transferring groups other than amino-acyl groups>","map00061","Fatty acid biosynthesis","cac","cbe","cpf","lca","lpj","lpl","lme","","gdj","","bha","dak","oih","bpf","amt","","aeh","bcl"
"","","x","C05756","3-Oxododecanoyl-[acp];","C05757","(R)-3-Hydroxydodecanoyl-[acp];","2.3.1.-","<Transferases; Acyltransferases; Transferring groups other than amino-acyl groups>","map00061","Fatty acid biosynthesis","cac","cbe","cpf","lca","lpj","lpl","lme","","gdj","","bha","dak","oih","bpf","amt","","aeh","bcl"
"","","x","C00159","D-Mannose;","C00275","D-Mannose 6-phosphate","2.7.1.69","protein-Npi-phosphohistidine---sugar phosphotransferase;","map00051; map00520","Fructose and mannose metabolism; Amino sugar and nucleotide sugar metabolism","cac","cbe","cpf","lca","lpj","lpl","lme","smu","gdj","ppe","bha","dak","oih","bpf","amt","","aeh","bcl"
"","","x","C00197","3-Phospho-D-glycerate;","C03232","3-Phosphonooxypyruvate;","1.1.1.95","phosphoglycerate dehydrogenase;","map00260","Glycine, serine and threonine metabolism","cac","cbe","cpf","","lpj","lpl","lme","smu","gdj","","bha","dak","oih","bpf","amt","","aeh","bcl"
"","","x","C00118","D-Glyceraldehyde 3-phosphate;","C11437","1-Deoxy-D-xylulose 5-phosphate","2.2.1.7","1-deoxy-D-xylulose-5-phosphate synthase;","map00900","Terpenoid backbone biosynthesis","cac","cbe","cpf","","lpj","lpl","","","gdj","","bha","dak","","bpf","amt","aoe","aeh","bcl"
"","","x","C05746","3-Oxohexanoyl-[acp];","C05747","(R)-3-Hydroxyhexanoyl-[acp];","2.3.1.-","<Transferases; Acyltransferases; Transferring groups other than amino-acyl groups>","map00061","Fatty acid biosynthesis","cac","cbe","cpf","lca","lpj","lpl","lme","","gdj","","bha","dak","oih","bpf","amt","","aeh","bcl"
"","","x","C00022","Pyruvate;","C00204","2-Dehydro-3-deoxy-D-gluconate;","4.2.1.-","<Lyases; Carbon-oxygen lyases; Hydro-lyases>","map00030; map00040","Pentose phosphate pathway; Pentose and glucuronate interconversions","cac","cbe","cpf","lca","lpj","lpl","lme","smu","gdj","ppe","bha","dak","oih","bpf","amt","aoe","aeh","bcl"
"","","x","C01209","Malonyl-[acyl-carrier protein]","C05762","3-Oxohexadecanoyl-[acp];","2.3.1.179","beta-ketoacyl-acyl-carrier-protein synthase II;","map00061","Fatty acid biosynthesis","cac","cbe","cpf","lca","lpj","lpl","lme","smu","gdj","ppe","bha","dak","oih","bpf","amt","aoe","aeh","bcl"
"","","x","C00315","Spermidine;","C05730","Glutathionylspermidine;","3.5.1.-","<Hydrolases; Acting on carbon-nitrogen bonds, other than peptide bonds; In linear amides>","map00480","Glutathione metabolism","cac","cbe","cpf","lca","lpj","lpl","lme","","gdj","","bha","dak","oih","","amt","","aeh","bcl"
"","","x","C02090","Trypanothione;","C05730","Glutathionylspermidine;","3.5.1.-","<Hydrolases; Acting on carbon-nitrogen bonds, other than peptide bonds; In linear amides>","map00480","Glutathione metabolism","cac","cbe","cpf","lca","lpj","lpl","lme","","gdj","","bha","dak","oih","","amt","","aeh","bcl"
"","","x","C02090","Trypanothione;","C03170","Trypanothione disulfide;","1.17.4.1","ribonucleoside-diphosphate reductase;","map00480","Glutathione metabolism","cac","cbe","cpf","lca","lpj","lpl","lme","smu","gdj","ppe","bha","dak","oih","bpf","","aoe","aeh","bcl"
"","","x","C01209","Malonyl-[acyl-carrier protein]","C05746","3-Oxohexanoyl-[acp];","2.3.1.-","<Transferases; Acyltransferases; Transferring groups other than amino-acyl groups>","map00061","Fatty acid biosynthesis","cac","cbe","cpf","lca","lpj","lpl","lme","","gdj","","bha","dak","oih","bpf","amt","","aeh","bcl"
"","","x","C00084","Acetaldehyde;","C00469","Ethanol;","1.1.1.1","alcohol dehydrogenase;","map00010","Glycolysis / Gluconeogenesis","cac","cbe","cpf","lca","lpj","lpl","lme","smu","gdj","","bha","dak","oih","bpf","amt","","aeh","bcl"
"","","x","C05748","trans-Hex-2-enoyl-[acp];","C05749","Hexanoyl-[acp];","2.3.1.-","<Transferases; Acyltransferases; Transferring groups other than amino-acyl groups>","map00061","Fatty acid biosynthesis","cac","cbe","cpf","lca","lpj","lpl","lme","","gdj","","bha","dak","oih","bpf","amt","","aeh","bcl"
"","","x","C01209","Malonyl-[acyl-carrier protein]","C05759","3-Oxotetradecanoyl-[acp];","2.3.1.-","<Transferases; Acyltransferases; Transferring groups other than amino-acyl groups>","map00061","Fatty acid biosynthesis","cac","cbe","cpf","lca","lpj","lpl","lme","","gdj","","bha","dak","oih","bpf","amt","","aeh","bcl"
"","","x","C00043","UDP-N-acetyl-D-glucosamine;","C04501","N-Acetyl-alpha-D-glucosamine 1-phosphate","2.7.7.23","UDP-N-acetylglucosamine diphosphorylase;","map00520","Amino sugar and nucleotide sugar metabolism","cac","cbe","cpf","","lpj","lpl","lme","smu","gdj","ppe","bha","dak","oih","bpf","amt","aoe","aeh","bcl"
"","","x","C00043","UDP-N-acetyl-D-glucosamine;","C00645","N-Acetyl-D-mannosamine;","5.1.3.14","UDP-N-acetylglucosamine 2-epimerase;","map00520","Amino sugar and nucleotide sugar metabolism","cac","cbe","cpf","","lpj","lpl","","smu","","ppe","","","","bpf","amt","aoe","aeh",""
"","","x","C00043","UDP-N-acetyl-D-glucosamine;","C01170","UDP-N-acetyl-D-mannosamine","5.1.3.14","UDP-N-acetylglucosamine 2-epimerase;","map00520","Amino sugar and nucleotide sugar metabolism","cac","cbe","cpf","","lpj","lpl","","smu","","ppe","","","","bpf","amt","aoe","aeh",""
"","","x","C00043","UDP-N-acetyl-D-glucosamine;","C04631","UDP-N-acetyl-3-(1-carboxyvinyl)-D-glucosamine;","2.5.1.7","UDP-N-acetylglucosamine 1-carboxyvinyltransferase;","map00520; map00550","Amino sugar and nucleotide sugar metabolism; Peptidoglycan biosynthesis","cac","cbe","cpf","lca","lpj","lpl","lme","smu","gdj","ppe","bha","dak","oih","bpf","amt","aoe","aeh","bcl"
"","","x","C01050","UDP-N-acetylmuramate;","C04631","UDP-N-acetyl-3-(1-carboxyvinyl)-D-glucosamine;","1.1.1.158","UDP-N-acetylmuramate dehydrogenase;","map00520; map00550","Amino sugar and nucleotide sugar metabolism; Peptidoglycan biosynthesis","cac","cbe","cpf","lca","lpj","lpl","lme","smu","gdj","ppe","bha","dak","oih","bpf","amt","aoe","aeh","bcl"
"","","x","C01050","UDP-N-acetylmuramate;","C01212","UDP-N-acetylmuramoyl-L-alanine","6.3.2.8","UDP-N-acetylmuramate---L-alanine ligase;","map00471; map00550","D-Glutamine and D-glutamate metabolism; Peptidoglycan biosynthesis","cac","cbe","cpf","lca","lpj","lpl","lme","smu","gdj","ppe","bha","dak","oih","bpf","amt","aoe","aeh","bcl"
"","","x","C02090","Trypanothione;","C03170","Trypanothione disulfide;","1.11.1.15","peroxiredoxin;","map00480","Glutathione metabolism","cac","cbe","cpf","lca","lpj","lpl","lme","smu","gdj","ppe","bha","dak","oih","bpf","amt","aoe","aeh","bcl"
"","","x","C05755","Decanoyl-[acp];","C05756","3-Oxododecanoyl-[acp];","2.3.1.179","beta-ketoacyl-acyl-carrier-protein synthase II;","map00061","Fatty acid biosynthesis","cac","cbe","cpf","lca","lpj","lpl","lme","smu","gdj","ppe","bha","dak","oih","bpf","amt","aoe","aeh","bcl"
"","","x","C01209","Malonyl-[acyl-carrier protein]","C05750","3-Oxooctanoyl-[acp];","2.3.1.-","<Transferases; Acyltransferases; Transferring groups other than amino-acyl groups>","map00061","Fatty acid biosynthesis","cac","cbe","cpf","lca","lpj","lpl","lme","","gdj","","bha","dak","oih","bpf","amt","","aeh","bcl"
"","","x","C05749","Hexanoyl-[acp];","C05750","3-Oxooctanoyl-[acp];","2.3.1.-","<Transferases; Acyltransferases; Transferring groups other than amino-acyl groups>","map00061","Fatty acid biosynthesis","cac","cbe","cpf","lca","lpj","lpl","lme","","gdj","","bha","dak","oih","bpf","amt","","aeh","bcl"
"","","x","C00692","UDP-N-acetylmuramoyl-L-alanyl-D-glutamate","C01212","UDP-N-acetylmuramoyl-L-alanine","6.3.2.9","UDP-N-acetylmuramoyl-L-alanine---D-glutamate ligase;","map00471; map00550","D-Glutamine and D-glutamate metabolism; Peptidoglycan biosynthesis","cac","cbe","cpf","lca","lpj","lpl","lme","smu","gdj","ppe","bha","dak","oih","bpf","amt","aoe","aeh","bcl"
"","","x","C04376","5'-Phosphoribosyl-N-formylglycinamide;","C04640","2-(Formamido)-N1-(5'-phosphoribosyl)acetamidine;","6.3.5.3","phosphoribosylformylglycinamidine synthase;","map00230","Purine metabolism","cac","cbe","cpf","lca","lpj","lpl","lme","smu","gdj","ppe","bha","dak","oih","bpf","amt","aoe","aeh","bcl"
"","","x","C03373","Aminoimidazole ribotide;","C04640","2-(Formamido)-N1-(5'-phosphoribosyl)acetamidine;","6.3.3.1","phosphoribosylformylglycinamidine cyclo-ligase;","map00230","Purine metabolism","cac","cbe","cpf","lca","lpj","lpl","lme","smu","gdj","ppe","bha","dak","oih","bpf","amt","aoe","aeh","bcl"
"","","x","C00022","Pyruvate;","C04442","2-Dehydro-3-deoxy-6-phospho-D-gluconate;","4.1.2.14","2-dehydro-3-deoxy-phosphogluconate aldolase;","map00030; map00040","Pentose phosphate pathway; Pentose and glucuronate interconversions","cac","cbe","cpf","lca","lpj","","","","","","bha","","oih","","amt","","","bcl"
"","","x","C00231","D-Xylulose 5-phosphate","C05345","beta-D-Fructose 6-phosphate","2.2.1.1","transketolase;","map00030","Pentose phosphate pathway","cac","cbe","cpf","","lpj","lpl","lme","smu","gdj","","bha","dak","oih","bpf","amt","aoe","aeh","bcl"
"","","x","C00129","Isopentenyl diphosphate;","C11811","1-Hydroxy-2-methyl-2-butenyl 4-diphosphate;","1.17.1.2","4-hydroxy-3-methylbut-2-enyl diphosphate reductase;","map00900","Terpenoid backbone biosynthesis","cac","cbe","cpf","","","","","","gdj","","bha","dak","","bpf","amt","aoe","aeh","bcl"
"","","x","C00129","Isopentenyl diphosphate;","C00341","Geranyl diphosphate","2.5.1.29","farnesyltranstransferase;","map00900","Terpenoid backbone biosynthesis","cac","cbe","cpf","lca","lpj","lpl","lme","smu","","ppe","bha","dak","oih","bpf","amt","aoe","","bcl"
"","","x","C00235","Dimethylallyl diphosphate;","C00341","Geranyl diphosphate","2.5.1.10","geranyltranstransferase;","map00900","Terpenoid backbone biosynthesis","cac","cbe","cpf","lca","lpj","lpl","lme","smu","gdj","ppe","bha","dak","oih","bpf","amt","aoe","aeh","bcl"
"","","x","C00235","Dimethylallyl diphosphate;","C00341","Geranyl diphosphate","2.5.1.29","farnesyltranstransferase;","map00900","Terpenoid backbone biosynthesis","cac","cbe","cpf","lca","lpj","lpl","lme","smu","","ppe","bha","dak","oih","bpf","amt","aoe","","bcl"
"","","x","C00129","Isopentenyl diphosphate;","C00448","trans,trans-Farnesyl diphosphate;","2.5.1.1","dimethylallyltranstransferase;","map00900","Terpenoid backbone biosynthesis","cac","cbe","cpf","lca","lpj","lpl","lme","smu","gdj","ppe","bha","dak","oih","bpf","amt","aoe","aeh","bcl"
"","","x","C00353","Geranylgeranyl diphosphate;","C00448","trans,trans-Farnesyl diphosphate;","2.5.1.29","farnesyltranstransferase;","map00900","Terpenoid backbone biosynthesis","cac","cbe","cpf","lca","lpj","lpl","lme","smu","","ppe","bha","dak","oih","bpf","amt","aoe","","bcl"
"","","x","C00341","Geranyl diphosphate","C00448","trans,trans-Farnesyl diphosphate;","2.5.1.1","dimethylallyltranstransferase;","map00900","Terpenoid backbone biosynthesis","cac","cbe","cpf","lca","lpj","lpl","lme","smu","gdj","ppe","bha","dak","oih","bpf","amt","aoe","aeh","bcl"
"","","x","C00129","Isopentenyl diphosphate;","C00341","Geranyl diphosphate","2.5.1.1","dimethylallyltranstransferase;","map00900","Terpenoid backbone biosynthesis","cac","cbe","cpf","lca","lpj","lpl","lme","smu","gdj","ppe","bha","dak","oih","bpf","amt","aoe","aeh","bcl"
"","","x","C00235","Dimethylallyl diphosphate;","C00341","Geranyl diphosphate","2.5.1.1","dimethylallyltranstransferase;","map00900","Terpenoid backbone biosynthesis","cac","cbe","cpf","lca","lpj","lpl","lme","smu","gdj","ppe","bha","dak","oih","bpf","amt","aoe","aeh","bcl"
"","","x","C00341","Geranyl diphosphate","C00448","trans,trans-Farnesyl diphosphate;","2.5.1.10","geranyltranstransferase;","map00900","Terpenoid backbone biosynthesis","cac","cbe","cpf","lca","lpj","lpl","lme","smu","gdj","ppe","bha","dak","oih","bpf","amt","aoe","aeh","bcl"
"","","x","C00235","Dimethylallyl diphosphate;","C04432","tRNA containing 6-isopentenyladenosine","2.5.1.75","tRNA dimethylallyltransferase;","map00908","Zeatin biosynthesis","cac","cbe","cpf","lca","lpj","lpl","lme","smu","gdj","ppe","bha","dak","oih","bpf","amt","aoe","aeh","bcl"
"","","x","C00341","Geranyl diphosphate","C00448","trans,trans-Farnesyl diphosphate;","2.5.1.29","farnesyltranstransferase;","map00900","Terpenoid backbone biosynthesis","cac","cbe","cpf","lca","lpj","lpl","lme","smu","","ppe","bha","dak","oih","bpf","amt","aoe","","bcl"
"","","x","C00129","Isopentenyl diphosphate;","C00448","trans,trans-Farnesyl diphosphate;","2.5.1.29","farnesyltranstransferase;","map00900","Terpenoid backbone biosynthesis","cac","cbe","cpf","lca","lpj","lpl","lme","smu","","ppe","bha","dak","oih","bpf","amt","aoe","","bcl"
"","","x","C00129","Isopentenyl diphosphate;","C00353","Geranylgeranyl diphosphate;","2.5.1.29","farnesyltranstransferase;","map00900","Terpenoid backbone biosynthesis","cac","cbe","cpf","lca","lpj","lpl","lme","smu","","ppe","bha","dak","oih","bpf","amt","aoe","","bcl"
"","","x","C00129","Isopentenyl diphosphate;","C00448","trans,trans-Farnesyl diphosphate;","2.5.1.10","geranyltranstransferase;","map00900","Terpenoid backbone biosynthesis","cac","cbe","cpf","lca","lpj","lpl","lme","smu","gdj","ppe","bha","dak","oih","bpf","amt","aoe","aeh","bcl"
"","","x","C00129","Isopentenyl diphosphate;","C00341","Geranyl diphosphate","2.5.1.10","geranyltranstransferase;","map00900","Terpenoid backbone biosynthesis","cac","cbe","cpf","lca","lpj","lpl","lme","smu","gdj","ppe","bha","dak","oih","bpf","amt","aoe","aeh","bcl"
"","","x","C00022","Pyruvate;","C00186","(S)-Lactate;","1.1.1.27","L-lactate dehydrogenase;","map00010; map00620","Glycolysis / Gluconeogenesis; Pyruvate metabolism","cac","cbe","cpf","lca","lpj","lpl","","smu","","ppe","bha","","oih","bpf","","","","bcl"
"","","x","C00267","alpha-D-Glucose","C00668","alpha-D-Glucose 6-phosphate","2.7.1.2","glucokinase;","map00010; map00052; map00500; map00520","Glycolysis / Gluconeogenesis; Galactose metabolism; Starch and sucrose metabolism; Amino sugar and nucleotide sugar metabolism","cac","cbe","cpf","lca","lpj","lpl","lme","smu","gdj","ppe","bha","dak","oih","bpf","amt","","aeh","bcl"
"","","x","C00208","Maltose;","C00267","alpha-D-Glucose","3.2.1.20","alpha-glucosidase;","map00500","Starch and sucrose metabolism","cac","cbe","cpf","lca","lpj","lpl","lme","","","","bha","","","bpf","","","","bcl"
"","","x","C00089","Sucrose;","C00267","alpha-D-Glucose","3.2.1.26","beta-fructofuranosidase;","map00052; map00500","Galactose metabolism; Starch and sucrose metabolism","cac","cbe","cpf","lca","lpj","lpl","lme","smu","","ppe","bha","","","bpf","","","","bcl"
"","","x","C00089","Sucrose;","C02336","beta-D-Fructose;","3.2.1.26","beta-fructofuranosidase;","map00500","Starch and sucrose metabolism","cac","cbe","cpf","lca","lpj","lpl","lme","smu","","ppe","bha","","","bpf","","","","bcl"
"","","x","C00089","Sucrose;","C02336","beta-D-Fructose;","3.2.1.20","alpha-glucosidase;","map00500","Starch and sucrose metabolism","cac","cbe","cpf","lca","lpj","lpl","lme","","","","bha","","","bpf","","","","bcl"
"","","x","C00089","Sucrose;","C00267","alpha-D-Glucose","3.2.1.20","alpha-glucosidase;","map00052; map00500","Galactose metabolism; Starch and sucrose metabolism","cac","cbe","cpf","lca","lpj","lpl","lme","","","","bha","","","bpf","","","","bcl"
"","","x","C00105","UMP;","C01103","Orotidine 5'-phosphate;","4.1.1.23","orotidine-5'-phosphate decarboxylase;","map00240","Pyrimidine metabolism","cac","cbe","cpf","lca","lpj","lpl","lme","smu","gdj","ppe","bha","dak","oih","bpf","amt","aoe","aeh","bcl"
"","","x","C05751","trans-Oct-2-enoyl-[acp];","C05752","Octanoyl-[acp];","2.3.1.-","<Transferases; Acyltransferases; Transferring groups other than amino-acyl groups>","map00061","Fatty acid biosynthesis","cac","cbe","cpf","lca","lpj","lpl","lme","","gdj","","bha","dak","oih","bpf","amt","","aeh","bcl"
"","","x","C05763","trans-Hexadec-2-enoyl-[acp];","C05764","Hexadecanoyl-[acp];","2.3.1.-","<Transferases; Acyltransferases; Transferring groups other than amino-acyl groups>","map00061","Fatty acid biosynthesis","cac","cbe","cpf","lca","lpj","lpl","lme","","gdj","","bha","dak","oih","bpf","amt","","aeh","bcl"
"","","x","C00249","Hexadecanoic acid;","C05764","Hexadecanoyl-[acp];","2.3.1.-","<Transferases; Acyltransferases; Transferring groups other than amino-acyl groups>","map00061; map01040","Fatty acid biosynthesis; Biosynthesis of unsaturated fatty acids","cac","cbe","cpf","lca","lpj","lpl","lme","","gdj","","bha","dak","oih","bpf","amt","","aeh","bcl"
"","","x","C00352","D-Glucosamine 6-phosphate;","C05345","beta-D-Fructose 6-phosphate","3.5.99.6","glucosamine-6-phosphate deaminase;","map00520","Amino sugar and nucleotide sugar metabolism","cac","cbe","cpf","lca","lpj","lpl","lme","smu","","ppe","bha","","oih","bpf","amt","aoe","","bcl"
"","","x","C00118","D-Glyceraldehyde 3-phosphate;","C00231","D-Xylulose 5-phosphate","2.2.1.1","transketolase;","map00030; map00710","Pentose phosphate pathway; Carbon fixation in photosynthetic organisms","cac","cbe","cpf","","lpj","lpl","lme","smu","gdj","","bha","dak","oih","bpf","amt","aoe","aeh","bcl"
"","","x","C00025","L-Glutamate;","C00064","L-Glutamine;","6.3.1.2","glutamate---ammonia ligase;","map00250; map00330; map00910","Alanine, aspartate and glutamate metabolism; Arginine and proline metabolism; Nitrogen metabolism","cac","cbe","cpf","lca","lpj","lpl","lme","smu","gdj","ppe","bha","dak","oih","bpf","amt","aoe","aeh","bcl"
"","","x","C01209","Malonyl-[acyl-carrier protein]","C05753","3-Oxodecanoyl-[acp];","2.3.1.-","<Transferases; Acyltransferases; Transferring groups other than amino-acyl groups>","map00061","Fatty acid biosynthesis","cac","cbe","cpf","lca","lpj","lpl","lme","","gdj","","bha","dak","oih","bpf","amt","","aeh","bcl"
"","","x","C00097","L-Cysteine;","C00283","Hydrogen sulfide;","2.5.1.47","cysteine synthase;","map00270; map00920","Cysteine and methionine metabolism; Sulfur metabolism","cac","cbe","cpf","lca","lpj","lpl","lme","smu","gdj","","bha","dak","oih","bpf","amt","aoe","aeh","bcl"
"","","x","C00051","Glutathione;","C05730","Glutathionylspermidine;","3.5.1.-","<Hydrolases; Acting on carbon-nitrogen bonds, other than peptide bonds; In linear amides>","map00480","Glutathione metabolism","cac","cbe","cpf","lca","lpj","lpl","lme","","gdj","","bha","dak","oih","","amt","","aeh","bcl"
"","","x","C00055","CMP;","C00112","CDP;","2.7.4.14","cytidylate kinase;","map00240","Pyrimidine metabolism","cac","cbe","cpf","lca","lpj","lpl","lme","smu","gdj","ppe","bha","dak","oih","bpf","amt","aoe","aeh","bcl"
"","","x","C00112","CDP;","C00705","dCDP;","1.17.4.1","ribonucleoside-diphosphate reductase;","map00240","Pyrimidine metabolism","cac","cbe","cpf","lca","lpj","lpl","lme","smu","gdj","ppe","bha","dak","oih","bpf","","aoe","aeh","bcl"
"","","x","C00239","dCMP;","C00705","dCDP;","2.7.4.14","cytidylate kinase;","map00240","Pyrimidine metabolism","cac","cbe","cpf","lca","lpj","lpl","lme","smu","gdj","ppe","bha","dak","oih","bpf","amt","aoe","aeh","bcl"
"","","x","C00239","dCMP;","C00365","dUMP;","3.5.4.12","dCMP deaminase;","map00240","Pyrimidine metabolism","cac","cbe","cpf","","lpj","lpl","lme","smu","","ppe","bha","dak","oih","bpf","amt","aoe","","bcl"
"","","x","C00365","dUMP;","C00460","dUTP;","3.6.1.23","dUTP diphosphatase;","map00240","Pyrimidine metabolism","cac","cbe","cpf","lca","lpj","lpl","lme","smu","gdj","ppe","","","","","amt","","aeh","bcl"

"Subsystem 48","0.019899455383326353","","","","","","","","","","","cbe","cpf","","","","","","gdj","","","","","","","","",""
"","","i","C00063","CTP;","C00112","CDP;","2.7.4.6","nucleoside-diphosphate kinase;","map00240","Pyrimidine metabolism","","cbe","cpf","lca","lpj","lpl","lme","","gdj","ppe","bha","","oih","bpf","","","aeh","bcl"
"","","s","C00208","Maltose;","C00267","alpha-D-Glucose","2.4.1.25","4-alpha-glucanotransferase;","map00500","Starch and sucrose metabolism","","cbe","cpf","","","","","smu","gdj","","","dak","","","amt","","aeh",""
"","","s","C00299","Uridine","C00475","Cytidine","3.5.4.5","cytidine deaminase;","map00240","Pyrimidine metabolism","cac","cbe","cpf","lca","","","lme","smu","gdj","","bha","","oih","bpf","amt","aoe","","bcl"
"","","x","C00063","CTP;","C00075","UTP;","6.3.4.2","CTP synthase;","map00240","Pyrimidine metabolism","cac","cbe","cpf","lca","lpj","lpl","lme","smu","gdj","ppe","bha","dak","oih","bpf","amt","","aeh","bcl"
"","","x","C00046","RNA;","C00075","UTP;","2.7.7.6","DNA-directed RNA polymerase;","map00240","Pyrimidine metabolism","cac","cbe","cpf","lca","lpj","lpl","lme","smu","gdj","ppe","bha","dak","oih","bpf","amt","aoe","aeh","bcl"
"","","x","C00112","CDP;","C00705","dCDP;","1.17.4.1","ribonucleoside-diphosphate reductase;","map00240","Pyrimidine metabolism","cac","cbe","cpf","lca","lpj","lpl","lme","smu","gdj","ppe","bha","dak","oih","bpf","","aoe","aeh","bcl"
"","","x","C00239","dCMP;","C00705","dCDP;","2.7.4.14","cytidylate kinase;","map00240","Pyrimidine metabolism","cac","cbe","cpf","lca","lpj","lpl","lme","smu","gdj","ppe","bha","dak","oih","bpf","amt","aoe","aeh","bcl"
"","","x","C00458","dCTP;","C00705","dCDP;","2.7.4.6","nucleoside-diphosphate kinase;","map00240","Pyrimidine metabolism","","cbe","cpf","lca","lpj","lpl","lme","","gdj","ppe","bha","","oih","bpf","","","aeh","bcl"
"","","x","C00044","GTP;","C00046","RNA;","2.7.7.6","DNA-directed RNA polymerase;","map00230","Purine metabolism","cac","cbe","cpf","lca","lpj","lpl","lme","smu","gdj","ppe","bha","dak","oih","bpf","amt","aoe","aeh","bcl"
"","","x","C00106","Uracil","C00299","Uridine","2.4.2.3","uridine phosphorylase;","map00240","Pyrimidine metabolism","","cbe","cpf","lca","","","","","gdj","","","","","","","aoe","",""
"","","x","C00105","UMP;","C00106","Uracil","2.4.2.9","uracil phosphoribosyltransferase;","map00240","Pyrimidine metabolism","cac","cbe","cpf","lca","lpj","lpl","lme","smu","gdj","ppe","bha","dak","oih","bpf","amt","aoe","aeh","bcl"
"","","x","C00015","UDP;","C00105","UMP;","2.7.4.14","cytidylate kinase;","map00240","Pyrimidine metabolism","cac","cbe","cpf","lca","lpj","lpl","lme","smu","gdj","ppe","bha","dak","oih","bpf","amt","aoe","aeh","bcl"
"","","x","C00002","ATP;","C00046","RNA;","2.7.7.6","DNA-directed RNA polymerase;","map00230","Purine metabolism","cac","cbe","cpf","lca","lpj","lpl","lme","smu","gdj","ppe","bha","dak","oih","bpf","amt","aoe","aeh","bcl"
"","","x","C00002","ATP;","C00008","ADP;","2.7.4.6","nucleoside-diphosphate kinase;","map00230","Purine metabolism","","cbe","cpf","lca","lpj","lpl","lme","","gdj","ppe","bha","","oih","bpf","","","aeh","bcl"
"","","x","C00008","ADP;","C00206","dADP;","1.17.4.1","ribonucleoside-diphosphate reductase;","map00230","Purine metabolism","cac","cbe","cpf","lca","lpj","lpl","lme","smu","gdj","ppe","bha","dak","oih","bpf","","aoe","aeh","bcl"
"","","x","C00131","dATP;","C00206","dADP;","2.7.1.40","pyruvate kinase;","map00230","Purine metabolism","cac","cbe","cpf","lca","lpj","lpl","lme","smu","gdj","ppe","bha","dak","oih","bpf","amt","aoe","aeh","bcl"
"","","x","C00039","DNA;","C00131","dATP;","2.7.7.7","DNA-directed DNA polymerase;","map00230","Purine metabolism","cac","cbe","cpf","lca","lpj","lpl","lme","smu","gdj","ppe","bha","dak","oih","bpf","amt","aoe","aeh","bcl"
"","","x","C00008","ADP;","C00020","AMP;","2.7.4.3","adenylate kinase;","map00230","Purine metabolism","cac","cbe","cpf","lca","lpj","lpl","lme","smu","gdj","ppe","bha","dak","oih","bpf","amt","aoe","aeh","bcl"
"","","x","C00020","AMP;","C03794","N6-(1,2-Dicarboxyethyl)-AMP;","4.3.2.2","adenylosuccinate lyase;","map00230","Purine metabolism","cac","cbe","cpf","lca","lpj","lpl","lme","smu","gdj","ppe","bha","dak","oih","bpf","amt","","aeh","bcl"
"","","x","C00015","UDP;","C00075","UTP;","2.7.4.6","nucleoside-diphosphate kinase;","map00240","Pyrimidine metabolism","","cbe","cpf","lca","lpj","lpl","lme","","gdj","ppe","bha","","oih","bpf","","","aeh","bcl"
"","","x","C00044","GTP;","C05922","Formamidopyrimidine nucleoside triphosphate","3.5.4.16","GTP cyclohydrolase I;","map00790","Folate biosynthesis","cac","cbe","cpf","","lpj","lpl","","smu","gdj","","bha","","","","amt","","aeh","bcl"
"","","x","C00044","GTP;","C01304","2,5-Diamino-6-(5'-phosphoribosylamino)-4-pyrimidineone","3.5.4.25","GTP cyclohydrolase II;","map00740","Riboflavin metabolism","cac","cbe","cpf","","lpj","lpl","lme","","gdj","ppe","bha","dak","oih","bpf","amt","","aeh","bcl"
"","","x","C01268","5-Amino-6-(5'-phosphoribosylamino)uracil;","C01304","2,5-Diamino-6-(5'-phosphoribosylamino)-4-pyrimidineone","3.5.4.26","diaminohydroxyphosphoribosylaminopyrimidine deaminase","map00740","Riboflavin metabolism","cac","cbe","cpf","","lpj","","lme","","gdj","ppe","bha","dak","oih","bpf","amt","","aeh","bcl"
"","","x","C00035","GDP;","C00044","GTP;","2.7.4.6","nucleoside-diphosphate kinase;","map00230","Purine metabolism","","cbe","cpf","lca","lpj","lpl","lme","","gdj","ppe","bha","","oih","bpf","","","aeh","bcl"
"","","x","C00035","GDP;","C00361","dGDP;","1.17.4.1","ribonucleoside-diphosphate reductase;","map00230","Purine metabolism","cac","cbe","cpf","lca","lpj","lpl","lme","smu","gdj","ppe","bha","dak","oih","bpf","","aoe","aeh","bcl"
"","","x","C00286","dGTP;","C00361","dGDP;","2.7.1.40","pyruvate kinase;","map00230","Purine metabolism","cac","cbe","cpf","lca","lpj","lpl","lme","smu","gdj","ppe","bha","dak","oih","bpf","amt","aoe","aeh","bcl"
"","","x","C00286","dGTP;","C00361","dGDP;","2.7.4.6","nucleoside-diphosphate kinase;","map00230","Purine metabolism","","cbe","cpf","lca","lpj","lpl","lme","","gdj","ppe","bha","","oih","bpf","","","aeh","bcl"
"","","x","C00361","dGDP;","C00362","dGMP;","2.7.4.8","guanylate kinase;","map00230","Purine metabolism","cac","cbe","cpf","lca","lpj","lpl","lme","smu","gdj","ppe","bha","dak","oih","bpf","amt","aoe","aeh","bcl"
"","","x","C00035","GDP;","C00144","GMP;","2.7.4.8","guanylate kinase;","map00230","Purine metabolism","cac","cbe","cpf","lca","lpj","lpl","lme","smu","gdj","ppe","bha","dak","oih","bpf","amt","aoe","aeh","bcl"
"","","x","C00144","GMP;","C00655","Xanthosine 5'-phosphate;","6.3.5.2","GMP synthase (glutamine-hydrolysing);","map00230","Purine metabolism","cac","cbe","cpf","lca","lpj","lpl","","smu","gdj","ppe","bha","dak","oih","bpf","amt","aoe","aeh","bcl"
"","","x","C00130","IMP;","C00655","Xanthosine 5'-phosphate;","1.1.1.205","IMP dehydrogenase;","map00230","Purine metabolism","cac","cbe","cpf","lca","lpj","","lme","smu","gdj","ppe","bha","dak","oih","bpf","amt","aoe","aeh","bcl"
"","","x","C00130","IMP;","C04734","1-(5'-Phosphoribosyl)-5-formamido-4-imidazolecarboxamide;","2.1.2.3","phosphoribosylaminoimidazolecarboxamide formyltransferase;","map00230","Purine metabolism","cac","cbe","cpf","lca","lpj","lpl","lme","smu","gdj","ppe","bha","dak","oih","bpf","amt","aoe","aeh","bcl"
"","","x","C00130","IMP;","C04734","1-(5'-Phosphoribosyl)-5-formamido-4-imidazolecarboxamide;","3.5.4.10","IMP cyclohydrolase;","map00230","Purine metabolism","cac","cbe","cpf","lca","lpj","lpl","lme","smu","gdj","ppe","bha","dak","oih","bpf","amt","aoe","aeh","bcl"
"","","x","C04677","1-(5'-Phosphoribosyl)-5-amino-4-imidazolecarboxamide;","C04734","1-(5'-Phosphoribosyl)-5-formamido-4-imidazolecarboxamide;","2.1.2.3","phosphoribosylaminoimidazolecarboxamide formyltransferase;","map00230","Purine metabolism","cac","cbe","cpf","lca","lpj","lpl","lme","smu","gdj","ppe","bha","dak","oih","bpf","amt","aoe","aeh","bcl"
"","","x","C04677","1-(5'-Phosphoribosyl)-5-amino-4-imidazolecarboxamide;","C04823","1-(5'-Phosphoribosyl)-5-amino-4-(N-succinocarboxamide)-imidazole;","4.3.2.2","adenylosuccinate lyase;","map00230","Purine metabolism","cac","cbe","cpf","lca","lpj","lpl","lme","smu","gdj","ppe","bha","dak","oih","bpf","amt","","aeh","bcl"
"","","x","C00144","GMP;","C00242","Guanine;","2.4.2.22","xanthine phosphoribosyltransferase;","map00230","Purine metabolism","cac","cbe","cpf","lca","lpj","lpl","lme","","gdj","ppe","bha","","oih","bpf","amt","","","bcl"
"","","x","C00046","RNA;","C00063","CTP;","2.7.7.6","DNA-directed RNA polymerase;","map00240","Pyrimidine metabolism","cac","cbe","cpf","lca","lpj","lpl","lme","smu","gdj","ppe","bha","dak","oih","bpf","amt","aoe","aeh","bcl"
"","","x","C00130","IMP;","C03794","N6-(1,2-Dicarboxyethyl)-AMP;","6.3.4.4","adenylosuccinate synthase;","map00230","Purine metabolism","cac","cbe","cpf","lca","lpj","lpl","lme","smu","gdj","ppe","bha","dak","oih","bpf","amt","","aeh","bcl"
"","","x","C04677","1-(5'-Phosphoribosyl)-5-amino-4-imidazolecarboxamide;","C04734","1-(5'-Phosphoribosyl)-5-formamido-4-imidazolecarboxamide;","6.3.4.-","<Ligases; Forming carbon-nitrogen bonds; Other carbon--nitrogen ligases>","map00230","Purine metabolism","cac","cbe","cpf","lca","lpj","lpl","lme","smu","gdj","ppe","bha","dak","oih","bpf","amt","aoe","aeh","bcl"
"","","x","C00020","AMP;","C00147","Adenine;","2.4.2.7","adenine phosphoribosyltransferase;","map00230","Purine metabolism","cac","cbe","cpf","lca","lpj","lpl","lme","smu","gdj","ppe","bha","","oih","bpf","amt","aoe","","bcl"
"","","x","C00039","DNA;","C00458","dCTP;","2.7.7.7","DNA-directed DNA polymerase;","map00240","Pyrimidine metabolism","cac","cbe","cpf","lca","lpj","lpl","lme","smu","gdj","ppe","bha","dak","oih","bpf","amt","aoe","aeh","bcl"
"","","x","C00002","ATP;","C00008","ADP;","2.7.1.40","pyruvate kinase;","map00230","Purine metabolism","cac","cbe","cpf","lca","lpj","lpl","lme","smu","gdj","ppe","bha","dak","oih","bpf","amt","aoe","aeh","bcl"
"","","x","C00385","Xanthine","C00655","Xanthosine 5'-phosphate;","2.4.2.22","xanthine phosphoribosyltransferase;","map00230","Purine metabolism","cac","cbe","cpf","lca","lpj","lpl","lme","","gdj","ppe","bha","","oih","bpf","amt","","","bcl"
"","","x","C00039","DNA;","C00459","dTTP;","2.7.7.7","DNA-directed DNA polymerase;","map00240","Pyrimidine metabolism","cac","cbe","cpf","lca","lpj","lpl","lme","smu","gdj","ppe","bha","dak","oih","bpf","amt","aoe","aeh","bcl"
"","","x","C00131","dATP;","C00206","dADP;","2.7.4.6","nucleoside-diphosphate kinase;","map00230","Purine metabolism","","cbe","cpf","lca","lpj","lpl","lme","","gdj","ppe","bha","","oih","bpf","","","aeh","bcl"
"","","x","C01268","5-Amino-6-(5'-phosphoribosylamino)uracil;","C04454","5-Amino-6-(5'-phosphoribitylamino)uracil;","1.1.1.193","5-amino-6-(5-phosphoribosylamino)uracil reductase;","map00740","Riboflavin metabolism","cac","cbe","cpf","","lpj","","lme","","gdj","ppe","bha","dak","oih","bpf","amt","","aeh","bcl"
"","","x","C00206","dADP;","C00360","dAMP;","2.7.4.3","adenylate kinase;","map00230","Purine metabolism","cac","cbe","cpf","lca","lpj","lpl","lme","smu","gdj","ppe","bha","dak","oih","bpf","amt","aoe","aeh","bcl"
"","","x","C00105","UMP;","C01103","Orotidine 5'-phosphate;","4.1.1.23","orotidine-5'-phosphate decarboxylase;","map00240","Pyrimidine metabolism","cac","cbe","cpf","lca","lpj","lpl","lme","smu","gdj","ppe","bha","dak","oih","bpf","amt","aoe","aeh","bcl"
"","","x","C00295","Orotate;","C01103","Orotidine 5'-phosphate;","2.4.2.10","orotate phosphoribosyltransferase;","map00240","Pyrimidine metabolism","cac","cbe","cpf","lca","lpj","lpl","lme","smu","gdj","","bha","dak","oih","bpf","amt","aoe","aeh","bcl"
"","","x","C00295","Orotate;","C00337","(S)-Dihydroorotate;","1.3.3.1","dihydroorotate oxidase;","map00240","Pyrimidine metabolism","cac","cbe","cpf","lca","lpj","lpl","lme","smu","gdj","ppe","bha","dak","oih","bpf","amt","aoe","aeh","bcl"
"","","x","C00119","5-Phospho-alpha-D-ribose 1-diphosphate;","C01103","Orotidine 5'-phosphate;","2.4.2.10","orotate phosphoribosyltransferase;","map00240","Pyrimidine metabolism","cac","cbe","cpf","lca","lpj","lpl","lme","smu","gdj","","bha","dak","oih","bpf","amt","aoe","aeh","bcl"
"","","x","C00119","5-Phospho-alpha-D-ribose 1-diphosphate;","C03090","5-Phosphoribosylamine;","2.4.2.14","amidophosphoribosyltransferase;","map00230","Purine metabolism","cac","cbe","cpf","lca","lpj","lpl","lme","smu","gdj","ppe","bha","dak","oih","bpf","amt","aoe","aeh","bcl"
"","","x","C03090","5-Phosphoribosylamine;","C03838","5'-Phosphoribosylglycinamide;","6.3.4.13","phosphoribosylamine---glycine ligase;","map00230","Purine metabolism","cac","cbe","cpf","lca","lpj","lpl","lme","smu","gdj","","bha","dak","oih","bpf","amt","aoe","aeh","bcl"
"","","x","C03838","5'-Phosphoribosylglycinamide;","C04376","5'-Phosphoribosyl-N-formylglycinamide;","2.1.2.2","phosphoribosylglycinamide formyltransferase;","map00230","Purine metabolism","cac","cbe","cpf","lca","lpj","lpl","lme","smu","gdj","ppe","bha","dak","oih","bpf","amt","aoe","aeh","bcl"
"","","x","C00117","D-Ribose 5-phosphate;","C00119","5-Phospho-alpha-D-ribose 1-diphosphate;","2.7.6.1","ribose-phosphate diphosphokinase;","map00030; map00230","Pentose phosphate pathway; Purine metabolism","cac","cbe","cpf","lca","lpj","lpl","lme","smu","gdj","ppe","bha","dak","oih","bpf","amt","aoe","aeh","bcl"
"","","x","C00117","D-Ribose 5-phosphate;","C00118","D-Glyceraldehyde 3-phosphate;","2.2.1.1","transketolase;","map00030; map00710","Pentose phosphate pathway; Carbon fixation in photosynthetic organisms","cac","cbe","cpf","","lpj","lpl","lme","smu","gdj","","bha","dak","oih","bpf","amt","aoe","aeh","bcl"
"","","x","C00118","D-Glyceraldehyde 3-phosphate;","C05378","beta-D-Fructose 1,6-bisphosphate","4.1.2.13","fructose-bisphosphate aldolase;","map00010; map00030; map00051","Glycolysis / Gluconeogenesis; Pentose phosphate pathway; Fructose and mannose metabolism","cac","cbe","cpf","lca","lpj","lpl","","smu","gdj","ppe","bha","","oih","bpf","amt","aoe","aeh","bcl"
"","","x","C00118","D-Glyceraldehyde 3-phosphate;","C00236","3-Phospho-D-glyceroyl phosphate;","1.2.1.12","glyceraldehyde-3-phosphate dehydrogenase (phosphorylating);","map00010","Glycolysis / Gluconeogenesis","cac","cbe","cpf","lca","lpj","lpl","lme","smu","gdj","ppe","bha","dak","oih","bpf","amt","aoe","aeh","bcl"
"","","x","C00197","3-Phospho-D-glycerate;","C00236","3-Phospho-D-glyceroyl phosphate;","2.7.2.3","phosphoglycerate kinase;","map00010; map00710","Glycolysis / Gluconeogenesis; Carbon fixation in photosynthetic organisms","cac","cbe","cpf","lca","lpj","lpl","lme","smu","gdj","ppe","bha","dak","oih","bpf","amt","aoe","aeh","bcl"
"","","x","C00118","D-Glyceraldehyde 3-phosphate;","C05345","beta-D-Fructose 6-phosphate","2.2.1.2","transaldolase;","map00030","Pentose phosphate pathway","cac","cbe","cpf","lca","lpj","lpl","","","gdj","","bha","dak","oih","bpf","amt","aoe","aeh","bcl"
"","","x","C00275","D-Mannose 6-phosphate","C05345","beta-D-Fructose 6-phosphate","5.3.1.8","mannose-6-phosphate isomerase;","map00051; map00520","Fructose and mannose metabolism; Amino sugar and nucleotide sugar metabolism","cac","cbe","cpf","lca","lpj","lpl","lme","smu","gdj","ppe","bha","","oih","","","","aeh","bcl"
"","","x","C00668","alpha-D-Glucose 6-phosphate","C05345","beta-D-Fructose 6-phosphate","5.3.1.9","glucose-6-phosphate isomerase;","map00010; map00030; map00500; map00520","Glycolysis / Gluconeogenesis; Pentose phosphate pathway; Starch and sucrose metabolism; Amino sugar and nucleotide sugar metabolism","cac","cbe","cpf","lca","lpj","lpl","lme","smu","gdj","ppe","bha","dak","oih","bpf","amt","","aeh","bcl"
"","","x","C00352","D-Glucosamine 6-phosphate;","C05345","beta-D-Fructose 6-phosphate","3.5.1.-","<Hydrolases; Acting on carbon-nitrogen bonds, other than peptide bonds; In linear amides>","map00520","Amino sugar and nucleotide sugar metabolism","cac","cbe","cpf","lca","lpj","lpl","lme","","gdj","","bha","dak","oih","","amt","","aeh","bcl"
"","","x","C00279","D-Erythrose 4-phosphate","C05345","beta-D-Fructose 6-phosphate","2.2.1.1","transketolase;","map00030","Pentose phosphate pathway","cac","cbe","cpf","","lpj","lpl","lme","smu","gdj","","bha","dak","oih","bpf","amt","aoe","aeh","bcl"
"","","x","C00352","D-Glucosamine 6-phosphate;","C05345","beta-D-Fructose 6-phosphate","2.6.1.16","glutamine---fructose-6-phosphate transaminase (isomerizing);","map00520","Amino sugar and nucleotide sugar metabolism","cac","cbe","cpf","lca","lpj","lpl","lme","smu","gdj","","bha","dak","oih","bpf","amt","aoe","aeh","bcl"
"","","x","C00095","D-Fructose;","C05345","beta-D-Fructose 6-phosphate","2.7.1.4","fructokinase;","map00051; map00500","Fructose and mannose metabolism; Starch and sucrose metabolism","cac","cbe","cpf","","lpj","lpl","lme","smu","gdj","ppe","bha","dak","oih","bpf","","","","bcl"
"","","x","C00095","D-Fructose;","C01094","D-Fructose 1-phosphate","2.7.1.69","protein-Npi-phosphohistidine---sugar phosphotransferase;","map00051","Fructose and mannose metabolism","cac","cbe","cpf","lca","lpj","lpl","lme","smu","gdj","ppe","bha","dak","oih","bpf","amt","","aeh","bcl"
"","","x","C00352","D-Glucosamine 6-phosphate;","C06156","alpha-D-Glucosamine 1-phosphate;","5.4.2.10","phosphoglucosamine mutase","map00520","Amino sugar and nucleotide sugar metabolism","cac","cbe","cpf","lca","lpj","lpl","lme","smu","gdj","ppe","bha","dak","oih","bpf","amt","aoe","aeh","bcl"
"","","x","C04501","N-Acetyl-alpha-D-glucosamine 1-phosphate","C06156","alpha-D-Glucosamine 1-phosphate;","2.3.1.157","glucosamine-1-phosphate N-acetyltransferase","map00520","Amino sugar and nucleotide sugar metabolism","cac","cbe","cpf","","lpj","lpl","lme","smu","gdj","ppe","bha","dak","oih","bpf","amt","aoe","aeh","bcl"
"","","x","C05345","beta-D-Fructose 6-phosphate","C05382","Sedoheptulose 7-phosphate;","2.2.1.2","transaldolase;","map00030","Pentose phosphate pathway","cac","cbe","cpf","lca","lpj","lpl","","","gdj","","bha","dak","oih","bpf","amt","aoe","aeh","bcl"
"","","x","C00231","D-Xylulose 5-phosphate","C05382","Sedoheptulose 7-phosphate;","2.2.1.1","transketolase;","map00030; map00710","Pentose phosphate pathway; Carbon fixation in photosynthetic organisms","cac","cbe","cpf","","lpj","lpl","lme","smu","gdj","","bha","dak","oih","bpf","amt","aoe","aeh","bcl"
"","","x","C00199","D-Ribulose 5-phosphate","C00231","D-Xylulose 5-phosphate","5.1.3.1","ribulose-phosphate 3-epimerase;","map00030; map00040; map00710","Pentose phosphate pathway; Pentose and glucuronate interconversions; Carbon fixation in photosynthetic organisms","cac","cbe","cpf","lca","lpj","lpl","lme","smu","gdj","ppe","bha","dak","oih","bpf","amt","aoe","aeh","bcl"
"","","x","C00279","D-Erythrose 4-phosphate","C05382","Sedoheptulose 7-phosphate;","2.2.1.2","transaldolase;","map00030","Pentose phosphate pathway","cac","cbe","cpf","lca","lpj","lpl","","","gdj","","bha","dak","oih","bpf","amt","aoe","aeh","bcl"
"","","x","C00111","Glycerone phosphate;","C01094","D-Fructose 1-phosphate","4.1.2.13","fructose-bisphosphate aldolase;","map00051","Fructose and mannose metabolism","cac","cbe","cpf","lca","lpj","lpl","","smu","gdj","ppe","bha","","oih","bpf","amt","aoe","aeh","bcl"
"","","x","C00668","alpha-D-Glucose 6-phosphate","C01172","beta-D-Glucose 6-phosphate","5.3.1.9","glucose-6-phosphate isomerase;","map00010; map00030; map00500","Glycolysis / Gluconeogenesis; Pentose phosphate pathway; Starch and sucrose metabolism","cac","cbe","cpf","lca","lpj","lpl","lme","smu","gdj","ppe","bha","dak","oih","bpf","amt","","aeh","bcl"
"","","x","C01172","beta-D-Glucose 6-phosphate","C05345","beta-D-Fructose 6-phosphate","5.3.1.9","glucose-6-phosphate isomerase;","map00010; map00030; map00500","Glycolysis / Gluconeogenesis; Pentose phosphate pathway; Starch and sucrose metabolism","cac","cbe","cpf","lca","lpj","lpl","lme","smu","gdj","ppe","bha","dak","oih","bpf","amt","","aeh","bcl"
"","","x","C00117","D-Ribose 5-phosphate;","C05382","Sedoheptulose 7-phosphate;","2.2.1.1","transketolase;","map00030; map00710","Pentose phosphate pathway; Carbon fixation in photosynthetic organisms","cac","cbe","cpf","","lpj","lpl","lme","smu","gdj","","bha","dak","oih","bpf","amt","aoe","aeh","bcl"
"","","x","C00159","D-Mannose;","C00275","D-Mannose 6-phosphate","2.7.1.69","protein-Npi-phosphohistidine---sugar phosphotransferase;","map00051; map00520","Fructose and mannose metabolism; Amino sugar and nucleotide sugar metabolism","cac","cbe","cpf","lca","lpj","lpl","lme","smu","gdj","ppe","bha","dak","oih","bpf","amt","","aeh","bcl"
"","","x","C00197","3-Phospho-D-glycerate;","C03232","3-Phosphonooxypyruvate;","1.1.1.95","phosphoglycerate dehydrogenase;","map00260","Glycine, serine and threonine metabolism","cac","cbe","cpf","","lpj","lpl","lme","smu","gdj","","bha","dak","oih","bpf","amt","","aeh","bcl"
"","","x","C00118","D-Glyceraldehyde 3-phosphate;","C11437","1-Deoxy-D-xylulose 5-phosphate","2.2.1.7","1-deoxy-D-xylulose-5-phosphate synthase;","map00900","Terpenoid backbone biosynthesis","cac","cbe","cpf","","lpj","lpl","","","gdj","","bha","dak","","bpf","amt","aoe","aeh","bcl"
"","","x","C11434","2-C-Methyl-D-erythritol 4-phosphate","C11437","1-Deoxy-D-xylulose 5-phosphate","1.1.1.267","1-deoxy-D-xylulose-5-phosphate reductoisomerase;","map00900","Terpenoid backbone biosynthesis","cac","cbe","cpf","","","","","","gdj","","bha","dak","","bpf","amt","aoe","aeh","bcl"
"","","x","C00022","Pyruvate;","C11437","1-Deoxy-D-xylulose 5-phosphate","2.2.1.7","1-deoxy-D-xylulose-5-phosphate synthase;","map00900","Terpenoid backbone biosynthesis","cac","cbe","cpf","","lpj","lpl","","","gdj","","bha","dak","","bpf","amt","aoe","aeh","bcl"
"","","x","C00022","Pyruvate;","C00074","Phosphoenolpyruvate;","2.7.1.40","pyruvate kinase;","map00010; map00620; map00710","Glycolysis / Gluconeogenesis; Pyruvate metabolism; Carbon fixation in photosynthetic organisms","cac","cbe","cpf","lca","lpj","lpl","lme","smu","gdj","ppe","bha","dak","oih","bpf","amt","aoe","aeh","bcl"
"","","x","C11434","2-C-Methyl-D-erythritol 4-phosphate","C11435","4-(Cytidine 5'-diphospho)-2-C-methyl-D-erythritol","2.7.7.60","2-C-methyl-D-erythritol 4-phosphate cytidylyltransferase;","map00900","Terpenoid backbone biosynthesis","cac","cbe","cpf","lca","lpj","lpl","","","gdj","","bha","dak","","bpf","amt","aoe","aeh","bcl"
"","","x","C11435","4-(Cytidine 5'-diphospho)-2-C-methyl-D-erythritol","C11436","2-Phospho-4-(cytidine 5'-diphospho)-2-C-methyl-D-erythritol","2.7.1.148","4-(cytidine 5'-diphospho)-2-C-methyl-D-erythritol kinase;","map00900","Terpenoid backbone biosynthesis","cac","cbe","cpf","lca","lpj","lpl","","smu","gdj","ppe","bha","dak","oih","bpf","amt","aoe","aeh","bcl"
"","","x","C11436","2-Phospho-4-(cytidine 5'-diphospho)-2-C-methyl-D-erythritol","C11453","2-C-Methyl-D-erythritol 2,4-cyclodiphosphate;","4.6.1.12","2-C-methyl-D-erythritol 2,4-cyclodiphosphate synthase;","map00900","Terpenoid backbone biosynthesis","cac","cbe","cpf","","","","","","gdj","","bha","dak","","bpf","amt","aoe","aeh","bcl"
"","","x","C11453","2-C-Methyl-D-erythritol 2,4-cyclodiphosphate;","C11811","1-Hydroxy-2-methyl-2-butenyl 4-diphosphate;","1.17.7.1","(E)-4-hydroxy-3-methylbut-2-enyl-diphosphate synthase;","map00900","Terpenoid backbone biosynthesis","cac","cbe","cpf","","","","","","gdj","","bha","dak","","bpf","amt","aoe","aeh","bcl"
"","","x","C00279","D-Erythrose 4-phosphate","C04691","2-Dehydro-3-deoxy-D-arabino-heptonate 7-phosphate;","2.5.1.54","3-deoxy-7-phosphoheptulonate synthase;","map00400","Phenylalanine, tyrosine and tryptophan biosynthesis","cac","cbe","cpf","","lpj","lpl","lme","smu","gdj","","bha","dak","oih","bpf","","aoe","aeh","bcl"
"","","x","C00117","D-Ribose 5-phosphate;","C00199","D-Ribulose 5-phosphate","5.3.1.6","ribose-5-phosphate isomerase;","map00030; map00710","Pentose phosphate pathway; Carbon fixation in photosynthetic organisms","cac","cbe","cpf","lca","lpj","lpl","lme","smu","gdj","ppe","bha","dak","oih","bpf","amt","aoe","aeh","bcl"
"","","x","C00111","Glycerone phosphate;","C00118","D-Glyceraldehyde 3-phosphate;","5.3.1.1","triose-phosphate isomerase;","map00010; map00051; map00562; map00710","Glycolysis / Gluconeogenesis; Fructose and mannose metabolism; Inositol phosphate metabolism; Carbon fixation in photosynthetic organisms","cac","cbe","cpf","lca","lpj","lpl","lme","smu","gdj","ppe","bha","dak","oih","bpf","amt","aoe","aeh","bcl"
"","","x","C00118","D-Glyceraldehyde 3-phosphate;","C00279","D-Erythrose 4-phosphate","2.2.1.2","transaldolase;","map00030","Pentose phosphate pathway","cac","cbe","cpf","lca","lpj","lpl","","","gdj","","bha","dak","oih","bpf","amt","aoe","aeh","bcl"
"","","x","C00144","GMP;","C00242","Guanine;","2.4.2.7","adenine phosphoribosyltransferase;","map00230","Purine metabolism","cac","cbe","cpf","lca","lpj","lpl","lme","smu","gdj","ppe","bha","","oih","bpf","amt","aoe","","bcl"
"","","x","C00197","3-Phospho-D-glycerate;","C00631","2-Phospho-D-glycerate;","5.4.2.1","phosphoglycerate mutase;","map00010","Glycolysis / Gluconeogenesis","cac","cbe","cpf","lca","lpj","lpl","lme","smu","gdj","ppe","bha","dak","oih","bpf","amt","aoe","aeh","bcl"
"","","x","C00022","Pyruvate;","C00065","L-Serine;","4.3.1.17","L-serine ammonia-lyase;","map00260; map00270","Glycine, serine and threonine metabolism; Cysteine and methionine metabolism","cac","cbe","cpf","lca","lpj","lpl","","","gdj","","bha","","oih","bpf","amt","aoe","","bcl"
"","","x","C00037","Glycine;","C00065","L-Serine;","2.1.2.1","glycine hydroxymethyltransferase;","map00260; map00460; map00680","Glycine, serine and threonine metabolism; Cyanoamino acid metabolism; Methane metabolism","cac","cbe","cpf","lca","lpj","lpl","lme","smu","gdj","ppe","bha","dak","oih","bpf","amt","aoe","aeh","bcl"
"","","x","C00065","L-Serine;","C00143","5,10-Methylenetetrahydrofolate;","2.1.2.1","glycine hydroxymethyltransferase;","map00260; map00680","Glycine, serine and threonine metabolism; Methane metabolism","cac","cbe","cpf","lca","lpj","lpl","lme","smu","gdj","ppe","bha","dak","oih","bpf","amt","aoe","aeh","bcl"
"","","x","C00065","L-Serine;","C02291","L-Cystathionine","4.4.1.8","cystathionine beta-lyase;","map00270","Cysteine and methionine metabolism","cac","cbe","cpf","lca","lpj","lpl","lme","smu","gdj","","bha","","oih","bpf","","aoe","","bcl"
"","","x","C04751","1-(5-Phospho-D-ribosyl)-5-amino-4-imidazolecarboxylate;","C04823","1-(5'-Phosphoribosyl)-5-amino-4-(N-succinocarboxamide)-imidazole;","6.3.2.6","phosphoribosylaminoimidazolesuccinocarboxamide synthase;","map00230","Purine metabolism","cac","cbe","cpf","lca","lpj","lpl","lme","smu","gdj","ppe","bha","dak","oih","bpf","amt","aoe","aeh","bcl"
"","","x","C00111","Glycerone phosphate;","C05378","beta-D-Fructose 1,6-bisphosphate","4.1.2.13","fructose-bisphosphate aldolase;","map00010; map00051","Glycolysis / Gluconeogenesis; Fructose and mannose metabolism","cac","cbe","cpf","lca","lpj","lpl","","smu","gdj","ppe","bha","","oih","bpf","amt","aoe","aeh","bcl"
"","","x","C00039","DNA;","C00286","dGTP;","2.7.7.7","DNA-directed DNA polymerase;","map00230","Purine metabolism","cac","cbe","cpf","lca","lpj","lpl","lme","smu","gdj","ppe","bha","dak","oih","bpf","amt","aoe","aeh","bcl"
"","","x","C00944","3-Dehydroquinate;","C04691","2-Dehydro-3-deoxy-D-arabino-heptonate 7-phosphate;","4.2.3.4","3-dehydroquinate synthase;","map00400","Phenylalanine, tyrosine and tryptophan biosynthesis","cac","cbe","cpf","","lpj","lpl","lme","smu","gdj","","bha","dak","oih","bpf","amt","aoe","aeh","bcl"
"","","x","C00944","3-Dehydroquinate;","C02637","3-Dehydroshikimate","4.2.1.10","3-dehydroquinate dehydratase;","map00400","Phenylalanine, tyrosine and tryptophan biosynthesis","cac","cbe","cpf","","lpj","lpl","lme","smu","gdj","","bha","dak","oih","bpf","amt","aoe","aeh","bcl"
"","","x","C00337","(S)-Dihydroorotate;","C00438","N-Carbamoyl-L-aspartate","3.5.2.3","dihydroorotase;","map00240","Pyrimidine metabolism","cac","cbe","cpf","lca","lpj","lpl","lme","smu","gdj","ppe","bha","dak","oih","bpf","amt","aoe","aeh","bcl"
"","","x","C00118","D-Glyceraldehyde 3-phosphate;","C00279","D-Erythrose 4-phosphate","2.2.1.1","transketolase;","map00030; map00710","Pentose phosphate pathway; Carbon fixation in photosynthetic organisms","cac","cbe","cpf","","lpj","lpl","lme","smu","gdj","","bha","dak","oih","bpf","amt","aoe","aeh","bcl"
"","","x","C00493","Shikimate;","C02637","3-Dehydroshikimate","1.1.1.25","shikimate dehydrogenase;","map00400","Phenylalanine, tyrosine and tryptophan biosynthesis","cac","cbe","cpf","lca","lpj","lpl","lme","smu","gdj","","bha","dak","oih","bpf","amt","aoe","aeh","bcl"
"","","x","C00074","Phosphoenolpyruvate;","C00631","2-Phospho-D-glycerate;","4.2.1.11","phosphopyruvate hydratase;","map00010","Glycolysis / Gluconeogenesis","cac","cbe","cpf","lca","lpj","lpl","lme","smu","gdj","ppe","bha","dak","oih","bpf","amt","aoe","aeh","bcl"
"","","x","C04751","1-(5-Phospho-D-ribosyl)-5-amino-4-imidazolecarboxylate;","C15667","5-Carboxyamino-1-(5-phospho-D-ribosyl)imidazole","5.4.99.18","5-(carboxyamino)imidazole ribonucleotide mutase;","map00230","Purine metabolism","cac","cbe","cpf","lca","lpj","lpl","lme","smu","gdj","ppe","bha","dak","oih","bpf","amt","aoe","aeh","bcl"
"","","x","C00065","L-Serine;","C00979","O-Acetyl-L-serine;","2.3.1.30","serine O-acetyltransferase;","map00270; map00920","Cysteine and methionine metabolism; Sulfur metabolism","cac","cbe","cpf","","lpj","lpl","lme","smu","gdj","","bha","dak","oih","bpf","amt","aoe","aeh","bcl"
"","","x","C00097","L-Cysteine;","C00979","O-Acetyl-L-serine;","2.5.1.47","cysteine synthase;","map00270; map00920","Cysteine and methionine metabolism; Sulfur metabolism","cac","cbe","cpf","lca","lpj","lpl","lme","smu","gdj","","bha","dak","oih","bpf","amt","aoe","aeh","bcl"
"","","x","C00097","L-Cysteine;","C00957","Mercaptopyruvate;","2.6.1.1","aspartate transaminase;","map00270","Cysteine and methionine metabolism","cac","cbe","cpf","","","","","","gdj","","bha","dak","oih","bpf","amt","aoe","aeh",""
"","","x","C00037","Glycine;","C01419","Cys-Gly;","3.4.11.1","leucyl aminopeptidase;","map00480","Glutathione metabolism","","cbe","cpf","","","","","","gdj","","bha","dak","","bpf","amt","aoe","aeh","bcl"
"","","x","C00097","L-Cysteine;","C01419","Cys-Gly;","3.4.11.1","leucyl aminopeptidase;","map00480","Glutathione metabolism","","cbe","cpf","","","","","","gdj","","bha","dak","","bpf","amt","aoe","aeh","bcl"
"","","x","C00097","L-Cysteine;","C00669","gamma-L-Glutamyl-L-cysteine;","6.3.2.2","glutamate---cysteine ligase;","map00480","Glutathione metabolism","cac","cbe","cpf","lca","lpj","lpl","lme","smu","gdj","","","","","","amt","aoe","aeh",""
"","","x","C00025","L-Glutamate;","C00669","gamma-L-Glutamyl-L-cysteine;","6.3.2.2","glutamate---cysteine ligase;","map00480","Glutathione metabolism","cac","cbe","cpf","lca","lpj","lpl","lme","smu","gdj","","","","","","amt","aoe","aeh",""
[truncated: 1,701,197 more chars]
