# Supplementary material for: NIBBS-Search for Fast and Accurate Prediction of Phenotype-Biased Metabolic Systems
Source: PLoS Comput Biol. 2012 May 10;8(5):e1002490. doi: 10.1371/journal.pcbi.1002490 (PMC3349732; doi:10.1371/journal.pcbi.1002490)
Supplement: Table S15 — Metabolic pathways of Clostridium acetobutylicum enriched by the subsystems identified by NIBBS-Search for the acid-tolerent phenotype. This file consists of results described in section Acid-tolerant Pathways. (XLS) [file pcbi.1002490.s015.xls]

## Sheet: Enriched Pathways from CAC
Pathway	Pathway Name	P-Value
cac00230	Purine metabolism	2.56172e-14
cac00330	Arginine and proline metabolism	1.7468e-11
cac00520	Amino sugar and nucleotide sugar metabolism	1.01664e-10
cac00260	Glycine, serine and threonine metabolism	3.42568e-10
cac00270	Cysteine and methionine metabolism	1.27256e-09
cac00400	Phenylalanine, tyrosine and tryptophan biosynthesis	1.76765e-09
cac00240	Pyrimidine metabolism	1.9032e-08
cac00860	Porphyrin and chlorophyll metabolism	1.98653e-06
cac00760	Nicotinate and nicotinamide metabolism	7.823e-06
cac00500	Starch and sucrose metabolism	1.01875e-05
cac00040	Pentose and glucuronate interconversions	1.66621e-05
cac00561	Glycerolipid metabolism	5.57041e-05
cac00051	Fructose and mannose metabolism	6.37459e-05
cac00770	Pantothenate and CoA biosynthesis	7.62777e-05
cac00360	Phenylalanine metabolism	0.000123043
cac00564	Glycerophospholipid metabolism	0.000147506
cac00250	Alanine, aspartate and glutamate metabolism	0.000207085
cac00061	Fatty acid biosynthesis	0.000357228
cac00030	Pentose phosphate pathway	0.000443305
cac00620	Pyruvate metabolism	0.000603954
cac00670	One carbon pool by folate	0.000673038
cac00900	Terpenoid backbone biosynthesis	0.000707015
cac00010	Glycolysis / Gluconeogenesis	0.00072009
cac00300	Lysine biosynthesis	0.000815721
cac00521	Streptomycin biosynthesis	0.00163399
cac00740	Riboflavin metabolism	0.00185109
cac00471	D-Glutamine and D-glutamate metabolism	0.0034965
cac00052	Galactose metabolism	0.00366685
cac00340	Histidine metabolism	0.00499659
cac00350	Tyrosine metabolism	0.00721154
cac00920	Sulfur metabolism	0.0137931
cac00523	Polyketide sugar unit biosynthesis	0.0142857
cac00410	Benzoxazinone biosynthesis	0.0174301
cac00910	Nitrogen metabolism	0.0192147
cac00460	Cyanoamino acid metabolism	0.0228938
cac00380	Tryptophan metabolism	0.0294118
cac00562	Inositol phosphate metabolism	0.0487805
cac00290	Valine, leucine and isoleucine biosynthesis	0.0527903
cac00310	Lysine degradation	0.0555556
cac01040	Overview of biosynthetic pathways	0.0666667
cac00280	Valine, leucine and isoleucine degradation	0.0701872
cac00650	Butanoate metabolism	0.0715541
cac00361	Chlorocyclohexane and chlorobenzene degradation	0.0769231
cac00790	Folate biosynthesis	0.1
cac00750	Vitamin B6 metabolism	0.153846
cac00071	Fatty acid metabolism	0.172414
cac00072	Synthesis and degradation of ketone bodies	0.2
cac00430	Taurine and hypotaurine metabolism	0.220588
cac00020	Citrate cycle (TCA cycle)	0.258221
cac00730	Thiamine metabolism	0.3
cac00680	Methane metabolism	0.362253
cac00550	Peptidoglycan biosynthesis	0.41725
cac00970	Aminoacyl-tRNA biosynthesis	0.459073
cac00473	D-Alanine metabolism	0.5
cac00450	Selenoamino acid metabolism	0.52381

## Sheet: Sheet1
Population		No of successes in Population			Sample Size		No of successes in Sample
ec00020	22	cac00020	5		ec00020	5	cac00020	2
ec00030	37	cac00030	15		ec00030	19	cac00030	13
ec00040	60	cac00040	15		ec00040	7	cac00040	7
ec00051	65	cac00051	15		ec00051	8	cac00051	7
ec00052	37	cac00052	15		ec00052	8	cac00052	7
ec00061	20	cac00061	8		ec00061	10	cac00061	9
ec00071	29	cac00071	5		ec00071	1	cac00071	1
ec00072	6	cac00072	2		ec00072	3	cac00072	2
ec00230	106	cac00230	39		ec00230	34	cac00230	30
ec00240	63	cac00240	26		ec00240	23	cac00240	20
ec00250	43	cac00250	19		ec00250	16	cac00250	13
ec00260	58	cac00260	13		ec00260	11	cac00260	11
ec00270	64	cac00270	20		ec00270	18	cac00270	16
ec00280	34	cac00280	6		ec00280	3	cac00280	2
ec00290	18	cac00290	11		ec00290	8	cac00290	7
ec00300	31	cac00300	15		ec00300	8	cac00300	8
ec00310	54	cac00310	3		ec00310	1	cac00310	1
ec00330	103	cac00330	23		ec00330	16	cac00330	15
ec00340	37	cac00340	11		ec00340	4	cac00340	4
ec00350	65	cac00350	6		ec00350	2	cac00350	2
ec00360	59	cac00360	4		ec00360	3	cac00360	3
ec00361	26	cac00361	2		ec00361	1	cac00361	1
ec00380	68	cac00380	2		ec00380	1	cac00380	1
ec00400	32	cac00400	17		ec00400	17	cac00400	17
ec00410	32	cac00410	5		ec00410	5	cac00410	3
ec00430	17	cac00430	2		ec00430	2	cac00430	1
ec00450	21	cac00450	11		ec00450	1	cac00450	1
ec00460	28	cac00460	3		ec00460	3	cac00460	2
ec00471	13	cac00471	3		ec00471	3	cac00471	3
ec00473	6	cac00473	3		ec00473	1	cac00473	1
ec00500	71	cac00500	18		ec00500	15	cac00500	11
ec00520	96	cac00520	30		ec00520	19	cac00520	18
ec00521	18	cac00521	5		ec00521	4	cac00521	4
ec00523	8	cac00523	4		ec00523	4	cac00523	4
ec00550	18	cac00550	13		ec00550	5	cac00550	4
ec00561	36	cac00561	5		ec00561	7	cac00561	5
ec00562	41	cac00562	2		ec00562	1	cac00562	1
ec00564	52	cac00564	14		ec00564	6	cac00564	6
ec00620	64	cac00620	18		ec00620	13	cac00620	9
ec00650	50	cac00650	14		ec00650	7	cac00650	4
ec00670	24	cac00670	12		ec00670	8	cac00670	8
ec00680	73	cac00680	17		ec00680	2	cac00680	1
ec00730	16	cac00730	9		ec00730	2	cac00730	2
ec00740	17	cac00740	10		ec00740	8	cac00740	8
ec00750	26	cac00750	4		ec00750	1	cac00750	1
ec00760	47	cac00760	9		ec00760	6	cac00760	6
ec00770	28	cac00770	14		ec00770	10	cac00770	10
ec00790	16	cac00790	8		ec00790	3	cac00790	3
ec00860	75	cac00860	29		ec00860	12	cac00860	12
ec00900	30	cac00900	12		ec00900	16	cac00900	11
ec00910	57	cac00910	11		ec00910	4	cac00910	3
ec00920	30	cac00920	8		ec00920	3	cac00920	3
ec00970	32	cac00970	23		ec00970	3	cac00970	2
ec01040	15	cac01040	1		ec01040	1	cac01040	1
