# Supplementary material for: NIBBS-Search for Fast and Accurate Prediction of Phenotype-Biased Metabolic Systems
Source: PLoS Comput Biol. 2012 May 10;8(5):e1002490. doi: 10.1371/journal.pcbi.1002490 (PMC3349732; doi:10.1371/journal.pcbi.1002490)
Supplement: Table S18 — NIBBS-Search results for rTCA versus TCA expression. This file consists for NIBBS-Search results when using rTCA expression as target phenotype and TCA expressing organisms set was used as the “negative set.” (TXT) [file pcbi.1002490.s018.txt]

"Subsystem ID","Bias Score","Edge Type","Compound ID","Compound Name","Compound ID","Compound Name","EC Number","Enzyme Name","Pathway IDs","Pathway Names","Positive Instances","","","","","","Negative Instances","","","","","","","","","","","","","","",""
"Subsystem 1","9.381743127873159E-5","","","","","","","","","","cte","cli","tdn","aae","hth","nam","","","","","","","eco","","","","","","","","",""
"","","i","C00049","L-Aspartate;","C05840","Iminoaspartate;","1.4.3.16","L-aspartate oxidase;","map00760","Nicotinate and nicotinamide metabolism","cte","cli","tdn","aae","hth","nam","","","mxa","lil","","lin","eco","son","","bba","","","gka","lpf","ngo","sme"
"","","s","C04272","(R)-2,3-Dihydroxy-3-methylbutanoate;","C06010","(S)-2-Acetolactate;","1.1.1.86","ketol-acid reductoisomerase;","map00290","Valine, leucine and isoleucine biosynthesis","cte","cli","tdn","aae","hth","nam","bbr","ssp","","lil","hpa","lin","eco","son","ama","","bpa","bbr","gka","","ngo","sme"
"","","s","C00049","L-Aspartate;","C00099","beta-Alanine;","4.1.1.11","aspartate 1-decarboxylase;","map00410; map00770","beta-Alanine metabolism; Pantothenate and CoA biosynthesis","cte","cli","tdn","aae","hth","nam","bbr","ssp","mxa","lil","hpa","lin","eco","","","bba","bpa","bbr","gka","lpf","ngo",""
"","","s","C00036","Oxaloacetate;","C00149","(S)-Malate;","1.1.1.37","malate dehydrogenase;","map00020; map00620; map00630; map00710; map00720","Citrate cycle (TCA cycle); Pyruvate metabolism; Glyoxylate and dicarboxylate metabolism; Carbon fixation in photosynthetic organisms; Reductive carboxylate cycle (CO2 fixation)","cte","cli","tdn","aae","hth","nam","bbr","ssp","mxa","lil","","","eco","son","ama","bba","bpa","bbr","gka","lpf","","sme"
"","","x","C00036","Oxaloacetate;","C00049","L-Aspartate;","2.6.1.1","aspartate transaminase;","map00250; map00710","Alanine, aspartate and glutamate metabolism; Carbon fixation in photosynthetic organisms","cte","cli","tdn","aae","hth","nam","bbr","","mxa","","hpa","lin","eco","son","ama","bba","bpa","bbr","gka","lpf","ngo","sme"
"","","x","C05125","2-(alpha-Hydroxyethyl)thiamine diphosphate;","C06010","(S)-2-Acetolactate;","2.2.1.6","acetolactate synthase;","map00290","Valine, leucine and isoleucine biosynthesis","cte","cli","tdn","aae","hth","nam","bbr","ssp","mxa","lil","","lin","eco","son","","","bpa","bbr","gka","","ngo","sme"
"","","x","C00036","Oxaloacetate;","C00049","L-Aspartate;","1.4.3.16","L-aspartate oxidase;","map00250","Alanine, aspartate and glutamate metabolism","cte","cli","tdn","aae","hth","nam","","","mxa","lil","","lin","eco","son","","bba","","","gka","lpf","ngo","sme"
"","","x","C00141","3-Methyl-2-oxobutanoic acid;","C04272","(R)-2,3-Dihydroxy-3-methylbutanoate;","4.2.1.9","dihydroxy-acid dehydratase;","map00290","Valine, leucine and isoleucine biosynthesis","cte","cli","tdn","aae","hth","nam","bbr","ssp","","lil","","lin","eco","son","","","bpa","bbr","gka","","ngo","sme"
"","","x","C00141","3-Methyl-2-oxobutanoic acid;","C02504","(2S)-2-Isopropylmalate;","2.3.3.13","2-isopropylmalate synthase;","map00290","Valine, leucine and isoleucine biosynthesis","cte","cli","tdn","aae","hth","nam","bbr","ssp","mxa","lil","","lin","eco","son","","","bpa","bbr","gka","","ngo","sme"
"","","x","C00141","3-Methyl-2-oxobutanoic acid;","C00183","L-Valine;","2.6.1.42","branched-chain-amino-acid transaminase;","map00280; map00290; map00770; map00966","Valine, leucine and isoleucine degradation; Valine, leucine and isoleucine biosynthesis; Pantothenate and CoA biosynthesis; Glucosinolate biosynthesis","cte","cli","tdn","aae","hth","nam","bbr","ssp","mxa","lil","hpa","lin","eco","son","","bba","bpa","bbr","gka","","ngo","sme"
"","","x","C05125","2-(alpha-Hydroxyethyl)thiamine diphosphate;","C06006","(S)-2-Aceto-2-hydroxybutanoate;","2.2.1.6","acetolactate synthase;","map00290","Valine, leucine and isoleucine biosynthesis","cte","cli","tdn","aae","hth","nam","bbr","ssp","mxa","lil","","lin","eco","son","","","bpa","bbr","gka","","ngo","sme"
"","","x","C02504","(2S)-2-Isopropylmalate;","C04411","(2R,3S)-3-Isopropylmalate;","4.2.1.33","3-isopropylmalate dehydratase;","map00290","Valine, leucine and isoleucine biosynthesis","cte","cli","tdn","aae","hth","nam","bbr","ssp","","lil","","lin","eco","son","","","bpa","bbr","gka","","ngo","sme"
"","","x","C00141","3-Methyl-2-oxobutanoic acid;","C00966","2-Dehydropantoate","2.1.2.11","3-methyl-2-oxobutanoate hydroxymethyltransferase;","map00770","Pantothenate and CoA biosynthesis","cte","cli","tdn","aae","hth","nam","bbr","ssp","mxa","lil","hpa","lin","eco","son","ama","bba","bpa","bbr","gka","lpf","ngo","sme"
"","","x","C00049","L-Aspartate;","C03082","4-Phospho-L-aspartate;","2.7.2.4","aspartate kinase;","map00260; map00270; map00300","Glycine, serine and threonine metabolism; Cysteine and methionine metabolism; Lysine biosynthesis","cte","cli","tdn","aae","hth","nam","bbr","ssp","mxa","lil","hpa","lin","eco","son","ama","bba","bpa","bbr","gka","lpf","ngo","sme"
"","","x","C00441","L-Aspartate 4-semialdehyde;","C03082","4-Phospho-L-aspartate;","1.2.1.11","aspartate-semialdehyde dehydrogenase;","map00260; map00270; map00300","Glycine, serine and threonine metabolism; Cysteine and methionine metabolism; Lysine biosynthesis","cte","cli","tdn","aae","hth","nam","bbr","ssp","mxa","lil","hpa","lin","eco","son","ama","bba","bpa","bbr","gka","lpf","ngo","sme"
"","","x","C00441","L-Aspartate 4-semialdehyde;","C03340","L-2,3-Dihydrodipicolinate;","4.2.1.52","dihydrodipicolinate synthase;","map00300","Lysine biosynthesis","cte","cli","tdn","aae","hth","nam","bbr","ssp","mxa","lil","hpa","lin","eco","son","ama","bba","bpa","bbr","gka","lpf","ngo","sme"
"","","x","C00025","L-Glutamate;","C00049","L-Aspartate;","2.6.1.1","aspartate transaminase;","map00250; map00330","Alanine, aspartate and glutamate metabolism; Arginine and proline metabolism","cte","cli","tdn","aae","hth","nam","bbr","","mxa","","hpa","lin","eco","son","ama","bba","bpa","bbr","gka","lpf","ngo","sme"
"","","x","C00025","L-Glutamate;","C02987","L-Glutamyl-tRNA(Glu)","6.1.1.17","glutamate---tRNA ligase;","map00860; map00970","Porphyrin and chlorophyll metabolism; Aminoacyl-tRNA biosynthesis","cte","cli","tdn","aae","hth","nam","bbr","","mxa","lil","hpa","","eco","","ama","bba","bpa","bbr","","lpf","ngo","sme"
"","","x","C00025","L-Glutamate;","C00217","D-Glutamate;","5.1.1.3","glutamate racemase","map00471","D-Glutamine and D-glutamate metabolism","cte","cli","tdn","aae","hth","nam","","ssp","mxa","lil","hpa","lin","eco","son","","bba","","","gka","lpf","ngo","sme"
"","","x","C00025","L-Glutamate;","C00026","2-Oxoglutarate;","2.6.1.1","aspartate transaminase;","map00250","Alanine, aspartate and glutamate metabolism","cte","cli","tdn","aae","hth","nam","bbr","","mxa","","hpa","lin","eco","son","ama","bba","bpa","bbr","gka","lpf","ngo","sme"
"","","x","C00025","L-Glutamate;","C03287","L-Glutamyl 5-phosphate;","2.7.2.11","glutamate 5-kinase;","map00330","Arginine and proline metabolism","cte","cli","tdn","aae","hth","nam","bbr","","mxa","lil","","lin","eco","son","","","bpa","bbr","gka","lpf","","sme"
"","","x","C00025","L-Glutamate;","C00026","2-Oxoglutarate;","1.4.1.13","glutamate synthase (NADPH);","map00250","Alanine, aspartate and glutamate metabolism","cte","cli","tdn","aae","hth","nam","bbr","ssp","mxa","lil","","lin","eco","son","","","bpa","bbr","gka","","","sme"
"","","x","C03340","L-2,3-Dihydrodipicolinate;","C03972","2,3,4,5-Tetrahydrodipicolinate;","1.3.1.26","dihydrodipicolinate reductase;","map00300","Lysine biosynthesis","cte","cli","tdn","aae","hth","nam","bbr","ssp","mxa","lil","hpa","lin","eco","son","ama","bba","bpa","bbr","gka","lpf","ngo","sme"
"","","x","C06006","(S)-2-Aceto-2-hydroxybutanoate;","C06007","(R)-2,3-Dihydroxy-3-methylpentanoate;","1.1.1.86","ketol-acid reductoisomerase;","map00290","Valine, leucine and isoleucine biosynthesis","cte","cli","tdn","aae","hth","nam","bbr","ssp","","lil","hpa","lin","eco","son","ama","","bpa","bbr","gka","","ngo","sme"
"","","x","C00671","(S)-3-Methyl-2-oxopentanoic acid;","C06007","(R)-2,3-Dihydroxy-3-methylpentanoate;","4.2.1.9","dihydroxy-acid dehydratase;","map00290","Valine, leucine and isoleucine biosynthesis","cte","cli","tdn","aae","hth","nam","bbr","ssp","","lil","","lin","eco","son","","","bpa","bbr","gka","","ngo","sme"
"","","x","C00109","2-Oxobutanoate;","C06006","(S)-2-Aceto-2-hydroxybutanoate;","2.2.1.6","acetolactate synthase;","map00290","Valine, leucine and isoleucine biosynthesis","cte","cli","tdn","aae","hth","nam","bbr","ssp","mxa","lil","","lin","eco","son","","","bpa","bbr","gka","","ngo","sme"
"","","x","C00263","L-Homoserine;","C00441","L-Aspartate 4-semialdehyde;","1.1.1.3","homoserine dehydrogenase;","map00260; map00270; map00300","Glycine, serine and threonine metabolism; Cysteine and methionine metabolism; Lysine biosynthesis","cte","cli","tdn","aae","hth","nam","bbr","ssp","mxa","lil","hpa","lin","eco","son","","","bpa","bbr","gka","","ngo","sme"
"","","x","C02987","L-Glutamyl-tRNA(Glu)","C03741","(S)-4-Amino-5-oxopentanoate;","1.2.1.70","glutamyl-tRNA reductase","map00860","Porphyrin and chlorophyll metabolism","cte","cli","tdn","aae","hth","nam","bbr","ssp","mxa","lil","hpa","lin","eco","son","","bba","bpa","bbr","gka","lpf","ngo",""
"","","x","C00430","5-Aminolevulinate;","C03741","(S)-4-Amino-5-oxopentanoate;","5.4.3.8","glutamate-1-semialdehyde 2,1-aminomutase;","map00860","Porphyrin and chlorophyll metabolism","cte","cli","tdn","aae","hth","nam","bbr","ssp","mxa","lil","hpa","lin","eco","son","","bba","bpa","bbr","gka","lpf","ngo","sme"
"","","x","C00025","L-Glutamate;","C00624","N-Acetyl-L-glutamate;","2.3.1.1","amino-acid N-acetyltransferase;","map00330","Arginine and proline metabolism","cte","cli","tdn","aae","hth","nam","bbr","ssp","","lil","","lin","eco","son","","","bpa","bbr","gka","","ngo","sme"
"","","x","C00624","N-Acetyl-L-glutamate;","C04133","N-Acetyl-L-glutamate 5-phosphate;","2.7.2.8","acetylglutamate kinase;","map00330","Arginine and proline metabolism","cte","cli","tdn","aae","hth","nam","bbr","ssp","mxa","lil","","lin","eco","son","ama","","bpa","bbr","gka","","ngo","sme"
"","","x","C00025","L-Glutamate;","C00026","2-Oxoglutarate;","1.4.1.14","glutamate synthase (NADH);","map00250","Alanine, aspartate and glutamate metabolism","cte","cli","tdn","aae","hth","nam","bbr","ssp","mxa","lil","","lin","eco","son","","","bpa","bbr","gka","","","sme"
"","","x","C00122","Fumarate;","C00149","(S)-Malate;","4.2.1.2","fumarate hydratase;","map00020; map00720","Citrate cycle (TCA cycle); Reductive carboxylate cycle (CO2 fixation)","cte","cli","tdn","aae","hth","nam","bbr","ssp","mxa","lil","hpa","lin","eco","son","ama","bba","bpa","bbr","gka","lpf","ngo","sme"
"","","x","C00042","Succinate;","C00122","Fumarate;","1.3.99.1","succinate dehydrogenase;","map00020; map00190; map00632; map00650; map00720","Citrate cycle (TCA cycle); Oxidative phosphorylation; Benzoate degradation via CoA ligation; Butanoate metabolism; Reductive carboxylate cycle (CO2 fixation)","cte","cli","tdn","aae","hth","nam","bbr","ssp","mxa","lil","hpa","lin","eco","son","ama","bba","bpa","bbr","gka","lpf","ngo","sme"
"","","x","C00122","Fumarate;","C03406","N-(L-Arginino)succinate;","4.3.2.1","argininosuccinate lyase;","map00250; map00330","Alanine, aspartate and glutamate metabolism; Arginine and proline metabolism","cte","cli","tdn","aae","hth","nam","bbr","ssp","mxa","lil","","lin","eco","son","","","bpa","bbr","gka","lpf","ngo","sme"
"","","x","C00327","L-Citrulline;","C03406","N-(L-Arginino)succinate;","6.3.4.5","argininosuccinate synthase;","map00330","Arginine and proline metabolism","cte","cli","tdn","aae","hth","nam","bbr","ssp","mxa","lil","","lin","eco","son","","","bpa","bbr","gka","lpf","ngo","sme"
"","","x","C00026","2-Oxoglutarate;","C05379","Oxalosuccinate;","1.1.1.42","isocitrate dehydrogenase (NADP+);","map00020","Citrate cycle (TCA cycle)","cte","cli","tdn","aae","hth","nam","bbr","ssp","mxa","lil","hpa","lin","eco","son","ama","bba","bpa","bbr","","lpf","ngo","sme"
"","","x","C00311","Isocitrate;","C05379","Oxalosuccinate;","1.1.1.42","isocitrate dehydrogenase (NADP+);","map00020","Citrate cycle (TCA cycle)","cte","cli","tdn","aae","hth","nam","bbr","ssp","mxa","lil","hpa","lin","eco","son","ama","bba","bpa","bbr","","lpf","ngo","sme"
"","","x","C00026","2-Oxoglutarate;","C00311","Isocitrate;","1.1.1.42","isocitrate dehydrogenase (NADP+);","map00020; map00720","Citrate cycle (TCA cycle); Reductive carboxylate cycle (CO2 fixation)","cte","cli","tdn","aae","hth","nam","bbr","ssp","mxa","lil","hpa","lin","eco","son","ama","bba","bpa","bbr","","lpf","ngo","sme"
"","","x","C01250","N-Acetyl-L-glutamate 5-semialdehyde;","C04133","N-Acetyl-L-glutamate 5-phosphate;","1.2.1.38","N-acetyl-gamma-glutamyl-phosphate reductase;","map00330","Arginine and proline metabolism","cte","cli","tdn","aae","hth","nam","bbr","ssp","mxa","lil","","lin","eco","son","","","bpa","bbr","gka","","ngo","sme"
"","","x","C00263","L-Homoserine;","C01102","O-Phospho-L-homoserine","2.7.1.39","homoserine kinase;","map00260","Glycine, serine and threonine metabolism","cte","cli","tdn","aae","hth","nam","bbr","ssp","mxa","lil","hpa","lin","eco","son","","bba","bpa","bbr","gka","","ngo","sme"
"","","x","C00188","L-Threonine;","C01102","O-Phospho-L-homoserine","4.2.3.1","threonine synthase;","map00260","Glycine, serine and threonine metabolism","cte","cli","tdn","aae","hth","nam","bbr","ssp","mxa","lil","hpa","lin","eco","son","","","bpa","bbr","gka","lpf","ngo","sme"
"","","x","C00025","L-Glutamate;","C00064","L-Glutamine;","6.3.1.2","glutamate---ammonia ligase;","map00250; map00330; map00910","Alanine, aspartate and glutamate metabolism; Arginine and proline metabolism; Nitrogen metabolism","cte","cli","tdn","aae","hth","nam","bbr","ssp","mxa","lil","hpa","lin","eco","son","ama","bba","bpa","bbr","gka","lpf","ngo","sme"
"","","x","C00064","L-Glutamine;","C00169","Carbamoyl phosphate","6.3.5.5","carbamoyl-phosphate synthase (glutamine-hydrolysing);","map00240; map00250","Pyrimidine metabolism; Alanine, aspartate and glutamate metabolism","cte","cli","tdn","aae","hth","nam","bbr","ssp","mxa","lil","hpa","lin","eco","son","ama","bba","bpa","bbr","gka","lpf","ngo","sme"
"","","x","C00169","Carbamoyl phosphate","C00438","N-Carbamoyl-L-aspartate","2.1.3.2","aspartate carbamoyltransferase;","map00240; map00250","Pyrimidine metabolism; Alanine, aspartate and glutamate metabolism","cte","cli","tdn","aae","hth","nam","bbr","ssp","mxa","lil","hpa","lin","eco","son","ama","bba","bpa","bbr","gka","lpf","ngo","sme"
"","","x","C00337","(S)-Dihydroorotate;","C00438","N-Carbamoyl-L-aspartate","3.5.2.3","dihydroorotase;","map00240","Pyrimidine metabolism","cte","cli","tdn","aae","hth","nam","bbr","ssp","mxa","lil","hpa","lin","eco","son","ama","bba","bpa","bbr","gka","lpf","ngo","sme"
"","","x","C00311","Isocitrate;","C00417","cis-Aconitate;","4.2.1.3","aconitate hydratase;","map00020; map00630; map00720","Citrate cycle (TCA cycle); Glyoxylate and dicarboxylate metabolism; Reductive carboxylate cycle (CO2 fixation)","cte","cli","tdn","aae","hth","nam","bbr","ssp","mxa","lil","hpa","lin","eco","son","ama","bba","bpa","bbr","gka","lpf","ngo","sme"
"","","x","C00158","Citrate;","C00417","cis-Aconitate;","4.2.1.3","aconitate hydratase;","map00020; map00630; map00720","Citrate cycle (TCA cycle); Glyoxylate and dicarboxylate metabolism; Reductive carboxylate cycle (CO2 fixation)","cte","cli","tdn","aae","hth","nam","bbr","ssp","mxa","lil","hpa","lin","eco","son","ama","bba","bpa","bbr","gka","lpf","ngo","sme"
"","","x","C01165","L-Glutamate 5-semialdehyde;","C03287","L-Glutamyl 5-phosphate;","1.2.1.41","glutamate-5-semialdehyde dehydrogenase;","map00330","Arginine and proline metabolism","cte","cli","tdn","aae","hth","nam","bbr","","","lil","","lin","eco","son","","","bpa","bbr","gka","lpf","ngo","sme"
"","","x","C00099","beta-Alanine;","C00864","Pantothenate;","6.3.2.1","pantoate---beta-alanine ligase;","map00410; map00770","beta-Alanine metabolism; Pantothenate and CoA biosynthesis","cte","cli","tdn","aae","hth","nam","bbr","ssp","mxa","lil","hpa","lin","eco","son","ama","bba","bpa","bbr","gka","lpf","ngo","sme"
"","","x","C00522","(R)-Pantoate;","C00864","Pantothenate;","6.3.2.1","pantoate---beta-alanine ligase;","map00770","Pantothenate and CoA biosynthesis","cte","cli","tdn","aae","hth","nam","bbr","ssp","mxa","lil","hpa","lin","eco","son","ama","bba","bpa","bbr","gka","lpf","ngo","sme"
"","","x","C00407","L-Isoleucine;","C00671","(S)-3-Methyl-2-oxopentanoic acid;","2.6.1.42","branched-chain-amino-acid transaminase;","map00280; map00290; map00966","Valine, leucine and isoleucine degradation; Valine, leucine and isoleucine biosynthesis; Glucosinolate biosynthesis","cte","cli","tdn","aae","hth","nam","bbr","ssp","mxa","lil","hpa","lin","eco","son","","bba","bpa","bbr","gka","","ngo","sme"
"","","x","C00062","L-Arginine;","C03406","N-(L-Arginino)succinate;","4.3.2.1","argininosuccinate lyase;","map00330","Arginine and proline metabolism","cte","cli","tdn","aae","hth","nam","bbr","ssp","mxa","lil","","lin","eco","son","","","bpa","bbr","gka","lpf","ngo","sme"
"","","x","C00022","Pyruvate;","C05125","2-(alpha-Hydroxyethyl)thiamine diphosphate;","2.2.1.6","acetolactate synthase;","map00290; map00650","Valine, leucine and isoleucine biosynthesis; Butanoate metabolism","cte","cli","tdn","aae","hth","nam","bbr","ssp","mxa","lil","","lin","eco","son","","","bpa","bbr","gka","","ngo","sme"
"","","x","C00022","Pyruvate;","C00204","2-Dehydro-3-deoxy-D-gluconate;","4.2.1.-","<Lyases; Carbon-oxygen lyases; Hydro-lyases>","map00030; map00040","Pentose phosphate pathway; Pentose and glucuronate interconversions","cte","cli","tdn","aae","hth","nam","bbr","ssp","mxa","","hpa","lin","eco","son","ama","","bpa","bbr","gka","lpf","ngo","sme"
"","","x","C00022","Pyruvate;","C11437","1-Deoxy-D-xylulose 5-phosphate","2.2.1.7","1-deoxy-D-xylulose-5-phosphate synthase;","map00900","Terpenoid backbone biosynthesis","cte","cli","tdn","aae","hth","nam","bbr","","mxa","lil","hpa","lin","eco","son","","","bpa","bbr","gka","","ngo","sme"
"","","x","C11434","2-C-Methyl-D-erythritol 4-phosphate","C11437","1-Deoxy-D-xylulose 5-phosphate","1.1.1.267","1-deoxy-D-xylulose-5-phosphate reductoisomerase;","map00900","Terpenoid backbone biosynthesis","cte","cli","tdn","aae","hth","nam","bbr","","","lil","hpa","lin","eco","son","ama","","bpa","bbr","gka","","ngo","sme"
"","","x","C11434","2-C-Methyl-D-erythritol 4-phosphate","C11435","4-(Cytidine 5'-diphospho)-2-C-methyl-D-erythritol","2.7.7.60","2-C-methyl-D-erythritol 4-phosphate cytidylyltransferase;","map00900","Terpenoid backbone biosynthesis","cte","cli","tdn","aae","hth","nam","bbr","ssp","","lil","hpa","lin","eco","son","ama","","bpa","bbr","gka","","ngo","sme"
"","","x","C11435","4-(Cytidine 5'-diphospho)-2-C-methyl-D-erythritol","C11436","2-Phospho-4-(cytidine 5'-diphospho)-2-C-methyl-D-erythritol","2.7.1.148","4-(cytidine 5'-diphospho)-2-C-methyl-D-erythritol kinase;","map00900","Terpenoid backbone biosynthesis","cte","cli","tdn","aae","hth","nam","bbr","ssp","","lil","hpa","lin","eco","son","ama","","bpa","bbr","gka","","ngo","sme"
"","","x","C00295","Orotate;","C00337","(S)-Dihydroorotate;","1.3.3.1","dihydroorotate oxidase;","map00240","Pyrimidine metabolism","cte","cli","tdn","aae","hth","nam","bbr","ssp","mxa","lil","hpa","lin","eco","son","ama","bba","bpa","bbr","gka","lpf","ngo","sme"
"","","x","C00042","Succinate;","C00091","Succinyl-CoA;","6.2.1.5","succinate---CoA ligase (ADP-forming);","map00020; map00640; map00720","Citrate cycle (TCA cycle); Propanoate metabolism; Reductive carboxylate cycle (CO2 fixation)","cte","cli","tdn","aae","hth","nam","bbr","ssp","mxa","lil","","","eco","son","ama","bba","bpa","bbr","gka","lpf","ngo","sme"
"","","x","C00118","D-Glyceraldehyde 3-phosphate;","C11437","1-Deoxy-D-xylulose 5-phosphate","2.2.1.7","1-deoxy-D-xylulose-5-phosphate synthase;","map00900","Terpenoid backbone biosynthesis","cte","cli","tdn","aae","hth","nam","bbr","","mxa","lil","hpa","lin","eco","son","","","bpa","bbr","gka","","ngo","sme"
"","","x","C00118","D-Glyceraldehyde 3-phosphate;","C00231","D-Xylulose 5-phosphate","2.2.1.1","transketolase;","map00030; map00710","Pentose phosphate pathway; Carbon fixation in photosynthetic organisms","cte","cli","tdn","aae","hth","nam","bbr","ssp","mxa","lil","hpa","lin","eco","son","ama","bba","bpa","bbr","gka","lpf","ngo","sme"
"","","x","C00199","D-Ribulose 5-phosphate","C00231","D-Xylulose 5-phosphate","5.1.3.1","ribulose-phosphate 3-epimerase;","map00030; map00040; map00710","Pentose phosphate pathway; Pentose and glucuronate interconversions; Carbon fixation in photosynthetic organisms","cte","cli","tdn","aae","hth","nam","bbr","ssp","mxa","lil","hpa","lin","eco","son","ama","bba","bpa","bbr","gka","lpf","ngo","sme"
"","","x","C00118","D-Glyceraldehyde 3-phosphate;","C05345","beta-D-Fructose 6-phosphate","2.2.1.2","transaldolase;","map00030","Pentose phosphate pathway","cte","cli","tdn","aae","hth","nam","bbr","ssp","mxa","lil","hpa","lin","eco","son","ama","bba","bpa","bbr","gka","","ngo","sme"
"","","x","C00668","alpha-D-Glucose 6-phosphate","C05345","beta-D-Fructose 6-phosphate","5.3.1.9","glucose-6-phosphate isomerase;","map00010; map00030; map00500; map00520","Glycolysis / Gluconeogenesis; Pentose phosphate pathway; Starch and sucrose metabolism; Amino sugar and nucleotide sugar metabolism","cte","cli","tdn","aae","hth","nam","bbr","ssp","mxa","lil","hpa","lin","eco","son","","bba","bpa","bbr","gka","lpf","ngo","sme"
"","","x","C01172","beta-D-Glucose 6-phosphate","C05345","beta-D-Fructose 6-phosphate","5.3.1.9","glucose-6-phosphate isomerase;","map00010; map00030; map00500","Glycolysis / Gluconeogenesis; Pentose phosphate pathway; Starch and sucrose metabolism","cte","cli","tdn","aae","hth","nam","bbr","ssp","mxa","lil","hpa","lin","eco","son","","bba","bpa","bbr","gka","lpf","ngo","sme"
"","","x","C00231","D-Xylulose 5-phosphate","C05345","beta-D-Fructose 6-phosphate","2.2.1.1","transketolase;","map00030","Pentose phosphate pathway","cte","cli","tdn","aae","hth","nam","bbr","ssp","mxa","lil","hpa","lin","eco","son","ama","bba","bpa","bbr","gka","lpf","ngo","sme"
"","","x","C00118","D-Glyceraldehyde 3-phosphate;","C00236","3-Phospho-D-glyceroyl phosphate;","1.2.1.12","glyceraldehyde-3-phosphate dehydrogenase (phosphorylating);","map00010","Glycolysis / Gluconeogenesis","cte","cli","tdn","aae","hth","nam","bbr","ssp","mxa","lil","hpa","lin","eco","son","ama","bba","bpa","bbr","gka","lpf","ngo","sme"
"","","x","C00197","3-Phospho-D-glycerate;","C00236","3-Phospho-D-glyceroyl phosphate;","2.7.2.3","phosphoglycerate kinase;","map00010; map00710","Glycolysis / Gluconeogenesis; Carbon fixation in photosynthetic organisms","cte","cli","tdn","aae","hth","nam","bbr","ssp","mxa","lil","hpa","lin","eco","son","ama","bba","bpa","bbr","gka","lpf","ngo","sme"
"","","x","C00197","3-Phospho-D-glycerate;","C00631","2-Phospho-D-glycerate;","5.4.2.1","phosphoglycerate mutase;","map00010","Glycolysis / Gluconeogenesis","cte","cli","tdn","aae","hth","nam","bbr","ssp","mxa","lil","hpa","lin","eco","son","ama","bba","bpa","bbr","gka","lpf","ngo","sme"
"","","x","C00118","D-Glyceraldehyde 3-phosphate;","C05378","beta-D-Fructose 1,6-bisphosphate","4.1.2.13","fructose-bisphosphate aldolase;","map00010; map00030; map00051","Glycolysis / Gluconeogenesis; Pentose phosphate pathway; Fructose and mannose metabolism","cte","cli","tdn","aae","hth","nam","bbr","ssp","mxa","lil","hpa","lin","eco","son","ama","bba","bpa","bbr","gka","lpf","ngo","sme"
"","","x","C00117","D-Ribose 5-phosphate;","C00118","D-Glyceraldehyde 3-phosphate;","2.2.1.1","transketolase;","map00030; map00710","Pentose phosphate pathway; Carbon fixation in photosynthetic organisms","cte","cli","tdn","aae","hth","nam","bbr","ssp","mxa","lil","hpa","lin","eco","son","ama","bba","bpa","bbr","gka","lpf","ngo","sme"
"","","x","C00231","D-Xylulose 5-phosphate","C05382","Sedoheptulose 7-phosphate;","2.2.1.1","transketolase;","map00030; map00710","Pentose phosphate pathway; Carbon fixation in photosynthetic organisms","cte","cli","tdn","aae","hth","nam","bbr","ssp","mxa","lil","hpa","lin","eco","son","ama","bba","bpa","bbr","gka","lpf","ngo","sme"
"","","x","C00279","D-Erythrose 4-phosphate","C05382","Sedoheptulose 7-phosphate;","2.2.1.2","transaldolase;","map00030","Pentose phosphate pathway","cte","cli","tdn","aae","hth","nam","bbr","ssp","mxa","lil","hpa","lin","eco","son","ama","bba","bpa","bbr","gka","","ngo","sme"
"","","x","C00352","D-Glucosamine 6-phosphate;","C05345","beta-D-Fructose 6-phosphate","3.5.1.-","<Hydrolases; Acting on carbon-nitrogen bonds, other than peptide bonds; In linear amides>","map00520","Amino sugar and nucleotide sugar metabolism","cte","cli","tdn","aae","hth","nam","bbr","ssp","mxa","lil","hpa","lin","eco","son","","bba","bpa","bbr","gka","lpf","ngo","sme"
"","","x","C00279","D-Erythrose 4-phosphate","C05345","beta-D-Fructose 6-phosphate","2.2.1.1","transketolase;","map00030","Pentose phosphate pathway","cte","cli","tdn","aae","hth","nam","bbr","ssp","mxa","lil","hpa","lin","eco","son","ama","bba","bpa","bbr","gka","lpf","ngo","sme"
"","","x","C05345","beta-D-Fructose 6-phosphate","C05382","Sedoheptulose 7-phosphate;","2.2.1.2","transaldolase;","map00030","Pentose phosphate pathway","cte","cli","tdn","aae","hth","nam","bbr","ssp","mxa","lil","hpa","lin","eco","son","ama","bba","bpa","bbr","gka","","ngo","sme"
"","","x","C00074","Phosphoenolpyruvate;","C00631","2-Phospho-D-glycerate;","4.2.1.11","phosphopyruvate hydratase;","map00010","Glycolysis / Gluconeogenesis","cte","cli","tdn","aae","hth","nam","bbr","ssp","mxa","lil","hpa","lin","eco","son","ama","bba","bpa","bbr","gka","lpf","ngo","sme"
"","","x","C00118","D-Glyceraldehyde 3-phosphate;","C00279","D-Erythrose 4-phosphate","2.2.1.1","transketolase;","map00030; map00710","Pentose phosphate pathway; Carbon fixation in photosynthetic organisms","cte","cli","tdn","aae","hth","nam","bbr","ssp","mxa","lil","hpa","lin","eco","son","ama","bba","bpa","bbr","gka","lpf","ngo","sme"
"","","x","C00117","D-Ribose 5-phosphate;","C05382","Sedoheptulose 7-phosphate;","2.2.1.1","transketolase;","map00030; map00710","Pentose phosphate pathway; Carbon fixation in photosynthetic organisms","cte","cli","tdn","aae","hth","nam","bbr","ssp","mxa","lil","hpa","lin","eco","son","ama","bba","bpa","bbr","gka","lpf","ngo","sme"
"","","x","C00111","Glycerone phosphate;","C00118","D-Glyceraldehyde 3-phosphate;","5.3.1.1","triose-phosphate isomerase;","map00010; map00051; map00562; map00710","Glycolysis / Gluconeogenesis; Fructose and mannose metabolism; Inositol phosphate metabolism; Carbon fixation in photosynthetic organisms","cte","cli","tdn","aae","hth","nam","bbr","ssp","mxa","lil","hpa","lin","eco","son","ama","bba","bpa","bbr","gka","lpf","ngo","sme"
"","","x","C00111","Glycerone phosphate;","C01094","D-Fructose 1-phosphate","4.1.2.13","fructose-bisphosphate aldolase;","map00051","Fructose and mannose metabolism","cte","cli","tdn","aae","hth","nam","bbr","ssp","mxa","lil","hpa","lin","eco","son","ama","bba","bpa","bbr","gka","lpf","ngo","sme"
"","","x","C00111","Glycerone phosphate;","C05378","beta-D-Fructose 1,6-bisphosphate","4.1.2.13","fructose-bisphosphate aldolase;","map00010; map00051","Glycolysis / Gluconeogenesis; Fructose and mannose metabolism","cte","cli","tdn","aae","hth","nam","bbr","ssp","mxa","lil","hpa","lin","eco","son","ama","bba","bpa","bbr","gka","lpf","ngo","sme"
"","","x","C00352","D-Glucosamine 6-phosphate;","C05345","beta-D-Fructose 6-phosphate","2.6.1.16","glutamine---fructose-6-phosphate transaminase (isomerizing);","map00520","Amino sugar and nucleotide sugar metabolism","cte","cli","tdn","aae","hth","nam","bbr","ssp","mxa","lil","hpa","lin","eco","son","ama","bba","bpa","bbr","gka","lpf","ngo","sme"
"","","x","C00668","alpha-D-Glucose 6-phosphate","C01172","beta-D-Glucose 6-phosphate","5.3.1.9","glucose-6-phosphate isomerase;","map00010; map00030; map00500","Glycolysis / Gluconeogenesis; Pentose phosphate pathway; Starch and sucrose metabolism","cte","cli","tdn","aae","hth","nam","bbr","ssp","mxa","lil","hpa","lin","eco","son","","bba","bpa","bbr","gka","lpf","ngo","sme"
"","","x","C00117","D-Ribose 5-phosphate;","C00119","5-Phospho-alpha-D-ribose 1-diphosphate;","2.7.6.1","ribose-phosphate diphosphokinase;","map00030; map00230","Pentose phosphate pathway; Purine metabolism","cte","cli","tdn","aae","hth","nam","bbr","ssp","mxa","lil","hpa","lin","eco","son","ama","bba","bpa","bbr","gka","lpf","ngo","sme"
"","","x","C00119","5-Phospho-alpha-D-ribose 1-diphosphate;","C03090","5-Phosphoribosylamine;","2.4.2.14","amidophosphoribosyltransferase;","map00230","Purine metabolism","cte","cli","tdn","aae","hth","nam","bbr","ssp","mxa","lil","","lin","eco","son","ama","bba","bpa","bbr","gka","lpf","ngo","sme"
"","","x","C03090","5-Phosphoribosylamine;","C03838","5'-Phosphoribosylglycinamide;","6.3.4.13","phosphoribosylamine---glycine ligase;","map00230","Purine metabolism","cte","cli","tdn","aae","hth","nam","bbr","ssp","mxa","lil","hpa","lin","eco","son","ama","bba","bpa","bbr","gka","lpf","ngo","sme"
"","","x","C00119","5-Phospho-alpha-D-ribose 1-diphosphate;","C02739","1-(5-Phospho-D-ribosyl)-ATP;","2.4.2.17","ATP phosphoribosyltransferase;","map00340","Histidine metabolism","cte","cli","tdn","aae","hth","nam","bbr","ssp","mxa","lil","","lin","eco","son","","","bpa","bbr","gka","lpf","ngo","sme"
"","","x","C00119","5-Phospho-alpha-D-ribose 1-diphosphate;","C01103","Orotidine 5'-phosphate;","2.4.2.10","orotate phosphoribosyltransferase;","map00240","Pyrimidine metabolism","cte","cli","tdn","aae","hth","nam","bbr","ssp","mxa","lil","hpa","lin","eco","son","ama","bba","bpa","bbr","gka","lpf","ngo","sme"
"","","x","C00105","UMP;","C01103","Orotidine 5'-phosphate;","4.1.1.23","orotidine-5'-phosphate decarboxylase;","map00240","Pyrimidine metabolism","cte","cli","tdn","aae","hth","nam","bbr","ssp","mxa","lil","hpa","lin","eco","son","ama","bba","bpa","bbr","gka","lpf","ngo","sme"
"","","x","C00204","2-Dehydro-3-deoxy-D-gluconate;","C00577","D-Glyceraldehyde","4.2.1.-","<Lyases; Carbon-oxygen lyases; Hydro-lyases>","map00030","Pentose phosphate pathway","cte","cli","tdn","aae","hth","nam","bbr","ssp","mxa","","hpa","lin","eco","son","ama","","bpa","bbr","gka","lpf","ngo","sme"
"","","x","C00118","D-Glyceraldehyde 3-phosphate;","C00279","D-Erythrose 4-phosphate","2.2.1.2","transaldolase;","map00030","Pentose phosphate pathway","cte","cli","tdn","aae","hth","nam","bbr","ssp","mxa","lil","hpa","lin","eco","son","ama","bba","bpa","bbr","gka","","ngo","sme"
"","","x","C00117","D-Ribose 5-phosphate;","C00199","D-Ribulose 5-phosphate","5.3.1.6","ribose-5-phosphate isomerase;","map00030; map00710","Pentose phosphate pathway; Carbon fixation in photosynthetic organisms","cte","cli","tdn","aae","hth","nam","bbr","ssp","mxa","lil","hpa","lin","eco","son","ama","bba","bpa","bbr","gka","lpf","ngo","sme"
"","","x","C04236","(2S)-2-Isopropyl-3-oxosuccinate;","C04411","(2R,3S)-3-Isopropylmalate;","1.1.1.85","3-isopropylmalate dehydrogenase;","map00290","Valine, leucine and isoleucine biosynthesis","cte","cli","tdn","aae","hth","nam","bbr","ssp","mxa","lil","","lin","eco","son","","","bpa","bbr","gka","","ngo","sme"
"","","x","C00295","Orotate;","C01103","Orotidine 5'-phosphate;","2.4.2.10","orotate phosphoribosyltransferase;","map00240","Pyrimidine metabolism","cte","cli","tdn","aae","hth","nam","bbr","ssp","mxa","lil","hpa","lin","eco","son","ama","bba","bpa","bbr","gka","lpf","ngo","sme"
"","","x","C00430","5-Aminolevulinate;","C00931","Porphobilinogen","4.2.1.24","porphobilinogen synthase;","map00860","Porphyrin and chlorophyll metabolism","cte","cli","tdn","aae","hth","nam","bbr","ssp","mxa","lil","hpa","lin","eco","son","ama","bba","bpa","bbr","gka","lpf","ngo","sme"
"","","x","C00931","Porphobilinogen","C01024","Hydroxymethylbilane","2.5.1.61","hydroxymethylbilane synthase;","map00860","Porphyrin and chlorophyll metabolism","cte","cli","tdn","aae","hth","nam","bbr","ssp","mxa","lil","hpa","lin","eco","son","ama","bba","bpa","bbr","gka","lpf","ngo","sme"
"","","x","C01024","Hydroxymethylbilane","C01051","Uroporphyrinogen III","4.2.1.75","uroporphyrinogen-III synthase;","map00860","Porphyrin and chlorophyll metabolism","cte","cli","tdn","aae","hth","nam","bbr","ssp","mxa","","hpa","lin","eco","son","ama","","bpa","bbr","gka","lpf","ngo","sme"
"","","x","C01051","Uroporphyrinogen III","C03263","Coproporphyrinogen III","4.1.1.37","uroporphyrinogen decarboxylase;","map00860","Porphyrin and chlorophyll metabolism","cte","cli","tdn","aae","hth","nam","bbr","ssp","mxa","lil","hpa","lin","eco","son","ama","bba","bpa","bbr","gka","lpf","ngo","sme"
"","","x","C03838","5'-Phosphoribosylglycinamide;","C04376","5'-Phosphoribosyl-N-formylglycinamide;","2.1.2.2","phosphoribosylglycinamide formyltransferase;","map00230","Purine metabolism","cte","cli","tdn","aae","hth","nam","bbr","ssp","mxa","lil","","lin","eco","son","ama","bba","bpa","bbr","gka","lpf","ngo","sme"
"","","x","C04376","5'-Phosphoribosyl-N-formylglycinamide;","C04640","2-(Formamido)-N1-(5'-phosphoribosyl)acetamidine;","6.3.5.3","phosphoribosylformylglycinamidine synthase;","map00230","Purine metabolism","cte","cli","tdn","aae","hth","nam","bbr","ssp","mxa","lil","","lin","eco","son","ama","bba","bpa","bbr","gka","lpf","ngo","sme"
"","","x","C03373","Aminoimidazole ribotide;","C04640","2-(Formamido)-N1-(5'-phosphoribosyl)acetamidine;","6.3.3.1","phosphoribosylformylglycinamidine cyclo-ligase;","map00230","Purine metabolism","cte","cli","tdn","aae","hth","nam","bbr","ssp","mxa","lil","","lin","eco","son","ama","bba","bpa","bbr","gka","lpf","ngo","sme"
"","","x","C00049","L-Aspartate;","C03406","N-(L-Arginino)succinate;","6.3.4.5","argininosuccinate synthase;","map00250; map00330","Alanine, aspartate and glutamate metabolism; Arginine and proline metabolism","cte","cli","tdn","aae","hth","nam","bbr","ssp","mxa","lil","","lin","eco","son","","","bpa","bbr","gka","lpf","ngo","sme"
"","","x","C00864","Pantothenate;","C03492","D-4'-Phosphopantothenate;","2.7.1.33","pantothenate kinase;","map00770","Pantothenate and CoA biosynthesis","cte","cli","tdn","aae","hth","nam","bbr","ssp","mxa","lil","hpa","lin","eco","son","ama","bba","","bbr","gka","lpf","ngo","sme"
"","","x","C03492","D-4'-Phosphopantothenate;","C04352","(R)-4'-Phosphopantothenoyl-L-cysteine;","6.3.2.5","phosphopantothenate---cysteine ligase;","map00770","Pantothenate and CoA biosynthesis","cte","cli","tdn","aae","hth","nam","bbr","ssp","mxa","","hpa","lin","eco","son","ama","","bpa","bbr","gka","lpf","ngo","sme"
"","","x","C01134","Pantetheine 4'-phosphate;","C04352","(R)-4'-Phosphopantothenoyl-L-cysteine;","4.1.1.36","phosphopantothenoylcysteine decarboxylase;","map00770","Pantothenate and CoA biosynthesis","cte","cli","tdn","aae","hth","nam","bbr","ssp","mxa","lil","hpa","lin","eco","son","ama","","bpa","bbr","gka","lpf","ngo","sme"
"","","x","C00882","Dephospho-CoA;","C01134","Pantetheine 4'-phosphate;","2.7.7.3","pantetheine-phosphate adenylyltransferase;","map00770","Pantothenate and CoA biosynthesis","cte","cli","tdn","aae","hth","nam","bbr","ssp","mxa","lil","hpa","lin","eco","son","ama","bba","bpa","bbr","gka","lpf","ngo","sme"
"","","x","C00010","CoA;","C00882","Dephospho-CoA;","2.7.1.24","dephospho-CoA kinase;","map00770","Pantothenate and CoA biosynthesis","cte","cli","tdn","aae","hth","nam","bbr","ssp","mxa","lil","hpa","lin","eco","son","ama","bba","bpa","bbr","gka","lpf","ngo","sme"

"Subsystem 2","2.27842333105491E-4","","","","","","","","","","cte","cli","tdn","","hth","nam","","","","","","","","","","","","","","","",""
"","","i","C00026","2-Oxoglutarate;","C00091","Succinyl-CoA;","1.2.7.3","2-oxoglutarate synthase;","map00020; map00720","Citrate cycle (TCA cycle); Reductive carboxylate cycle (CO2 fixation)","cte","cli","tdn","","hth","nam","","ssp","","","hpa","","","","","","","","gka","lpf","",""
"","","s","C00025","L-Glutamate;","C00026","2-Oxoglutarate;","1.4.1.14","glutamate synthase (NADH);","map00250","Alanine, aspartate and glutamate metabolism","cte","cli","tdn","aae","hth","nam","bbr","ssp","mxa","lil","","lin","eco","son","","","bpa","bbr","gka","","","sme"
"","","s","C00025","L-Glutamate;","C02987","L-Glutamyl-tRNA(Glu)","6.1.1.17","glutamate---tRNA ligase;","map00860; map00970","Porphyrin and chlorophyll metabolism; Aminoacyl-tRNA biosynthesis","cte","cli","tdn","aae","hth","nam","bbr","","mxa","lil","hpa","","eco","","ama","bba","bpa","bbr","","lpf","ngo","sme"
"","","x","C00025","L-Glutamate;","C00217","D-Glutamate;","5.1.1.3","glutamate racemase","map00471","D-Glutamine and D-glutamate metabolism","cte","cli","tdn","aae","hth","nam","","ssp","mxa","lil","hpa","lin","eco","son","","bba","","","gka","lpf","ngo","sme"
"","","x","C00025","L-Glutamate;","C00026","2-Oxoglutarate;","2.6.1.1","aspartate transaminase;","map00250","Alanine, aspartate and glutamate metabolism","cte","cli","tdn","aae","hth","nam","bbr","","mxa","","hpa","lin","eco","son","ama","bba","bpa","bbr","gka","lpf","ngo","sme"
"","","x","C00025","L-Glutamate;","C00049","L-Aspartate;","2.6.1.1","aspartate transaminase;","map00250; map00330","Alanine, aspartate and glutamate metabolism; Arginine and proline metabolism","cte","cli","tdn","aae","hth","nam","bbr","","mxa","","hpa","lin","eco","son","ama","bba","bpa","bbr","gka","lpf","ngo","sme"
"","","x","C00049","L-Aspartate;","C00099","beta-Alanine;","4.1.1.11","aspartate 1-decarboxylase;","map00410; map00770","beta-Alanine metabolism; Pantothenate and CoA biosynthesis","cte","cli","tdn","aae","hth","nam","bbr","ssp","mxa","lil","hpa","lin","eco","","","bba","bpa","bbr","gka","lpf","ngo",""
"","","x","C00049","L-Aspartate;","C05840","Iminoaspartate;","1.4.3.16","L-aspartate oxidase;","map00760","Nicotinate and nicotinamide metabolism","cte","cli","tdn","aae","hth","nam","","","mxa","lil","","lin","eco","son","","bba","","","gka","lpf","ngo","sme"
"","","x","C00036","Oxaloacetate;","C00049","L-Aspartate;","1.4.3.16","L-aspartate oxidase;","map00250","Alanine, aspartate and glutamate metabolism","cte","cli","tdn","aae","hth","nam","","","mxa","lil","","lin","eco","son","","bba","","","gka","lpf","ngo","sme"
"","","x","C00036","Oxaloacetate;","C00049","L-Aspartate;","2.6.1.1","aspartate transaminase;","map00250; map00710","Alanine, aspartate and glutamate metabolism; Carbon fixation in photosynthetic organisms","cte","cli","tdn","aae","hth","nam","bbr","","mxa","","hpa","lin","eco","son","ama","bba","bpa","bbr","gka","lpf","ngo","sme"
"","","x","C00049","L-Aspartate;","C03082","4-Phospho-L-aspartate;","2.7.2.4","aspartate kinase;","map00260; map00270; map00300","Glycine, serine and threonine metabolism; Cysteine and methionine metabolism; Lysine biosynthesis","cte","cli","tdn","aae","hth","nam","bbr","ssp","mxa","lil","hpa","lin","eco","son","ama","bba","bpa","bbr","gka","lpf","ngo","sme"
"","","x","C00441","L-Aspartate 4-semialdehyde;","C03082","4-Phospho-L-aspartate;","1.2.1.11","aspartate-semialdehyde dehydrogenase;","map00260; map00270; map00300","Glycine, serine and threonine metabolism; Cysteine and methionine metabolism; Lysine biosynthesis","cte","cli","tdn","aae","hth","nam","bbr","ssp","mxa","lil","hpa","lin","eco","son","ama","bba","bpa","bbr","gka","lpf","ngo","sme"
"","","x","C00441","L-Aspartate 4-semialdehyde;","C03340","L-2,3-Dihydrodipicolinate;","4.2.1.52","dihydrodipicolinate synthase;","map00300","Lysine biosynthesis","cte","cli","tdn","aae","hth","nam","bbr","ssp","mxa","lil","hpa","lin","eco","son","ama","bba","bpa","bbr","gka","lpf","ngo","sme"
"","","x","C00025","L-Glutamate;","C03287","L-Glutamyl 5-phosphate;","2.7.2.11","glutamate 5-kinase;","map00330","Arginine and proline metabolism","cte","cli","tdn","aae","hth","nam","bbr","","mxa","lil","","lin","eco","son","","","bpa","bbr","gka","lpf","","sme"
"","","x","C03340","L-2,3-Dihydrodipicolinate;","C03972","2,3,4,5-Tetrahydrodipicolinate;","1.3.1.26","dihydrodipicolinate reductase;","map00300","Lysine biosynthesis","cte","cli","tdn","aae","hth","nam","bbr","ssp","mxa","lil","hpa","lin","eco","son","ama","bba","bpa","bbr","gka","lpf","ngo","sme"
"","","x","C00025","L-Glutamate;","C00026","2-Oxoglutarate;","1.4.1.13","glutamate synthase (NADPH);","map00250","Alanine, aspartate and glutamate metabolism","cte","cli","tdn","aae","hth","nam","bbr","ssp","mxa","lil","","lin","eco","son","","","bpa","bbr","gka","","","sme"
"","","x","C00263","L-Homoserine;","C00441","L-Aspartate 4-semialdehyde;","1.1.1.3","homoserine dehydrogenase;","map00260; map00270; map00300","Glycine, serine and threonine metabolism; Cysteine and methionine metabolism; Lysine biosynthesis","cte","cli","tdn","aae","hth","nam","bbr","ssp","mxa","lil","hpa","lin","eco","son","","","bpa","bbr","gka","","ngo","sme"
"","","x","C02987","L-Glutamyl-tRNA(Glu)","C03741","(S)-4-Amino-5-oxopentanoate;","1.2.1.70","glutamyl-tRNA reductase","map00860","Porphyrin and chlorophyll metabolism","cte","cli","tdn","aae","hth","nam","bbr","ssp","mxa","lil","hpa","lin","eco","son","","bba","bpa","bbr","gka","lpf","ngo",""
"","","x","C00430","5-Aminolevulinate;","C03741","(S)-4-Amino-5-oxopentanoate;","5.4.3.8","glutamate-1-semialdehyde 2,1-aminomutase;","map00860","Porphyrin and chlorophyll metabolism","cte","cli","tdn","aae","hth","nam","bbr","ssp","mxa","lil","hpa","lin","eco","son","","bba","bpa","bbr","gka","lpf","ngo","sme"
"","","x","C00025","L-Glutamate;","C00624","N-Acetyl-L-glutamate;","2.3.1.1","amino-acid N-acetyltransferase;","map00330","Arginine and proline metabolism","cte","cli","tdn","aae","hth","nam","bbr","ssp","","lil","","lin","eco","son","","","bpa","bbr","gka","","ngo","sme"
"","","x","C00624","N-Acetyl-L-glutamate;","C04133","N-Acetyl-L-glutamate 5-phosphate;","2.7.2.8","acetylglutamate kinase;","map00330","Arginine and proline metabolism","cte","cli","tdn","aae","hth","nam","bbr","ssp","mxa","lil","","lin","eco","son","ama","","bpa","bbr","gka","","ngo","sme"
"","","x","C00026","2-Oxoglutarate;","C05379","Oxalosuccinate;","1.1.1.42","isocitrate dehydrogenase (NADP+);","map00020","Citrate cycle (TCA cycle)","cte","cli","tdn","aae","hth","nam","bbr","ssp","mxa","lil","hpa","lin","eco","son","ama","bba","bpa","bbr","","lpf","ngo","sme"
"","","x","C00311","Isocitrate;","C05379","Oxalosuccinate;","1.1.1.42","isocitrate dehydrogenase (NADP+);","map00020","Citrate cycle (TCA cycle)","cte","cli","tdn","aae","hth","nam","bbr","ssp","mxa","lil","hpa","lin","eco","son","ama","bba","bpa","bbr","","lpf","ngo","sme"
"","","x","C00026","2-Oxoglutarate;","C00311","Isocitrate;","1.1.1.42","isocitrate dehydrogenase (NADP+);","map00020; map00720","Citrate cycle (TCA cycle); Reductive carboxylate cycle (CO2 fixation)","cte","cli","tdn","aae","hth","nam","bbr","ssp","mxa","lil","hpa","lin","eco","son","ama","bba","bpa","bbr","","lpf","ngo","sme"
"","","x","C01250","N-Acetyl-L-glutamate 5-semialdehyde;","C04133","N-Acetyl-L-glutamate 5-phosphate;","1.2.1.38","N-acetyl-gamma-glutamyl-phosphate reductase;","map00330","Arginine and proline metabolism","cte","cli","tdn","aae","hth","nam","bbr","ssp","mxa","lil","","lin","eco","son","","","bpa","bbr","gka","","ngo","sme"
"","","x","C00263","L-Homoserine;","C01102","O-Phospho-L-homoserine","2.7.1.39","homoserine kinase;","map00260","Glycine, serine and threonine metabolism","cte","cli","tdn","aae","hth","nam","bbr","ssp","mxa","lil","hpa","lin","eco","son","","bba","bpa","bbr","gka","","ngo","sme"
"","","x","C00188","L-Threonine;","C01102","O-Phospho-L-homoserine","4.2.3.1","threonine synthase;","map00260","Glycine, serine and threonine metabolism","cte","cli","tdn","aae","hth","nam","bbr","ssp","mxa","lil","hpa","lin","eco","son","","","bpa","bbr","gka","lpf","ngo","sme"
"","","x","C00025","L-Glutamate;","C00064","L-Glutamine;","6.3.1.2","glutamate---ammonia ligase;","map00250; map00330; map00910","Alanine, aspartate and glutamate metabolism; Arginine and proline metabolism; Nitrogen metabolism","cte","cli","tdn","aae","hth","nam","bbr","ssp","mxa","lil","hpa","lin","eco","son","ama","bba","bpa","bbr","gka","lpf","ngo","sme"
"","","x","C00064","L-Glutamine;","C00169","Carbamoyl phosphate","6.3.5.5","carbamoyl-phosphate synthase (glutamine-hydrolysing);","map00240; map00250","Pyrimidine metabolism; Alanine, aspartate and glutamate metabolism","cte","cli","tdn","aae","hth","nam","bbr","ssp","mxa","lil","hpa","lin","eco","son","ama","bba","bpa","bbr","gka","lpf","ngo","sme"
"","","x","C00169","Carbamoyl phosphate","C00438","N-Carbamoyl-L-aspartate","2.1.3.2","aspartate carbamoyltransferase;","map00240; map00250","Pyrimidine metabolism; Alanine, aspartate and glutamate metabolism","cte","cli","tdn","aae","hth","nam","bbr","ssp","mxa","lil","hpa","lin","eco","son","ama","bba","bpa","bbr","gka","lpf","ngo","sme"
"","","x","C00337","(S)-Dihydroorotate;","C00438","N-Carbamoyl-L-aspartate","3.5.2.3","dihydroorotase;","map00240","Pyrimidine metabolism","cte","cli","tdn","aae","hth","nam","bbr","ssp","mxa","lil","hpa","lin","eco","son","ama","bba","bpa","bbr","gka","lpf","ngo","sme"
"","","x","C00311","Isocitrate;","C00417","cis-Aconitate;","4.2.1.3","aconitate hydratase;","map00020; map00630; map00720","Citrate cycle (TCA cycle); Glyoxylate and dicarboxylate metabolism; Reductive carboxylate cycle (CO2 fixation)","cte","cli","tdn","aae","hth","nam","bbr","ssp","mxa","lil","hpa","lin","eco","son","ama","bba","bpa","bbr","gka","lpf","ngo","sme"
"","","x","C00158","Citrate;","C00417","cis-Aconitate;","4.2.1.3","aconitate hydratase;","map00020; map00630; map00720","Citrate cycle (TCA cycle); Glyoxylate and dicarboxylate metabolism; Reductive carboxylate cycle (CO2 fixation)","cte","cli","tdn","aae","hth","nam","bbr","ssp","mxa","lil","hpa","lin","eco","son","ama","bba","bpa","bbr","gka","lpf","ngo","sme"
"","","x","C01165","L-Glutamate 5-semialdehyde;","C03287","L-Glutamyl 5-phosphate;","1.2.1.41","glutamate-5-semialdehyde dehydrogenase;","map00330","Arginine and proline metabolism","cte","cli","tdn","aae","hth","nam","bbr","","","lil","","lin","eco","son","","","bpa","bbr","gka","lpf","ngo","sme"
"","","x","C00036","Oxaloacetate;","C00149","(S)-Malate;","1.1.1.37","malate dehydrogenase;","map00020; map00620; map00630; map00710; map00720","Citrate cycle (TCA cycle); Pyruvate metabolism; Glyoxylate and dicarboxylate metabolism; Carbon fixation in photosynthetic organisms; Reductive carboxylate cycle (CO2 fixation)","cte","cli","tdn","aae","hth","nam","bbr","ssp","mxa","lil","","","eco","son","ama","bba","bpa","bbr","gka","lpf","","sme"
"","","x","C00122","Fumarate;","C00149","(S)-Malate;","4.2.1.2","fumarate hydratase;","map00020; map00720","Citrate cycle (TCA cycle); Reductive carboxylate cycle (CO2 fixation)","cte","cli","tdn","aae","hth","nam","bbr","ssp","mxa","lil","hpa","lin","eco","son","ama","bba","bpa","bbr","gka","lpf","ngo","sme"
"","","x","C00042","Succinate;","C00122","Fumarate;","1.3.99.1","succinate dehydrogenase;","map00020; map00190; map00632; map00650; map00720","Citrate cycle (TCA cycle); Oxidative phosphorylation; Benzoate degradation via CoA ligation; Butanoate metabolism; Reductive carboxylate cycle (CO2 fixation)","cte","cli","tdn","aae","hth","nam","bbr","ssp","mxa","lil","hpa","lin","eco","son","ama","bba","bpa","bbr","gka","lpf","ngo","sme"
"","","x","C00122","Fumarate;","C03406","N-(L-Arginino)succinate;","4.3.2.1","argininosuccinate lyase;","map00250; map00330","Alanine, aspartate and glutamate metabolism; Arginine and proline metabolism","cte","cli","tdn","aae","hth","nam","bbr","ssp","mxa","lil","","lin","eco","son","","","bpa","bbr","gka","lpf","ngo","sme"
"","","x","C00327","L-Citrulline;","C03406","N-(L-Arginino)succinate;","6.3.4.5","argininosuccinate synthase;","map00330","Arginine and proline metabolism","cte","cli","tdn","aae","hth","nam","bbr","ssp","mxa","lil","","lin","eco","son","","","bpa","bbr","gka","lpf","ngo","sme"
"","","x","C00099","beta-Alanine;","C00864","Pantothenate;","6.3.2.1","pantoate---beta-alanine ligase;","map00410; map00770","beta-Alanine metabolism; Pantothenate and CoA biosynthesis","cte","cli","tdn","aae","hth","nam","bbr","ssp","mxa","lil","hpa","lin","eco","son","ama","bba","bpa","bbr","gka","lpf","ngo","sme"
"","","x","C00522","(R)-Pantoate;","C00864","Pantothenate;","6.3.2.1","pantoate---beta-alanine ligase;","map00770","Pantothenate and CoA biosynthesis","cte","cli","tdn","aae","hth","nam","bbr","ssp","mxa","lil","hpa","lin","eco","son","ama","bba","bpa","bbr","gka","lpf","ngo","sme"
"","","x","C00062","L-Arginine;","C03406","N-(L-Arginino)succinate;","4.3.2.1","argininosuccinate lyase;","map00330","Arginine and proline metabolism","cte","cli","tdn","aae","hth","nam","bbr","ssp","mxa","lil","","lin","eco","son","","","bpa","bbr","gka","lpf","ngo","sme"
"","","x","C00295","Orotate;","C00337","(S)-Dihydroorotate;","1.3.3.1","dihydroorotate oxidase;","map00240","Pyrimidine metabolism","cte","cli","tdn","aae","hth","nam","bbr","ssp","mxa","lil","hpa","lin","eco","son","ama","bba","bpa","bbr","gka","lpf","ngo","sme"
"","","x","C00042","Succinate;","C00091","Succinyl-CoA;","6.2.1.5","succinate---CoA ligase (ADP-forming);","map00020; map00640; map00720","Citrate cycle (TCA cycle); Propanoate metabolism; Reductive carboxylate cycle (CO2 fixation)","cte","cli","tdn","aae","hth","nam","bbr","ssp","mxa","lil","","","eco","son","ama","bba","bpa","bbr","gka","lpf","ngo","sme"
"","","x","C00295","Orotate;","C01103","Orotidine 5'-phosphate;","2.4.2.10","orotate phosphoribosyltransferase;","map00240","Pyrimidine metabolism","cte","cli","tdn","aae","hth","nam","bbr","ssp","mxa","lil","hpa","lin","eco","son","ama","bba","bpa","bbr","gka","lpf","ngo","sme"
"","","x","C00105","UMP;","C01103","Orotidine 5'-phosphate;","4.1.1.23","orotidine-5'-phosphate decarboxylase;","map00240","Pyrimidine metabolism","cte","cli","tdn","aae","hth","nam","bbr","ssp","mxa","lil","hpa","lin","eco","son","ama","bba","bpa","bbr","gka","lpf","ngo","sme"
"","","x","C00119","5-Phospho-alpha-D-ribose 1-diphosphate;","C01103","Orotidine 5'-phosphate;","2.4.2.10","orotate phosphoribosyltransferase;","map00240","Pyrimidine metabolism","cte","cli","tdn","aae","hth","nam","bbr","ssp","mxa","lil","hpa","lin","eco","son","ama","bba","bpa","bbr","gka","lpf","ngo","sme"
"","","x","C00119","5-Phospho-alpha-D-ribose 1-diphosphate;","C03090","5-Phosphoribosylamine;","2.4.2.14","amidophosphoribosyltransferase;","map00230","Purine metabolism","cte","cli","tdn","aae","hth","nam","bbr","ssp","mxa","lil","","lin","eco","son","ama","bba","bpa","bbr","gka","lpf","ngo","sme"
"","","x","C03090","5-Phosphoribosylamine;","C03838","5'-Phosphoribosylglycinamide;","6.3.4.13","phosphoribosylamine---glycine ligase;","map00230","Purine metabolism","cte","cli","tdn","aae","hth","nam","bbr","ssp","mxa","lil","hpa","lin","eco","son","ama","bba","bpa","bbr","gka","lpf","ngo","sme"
"","","x","C00119","5-Phospho-alpha-D-ribose 1-diphosphate;","C02739","1-(5-Phospho-D-ribosyl)-ATP;","2.4.2.17","ATP phosphoribosyltransferase;","map00340","Histidine metabolism","cte","cli","tdn","aae","hth","nam","bbr","ssp","mxa","lil","","lin","eco","son","","","bpa","bbr","gka","lpf","ngo","sme"
"","","x","C00117","D-Ribose 5-phosphate;","C00119","5-Phospho-alpha-D-ribose 1-diphosphate;","2.7.6.1","ribose-phosphate diphosphokinase;","map00030; map00230","Pentose phosphate pathway; Purine metabolism","cte","cli","tdn","aae","hth","nam","bbr","ssp","mxa","lil","hpa","lin","eco","son","ama","bba","bpa","bbr","gka","lpf","ngo","sme"
"","","x","C00117","D-Ribose 5-phosphate;","C00118","D-Glyceraldehyde 3-phosphate;","2.2.1.1","transketolase;","map00030; map00710","Pentose phosphate pathway; Carbon fixation in photosynthetic organisms","cte","cli","tdn","aae","hth","nam","bbr","ssp","mxa","lil","hpa","lin","eco","son","ama","bba","bpa","bbr","gka","lpf","ngo","sme"
"","","x","C00118","D-Glyceraldehyde 3-phosphate;","C00231","D-Xylulose 5-phosphate","2.2.1.1","transketolase;","map00030; map00710","Pentose phosphate pathway; Carbon fixation in photosynthetic organisms","cte","cli","tdn","aae","hth","nam","bbr","ssp","mxa","lil","hpa","lin","eco","son","ama","bba","bpa","bbr","gka","lpf","ngo","sme"
"","","x","C00199","D-Ribulose 5-phosphate","C00231","D-Xylulose 5-phosphate","5.1.3.1","ribulose-phosphate 3-epimerase;","map00030; map00040; map00710","Pentose phosphate pathway; Pentose and glucuronate interconversions; Carbon fixation in photosynthetic organisms","cte","cli","tdn","aae","hth","nam","bbr","ssp","mxa","lil","hpa","lin","eco","son","ama","bba","bpa","bbr","gka","lpf","ngo","sme"
"","","x","C00118","D-Glyceraldehyde 3-phosphate;","C05345","beta-D-Fructose 6-phosphate","2.2.1.2","transaldolase;","map00030","Pentose phosphate pathway","cte","cli","tdn","aae","hth","nam","bbr","ssp","mxa","lil","hpa","lin","eco","son","ama","bba","bpa","bbr","gka","","ngo","sme"
"","","x","C00668","alpha-D-Glucose 6-phosphate","C05345","beta-D-Fructose 6-phosphate","5.3.1.9","glucose-6-phosphate isomerase;","map00010; map00030; map00500; map00520","Glycolysis / Gluconeogenesis; Pentose phosphate pathway; Starch and sucrose metabolism; Amino sugar and nucleotide sugar metabolism","cte","cli","tdn","aae","hth","nam","bbr","ssp","mxa","lil","hpa","lin","eco","son","","bba","bpa","bbr","gka","lpf","ngo","sme"
"","","x","C01172","beta-D-Glucose 6-phosphate","C05345","beta-D-Fructose 6-phosphate","5.3.1.9","glucose-6-phosphate isomerase;","map00010; map00030; map00500","Glycolysis / Gluconeogenesis; Pentose phosphate pathway; Starch and sucrose metabolism","cte","cli","tdn","aae","hth","nam","bbr","ssp","mxa","lil","hpa","lin","eco","son","","bba","bpa","bbr","gka","lpf","ngo","sme"
"","","x","C00231","D-Xylulose 5-phosphate","C05345","beta-D-Fructose 6-phosphate","2.2.1.1","transketolase;","map00030","Pentose phosphate pathway","cte","cli","tdn","aae","hth","nam","bbr","ssp","mxa","lil","hpa","lin","eco","son","ama","bba","bpa","bbr","gka","lpf","ngo","sme"
"","","x","C00118","D-Glyceraldehyde 3-phosphate;","C00236","3-Phospho-D-glyceroyl phosphate;","1.2.1.12","glyceraldehyde-3-phosphate dehydrogenase (phosphorylating);","map00010","Glycolysis / Gluconeogenesis","cte","cli","tdn","aae","hth","nam","bbr","ssp","mxa","lil","hpa","lin","eco","son","ama","bba","bpa","bbr","gka","lpf","ngo","sme"
"","","x","C00197","3-Phospho-D-glycerate;","C00236","3-Phospho-D-glyceroyl phosphate;","2.7.2.3","phosphoglycerate kinase;","map00010; map00710","Glycolysis / Gluconeogenesis; Carbon fixation in photosynthetic organisms","cte","cli","tdn","aae","hth","nam","bbr","ssp","mxa","lil","hpa","lin","eco","son","ama","bba","bpa","bbr","gka","lpf","ngo","sme"
"","","x","C00197","3-Phospho-D-glycerate;","C00631","2-Phospho-D-glycerate;","5.4.2.1","phosphoglycerate mutase;","map00010","Glycolysis / Gluconeogenesis","cte","cli","tdn","aae","hth","nam","bbr","ssp","mxa","lil","hpa","lin","eco","son","ama","bba","bpa","bbr","gka","lpf","ngo","sme"
"","","x","C00118","D-Glyceraldehyde 3-phosphate;","C05378","beta-D-Fructose 1,6-bisphosphate","4.1.2.13","fructose-bisphosphate aldolase;","map00010; map00030; map00051","Glycolysis / Gluconeogenesis; Pentose phosphate pathway; Fructose and mannose metabolism","cte","cli","tdn","aae","hth","nam","bbr","ssp","mxa","lil","hpa","lin","eco","son","ama","bba","bpa","bbr","gka","lpf","ngo","sme"
"","","x","C00231","D-Xylulose 5-phosphate","C05382","Sedoheptulose 7-phosphate;","2.2.1.1","transketolase;","map00030; map00710","Pentose phosphate pathway; Carbon fixation in photosynthetic organisms","cte","cli","tdn","aae","hth","nam","bbr","ssp","mxa","lil","hpa","lin","eco","son","ama","bba","bpa","bbr","gka","lpf","ngo","sme"
"","","x","C00279","D-Erythrose 4-phosphate","C05382","Sedoheptulose 7-phosphate;","2.2.1.2","transaldolase;","map00030","Pentose phosphate pathway","cte","cli","tdn","aae","hth","nam","bbr","ssp","mxa","lil","hpa","lin","eco","son","ama","bba","bpa","bbr","gka","","ngo","sme"
"","","x","C00352","D-Glucosamine 6-phosphate;","C05345","beta-D-Fructose 6-phosphate","3.5.1.-","<Hydrolases; Acting on carbon-nitrogen bonds, other than peptide bonds; In linear amides>","map00520","Amino sugar and nucleotide sugar metabolism","cte","cli","tdn","aae","hth","nam","bbr","ssp","mxa","lil","hpa","lin","eco","son","","bba","bpa","bbr","gka","lpf","ngo","sme"
"","","x","C00279","D-Erythrose 4-phosphate","C05345","beta-D-Fructose 6-phosphate","2.2.1.1","transketolase;","map00030","Pentose phosphate pathway","cte","cli","tdn","aae","hth","nam","bbr","ssp","mxa","lil","hpa","lin","eco","son","ama","bba","bpa","bbr","gka","lpf","ngo","sme"
"","","x","C05345","beta-D-Fructose 6-phosphate","C05382","Sedoheptulose 7-phosphate;","2.2.1.2","transaldolase;","map00030","Pentose phosphate pathway","cte","cli","tdn","aae","hth","nam","bbr","ssp","mxa","lil","hpa","lin","eco","son","ama","bba","bpa","bbr","gka","","ngo","sme"
"","","x","C00074","Phosphoenolpyruvate;","C00631","2-Phospho-D-glycerate;","4.2.1.11","phosphopyruvate hydratase;","map00010","Glycolysis / Gluconeogenesis","cte","cli","tdn","aae","hth","nam","bbr","ssp","mxa","lil","hpa","lin","eco","son","ama","bba","bpa","bbr","gka","lpf","ngo","sme"
"","","x","C00118","D-Glyceraldehyde 3-phosphate;","C00279","D-Erythrose 4-phosphate","2.2.1.1","transketolase;","map00030; map00710","Pentose phosphate pathway; Carbon fixation in photosynthetic organisms","cte","cli","tdn","aae","hth","nam","bbr","ssp","mxa","lil","hpa","lin","eco","son","ama","bba","bpa","bbr","gka","lpf","ngo","sme"
"","","x","C00111","Glycerone phosphate;","C00118","D-Glyceraldehyde 3-phosphate;","5.3.1.1","triose-phosphate isomerase;","map00010; map00051; map00562; map00710","Glycolysis / Gluconeogenesis; Fructose and mannose metabolism; Inositol phosphate metabolism; Carbon fixation in photosynthetic organisms","cte","cli","tdn","aae","hth","nam","bbr","ssp","mxa","lil","hpa","lin","eco","son","ama","bba","bpa","bbr","gka","lpf","ngo","sme"
"","","x","C00111","Glycerone phosphate;","C01094","D-Fructose 1-phosphate","4.1.2.13","fructose-bisphosphate aldolase;","map00051","Fructose and mannose metabolism","cte","cli","tdn","aae","hth","nam","bbr","ssp","mxa","lil","hpa","lin","eco","son","ama","bba","bpa","bbr","gka","lpf","ngo","sme"
"","","x","C00117","D-Ribose 5-phosphate;","C05382","Sedoheptulose 7-phosphate;","2.2.1.1","transketolase;","map00030; map00710","Pentose phosphate pathway; Carbon fixation in photosynthetic organisms","cte","cli","tdn","aae","hth","nam","bbr","ssp","mxa","lil","hpa","lin","eco","son","ama","bba","bpa","bbr","gka","lpf","ngo","sme"
"","","x","C00111","Glycerone phosphate;","C05378","beta-D-Fructose 1,6-bisphosphate","4.1.2.13","fructose-bisphosphate aldolase;","map00010; map00051","Glycolysis / Gluconeogenesis; Fructose and mannose metabolism","cte","cli","tdn","aae","hth","nam","bbr","ssp","mxa","lil","hpa","lin","eco","son","ama","bba","bpa","bbr","gka","lpf","ngo","sme"
"","","x","C00352","D-Glucosamine 6-phosphate;","C05345","beta-D-Fructose 6-phosphate","2.6.1.16","glutamine---fructose-6-phosphate transaminase (isomerizing);","map00520","Amino sugar and nucleotide sugar metabolism","cte","cli","tdn","aae","hth","nam","bbr","ssp","mxa","lil","hpa","lin","eco","son","ama","bba","bpa","bbr","gka","lpf","ngo","sme"
"","","x","C00668","alpha-D-Glucose 6-phosphate","C01172","beta-D-Glucose 6-phosphate","5.3.1.9","glucose-6-phosphate isomerase;","map00010; map00030; map00500","Glycolysis / Gluconeogenesis; Pentose phosphate pathway; Starch and sucrose metabolism","cte","cli","tdn","aae","hth","nam","bbr","ssp","mxa","lil","hpa","lin","eco","son","","bba","bpa","bbr","gka","lpf","ngo","sme"
"","","x","C00118","D-Glyceraldehyde 3-phosphate;","C11437","1-Deoxy-D-xylulose 5-phosphate","2.2.1.7","1-deoxy-D-xylulose-5-phosphate synthase;","map00900","Terpenoid backbone biosynthesis","cte","cli","tdn","aae","hth","nam","bbr","","mxa","lil","hpa","lin","eco","son","","","bpa","bbr","gka","","ngo","sme"
"","","x","C11434","2-C-Methyl-D-erythritol 4-phosphate","C11437","1-Deoxy-D-xylulose 5-phosphate","1.1.1.267","1-deoxy-D-xylulose-5-phosphate reductoisomerase;","map00900","Terpenoid backbone biosynthesis","cte","cli","tdn","aae","hth","nam","bbr","","","lil","hpa","lin","eco","son","ama","","bpa","bbr","gka","","ngo","sme"
"","","x","C11434","2-C-Methyl-D-erythritol 4-phosphate","C11435","4-(Cytidine 5'-diphospho)-2-C-methyl-D-erythritol","2.7.7.60","2-C-methyl-D-erythritol 4-phosphate cytidylyltransferase;","map00900","Terpenoid backbone biosynthesis","cte","cli","tdn","aae","hth","nam","bbr","ssp","","lil","hpa","lin","eco","son","ama","","bpa","bbr","gka","","ngo","sme"
"","","x","C11435","4-(Cytidine 5'-diphospho)-2-C-methyl-D-erythritol","C11436","2-Phospho-4-(cytidine 5'-diphospho)-2-C-methyl-D-erythritol","2.7.1.148","4-(cytidine 5'-diphospho)-2-C-methyl-D-erythritol kinase;","map00900","Terpenoid backbone biosynthesis","cte","cli","tdn","aae","hth","nam","bbr","ssp","","lil","hpa","lin","eco","son","ama","","bpa","bbr","gka","","ngo","sme"
"","","x","C00022","Pyruvate;","C11437","1-Deoxy-D-xylulose 5-phosphate","2.2.1.7","1-deoxy-D-xylulose-5-phosphate synthase;","map00900","Terpenoid backbone biosynthesis","cte","cli","tdn","aae","hth","nam","bbr","","mxa","lil","hpa","lin","eco","son","","","bpa","bbr","gka","","ngo","sme"
"","","x","C00022","Pyruvate;","C00204","2-Dehydro-3-deoxy-D-gluconate;","4.2.1.-","<Lyases; Carbon-oxygen lyases; Hydro-lyases>","map00030; map00040","Pentose phosphate pathway; Pentose and glucuronate interconversions","cte","cli","tdn","aae","hth","nam","bbr","ssp","mxa","","hpa","lin","eco","son","ama","","bpa","bbr","gka","lpf","ngo","sme"
"","","x","C00022","Pyruvate;","C05125","2-(alpha-Hydroxyethyl)thiamine diphosphate;","2.2.1.6","acetolactate synthase;","map00290; map00650","Valine, leucine and isoleucine biosynthesis; Butanoate metabolism","cte","cli","tdn","aae","hth","nam","bbr","ssp","mxa","lil","","lin","eco","son","","","bpa","bbr","gka","","ngo","sme"
"","","x","C05125","2-(alpha-Hydroxyethyl)thiamine diphosphate;","C06010","(S)-2-Acetolactate;","2.2.1.6","acetolactate synthase;","map00290","Valine, leucine and isoleucine biosynthesis","cte","cli","tdn","aae","hth","nam","bbr","ssp","mxa","lil","","lin","eco","son","","","bpa","bbr","gka","","ngo","sme"
"","","x","C05125","2-(alpha-Hydroxyethyl)thiamine diphosphate;","C06006","(S)-2-Aceto-2-hydroxybutanoate;","2.2.1.6","acetolactate synthase;","map00290","Valine, leucine and isoleucine biosynthesis","cte","cli","tdn","aae","hth","nam","bbr","ssp","mxa","lil","","lin","eco","son","","","bpa","bbr","gka","","ngo","sme"
"","","x","C06006","(S)-2-Aceto-2-hydroxybutanoate;","C06007","(R)-2,3-Dihydroxy-3-methylpentanoate;","1.1.1.86","ketol-acid reductoisomerase;","map00290","Valine, leucine and isoleucine biosynthesis","cte","cli","tdn","aae","hth","nam","bbr","ssp","","lil","hpa","lin","eco","son","ama","","bpa","bbr","gka","","ngo","sme"
"","","x","C00671","(S)-3-Methyl-2-oxopentanoic acid;","C06007","(R)-2,3-Dihydroxy-3-methylpentanoate;","4.2.1.9","dihydroxy-acid dehydratase;","map00290","Valine, leucine and isoleucine biosynthesis","cte","cli","tdn","aae","hth","nam","bbr","ssp","","lil","","lin","eco","son","","","bpa","bbr","gka","","ngo","sme"
"","","x","C00109","2-Oxobutanoate;","C06006","(S)-2-Aceto-2-hydroxybutanoate;","2.2.1.6","acetolactate synthase;","map00290","Valine, leucine and isoleucine biosynthesis","cte","cli","tdn","aae","hth","nam","bbr","ssp","mxa","lil","","lin","eco","son","","","bpa","bbr","gka","","ngo","sme"
"","","x","C00407","L-Isoleucine;","C00671","(S)-3-Methyl-2-oxopentanoic acid;","2.6.1.42","branched-chain-amino-acid transaminase;","map00280; map00290; map00966","Valine, leucine and isoleucine degradation; Valine, leucine and isoleucine biosynthesis; Glucosinolate biosynthesis","cte","cli","tdn","aae","hth","nam","bbr","ssp","mxa","lil","hpa","lin","eco","son","","bba","bpa","bbr","gka","","ngo","sme"
"","","x","C04272","(R)-2,3-Dihydroxy-3-methylbutanoate;","C06010","(S)-2-Acetolactate;","1.1.1.86","ketol-acid reductoisomerase;","map00290","Valine, leucine and isoleucine biosynthesis","cte","cli","tdn","aae","hth","nam","bbr","ssp","","lil","hpa","lin","eco","son","ama","","bpa","bbr","gka","","ngo","sme"
"","","x","C00141","3-Methyl-2-oxobutanoic acid;","C04272","(R)-2,3-Dihydroxy-3-methylbutanoate;","4.2.1.9","dihydroxy-acid dehydratase;","map00290","Valine, leucine and isoleucine biosynthesis","cte","cli","tdn","aae","hth","nam","bbr","ssp","","lil","","lin","eco","son","","","bpa","bbr","gka","","ngo","sme"
"","","x","C00141","3-Methyl-2-oxobutanoic acid;","C02504","(2S)-2-Isopropylmalate;","2.3.3.13","2-isopropylmalate synthase;","map00290","Valine, leucine and isoleucine biosynthesis","cte","cli","tdn","aae","hth","nam","bbr","ssp","mxa","lil","","lin","eco","son","","","bpa","bbr","gka","","ngo","sme"
"","","x","C00141","3-Methyl-2-oxobutanoic acid;","C00183","L-Valine;","2.6.1.42","branched-chain-amino-acid transaminase;","map00280; map00290; map00770; map00966","Valine, leucine and isoleucine degradation; Valine, leucine and isoleucine biosynthesis; Pantothenate and CoA biosynthesis; Glucosinolate biosynthesis","cte","cli","tdn","aae","hth","nam","bbr","ssp","mxa","lil","hpa","lin","eco","son","","bba","bpa","bbr","gka","","ngo","sme"
"","","x","C02504","(2S)-2-Isopropylmalate;","C04411","(2R,3S)-3-Isopropylmalate;","4.2.1.33","3-isopropylmalate dehydratase;","map00290","Valine, leucine and isoleucine biosynthesis","cte","cli","tdn","aae","hth","nam","bbr","ssp","","lil","","lin","eco","son","","","bpa","bbr","gka","","ngo","sme"
"","","x","C00141","3-Methyl-2-oxobutanoic acid;","C00966","2-Dehydropantoate","2.1.2.11","3-methyl-2-oxobutanoate hydroxymethyltransferase;","map00770","Pantothenate and CoA biosynthesis","cte","cli","tdn","aae","hth","nam","bbr","ssp","mxa","lil","hpa","lin","eco","son","ama","bba","bpa","bbr","gka","lpf","ngo","sme"
"","","x","C00204","2-Dehydro-3-deoxy-D-gluconate;","C00577","D-Glyceraldehyde","4.2.1.-","<Lyases; Carbon-oxygen lyases; Hydro-lyases>","map00030","Pentose phosphate pathway","cte","cli","tdn","aae","hth","nam","bbr","ssp","mxa","","hpa","lin","eco","son","ama","","bpa","bbr","gka","lpf","ngo","sme"
"","","x","C00118","D-Glyceraldehyde 3-phosphate;","C00279","D-Erythrose 4-phosphate","2.2.1.2","transaldolase;","map00030","Pentose phosphate pathway","cte","cli","tdn","aae","hth","nam","bbr","ssp","mxa","lil","hpa","lin","eco","son","ama","bba","bpa","bbr","gka","","ngo","sme"
"","","x","C04236","(2S)-2-Isopropyl-3-oxosuccinate;","C04411","(2R,3S)-3-Isopropylmalate;","1.1.1.85","3-isopropylmalate dehydrogenase;","map00290","Valine, leucine and isoleucine biosynthesis","cte","cli","tdn","aae","hth","nam","bbr","ssp","mxa","lil","","lin","eco","son","","","bpa","bbr","gka","","ngo","sme"
"","","x","C00117","D-Ribose 5-phosphate;","C00199","D-Ribulose 5-phosphate","5.3.1.6","ribose-5-phosphate isomerase;","map00030; map00710","Pentose phosphate pathway; Carbon fixation in photosynthetic organisms","cte","cli","tdn","aae","hth","nam","bbr","ssp","mxa","lil","hpa","lin","eco","son","ama","bba","bpa","bbr","gka","lpf","ngo","sme"
"","","x","C00430","5-Aminolevulinate;","C00931","Porphobilinogen","4.2.1.24","porphobilinogen synthase;","map00860","Porphyrin and chlorophyll metabolism","cte","cli","tdn","aae","hth","nam","bbr","ssp","mxa","lil","hpa","lin","eco","son","ama","bba","bpa","bbr","gka","lpf","ngo","sme"
"","","x","C00931","Porphobilinogen","C01024","Hydroxymethylbilane","2.5.1.61","hydroxymethylbilane synthase;","map00860","Porphyrin and chlorophyll metabolism","cte","cli","tdn","aae","hth","nam","bbr","ssp","mxa","lil","hpa","lin","eco","son","ama","bba","bpa","bbr","gka","lpf","ngo","sme"
"","","x","C01024","Hydroxymethylbilane","C01051","Uroporphyrinogen III","4.2.1.75","uroporphyrinogen-III synthase;","map00860","Porphyrin and chlorophyll metabolism","cte","cli","tdn","aae","hth","nam","bbr","ssp","mxa","","hpa","lin","eco","son","ama","","bpa","bbr","gka","lpf","ngo","sme"
"","","x","C01051","Uroporphyrinogen III","C03263","Coproporphyrinogen III","4.1.1.37","uroporphyrinogen decarboxylase;","map00860","Porphyrin and chlorophyll metabolism","cte","cli","tdn","aae","hth","nam","bbr","ssp","mxa","lil","hpa","lin","eco","son","ama","bba","bpa","bbr","gka","lpf","ngo","sme"
"","","x","C03838","5'-Phosphoribosylglycinamide;","C04376","5'-Phosphoribosyl-N-formylglycinamide;","2.1.2.2","phosphoribosylglycinamide formyltransferase;","map00230","Purine metabolism","cte","cli","tdn","aae","hth","nam","bbr","ssp","mxa","lil","","lin","eco","son","ama","bba","bpa","bbr","gka","lpf","ngo","sme"
"","","x","C04376","5'-Phosphoribosyl-N-formylglycinamide;","C04640","2-(Formamido)-N1-(5'-phosphoribosyl)acetamidine;","6.3.5.3","phosphoribosylformylglycinamidine synthase;","map00230","Purine metabolism","cte","cli","tdn","aae","hth","nam","bbr","ssp","mxa","lil","","lin","eco","son","ama","bba","bpa","bbr","gka","lpf","ngo","sme"
"","","x","C03373","Aminoimidazole ribotide;","C04640","2-(Formamido)-N1-(5'-phosphoribosyl)acetamidine;","6.3.3.1","phosphoribosylformylglycinamidine cyclo-ligase;","map00230","Purine metabolism","cte","cli","tdn","aae","hth","nam","bbr","ssp","mxa","lil","","lin","eco","son","ama","bba","bpa","bbr","gka","lpf","ngo","sme"
"","","x","C00049","L-Aspartate;","C03406","N-(L-Arginino)succinate;","6.3.4.5","argininosuccinate synthase;","map00250; map00330","Alanine, aspartate and glutamate metabolism; Arginine and proline metabolism","cte","cli","tdn","aae","hth","nam","bbr","ssp","mxa","lil","","lin","eco","son","","","bpa","bbr","gka","lpf","ngo","sme"
"","","x","C00864","Pantothenate;","C03492","D-4'-Phosphopantothenate;","2.7.1.33","pantothenate kinase;","map00770","Pantothenate and CoA biosynthesis","cte","cli","tdn","aae","hth","nam","bbr","ssp","mxa","lil","hpa","lin","eco","son","ama","bba","","bbr","gka","lpf","ngo","sme"
"","","x","C03492","D-4'-Phosphopantothenate;","C04352","(R)-4'-Phosphopantothenoyl-L-cysteine;","6.3.2.5","phosphopantothenate---cysteine ligase;","map00770","Pantothenate and CoA biosynthesis","cte","cli","tdn","aae","hth","nam","bbr","ssp","mxa","","hpa","lin","eco","son","ama","","bpa","bbr","gka","lpf","ngo","sme"
"","","x","C01134","Pantetheine 4'-phosphate;","C04352","(R)-4'-Phosphopantothenoyl-L-cysteine;","4.1.1.36","phosphopantothenoylcysteine decarboxylase;","map00770","Pantothenate and CoA biosynthesis","cte","cli","tdn","aae","hth","nam","bbr","ssp","mxa","lil","hpa","lin","eco","son","ama","","bpa","bbr","gka","lpf","ngo","sme"
"","","x","C00882","Dephospho-CoA;","C01134","Pantetheine 4'-phosphate;","2.7.7.3","pantetheine-phosphate adenylyltransferase;","map00770","Pantothenate and CoA biosynthesis","cte","cli","tdn","aae","hth","nam","bbr","ssp","mxa","lil","hpa","lin","eco","son","ama","bba","bpa","bbr","gka","lpf","ngo","sme"
"","","x","C00010","CoA;","C00882","Dephospho-CoA;","2.7.1.24","dephospho-CoA kinase;","map00770","Pantothenate and CoA biosynthesis","cte","cli","tdn","aae","hth","nam","bbr","ssp","mxa","lil","hpa","lin","eco","son","ama","bba","bpa","bbr","gka","lpf","ngo","sme"

"Subsystem 3","2.27842333105491E-4","","","","","","","","","","cte","cli","tdn","aae","hth","","","","","","","","","","","","","","","","",""
"","","i","C00036","Oxaloacetate;","C00049","L-Aspartate;","1.4.3.16","L-aspartate oxidase;","map00250","Alanine, aspartate and glutamate metabolism","cte","cli","tdn","aae","hth","nam","","","mxa","lil","","lin","eco","son","","bba","","","gka","lpf","ngo","sme"
"","","s","C06006","(S)-2-Aceto-2-hydroxybutanoate;","C06007","(R)-2,3-Dihydroxy-3-methylpentanoate;","1.1.1.86","ketol-acid reductoisomerase;","map00290","Valine, leucine and isoleucine biosynthesis","cte","cli","tdn","aae","hth","nam","bbr","ssp","","lil","hpa","lin","eco","son","ama","","bpa","bbr","gka","","ngo","sme"
"","","s","C00022","Pyruvate;","C00036","Oxaloacetate;","6.4.1.1","pyruvate carboxylase;","map00020; map00620","Citrate cycle (TCA cycle); Pyruvate metabolism","cte","cli","tdn","aae","hth","","bbr","ssp","mxa","","","lin","","","","bba","bpa","bbr","gka","lpf","","sme"
"","","s","C00026","2-Oxoglutarate;","C00311","Isocitrate;","1.1.1.42","isocitrate dehydrogenase (NADP+);","map00020; map00720","Citrate cycle (TCA cycle); Reductive carboxylate cycle (CO2 fixation)","cte","cli","tdn","aae","hth","nam","bbr","ssp","mxa","lil","hpa","lin","eco","son","ama","bba","bpa","bbr","","lpf","ngo","sme"
"","","x","C00049","L-Aspartate;","C00099","beta-Alanine;","4.1.1.11","aspartate 1-decarboxylase;","map00410; map00770","beta-Alanine metabolism; Pantothenate and CoA biosynthesis","cte","cli","tdn","aae","hth","nam","bbr","ssp","mxa","lil","hpa","lin","eco","","","bba","bpa","bbr","gka","lpf","ngo",""
"","","x","C00036","Oxaloacetate;","C00149","(S)-Malate;","1.1.1.37","malate dehydrogenase;","map00020; map00620; map00630; map00710; map00720","Citrate cycle (TCA cycle); Pyruvate metabolism; Glyoxylate and dicarboxylate metabolism; Carbon fixation in photosynthetic organisms; Reductive carboxylate cycle (CO2 fixation)","cte","cli","tdn","aae","hth","nam","bbr","ssp","mxa","lil","","","eco","son","ama","bba","bpa","bbr","gka","lpf","","sme"
"","","x","C00022","Pyruvate;","C00204","2-Dehydro-3-deoxy-D-gluconate;","4.2.1.-","<Lyases; Carbon-oxygen lyases; Hydro-lyases>","map00030; map00040","Pentose phosphate pathway; Pentose and glucuronate interconversions","cte","cli","tdn","aae","hth","nam","bbr","ssp","mxa","","hpa","lin","eco","son","ama","","bpa","bbr","gka","lpf","ngo","sme"
"","","x","C00049","L-Aspartate;","C05840","Iminoaspartate;","1.4.3.16","L-aspartate oxidase;","map00760","Nicotinate and nicotinamide metabolism","cte","cli","tdn","aae","hth","nam","","","mxa","lil","","lin","eco","son","","bba","","","gka","lpf","ngo","sme"
"","","x","C00036","Oxaloacetate;","C00049","L-Aspartate;","2.6.1.1","aspartate transaminase;","map00250; map00710","Alanine, aspartate and glutamate metabolism; Carbon fixation in photosynthetic organisms","cte","cli","tdn","aae","hth","nam","bbr","","mxa","","hpa","lin","eco","son","ama","bba","bpa","bbr","gka","lpf","ngo","sme"
"","","x","C00025","L-Glutamate;","C00026","2-Oxoglutarate;","2.6.1.1","aspartate transaminase;","map00250","Alanine, aspartate and glutamate metabolism","cte","cli","tdn","aae","hth","nam","bbr","","mxa","","hpa","lin","eco","son","ama","bba","bpa","bbr","gka","lpf","ngo","sme"
"","","x","C00025","L-Glutamate;","C00217","D-Glutamate;","5.1.1.3","glutamate racemase","map00471","D-Glutamine and D-glutamate metabolism","cte","cli","tdn","aae","hth","nam","","ssp","mxa","lil","hpa","lin","eco","son","","bba","","","gka","lpf","ngo","sme"
"","","x","C05125","2-(alpha-Hydroxyethyl)thiamine diphosphate;","C06006","(S)-2-Aceto-2-hydroxybutanoate;","2.2.1.6","acetolactate synthase;","map00290","Valine, leucine and isoleucine biosynthesis","cte","cli","tdn","aae","hth","nam","bbr","ssp","mxa","lil","","lin","eco","son","","","bpa","bbr","gka","","ngo","sme"
"","","x","C00049","L-Aspartate;","C03082","4-Phospho-L-aspartate;","2.7.2.4","aspartate kinase;","map00260; map00270; map00300","Glycine, serine and threonine metabolism; Cysteine and methionine metabolism; Lysine biosynthesis","cte","cli","tdn","aae","hth","nam","bbr","ssp","mxa","lil","hpa","lin","eco","son","ama","bba","bpa","bbr","gka","lpf","ngo","sme"
"","","x","C00441","L-Aspartate 4-semialdehyde;","C03082","4-Phospho-L-aspartate;","1.2.1.11","aspartate-semialdehyde dehydrogenase;","map00260; map00270; map00300","Glycine, serine and threonine metabolism; Cysteine and methionine metabolism; Lysine biosynthesis","cte","cli","tdn","aae","hth","nam","bbr","ssp","mxa","lil","hpa","lin","eco","son","ama","bba","bpa","bbr","gka","lpf","ngo","sme"
"","","x","C00441","L-Aspartate 4-semialdehyde;","C03340","L-2,3-Dihydrodipicolinate;","4.2.1.52","dihydrodipicolinate synthase;","map00300","Lysine biosynthesis","cte","cli","tdn","aae","hth","nam","bbr","ssp","mxa","lil","hpa","lin","eco","son","ama","bba","bpa","bbr","gka","lpf","ngo","sme"
"","","x","C00025","L-Glutamate;","C00049","L-Aspartate;","2.6.1.1","aspartate transaminase;","map00250; map00330","Alanine, aspartate and glutamate metabolism; Arginine and proline metabolism","cte","cli","tdn","aae","hth","nam","bbr","","mxa","","hpa","lin","eco","son","ama","bba","bpa","bbr","gka","lpf","ngo","sme"
"","","x","C00671","(S)-3-Methyl-2-oxopentanoic acid;","C06007","(R)-2,3-Dihydroxy-3-methylpentanoate;","4.2.1.9","dihydroxy-acid dehydratase;","map00290","Valine, leucine and isoleucine biosynthesis","cte","cli","tdn","aae","hth","nam","bbr","ssp","","lil","","lin","eco","son","","","bpa","bbr","gka","","ngo","sme"
"","","x","C00109","2-Oxobutanoate;","C06006","(S)-2-Aceto-2-hydroxybutanoate;","2.2.1.6","acetolactate synthase;","map00290","Valine, leucine and isoleucine biosynthesis","cte","cli","tdn","aae","hth","nam","bbr","ssp","mxa","lil","","lin","eco","son","","","bpa","bbr","gka","","ngo","sme"
"","","x","C00025","L-Glutamate;","C00624","N-Acetyl-L-glutamate;","2.3.1.1","amino-acid N-acetyltransferase;","map00330","Arginine and proline metabolism","cte","cli","tdn","aae","hth","nam","bbr","ssp","","lil","","lin","eco","son","","","bpa","bbr","gka","","ngo","sme"
"","","x","C00624","N-Acetyl-L-glutamate;","C04133","N-Acetyl-L-glutamate 5-phosphate;","2.7.2.8","acetylglutamate kinase;","map00330","Arginine and proline metabolism","cte","cli","tdn","aae","hth","nam","bbr","ssp","mxa","lil","","lin","eco","son","ama","","bpa","bbr","gka","","ngo","sme"
"","","x","C00122","Fumarate;","C00149","(S)-Malate;","4.2.1.2","fumarate hydratase;","map00020; map00720","Citrate cycle (TCA cycle); Reductive carboxylate cycle (CO2 fixation)","cte","cli","tdn","aae","hth","nam","bbr","ssp","mxa","lil","hpa","lin","eco","son","ama","bba","bpa","bbr","gka","lpf","ngo","sme"
"","","x","C00099","beta-Alanine;","C00864","Pantothenate;","6.3.2.1","pantoate---beta-alanine ligase;","map00410; map00770","beta-Alanine metabolism; Pantothenate and CoA biosynthesis","cte","cli","tdn","aae","hth","nam","bbr","ssp","mxa","lil","hpa","lin","eco","son","ama","bba","bpa","bbr","gka","lpf","ngo","sme"
"","","x","C00522","(R)-Pantoate;","C00864","Pantothenate;","6.3.2.1","pantoate---beta-alanine ligase;","map00770","Pantothenate and CoA biosynthesis","cte","cli","tdn","aae","hth","nam","bbr","ssp","mxa","lil","hpa","lin","eco","son","ama","bba","bpa","bbr","gka","lpf","ngo","sme"
"","","x","C00407","L-Isoleucine;","C00671","(S)-3-Methyl-2-oxopentanoic acid;","2.6.1.42","branched-chain-amino-acid transaminase;","map00280; map00290; map00966","Valine, leucine and isoleucine degradation; Valine, leucine and isoleucine biosynthesis; Glucosinolate biosynthesis","cte","cli","tdn","aae","hth","nam","bbr","ssp","mxa","lil","hpa","lin","eco","son","","bba","bpa","bbr","gka","","ngo","sme"
"","","x","C00022","Pyruvate;","C11437","1-Deoxy-D-xylulose 5-phosphate","2.2.1.7","1-deoxy-D-xylulose-5-phosphate synthase;","map00900","Terpenoid backbone biosynthesis","cte","cli","tdn","aae","hth","nam","bbr","","mxa","lil","hpa","lin","eco","son","","","bpa","bbr","gka","","ngo","sme"
"","","x","C00022","Pyruvate;","C05125","2-(alpha-Hydroxyethyl)thiamine diphosphate;","2.2.1.6","acetolactate synthase;","map00290; map00650","Valine, leucine and isoleucine biosynthesis; Butanoate metabolism","cte","cli","tdn","aae","hth","nam","bbr","ssp","mxa","lil","","lin","eco","son","","","bpa","bbr","gka","","ngo","sme"
"","","x","C00204","2-Dehydro-3-deoxy-D-gluconate;","C00577","D-Glyceraldehyde","4.2.1.-","<Lyases; Carbon-oxygen lyases; Hydro-lyases>","map00030","Pentose phosphate pathway","cte","cli","tdn","aae","hth","nam","bbr","ssp","mxa","","hpa","lin","eco","son","ama","","bpa","bbr","gka","lpf","ngo","sme"
"","","x","C00049","L-Aspartate;","C03406","N-(L-Arginino)succinate;","6.3.4.5","argininosuccinate synthase;","map00250; map00330","Alanine, aspartate and glutamate metabolism; Arginine and proline metabolism","cte","cli","tdn","aae","hth","nam","bbr","ssp","mxa","lil","","lin","eco","son","","","bpa","bbr","gka","lpf","ngo","sme"
"","","x","C00864","Pantothenate;","C03492","D-4'-Phosphopantothenate;","2.7.1.33","pantothenate kinase;","map00770","Pantothenate and CoA biosynthesis","cte","cli","tdn","aae","hth","nam","bbr","ssp","mxa","lil","hpa","lin","eco","son","ama","bba","","bbr","gka","lpf","ngo","sme"
"","","x","C03492","D-4'-Phosphopantothenate;","C04352","(R)-4'-Phosphopantothenoyl-L-cysteine;","6.3.2.5","phosphopantothenate---cysteine ligase;","map00770","Pantothenate and CoA biosynthesis","cte","cli","tdn","aae","hth","nam","bbr","ssp","mxa","","hpa","lin","eco","son","ama","","bpa","bbr","gka","lpf","ngo","sme"
"","","x","C05125","2-(alpha-Hydroxyethyl)thiamine diphosphate;","C06010","(S)-2-Acetolactate;","2.2.1.6","acetolactate synthase;","map00290","Valine, leucine and isoleucine biosynthesis","cte","cli","tdn","aae","hth","nam","bbr","ssp","mxa","lil","","lin","eco","son","","","bpa","bbr","gka","","ngo","sme"
"","","x","C04272","(R)-2,3-Dihydroxy-3-methylbutanoate;","C06010","(S)-2-Acetolactate;","1.1.1.86","ketol-acid reductoisomerase;","map00290","Valine, leucine and isoleucine biosynthesis","cte","cli","tdn","aae","hth","nam","bbr","ssp","","lil","hpa","lin","eco","son","ama","","bpa","bbr","gka","","ngo","sme"
"","","x","C00141","3-Methyl-2-oxobutanoic acid;","C04272","(R)-2,3-Dihydroxy-3-methylbutanoate;","4.2.1.9","dihydroxy-acid dehydratase;","map00290","Valine, leucine and isoleucine biosynthesis","cte","cli","tdn","aae","hth","nam","bbr","ssp","","lil","","lin","eco","son","","","bpa","bbr","gka","","ngo","sme"
"","","x","C00141","3-Methyl-2-oxobutanoic acid;","C02504","(2S)-2-Isopropylmalate;","2.3.3.13","2-isopropylmalate synthase;","map00290","Valine, leucine and isoleucine biosynthesis","cte","cli","tdn","aae","hth","nam","bbr","ssp","mxa","lil","","lin","eco","son","","","bpa","bbr","gka","","ngo","sme"
"","","x","C00141","3-Methyl-2-oxobutanoic acid;","C00183","L-Valine;","2.6.1.42","branched-chain-amino-acid transaminase;","map00280; map00290; map00770; map00966","Valine, leucine and isoleucine degradation; Valine, leucine and isoleucine biosynthesis; Pantothenate and CoA biosynthesis; Glucosinolate biosynthesis","cte","cli","tdn","aae","hth","nam","bbr","ssp","mxa","lil","hpa","lin","eco","son","","bba","bpa","bbr","gka","","ngo","sme"
"","","x","C00042","Succinate;","C00122","Fumarate;","1.3.99.1","succinate dehydrogenase;","map00020; map00190; map00632; map00650; map00720","Citrate cycle (TCA cycle); Oxidative phosphorylation; Benzoate degradation via CoA ligation; Butanoate metabolism; Reductive carboxylate cycle (CO2 fixation)","cte","cli","tdn","aae","hth","nam","bbr","ssp","mxa","lil","hpa","lin","eco","son","ama","bba","bpa","bbr","gka","lpf","ngo","sme"
"","","x","C00042","Succinate;","C00091","Succinyl-CoA;","6.2.1.5","succinate---CoA ligase (ADP-forming);","map00020; map00640; map00720","Citrate cycle (TCA cycle); Propanoate metabolism; Reductive carboxylate cycle (CO2 fixation)","cte","cli","tdn","aae","hth","nam","bbr","ssp","mxa","lil","","","eco","son","ama","bba","bpa","bbr","gka","lpf","ngo","sme"
"","","x","C00036","Oxaloacetate;","C00158","Citrate;","2.3.3.1","citrate (Si)-synthase;","map00020; map00630","Citrate cycle (TCA cycle); Glyoxylate and dicarboxylate metabolism","cte","cli","tdn","aae","hth","","bbr","ssp","mxa","lil","hpa","lin","eco","son","ama","bba","bpa","bbr","gka","lpf","ngo","sme"
"","","x","C00024","Acetyl-CoA;","C00158","Citrate;","2.3.3.1","citrate (Si)-synthase;","map00020; map00630","Citrate cycle (TCA cycle); Glyoxylate and dicarboxylate metabolism","cte","cli","tdn","aae","hth","","bbr","ssp","mxa","lil","hpa","lin","eco","son","ama","bba","bpa","bbr","gka","lpf","ngo","sme"
"","","x","C00024","Acetyl-CoA;","C03939","Acetyl-[acyl-carrier protein]","2.3.1.-","<Transferases; Acyltransferases; Transferring groups other than amino-acyl groups>","map00061","Fatty acid biosynthesis","cte","cli","tdn","aae","hth","nam","bbr","ssp","mxa","lil","hpa","lin","eco","son","","bba","bpa","bbr","gka","lpf","ngo","sme"
"","","x","C03939","Acetyl-[acyl-carrier protein]","C05744","Acetoacetyl-[acp];","2.3.1.-","<Transferases; Acyltransferases; Transferring groups other than amino-acyl groups>","map00061","Fatty acid biosynthesis","cte","cli","tdn","aae","hth","nam","bbr","ssp","mxa","lil","hpa","lin","eco","son","","bba","bpa","bbr","gka","lpf","ngo","sme"
"","","x","C00024","Acetyl-CoA;","C03939","Acetyl-[acyl-carrier protein]","2.3.1.180","beta-ketoacyl-acyl-carrier-protein synthase III;","map00061","Fatty acid biosynthesis","cte","cli","tdn","aae","hth","nam","bbr","ssp","mxa","lil","hpa","lin","eco","son","ama","bba","bpa","bbr","gka","lpf","ngo","sme"
"","","x","C00024","Acetyl-CoA;","C00083","Malonyl-CoA;","6.4.1.2","acetyl-CoA carboxylase;","map00061; map00253; map00620; map00640","Fatty acid biosynthesis; Tetracycline biosynthesis; Pyruvate metabolism; Propanoate metabolism","cte","cli","tdn","aae","hth","nam","bbr","ssp","mxa","","hpa","lin","eco","","","bba","bpa","bbr","gka","lpf","ngo","sme"
"","","x","C01209","Malonyl-[acyl-carrier protein]","C05744","Acetoacetyl-[acp];","2.3.1.-","<Transferases; Acyltransferases; Transferring groups other than amino-acyl groups>","map00061","Fatty acid biosynthesis","cte","cli","tdn","aae","hth","nam","bbr","ssp","mxa","lil","hpa","lin","eco","son","","bba","bpa","bbr","gka","lpf","ngo","sme"
"","","x","C01209","Malonyl-[acyl-carrier protein]","C05750","3-Oxooctanoyl-[acp];","2.3.1.-","<Transferases; Acyltransferases; Transferring groups other than amino-acyl groups>","map00061","Fatty acid biosynthesis","cte","cli","tdn","aae","hth","nam","bbr","ssp","mxa","lil","hpa","lin","eco","son","","bba","bpa","bbr","gka","lpf","ngo","sme"
"","","x","C01209","Malonyl-[acyl-carrier protein]","C05753","3-Oxodecanoyl-[acp];","2.3.1.-","<Transferases; Acyltransferases; Transferring groups other than amino-acyl groups>","map00061","Fatty acid biosynthesis","cte","cli","tdn","aae","hth","nam","bbr","ssp","mxa","lil","hpa","lin","eco","son","","bba","bpa","bbr","gka","lpf","ngo","sme"
"","","x","C05752","Octanoyl-[acp];","C05753","3-Oxodecanoyl-[acp];","2.3.1.179","beta-ketoacyl-acyl-carrier-protein synthase II;","map00061","Fatty acid biosynthesis","cte","cli","tdn","aae","hth","nam","bbr","ssp","mxa","lil","hpa","lin","eco","son","ama","bba","bpa","bbr","gka","lpf","ngo","sme"
"","","x","C01209","Malonyl-[acyl-carrier protein]","C05753","3-Oxodecanoyl-[acp];","2.3.1.179","beta-ketoacyl-acyl-carrier-protein synthase II;","map00061","Fatty acid biosynthesis","cte","cli","tdn","aae","hth","nam","bbr","ssp","mxa","lil","hpa","lin","eco","son","ama","bba","bpa","bbr","gka","lpf","ngo","sme"
"","","x","C04620","(3R)-3-Hydroxyoctanoyl-[acyl-carrier protein];","C05750","3-Oxooctanoyl-[acp];","2.3.1.-","<Transferases; Acyltransferases; Transferring groups other than amino-acyl groups>","map00061","Fatty acid biosynthesis","cte","cli","tdn","aae","hth","nam","bbr","ssp","mxa","lil","hpa","lin","eco","son","","bba","bpa","bbr","gka","lpf","ngo","sme"
"","","x","C04620","(3R)-3-Hydroxyoctanoyl-[acyl-carrier protein];","C05751","trans-Oct-2-enoyl-[acp];","2.3.1.-","<Transferases; Acyltransferases; Transferring groups other than amino-acyl groups>","map00061","Fatty acid biosynthesis","cte","cli","tdn","aae","hth","nam","bbr","ssp","mxa","lil","hpa","lin","eco","son","","bba","bpa","bbr","gka","lpf","ngo","sme"
"","","x","C01209","Malonyl-[acyl-carrier protein]","C05759","3-Oxotetradecanoyl-[acp];","2.3.1.179","beta-ketoacyl-acyl-carrier-protein synthase II;","map00061","Fatty acid biosynthesis","cte","cli","tdn","aae","hth","nam","bbr","ssp","mxa","lil","hpa","lin","eco","son","ama","bba","bpa","bbr","gka","lpf","ngo","sme"
"","","x","C04688","(3R)-3-Hydroxytetradecanoyl-[acyl-carrier protein];","C05759","3-Oxotetradecanoyl-[acp];","2.3.1.-","<Transferases; Acyltransferases; Transferring groups other than amino-acyl groups>","map00061","Fatty acid biosynthesis","cte","cli","tdn","aae","hth","nam","bbr","ssp","mxa","lil","hpa","lin","eco","son","","bba","bpa","bbr","gka","lpf","ngo","sme"
"","","x","C05223","Dodecanoyl-[acyl-carrier protein];","C05759","3-Oxotetradecanoyl-[acp];","2.3.1.179","beta-ketoacyl-acyl-carrier-protein synthase II;","map00061","Fatty acid biosynthesis","cte","cli","tdn","aae","hth","nam","bbr","ssp","mxa","lil","hpa","lin","eco","son","ama","bba","bpa","bbr","gka","lpf","ngo","sme"
"","","x","C05749","Hexanoyl-[acp];","C05750","3-Oxooctanoyl-[acp];","2.3.1.179","beta-ketoacyl-acyl-carrier-protein synthase II;","map00061","Fatty acid biosynthesis","cte","cli","tdn","aae","hth","nam","bbr","ssp","mxa","lil","hpa","lin","eco","son","ama","bba","bpa","bbr","gka","lpf","ngo","sme"
"","","x","C05748","trans-Hex-2-enoyl-[acp];","C05749","Hexanoyl-[acp];","2.3.1.-","<Transferases; Acyltransferases; Transferring groups other than amino-acyl groups>","map00061","Fatty acid biosynthesis","cte","cli","tdn","aae","hth","nam","bbr","ssp","mxa","lil","hpa","lin","eco","son","","bba","bpa","bbr","gka","lpf","ngo","sme"
"","","x","C01209","Malonyl-[acyl-carrier protein]","C05759","3-Oxotetradecanoyl-[acp];","2.3.1.-","<Transferases; Acyltransferases; Transferring groups other than amino-acyl groups>","map00061","Fatty acid biosynthesis","cte","cli","tdn","aae","hth","nam","bbr","ssp","mxa","lil","hpa","lin","eco","son","","bba","bpa","bbr","gka","lpf","ngo","sme"
"","","x","C05748","trans-Hex-2-enoyl-[acp];","C05749","Hexanoyl-[acp];","1.3.1.9","enoyl-[acyl-carrier-protein] reductase (NADH);","map00061","Fatty acid biosynthesis","cte","cli","tdn","aae","hth","nam","bbr","ssp","","","hpa","lin","eco","","ama","","bpa","bbr","gka","lpf","ngo","sme"
"","","x","C03939","Acetyl-[acyl-carrier protein]","C05744","Acetoacetyl-[acp];","2.3.1.180","beta-ketoacyl-acyl-carrier-protein synthase III;","map00061","Fatty acid biosynthesis","cte","cli","tdn","aae","hth","nam","bbr","ssp","mxa","lil","hpa","lin","eco","son","ama","bba","bpa","bbr","gka","lpf","ngo","sme"
"","","x","C03939","Acetyl-[acyl-carrier protein]","C05744","Acetoacetyl-[acp];","2.3.1.179","beta-ketoacyl-acyl-carrier-protein synthase II;","map00061","Fatty acid biosynthesis","cte","cli","tdn","aae","hth","nam","bbr","ssp","mxa","lil","hpa","lin","eco","son","ama","bba","bpa","bbr","gka","lpf","ngo","sme"
"","","x","C01209","Malonyl-[acyl-carrier protein]","C05756","3-Oxododecanoyl-[acp];","2.3.1.179","beta-ketoacyl-acyl-carrier-protein synthase II;","map00061","Fatty acid biosynthesis","cte","cli","tdn","aae","hth","nam","bbr","ssp","mxa","lil","hpa","lin","eco","son","ama","bba","bpa","bbr","gka","lpf","ngo","sme"
"","","x","C05755","Decanoyl-[acp];","C05756","3-Oxododecanoyl-[acp];","2.3.1.179","beta-ketoacyl-acyl-carrier-protein synthase II;","map00061","Fatty acid biosynthesis","cte","cli","tdn","aae","hth","nam","bbr","ssp","mxa","lil","hpa","lin","eco","son","ama","bba","bpa","bbr","gka","lpf","ngo","sme"
"","","x","C05754","trans-Dec-2-enoyl-[acp];","C05755","Decanoyl-[acp];","2.3.1.-","<Transferases; Acyltransferases; Transferring groups other than amino-acyl groups>","map00061","Fatty acid biosynthesis","cte","cli","tdn","aae","hth","nam","bbr","ssp","mxa","lil","hpa","lin","eco","son","","bba","bpa","bbr","gka","lpf","ngo","sme"
"","","x","C05756","3-Oxododecanoyl-[acp];","C05757","(R)-3-Hydroxydodecanoyl-[acp];","2.3.1.-","<Transferases; Acyltransferases; Transferring groups other than amino-acyl groups>","map00061","Fatty acid biosynthesis","cte","cli","tdn","aae","hth","nam","bbr","ssp","mxa","lil","hpa","lin","eco","son","","bba","bpa","bbr","gka","lpf","ngo","sme"
"","","x","C05757","(R)-3-Hydroxydodecanoyl-[acp];","C05758","trans-Dodec-2-enoyl-[acp];","2.3.1.-","<Transferases; Acyltransferases; Transferring groups other than amino-acyl groups>","map00061","Fatty acid biosynthesis","cte","cli","tdn","aae","hth","nam","bbr","ssp","mxa","lil","hpa","lin","eco","son","","bba","bpa","bbr","gka","lpf","ngo","sme"
"","","x","C05757","(R)-3-Hydroxydodecanoyl-[acp];","C05758","trans-Dodec-2-enoyl-[acp];","4.2.1.-","<Lyases; Carbon-oxygen lyases; Hydro-lyases>","map00061","Fatty acid biosynthesis","cte","cli","tdn","aae","hth","nam","bbr","ssp","mxa","","hpa","lin","eco","son","ama","","bpa","bbr","gka","lpf","ngo","sme"
"","","x","C05749","Hexanoyl-[acp];","C05750","3-Oxooctanoyl-[acp];","2.3.1.-","<Transferases; Acyltransferases; Transferring groups other than amino-acyl groups>","map00061","Fatty acid biosynthesis","cte","cli","tdn","aae","hth","nam","bbr","ssp","mxa","lil","hpa","lin","eco","son","","bba","bpa","bbr","gka","lpf","ngo","sme"
"","","x","C00024","Acetyl-CoA;","C00083","Malonyl-CoA;","6.3.4.14","biotin carboxylase;","map00061","Fatty acid biosynthesis","cte","cli","tdn","aae","hth","nam","bbr","ssp","mxa","lil","hpa","lin","eco","","","bba","bpa","bbr","gka","lpf","ngo","sme"
"","","x","C00083","Malonyl-CoA;","C01209","Malonyl-[acyl-carrier protein]","2.3.1.39","[acyl-carrier-protein] S-malonyltransferase;","map00061","Fatty acid biosynthesis","cte","cli","tdn","aae","hth","nam","bbr","ssp","mxa","","hpa","lin","eco","son","ama","bba","bpa","bbr","gka","lpf","ngo","sme"
"","","x","C01209","Malonyl-[acyl-carrier protein]","C05746","3-Oxohexanoyl-[acp];","2.3.1.-","<Transferases; Acyltransferases; Transferring groups other than amino-acyl groups>","map00061","Fatty acid biosynthesis","cte","cli","tdn","aae","hth","nam","bbr","ssp","mxa","lil","hpa","lin","eco","son","","bba","bpa","bbr","gka","lpf","ngo","sme"
"","","x","C05746","3-Oxohexanoyl-[acp];","C05747","(R)-3-Hydroxyhexanoyl-[acp];","1.1.1.100","3-oxoacyl-[acyl-carrier-protein] reductase;","map00061","Fatty acid biosynthesis","cte","cli","tdn","aae","hth","nam","bbr","ssp","mxa","lil","hpa","lin","eco","son","ama","bba","bpa","bbr","gka","lpf","ngo","sme"
"","","x","C05755","Decanoyl-[acp];","C05756","3-Oxododecanoyl-[acp];","2.3.1.-","<Transferases; Acyltransferases; Transferring groups other than amino-acyl groups>","map00061","Fatty acid biosynthesis","cte","cli","tdn","aae","hth","nam","bbr","ssp","mxa","lil","hpa","lin","eco","son","","bba","bpa","bbr","gka","lpf","ngo","sme"
"","","x","C05747","(R)-3-Hydroxyhexanoyl-[acp];","C05748","trans-Hex-2-enoyl-[acp];","2.3.1.-","<Transferases; Acyltransferases; Transferring groups other than amino-acyl groups>","map00061","Fatty acid biosynthesis","cte","cli","tdn","aae","hth","nam","bbr","ssp","mxa","lil","hpa","lin","eco","son","","bba","bpa","bbr","gka","lpf","ngo","sme"
"","","x","C01209","Malonyl-[acyl-carrier protein]","C05746","3-Oxohexanoyl-[acp];","2.3.1.179","beta-ketoacyl-acyl-carrier-protein synthase II;","map00061","Fatty acid biosynthesis","cte","cli","tdn","aae","hth","nam","bbr","ssp","mxa","lil","hpa","lin","eco","son","ama","bba","bpa","bbr","gka","lpf","ngo","sme"
"","","x","C04688","(3R)-3-Hydroxytetradecanoyl-[acyl-carrier protein];","C05760","trans-Tetradec-2-enoyl-[acp];","2.3.1.-","<Transferases; Acyltransferases; Transferring groups other than amino-acyl groups>","map00061","Fatty acid biosynthesis","cte","cli","tdn","aae","hth","nam","bbr","ssp","mxa","lil","hpa","lin","eco","son","","bba","bpa","bbr","gka","lpf","ngo","sme"
"","","x","C05760","trans-Tetradec-2-enoyl-[acp];","C05761","Tetradecanoyl-[acp];","2.3.1.-","<Transferases; Acyltransferases; Transferring groups other than amino-acyl groups>","map00061","Fatty acid biosynthesis","cte","cli","tdn","aae","hth","nam","bbr","ssp","mxa","lil","hpa","lin","eco","son","","bba","bpa","bbr","gka","lpf","ngo","sme"
"","","x","C05751","trans-Oct-2-enoyl-[acp];","C05752","Octanoyl-[acp];","2.3.1.-","<Transferases; Acyltransferases; Transferring groups other than amino-acyl groups>","map00061","Fatty acid biosynthesis","cte","cli","tdn","aae","hth","nam","bbr","ssp","mxa","lil","hpa","lin","eco","son","","bba","bpa","bbr","gka","lpf","ngo","sme"
"","","x","C04620","(3R)-3-Hydroxyoctanoyl-[acyl-carrier protein];","C05751","trans-Oct-2-enoyl-[acp];","4.2.1.-","<Lyases; Carbon-oxygen lyases; Hydro-lyases>","map00061","Fatty acid biosynthesis","cte","cli","tdn","aae","hth","nam","bbr","ssp","mxa","","hpa","lin","eco","son","ama","","bpa","bbr","gka","lpf","ngo","sme"
"","","x","C04688","(3R)-3-Hydroxytetradecanoyl-[acyl-carrier protein];","C05760","trans-Tetradec-2-enoyl-[acp];","4.2.1.-","<Lyases; Carbon-oxygen lyases; Hydro-lyases>","map00061","Fatty acid biosynthesis","cte","cli","tdn","aae","hth","nam","bbr","ssp","mxa","","hpa","lin","eco","son","ama","","bpa","bbr","gka","lpf","ngo","sme"
"","","x","C01209","Malonyl-[acyl-carrier protein]","C05744","Acetoacetyl-[acp];","2.3.1.179","beta-ketoacyl-acyl-carrier-protein synthase II;","map00061","Fatty acid biosynthesis","cte","cli","tdn","aae","hth","nam","bbr","ssp","mxa","lil","hpa","lin","eco","son","ama","bba","bpa","bbr","gka","lpf","ngo","sme"
"","","x","C01209","Malonyl-[acyl-carrier protein]","C05756","3-Oxododecanoyl-[acp];","2.3.1.-","<Transferases; Acyltransferases; Transferring groups other than amino-acyl groups>","map00061","Fatty acid biosynthesis","cte","cli","tdn","aae","hth","nam","bbr","ssp","mxa","lil","hpa","lin","eco","son","","bba","bpa","bbr","gka","lpf","ngo","sme"
"","","x","C01209","Malonyl-[acyl-carrier protein]","C05750","3-Oxooctanoyl-[acp];","2.3.1.179","beta-ketoacyl-acyl-carrier-protein synthase II;","map00061","Fatty acid biosynthesis","cte","cli","tdn","aae","hth","nam","bbr","ssp","mxa","lil","hpa","lin","eco","son","ama","bba","bpa","bbr","gka","lpf","ngo","sme"
"","","x","C00158","Citrate;","C00417","cis-Aconitate;","4.2.1.3","aconitate hydratase;","map00020; map00630; map00720","Citrate cycle (TCA cycle); Glyoxylate and dicarboxylate metabolism; Reductive carboxylate cycle (CO2 fixation)","cte","cli","tdn","aae","hth","nam","bbr","ssp","mxa","lil","hpa","lin","eco","son","ama","bba","bpa","bbr","gka","lpf","ngo","sme"
"","","x","C05754","trans-Dec-2-enoyl-[acp];","C05755","Decanoyl-[acp];","1.3.1.9","enoyl-[acyl-carrier-protein] reductase (NADH);","map00061","Fatty acid biosynthesis","cte","cli","tdn","aae","hth","nam","bbr","ssp","","","hpa","lin","eco","","ama","","bpa","bbr","gka","lpf","ngo","sme"
"","","x","C05760","trans-Tetradec-2-enoyl-[acp];","C05761","Tetradecanoyl-[acp];","1.3.1.9","enoyl-[acyl-carrier-protein] reductase (NADH);","map00061","Fatty acid biosynthesis","cte","cli","tdn","aae","hth","nam","bbr","ssp","","","hpa","lin","eco","","ama","","bpa","bbr","gka","lpf","ngo","sme"
"","","x","C00311","Isocitrate;","C05379","Oxalosuccinate;","1.1.1.42","isocitrate dehydrogenase (NADP+);","map00020","Citrate cycle (TCA cycle)","cte","cli","tdn","aae","hth","nam","bbr","ssp","mxa","lil","hpa","lin","eco","son","ama","bba","bpa","bbr","","lpf","ngo","sme"
"","","x","C01209","Malonyl-[acyl-carrier protein]","C05744","Acetoacetyl-[acp];","2.3.1.180","beta-ketoacyl-acyl-carrier-protein synthase III;","map00061","Fatty acid biosynthesis","cte","cli","tdn","aae","hth","nam","bbr","ssp","mxa","lil","hpa","lin","eco","son","ama","bba","bpa","bbr","gka","lpf","ngo","sme"
"","","x","C04619","(3R)-3-Hydroxydecanoyl-[acyl-carrier protein];","C05754","trans-Dec-2-enoyl-[acp];","4.2.1.-","<Lyases; Carbon-oxygen lyases; Hydro-lyases>","map00061","Fatty acid biosynthesis","cte","cli","tdn","aae","hth","nam","bbr","ssp","mxa","","hpa","lin","eco","son","ama","","bpa","bbr","gka","lpf","ngo","sme"
"","","x","C00327","L-Citrulline;","C03406","N-(L-Arginino)succinate;","6.3.4.5","argininosuccinate synthase;","map00330","Arginine and proline metabolism","cte","cli","tdn","aae","hth","nam","bbr","ssp","mxa","lil","","lin","eco","son","","","bpa","bbr","gka","lpf","ngo","sme"
"","","x","C05751","trans-Oct-2-enoyl-[acp];","C05752","Octanoyl-[acp];","1.3.1.9","enoyl-[acyl-carrier-protein] reductase (NADH);","map00061","Fatty acid biosynthesis","cte","cli","tdn","aae","hth","nam","bbr","ssp","","","hpa","lin","eco","","ama","","bpa","bbr","gka","lpf","ngo","sme"
"","","x","C01209","Malonyl-[acyl-carrier protein]","C05762","3-Oxohexadecanoyl-[acp];","2.3.1.-","<Transferases; Acyltransferases; Transferring groups other than amino-acyl groups>","map00061","Fatty acid biosynthesis","cte","cli","tdn","aae","hth","nam","bbr","ssp","mxa","lil","hpa","lin","eco","son","","bba","bpa","bbr","gka","lpf","ngo","sme"
"","","x","C04633","(3R)-3-Hydroxypalmitoyl-[acyl-carrier protein];","C05762","3-Oxohexadecanoyl-[acp];","2.3.1.-","<Transferases; Acyltransferases; Transferring groups other than amino-acyl groups>","map00061","Fatty acid biosynthesis","cte","cli","tdn","aae","hth","nam","bbr","ssp","mxa","lil","hpa","lin","eco","son","","bba","bpa","bbr","gka","lpf","ngo","sme"
"","","x","C04633","(3R)-3-Hydroxypalmitoyl-[acyl-carrier protein];","C05763","trans-Hexadec-2-enoyl-[acp];","4.2.1.-","<Lyases; Carbon-oxygen lyases; Hydro-lyases>","map00061","Fatty acid biosynthesis","cte","cli","tdn","aae","hth","nam","bbr","ssp","mxa","","hpa","lin","eco","son","ama","","bpa","bbr","gka","lpf","ngo","sme"
"","","x","C05763","trans-Hexadec-2-enoyl-[acp];","C05764","Hexadecanoyl-[acp];","1.3.1.9","enoyl-[acyl-carrier-protein] reductase (NADH);","map00061","Fatty acid biosynthesis","cte","cli","tdn","aae","hth","nam","bbr","ssp","","","hpa","lin","eco","","ama","","bpa","bbr","gka","lpf","ngo","sme"
"","","x","C04633","(3R)-3-Hydroxypalmitoyl-[acyl-carrier protein];","C05763","trans-Hexadec-2-enoyl-[acp];","2.3.1.-","<Transferases; Acyltransferases; Transferring groups other than amino-acyl groups>","map00061","Fatty acid biosynthesis","cte","cli","tdn","aae","hth","nam","bbr","ssp","mxa","lil","hpa","lin","eco","son","","bba","bpa","bbr","gka","lpf","ngo","sme"
"","","x","C05746","3-Oxohexanoyl-[acp];","C05747","(R)-3-Hydroxyhexanoyl-[acp];","2.3.1.-","<Transferases; Acyltransferases; Transferring groups other than amino-acyl groups>","map00061","Fatty acid biosynthesis","cte","cli","tdn","aae","hth","nam","bbr","ssp","mxa","lil","hpa","lin","eco","son","","bba","bpa","bbr","gka","lpf","ngo","sme"
"","","x","C02504","(2S)-2-Isopropylmalate;","C04411","(2R,3S)-3-Isopropylmalate;","4.2.1.33","3-isopropylmalate dehydratase;","map00290","Valine, leucine and isoleucine biosynthesis","cte","cli","tdn","aae","hth","nam","bbr","ssp","","lil","","lin","eco","son","","","bpa","bbr","gka","","ngo","sme"
"","","x","C04236","(2S)-2-Isopropyl-3-oxosuccinate;","C04411","(2R,3S)-3-Isopropylmalate;","1.1.1.85","3-isopropylmalate dehydrogenase;","map00290","Valine, leucine and isoleucine biosynthesis","cte","cli","tdn","aae","hth","nam","bbr","ssp","mxa","lil","","lin","eco","son","","","bpa","bbr","gka","","ngo","sme"
"","","x","C00141","3-Methyl-2-oxobutanoic acid;","C00966","2-Dehydropantoate","2.1.2.11","3-methyl-2-oxobutanoate hydroxymethyltransferase;","map00770","Pantothenate and CoA biosynthesis","cte","cli","tdn","aae","hth","nam","bbr","ssp","mxa","lil","hpa","lin","eco","son","ama","bba","bpa","bbr","gka","lpf","ngo","sme"
"","","x","C04619","(3R)-3-Hydroxydecanoyl-[acyl-carrier protein];","C05753","3-Oxodecanoyl-[acp];","1.1.1.100","3-oxoacyl-[acyl-carrier-protein] reductase;","map00061","Fatty acid biosynthesis","cte","cli","tdn","aae","hth","nam","bbr","ssp","mxa","lil","hpa","lin","eco","son","ama","bba","bpa","bbr","gka","lpf","ngo","sme"
"","","x","C05223","Dodecanoyl-[acyl-carrier protein];","C05758","trans-Dodec-2-enoyl-[acp];","1.3.1.9","enoyl-[acyl-carrier-protein] reductase (NADH);","map00061","Fatty acid biosynthesis","cte","cli","tdn","aae","hth","nam","bbr","ssp","","","hpa","lin","eco","","ama","","bpa","bbr","gka","lpf","ngo","sme"
"","","x","C00025","L-Glutamate;","C03287","L-Glutamyl 5-phosphate;","2.7.2.11","glutamate 5-kinase;","map00330","Arginine and proline metabolism","cte","cli","tdn","aae","hth","nam","bbr","","mxa","lil","","lin","eco","son","","","bpa","bbr","gka","lpf","","sme"
"","","x","C01165","L-Glutamate 5-semialdehyde;","C03287","L-Glutamyl 5-phosphate;","1.2.1.41","glutamate-5-semialdehyde dehydrogenase;","map00330","Arginine and proline metabolism","cte","cli","tdn","aae","hth","nam","bbr","","","lil","","lin","eco","son","","","bpa","bbr","gka","lpf","ngo","sme"
"","","x","C01209","Malonyl-[acyl-carrier protein]","C05762","3-Oxohexadecanoyl-[acp];","2.3.1.179","beta-ketoacyl-acyl-carrier-protein synthase II;","map00061","Fatty acid biosynthesis","cte","cli","tdn","aae","hth","nam","bbr","ssp","mxa","lil","hpa","lin","eco","son","ama","bba","bpa","bbr","gka","lpf","ngo","sme"
"","","x","C04619","(3R)-3-Hydroxydecanoyl-[acyl-carrier protein];","C05754","trans-Dec-2-enoyl-[acp];","2.3.1.-","<Transferases; Acyltransferases; Transferring groups other than amino-acyl groups>","map00061","Fatty acid biosynthesis","cte","cli","tdn","aae","hth","nam","bbr","ssp","mxa","lil","hpa","lin","eco","son","","bba","bpa","bbr","gka","lpf","ngo","sme"
"","","x","C03340","L-2,3-Dihydrodipicolinate;","C03972","2,3,4,5-Tetrahydrodipicolinate;","1.3.1.26","dihydrodipicolinate reductase;","map00300","Lysine biosynthesis","cte","cli","tdn","aae","hth","nam","bbr","ssp","mxa","lil","hpa","lin","eco","son","ama","bba","bpa","bbr","gka","lpf","ngo","sme"
"","","x","C00025","L-Glutamate;","C00026","2-Oxoglutarate;","1.4.1.13","glutamate synthase (NADPH);","map00250","Alanine, aspartate and glutamate metabolism","cte","cli","tdn","aae","hth","nam","bbr","ssp","mxa","lil","","lin","eco","son","","","bpa","bbr","gka","","","sme"
"","","x","C04633","(3R)-3-Hydroxypalmitoyl-[acyl-carrier protein];","C05762","3-Oxohexadecanoyl-[acp];","1.1.1.100","3-oxoacyl-[acyl-carrier-protein] reductase;","map00061","Fatty acid biosynthesis","cte","cli","tdn","aae","hth","nam","bbr","ssp","mxa","lil","hpa","lin","eco","son","ama","bba","bpa","bbr","gka","lpf","ngo","sme"
"","","x","C00263","L-Homoserine;","C00441","L-Aspartate 4-semialdehyde;","1.1.1.3","homoserine dehydrogenase;","map00260; map00270; map00300","Glycine, serine and threonine metabolism; Cysteine and methionine metabolism; Lysine biosynthesis","cte","cli","tdn","aae","hth","nam","bbr","ssp","mxa","lil","hpa","lin","eco","son","","","bpa","bbr","gka","","ngo","sme"
"","","x","C00122","Fumarate;","C03406","N-(L-Arginino)succinate;","4.3.2.1","argininosuccinate lyase;","map00250; map00330","Alanine, aspartate and glutamate metabolism; Arginine and proline metabolism","cte","cli","tdn","aae","hth","nam","bbr","ssp","mxa","lil","","lin","eco","son","","","bpa","bbr","gka","lpf","ngo","sme"
"","","x","C05756","3-Oxododecanoyl-[acp];","C05757","(R)-3-Hydroxydodecanoyl-[acp];","1.1.1.100","3-oxoacyl-[acyl-carrier-protein] reductase;","map00061","Fatty acid biosynthesis","cte","cli","tdn","aae","hth","nam","bbr","ssp","mxa","lil","hpa","lin","eco","son","ama","bba","bpa","bbr","gka","lpf","ngo","sme"
"","","x","C04618","(3R)-3-Hydroxybutanoyl-[acyl-carrier protein];","C05744","Acetoacetyl-[acp];","2.3.1.-","<Transferases; Acyltransferases; Transferring groups other than amino-acyl groups>","map00061","Fatty acid biosynthesis","cte","cli","tdn","aae","hth","nam","bbr","ssp","mxa","lil","hpa","lin","eco","son","","bba","bpa","bbr","gka","lpf","ngo","sme"
"","","x","C04246","But-2-enoyl-[acyl-carrier protein]","C04618","(3R)-3-Hydroxybutanoyl-[acyl-carrier protein];","2.3.1.-","<Transferases; Acyltransferases; Transferring groups other than amino-acyl groups>","map00061","Fatty acid biosynthesis","cte","cli","tdn","aae","hth","nam","bbr","ssp","mxa","lil","hpa","lin","eco","son","","bba","bpa","bbr","gka","lpf","ngo","sme"
"","","x","C04246","But-2-enoyl-[acyl-carrier protein]","C05745","Butyryl-[acp];","2.3.1.-","<Transferases; Acyltransferases; Transferring groups other than amino-acyl groups>","map00061","Fatty acid biosynthesis","cte","cli","tdn","aae","hth","nam","bbr","ssp","mxa","lil","hpa","lin","eco","son","","bba","bpa","bbr","gka","lpf","ngo","sme"
"","","x","C04246","But-2-enoyl-[acyl-carrier protein]","C05745","Butyryl-[acp];","1.3.1.9","enoyl-[acyl-carrier-protein] reductase (NADH);","map00061","Fatty acid biosynthesis","cte","cli","tdn","aae","hth","nam","bbr","ssp","","","hpa","lin","eco","","ama","","bpa","bbr","gka","lpf","ngo","sme"
"","","x","C04246","But-2-enoyl-[acyl-carrier protein]","C04618","(3R)-3-Hydroxybutanoyl-[acyl-carrier protein];","4.2.1.-","<Lyases; Carbon-oxygen lyases; Hydro-lyases>","map00061","Fatty acid biosynthesis","cte","cli","tdn","aae","hth","nam","bbr","ssp","mxa","","hpa","lin","eco","son","ama","","bpa","bbr","gka","lpf","ngo","sme"
"","","x","C00025","L-Glutamate;","C02987","L-Glutamyl-tRNA(Glu)","6.1.1.17","glutamate---tRNA ligase;","map00860; map00970","Porphyrin and chlorophyll metabolism; Aminoacyl-tRNA biosynthesis","cte","cli","tdn","aae","hth","nam","bbr","","mxa","lil","hpa","","eco","","ama","bba","bpa","bbr","","lpf","ngo","sme"
"","","x","C02987","L-Glutamyl-tRNA(Glu)","C03741","(S)-4-Amino-5-oxopentanoate;","1.2.1.70","glutamyl-tRNA reductase","map00860","Porphyrin and chlorophyll metabolism","cte","cli","tdn","aae","hth","nam","bbr","ssp","mxa","lil","hpa","lin","eco","son","","bba","bpa","bbr","gka","lpf","ngo",""
"","","x","C05745","Butyryl-[acp];","C05746","3-Oxohexanoyl-[acp];","2.3.1.179","beta-ketoacyl-acyl-carrier-protein synthase II;","map00061","Fatty acid biosynthesis","cte","cli","tdn","aae","hth","nam","bbr","ssp","mxa","lil","hpa","lin","eco","son","ama","bba","bpa","bbr","gka","lpf","ngo","sme"
"","","x","C05752","Octanoyl-[acp];","C05753","3-Oxodecanoyl-[acp];","2.3.1.-","<Transferases; Acyltransferases; Transferring groups other than amino-acyl groups>","map00061","Fatty acid biosynthesis","cte","cli","tdn","aae","hth","nam","bbr","ssp","mxa","lil","hpa","lin","eco","son","","bba","bpa","bbr","gka","lpf","ngo","sme"
"","","x","C00430","5-Aminolevulinate;","C03741","(S)-4-Amino-5-oxopentanoate;","5.4.3.8","glutamate-1-semialdehyde 2,1-aminomutase;","map00860","Porphyrin and chlorophyll metabolism","cte","cli","tdn","aae","hth","nam","bbr","ssp","mxa","lil","hpa","lin","eco","son","","bba","bpa","bbr","gka","lpf","ngo","sme"
"","","x","C00430","5-Aminolevulinate;","C00931","Porphobilinogen","4.2.1.24","porphobilinogen synthase;","map00860","Porphyrin and chlorophyll metabolism","cte","cli","tdn","aae","hth","nam","bbr","ssp","mxa","lil","hpa","lin","eco","son","ama","bba","bpa","bbr","gka","lpf","ngo","sme"
"","","x","C00931","Porphobilinogen","C01024","Hydroxymethylbilane","2.5.1.61","hydroxymethylbilane synthase;","map00860","Porphyrin and chlorophyll metabolism","cte","cli","tdn","aae","hth","nam","bbr","ssp","mxa","lil","hpa","lin","eco","son","ama","bba","bpa","bbr","gka","lpf","ngo","sme"
"","","x","C01024","Hydroxymethylbilane","C01051","Uroporphyrinogen III","4.2.1.75","uroporphyrinogen-III synthase;","map00860","Porphyrin and chlorophyll metabolism","cte","cli","tdn","aae","hth","nam","bbr","ssp","mxa","","hpa","lin","eco","son","ama","","bpa","bbr","gka","lpf","ngo","sme"
"","","x","C01051","Uroporphyrinogen III","C03263","Coproporphyrinogen III","4.1.1.37","uroporphyrinogen decarboxylase;","map00860","Porphyrin and chlorophyll metabolism","cte","cli","tdn","aae","hth","nam","bbr","ssp","mxa","lil","hpa","lin","eco","son","ama","bba","bpa","bbr","gka","lpf","ngo","sme"
"","","x","C01051","Uroporphyrinogen III","C02463","Precorrin 2;","2.1.1.107","uroporphyrinogen-III C-methyltransferase;","map00860","Porphyrin and chlorophyll metabolism","cte","cli","tdn","aae","hth","","bbr","ssp","mxa","lil","","lin","eco","son","","","bpa","bbr","gka","lpf","ngo","sme"
"","","x","C05223","Dodecanoyl-[acyl-carrier protein];","C05758","trans-Dodec-2-enoyl-[acp];","2.3.1.-","<Transferases; Acyltransferases; Transferring groups other than amino-acyl groups>","map00061","Fatty acid biosynthesis","cte","cli","tdn","aae","hth","nam","bbr","ssp","mxa","lil","hpa","lin","eco","son","","bba","bpa","bbr","gka","lpf","ngo","sme"
"","","x","C00025","L-Glutamate;","C00026","2-Oxoglutarate;","1.4.1.14","glutamate synthase (NADH);","map00250","Alanine, aspartate and glutamate metabolism","cte","cli","tdn","aae","hth","nam","bbr","ssp","mxa","lil","","lin","eco","son","","","bpa","bbr","gka","","","sme"
"","","x","C00026","2-Oxoglutarate;","C05379","Oxalosuccinate;","1.1.1.42","isocitrate dehydrogenase (NADP+);","map00020","Citrate cycle (TCA cycle)","cte","cli","tdn","aae","hth","nam","bbr","ssp","mxa","lil","hpa","lin","eco","son","ama","bba","bpa","bbr","","lpf","ngo","sme"
"","","x","C00263","L-Homoserine;","C01102","O-Phospho-L-homoserine","2.7.1.39","homoserine kinase;","map00260","Glycine, serine and threonine metabolism","cte","cli","tdn","aae","hth","nam","bbr","ssp","mxa","lil","hpa","lin","eco","son","","bba","bpa","bbr","gka","","ngo","sme"
"","","x","C00188","L-Threonine;","C01102","O-Phospho-L-homoserine","4.2.3.1","threonine synthase;","map00260","Glycine, serine and threonine metabolism","cte","cli","tdn","aae","hth","nam","bbr","ssp","mxa","lil","hpa","lin","eco","son","","","bpa","bbr","gka","lpf","ngo","sme"
"","","x","C01250","N-Acetyl-L-glutamate 5-semialdehyde;","C04133","N-Acetyl-L-glutamate 5-phosphate;","1.2.1.38","N-acetyl-gamma-glutamyl-phosphate reductase;","map00330","Arginine and proline metabolism","cte","cli","tdn","aae","hth","nam","bbr","ssp","mxa","lil","","lin","eco","son","","","bpa","bbr","gka","","ngo","sme"
"","","x","C00025","L-Glutamate;","C00064","L-Glutamine;","6.3.1.2","glutamate---ammonia ligase;","map00250; map00330; map00910","Alanine, aspartate and glutamate metabolism; Arginine and proline metabolism; Nitrogen metabolism","cte","cli","tdn","aae","hth","nam","bbr","ssp","mxa","lil","hpa","lin","eco","son","ama","bba","bpa","bbr","gka","lpf","ngo","sme"
"","","x","C00064","L-Glutamine;","C00169","Carbamoyl phosphate","6.3.5.5","carbamoyl-phosphate synthase (glutamine-hydrolysing);","map00240; map00250","Pyrimidine metabolism; Alanine, aspartate and glutamate metabolism","cte","cli","tdn","aae","hth","nam","bbr","ssp","mxa","lil","hpa","lin","eco","son","ama","bba","bpa","bbr","gka","lpf","ngo","sme"
"","","x","C00169","Carbamoyl phosphate","C00438","N-Carbamoyl-L-aspartate","2.1.3.2","aspartate carbamoyltransferase;","map00240; map00250","Pyrimidine metabolism; Alanine, aspartate and glutamate metabolism","cte","cli","tdn","aae","hth","nam","bbr","ssp","mxa","lil","hpa","lin","eco","son","ama","bba","bpa","bbr","gka","lpf","ngo","sme"
"","","x","C00337","(S)-Dihydroorotate;","C00438","N-Carbamoyl-L-aspartate","3.5.2.3","dihydroorotase;","map00240","Pyrimidine metabolism","cte","cli","tdn","aae","hth","nam","bbr","ssp","mxa","lil","hpa","lin","eco","son","ama","bba","bpa","bbr","gka","lpf","ngo","sme"
"","","x","C00311","Isocitrate;","C00417","cis-Aconitate;","4.2.1.3","aconitate hydratase;","map00020; map00630; map00720","Citrate cycle (TCA cycle); Glyoxylate and dicarboxylate metabolism; Reductive carboxylate cycle (CO2 fixation)","cte","cli","tdn","aae","hth","nam","bbr","ssp","mxa","lil","hpa","lin","eco","son","ama","bba","bpa","bbr","gka","lpf","ngo","sme"
"","","x","C05761","Tetradecanoyl-[acp];","C05762","3-Oxohexadecanoyl-[acp];","2.3.1.-","<Transferases; Acyltransferases; Transferring groups other than amino-acyl groups>","map00061","Fatty acid biosynthesis","cte","cli","tdn","aae","hth","nam","bbr","ssp","mxa","lil","hpa","lin","eco","son","","bba","bpa","bbr","gka","lpf","ngo","sme"
"","","x","C04619","(3R)-3-Hydroxydecanoyl-[acyl-carrier protein];","C05753","3-Oxodecanoyl-[acp];","2.3.1.-","<Transferases; Acyltransferases; Transferring groups other than amino-acyl groups>","map00061","Fatty acid biosynthesis","cte","cli","tdn","aae","hth","nam","bbr","ssp","mxa","lil","hpa","lin","eco","son","","bba","bpa","bbr","gka","lpf","ngo","sme"
"","","x","C11434","2-C-Methyl-D-erythritol 4-phosphate","C11437","1-Deoxy-D-xylulose 5-phosphate","1.1.1.267","1-deoxy-D-xylulose-5-phosphate reductoisomerase;","map00900","Terpenoid backbone biosynthesis","cte","cli","tdn","aae","hth","nam","bbr","","","lil","hpa","lin","eco","son","ama","","bpa","bbr","gka","","ngo","sme"
"","","x","C11434","2-C-Methyl-D-erythritol 4-phosphate","C11435","4-(Cytidine 5'-diphospho)-2-C-methyl-D-erythritol","2.7.7.60","2-C-methyl-D-erythritol 4-phosphate cytidylyltransferase;","map00900","Terpenoid backbone biosynthesis","cte","cli","tdn","aae","hth","nam","bbr","ssp","","lil","hpa","lin","eco","son","ama","","bpa","bbr","gka","","ngo","sme"
"","","x","C11435","4-(Cytidine 5'-diphospho)-2-C-methyl-D-erythritol","C11436","2-Phospho-4-(cytidine 5'-diphospho)-2-C-methyl-D-erythritol","2.7.1.148","4-(cytidine 5'-diphospho)-2-C-methyl-D-erythritol kinase;","map00900","Terpenoid backbone biosynthesis","cte","cli","tdn","aae","hth","nam","bbr","ssp","","lil","hpa","lin","eco","son","ama","","bpa","bbr","gka","","ngo","sme"
"","","x","C01134","Pantetheine 4'-phosphate;","C04352","(R)-4'-Phosphopantothenoyl-L-cysteine;","4.1.1.36","phosphopantothenoylcysteine decarboxylase;","map00770","Pantothenate and CoA biosynthesis","cte","cli","tdn","aae","hth","nam","bbr","ssp","mxa","lil","hpa","lin","eco","son","ama","","bpa","bbr","gka","lpf","ngo","sme"
"","","x","C00882","Dephospho-CoA;","C01134","Pantetheine 4'-phosphate;","2.7.7.3","pantetheine-phosphate adenylyltransferase;","map00770","Pantothenate and CoA biosynthesis","cte","cli","tdn","aae","hth","nam","bbr","ssp","mxa","lil","hpa","lin","eco","son","ama","bba","bpa","bbr","gka","lpf","ngo","sme"
"","","x","C00010","CoA;","C00882","Dephospho-CoA;","2.7.1.24","dephospho-CoA kinase;","map00770","Pantothenate and CoA biosynthesis","cte","cli","tdn","aae","hth","nam","bbr","ssp","mxa","lil","hpa","lin","eco","son","ama","bba","bpa","bbr","gka","lpf","ngo","sme"
"","","x","C00062","L-Arginine;","C03406","N-(L-Arginino)succinate;","4.3.2.1","argininosuccinate lyase;","map00330","Arginine and proline metabolism","cte","cli","tdn","aae","hth","nam","bbr","ssp","mxa","lil","","lin","eco","son","","","bpa","bbr","gka","lpf","ngo","sme"
"","","x","C04620","(3R)-3-Hydroxyoctanoyl-[acyl-carrier protein];","C05750","3-Oxooctanoyl-[acp];","1.1.1.100","3-oxoacyl-[acyl-carrier-protein] reductase;","map00061","Fatty acid biosynthesis","cte","cli","tdn","aae","hth","nam","bbr","ssp","mxa","lil","hpa","lin","eco","son","ama","bba","bpa","bbr","gka","lpf","ngo","sme"
"","","x","C05747","(R)-3-Hydroxyhexanoyl-[acp];","C05748","trans-Hex-2-enoyl-[acp];","4.2.1.-","<Lyases; Carbon-oxygen lyases; Hydro-lyases>","map00061","Fatty acid biosynthesis","cte","cli","tdn","aae","hth","nam","bbr","ssp","mxa","","hpa","lin","eco","son","ama","","bpa","bbr","gka","lpf","ngo","sme"
"","","x","C00295","Orotate;","C00337","(S)-Dihydroorotate;","1.3.3.1","dihydroorotate oxidase;","map00240","Pyrimidine metabolism","cte","cli","tdn","aae","hth","nam","bbr","ssp","mxa","lil","hpa","lin","eco","son","ama","bba","bpa","bbr","gka","lpf","ngo","sme"
"","","x","C05223","Dodecanoyl-[acyl-carrier protein];","C05759","3-Oxotetradecanoyl-[acp];","2.3.1.-","<Transferases; Acyltransferases; Transferring groups other than amino-acyl groups>","map00061","Fatty acid biosynthesis","cte","cli","tdn","aae","hth","nam","bbr","ssp","mxa","lil","hpa","lin","eco","son","","bba","bpa","bbr","gka","lpf","ngo","sme"
"","","x","C00249","Hexadecanoic acid;","C05764","Hexadecanoyl-[acp];","2.3.1.-","<Transferases; Acyltransferases; Transferring groups other than amino-acyl groups>","map00061; map01040","Fatty acid biosynthesis; Biosynthesis of unsaturated fatty acids","cte","cli","tdn","aae","hth","nam","bbr","ssp","mxa","lil","hpa","lin","eco","son","","bba","bpa","bbr","gka","lpf","ngo","sme"
"","","x","C00118","D-Glyceraldehyde 3-phosphate;","C11437","1-Deoxy-D-xylulose 5-phosphate","2.2.1.7","1-deoxy-D-xylulose-5-phosphate synthase;","map00900","Terpenoid backbone biosynthesis","cte","cli","tdn","aae","hth","nam","bbr","","mxa","lil","hpa","lin","eco","son","","","bpa","bbr","gka","","ngo","sme"
"","","x","C00118","D-Glyceraldehyde 3-phosphate;","C00231","D-Xylulose 5-phosphate","2.2.1.1","transketolase;","map00030; map00710","Pentose phosphate pathway; Carbon fixation in photosynthetic organisms","cte","cli","tdn","aae","hth","nam","bbr","ssp","mxa","lil","hpa","lin","eco","son","ama","bba","bpa","bbr","gka","lpf","ngo","sme"
"","","x","C00199","D-Ribulose 5-phosphate","C00231","D-Xylulose 5-phosphate","5.1.3.1","ribulose-phosphate 3-epimerase;","map00030; map00040; map00710","Pentose phosphate pathway; Pentose and glucuronate interconversions; Carbon fixation in photosynthetic organisms","cte","cli","tdn","aae","hth","nam","bbr","ssp","mxa","lil","hpa","lin","eco","son","ama","bba","bpa","bbr","gka","lpf","ngo","sme"
"","","x","C00118","D-Glyceraldehyde 3-phosphate;","C05345","beta-D-Fructose 6-phosphate","2.2.1.2","transaldolase;","map00030","Pentose phosphate pathway","cte","cli","tdn","aae","hth","nam","bbr","ssp","mxa","lil","hpa","lin","eco","son","ama","bba","bpa","bbr","gka","","ngo","sme"
"","","x","C00668","alpha-D-Glucose 6-phosphate","C05345","beta-D-Fructose 6-phosphate","5.3.1.9","glucose-6-phosphate isomerase;","map00010; map00030; map00500; map00520","Glycolysis / Gluconeogenesis; Pentose phosphate pathway; Starch and sucrose metabolism; Amino sugar and nucleotide sugar metabolism","cte","cli","tdn","aae","hth","nam","bbr","ssp","mxa","lil","hpa","lin","eco","son","","bba","bpa","bbr","gka","lpf","ngo","sme"
"","","x","C00231","D-Xylulose 5-phosphate","C05345","beta-D-Fructose 6-phosphate","2.2.1.1","transketolase;","map00030","Pentose phosphate pathway","cte","cli","tdn","aae","hth","nam","bbr","ssp","mxa","lil","hpa","lin","eco","son","ama","bba","bpa","bbr","gka","lpf","ngo","sme"
"","","x","C00118","D-Glyceraldehyde 3-phosphate;","C00236","3-Phospho-D-glyceroyl phosphate;","1.2.1.12","glyceraldehyde-3-phosphate dehydrogenase (phosphorylating);","map00010","Glycolysis / Gluconeogenesis","cte","cli","tdn","aae","hth","nam","bbr","ssp","mxa","lil","hpa","lin","eco","son","ama","bba","bpa","bbr","gka","lpf","ngo","sme"
"","","x","C00231","D-Xylulose 5-phosphate","C05382","Sedoheptulose 7-phosphate;","2.2.1.1","transketolase;","map00030; map00710","Pentose phosphate pathway; Carbon fixation in photosynthetic organisms","cte","cli","tdn","aae","hth","nam","bbr","ssp","mxa","lil","hpa","lin","eco","son","ama","bba","bpa","bbr","gka","lpf","ngo","sme"
"","","x","C00279","D-Erythrose 4-phosphate","C05382","Sedoheptulose 7-phosphate;","2.2.1.2","transaldolase;","map00030","Pentose phosphate pathway","cte","cli","tdn","aae","hth","nam","bbr","ssp","mxa","lil","hpa","lin","eco","son","ama","bba","bpa","bbr","gka","","ngo","sme"
"","","x","C00118","D-Glyceraldehyde 3-phosphate;","C00279","D-Erythrose 4-phosphate","2.2.1.1","transketolase;","map00030; map00710","Pentose phosphate pathway; Carbon fixation in photosynthetic organisms","cte","cli","tdn","aae","hth","nam","bbr","ssp","mxa","lil","hpa","lin","eco","son","ama","bba","bpa","bbr","gka","lpf","ngo","sme"
"","","x","C00668","alpha-D-Glucose 6-phosphate","C01172","beta-D-Glucose 6-phosphate","5.3.1.9","glucose-6-phosphate isomerase;","map00010; map00030; map00500","Glycolysis / Gluconeogenesis; Pentose phosphate pathway; Starch and sucrose metabolism","cte","cli","tdn","aae","hth","nam","bbr","ssp","mxa","lil","hpa","lin","eco","son","","bba","bpa","bbr","gka","lpf","ngo","sme"
"","","x","C00118","D-Glyceraldehyde 3-phosphate;","C00279","D-Erythrose 4-phosphate","2.2.1.2","transaldolase;","map00030","Pentose phosphate pathway","cte","cli","tdn","aae","hth","nam","bbr","ssp","mxa","lil","hpa","lin","eco","son","ama","bba","bpa","bbr","gka","","ngo","sme"
"","","x","C00197","3-Phospho-D-glycerate;","C00236","3-Phospho-D-glyceroyl phosphate;","2.7.2.3","phosphoglycerate kinase;","map00010; map00710","Glycolysis / Gluconeogenesis; Carbon fixation in photosynthetic organisms","cte","cli","tdn","aae","hth","nam","bbr","ssp","mxa","lil","hpa","lin","eco","son","ama","bba","bpa","bbr","gka","lpf","ngo","sme"
"","","x","C00197","3-Phospho-D-glycerate;","C00631","2-Phospho-D-glycerate;","5.4.2.1","phosphoglycerate mutase;","map00010","Glycolysis / Gluconeogenesis","cte","cli","tdn","aae","hth","nam","bbr","ssp","mxa","lil","hpa","lin","eco","son","ama","bba","bpa","bbr","gka","lpf","ngo","sme"
"","","x","C01172","beta-D-Glucose 6-phosphate","C05345","beta-D-Fructose 6-phosphate","5.3.1.9","glucose-6-phosphate isomerase;","map00010; map00030; map00500","Glycolysis / Gluconeogenesis; Pentose phosphate pathway; Starch and sucrose metabolism","cte","cli","tdn","aae","hth","nam","bbr","ssp","mxa","lil","hpa","lin","eco","son","","bba","bpa","bbr","gka","lpf","ngo","sme"
"","","x","C00118","D-Glyceraldehyde 3-phosphate;","C05378","beta-D-Fructose 1,6-bisphosphate","4.1.2.13","fructose-bisphosphate aldolase;","map00010; map00030; map00051","Glycolysis / Gluconeogenesis; Pentose phosphate pathway; Fructose and mannose metabolism","cte","cli","tdn","aae","hth","nam","bbr","ssp","mxa","lil","hpa","lin","eco","son","ama","bba","bpa","bbr","gka","lpf","ngo","sme"
"","","x","C00117","D-Ribose 5-phosphate;","C00118","D-Glyceraldehyde 3-phosphate;","2.2.1.1","transketolase;","map00030; map00710","Pentose phosphate pathway; Carbon fixation in photosynthetic organisms","cte","cli","tdn","aae","hth","nam","bbr","ssp","mxa","lil","hpa","lin","eco","son","ama","bba","bpa","bbr","gka","lpf","ngo","sme"
"","","x","C00117","D-Ribose 5-phosphate;","C00119","5-Phospho-alpha-D-ribose 1-diphosphate;","2.7.6.1","ribose-phosphate diphosphokinase;","map00030; map00230","Pentose phosphate pathway; Purine metabolism","cte","cli","tdn","aae","hth","nam","bbr","ssp","mxa","lil","hpa","lin","eco","son","ama","bba","bpa","bbr","gka","lpf","ngo","sme"
"","","x","C00119","5-Phospho-alpha-D-ribose 1-diphosphate;","C03090","5-Phosphoribosylamine;","2.4.2.14","amidophosphoribosyltransferase;","map00230","Purine metabolism","cte","cli","tdn","aae","hth","nam","bbr","ssp","mxa","lil","","lin","eco","son","ama","bba","bpa","bbr","gka","lpf","ngo","sme"
"","","x","C00119","5-Phospho-alpha-D-ribose 1-diphosphate;","C02739","1-(5-Phospho-D-ribosyl)-ATP;","2.4.2.17","ATP phosphoribosyltransferase;","map00340","Histidine metabolism","cte","cli","tdn","aae","hth","nam","bbr","ssp","mxa","lil","","lin","eco","son","","","bpa","bbr","gka","lpf","ngo","sme"
"","","x","C03090","5-Phosphoribosylamine;","C03838","5'-Phosphoribosylglycinamide;","6.3.4.13","phosphoribosylamine---glycine ligase;","map00230","Purine metabolism","cte","cli","tdn","aae","hth","nam","bbr","ssp","mxa","lil","hpa","lin","eco","son","ama","bba","bpa","bbr","gka","lpf","ngo","sme"
"","","x","C00119","5-Phospho-alpha-D-ribose 1-diphosphate;","C01103","Orotidine 5'-phosphate;","2.4.2.10","orotate phosphoribosyltransferase;","map00240","Pyrimidine metabolism","cte","cli","tdn","aae","hth","nam","bbr","ssp","mxa","lil","hpa","lin","eco","son","ama","bba","bpa","bbr","gka","lpf","ngo","sme"
"","","x","C00105","UMP;","C01103","Orotidine 5'-phosphate;","4.1.1.23","orotidine-5'-phosphate decarboxylase;","map00240","Pyrimidine metabolism","cte","cli","tdn","aae","hth","nam","bbr","ssp","mxa","lil","hpa","lin","eco","son","ama","bba","bpa","bbr","gka","lpf","ngo","sme"
"","","x","C00352","D-Glucosamine 6-phosphate;","C05345","beta-D-Fructose 6-phosphate","3.5.1.-","<Hydrolases; Acting on carbon-nitrogen bonds, other than peptide bonds; In linear amides>","map00520","Amino sugar and nucleotide sugar metabolism","cte","cli","tdn","aae","hth","nam","bbr","ssp","mxa","lil","hpa","lin","eco","son","","bba","bpa","bbr","gka","lpf","ngo","sme"
"","","x","C00279","D-Erythrose 4-phosphate","C05345","beta-D-Fructose 6-phosphate","2.2.1.1","transketolase;","map00030","Pentose phosphate pathway","cte","cli","tdn","aae","hth","nam","bbr","ssp","mxa","lil","hpa","lin","eco","son","ama","bba","bpa","bbr","gka","lpf","ngo","sme"
"","","x","C05345","beta-D-Fructose 6-phosphate","C05382","Sedoheptulose 7-phosphate;","2.2.1.2","transaldolase;","map00030","Pentose phosphate pathway","cte","cli","tdn","aae","hth","nam","bbr","ssp","mxa","lil","hpa","lin","eco","son","ama","bba","bpa","bbr","gka","","ngo","sme"
"","","x","C00074","Phosphoenolpyruvate;","C00631","2-Phospho-D-glycerate;","4.2.1.11","phosphopyruvate hydratase;","map00010","Glycolysis / Gluconeogenesis","cte","cli","tdn","aae","hth","nam","bbr","ssp","mxa","lil","hpa","lin","eco","son","ama","bba","bpa","bbr","gka","lpf","ngo","sme"
"","","x","C00117","D-Ribose 5-phosphate;","C05382","Sedoheptulose 7-phosphate;","2.2.1.1","transketolase;","map00030; map00710","Pentose phosphate pathway; Carbon fixation in photosynthetic organisms","cte","cli","tdn","aae","hth","nam","bbr","ssp","mxa","lil","hpa","lin","eco","son","ama","bba","bpa","bbr","gka","lpf","ngo","sme"
"","","x","C00111","Glycerone phosphate;","C00118","D-Glyceraldehyde 3-phosphate;","5.3.1.1","triose-phosphate isomerase;","map00010; map00051; map00562; map00710","Glycolysis / Gluconeogenesis; Fructose and mannose metabolism; Inositol phosphate metabolism; Carbon fixation in photosynthetic organisms","cte","cli","tdn","aae","hth","nam","bbr","ssp","mxa","lil","hpa","lin","eco","son","ama","bba","bpa","bbr","gka","lpf","ngo","sme"
"","","x","C00111","Glycerone phosphate;","C01094","D-Fructose 1-phosphate","4.1.2.13","fructose-bisphosphate aldolase;","map00051","Fructose and mannose metabolism","cte","cli","tdn","aae","hth","nam","bbr","ssp","mxa","lil","hpa","lin","eco","son","ama","bba","bpa","bbr","gka","lpf","ngo","sme"
"","","x","C00111","Glycerone phosphate;","C05378","beta-D-Fructose 1,6-bisphosphate","4.1.2.13","fructose-bisphosphate aldolase;","map00010; map00051","Glycolysis / Gluconeogenesis; Fructose and mannose metabolism","cte","cli","tdn","aae","hth","nam","bbr","ssp","mxa","lil","hpa","lin","eco","son","ama","bba","bpa","bbr","gka","lpf","ngo","sme"
"","","x","C00352","D-Glucosamine 6-phosphate;","C05345","beta-D-Fructose 6-phosphate","2.6.1.16","glutamine---fructose-6-phosphate transaminase (isomerizing);","map00520","Amino sugar and nucleotide sugar metabolism","cte","cli","tdn","aae","hth","nam","bbr","ssp","mxa","lil","hpa","lin","eco","son","ama","bba","bpa","bbr","gka","lpf","ngo","sme"
"","","x","C00117","D-Ribose 5-phosphate;","C00199","D-Ribulose 5-phosphate","5.3.1.6","ribose-5-phosphate isomerase;","map00030; map00710","Pentose phosphate pathway; Carbon fixation in photosynthetic organisms","cte","cli","tdn","aae","hth","nam","bbr","ssp","mxa","lil","hpa","lin","eco","son","ama","bba","bpa","bbr","gka","lpf","ngo","sme"
"","","x","C00295","Orotate;","C01103","Orotidine 5'-phosphate;","2.4.2.10","orotate phosphoribosyltransferase;","map00240","Pyrimidine metabolism","cte","cli","tdn","aae","hth","nam","bbr","ssp","mxa","lil","hpa","lin","eco","son","ama","bba","bpa","bbr","gka","lpf","ngo","sme"
"","","x","C05763","trans-Hexadec-2-enoyl-[acp];","C05764","Hexadecanoyl-[acp];","2.3.1.-","<Transferases; Acyltransferases; Transferring groups other than amino-acyl groups>","map00061","Fatty acid biosynthesis","cte","cli","tdn","aae","hth","nam","bbr","ssp","mxa","lil","hpa","lin","eco","son","","bba","bpa","bbr","gka","lpf","ngo","sme"
"","","x","C03838","5'-Phosphoribosylglycinamide;","C04376","5'-Phosphoribosyl-N-formylglycinamide;","2.1.2.2","phosphoribosylglycinamide formyltransferase;","map00230","Purine metabolism","cte","cli","tdn","aae","hth","nam","bbr","ssp","mxa","lil","","lin","eco","son","ama","bba","bpa","bbr","gka","lpf","ngo","sme"
"","","x","C04376","5'-Phosphoribosyl-N-formylglycinamide;","C04640","2-(Formamido)-N1-(5'-phosphoribosyl)acetamidine;","6.3.5.3","phosphoribosylformylglycinamidine synthase;","map00230","Purine metabolism","cte","cli","tdn","aae","hth","nam","bbr","ssp","mxa","lil","","lin","eco","son","ama","bba","bpa","bbr","gka","lpf","ngo","sme"
"","","x","C03373","Aminoimidazole ribotide;","C04640","2-(Formamido)-N1-(5'-phosphoribosyl)acetamidine;","6.3.3.1","phosphoribosylformylglycinamidine cyclo-ligase;","map00230","Purine metabolism","cte","cli","tdn","aae","hth","nam","bbr","ssp","mxa","lil","","lin","eco","son","ama","bba","bpa","bbr","gka","lpf","ngo","sme"
"","","x","C05761","Tetradecanoyl-[acp];","C05762","3-Oxohexadecanoyl-[acp];","2.3.1.179","beta-ketoacyl-acyl-carrier-protein synthase II;","map00061","Fatty acid biosynthesis","cte","cli","tdn","aae","hth","nam","bbr","ssp","mxa","lil","hpa","lin","eco","son","ama","bba","bpa","bbr","gka","lpf","ngo","sme"
"","","x","C05745","Butyryl-[acp];","C05746","3-Oxohexanoyl-[acp];","2.3.1.-","<Transferases; Acyltransferases; Transferring groups other than amino-acyl groups>","map00061","Fatty acid biosynthesis","cte","cli","tdn","aae","hth","nam","bbr","ssp","mxa","lil","hpa","lin","eco","son","","bba","bpa","bbr","gka","lpf","ngo","sme"
"","","x","C00024","Acetyl-CoA;","C00033","Acetate;","6.2.1.1","acetate---CoA ligase;","map00010; map00620; map00720","Glycolysis / Gluconeogenesis; Pyruvate metabolism; Reductive carboxylate cycle (CO2 fixation)","cte","cli","tdn","aae","hth","nam","bbr","ssp","mxa","lil","hpa","lin","eco","son","","bba","bpa","bbr","gka","lpf","","sme"
"","","x","C04618","(3R)-3-Hydroxybutanoyl-[acyl-carrier protein];","C05744","Acetoacetyl-[acp];","1.1.1.100","3-oxoacyl-[acyl-carrier-protein] reductase;","map00061","Fatty acid biosynthesis","cte","cli","tdn","aae","hth","nam","bbr","ssp","mxa","lil","hpa","lin","eco","son","ama","bba","bpa","bbr","gka","lpf","ngo","sme"

"Subsystem 4","0.002050580997949419","","","","","","","","","","","","tdn","aae","hth","nam","","","","","","","","","","","","","","","",""
"","","i","C00022","Pyruvate;","C00024","Acetyl-CoA;","1.2.7.1","pyruvate synthase;","map00010; map00020; map00620; map00650; map00720","Glycolysis / Gluconeogenesis; Citrate cycle (TCA cycle); Pyruvate metabolism; Butanoate metabolism; Reductive carboxylate cycle (CO2 fixation)","","","tdn","aae","hth","nam","","","","","hpa","","","","","","","","","","",""
"","","s","C00049","L-Aspartate;","C03406","N-(L-Arginino)succinate;","6.3.4.5","argininosuccinate synthase;","map00250; map00330","Alanine, aspartate and glutamate metabolism; Arginine and proline metabolism","cte","cli","tdn","aae","hth","nam","bbr","ssp","mxa","lil","","lin","eco","son","","","bpa","bbr","gka","lpf","ngo","sme"
"","","x","C00022","Pyruvate;","C00204","2-Dehydro-3-deoxy-D-gluconate;","4.2.1.-","<Lyases; Carbon-oxygen lyases; Hydro-lyases>","map00030; map00040","Pentose phosphate pathway; Pentose and glucuronate interconversions","cte","cli","tdn","aae","hth","nam","bbr","ssp","mxa","","hpa","lin","eco","son","ama","","bpa","bbr","gka","lpf","ngo","sme"
"","","x","C00024","Acetyl-CoA;","C03939","Acetyl-[acyl-carrier protein]","2.3.1.-","<Transferases; Acyltransferases; Transferring groups other than amino-acyl groups>","map00061","Fatty acid biosynthesis","cte","cli","tdn","aae","hth","nam","bbr","ssp","mxa","lil","hpa","lin","eco","son","","bba","bpa","bbr","gka","lpf","ngo","sme"
"","","x","C03939","Acetyl-[acyl-carrier protein]","C05744","Acetoacetyl-[acp];","2.3.1.-","<Transferases; Acyltransferases; Transferring groups other than amino-acyl groups>","map00061","Fatty acid biosynthesis","cte","cli","tdn","aae","hth","nam","bbr","ssp","mxa","lil","hpa","lin","eco","son","","bba","bpa","bbr","gka","lpf","ngo","sme"
"","","x","C00049","L-Aspartate;","C00099","beta-Alanine;","4.1.1.11","aspartate 1-decarboxylase;","map00410; map00770","beta-Alanine metabolism; Pantothenate and CoA biosynthesis","cte","cli","tdn","aae","hth","nam","bbr","ssp","mxa","lil","hpa","lin","eco","","","bba","bpa","bbr","gka","lpf","ngo",""
"","","x","C00024","Acetyl-CoA;","C03939","Acetyl-[acyl-carrier protein]","2.3.1.180","beta-ketoacyl-acyl-carrier-protein synthase III;","map00061","Fatty acid biosynthesis","cte","cli","tdn","aae","hth","nam","bbr","ssp","mxa","lil","hpa","lin","eco","son","ama","bba","bpa","bbr","gka","lpf","ngo","sme"
"","","x","C00024","Acetyl-CoA;","C00083","Malonyl-CoA;","6.4.1.2","acetyl-CoA carboxylase;","map00061; map00253; map00620; map00640","Fatty acid biosynthesis; Tetracycline biosynthesis; Pyruvate metabolism; Propanoate metabolism","cte","cli","tdn","aae","hth","nam","bbr","ssp","mxa","","hpa","lin","eco","","","bba","bpa","bbr","gka","lpf","ngo","sme"
"","","x","C00049","L-Aspartate;","C05840","Iminoaspartate;","1.4.3.16","L-aspartate oxidase;","map00760","Nicotinate and nicotinamide metabolism","cte","cli","tdn","aae","hth","nam","","","mxa","lil","","lin","eco","son","","bba","","","gka","lpf","ngo","sme"
"","","x","C00036","Oxaloacetate;","C00049","L-Aspartate;","2.6.1.1","aspartate transaminase;","map00250; map00710","Alanine, aspartate and glutamate metabolism; Carbon fixation in photosynthetic organisms","cte","cli","tdn","aae","hth","nam","bbr","","mxa","","hpa","lin","eco","son","ama","bba","bpa","bbr","gka","lpf","ngo","sme"
"","","x","C01209","Malonyl-[acyl-carrier protein]","C05744","Acetoacetyl-[acp];","2.3.1.-","<Transferases; Acyltransferases; Transferring groups other than amino-acyl groups>","map00061","Fatty acid biosynthesis","cte","cli","tdn","aae","hth","nam","bbr","ssp","mxa","lil","hpa","lin","eco","son","","bba","bpa","bbr","gka","lpf","ngo","sme"
"","","x","C01209","Malonyl-[acyl-carrier protein]","C05750","3-Oxooctanoyl-[acp];","2.3.1.-","<Transferases; Acyltransferases; Transferring groups other than amino-acyl groups>","map00061","Fatty acid biosynthesis","cte","cli","tdn","aae","hth","nam","bbr","ssp","mxa","lil","hpa","lin","eco","son","","bba","bpa","bbr","gka","lpf","ngo","sme"
"","","x","C01209","Malonyl-[acyl-carrier protein]","C05753","3-Oxodecanoyl-[acp];","2.3.1.-","<Transferases; Acyltransferases; Transferring groups other than amino-acyl groups>","map00061","Fatty acid biosynthesis","cte","cli","tdn","aae","hth","nam","bbr","ssp","mxa","lil","hpa","lin","eco","son","","bba","bpa","bbr","gka","lpf","ngo","sme"
"","","x","C05752","Octanoyl-[acp];","C05753","3-Oxodecanoyl-[acp];","2.3.1.179","beta-ketoacyl-acyl-carrier-protein synthase II;","map00061","Fatty acid biosynthesis","cte","cli","tdn","aae","hth","nam","bbr","ssp","mxa","lil","hpa","lin","eco","son","ama","bba","bpa","bbr","gka","lpf","ngo","sme"
"","","x","C01209","Malonyl-[acyl-carrier protein]","C05753","3-Oxodecanoyl-[acp];","2.3.1.179","beta-ketoacyl-acyl-carrier-protein synthase II;","map00061","Fatty acid biosynthesis","cte","cli","tdn","aae","hth","nam","bbr","ssp","mxa","lil","hpa","lin","eco","son","ama","bba","bpa","bbr","gka","lpf","ngo","sme"
"","","x","C04620","(3R)-3-Hydroxyoctanoyl-[acyl-carrier protein];","C05750","3-Oxooctanoyl-[acp];","2.3.1.-","<Transferases; Acyltransferases; Transferring groups other than amino-acyl groups>","map00061","Fatty acid biosynthesis","cte","cli","tdn","aae","hth","nam","bbr","ssp","mxa","lil","hpa","lin","eco","son","","bba","bpa","bbr","gka","lpf","ngo","sme"
"","","x","C04620","(3R)-3-Hydroxyoctanoyl-[acyl-carrier protein];","C05751","trans-Oct-2-enoyl-[acp];","2.3.1.-","<Transferases; Acyltransferases; Transferring groups other than amino-acyl groups>","map00061","Fatty acid biosynthesis","cte","cli","tdn","aae","hth","nam","bbr","ssp","mxa","lil","hpa","lin","eco","son","","bba","bpa","bbr","gka","lpf","ngo","sme"
"","","x","C00049","L-Aspartate;","C03082","4-Phospho-L-aspartate;","2.7.2.4","aspartate kinase;","map00260; map00270; map00300","Glycine, serine and threonine metabolism; Cysteine and methionine metabolism; Lysine biosynthesis","cte","cli","tdn","aae","hth","nam","bbr","ssp","mxa","lil","hpa","lin","eco","son","ama","bba","bpa","bbr","gka","lpf","ngo","sme"
"","","x","C00441","L-Aspartate 4-semialdehyde;","C03082","4-Phospho-L-aspartate;","1.2.1.11","aspartate-semialdehyde dehydrogenase;","map00260; map00270; map00300","Glycine, serine and threonine metabolism; Cysteine and methionine metabolism; Lysine biosynthesis","cte","cli","tdn","aae","hth","nam","bbr","ssp","mxa","lil","hpa","lin","eco","son","ama","bba","bpa","bbr","gka","lpf","ngo","sme"
"","","x","C00441","L-Aspartate 4-semialdehyde;","C03340","L-2,3-Dihydrodipicolinate;","4.2.1.52","dihydrodipicolinate synthase;","map00300","Lysine biosynthesis","cte","cli","tdn","aae","hth","nam","bbr","ssp","mxa","lil","hpa","lin","eco","son","ama","bba","bpa","bbr","gka","lpf","ngo","sme"
"","","x","C01209","Malonyl-[acyl-carrier protein]","C05759","3-Oxotetradecanoyl-[acp];","2.3.1.179","beta-ketoacyl-acyl-carrier-protein synthase II;","map00061","Fatty acid biosynthesis","cte","cli","tdn","aae","hth","nam","bbr","ssp","mxa","lil","hpa","lin","eco","son","ama","bba","bpa","bbr","gka","lpf","ngo","sme"
"","","x","C04688","(3R)-3-Hydroxytetradecanoyl-[acyl-carrier protein];","C05759","3-Oxotetradecanoyl-[acp];","2.3.1.-","<Transferases; Acyltransferases; Transferring groups other than amino-acyl groups>","map00061","Fatty acid biosynthesis","cte","cli","tdn","aae","hth","nam","bbr","ssp","mxa","lil","hpa","lin","eco","son","","bba","bpa","bbr","gka","lpf","ngo","sme"
"","","x","C00025","L-Glutamate;","C00049","L-Aspartate;","2.6.1.1","aspartate transaminase;","map00250; map00330","Alanine, aspartate and glutamate metabolism; Arginine and proline metabolism","cte","cli","tdn","aae","hth","nam","bbr","","mxa","","hpa","lin","eco","son","ama","bba","bpa","bbr","gka","lpf","ngo","sme"
"","","x","C00025","L-Glutamate;","C00217","D-Glutamate;","5.1.1.3","glutamate racemase","map00471","D-Glutamine and D-glutamate metabolism","cte","cli","tdn","aae","hth","nam","","ssp","mxa","lil","hpa","lin","eco","son","","bba","","","gka","lpf","ngo","sme"
"","","x","C00025","L-Glutamate;","C00026","2-Oxoglutarate;","2.6.1.1","aspartate transaminase;","map00250","Alanine, aspartate and glutamate metabolism","cte","cli","tdn","aae","hth","nam","bbr","","mxa","","hpa","lin","eco","son","ama","bba","bpa","bbr","gka","lpf","ngo","sme"
"","","x","C05223","Dodecanoyl-[acyl-carrier protein];","C05759","3-Oxotetradecanoyl-[acp];","2.3.1.179","beta-ketoacyl-acyl-carrier-protein synthase II;","map00061","Fatty acid biosynthesis","cte","cli","tdn","aae","hth","nam","bbr","ssp","mxa","lil","hpa","lin","eco","son","ama","bba","bpa","bbr","gka","lpf","ngo","sme"
"","","x","C05749","Hexanoyl-[acp];","C05750","3-Oxooctanoyl-[acp];","2.3.1.179","beta-ketoacyl-acyl-carrier-protein synthase II;","map00061","Fatty acid biosynthesis","cte","cli","tdn","aae","hth","nam","bbr","ssp","mxa","lil","hpa","lin","eco","son","ama","bba","bpa","bbr","gka","lpf","ngo","sme"
"","","x","C05748","trans-Hex-2-enoyl-[acp];","C05749","Hexanoyl-[acp];","2.3.1.-","<Transferases; Acyltransferases; Transferring groups other than amino-acyl groups>","map00061","Fatty acid biosynthesis","cte","cli","tdn","aae","hth","nam","bbr","ssp","mxa","lil","hpa","lin","eco","son","","bba","bpa","bbr","gka","lpf","ngo","sme"
"","","x","C01209","Malonyl-[acyl-carrier protein]","C05759","3-Oxotetradecanoyl-[acp];","2.3.1.-","<Transferases; Acyltransferases; Transferring groups other than amino-acyl groups>","map00061","Fatty acid biosynthesis","cte","cli","tdn","aae","hth","nam","bbr","ssp","mxa","lil","hpa","lin","eco","son","","bba","bpa","bbr","gka","lpf","ngo","sme"
"","","x","C05748","trans-Hex-2-enoyl-[acp];","C05749","Hexanoyl-[acp];","1.3.1.9","enoyl-[acyl-carrier-protein] reductase (NADH);","map00061","Fatty acid biosynthesis","cte","cli","tdn","aae","hth","nam","bbr","ssp","","","hpa","lin","eco","","ama","","bpa","bbr","gka","lpf","ngo","sme"
"","","x","C03939","Acetyl-[acyl-carrier protein]","C05744","Acetoacetyl-[acp];","2.3.1.180","beta-ketoacyl-acyl-carrier-protein synthase III;","map00061","Fatty acid biosynthesis","cte","cli","tdn","aae","hth","nam","bbr","ssp","mxa","lil","hpa","lin","eco","son","ama","bba","bpa","bbr","gka","lpf","ngo","sme"
"","","x","C03939","Acetyl-[acyl-carrier protein]","C05744","Acetoacetyl-[acp];","2.3.1.179","beta-ketoacyl-acyl-carrier-protein synthase II;","map00061","Fatty acid biosynthesis","cte","cli","tdn","aae","hth","nam","bbr","ssp","mxa","lil","hpa","lin","eco","son","ama","bba","bpa","bbr","gka","lpf","ngo","sme"
"","","x","C01209","Malonyl-[acyl-carrier protein]","C05756","3-Oxododecanoyl-[acp];","2.3.1.179","beta-ketoacyl-acyl-carrier-protein synthase II;","map00061","Fatty acid biosynthesis","cte","cli","tdn","aae","hth","nam","bbr","ssp","mxa","lil","hpa","lin","eco","son","ama","bba","bpa","bbr","gka","lpf","ngo","sme"
"","","x","C05755","Decanoyl-[acp];","C05756","3-Oxododecanoyl-[acp];","2.3.1.179","beta-ketoacyl-acyl-carrier-protein synthase II;","map00061","Fatty acid biosynthesis","cte","cli","tdn","aae","hth","nam","bbr","ssp","mxa","lil","hpa","lin","eco","son","ama","bba","bpa","bbr","gka","lpf","ngo","sme"
"","","x","C05754","trans-Dec-2-enoyl-[acp];","C05755","Decanoyl-[acp];","2.3.1.-","<Transferases; Acyltransferases; Transferring groups other than amino-acyl groups>","map00061","Fatty acid biosynthesis","cte","cli","tdn","aae","hth","nam","bbr","ssp","mxa","lil","hpa","lin","eco","son","","bba","bpa","bbr","gka","lpf","ngo","sme"
"","","x","C05756","3-Oxododecanoyl-[acp];","C05757","(R)-3-Hydroxydodecanoyl-[acp];","2.3.1.-","<Transferases; Acyltransferases; Transferring groups other than amino-acyl groups>","map00061","Fatty acid biosynthesis","cte","cli","tdn","aae","hth","nam","bbr","ssp","mxa","lil","hpa","lin","eco","son","","bba","bpa","bbr","gka","lpf","ngo","sme"
"","","x","C05757","(R)-3-Hydroxydodecanoyl-[acp];","C05758","trans-Dodec-2-enoyl-[acp];","2.3.1.-","<Transferases; Acyltransferases; Transferring groups other than amino-acyl groups>","map00061","Fatty acid biosynthesis","cte","cli","tdn","aae","hth","nam","bbr","ssp","mxa","lil","hpa","lin","eco","son","","bba","bpa","bbr","gka","lpf","ngo","sme"
"","","x","C05757","(R)-3-Hydroxydodecanoyl-[acp];","C05758","trans-Dodec-2-enoyl-[acp];","4.2.1.-","<Lyases; Carbon-oxygen lyases; Hydro-lyases>","map00061","Fatty acid biosynthesis","cte","cli","tdn","aae","hth","nam","bbr","ssp","mxa","","hpa","lin","eco","son","ama","","bpa","bbr","gka","lpf","ngo","sme"
"","","x","C05749","Hexanoyl-[acp];","C05750","3-Oxooctanoyl-[acp];","2.3.1.-","<Transferases; Acyltransferases; Transferring groups other than amino-acyl groups>","map00061","Fatty acid biosynthesis","cte","cli","tdn","aae","hth","nam","bbr","ssp","mxa","lil","hpa","lin","eco","son","","bba","bpa","bbr","gka","lpf","ngo","sme"
"","","x","C00024","Acetyl-CoA;","C00083","Malonyl-CoA;","6.3.4.14","biotin carboxylase;","map00061","Fatty acid biosynthesis","cte","cli","tdn","aae","hth","nam","bbr","ssp","mxa","lil","hpa","lin","eco","","","bba","bpa","bbr","gka","lpf","ngo","sme"
"","","x","C00083","Malonyl-CoA;","C01209","Malonyl-[acyl-carrier protein]","2.3.1.39","[acyl-carrier-protein] S-malonyltransferase;","map00061","Fatty acid biosynthesis","cte","cli","tdn","aae","hth","nam","bbr","ssp","mxa","","hpa","lin","eco","son","ama","bba","bpa","bbr","gka","lpf","ngo","sme"
"","","x","C01209","Malonyl-[acyl-carrier protein]","C05746","3-Oxohexanoyl-[acp];","2.3.1.-","<Transferases; Acyltransferases; Transferring groups other than amino-acyl groups>","map00061","Fatty acid biosynthesis","cte","cli","tdn","aae","hth","nam","bbr","ssp","mxa","lil","hpa","lin","eco","son","","bba","bpa","bbr","gka","lpf","ngo","sme"
"","","x","C05746","3-Oxohexanoyl-[acp];","C05747","(R)-3-Hydroxyhexanoyl-[acp];","1.1.1.100","3-oxoacyl-[acyl-carrier-protein] reductase;","map00061","Fatty acid biosynthesis","cte","cli","tdn","aae","hth","nam","bbr","ssp","mxa","lil","hpa","lin","eco","son","ama","bba","bpa","bbr","gka","lpf","ngo","sme"
"","","x","C05755","Decanoyl-[acp];","C05756","3-Oxododecanoyl-[acp];","2.3.1.-","<Transferases; Acyltransferases; Transferring groups other than amino-acyl groups>","map00061","Fatty acid biosynthesis","cte","cli","tdn","aae","hth","nam","bbr","ssp","mxa","lil","hpa","lin","eco","son","","bba","bpa","bbr","gka","lpf","ngo","sme"
"","","x","C00025","L-Glutamate;","C00624","N-Acetyl-L-glutamate;","2.3.1.1","amino-acid N-acetyltransferase;","map00330","Arginine and proline metabolism","cte","cli","tdn","aae","hth","nam","bbr","ssp","","lil","","lin","eco","son","","","bpa","bbr","gka","","ngo","sme"
"","","x","C00624","N-Acetyl-L-glutamate;","C04133","N-Acetyl-L-glutamate 5-phosphate;","2.7.2.8","acetylglutamate kinase;","map00330","Arginine and proline metabolism","cte","cli","tdn","aae","hth","nam","bbr","ssp","mxa","lil","","lin","eco","son","ama","","bpa","bbr","gka","","ngo","sme"
"","","x","C05747","(R)-3-Hydroxyhexanoyl-[acp];","C05748","trans-Hex-2-enoyl-[acp];","2.3.1.-","<Transferases; Acyltransferases; Transferring groups other than amino-acyl groups>","map00061","Fatty acid biosynthesis","cte","cli","tdn","aae","hth","nam","bbr","ssp","mxa","lil","hpa","lin","eco","son","","bba","bpa","bbr","gka","lpf","ngo","sme"
"","","x","C00026","2-Oxoglutarate;","C00311","Isocitrate;","1.1.1.42","isocitrate dehydrogenase (NADP+);","map00020; map00720","Citrate cycle (TCA cycle); Reductive carboxylate cycle (CO2 fixation)","cte","cli","tdn","aae","hth","nam","bbr","ssp","mxa","lil","hpa","lin","eco","son","ama","bba","bpa","bbr","","lpf","ngo","sme"
"","","x","C00036","Oxaloacetate;","C00149","(S)-Malate;","1.1.1.37","malate dehydrogenase;","map00020; map00620; map00630; map00710; map00720","Citrate cycle (TCA cycle); Pyruvate metabolism; Glyoxylate and dicarboxylate metabolism; Carbon fixation in photosynthetic organisms; Reductive carboxylate cycle (CO2 fixation)","cte","cli","tdn","aae","hth","nam","bbr","ssp","mxa","lil","","","eco","son","ama","bba","bpa","bbr","gka","lpf","","sme"
"","","x","C00122","Fumarate;","C00149","(S)-Malate;","4.2.1.2","fumarate hydratase;","map00020; map00720","Citrate cycle (TCA cycle); Reductive carboxylate cycle (CO2 fixation)","cte","cli","tdn","aae","hth","nam","bbr","ssp","mxa","lil","hpa","lin","eco","son","ama","bba","bpa","bbr","gka","lpf","ngo","sme"
"","","x","C00099","beta-Alanine;","C00864","Pantothenate;","6.3.2.1","pantoate---beta-alanine ligase;","map00410; map00770","beta-Alanine metabolism; Pantothenate and CoA biosynthesis","cte","cli","tdn","aae","hth","nam","bbr","ssp","mxa","lil","hpa","lin","eco","son","ama","bba","bpa","bbr","gka","lpf","ngo","sme"
"","","x","C00522","(R)-Pantoate;","C00864","Pantothenate;","6.3.2.1","pantoate---beta-alanine ligase;","map00770","Pantothenate and CoA biosynthesis","cte","cli","tdn","aae","hth","nam","bbr","ssp","mxa","lil","hpa","lin","eco","son","ama","bba","bpa","bbr","gka","lpf","ngo","sme"
"","","x","C01209","Malonyl-[acyl-carrier protein]","C05746","3-Oxohexanoyl-[acp];","2.3.1.179","beta-ketoacyl-acyl-carrier-protein synthase II;","map00061","Fatty acid biosynthesis","cte","cli","tdn","aae","hth","nam","bbr","ssp","mxa","lil","hpa","lin","eco","son","ama","bba","bpa","bbr","gka","lpf","ngo","sme"
"","","x","C04688","(3R)-3-Hydroxytetradecanoyl-[acyl-carrier protein];","C05760","trans-Tetradec-2-enoyl-[acp];","2.3.1.-","<Transferases; Acyltransferases; Transferring groups other than amino-acyl groups>","map00061","Fatty acid biosynthesis","cte","cli","tdn","aae","hth","nam","bbr","ssp","mxa","lil","hpa","lin","eco","son","","bba","bpa","bbr","gka","lpf","ngo","sme"
"","","x","C05760","trans-Tetradec-2-enoyl-[acp];","C05761","Tetradecanoyl-[acp];","2.3.1.-","<Transferases; Acyltransferases; Transferring groups other than amino-acyl groups>","map00061","Fatty acid biosynthesis","cte","cli","tdn","aae","hth","nam","bbr","ssp","mxa","lil","hpa","lin","eco","son","","bba","bpa","bbr","gka","lpf","ngo","sme"
"","","x","C05751","trans-Oct-2-enoyl-[acp];","C05752","Octanoyl-[acp];","2.3.1.-","<Transferases; Acyltransferases; Transferring groups other than amino-acyl groups>","map00061","Fatty acid biosynthesis","cte","cli","tdn","aae","hth","nam","bbr","ssp","mxa","lil","hpa","lin","eco","son","","bba","bpa","bbr","gka","lpf","ngo","sme"
"","","x","C00022","Pyruvate;","C11437","1-Deoxy-D-xylulose 5-phosphate","2.2.1.7","1-deoxy-D-xylulose-5-phosphate synthase;","map00900","Terpenoid backbone biosynthesis","cte","cli","tdn","aae","hth","nam","bbr","","mxa","lil","hpa","lin","eco","son","","","bpa","bbr","gka","","ngo","sme"
"","","x","C04620","(3R)-3-Hydroxyoctanoyl-[acyl-carrier protein];","C05751","trans-Oct-2-enoyl-[acp];","4.2.1.-","<Lyases; Carbon-oxygen lyases; Hydro-lyases>","map00061","Fatty acid biosynthesis","cte","cli","tdn","aae","hth","nam","bbr","ssp","mxa","","hpa","lin","eco","son","ama","","bpa","bbr","gka","lpf","ngo","sme"
"","","x","C00022","Pyruvate;","C05125","2-(alpha-Hydroxyethyl)thiamine diphosphate;","2.2.1.6","acetolactate synthase;","map00290; map00650","Valine, leucine and isoleucine biosynthesis; Butanoate metabolism","cte","cli","tdn","aae","hth","nam","bbr","ssp","mxa","lil","","lin","eco","son","","","bpa","bbr","gka","","ngo","sme"
"","","x","C05125","2-(alpha-Hydroxyethyl)thiamine diphosphate;","C06006","(S)-2-Aceto-2-hydroxybutanoate;","2.2.1.6","acetolactate synthase;","map00290","Valine, leucine and isoleucine biosynthesis","cte","cli","tdn","aae","hth","nam","bbr","ssp","mxa","lil","","lin","eco","son","","","bpa","bbr","gka","","ngo","sme"
"","","x","C06006","(S)-2-Aceto-2-hydroxybutanoate;","C06007","(R)-2,3-Dihydroxy-3-methylpentanoate;","1.1.1.86","ketol-acid reductoisomerase;","map00290","Valine, leucine and isoleucine biosynthesis","cte","cli","tdn","aae","hth","nam","bbr","ssp","","lil","hpa","lin","eco","son","ama","","bpa","bbr","gka","","ngo","sme"
"","","x","C00671","(S)-3-Methyl-2-oxopentanoic acid;","C06007","(R)-2,3-Dihydroxy-3-methylpentanoate;","4.2.1.9","dihydroxy-acid dehydratase;","map00290","Valine, leucine and isoleucine biosynthesis","cte","cli","tdn","aae","hth","nam","bbr","ssp","","lil","","lin","eco","son","","","bpa","bbr","gka","","ngo","sme"
"","","x","C00109","2-Oxobutanoate;","C06006","(S)-2-Aceto-2-hydroxybutanoate;","2.2.1.6","acetolactate synthase;","map00290","Valine, leucine and isoleucine biosynthesis","cte","cli","tdn","aae","hth","nam","bbr","ssp","mxa","lil","","lin","eco","son","","","bpa","bbr","gka","","ngo","sme"
"","","x","C00407","L-Isoleucine;","C00671","(S)-3-Methyl-2-oxopentanoic acid;","2.6.1.42","branched-chain-amino-acid transaminase;","map00280; map00290; map00966","Valine, leucine and isoleucine degradation; Valine, leucine and isoleucine biosynthesis; Glucosinolate biosynthesis","cte","cli","tdn","aae","hth","nam","bbr","ssp","mxa","lil","hpa","lin","eco","son","","bba","bpa","bbr","gka","","ngo","sme"
"","","x","C04688","(3R)-3-Hydroxytetradecanoyl-[acyl-carrier protein];","C05760","trans-Tetradec-2-enoyl-[acp];","4.2.1.-","<Lyases; Carbon-oxygen lyases; Hydro-lyases>","map00061","Fatty acid biosynthesis","cte","cli","tdn","aae","hth","nam","bbr","ssp","mxa","","hpa","lin","eco","son","ama","","bpa","bbr","gka","lpf","ngo","sme"
"","","x","C01209","Malonyl-[acyl-carrier protein]","C05744","Acetoacetyl-[acp];","2.3.1.179","beta-ketoacyl-acyl-carrier-protein synthase II;","map00061","Fatty acid biosynthesis","cte","cli","tdn","aae","hth","nam","bbr","ssp","mxa","lil","hpa","lin","eco","son","ama","bba","bpa","bbr","gka","lpf","ngo","sme"
"","","x","C00204","2-Dehydro-3-deoxy-D-gluconate;","C00577","D-Glyceraldehyde","4.2.1.-","<Lyases; Carbon-oxygen lyases; Hydro-lyases>","map00030","Pentose phosphate pathway","cte","cli","tdn","aae","hth","nam","bbr","ssp","mxa","","hpa","lin","eco","son","ama","","bpa","bbr","gka","lpf","ngo","sme"
"","","x","C00864","Pantothenate;","C03492","D-4'-Phosphopantothenate;","2.7.1.33","pantothenate kinase;","map00770","Pantothenate and CoA biosynthesis","cte","cli","tdn","aae","hth","nam","bbr","ssp","mxa","lil","hpa","lin","eco","son","ama","bba","","bbr","gka","lpf","ngo","sme"
"","","x","C01209","Malonyl-[acyl-carrier protein]","C05756","3-Oxododecanoyl-[acp];","2.3.1.-","<Transferases; Acyltransferases; Transferring groups other than amino-acyl groups>","map00061","Fatty acid biosynthesis","cte","cli","tdn","aae","hth","nam","bbr","ssp","mxa","lil","hpa","lin","eco","son","","bba","bpa","bbr","gka","lpf","ngo","sme"
"","","x","C01209","Malonyl-[acyl-carrier protein]","C05750","3-Oxooctanoyl-[acp];","2.3.1.179","beta-ketoacyl-acyl-carrier-protein synthase II;","map00061","Fatty acid biosynthesis","cte","cli","tdn","aae","hth","nam","bbr","ssp","mxa","lil","hpa","lin","eco","son","ama","bba","bpa","bbr","gka","lpf","ngo","sme"
"","","x","C03492","D-4'-Phosphopantothenate;","C04352","(R)-4'-Phosphopantothenoyl-L-cysteine;","6.3.2.5","phosphopantothenate---cysteine ligase;","map00770","Pantothenate and CoA biosynthesis","cte","cli","tdn","aae","hth","nam","bbr","ssp","mxa","","hpa","lin","eco","son","ama","","bpa","bbr","gka","lpf","ngo","sme"
"","","x","C05125","2-(alpha-Hydroxyethyl)thiamine diphosphate;","C06010","(S)-2-Acetolactate;","2.2.1.6","acetolactate synthase;","map00290","Valine, leucine and isoleucine biosynthesis","cte","cli","tdn","aae","hth","nam","bbr","ssp","mxa","lil","","lin","eco","son","","","bpa","bbr","gka","","ngo","sme"
"","","x","C04272","(R)-2,3-Dihydroxy-3-methylbutanoate;","C06010","(S)-2-Acetolactate;","1.1.1.86","ketol-acid reductoisomerase;","map00290","Valine, leucine and isoleucine biosynthesis","cte","cli","tdn","aae","hth","nam","bbr","ssp","","lil","hpa","lin","eco","son","ama","","bpa","bbr","gka","","ngo","sme"
"","","x","C00141","3-Methyl-2-oxobutanoic acid;","C04272","(R)-2,3-Dihydroxy-3-methylbutanoate;","4.2.1.9","dihydroxy-acid dehydratase;","map00290","Valine, leucine and isoleucine biosynthesis","cte","cli","tdn","aae","hth","nam","bbr","ssp","","lil","","lin","eco","son","","","bpa","bbr","gka","","ngo","sme"
"","","x","C00141","3-Methyl-2-oxobutanoic acid;","C02504","(2S)-2-Isopropylmalate;","2.3.3.13","2-isopropylmalate synthase;","map00290","Valine, leucine and isoleucine biosynthesis","cte","cli","tdn","aae","hth","nam","bbr","ssp","mxa","lil","","lin","eco","son","","","bpa","bbr","gka","","ngo","sme"
"","","x","C00141","3-Methyl-2-oxobutanoic acid;","C00183","L-Valine;","2.6.1.42","branched-chain-amino-acid transaminase;","map00280; map00290; map00770; map00966","Valine, leucine and isoleucine degradation; Valine, leucine and isoleucine biosynthesis; Pantothenate and CoA biosynthesis; Glucosinolate biosynthesis","cte","cli","tdn","aae","hth","nam","bbr","ssp","mxa","lil","hpa","lin","eco","son","","bba","bpa","bbr","gka","","ngo","sme"
"","","x","C00042","Succinate;","C00122","Fumarate;","1.3.99.1","succinate dehydrogenase;","map00020; map00190; map00632; map00650; map00720","Citrate cycle (TCA cycle); Oxidative phosphorylation; Benzoate degradation via CoA ligation; Butanoate metabolism; Reductive carboxylate cycle (CO2 fixation)","cte","cli","tdn","aae","hth","nam","bbr","ssp","mxa","lil","hpa","lin","eco","son","ama","bba","bpa","bbr","gka","lpf","ngo","sme"
"","","x","C00042","Succinate;","C00091","Succinyl-CoA;","6.2.1.5","succinate---CoA ligase (ADP-forming);","map00020; map00640; map00720","Citrate cycle (TCA cycle); Propanoate metabolism; Reductive carboxylate cycle (CO2 fixation)","cte","cli","tdn","aae","hth","nam","bbr","ssp","mxa","lil","","","eco","son","ama","bba","bpa","bbr","gka","lpf","ngo","sme"
"","","x","C05754","trans-Dec-2-enoyl-[acp];","C05755","Decanoyl-[acp];","1.3.1.9","enoyl-[acyl-carrier-protein] reductase (NADH);","map00061","Fatty acid biosynthesis","cte","cli","tdn","aae","hth","nam","bbr","ssp","","","hpa","lin","eco","","ama","","bpa","bbr","gka","lpf","ngo","sme"
"","","x","C05760","trans-Tetradec-2-enoyl-[acp];","C05761","Tetradecanoyl-[acp];","1.3.1.9","enoyl-[acyl-carrier-protein] reductase (NADH);","map00061","Fatty acid biosynthesis","cte","cli","tdn","aae","hth","nam","bbr","ssp","","","hpa","lin","eco","","ama","","bpa","bbr","gka","lpf","ngo","sme"
"","","x","C00311","Isocitrate;","C05379","Oxalosuccinate;","1.1.1.42","isocitrate dehydrogenase (NADP+);","map00020","Citrate cycle (TCA cycle)","cte","cli","tdn","aae","hth","nam","bbr","ssp","mxa","lil","hpa","lin","eco","son","ama","bba","bpa","bbr","","lpf","ngo","sme"
"","","x","C01209","Malonyl-[acyl-carrier protein]","C05744","Acetoacetyl-[acp];","2.3.1.180","beta-ketoacyl-acyl-carrier-protein synthase III;","map00061","Fatty acid biosynthesis","cte","cli","tdn","aae","hth","nam","bbr","ssp","mxa","lil","hpa","lin","eco","son","ama","bba","bpa","bbr","gka","lpf","ngo","sme"
"","","x","C00036","Oxaloacetate;","C00049","L-Aspartate;","1.4.3.16","L-aspartate oxidase;","map00250","Alanine, aspartate and glutamate metabolism","cte","cli","tdn","aae","hth","nam","","","mxa","lil","","lin","eco","son","","bba","","","gka","lpf","ngo","sme"
"","","x","C04619","(3R)-3-Hydroxydecanoyl-[acyl-carrier protein];","C05754","trans-Dec-2-enoyl-[acp];","4.2.1.-","<Lyases; Carbon-oxygen lyases; Hydro-lyases>","map00061","Fatty acid biosynthesis","cte","cli","tdn","aae","hth","nam","bbr","ssp","mxa","","hpa","lin","eco","son","ama","","bpa","bbr","gka","lpf","ngo","sme"
"","","x","C00327","L-Citrulline;","C03406","N-(L-Arginino)succinate;","6.3.4.5","argininosuccinate synthase;","map00330","Arginine and proline metabolism","cte","cli","tdn","aae","hth","nam","bbr","ssp","mxa","lil","","lin","eco","son","","","bpa","bbr","gka","lpf","ngo","sme"
"","","x","C05751","trans-Oct-2-enoyl-[acp];","C05752","Octanoyl-[acp];","1.3.1.9","enoyl-[acyl-carrier-protein] reductase (NADH);","map00061","Fatty acid biosynthesis","cte","cli","tdn","aae","hth","nam","bbr","ssp","","","hpa","lin","eco","","ama","","bpa","bbr","gka","lpf","ngo","sme"
"","","x","C01209","Malonyl-[acyl-carrier protein]","C05762","3-Oxohexadecanoyl-[acp];","2.3.1.-","<Transferases; Acyltransferases; Transferring groups other than amino-acyl groups>","map00061","Fatty acid biosynthesis","cte","cli","tdn","aae","hth","nam","bbr","ssp","mxa","lil","hpa","lin","eco","son","","bba","bpa","bbr","gka","lpf","ngo","sme"
"","","x","C04633","(3R)-3-Hydroxypalmitoyl-[acyl-carrier protein];","C05762","3-Oxohexadecanoyl-[acp];","2.3.1.-","<Transferases; Acyltransferases; Transferring groups other than amino-acyl groups>","map00061","Fatty acid biosynthesis","cte","cli","tdn","aae","hth","nam","bbr","ssp","mxa","lil","hpa","lin","eco","son","","bba","bpa","bbr","gka","lpf","ngo","sme"
"","","x","C04633","(3R)-3-Hydroxypalmitoyl-[acyl-carrier protein];","C05763","trans-Hexadec-2-enoyl-[acp];","4.2.1.-","<Lyases; Carbon-oxygen lyases; Hydro-lyases>","map00061","Fatty acid biosynthesis","cte","cli","tdn","aae","hth","nam","bbr","ssp","mxa","","hpa","lin","eco","son","ama","","bpa","bbr","gka","lpf","ngo","sme"
"","","x","C05763","trans-Hexadec-2-enoyl-[acp];","C05764","Hexadecanoyl-[acp];","1.3.1.9","enoyl-[acyl-carrier-protein] reductase (NADH);","map00061","Fatty acid biosynthesis","cte","cli","tdn","aae","hth","nam","bbr","ssp","","","hpa","lin","eco","","ama","","bpa","bbr","gka","lpf","ngo","sme"
"","","x","C04633","(3R)-3-Hydroxypalmitoyl-[acyl-carrier protein];","C05763","trans-Hexadec-2-enoyl-[acp];","2.3.1.-","<Transferases; Acyltransferases; Transferring groups other than amino-acyl groups>","map00061","Fatty acid biosynthesis","cte","cli","tdn","aae","hth","nam","bbr","ssp","mxa","lil","hpa","lin","eco","son","","bba","bpa","bbr","gka","lpf","ngo","sme"
"","","x","C02504","(2S)-2-Isopropylmalate;","C04411","(2R,3S)-3-Isopropylmalate;","4.2.1.33","3-isopropylmalate dehydratase;","map00290","Valine, leucine and isoleucine biosynthesis","cte","cli","tdn","aae","hth","nam","bbr","ssp","","lil","","lin","eco","son","","","bpa","bbr","gka","","ngo","sme"
"","","x","C04236","(2S)-2-Isopropyl-3-oxosuccinate;","C04411","(2R,3S)-3-Isopropylmalate;","1.1.1.85","3-isopropylmalate dehydrogenase;","map00290","Valine, leucine and isoleucine biosynthesis","cte","cli","tdn","aae","hth","nam","bbr","ssp","mxa","lil","","lin","eco","son","","","bpa","bbr","gka","","ngo","sme"
"","","x","C00141","3-Methyl-2-oxobutanoic acid;","C00966","2-Dehydropantoate","2.1.2.11","3-methyl-2-oxobutanoate hydroxymethyltransferase;","map00770","Pantothenate and CoA biosynthesis","cte","cli","tdn","aae","hth","nam","bbr","ssp","mxa","lil","hpa","lin","eco","son","ama","bba","bpa","bbr","gka","lpf","ngo","sme"
"","","x","C05746","3-Oxohexanoyl-[acp];","C05747","(R)-3-Hydroxyhexanoyl-[acp];","2.3.1.-","<Transferases; Acyltransferases; Transferring groups other than amino-acyl groups>","map00061","Fatty acid biosynthesis","cte","cli","tdn","aae","hth","nam","bbr","ssp","mxa","lil","hpa","lin","eco","son","","bba","bpa","bbr","gka","lpf","ngo","sme"
"","","x","C04619","(3R)-3-Hydroxydecanoyl-[acyl-carrier protein];","C05753","3-Oxodecanoyl-[acp];","1.1.1.100","3-oxoacyl-[acyl-carrier-protein] reductase;","map00061","Fatty acid biosynthesis","cte","cli","tdn","aae","hth","nam","bbr","ssp","mxa","lil","hpa","lin","eco","son","ama","bba","bpa","bbr","gka","lpf","ngo","sme"
"","","x","C05223","Dodecanoyl-[acyl-carrier protein];","C05758","trans-Dodec-2-enoyl-[acp];","1.3.1.9","enoyl-[acyl-carrier-protein] reductase (NADH);","map00061","Fatty acid biosynthesis","cte","cli","tdn","aae","hth","nam","bbr","ssp","","","hpa","lin","eco","","ama","","bpa","bbr","gka","lpf","ngo","sme"
"","","x","C00025","L-Glutamate;","C03287","L-Glutamyl 5-phosphate;","2.7.2.11","glutamate 5-kinase;","map00330","Arginine and proline metabolism","cte","cli","tdn","aae","hth","nam","bbr","","mxa","lil","","lin","eco","son","","","bpa","bbr","gka","lpf","","sme"
"","","x","C01165","L-Glutamate 5-semialdehyde;","C03287","L-Glutamyl 5-phosphate;","1.2.1.41","glutamate-5-semialdehyde dehydrogenase;","map00330","Arginine and proline metabolism","cte","cli","tdn","aae","hth","nam","bbr","","","lil","","lin","eco","son","","","bpa","bbr","gka","lpf","ngo","sme"
"","","x","C01209","Malonyl-[acyl-carrier protein]","C05762","3-Oxohexadecanoyl-[acp];","2.3.1.179","beta-ketoacyl-acyl-carrier-protein synthase II;","map00061","Fatty acid biosynthesis","cte","cli","tdn","aae","hth","nam","bbr","ssp","mxa","lil","hpa","lin","eco","son","ama","bba","bpa","bbr","gka","lpf","ngo","sme"
"","","x","C04619","(3R)-3-Hydroxydecanoyl-[acyl-carrier protein];","C05754","trans-Dec-2-enoyl-[acp];","2.3.1.-","<Transferases; Acyltransferases; Transferring groups other than amino-acyl groups>","map00061","Fatty acid biosynthesis","cte","cli","tdn","aae","hth","nam","bbr","ssp","mxa","lil","hpa","lin","eco","son","","bba","bpa","bbr","gka","lpf","ngo","sme"
"","","x","C00025","L-Glutamate;","C00026","2-Oxoglutarate;","1.4.1.13","glutamate synthase (NADPH);","map00250","Alanine, aspartate and glutamate metabolism","cte","cli","tdn","aae","hth","nam","bbr","ssp","mxa","lil","","lin","eco","son","","","bpa","bbr","gka","","","sme"
"","","x","C03340","L-2,3-Dihydrodipicolinate;","C03972","2,3,4,5-Tetrahydrodipicolinate;","1.3.1.26","dihydrodipicolinate reductase;","map00300","Lysine biosynthesis","cte","cli","tdn","aae","hth","nam","bbr","ssp","mxa","lil","hpa","lin","eco","son","ama","bba","bpa","bbr","gka","lpf","ngo","sme"
"","","x","C04633","(3R)-3-Hydroxypalmitoyl-[acyl-carrier protein];","C05762","3-Oxohexadecanoyl-[acp];","1.1.1.100","3-oxoacyl-[acyl-carrier-protein] reductase;","map00061","Fatty acid biosynthesis","cte","cli","tdn","aae","hth","nam","bbr","ssp","mxa","lil","hpa","lin","eco","son","ama","bba","bpa","bbr","gka","lpf","ngo","sme"
"","","x","C00263","L-Homoserine;","C00441","L-Aspartate 4-semialdehyde;","1.1.1.3","homoserine dehydrogenase;","map00260; map00270; map00300","Glycine, serine and threonine metabolism; Cysteine and methionine metabolism; Lysine biosynthesis","cte","cli","tdn","aae","hth","nam","bbr","ssp","mxa","lil","hpa","lin","eco","son","","","bpa","bbr","gka","","ngo","sme"
"","","x","C00122","Fumarate;","C03406","N-(L-Arginino)succinate;","4.3.2.1","argininosuccinate lyase;","map00250; map00330","Alanine, aspartate and glutamate metabolism; Arginine and proline metabolism","cte","cli","tdn","aae","hth","nam","bbr","ssp","mxa","lil","","lin","eco","son","","","bpa","bbr","gka","lpf","ngo","sme"
"","","x","C05756","3-Oxododecanoyl-[acp];","C05757","(R)-3-Hydroxydodecanoyl-[acp];","1.1.1.100","3-oxoacyl-[acyl-carrier-protein] reductase;","map00061","Fatty acid biosynthesis","cte","cli","tdn","aae","hth","nam","bbr","ssp","mxa","lil","hpa","lin","eco","son","ama","bba","bpa","bbr","gka","lpf","ngo","sme"
"","","x","C00025","L-Glutamate;","C02987","L-Glutamyl-tRNA(Glu)","6.1.1.17","glutamate---tRNA ligase;","map00860; map00970","Porphyrin and chlorophyll metabolism; Aminoacyl-tRNA biosynthesis","cte","cli","tdn","aae","hth","nam","bbr","","mxa","lil","hpa","","eco","","ama","bba","bpa","bbr","","lpf","ngo","sme"
"","","x","C02987","L-Glutamyl-tRNA(Glu)","C03741","(S)-4-Amino-5-oxopentanoate;","1.2.1.70","glutamyl-tRNA reductase","map00860","Porphyrin and chlorophyll metabolism","cte","cli","tdn","aae","hth","nam","bbr","ssp","mxa","lil","hpa","lin","eco","son","","bba","bpa","bbr","gka","lpf","ngo",""
"","","x","C04618","(3R)-3-Hydroxybutanoyl-[acyl-carrier protein];","C05744","Acetoacetyl-[acp];","2.3.1.-","<Transferases; Acyltransferases; Transferring groups other than amino-acyl groups>","map00061","Fatty acid biosynthesis","cte","cli","tdn","aae","hth","nam","bbr","ssp","mxa","lil","hpa","lin","eco","son","","bba","bpa","bbr","gka","lpf","ngo","sme"
"","","x","C04246","But-2-enoyl-[acyl-carrier protein]","C04618","(3R)-3-Hydroxybutanoyl-[acyl-carrier protein];","2.3.1.-","<Transferases; Acyltransferases; Transferring groups other than amino-acyl groups>","map00061","Fatty acid biosynthesis","cte","cli","tdn","aae","hth","nam","bbr","ssp","mxa","lil","hpa","lin","eco","son","","bba","bpa","bbr","gka","lpf","ngo","sme"
"","","x","C04246","But-2-enoyl-[acyl-carrier protein]","C05745","Butyryl-[acp];","2.3.1.-","<Transferases; Acyltransferases; Transferring groups other than amino-acyl groups>","map00061","Fatty acid biosynthesis","cte","cli","tdn","aae","hth","nam","bbr","ssp","mxa","lil","hpa","lin","eco","son","","bba","bpa","bbr","gka","lpf","ngo","sme"
"","","x","C04246","But-2-enoyl-[acyl-carrier protein]","C05745","Butyryl-[acp];","1.3.1.9","enoyl-[acyl-carrier-protein] reductase (NADH);","map00061","Fatty acid biosynthesis","cte","cli","tdn","aae","hth","nam","bbr","ssp","","","hpa","lin","eco","","ama","","bpa","bbr","gka","lpf","ngo","sme"
"","","x","C04246","But-2-enoyl-[acyl-carrier protein]","C04618","(3R)-3-Hydroxybutanoyl-[acyl-carrier protein];","4.2.1.-","<Lyases; Carbon-oxygen lyases; Hydro-lyases>","map00061","Fatty acid biosynthesis","cte","cli","tdn","aae","hth","nam","bbr","ssp","mxa","","hpa","lin","eco","son","ama","","bpa","bbr","gka","lpf","ngo","sme"
"","","x","C05745","Butyryl-[acp];","C05746","3-Oxohexanoyl-[acp];","2.3.1.179","beta-ketoacyl-acyl-carrier-protein synthase II;","map00061","Fatty acid biosynthesis","cte","cli","tdn","aae","hth","nam","bbr","ssp","mxa","lil","hpa","lin","eco","son","ama","bba","bpa","bbr","gka","lpf","ngo","sme"
"","","x","C05752","Octanoyl-[acp];","C05753","3-Oxodecanoyl-[acp];","2.3.1.-","<Transferases; Acyltransferases; Transferring groups other than amino-acyl groups>","map00061","Fatty acid biosynthesis","cte","cli","tdn","aae","hth","nam","bbr","ssp","mxa","lil","hpa","lin","eco","son","","bba","bpa","bbr","gka","lpf","ngo","sme"
"","","x","C00430","5-Aminolevulinate;","C03741","(S)-4-Amino-5-oxopentanoate;","5.4.3.8","glutamate-1-semialdehyde 2,1-aminomutase;","map00860","Porphyrin and chlorophyll metabolism","cte","cli","tdn","aae","hth","nam","bbr","ssp","mxa","lil","hpa","lin","eco","son","","bba","bpa","bbr","gka","lpf","ngo","sme"
"","","x","C00430","5-Aminolevulinate;","C00931","Porphobilinogen","4.2.1.24","porphobilinogen synthase;","map00860","Porphyrin and chlorophyll metabolism","cte","cli","tdn","aae","hth","nam","bbr","ssp","mxa","lil","hpa","lin","eco","son","ama","bba","bpa","bbr","gka","lpf","ngo","sme"
"","","x","C00931","Porphobilinogen","C01024","Hydroxymethylbilane","2.5.1.61","hydroxymethylbilane synthase;","map00860","Porphyrin and chlorophyll metabolism","cte","cli","tdn","aae","hth","nam","bbr","ssp","mxa","lil","hpa","lin","eco","son","ama","bba","bpa","bbr","gka","lpf","ngo","sme"
"","","x","C01024","Hydroxymethylbilane","C01051","Uroporphyrinogen III","4.2.1.75","uroporphyrinogen-III synthase;","map00860","Porphyrin and chlorophyll metabolism","cte","cli","tdn","aae","hth","nam","bbr","ssp","mxa","","hpa","lin","eco","son","ama","","bpa","bbr","gka","lpf","ngo","sme"
"","","x","C01051","Uroporphyrinogen III","C03263","Coproporphyrinogen III","4.1.1.37","uroporphyrinogen decarboxylase;","map00860","Porphyrin and chlorophyll metabolism","cte","cli","tdn","aae","hth","nam","bbr","ssp","mxa","lil","hpa","lin","eco","son","ama","bba","bpa","bbr","gka","lpf","ngo","sme"
"","","x","C05223","Dodecanoyl-[acyl-carrier protein];","C05758","trans-Dodec-2-enoyl-[acp];","2.3.1.-","<Transferases; Acyltransferases; Transferring groups other than amino-acyl groups>","map00061","Fatty acid biosynthesis","cte","cli","tdn","aae","hth","nam","bbr","ssp","mxa","lil","hpa","lin","eco","son","","bba","bpa","bbr","gka","lpf","ngo","sme"
"","","x","C00025","L-Glutamate;","C00026","2-Oxoglutarate;","1.4.1.14","glutamate synthase (NADH);","map00250","Alanine, aspartate and glutamate metabolism","cte","cli","tdn","aae","hth","nam","bbr","ssp","mxa","lil","","lin","eco","son","","","bpa","bbr","gka","","","sme"
"","","x","C00026","2-Oxoglutarate;","C05379","Oxalosuccinate;","1.1.1.42","isocitrate dehydrogenase (NADP+);","map00020","Citrate cycle (TCA cycle)","cte","cli","tdn","aae","hth","nam","bbr","ssp","mxa","lil","hpa","lin","eco","son","ama","bba","bpa","bbr","","lpf","ngo","sme"
"","","x","C00263","L-Homoserine;","C01102","O-Phospho-L-homoserine","2.7.1.39","homoserine kinase;","map00260","Glycine, serine and threonine metabolism","cte","cli","tdn","aae","hth","nam","bbr","ssp","mxa","lil","hpa","lin","eco","son","","bba","bpa","bbr","gka","","ngo","sme"
"","","x","C00188","L-Threonine;","C01102","O-Phospho-L-homoserine","4.2.3.1","threonine synthase;","map00260","Glycine, serine and threonine metabolism","cte","cli","tdn","aae","hth","nam","bbr","ssp","mxa","lil","hpa","lin","eco","son","","","bpa","bbr","gka","lpf","ngo","sme"
"","","x","C01250","N-Acetyl-L-glutamate 5-semialdehyde;","C04133","N-Acetyl-L-glutamate 5-phosphate;","1.2.1.38","N-acetyl-gamma-glutamyl-phosphate reductase;","map00330","Arginine and proline metabolism","cte","cli","tdn","aae","hth","nam","bbr","ssp","mxa","lil","","lin","eco","son","","","bpa","bbr","gka","","ngo","sme"
"","","x","C00025","L-Glutamate;","C00064","L-Glutamine;","6.3.1.2","glutamate---ammonia ligase;","map00250; map00330; map00910","Alanine, aspartate and glutamate metabolism; Arginine and proline metabolism; Nitrogen metabolism","cte","cli","tdn","aae","hth","nam","bbr","ssp","mxa","lil","hpa","lin","eco","son","ama","bba","bpa","bbr","gka","lpf","ngo","sme"
"","","x","C00064","L-Glutamine;","C00169","Carbamoyl phosphate","6.3.5.5","carbamoyl-phosphate synthase (glutamine-hydrolysing);","map00240; map00250","Pyrimidine metabolism; Alanine, aspartate and glutamate metabolism","cte","cli","tdn","aae","hth","nam","bbr","ssp","mxa","lil","hpa","lin","eco","son","ama","bba","bpa","bbr","gka","lpf","ngo","sme"
"","","x","C00169","Carbamoyl phosphate","C00438","N-Carbamoyl-L-aspartate","2.1.3.2","aspartate carbamoyltransferase;","map00240; map00250","Pyrimidine metabolism; Alanine, aspartate and glutamate metabolism","cte","cli","tdn","aae","hth","nam","bbr","ssp","mxa","lil","hpa","lin","eco","son","ama","bba","bpa","bbr","gka","lpf","ngo","sme"
"","","x","C00337","(S)-Dihydroorotate;","C00438","N-Carbamoyl-L-aspartate","3.5.2.3","dihydroorotase;","map00240","Pyrimidine metabolism","cte","cli","tdn","aae","hth","nam","bbr","ssp","mxa","lil","hpa","lin","eco","son","ama","bba","bpa","bbr","gka","lpf","ngo","sme"
"","","x","C00311","Isocitrate;","C00417","cis-Aconitate;","4.2.1.3","aconitate hydratase;","map00020; map00630; map00720","Citrate cycle (TCA cycle); Glyoxylate and dicarboxylate metabolism; Reductive carboxylate cycle (CO2 fixation)","cte","cli","tdn","aae","hth","nam","bbr","ssp","mxa","lil","hpa","lin","eco","son","ama","bba","bpa","bbr","gka","lpf","ngo","sme"
"","","x","C00158","Citrate;","C00417","cis-Aconitate;","4.2.1.3","aconitate hydratase;","map00020; map00630; map00720","Citrate cycle (TCA cycle); Glyoxylate and dicarboxylate metabolism; Reductive carboxylate cycle (CO2 fixation)","cte","cli","tdn","aae","hth","nam","bbr","ssp","mxa","lil","hpa","lin","eco","son","ama","bba","bpa","bbr","gka","lpf","ngo","sme"
"","","x","C05761","Tetradecanoyl-[acp];","C05762","3-Oxohexadecanoyl-[acp];","2.3.1.-","<Transferases; Acyltransferases; Transferring groups other than amino-acyl groups>","map00061","Fatty acid biosynthesis","cte","cli","tdn","aae","hth","nam","bbr","ssp","mxa","lil","hpa","lin","eco","son","","bba","bpa","bbr","gka","lpf","ngo","sme"
"","","x","C11434","2-C-Methyl-D-erythritol 4-phosphate","C11437","1-Deoxy-D-xylulose 5-phosphate","1.1.1.267","1-deoxy-D-xylulose-5-phosphate reductoisomerase;","map00900","Terpenoid backbone biosynthesis","cte","cli","tdn","aae","hth","nam","bbr","","","lil","hpa","lin","eco","son","ama","","bpa","bbr","gka","","ngo","sme"
"","","x","C11434","2-C-Methyl-D-erythritol 4-phosphate","C11435","4-(Cytidine 5'-diphospho)-2-C-methyl-D-erythritol","2.7.7.60","2-C-methyl-D-erythritol 4-phosphate cytidylyltransferase;","map00900","Terpenoid backbone biosynthesis","cte","cli","tdn","aae","hth","nam","bbr","ssp","","lil","hpa","lin","eco","son","ama","","bpa","bbr","gka","","ngo","sme"
"","","x","C11435","4-(Cytidine 5'-diphospho)-2-C-methyl-D-erythritol","C11436","2-Phospho-4-(cytidine 5'-diphospho)-2-C-methyl-D-erythritol","2.7.1.148","4-(cytidine 5'-diphospho)-2-C-methyl-D-erythritol kinase;","map00900","Terpenoid backbone biosynthesis","cte","cli","tdn","aae","hth","nam","bbr","ssp","","lil","hpa","lin","eco","son","ama","","bpa","bbr","gka","","ngo","sme"
"","","x","C11436","2-Phospho-4-(cytidine 5'-diphospho)-2-C-methyl-D-erythritol","C11453","2-C-Methyl-D-erythritol 2,4-cyclodiphosphate;","4.6.1.12","2-C-methyl-D-erythritol 2,4-cyclodiphosphate synthase;","map00900","Terpenoid backbone biosynthesis","cte","","tdn","aae","hth","nam","bbr","","","lil","hpa","lin","eco","son","ama","","bpa","bbr","gka","","ngo","sme"
"","","x","C11453","2-C-Methyl-D-erythritol 2,4-cyclodiphosphate;","C11811","1-Hydroxy-2-methyl-2-butenyl 4-diphosphate;","1.17.7.1","(E)-4-hydroxy-3-methylbut-2-enyl-diphosphate synthase;","map00900","Terpenoid backbone biosynthesis","cte","cli","tdn","aae","hth","nam","bbr","","","lil","hpa","","eco","son","ama","","bpa","bbr","gka","","ngo","sme"
"","","x","C00129","Isopentenyl diphosphate;","C11811","1-Hydroxy-2-methyl-2-butenyl 4-diphosphate;","1.17.1.2","4-hydroxy-3-methylbut-2-enyl diphosphate reductase;","map00900","Terpenoid backbone biosynthesis","cte","cli","tdn","aae","hth","nam","bbr","","","lil","hpa","","eco","son","ama","","bpa","bbr","gka","","ngo","sme"
"","","x","C00129","Isopentenyl diphosphate;","C00341","Geranyl diphosphate","2.5.1.10","geranyltranstransferase;","map00900","Terpenoid backbone biosynthesis","cte","","tdn","aae","hth","nam","bbr","ssp","","lil","hpa","lin","eco","son","ama","bba","bpa","bbr","gka","lpf","ngo","sme"
"","","x","C00235","Dimethylallyl diphosphate;","C00341","Geranyl diphosphate","2.5.1.10","geranyltranstransferase;","map00900","Terpenoid backbone biosynthesis","cte","","tdn","aae","hth","nam","bbr","ssp","","lil","hpa","lin","eco","son","ama","bba","bpa","bbr","gka","lpf","ngo","sme"
"","","x","C00235","Dimethylallyl diphosphate;","C04432","tRNA containing 6-isopentenyladenosine","2.5.1.75","tRNA dimethylallyltransferase;","map00908","Zeatin biosynthesis","cte","cli","tdn","aae","hth","nam","bbr","ssp","mxa","lil","hpa","lin","eco","son","ama","bba","bpa","bbr","gka","lpf","ngo","sme"
"","","x","C00341","Geranyl diphosphate","C00448","trans,trans-Farnesyl diphosphate;","2.5.1.10","geranyltranstransferase;","map00900","Terpenoid backbone biosynthesis","cte","","tdn","aae","hth","nam","bbr","ssp","","lil","hpa","lin","eco","son","ama","bba","bpa","bbr","gka","lpf","ngo","sme"
"","","x","C00129","Isopentenyl diphosphate;","C00448","trans,trans-Farnesyl diphosphate;","2.5.1.10","geranyltranstransferase;","map00900","Terpenoid backbone biosynthesis","cte","","tdn","aae","hth","nam","bbr","ssp","","lil","hpa","lin","eco","son","ama","bba","bpa","bbr","gka","lpf","ngo","sme"
"","","x","C04619","(3R)-3-Hydroxydecanoyl-[acyl-carrier protein];","C05753","3-Oxodecanoyl-[acp];","2.3.1.-","<Transferases; Acyltransferases; Transferring groups other than amino-acyl groups>","map00061","Fatty acid biosynthesis","cte","cli","tdn","aae","hth","nam","bbr","ssp","mxa","lil","hpa","lin","eco","son","","bba","bpa","bbr","gka","lpf","ngo","sme"
"","","x","C01134","Pantetheine 4'-phosphate;","C04352","(R)-4'-Phosphopantothenoyl-L-cysteine;","4.1.1.36","phosphopantothenoylcysteine decarboxylase;","map00770","Pantothenate and CoA biosynthesis","cte","cli","tdn","aae","hth","nam","bbr","ssp","mxa","lil","hpa","lin","eco","son","ama","","bpa","bbr","gka","lpf","ngo","sme"
"","","x","C00882","Dephospho-CoA;","C01134","Pantetheine 4'-phosphate;","2.7.7.3","pantetheine-phosphate adenylyltransferase;","map00770","Pantothenate and CoA biosynthesis","cte","cli","tdn","aae","hth","nam","bbr","ssp","mxa","lil","hpa","lin","eco","son","ama","bba","bpa","bbr","gka","lpf","ngo","sme"
"","","x","C00010","CoA;","C00882","Dephospho-CoA;","2.7.1.24","dephospho-CoA kinase;","map00770","Pantothenate and CoA biosynthesis","cte","cli","tdn","aae","hth","nam","bbr","ssp","mxa","lil","hpa","lin","eco","son","ama","bba","bpa","bbr","gka","lpf","ngo","sme"
"","","x","C00062","L-Arginine;","C03406","N-(L-Arginino)succinate;","4.3.2.1","argininosuccinate lyase;","map00330","Arginine and proline metabolism","cte","cli","tdn","aae","hth","nam","bbr","ssp","mxa","lil","","lin","eco","son","","","bpa","bbr","gka","lpf","ngo","sme"
"","","x","C04620","(3R)-3-Hydroxyoctanoyl-[acyl-carrier protein];","C05750","3-Oxooctanoyl-[acp];","1.1.1.100","3-oxoacyl-[acyl-carrier-protein] reductase;","map00061","Fatty acid biosynthesis","cte","cli","tdn","aae","hth","nam","bbr","ssp","mxa","lil","hpa","lin","eco","son","ama","bba","bpa","bbr","gka","lpf","ngo","sme"
"","","x","C05747","(R)-3-Hydroxyhexanoyl-[acp];","C05748","trans-Hex-2-enoyl-[acp];","4.2.1.-","<Lyases; Carbon-oxygen lyases; Hydro-lyases>","map00061","Fatty acid biosynthesis","cte","cli","tdn","aae","hth","nam","bbr","ssp","mxa","","hpa","lin","eco","son","ama","","bpa","bbr","gka","lpf","ngo","sme"
"","","x","C00295","Orotate;","C00337","(S)-Dihydroorotate;","1.3.3.1","dihydroorotate oxidase;","map00240","Pyrimidine metabolism","cte","cli","tdn","aae","hth","nam","bbr","ssp","mxa","lil","hpa","lin","eco","son","ama","bba","bpa","bbr","gka","lpf","ngo","sme"
"","","x","C05223","Dodecanoyl-[acyl-carrier protein];","C05759","3-Oxotetradecanoyl-[acp];","2.3.1.-","<Transferases; Acyltransferases; Transferring groups other than amino-acyl groups>","map00061","Fatty acid biosynthesis","cte","cli","tdn","aae","hth","nam","bbr","ssp","mxa","lil","hpa","lin","eco","son","","bba","bpa","bbr","gka","lpf","ngo","sme"
"","","x","C00249","Hexadecanoic acid;","C05764","Hexadecanoyl-[acp];","2.3.1.-","<Transferases; Acyltransferases; Transferring groups other than amino-acyl groups>","map00061; map01040","Fatty acid biosynthesis; Biosynthesis of unsaturated fatty acids","cte","cli","tdn","aae","hth","nam","bbr","ssp","mxa","lil","hpa","lin","eco","son","","bba","bpa","bbr","gka","lpf","ngo","sme"
"","","x","C00118","D-Glyceraldehyde 3-phosphate;","C11437","1-Deoxy-D-xylulose 5-phosphate","2.2.1.7","1-deoxy-D-xylulose-5-phosphate synthase;","map00900","Terpenoid backbone biosynthesis","cte","cli","tdn","aae","hth","nam","bbr","","mxa","lil","hpa","lin","eco","son","","","bpa","bbr","gka","","ngo","sme"
"","","x","C00118","D-Glyceraldehyde 3-phosphate;","C00231","D-Xylulose 5-phosphate","2.2.1.1","transketolase;","map00030; map00710","Pentose phosphate pathway; Carbon fixation in photosynthetic organisms","cte","cli","tdn","aae","hth","nam","bbr","ssp","mxa","lil","hpa","lin","eco","son","ama","bba","bpa","bbr","gka","lpf","ngo","sme"
"","","x","C00199","D-Ribulose 5-phosphate","C00231","D-Xylulose 5-phosphate","5.1.3.1","ribulose-phosphate 3-epimerase;","map00030; map00040; map00710","Pentose phosphate pathway; Pentose and glucuronate interconversions; Carbon fixation in photosynthetic organisms","cte","cli","tdn","aae","hth","nam","bbr","ssp","mxa","lil","hpa","lin","eco","son","ama","bba","bpa","bbr","gka","lpf","ngo","sme"
"","","x","C00118","D-Glyceraldehyde 3-phosphate;","C05345","beta-D-Fructose 6-phosphate","2.2.1.2","transaldolase;","map00030","Pentose phosphate pathway","cte","cli","tdn","aae","hth","nam","bbr","ssp","mxa","lil","hpa","lin","eco","son","ama","bba","bpa","bbr","gka","","ngo","sme"
"","","x","C00668","alpha-D-Glucose 6-phosphate","C05345","beta-D-Fructose 6-phosphate","5.3.1.9","glucose-6-phosphate isomerase;","map00010; map00030; map00500; map00520","Glycolysis / Gluconeogenesis; Pentose phosphate pathway; Starch and sucrose metabolism; Amino sugar and nucleotide sugar metabolism","cte","cli","tdn","aae","hth","nam","bbr","ssp","mxa","lil","hpa","lin","eco","son","","bba","bpa","bbr","gka","lpf","ngo","sme"
"","","x","C00231","D-Xylulose 5-phosphate","C05345","beta-D-Fructose 6-phosphate","2.2.1.1","transketolase;","map00030","Pentose phosphate pathway","cte","cli","tdn","aae","hth","nam","bbr","ssp","mxa","lil","hpa","lin","eco","son","ama","bba","bpa","bbr","gka","lpf","ngo","sme"
"","","x","C00118","D-Glyceraldehyde 3-phosphate;","C00236","3-Phospho-D-glyceroyl phosphate;","1.2.1.12","glyceraldehyde-3-phosphate dehydrogenase (phosphorylating);","map00010","Glycolysis / Gluconeogenesis","cte","cli","tdn","aae","hth","nam","bbr","ssp","mxa","lil","hpa","lin","eco","son","ama","bba","bpa","bbr","gka","lpf","ngo","sme"
"","","x","C00231","D-Xylulose 5-phosphate","C05382","Sedoheptulose 7-phosphate;","2.2.1.1","transketolase;","map00030; map00710","Pentose phosphate pathway; Carbon fixation in photosynthetic organisms","cte","cli","tdn","aae","hth","nam","bbr","ssp","mxa","lil","hpa","lin","eco","son","ama","bba","bpa","bbr","gka","lpf","ngo","sme"
"","","x","C00279","D-Erythrose 4-phosphate","C05382","Sedoheptulose 7-phosphate;","2.2.1.2","transaldolase;","map00030","Pentose phosphate pathway","cte","cli","tdn","aae","hth","nam","bbr","ssp","mxa","lil","hpa","lin","eco","son","ama","bba","bpa","bbr","gka","","ngo","sme"
"","","x","C00118","D-Glyceraldehyde 3-phosphate;","C00279","D-Erythrose 4-phosphate","2.2.1.1","transketolase;","map00030; map00710","Pentose phosphate pathway; Carbon fixation in photosynthetic organisms","cte","cli","tdn","aae","hth","nam","bbr","ssp","mxa","lil","hpa","lin","eco","son","ama","bba","bpa","bbr","gka","lpf","ngo","sme"
"","","x","C00668","alpha-D-Glucose 6-phosphate","C01172","beta-D-Glucose 6-phosphate","5.3.1.9","glucose-6-phosphate isomerase;","map00010; map00030; map00500","Glycolysis / Gluconeogenesis; Pentose phosphate pathway; Starch and sucrose metabolism","cte","cli","tdn","aae","hth","nam","bbr","ssp","mxa","lil","hpa","lin","eco","son","","bba","bpa","bbr","gka","lpf","ngo","sme"
"","","x","C00118","D-Glyceraldehyde 3-phosphate;","C00279","D-Erythrose 4-phosphate","2.2.1.2","transaldolase;","map00030","Pentose phosphate pathway","cte","cli","tdn","aae","hth","nam","bbr","ssp","mxa","lil","hpa","lin","eco","son","ama","bba","bpa","bbr","gka","","ngo","sme"
"","","x","C00197","3-Phospho-D-glycerate;","C00236","3-Phospho-D-glyceroyl phosphate;","2.7.2.3","phosphoglycerate kinase;","map00010; map00710","Glycolysis / Gluconeogenesis; Carbon fixation in photosynthetic organisms","cte","cli","tdn","aae","hth","nam","bbr","ssp","mxa","lil","hpa","lin","eco","son","ama","bba","bpa","bbr","gka","lpf","ngo","sme"
"","","x","C00197","3-Phospho-D-glycerate;","C00631","2-Phospho-D-glycerate;","5.4.2.1","phosphoglycerate mutase;","map00010","Glycolysis / Gluconeogenesis","cte","cli","tdn","aae","hth","nam","bbr","ssp","mxa","lil","hpa","lin","eco","son","ama","bba","bpa","bbr","gka","lpf","ngo","sme"
"","","x","C00197","3-Phospho-D-glycerate;","C03232","3-Phosphonooxypyruvate;","1.1.1.95","phosphoglycerate dehydrogenase;","map00260","Glycine, serine and threonine metabolism","","cli","tdn","aae","hth","nam","bbr","ssp","mxa","lil","hpa","lin","eco","son","","bba","bpa","bbr","gka","lpf","","sme"
"","","x","C01172","beta-D-Glucose 6-phosphate","C05345","beta-D-Fructose 6-phosphate","5.3.1.9","glucose-6-phosphate isomerase;","map00010; map00030; map00500","Glycolysis / Gluconeogenesis; Pentose phosphate pathway; Starch and sucrose metabolism","cte","cli","tdn","aae","hth","nam","bbr","ssp","mxa","lil","hpa","lin","eco","son","","bba","bpa","bbr","gka","lpf","ngo","sme"
"","","x","C00118","D-Glyceraldehyde 3-phosphate;","C05378","beta-D-Fructose 1,6-bisphosphate","4.1.2.13","fructose-bisphosphate aldolase;","map00010; map00030; map00051","Glycolysis / Gluconeogenesis; Pentose phosphate pathway; Fructose and mannose metabolism","cte","cli","tdn","aae","hth","nam","bbr","ssp","mxa","lil","hpa","lin","eco","son","ama","bba","bpa","bbr","gka","lpf","ngo","sme"
"","","x","C00117","D-Ribose 5-phosphate;","C00118","D-Glyceraldehyde 3-phosphate;","2.2.1.1","transketolase;","map00030; map00710","Pentose phosphate pathway; Carbon fixation in photosynthetic organisms","cte","cli","tdn","aae","hth","nam","bbr","ssp","mxa","lil","hpa","lin","eco","son","ama","bba","bpa","bbr","gka","lpf","ngo","sme"
"","","x","C00117","D-Ribose 5-phosphate;","C00119","5-Phospho-alpha-D-ribose 1-diphosphate;","2.7.6.1","ribose-phosphate diphosphokinase;","map00030; map00230","Pentose phosphate pathway; Purine metabolism","cte","cli","tdn","aae","hth","nam","bbr","ssp","mxa","lil","hpa","lin","eco","son","ama","bba","bpa","bbr","gka","lpf","ngo","sme"
"","","x","C00119","5-Phospho-alpha-D-ribose 1-diphosphate;","C03090","5-Phosphoribosylamine;","2.4.2.14","amidophosphoribosyltransferase;","map00230","Purine metabolism","cte","cli","tdn","aae","hth","nam","bbr","ssp","mxa","lil","","lin","eco","son","ama","bba","bpa","bbr","gka","lpf","ngo","sme"
"","","x","C00119","5-Phospho-alpha-D-ribose 1-diphosphate;","C02739","1-(5-Phospho-D-ribosyl)-ATP;","2.4.2.17","ATP phosphoribosyltransferase;","map00340","Histidine metabolism","cte","cli","tdn","aae","hth","nam","bbr","ssp","mxa","lil","","lin","eco","son","","","bpa","bbr","gka","lpf","ngo","sme"
"","","x","C03090","5-Phosphoribosylamine;","C03838","5'-Phosphoribosylglycinamide;","6.3.4.13","phosphoribosylamine---glycine ligase;","map00230","Purine metabolism","cte","cli","tdn","aae","hth","nam","bbr","ssp","mxa","lil","hpa","lin","eco","son","ama","bba","bpa","bbr","gka","lpf","ngo","sme"
"","","x","C00119","5-Phospho-alpha-D-ribose 1-diphosphate;","C01103","Orotidine 5'-phosphate;","2.4.2.10","orotate phosphoribosyltransferase;","map00240","Pyrimidine metabolism","cte","cli","tdn","aae","hth","nam","bbr","ssp","mxa","lil","hpa","lin","eco","son","ama","bba","bpa","bbr","gka","lpf","ngo","sme"
"","","x","C00105","UMP;","C01103","Orotidine 5'-phosphate;","4.1.1.23","orotidine-5'-phosphate decarboxylase;","map00240","Pyrimidine metabolism","cte","cli","tdn","aae","hth","nam","bbr","ssp","mxa","lil","hpa","lin","eco","son","ama","bba","bpa","bbr","gka","lpf","ngo","sme"
"","","x","C00352","D-Glucosamine 6-phosphate;","C05345","beta-D-Fructose 6-phosphate","3.5.1.-","<Hydrolases; Acting on carbon-nitrogen bonds, other than peptide bonds; In linear amides>","map00520","Amino sugar and nucleotide sugar metabolism","cte","cli","tdn","aae","hth","nam","bbr","ssp","mxa","lil","hpa","lin","eco","son","","bba","bpa","bbr","gka","lpf","ngo","sme"
"","","x","C00279","D-Erythrose 4-phosphate","C05345","beta-D-Fructose 6-phosphate","2.2.1.1","transketolase;","map00030","Pentose phosphate pathway","cte","cli","tdn","aae","hth","nam","bbr","ssp","mxa","lil","hpa","lin","eco","son","ama","bba","bpa","bbr","gka","lpf","ngo","sme"
"","","x","C05345","beta-D-Fructose 6-phosphate","C05382","Sedoheptulose 7-phosphate;","2.2.1.2","transaldolase;","map00030","Pentose phosphate pathway","cte","cli","tdn","aae","hth","nam","bbr","ssp","mxa","lil","hpa","lin","eco","son","ama","bba","bpa","bbr","gka","","ngo","sme"
"","","x","C00074","Phosphoenolpyruvate;","C00631","2-Phospho-D-glycerate;","4.2.1.11","phosphopyruvate hydratase;","map00010","Glycolysis / Gluconeogenesis","cte","cli","tdn","aae","hth","nam","bbr","ssp","mxa","lil","hpa","lin","eco","son","ama","bba","bpa","bbr","gka","lpf","ngo","sme"
"","","x","C00117","D-Ribose 5-phosphate;","C05382","Sedoheptulose 7-phosphate;","2.2.1.1","transketolase;","map00030; map00710","Pentose phosphate pathway; Carbon fixation in photosynthetic organisms","cte","cli","tdn","aae","hth","nam","bbr","ssp","mxa","lil","hpa","lin","eco","son","ama","bba","bpa","bbr","gka","lpf","ngo","sme"
"","","x","C00111","Glycerone phosphate;","C00118","D-Glyceraldehyde 3-phosphate;","5.3.1.1","triose-phosphate isomerase;","map00010; map00051; map00562; map00710","Glycolysis / Gluconeogenesis; Fructose and mannose metabolism; Inositol phosphate metabolism; Carbon fixation in photosynthetic organisms","cte","cli","tdn","aae","hth","nam","bbr","ssp","mxa","lil","hpa","lin","eco","son","ama","bba","bpa","bbr","gka","lpf","ngo","sme"
"","","x","C00111","Glycerone phosphate;","C01094","D-Fructose 1-phosphate","4.1.2.13","fructose-bisphosphate aldolase;","map00051","Fructose and mannose metabolism","cte","cli","tdn","aae","hth","nam","bbr","ssp","mxa","lil","hpa","lin","eco","son","ama","bba","bpa","bbr","gka","lpf","ngo","sme"
"","","x","C00111","Glycerone phosphate;","C05378","beta-D-Fructose 1,6-bisphosphate","4.1.2.13","fructose-bisphosphate aldolase;","map00010; map00051","Glycolysis / Gluconeogenesis; Fructose and mannose metabolism","cte","cli","tdn","aae","hth","nam","bbr","ssp","mxa","lil","hpa","lin","eco","son","ama","bba","bpa","bbr","gka","lpf","ngo","sme"
"","","x","C00352","D-Glucosamine 6-phosphate;","C05345","beta-D-Fructose 6-phosphate","2.6.1.16","glutamine---fructose-6-phosphate transaminase (isomerizing);","map00520","Amino sugar and nucleotide sugar metabolism","cte","cli","tdn","aae","hth","nam","bbr","ssp","mxa","lil","hpa","lin","eco","son","ama","bba","bpa","bbr","gka","lpf","ngo","sme"
"","","x","C00117","D-Ribose 5-phosphate;","C00199","D-Ribulose 5-phosphate","5.3.1.6","ribose-5-phosphate isomerase;","map00030; map00710","Pentose phosphate pathway; Carbon fixation in photosynthetic organisms","cte","cli","tdn","aae","hth","nam","bbr","ssp","mxa","lil","hpa","lin","eco","son","ama","bba","bpa","bbr","gka","lpf","ngo","sme"
"","","x","C00295","Orotate;","C01103","Orotidine 5'-phosphate;","2.4.2.10","orotate phosphoribosyltransferase;","map00240","Pyrimidine metabolism","cte","cli","tdn","aae","hth","nam","bbr","ssp","mxa","lil","hpa","lin","eco","son","ama","bba","bpa","bbr","gka","lpf","ngo","sme"
"","","x","C05763","trans-Hexadec-2-enoyl-[acp];","C05764","Hexadecanoyl-[acp];","2.3.1.-","<Transferases; Acyltransferases; Transferring groups other than amino-acyl groups>","map00061","Fatty acid biosynthesis","cte","cli","tdn","aae","hth","nam","bbr","ssp","mxa","lil","hpa","lin","eco","son","","bba","bpa","bbr","gka","lpf","ngo","sme"
"","","x","C03838","5'-Phosphoribosylglycinamide;","C04376","5'-Phosphoribosyl-N-formylglycinamide;","2.1.2.2","phosphoribosylglycinamide formyltransferase;","map00230","Purine metabolism","cte","cli","tdn","aae","hth","nam","bbr","ssp","mxa","lil","","lin","eco","son","ama","bba","bpa","bbr","gka","lpf","ngo","sme"
"","","x","C04376","5'-Phosphoribosyl-N-formylglycinamide;","C04640","2-(Formamido)-N1-(5'-phosphoribosyl)acetamidine;","6.3.5.3","phosphoribosylformylglycinamidine synthase;","map00230","Purine metabolism","cte","cli","tdn","aae","hth","nam","bbr","ssp","mxa","lil","","lin","eco","son","ama","bba","bpa","bbr","gka","lpf","ngo","sme"
"","","x","C03373","Aminoimidazole ribotide;","C04640","2-(Formamido)-N1-(5'-phosphoribosyl)acetamidine;","6.3.3.1","phosphoribosylformylglycinamidine cyclo-ligase;","map00230","Purine metabolism","cte","cli","tdn","aae","hth","nam","bbr","ssp","mxa","lil","","lin","eco","son","ama","bba","bpa","bbr","gka","lpf","ngo","sme"
"","","x","C05761","Tetradecanoyl-[acp];","C05762","3-Oxohexadecanoyl-[acp];","2.3.1.179","beta-ketoacyl-acyl-carrier-protein synthase II;","map00061","Fatty acid biosynthesis","cte","cli","tdn","aae","hth","nam","bbr","ssp","mxa","lil","hpa","lin","eco","son","ama","bba","bpa","bbr","gka","lpf","ngo","sme"
"","","x","C05745","Butyryl-[acp];","C05746","3-Oxohexanoyl-[acp];","2.3.1.-","<Transferases; Acyltransferases; Transferring groups other than amino-acyl groups>","map00061","Fatty acid biosynthesis","cte","cli","tdn","aae","hth","nam","bbr","ssp","mxa","lil","hpa","lin","eco","son","","bba","bpa","bbr","gka","lpf","ngo","sme"
"","","x","C00024","Acetyl-CoA;","C00033","Acetate;","6.2.1.1","acetate---CoA ligase;","map00010; map00620; map00720","Glycolysis / Gluconeogenesis; Pyruvate metabolism; Reductive carboxylate cycle (CO2 fixation)","cte","cli","tdn","aae","hth","nam","bbr","ssp","mxa","lil","hpa","lin","eco","son","","bba","bpa","bbr","gka","lpf","","sme"
"","","x","C02739","1-(5-Phospho-D-ribosyl)-ATP;","C02741","Phosphoribosyl-AMP;","3.6.1.31","phosphoribosyl-ATP diphosphatase;","map00340","Histidine metabolism","","","tdn","aae","hth","nam","bbr","ssp","mxa","lil","","lin","eco","son","","","bpa","bbr","gka","lpf","ngo","sme"
"","","x","C02741","Phosphoribosyl-AMP;","C04896","5-(5-Phospho-D-ribosylaminoformimino)-1-(5-phosphoribosyl)-","3.5.4.19","phosphoribosyl-AMP cyclohydrolase;","map00340","Histidine metabolism","cte","cli","tdn","aae","hth","nam","bbr","ssp","mxa","lil","","lin","eco","son","","","bpa","bbr","gka","lpf","ngo","sme"
"","","x","C04896","5-(5-Phospho-D-ribosylaminoformimino)-1-(5-phosphoribosyl)-","C04916","N-(5'-Phospho-D-1'-ribulosylformimino)-5-amino-1-(5''-phospho-D-","5.3.1.16","1-(5-phosphoribosyl)-5-[(5-","map00340","Histidine metabolism","cte","cli","tdn","aae","hth","nam","bbr","ssp","mxa","lil","","lin","eco","son","","","bpa","bbr","gka","lpf","ngo","sme"
"","","x","C04618","(3R)-3-Hydroxybutanoyl-[acyl-carrier protein];","C05744","Acetoacetyl-[acp];","1.1.1.100","3-oxoacyl-[acyl-carrier-protein] reductase;","map00061","Fatty acid biosynthesis","cte","cli","tdn","aae","hth","nam","bbr","ssp","mxa","lil","hpa","lin","eco","son","ama","bba","bpa","bbr","gka","lpf","ngo","sme"

"Subsystem 5","0.002050580997949419","","","","","","","","","","cte","cli","tdn","","","nam","","","","","","","","","","","","","","","",""
"","","i","C00036","Oxaloacetate;","C00158","Citrate;","2.3.3.8","ATP citrate synthase;","map00020; map00720","Citrate cycle (TCA cycle); Reductive carboxylate cycle (CO2 fixation)","cte","cli","tdn","","","nam","","","","","","","","","","","","","","","",""
"","","x","C00158","Citrate;","C00417","cis-Aconitate;","4.2.1.3","aconitate hydratase;","map00020; map00630; map00720","Citrate cycle (TCA cycle); Glyoxylate and dicarboxylate metabolism; Reductive carboxylate cycle (CO2 fixation)","cte","cli","tdn","aae","hth","nam","bbr","ssp","mxa","lil","hpa","lin","eco","son","ama","bba","bpa","bbr","gka","lpf","ngo","sme"
"","","x","C00036","Oxaloacetate;","C00049","L-Aspartate;","1.4.3.16","L-aspartate oxidase;","map00250","Alanine, aspartate and glutamate metabolism","cte","cli","tdn","aae","hth","nam","","","mxa","lil","","lin","eco","son","","bba","","","gka","lpf","ngo","sme"
"","","x","C00049","L-Aspartate;","C00099","beta-Alanine;","4.1.1.11","aspartate 1-decarboxylase;","map00410; map00770","beta-Alanine metabolism; Pantothenate and CoA biosynthesis","cte","cli","tdn","aae","hth","nam","bbr","ssp","mxa","lil","hpa","lin","eco","","","bba","bpa","bbr","gka","lpf","ngo",""
"","","x","C00049","L-Aspartate;","C05840","Iminoaspartate;","1.4.3.16","L-aspartate oxidase;","map00760","Nicotinate and nicotinamide metabolism","cte","cli","tdn","aae","hth","nam","","","mxa","lil","","lin","eco","son","","bba","","","gka","lpf","ngo","sme"
"","","x","C00036","Oxaloacetate;","C00049","L-Aspartate;","2.6.1.1","aspartate transaminase;","map00250; map00710","Alanine, aspartate and glutamate metabolism; Carbon fixation in photosynthetic organisms","cte","cli","tdn","aae","hth","nam","bbr","","mxa","","hpa","lin","eco","son","ama","bba","bpa","bbr","gka","lpf","ngo","sme"
"","","x","C00024","Acetyl-CoA;","C00158","Citrate;","2.3.3.8","ATP citrate synthase;","map00020; map00720","Citrate cycle (TCA cycle); Reductive carboxylate cycle (CO2 fixation)","cte","cli","tdn","","","nam","","","","","","","","","","","","","","","",""
"","","x","C00024","Acetyl-CoA;","C03939","Acetyl-[acyl-carrier protein]","2.3.1.-","<Transferases; Acyltransferases; Transferring groups other than amino-acyl groups>","map00061","Fatty acid biosynthesis","cte","cli","tdn","aae","hth","nam","bbr","ssp","mxa","lil","hpa","lin","eco","son","","bba","bpa","bbr","gka","lpf","ngo","sme"
"","","x","C03939","Acetyl-[acyl-carrier protein]","C05744","Acetoacetyl-[acp];","2.3.1.-","<Transferases; Acyltransferases; Transferring groups other than amino-acyl groups>","map00061","Fatty acid biosynthesis","cte","cli","tdn","aae","hth","nam","bbr","ssp","mxa","lil","hpa","lin","eco","son","","bba","bpa","bbr","gka","lpf","ngo","sme"
"","","x","C00024","Acetyl-CoA;","C03939","Acetyl-[acyl-carrier protein]","2.3.1.180","beta-ketoacyl-acyl-carrier-protein synthase III;","map00061","Fatty acid biosynthesis","cte","cli","tdn","aae","hth","nam","bbr","ssp","mxa","lil","hpa","lin","eco","son","ama","bba","bpa","bbr","gka","lpf","ngo","sme"
"","","x","C00024","Acetyl-CoA;","C00083","Malonyl-CoA;","6.4.1.2","acetyl-CoA carboxylase;","map00061; map00253; map00620; map00640","Fatty acid biosynthesis; Tetracycline biosynthesis; Pyruvate metabolism; Propanoate metabolism","cte","cli","tdn","aae","hth","nam","bbr","ssp","mxa","","hpa","lin","eco","","","bba","bpa","bbr","gka","lpf","ngo","sme"
"","","x","C01209","Malonyl-[acyl-carrier protein]","C05744","Acetoacetyl-[acp];","2.3.1.180","beta-ketoacyl-acyl-carrier-protein synthase III;","map00061","Fatty acid biosynthesis","cte","cli","tdn","aae","hth","nam","bbr","ssp","mxa","lil","hpa","lin","eco","son","ama","bba","bpa","bbr","gka","lpf","ngo","sme"
"","","x","C01209","Malonyl-[acyl-carrier protein]","C05750","3-Oxooctanoyl-[acp];","2.3.1.-","<Transferases; Acyltransferases; Transferring groups other than amino-acyl groups>","map00061","Fatty acid biosynthesis","cte","cli","tdn","aae","hth","nam","bbr","ssp","mxa","lil","hpa","lin","eco","son","","bba","bpa","bbr","gka","lpf","ngo","sme"
"","","x","C01209","Malonyl-[acyl-carrier protein]","C05753","3-Oxodecanoyl-[acp];","2.3.1.-","<Transferases; Acyltransferases; Transferring groups other than amino-acyl groups>","map00061","Fatty acid biosynthesis","cte","cli","tdn","aae","hth","nam","bbr","ssp","mxa","lil","hpa","lin","eco","son","","bba","bpa","bbr","gka","lpf","ngo","sme"
"","","x","C05752","Octanoyl-[acp];","C05753","3-Oxodecanoyl-[acp];","2.3.1.179","beta-ketoacyl-acyl-carrier-protein synthase II;","map00061","Fatty acid biosynthesis","cte","cli","tdn","aae","hth","nam","bbr","ssp","mxa","lil","hpa","lin","eco","son","ama","bba","bpa","bbr","gka","lpf","ngo","sme"
"","","x","C01209","Malonyl-[acyl-carrier protein]","C05744","Acetoacetyl-[acp];","2.3.1.-","<Transferases; Acyltransferases; Transferring groups other than amino-acyl groups>","map00061","Fatty acid biosynthesis","cte","cli","tdn","aae","hth","nam","bbr","ssp","mxa","lil","hpa","lin","eco","son","","bba","bpa","bbr","gka","lpf","ngo","sme"
"","","x","C01209","Malonyl-[acyl-carrier protein]","C05753","3-Oxodecanoyl-[acp];","2.3.1.179","beta-ketoacyl-acyl-carrier-protein synthase II;","map00061","Fatty acid biosynthesis","cte","cli","tdn","aae","hth","nam","bbr","ssp","mxa","lil","hpa","lin","eco","son","ama","bba","bpa","bbr","gka","lpf","ngo","sme"
"","","x","C04620","(3R)-3-Hydroxyoctanoyl-[acyl-carrier protein];","C05750","3-Oxooctanoyl-[acp];","2.3.1.-","<Transferases; Acyltransferases; Transferring groups other than amino-acyl groups>","map00061","Fatty acid biosynthesis","cte","cli","tdn","aae","hth","nam","bbr","ssp","mxa","lil","hpa","lin","eco","son","","bba","bpa","bbr","gka","lpf","ngo","sme"
"","","x","C04620","(3R)-3-Hydroxyoctanoyl-[acyl-carrier protein];","C05751","trans-Oct-2-enoyl-[acp];","2.3.1.-","<Transferases; Acyltransferases; Transferring groups other than amino-acyl groups>","map00061","Fatty acid biosynthesis","cte","cli","tdn","aae","hth","nam","bbr","ssp","mxa","lil","hpa","lin","eco","son","","bba","bpa","bbr","gka","lpf","ngo","sme"
"","","x","C00049","L-Aspartate;","C03082","4-Phospho-L-aspartate;","2.7.2.4","aspartate kinase;","map00260; map00270; map00300","Glycine, serine and threonine metabolism; Cysteine and methionine metabolism; Lysine biosynthesis","cte","cli","tdn","aae","hth","nam","bbr","ssp","mxa","lil","hpa","lin","eco","son","ama","bba","bpa","bbr","gka","lpf","ngo","sme"
"","","x","C00441","L-Aspartate 4-semialdehyde;","C03082","4-Phospho-L-aspartate;","1.2.1.11","aspartate-semialdehyde dehydrogenase;","map00260; map00270; map00300","Glycine, serine and threonine metabolism; Cysteine and methionine metabolism; Lysine biosynthesis","cte","cli","tdn","aae","hth","nam","bbr","ssp","mxa","lil","hpa","lin","eco","son","ama","bba","bpa","bbr","gka","lpf","ngo","sme"
"","","x","C00441","L-Aspartate 4-semialdehyde;","C03340","L-2,3-Dihydrodipicolinate;","4.2.1.52","dihydrodipicolinate synthase;","map00300","Lysine biosynthesis","cte","cli","tdn","aae","hth","nam","bbr","ssp","mxa","lil","hpa","lin","eco","son","ama","bba","bpa","bbr","gka","lpf","ngo","sme"
"","","x","C01209","Malonyl-[acyl-carrier protein]","C05759","3-Oxotetradecanoyl-[acp];","2.3.1.179","beta-ketoacyl-acyl-carrier-protein synthase II;","map00061","Fatty acid biosynthesis","cte","cli","tdn","aae","hth","nam","bbr","ssp","mxa","lil","hpa","lin","eco","son","ama","bba","bpa","bbr","gka","lpf","ngo","sme"
"","","x","C04688","(3R)-3-Hydroxytetradecanoyl-[acyl-carrier protein];","C05759","3-Oxotetradecanoyl-[acp];","2.3.1.-","<Transferases; Acyltransferases; Transferring groups other than amino-acyl groups>","map00061","Fatty acid biosynthesis","cte","cli","tdn","aae","hth","nam","bbr","ssp","mxa","lil","hpa","lin","eco","son","","bba","bpa","bbr","gka","lpf","ngo","sme"
"","","x","C00025","L-Glutamate;","C00049","L-Aspartate;","2.6.1.1","aspartate transaminase;","map00250; map00330","Alanine, aspartate and glutamate metabolism; Arginine and proline metabolism","cte","cli","tdn","aae","hth","nam","bbr","","mxa","","hpa","lin","eco","son","ama","bba","bpa","bbr","gka","lpf","ngo","sme"
"","","x","C00025","L-Glutamate;","C00217","D-Glutamate;","5.1.1.3","glutamate racemase","map00471","D-Glutamine and D-glutamate metabolism","cte","cli","tdn","aae","hth","nam","","ssp","mxa","lil","hpa","lin","eco","son","","bba","","","gka","lpf","ngo","sme"
"","","x","C00025","L-Glutamate;","C00026","2-Oxoglutarate;","2.6.1.1","aspartate transaminase;","map00250","Alanine, aspartate and glutamate metabolism","cte","cli","tdn","aae","hth","nam","bbr","","mxa","","hpa","lin","eco","son","ama","bba","bpa","bbr","gka","lpf","ngo","sme"
"","","x","C00026","2-Oxoglutarate;","C00091","Succinyl-CoA;","1.2.7.3","2-oxoglutarate synthase;","map00020; map00720","Citrate cycle (TCA cycle); Reductive carboxylate cycle (CO2 fixation)","cte","cli","tdn","","hth","nam","","ssp","","","hpa","","","","","","","","gka","lpf","",""
"","","x","C05223","Dodecanoyl-[acyl-carrier protein];","C05759","3-Oxotetradecanoyl-[acp];","2.3.1.179","beta-ketoacyl-acyl-carrier-protein synthase II;","map00061","Fatty acid biosynthesis","cte","cli","tdn","aae","hth","nam","bbr","ssp","mxa","lil","hpa","lin","eco","son","ama","bba","bpa","bbr","gka","lpf","ngo","sme"
"","","x","C05749","Hexanoyl-[acp];","C05750","3-Oxooctanoyl-[acp];","2.3.1.179","beta-ketoacyl-acyl-carrier-protein synthase II;","map00061","Fatty acid biosynthesis","cte","cli","tdn","aae","hth","nam","bbr","ssp","mxa","lil","hpa","lin","eco","son","ama","bba","bpa","bbr","gka","lpf","ngo","sme"
"","","x","C05748","trans-Hex-2-enoyl-[acp];","C05749","Hexanoyl-[acp];","2.3.1.-","<Transferases; Acyltransferases; Transferring groups other than amino-acyl groups>","map00061","Fatty acid biosynthesis","cte","cli","tdn","aae","hth","nam","bbr","ssp","mxa","lil","hpa","lin","eco","son","","bba","bpa","bbr","gka","lpf","ngo","sme"
"","","x","C01209","Malonyl-[acyl-carrier protein]","C05759","3-Oxotetradecanoyl-[acp];","2.3.1.-","<Transferases; Acyltransferases; Transferring groups other than amino-acyl groups>","map00061","Fatty acid biosynthesis","cte","cli","tdn","aae","hth","nam","bbr","ssp","mxa","lil","hpa","lin","eco","son","","bba","bpa","bbr","gka","lpf","ngo","sme"
"","","x","C05748","trans-Hex-2-enoyl-[acp];","C05749","Hexanoyl-[acp];","1.3.1.9","enoyl-[acyl-carrier-protein] reductase (NADH);","map00061","Fatty acid biosynthesis","cte","cli","tdn","aae","hth","nam","bbr","ssp","","","hpa","lin","eco","","ama","","bpa","bbr","gka","lpf","ngo","sme"
"","","x","C03939","Acetyl-[acyl-carrier protein]","C05744","Acetoacetyl-[acp];","2.3.1.179","beta-ketoacyl-acyl-carrier-protein synthase II;","map00061","Fatty acid biosynthesis","cte","cli","tdn","aae","hth","nam","bbr","ssp","mxa","lil","hpa","lin","eco","son","ama","bba","bpa","bbr","gka","lpf","ngo","sme"
"","","x","C03939","Acetyl-[acyl-carrier protein]","C05744","Acetoacetyl-[acp];","2.3.1.180","beta-ketoacyl-acyl-carrier-protein synthase III;","map00061","Fatty acid biosynthesis","cte","cli","tdn","aae","hth","nam","bbr","ssp","mxa","lil","hpa","lin","eco","son","ama","bba","bpa","bbr","gka","lpf","ngo","sme"
"","","x","C01209","Malonyl-[acyl-carrier protein]","C05756","3-Oxododecanoyl-[acp];","2.3.1.179","beta-ketoacyl-acyl-carrier-protein synthase II;","map00061","Fatty acid biosynthesis","cte","cli","tdn","aae","hth","nam","bbr","ssp","mxa","lil","hpa","lin","eco","son","ama","bba","bpa","bbr","gka","lpf","ngo","sme"
"","","x","C05755","Decanoyl-[acp];","C05756","3-Oxododecanoyl-[acp];","2.3.1.179","beta-ketoacyl-acyl-carrier-protein synthase II;","map00061","Fatty acid biosynthesis","cte","cli","tdn","aae","hth","nam","bbr","ssp","mxa","lil","hpa","lin","eco","son","ama","bba","bpa","bbr","gka","lpf","ngo","sme"
"","","x","C05754","trans-Dec-2-enoyl-[acp];","C05755","Decanoyl-[acp];","2.3.1.-","<Transferases; Acyltransferases; Transferring groups other than amino-acyl groups>","map00061","Fatty acid biosynthesis","cte","cli","tdn","aae","hth","nam","bbr","ssp","mxa","lil","hpa","lin","eco","son","","bba","bpa","bbr","gka","lpf","ngo","sme"
"","","x","C05756","3-Oxododecanoyl-[acp];","C05757","(R)-3-Hydroxydodecanoyl-[acp];","2.3.1.-","<Transferases; Acyltransferases; Transferring groups other than amino-acyl groups>","map00061","Fatty acid biosynthesis","cte","cli","tdn","aae","hth","nam","bbr","ssp","mxa","lil","hpa","lin","eco","son","","bba","bpa","bbr","gka","lpf","ngo","sme"
"","","x","C05757","(R)-3-Hydroxydodecanoyl-[acp];","C05758","trans-Dodec-2-enoyl-[acp];","2.3.1.-","<Transferases; Acyltransferases; Transferring groups other than amino-acyl groups>","map00061","Fatty acid biosynthesis","cte","cli","tdn","aae","hth","nam","bbr","ssp","mxa","lil","hpa","lin","eco","son","","bba","bpa","bbr","gka","lpf","ngo","sme"
"","","x","C05757","(R)-3-Hydroxydodecanoyl-[acp];","C05758","trans-Dodec-2-enoyl-[acp];","4.2.1.-","<Lyases; Carbon-oxygen lyases; Hydro-lyases>","map00061","Fatty acid biosynthesis","cte","cli","tdn","aae","hth","nam","bbr","ssp","mxa","","hpa","lin","eco","son","ama","","bpa","bbr","gka","lpf","ngo","sme"
"","","x","C05749","Hexanoyl-[acp];","C05750","3-Oxooctanoyl-[acp];","2.3.1.-","<Transferases; Acyltransferases; Transferring groups other than amino-acyl groups>","map00061","Fatty acid biosynthesis","cte","cli","tdn","aae","hth","nam","bbr","ssp","mxa","lil","hpa","lin","eco","son","","bba","bpa","bbr","gka","lpf","ngo","sme"
"","","x","C00024","Acetyl-CoA;","C00083","Malonyl-CoA;","6.3.4.14","biotin carboxylase;","map00061","Fatty acid biosynthesis","cte","cli","tdn","aae","hth","nam","bbr","ssp","mxa","lil","hpa","lin","eco","","","bba","bpa","bbr","gka","lpf","ngo","sme"
"","","x","C00083","Malonyl-CoA;","C01209","Malonyl-[acyl-carrier protein]","2.3.1.39","[acyl-carrier-protein] S-malonyltransferase;","map00061","Fatty acid biosynthesis","cte","cli","tdn","aae","hth","nam","bbr","ssp","mxa","","hpa","lin","eco","son","ama","bba","bpa","bbr","gka","lpf","ngo","sme"
"","","x","C01209","Malonyl-[acyl-carrier protein]","C05746","3-Oxohexanoyl-[acp];","2.3.1.-","<Transferases; Acyltransferases; Transferring groups other than amino-acyl groups>","map00061","Fatty acid biosynthesis","cte","cli","tdn","aae","hth","nam","bbr","ssp","mxa","lil","hpa","lin","eco","son","","bba","bpa","bbr","gka","lpf","ngo","sme"
"","","x","C05746","3-Oxohexanoyl-[acp];","C05747","(R)-3-Hydroxyhexanoyl-[acp];","1.1.1.100","3-oxoacyl-[acyl-carrier-protein] reductase;","map00061","Fatty acid biosynthesis","cte","cli","tdn","aae","hth","nam","bbr","ssp","mxa","lil","hpa","lin","eco","son","ama","bba","bpa","bbr","gka","lpf","ngo","sme"
"","","x","C05755","Decanoyl-[acp];","C05756","3-Oxododecanoyl-[acp];","2.3.1.-","<Transferases; Acyltransferases; Transferring groups other than amino-acyl groups>","map00061","Fatty acid biosynthesis","cte","cli","tdn","aae","hth","nam","bbr","ssp","mxa","lil","hpa","lin","eco","son","","bba","bpa","bbr","gka","lpf","ngo","sme"
"","","x","C00025","L-Glutamate;","C00624","N-Acetyl-L-glutamate;","2.3.1.1","amino-acid N-acetyltransferase;","map00330","Arginine and proline metabolism","cte","cli","tdn","aae","hth","nam","bbr","ssp","","lil","","lin","eco","son","","","bpa","bbr","gka","","ngo","sme"
"","","x","C00624","N-Acetyl-L-glutamate;","C04133","N-Acetyl-L-glutamate 5-phosphate;","2.7.2.8","acetylglutamate kinase;","map00330","Arginine and proline metabolism","cte","cli","tdn","aae","hth","nam","bbr","ssp","mxa","lil","","lin","eco","son","ama","","bpa","bbr","gka","","ngo","sme"
"","","x","C05747","(R)-3-Hydroxyhexanoyl-[acp];","C05748","trans-Hex-2-enoyl-[acp];","2.3.1.-","<Transferases; Acyltransferases; Transferring groups other than amino-acyl groups>","map00061","Fatty acid biosynthesis","cte","cli","tdn","aae","hth","nam","bbr","ssp","mxa","lil","hpa","lin","eco","son","","bba","bpa","bbr","gka","lpf","ngo","sme"
"","","x","C00026","2-Oxoglutarate;","C00311","Isocitrate;","1.1.1.42","isocitrate dehydrogenase (NADP+);","map00020; map00720","Citrate cycle (TCA cycle); Reductive carboxylate cycle (CO2 fixation)","cte","cli","tdn","aae","hth","nam","bbr","ssp","mxa","lil","hpa","lin","eco","son","ama","bba","bpa","bbr","","lpf","ngo","sme"
"","","x","C00036","Oxaloacetate;","C00149","(S)-Malate;","1.1.1.37","malate dehydrogenase;","map00020; map00620; map00630; map00710; map00720","Citrate cycle (TCA cycle); Pyruvate metabolism; Glyoxylate and dicarboxylate metabolism; Carbon fixation in photosynthetic organisms; Reductive carboxylate cycle (CO2 fixation)","cte","cli","tdn","aae","hth","nam","bbr","ssp","mxa","lil","","","eco","son","ama","bba","bpa","bbr","gka","lpf","","sme"
"","","x","C00122","Fumarate;","C00149","(S)-Malate;","4.2.1.2","fumarate hydratase;","map00020; map00720","Citrate cycle (TCA cycle); Reductive carboxylate cycle (CO2 fixation)","cte","cli","tdn","aae","hth","nam","bbr","ssp","mxa","lil","hpa","lin","eco","son","ama","bba","bpa","bbr","gka","lpf","ngo","sme"
"","","x","C00099","beta-Alanine;","C00864","Pantothenate;","6.3.2.1","pantoate---beta-alanine ligase;","map00410; map00770","beta-Alanine metabolism; Pantothenate and CoA biosynthesis","cte","cli","tdn","aae","hth","nam","bbr","ssp","mxa","lil","hpa","lin","eco","son","ama","bba","bpa","bbr","gka","lpf","ngo","sme"
"","","x","C00522","(R)-Pantoate;","C00864","Pantothenate;","6.3.2.1","pantoate---beta-alanine ligase;","map00770","Pantothenate and CoA biosynthesis","cte","cli","tdn","aae","hth","nam","bbr","ssp","mxa","lil","hpa","lin","eco","son","ama","bba","bpa","bbr","gka","lpf","ngo","sme"
"","","x","C01209","Malonyl-[acyl-carrier protein]","C05746","3-Oxohexanoyl-[acp];","2.3.1.179","beta-ketoacyl-acyl-carrier-protein synthase II;","map00061","Fatty acid biosynthesis","cte","cli","tdn","aae","hth","nam","bbr","ssp","mxa","lil","hpa","lin","eco","son","ama","bba","bpa","bbr","gka","lpf","ngo","sme"
"","","x","C04688","(3R)-3-Hydroxytetradecanoyl-[acyl-carrier protein];","C05760","trans-Tetradec-2-enoyl-[acp];","2.3.1.-","<Transferases; Acyltransferases; Transferring groups other than amino-acyl groups>","map00061","Fatty acid biosynthesis","cte","cli","tdn","aae","hth","nam","bbr","ssp","mxa","lil","hpa","lin","eco","son","","bba","bpa","bbr","gka","lpf","ngo","sme"
"","","x","C05760","trans-Tetradec-2-enoyl-[acp];","C05761","Tetradecanoyl-[acp];","2.3.1.-","<Transferases; Acyltransferases; Transferring groups other than amino-acyl groups>","map00061","Fatty acid biosynthesis","cte","cli","tdn","aae","hth","nam","bbr","ssp","mxa","lil","hpa","lin","eco","son","","bba","bpa","bbr","gka","lpf","ngo","sme"
"","","x","C05751","trans-Oct-2-enoyl-[acp];","C05752","Octanoyl-[acp];","2.3.1.-","<Transferases; Acyltransferases; Transferring groups other than amino-acyl groups>","map00061","Fatty acid biosynthesis","cte","cli","tdn","aae","hth","nam","bbr","ssp","mxa","lil","hpa","lin","eco","son","","bba","bpa","bbr","gka","lpf","ngo","sme"
"","","x","C04620","(3R)-3-Hydroxyoctanoyl-[acyl-carrier protein];","C05751","trans-Oct-2-enoyl-[acp];","4.2.1.-","<Lyases; Carbon-oxygen lyases; Hydro-lyases>","map00061","Fatty acid biosynthesis","cte","cli","tdn","aae","hth","nam","bbr","ssp","mxa","","hpa","lin","eco","son","ama","","bpa","bbr","gka","lpf","ngo","sme"
"","","x","C04688","(3R)-3-Hydroxytetradecanoyl-[acyl-carrier protein];","C05760","trans-Tetradec-2-enoyl-[acp];","4.2.1.-","<Lyases; Carbon-oxygen lyases; Hydro-lyases>","map00061","Fatty acid biosynthesis","cte","cli","tdn","aae","hth","nam","bbr","ssp","mxa","","hpa","lin","eco","son","ama","","bpa","bbr","gka","lpf","ngo","sme"
"","","x","C00042","Succinate;","C00091","Succinyl-CoA;","6.2.1.5","succinate---CoA ligase (ADP-forming);","map00020; map00640; map00720","Citrate cycle (TCA cycle); Propanoate metabolism; Reductive carboxylate cycle (CO2 fixation)","cte","cli","tdn","aae","hth","nam","bbr","ssp","mxa","lil","","","eco","son","ama","bba","bpa","bbr","gka","lpf","ngo","sme"
"","","x","C01209","Malonyl-[acyl-carrier protein]","C05744","Acetoacetyl-[acp];","2.3.1.179","beta-ketoacyl-acyl-carrier-protein synthase II;","map00061","Fatty acid biosynthesis","cte","cli","tdn","aae","hth","nam","bbr","ssp","mxa","lil","hpa","lin","eco","son","ama","bba","bpa","bbr","gka","lpf","ngo","sme"
"","","x","C00049","L-Aspartate;","C03406","N-(L-Arginino)succinate;","6.3.4.5","argininosuccinate synthase;","map00250; map00330","Alanine, aspartate and glutamate metabolism; Arginine and proline metabolism","cte","cli","tdn","aae","hth","nam","bbr","ssp","mxa","lil","","lin","eco","son","","","bpa","bbr","gka","lpf","ngo","sme"
"","","x","C00864","Pantothenate;","C03492","D-4'-Phosphopantothenate;","2.7.1.33","pantothenate kinase;","map00770","Pantothenate and CoA biosynthesis","cte","cli","tdn","aae","hth","nam","bbr","ssp","mxa","lil","hpa","lin","eco","son","ama","bba","","bbr","gka","lpf","ngo","sme"
"","","x","C01209","Malonyl-[acyl-carrier protein]","C05756","3-Oxododecanoyl-[acp];","2.3.1.-","<Transferases; Acyltransferases; Transferring groups other than amino-acyl groups>","map00061","Fatty acid biosynthesis","cte","cli","tdn","aae","hth","nam","bbr","ssp","mxa","lil","hpa","lin","eco","son","","bba","bpa","bbr","gka","lpf","ngo","sme"
"","","x","C01209","Malonyl-[acyl-carrier protein]","C05750","3-Oxooctanoyl-[acp];","2.3.1.179","beta-ketoacyl-acyl-carrier-protein synthase II;","map00061","Fatty acid biosynthesis","cte","cli","tdn","aae","hth","nam","bbr","ssp","mxa","lil","hpa","lin","eco","son","ama","bba","bpa","bbr","gka","lpf","ngo","sme"
"","","x","C03492","D-4'-Phosphopantothenate;","C04352","(R)-4'-Phosphopantothenoyl-L-cysteine;","6.3.2.5","phosphopantothenate---cysteine ligase;","map00770","Pantothenate and CoA biosynthesis","cte","cli","tdn","aae","hth","nam","bbr","ssp","mxa","","hpa","lin","eco","son","ama","","bpa","bbr","gka","lpf","ngo","sme"
"","","x","C00042","Succinate;","C00122","Fumarate;","1.3.99.1","succinate dehydrogenase;","map00020; map00190; map00632; map00650; map00720","Citrate cycle (TCA cycle); Oxidative phosphorylation; Benzoate degradation via CoA ligation; Butanoate metabolism; Reductive carboxylate cycle (CO2 fixation)","cte","cli","tdn","aae","hth","nam","bbr","ssp","mxa","lil","hpa","lin","eco","son","ama","bba","bpa","bbr","gka","lpf","ngo","sme"
"","","x","C05754","trans-Dec-2-enoyl-[acp];","C05755","Decanoyl-[acp];","1.3.1.9","enoyl-[acyl-carrier-protein] reductase (NADH);","map00061","Fatty acid biosynthesis","cte","cli","tdn","aae","hth","nam","bbr","ssp","","","hpa","lin","eco","","ama","","bpa","bbr","gka","lpf","ngo","sme"
"","","x","C05760","trans-Tetradec-2-enoyl-[acp];","C05761","Tetradecanoyl-[acp];","1.3.1.9","enoyl-[acyl-carrier-protein] reductase (NADH);","map00061","Fatty acid biosynthesis","cte","cli","tdn","aae","hth","nam","bbr","ssp","","","hpa","lin","eco","","ama","","bpa","bbr","gka","lpf","ngo","sme"
"","","x","C00311","Isocitrate;","C05379","Oxalosuccinate;","1.1.1.42","isocitrate dehydrogenase (NADP+);","map00020","Citrate cycle (TCA cycle)","cte","cli","tdn","aae","hth","nam","bbr","ssp","mxa","lil","hpa","lin","eco","son","ama","bba","bpa","bbr","","lpf","ngo","sme"
"","","x","C00327","L-Citrulline;","C03406","N-(L-Arginino)succinate;","6.3.4.5","argininosuccinate synthase;","map00330","Arginine and proline metabolism","cte","cli","tdn","aae","hth","nam","bbr","ssp","mxa","lil","","lin","eco","son","","","bpa","bbr","gka","lpf","ngo","sme"
"","","x","C04619","(3R)-3-Hydroxydecanoyl-[acyl-carrier protein];","C05754","trans-Dec-2-enoyl-[acp];","4.2.1.-","<Lyases; Carbon-oxygen lyases; Hydro-lyases>","map00061","Fatty acid biosynthesis","cte","cli","tdn","aae","hth","nam","bbr","ssp","mxa","","hpa","lin","eco","son","ama","","bpa","bbr","gka","lpf","ngo","sme"
"","","x","C05751","trans-Oct-2-enoyl-[acp];","C05752","Octanoyl-[acp];","1.3.1.9","enoyl-[acyl-carrier-protein] reductase (NADH);","map00061","Fatty acid biosynthesis","cte","cli","tdn","aae","hth","nam","bbr","ssp","","","hpa","lin","eco","","ama","","bpa","bbr","gka","lpf","ngo","sme"
"","","x","C01209","Malonyl-[acyl-carrier protein]","C05762","3-Oxohexadecanoyl-[acp];","2.3.1.-","<Transferases; Acyltransferases; Transferring groups other than amino-acyl groups>","map00061","Fatty acid biosynthesis","cte","cli","tdn","aae","hth","nam","bbr","ssp","mxa","lil","hpa","lin","eco","son","","bba","bpa","bbr","gka","lpf","ngo","sme"
"","","x","C04633","(3R)-3-Hydroxypalmitoyl-[acyl-carrier protein];","C05762","3-Oxohexadecanoyl-[acp];","2.3.1.-","<Transferases; Acyltransferases; Transferring groups other than amino-acyl groups>","map00061","Fatty acid biosynthesis","cte","cli","tdn","aae","hth","nam","bbr","ssp","mxa","lil","hpa","lin","eco","son","","bba","bpa","bbr","gka","lpf","ngo","sme"
"","","x","C04633","(3R)-3-Hydroxypalmitoyl-[acyl-carrier protein];","C05763","trans-Hexadec-2-enoyl-[acp];","4.2.1.-","<Lyases; Carbon-oxygen lyases; Hydro-lyases>","map00061","Fatty acid biosynthesis","cte","cli","tdn","aae","hth","nam","bbr","ssp","mxa","","hpa","lin","eco","son","ama","","bpa","bbr","gka","lpf","ngo","sme"
"","","x","C05763","trans-Hexadec-2-enoyl-[acp];","C05764","Hexadecanoyl-[acp];","1.3.1.9","enoyl-[acyl-carrier-protein] reductase (NADH);","map00061","Fatty acid biosynthesis","cte","cli","tdn","aae","hth","nam","bbr","ssp","","","hpa","lin","eco","","ama","","bpa","bbr","gka","lpf","ngo","sme"
"","","x","C04633","(3R)-3-Hydroxypalmitoyl-[acyl-carrier protein];","C05763","trans-Hexadec-2-enoyl-[acp];","2.3.1.-","<Transferases; Acyltransferases; Transferring groups other than amino-acyl groups>","map00061","Fatty acid biosynthesis","cte","cli","tdn","aae","hth","nam","bbr","ssp","mxa","lil","hpa","lin","eco","son","","bba","bpa","bbr","gka","lpf","ngo","sme"
"","","x","C05746","3-Oxohexanoyl-[acp];","C05747","(R)-3-Hydroxyhexanoyl-[acp];","2.3.1.-","<Transferases; Acyltransferases; Transferring groups other than amino-acyl groups>","map00061","Fatty acid biosynthesis","cte","cli","tdn","aae","hth","nam","bbr","ssp","mxa","lil","hpa","lin","eco","son","","bba","bpa","bbr","gka","lpf","ngo","sme"
"","","x","C04619","(3R)-3-Hydroxydecanoyl-[acyl-carrier protein];","C05753","3-Oxodecanoyl-[acp];","1.1.1.100","3-oxoacyl-[acyl-carrier-protein] reductase;","map00061","Fatty acid biosynthesis","cte","cli","tdn","aae","hth","nam","bbr","ssp","mxa","lil","hpa","lin","eco","son","ama","bba","bpa","bbr","gka","lpf","ngo","sme"
"","","x","C05223","Dodecanoyl-[acyl-carrier protein];","C05758","trans-Dodec-2-enoyl-[acp];","1.3.1.9","enoyl-[acyl-carrier-protein] reductase (NADH);","map00061","Fatty acid biosynthesis","cte","cli","tdn","aae","hth","nam","bbr","ssp","","","hpa","lin","eco","","ama","","bpa","bbr","gka","lpf","ngo","sme"
"","","x","C00025","L-Glutamate;","C03287","L-Glutamyl 5-phosphate;","2.7.2.11","glutamate 5-kinase;","map00330","Arginine and proline metabolism","cte","cli","tdn","aae","hth","nam","bbr","","mxa","lil","","lin","eco","son","","","bpa","bbr","gka","lpf","","sme"
"","","x","C01165","L-Glutamate 5-semialdehyde;","C03287","L-Glutamyl 5-phosphate;","1.2.1.41","glutamate-5-semialdehyde dehydrogenase;","map00330","Arginine and proline metabolism","cte","cli","tdn","aae","hth","nam","bbr","","","lil","","lin","eco","son","","","bpa","bbr","gka","lpf","ngo","sme"
"","","x","C01209","Malonyl-[acyl-carrier protein]","C05762","3-Oxohexadecanoyl-[acp];","2.3.1.179","beta-ketoacyl-acyl-carrier-protein synthase II;","map00061","Fatty acid biosynthesis","cte","cli","tdn","aae","hth","nam","bbr","ssp","mxa","lil","hpa","lin","eco","son","ama","bba","bpa","bbr","gka","lpf","ngo","sme"
"","","x","C04619","(3R)-3-Hydroxydecanoyl-[acyl-carrier protein];","C05754","trans-Dec-2-enoyl-[acp];","2.3.1.-","<Transferases; Acyltransferases; Transferring groups other than amino-acyl groups>","map00061","Fatty acid biosynthesis","cte","cli","tdn","aae","hth","nam","bbr","ssp","mxa","lil","hpa","lin","eco","son","","bba","bpa","bbr","gka","lpf","ngo","sme"
"","","x","C00025","L-Glutamate;","C00026","2-Oxoglutarate;","1.4.1.13","glutamate synthase (NADPH);","map00250","Alanine, aspartate and glutamate metabolism","cte","cli","tdn","aae","hth","nam","bbr","ssp","mxa","lil","","lin","eco","son","","","bpa","bbr","gka","","","sme"
"","","x","C03340","L-2,3-Dihydrodipicolinate;","C03972","2,3,4,5-Tetrahydrodipicolinate;","1.3.1.26","dihydrodipicolinate reductase;","map00300","Lysine biosynthesis","cte","cli","tdn","aae","hth","nam","bbr","ssp","mxa","lil","hpa","lin","eco","son","ama","bba","bpa","bbr","gka","lpf","ngo","sme"
"","","x","C03972","2,3,4,5-Tetrahydrodipicolinate;","C04462","N-Succinyl-2-L-amino-6-oxoheptanedioate;","2.3.1.117","2,3,4,5-tetrahydropyridine-2,6-dicarboxylate N-succinyltransferase;","map00300","Lysine biosynthesis","cte","cli","tdn","","","nam","bbr","","mxa","","hpa","","eco","son","ama","bba","bpa","bbr","","lpf","ngo","sme"
"","","x","C04633","(3R)-3-Hydroxypalmitoyl-[acyl-carrier protein];","C05762","3-Oxohexadecanoyl-[acp];","1.1.1.100","3-oxoacyl-[acyl-carrier-protein] reductase;","map00061","Fatty acid biosynthesis","cte","cli","tdn","aae","hth","nam","bbr","ssp","mxa","lil","hpa","lin","eco","son","ama","bba","bpa","bbr","gka","lpf","ngo","sme"
"","","x","C00263","L-Homoserine;","C00441","L-Aspartate 4-semialdehyde;","1.1.1.3","homoserine dehydrogenase;","map00260; map00270; map00300","Glycine, serine and threonine metabolism; Cysteine and methionine metabolism; Lysine biosynthesis","cte","cli","tdn","aae","hth","nam","bbr","ssp","mxa","lil","hpa","lin","eco","son","","","bpa","bbr","gka","","ngo","sme"
"","","x","C00263","L-Homoserine;","C01077","O-Acetyl-L-homoserine;","2.3.1.31","homoserine O-acetyltransferase;","map00270; map00920","Cysteine and methionine metabolism; Sulfur metabolism","cte","cli","tdn","","","nam","bbr","ssp","mxa","lil","","lin","","","","","bpa","bbr","","","ngo",""
"","","x","C00122","Fumarate;","C03406","N-(L-Arginino)succinate;","4.3.2.1","argininosuccinate lyase;","map00250; map00330","Alanine, aspartate and glutamate metabolism; Arginine and proline metabolism","cte","cli","tdn","aae","hth","nam","bbr","ssp","mxa","lil","","lin","eco","son","","","bpa","bbr","gka","lpf","ngo","sme"
"","","x","C05756","3-Oxododecanoyl-[acp];","C05757","(R)-3-Hydroxydodecanoyl-[acp];","1.1.1.100","3-oxoacyl-[acyl-carrier-protein] reductase;","map00061","Fatty acid biosynthesis","cte","cli","tdn","aae","hth","nam","bbr","ssp","mxa","lil","hpa","lin","eco","son","ama","bba","bpa","bbr","gka","lpf","ngo","sme"
"","","x","C00025","L-Glutamate;","C02987","L-Glutamyl-tRNA(Glu)","6.1.1.17","glutamate---tRNA ligase;","map00860; map00970","Porphyrin and chlorophyll metabolism; Aminoacyl-tRNA biosynthesis","cte","cli","tdn","aae","hth","nam","bbr","","mxa","lil","hpa","","eco","","ama","bba","bpa","bbr","","lpf","ngo","sme"
"","","x","C02987","L-Glutamyl-tRNA(Glu)","C03741","(S)-4-Amino-5-oxopentanoate;","1.2.1.70","glutamyl-tRNA reductase","map00860","Porphyrin and chlorophyll metabolism","cte","cli","tdn","aae","hth","nam","bbr","ssp","mxa","lil","hpa","lin","eco","son","","bba","bpa","bbr","gka","lpf","ngo",""
"","","x","C04618","(3R)-3-Hydroxybutanoyl-[acyl-carrier protein];","C05744","Acetoacetyl-[acp];","2.3.1.-","<Transferases; Acyltransferases; Transferring groups other than amino-acyl groups>","map00061","Fatty acid biosynthesis","cte","cli","tdn","aae","hth","nam","bbr","ssp","mxa","lil","hpa","lin","eco","son","","bba","bpa","bbr","gka","lpf","ngo","sme"
"","","x","C04246","But-2-enoyl-[acyl-carrier protein]","C04618","(3R)-3-Hydroxybutanoyl-[acyl-carrier protein];","2.3.1.-","<Transferases; Acyltransferases; Transferring groups other than amino-acyl groups>","map00061","Fatty acid biosynthesis","cte","cli","tdn","aae","hth","nam","bbr","ssp","mxa","lil","hpa","lin","eco","son","","bba","bpa","bbr","gka","lpf","ngo","sme"
"","","x","C04246","But-2-enoyl-[acyl-carrier protein]","C05745","Butyryl-[acp];","2.3.1.-","<Transferases; Acyltransferases; Transferring groups other than amino-acyl groups>","map00061","Fatty acid biosynthesis","cte","cli","tdn","aae","hth","nam","bbr","ssp","mxa","lil","hpa","lin","eco","son","","bba","bpa","bbr","gka","lpf","ngo","sme"
"","","x","C04246","But-2-enoyl-[acyl-carrier protein]","C05745","Butyryl-[acp];","1.3.1.9","enoyl-[acyl-carrier-protein] reductase (NADH);","map00061","Fatty acid biosynthesis","cte","cli","tdn","aae","hth","nam","bbr","ssp","","","hpa","lin","eco","","ama","","bpa","bbr","gka","lpf","ngo","sme"
"","","x","C04246","But-2-enoyl-[acyl-carrier protein]","C04618","(3R)-3-Hydroxybutanoyl-[acyl-carrier protein];","4.2.1.-","<Lyases; Carbon-oxygen lyases; Hydro-lyases>","map00061","Fatty acid biosynthesis","cte","cli","tdn","aae","hth","nam","bbr","ssp","mxa","","hpa","lin","eco","son","ama","","bpa","bbr","gka","lpf","ngo","sme"
"","","x","C05745","Butyryl-[acp];","C05746","3-Oxohexanoyl-[acp];","2.3.1.179","beta-ketoacyl-acyl-carrier-protein synthase II;","map00061","Fatty acid biosynthesis","cte","cli","tdn","aae","hth","nam","bbr","ssp","mxa","lil","hpa","lin","eco","son","ama","bba","bpa","bbr","gka","lpf","ngo","sme"
"","","x","C05752","Octanoyl-[acp];","C05753","3-Oxodecanoyl-[acp];","2.3.1.-","<Transferases; Acyltransferases; Transferring groups other than amino-acyl groups>","map00061","Fatty acid biosynthesis","cte","cli","tdn","aae","hth","nam","bbr","ssp","mxa","lil","hpa","lin","eco","son","","bba","bpa","bbr","gka","lpf","ngo","sme"
"","","x","C00430","5-Aminolevulinate;","C03741","(S)-4-Amino-5-oxopentanoate;","5.4.3.8","glutamate-1-semialdehyde 2,1-aminomutase;","map00860","Porphyrin and chlorophyll metabolism","cte","cli","tdn","aae","hth","nam","bbr","ssp","mxa","lil","hpa","lin","eco","son","","bba","bpa","bbr","gka","lpf","ngo","sme"
"","","x","C00430","5-Aminolevulinate;","C00931","Porphobilinogen","4.2.1.24","porphobilinogen synthase;","map00860","Porphyrin and chlorophyll metabolism","cte","cli","tdn","aae","hth","nam","bbr","ssp","mxa","lil","hpa","lin","eco","son","ama","bba","bpa","bbr","gka","lpf","ngo","sme"
"","","x","C00931","Porphobilinogen","C01024","Hydroxymethylbilane","2.5.1.61","hydroxymethylbilane synthase;","map00860","Porphyrin and chlorophyll metabolism","cte","cli","tdn","aae","hth","nam","bbr","ssp","mxa","lil","hpa","lin","eco","son","ama","bba","bpa","bbr","gka","lpf","ngo","sme"
"","","x","C01024","Hydroxymethylbilane","C01051","Uroporphyrinogen III","4.2.1.75","uroporphyrinogen-III synthase;","map00860","Porphyrin and chlorophyll metabolism","cte","cli","tdn","aae","hth","nam","bbr","ssp","mxa","","hpa","lin","eco","son","ama","","bpa","bbr","gka","lpf","ngo","sme"
"","","x","C01051","Uroporphyrinogen III","C03263","Coproporphyrinogen III","4.1.1.37","uroporphyrinogen decarboxylase;","map00860","Porphyrin and chlorophyll metabolism","cte","cli","tdn","aae","hth","nam","bbr","ssp","mxa","lil","hpa","lin","eco","son","ama","bba","bpa","bbr","gka","lpf","ngo","sme"
"","","x","C05223","Dodecanoyl-[acyl-carrier protein];","C05758","trans-Dodec-2-enoyl-[acp];","2.3.1.-","<Transferases; Acyltransferases; Transferring groups other than amino-acyl groups>","map00061","Fatty acid biosynthesis","cte","cli","tdn","aae","hth","nam","bbr","ssp","mxa","lil","hpa","lin","eco","son","","bba","bpa","bbr","gka","lpf","ngo","sme"
"","","x","C00025","L-Glutamate;","C00026","2-Oxoglutarate;","1.4.1.14","glutamate synthase (NADH);","map00250","Alanine, aspartate and glutamate metabolism","cte","cli","tdn","aae","hth","nam","bbr","ssp","mxa","lil","","lin","eco","son","","","bpa","bbr","gka","","","sme"
"","","x","C00026","2-Oxoglutarate;","C05379","Oxalosuccinate;","1.1.1.42","isocitrate dehydrogenase (NADP+);","map00020","Citrate cycle (TCA cycle)","cte","cli","tdn","aae","hth","nam","bbr","ssp","mxa","lil","hpa","lin","eco","son","ama","bba","bpa","bbr","","lpf","ngo","sme"
"","","x","C00263","L-Homoserine;","C01102","O-Phospho-L-homoserine","2.7.1.39","homoserine kinase;","map00260","Glycine, serine and threonine metabolism","cte","cli","tdn","aae","hth","nam","bbr","ssp","mxa","lil","hpa","lin","eco","son","","bba","bpa","bbr","gka","","ngo","sme"
"","","x","C00188","L-Threonine;","C01102","O-Phospho-L-homoserine","4.2.3.1","threonine synthase;","map00260","Glycine, serine and threonine metabolism","cte","cli","tdn","aae","hth","nam","bbr","ssp","mxa","lil","hpa","lin","eco","son","","","bpa","bbr","gka","lpf","ngo","sme"
"","","x","C01250","N-Acetyl-L-glutamate 5-semialdehyde;","C04133","N-Acetyl-L-glutamate 5-phosphate;","1.2.1.38","N-acetyl-gamma-glutamyl-phosphate reductase;","map00330","Arginine and proline metabolism","cte","cli","tdn","aae","hth","nam","bbr","ssp","mxa","lil","","lin","eco","son","","","bpa","bbr","gka","","ngo","sme"
"","","x","C00025","L-Glutamate;","C00064","L-Glutamine;","6.3.1.2","glutamate---ammonia ligase;","map00250; map00330; map00910","Alanine, aspartate and glutamate metabolism; Arginine and proline metabolism; Nitrogen metabolism","cte","cli","tdn","aae","hth","nam","bbr","ssp","mxa","lil","hpa","lin","eco","son","ama","bba","bpa","bbr","gka","lpf","ngo","sme"
"","","x","C00064","L-Glutamine;","C00169","Carbamoyl phosphate","6.3.5.5","carbamoyl-phosphate synthase (glutamine-hydrolysing);","map00240; map00250","Pyrimidine metabolism; Alanine, aspartate and glutamate metabolism","cte","cli","tdn","aae","hth","nam","bbr","ssp","mxa","lil","hpa","lin","eco","son","ama","bba","bpa","bbr","gka","lpf","ngo","sme"
"","","x","C00169","Carbamoyl phosphate","C00438","N-Carbamoyl-L-aspartate","2.1.3.2","aspartate carbamoyltransferase;","map00240; map00250","Pyrimidine metabolism; Alanine, aspartate and glutamate metabolism","cte","cli","tdn","aae","hth","nam","bbr","ssp","mxa","lil","hpa","lin","eco","son","ama","bba","bpa","bbr","gka","lpf","ngo","sme"
"","","x","C00337","(S)-Dihydroorotate;","C00438","N-Carbamoyl-L-aspartate","3.5.2.3","dihydroorotase;","map00240","Pyrimidine metabolism","cte","cli","tdn","aae","hth","nam","bbr","ssp","mxa","lil","hpa","lin","eco","son","ama","bba","bpa","bbr","gka","lpf","ngo","sme"
"","","x","C00311","Isocitrate;","C00417","cis-Aconitate;","4.2.1.3","aconitate hydratase;","map00020; map00630; map00720","Citrate cycle (TCA cycle); Glyoxylate and dicarboxylate metabolism; Reductive carboxylate cycle (CO2 fixation)","cte","cli","tdn","aae","hth","nam","bbr","ssp","mxa","lil","hpa","lin","eco","son","ama","bba","bpa","bbr","gka","lpf","ngo","sme"
"","","x","C05761","Tetradecanoyl-[acp];","C05762","3-Oxohexadecanoyl-[acp];","2.3.1.-","<Transferases; Acyltransferases; Transferring groups other than amino-acyl groups>","map00061","Fatty acid biosynthesis","cte","cli","tdn","aae","hth","nam","bbr","ssp","mxa","lil","hpa","lin","eco","son","","bba","bpa","bbr","gka","lpf","ngo","sme"
"","","x","C04619","(3R)-3-Hydroxydecanoyl-[acyl-carrier protein];","C05753","3-Oxodecanoyl-[acp];","2.3.1.-","<Transferases; Acyltransferases; Transferring groups other than amino-acyl groups>","map00061","Fatty acid biosynthesis","cte","cli","tdn","aae","hth","nam","bbr","ssp","mxa","lil","hpa","lin","eco","son","","bba","bpa","bbr","gka","lpf","ngo","sme"
"","","x","C01134","Pantetheine 4'-phosphate;","C04352","(R)-4'-Phosphopantothenoyl-L-cysteine;","4.1.1.36","phosphopantothenoylcysteine decarboxylase;","map00770","Pantothenate and CoA biosynthesis","cte","cli","tdn","aae","hth","nam","bbr","ssp","mxa","lil","hpa","lin","eco","son","ama","","bpa","bbr","gka","lpf","ngo","sme"
"","","x","C00882","Dephospho-CoA;","C01134","Pantetheine 4'-phosphate;","2.7.7.3","pantetheine-phosphate adenylyltransferase;","map00770","Pantothenate and CoA biosynthesis","cte","cli","tdn","aae","hth","nam","bbr","ssp","mxa","lil","hpa","lin","eco","son","ama","bba","bpa","bbr","gka","lpf","ngo","sme"
"","","x","C00010","CoA;","C00882","Dephospho-CoA;","2.7.1.24","dephospho-CoA kinase;","map00770","Pantothenate and CoA biosynthesis","cte","cli","tdn","aae","hth","nam","bbr","ssp","mxa","lil","hpa","lin","eco","son","ama","bba","bpa","bbr","gka","lpf","ngo","sme"
"","","x","C00062","L-Arginine;","C03406","N-(L-Arginino)succinate;","4.3.2.1","argininosuccinate lyase;","map00330","Arginine and proline metabolism","cte","cli","tdn","aae","hth","nam","bbr","ssp","mxa","lil","","lin","eco","son","","","bpa","bbr","gka","lpf","ngo","sme"
"","","x","C00062","L-Arginine;","C00179","Agmatine;","4.1.1.19","arginine decarboxylase;","map00330","Arginine and proline metabolism","cte","cli","tdn","","","nam","bbr","","mxa","","hpa","","eco","son","","bba","bpa","bbr","","lpf","ngo","sme"
"","","x","C04620","(3R)-3-Hydroxyoctanoyl-[acyl-carrier protein];","C05750","3-Oxooctanoyl-[acp];","1.1.1.100","3-oxoacyl-[acyl-carrier-protein] reductase;","map00061","Fatty acid biosynthesis","cte","cli","tdn","aae","hth","nam","bbr","ssp","mxa","lil","hpa","lin","eco","son","ama","bba","bpa","bbr","gka","lpf","ngo","sme"
"","","x","C05747","(R)-3-Hydroxyhexanoyl-[acp];","C05748","trans-Hex-2-enoyl-[acp];","4.2.1.-","<Lyases; Carbon-oxygen lyases; Hydro-lyases>","map00061","Fatty acid biosynthesis","cte","cli","tdn","aae","hth","nam","bbr","ssp","mxa","","hpa","lin","eco","son","ama","","bpa","bbr","gka","lpf","ngo","sme"
"","","x","C00295","Orotate;","C00337","(S)-Dihydroorotate;","1.3.3.1","dihydroorotate oxidase;","map00240","Pyrimidine metabolism","cte","cli","tdn","aae","hth","nam","bbr","ssp","mxa","lil","hpa","lin","eco","son","ama","bba","bpa","bbr","gka","lpf","ngo","sme"
"","","x","C05223","Dodecanoyl-[acyl-carrier protein];","C05759","3-Oxotetradecanoyl-[acp];","2.3.1.-","<Transferases; Acyltransferases; Transferring groups other than amino-acyl groups>","map00061","Fatty acid biosynthesis","cte","cli","tdn","aae","hth","nam","bbr","ssp","mxa","lil","hpa","lin","eco","son","","bba","bpa","bbr","gka","lpf","ngo","sme"
"","","x","C00155","L-Homocysteine;","C01077","O-Acetyl-L-homoserine;","2.5.1.49","O-acetylhomoserine aminocarboxypropyltransferase;","map00270","Cysteine and methionine metabolism","cte","cli","tdn","","","nam","bbr","ssp","","lil","","lin","","son","","","","bbr","gka","","","sme"
"","","x","C00249","Hexadecanoic acid;","C05764","Hexadecanoyl-[acp];","2.3.1.-","<Transferases; Acyltransferases; Transferring groups other than amino-acyl groups>","map00061; map01040","Fatty acid biosynthesis; Biosynthesis of unsaturated fatty acids","cte","cli","tdn","aae","hth","nam","bbr","ssp","mxa","lil","hpa","lin","eco","son","","bba","bpa","bbr","gka","lpf","ngo","sme"
"","","x","C00295","Orotate;","C01103","Orotidine 5'-phosphate;","2.4.2.10","orotate phosphoribosyltransferase;","map00240","Pyrimidine metabolism","cte","cli","tdn","aae","hth","nam","bbr","ssp","mxa","lil","hpa","lin","eco","son","ama","bba","bpa","bbr","gka","lpf","ngo","sme"
"","","x","C00105","UMP;","C01103","Orotidine 5'-phosphate;","4.1.1.23","orotidine-5'-phosphate decarboxylase;","map00240","Pyrimidine metabolism","cte","cli","tdn","aae","hth","nam","bbr","ssp","mxa","lil","hpa","lin","eco","son","ama","bba","bpa","bbr","gka","lpf","ngo","sme"
"","","x","C00119","5-Phospho-alpha-D-ribose 1-diphosphate;","C01103","Orotidine 5'-phosphate;","2.4.2.10","orotate phosphoribosyltransferase;","map00240","Pyrimidine metabolism","cte","cli","tdn","aae","hth","nam","bbr","ssp","mxa","lil","hpa","lin","eco","son","ama","bba","bpa","bbr","gka","lpf","ngo","sme"
"","","x","C00119","5-Phospho-alpha-D-ribose 1-diphosphate;","C03090","5-Phosphoribosylamine;","2.4.2.14","amidophosphoribosyltransferase;","map00230","Purine metabolism","cte","cli","tdn","aae","hth","nam","bbr","ssp","mxa","lil","","lin","eco","son","ama","bba","bpa","bbr","gka","lpf","ngo","sme"
"","","x","C00119","5-Phospho-alpha-D-ribose 1-diphosphate;","C02739","1-(5-Phospho-D-ribosyl)-ATP;","2.4.2.17","ATP phosphoribosyltransferase;","map00340","Histidine metabolism","cte","cli","tdn","aae","hth","nam","bbr","ssp","mxa","lil","","lin","eco","son","","","bpa","bbr","gka","lpf","ngo","sme"
"","","x","C00117","D-Ribose 5-phosphate;","C00119","5-Phospho-alpha-D-ribose 1-diphosphate;","2.7.6.1","ribose-phosphate diphosphokinase;","map00030; map00230","Pentose phosphate pathway; Purine metabolism","cte","cli","tdn","aae","hth","nam","bbr","ssp","mxa","lil","hpa","lin","eco","son","ama","bba","bpa","bbr","gka","lpf","ngo","sme"
"","","x","C03090","5-Phosphoribosylamine;","C03838","5'-Phosphoribosylglycinamide;","6.3.4.13","phosphoribosylamine---glycine ligase;","map00230","Purine metabolism","cte","cli","tdn","aae","hth","nam","bbr","ssp","mxa","lil","hpa","lin","eco","son","ama","bba","bpa","bbr","gka","lpf","ngo","sme"
"","","x","C00117","D-Ribose 5-phosphate;","C00118","D-Glyceraldehyde 3-phosphate;","2.2.1.1","transketolase;","map00030; map00710","Pentose phosphate pathway; Carbon fixation in photosynthetic organisms","cte","cli","tdn","aae","hth","nam","bbr","ssp","mxa","lil","hpa","lin","eco","son","ama","bba","bpa","bbr","gka","lpf","ngo","sme"
"","","x","C00118","D-Glyceraldehyde 3-phosphate;","C00231","D-Xylulose 5-phosphate","2.2.1.1","transketolase;","map00030; map00710","Pentose phosphate pathway; Carbon fixation in photosynthetic organisms","cte","cli","tdn","aae","hth","nam","bbr","ssp","mxa","lil","hpa","lin","eco","son","ama","bba","bpa","bbr","gka","lpf","ngo","sme"
"","","x","C00199","D-Ribulose 5-phosphate","C00231","D-Xylulose 5-phosphate","5.1.3.1","ribulose-phosphate 3-epimerase;","map00030; map00040; map00710","Pentose phosphate pathway; Pentose and glucuronate interconversions; Carbon fixation in photosynthetic organisms","cte","cli","tdn","aae","hth","nam","bbr","ssp","mxa","lil","hpa","lin","eco","son","ama","bba","bpa","bbr","gka","lpf","ngo","sme"
"","","x","C00118","D-Glyceraldehyde 3-phosphate;","C05345","beta-D-Fructose 6-phosphate","2.2.1.2","transaldolase;","map00030","Pentose phosphate pathway","cte","cli","tdn","aae","hth","nam","bbr","ssp","mxa","lil","hpa","lin","eco","son","ama","bba","bpa","bbr","gka","","ngo","sme"
"","","x","C00668","alpha-D-Glucose 6-phosphate","C05345","beta-D-Fructose 6-phosphate","5.3.1.9","glucose-6-phosphate isomerase;","map00010; map00030; map00500; map00520","Glycolysis / Gluconeogenesis; Pentose phosphate pathway; Starch and sucrose metabolism; Amino sugar and nucleotide sugar metabolism","cte","cli","tdn","aae","hth","nam","bbr","ssp","mxa","lil","hpa","lin","eco","son","","bba","bpa","bbr","gka","lpf","ngo","sme"
"","","x","C00231","D-Xylulose 5-phosphate","C05345","beta-D-Fructose 6-phosphate","2.2.1.1","transketolase;","map00030","Pentose phosphate pathway","cte","cli","tdn","aae","hth","nam","bbr","ssp","mxa","lil","hpa","lin","eco","son","ama","bba","bpa","bbr","gka","lpf","ngo","sme"
"","","x","C00118","D-Glyceraldehyde 3-phosphate;","C00236","3-Phospho-D-glyceroyl phosphate;","1.2.1.12","glyceraldehyde-3-phosphate dehydrogenase (phosphorylating);","map00010","Glycolysis / Gluconeogenesis","cte","cli","tdn","aae","hth","nam","bbr","ssp","mxa","lil","hpa","lin","eco","son","ama","bba","bpa","bbr","gka","lpf","ngo","sme"
"","","x","C05345","beta-D-Fructose 6-phosphate","C05378","beta-D-Fructose 1,6-bisphosphate","2.7.1.11","6-phosphofructokinase;","map00010; map00030; map00051","Glycolysis / Gluconeogenesis; Pentose phosphate pathway; Fructose and mannose metabolism","cte","cli","tdn","aae","","nam","","ssp","mxa","","","lin","eco","","","bba","","","gka","lpf","",""
"","","x","C00231","D-Xylulose 5-phosphate","C05382","Sedoheptulose 7-phosphate;","2.2.1.1","transketolase;","map00030; map00710","Pentose phosphate pathway; Carbon fixation in photosynthetic organisms","cte","cli","tdn","aae","hth","nam","bbr","ssp","mxa","lil","hpa","lin","eco","son","ama","bba","bpa","bbr","gka","lpf","ngo","sme"
"","","x","C00279","D-Erythrose 4-phosphate","C05382","Sedoheptulose 7-phosphate;","2.2.1.2","transaldolase;","map00030","Pentose phosphate pathway","cte","cli","tdn","aae","hth","nam","bbr","ssp","mxa","lil","hpa","lin","eco","son","ama","bba","bpa","bbr","gka","","ngo","sme"
"","","x","C00118","D-Glyceraldehyde 3-phosphate;","C00279","D-Erythrose 4-phosphate","2.2.1.1","transketolase;","map00030; map00710","Pentose phosphate pathway; Carbon fixation in photosynthetic organisms","cte","cli","tdn","aae","hth","nam","bbr","ssp","mxa","lil","hpa","lin","eco","son","ama","bba","bpa","bbr","gka","lpf","ngo","sme"
"","","x","C00668","alpha-D-Glucose 6-phosphate","C01172","beta-D-Glucose 6-phosphate","5.3.1.9","glucose-6-phosphate isomerase;","map00010; map00030; map00500","Glycolysis / Gluconeogenesis; Pentose phosphate pathway; Starch and sucrose metabolism","cte","cli","tdn","aae","hth","nam","bbr","ssp","mxa","lil","hpa","lin","eco","son","","bba","bpa","bbr","gka","lpf","ngo","sme"
"","","x","C00279","D-Erythrose 4-phosphate","C04691","2-Dehydro-3-deoxy-D-arabino-heptonate 7-phosphate;","2.5.1.54","3-deoxy-7-phosphoheptulonate synthase;","map00400","Phenylalanine, tyrosine and tryptophan biosynthesis","cte","cli","tdn","","","nam","bbr","ssp","mxa","lil","hpa","lin","eco","son","","bba","bpa","bbr","gka","lpf","ngo","sme"
"","","x","C00944","3-Dehydroquinate;","C04691","2-Dehydro-3-deoxy-D-arabino-heptonate 7-phosphate;","4.2.3.4","3-dehydroquinate synthase;","map00400","Phenylalanine, tyrosine and tryptophan biosynthesis","cte","cli","tdn","","","nam","bbr","ssp","mxa","lil","hpa","lin","eco","son","","bba","bpa","bbr","gka","lpf","ngo","sme"
"","","x","C00118","D-Glyceraldehyde 3-phosphate;","C00279","D-Erythrose 4-phosphate","2.2.1.2","transaldolase;","map00030","Pentose phosphate pathway","cte","cli","tdn","aae","hth","nam","bbr","ssp","mxa","lil","hpa","lin","eco","son","ama","bba","bpa","bbr","gka","","ngo","sme"
"","","x","C00197","3-Phospho-D-glycerate;","C00236","3-Phospho-D-glyceroyl phosphate;","2.7.2.3","phosphoglycerate kinase;","map00010; map00710","Glycolysis / Gluconeogenesis; Carbon fixation in photosynthetic organisms","cte","cli","tdn","aae","hth","nam","bbr","ssp","mxa","lil","hpa","lin","eco","son","ama","bba","bpa","bbr","gka","lpf","ngo","sme"
"","","x","C00197","3-Phospho-D-glycerate;","C00631","2-Phospho-D-glycerate;","5.4.2.1","phosphoglycerate mutase;","map00010","Glycolysis / Gluconeogenesis","cte","cli","tdn","aae","hth","nam","bbr","ssp","mxa","lil","hpa","lin","eco","son","ama","bba","bpa","bbr","gka","lpf","ngo","sme"
"","","x","C01172","beta-D-Glucose 6-phosphate","C05345","beta-D-Fructose 6-phosphate","5.3.1.9","glucose-6-phosphate isomerase;","map00010; map00030; map00500","Glycolysis / Gluconeogenesis; Pentose phosphate pathway; Starch and sucrose metabolism","cte","cli","tdn","aae","hth","nam","bbr","ssp","mxa","lil","hpa","lin","eco","son","","bba","bpa","bbr","gka","lpf","ngo","sme"
"","","x","C00118","D-Glyceraldehyde 3-phosphate;","C05378","beta-D-Fructose 1,6-bisphosphate","4.1.2.13","fructose-bisphosphate aldolase;","map00010; map00030; map00051","Glycolysis / Gluconeogenesis; Pentose phosphate pathway; Fructose and mannose metabolism","cte","cli","tdn","aae","hth","nam","bbr","ssp","mxa","lil","hpa","lin","eco","son","ama","bba","bpa","bbr","gka","lpf","ngo","sme"
"","","x","C00074","Phosphoenolpyruvate;","C04691","2-Dehydro-3-deoxy-D-arabino-heptonate 7-phosphate;","2.5.1.54","3-deoxy-7-phosphoheptulonate synthase;","map00400","Phenylalanine, tyrosine and tryptophan biosynthesis","cte","cli","tdn","","","nam","bbr","ssp","mxa","lil","hpa","lin","eco","son","","bba","bpa","bbr","gka","lpf","ngo","sme"
"","","x","C05345","beta-D-Fructose 6-phosphate","C05378","beta-D-Fructose 1,6-bisphosphate","3.1.3.11","fructose-bisphosphatase;","map00010; map00030; map00051","Glycolysis / Gluconeogenesis; Pentose phosphate pathway; Fructose and mannose metabolism","cte","cli","tdn","","","nam","bbr","ssp","mxa","lil","hpa","lin","eco","son","ama","bba","bpa","bbr","gka","","ngo","sme"
"","","x","C00352","D-Glucosamine 6-phosphate;","C05345","beta-D-Fructose 6-phosphate","3.5.1.-","<Hydrolases; Acting on carbon-nitrogen bonds, other than peptide bonds; In linear amides>","map00520","Amino sugar and nucleotide sugar metabolism","cte","cli","tdn","aae","hth","nam","bbr","ssp","mxa","lil","hpa","lin","eco","son","","bba","bpa","bbr","gka","lpf","ngo","sme"
"","","x","C00944","3-Dehydroquinate;","C02637","3-Dehydroshikimate","4.2.1.10","3-dehydroquinate dehydratase;","map00400","Phenylalanine, tyrosine and tryptophan biosynthesis","cte","cli","tdn","aae","hth","nam","bbr","ssp","mxa","lil","hpa","lin","eco","son","","","bpa","bbr","gka","lpf","ngo","sme"
"","","x","C00493","Shikimate;","C02637","3-Dehydroshikimate","1.1.1.25","shikimate dehydrogenase;","map00400","Phenylalanine, tyrosine and tryptophan biosynthesis","cte","cli","tdn","aae","hth","nam","bbr","ssp","","lil","hpa","lin","eco","son","","bba","bpa","bbr","gka","lpf","ngo","sme"
"","","x","C00493","Shikimate;","C03175","Shikimate 3-phosphate;","2.7.1.71","shikimate kinase;","map00400","Phenylalanine, tyrosine and tryptophan biosynthesis","cte","cli","tdn","aae","hth","nam","bbr","ssp","mxa","lil","hpa","lin","eco","son","","","bpa","bbr","gka","lpf","ngo","sme"
"","","x","C01269","5-O-(1-Carboxyvinyl)-3-phosphoshikimate;","C03175","Shikimate 3-phosphate;","2.5.1.19","3-phosphoshikimate 1-carboxyvinyltransferase;","map00400","Phenylalanine, tyrosine and tryptophan biosynthesis","cte","cli","tdn","aae","hth","nam","bbr","ssp","mxa","lil","hpa","lin","eco","son","ama","bba","bpa","bbr","gka","lpf","ngo","sme"
"","","x","C00251","Chorismate;","C01269","5-O-(1-Carboxyvinyl)-3-phosphoshikimate;","4.2.3.5","chorismate synthase;","map00400","Phenylalanine, tyrosine and tryptophan biosynthesis","cte","cli","tdn","aae","hth","nam","bbr","ssp","mxa","lil","hpa","lin","eco","son","","bba","bpa","bbr","gka","lpf","ngo","sme"
"","","x","C00108","Anthranilate;","C00251","Chorismate;","4.1.3.27","anthranilate synthase;","map00400","Phenylalanine, tyrosine and tryptophan biosynthesis","cte","cli","tdn","aae","hth","nam","bbr","ssp","mxa","lil","hpa","lin","eco","son","","bba","bpa","bbr","gka","lpf","ngo","sme"
"","","x","C00108","Anthranilate;","C04302","N-(5-Phospho-D-ribosyl)anthranilate;","2.4.2.18","anthranilate phosphoribosyltransferase;","map00400","Phenylalanine, tyrosine and tryptophan biosynthesis","cte","cli","tdn","aae","hth","nam","bbr","ssp","mxa","lil","hpa","lin","eco","son","","","bpa","bbr","gka","lpf","ngo","sme"
"","","x","C00279","D-Erythrose 4-phosphate","C05345","beta-D-Fructose 6-phosphate","2.2.1.1","transketolase;","map00030","Pentose phosphate pathway","cte","cli","tdn","aae","hth","nam","bbr","ssp","mxa","lil","hpa","lin","eco","son","ama","bba","bpa","bbr","gka","lpf","ngo","sme"
"","","x","C05345","beta-D-Fructose 6-phosphate","C05382","Sedoheptulose 7-phosphate;","2.2.1.2","transaldolase;","map00030","Pentose phosphate pathway","cte","cli","tdn","aae","hth","nam","bbr","ssp","mxa","lil","hpa","lin","eco","son","ama","bba","bpa","bbr","gka","","ngo","sme"
"","","x","C00074","Phosphoenolpyruvate;","C00631","2-Phospho-D-glycerate;","4.2.1.11","phosphopyruvate hydratase;","map00010","Glycolysis / Gluconeogenesis","cte","cli","tdn","aae","hth","nam","bbr","ssp","mxa","lil","hpa","lin","eco","son","ama","bba","bpa","bbr","gka","lpf","ngo","sme"
"","","x","C00111","Glycerone phosphate;","C00118","D-Glyceraldehyde 3-phosphate;","5.3.1.1","triose-phosphate isomerase;","map00010; map00051; map00562; map00710","Glycolysis / Gluconeogenesis; Fructose and mannose metabolism; Inositol phosphate metabolism; Carbon fixation in photosynthetic organisms","cte","cli","tdn","aae","hth","nam","bbr","ssp","mxa","lil","hpa","lin","eco","son","ama","bba","bpa","bbr","gka","lpf","ngo","sme"
"","","x","C00111","Glycerone phosphate;","C01094","D-Fructose 1-phosphate","4.1.2.13","fructose-bisphosphate aldolase;","map00051","Fructose and mannose metabolism","cte","cli","tdn","aae","hth","nam","bbr","ssp","mxa","lil","hpa","lin","eco","son","ama","bba","bpa","bbr","gka","lpf","ngo","sme"
"","","x","C00117","D-Ribose 5-phosphate;","C05382","Sedoheptulose 7-phosphate;","2.2.1.1","transketolase;","map00030; map00710","Pentose phosphate pathway; Carbon fixation in photosynthetic organisms","cte","cli","tdn","aae","hth","nam","bbr","ssp","mxa","lil","hpa","lin","eco","son","ama","bba","bpa","bbr","gka","lpf","ngo","sme"
"","","x","C00111","Glycerone phosphate;","C05378","beta-D-Fructose 1,6-bisphosphate","4.1.2.13","fructose-bisphosphate aldolase;","map00010; map00051","Glycolysis / Gluconeogenesis; Fructose and mannose metabolism","cte","cli","tdn","aae","hth","nam","bbr","ssp","mxa","lil","hpa","lin","eco","son","ama","bba","bpa","bbr","gka","lpf","ngo","sme"
"","","x","C00352","D-Glucosamine 6-phosphate;","C05345","beta-D-Fructose 6-phosphate","2.6.1.16","glutamine---fructose-6-phosphate transaminase (isomerizing);","map00520","Amino sugar and nucleotide sugar metabolism","cte","cli","tdn","aae","hth","nam","bbr","ssp","mxa","lil","hpa","lin","eco","son","ama","bba","bpa","bbr","gka","lpf","ngo","sme"
"","","x","C00118","D-Glyceraldehyde 3-phosphate;","C11437","1-Deoxy-D-xylulose 5-phosphate","2.2.1.7","1-deoxy-D-xylulose-5-phosphate synthase;","map00900","Terpenoid backbone biosynthesis","cte","cli","tdn","aae","hth","nam","bbr","","mxa","lil","hpa","lin","eco","son","","","bpa","bbr","gka","","ngo","sme"
"","","x","C00022","Pyruvate;","C11437","1-Deoxy-D-xylulose 5-phosphate","2.2.1.7","1-deoxy-D-xylulose-5-phosphate synthase;","map00900","Terpenoid backbone biosynthesis","cte","cli","tdn","aae","hth","nam","bbr","","mxa","lil","hpa","lin","eco","son","","","bpa","bbr","gka","","ngo","sme"
"","","x","C00022","Pyruvate;","C00204","2-Dehydro-3-deoxy-D-gluconate;","4.2.1.-","<Lyases; Carbon-oxygen lyases; Hydro-lyases>","map00030; map00040","Pentose phosphate pathway; Pentose and glucuronate interconversions","cte","cli","tdn","aae","hth","nam","bbr","ssp","mxa","","hpa","lin","eco","son","ama","","bpa","bbr","gka","lpf","ngo","sme"
"","","x","C00022","Pyruvate;","C05125","2-(alpha-Hydroxyethyl)thiamine diphosphate;","2.2.1.6","acetolactate synthase;","map00290; map00650","Valine, leucine and isoleucine biosynthesis; Butanoate metabolism","cte","cli","tdn","aae","hth","nam","bbr","ssp","mxa","lil","","lin","eco","son","","","bpa","bbr","gka","","ngo","sme"
"","","x","C05125","2-(alpha-Hydroxyethyl)thiamine diphosphate;","C06006","(S)-2-Aceto-2-hydroxybutanoate;","2.2.1.6","acetolactate synthase;","map00290","Valine, leucine and isoleucine biosynthesis","cte","cli","tdn","aae","hth","nam","bbr","ssp","mxa","lil","","lin","eco","son","","","bpa","bbr","gka","","ngo","sme"
"","","x","C06006","(S)-2-Aceto-2-hydroxybutanoate;","C06007","(R)-2,3-Dihydroxy-3-methylpentanoate;","1.1.1.86","ketol-acid reductoisomerase;","map00290","Valine, leucine and isoleucine biosynthesis","cte","cli","tdn","aae","hth","nam","bbr","ssp","","lil","hpa","lin","eco","son","ama","","bpa","bbr","gka","","ngo","sme"
"","","x","C00671","(S)-3-Methyl-2-oxopentanoic acid;","C06007","(R)-2,3-Dihydroxy-3-methylpentanoate;","4.2.1.9","dihydroxy-acid dehydratase;","map00290","Valine, leucine and isoleucine biosynthesis","cte","cli","tdn","aae","hth","nam","bbr","ssp","","lil","","lin","eco","son","","","bpa","bbr","gka","","ngo","sme"
"","","x","C00109","2-Oxobutanoate;","C06006","(S)-2-Aceto-2-hydroxybutanoate;","2.2.1.6","acetolactate synthase;","map00290","Valine, leucine and isoleucine biosynthesis","cte","cli","tdn","aae","hth","nam","bbr","ssp","mxa","lil","","lin","eco","son","","","bpa","bbr","gka","","ngo","sme"
"","","x","C00407","L-Isoleucine;","C00671","(S)-3-Methyl-2-oxopentanoic acid;","2.6.1.42","branched-chain-amino-acid transaminase;","map00280; map00290; map00966","Valine, leucine and isoleucine degradation; Valine, leucine and isoleucine biosynthesis; Glucosinolate biosynthesis","cte","cli","tdn","aae","hth","nam","bbr","ssp","mxa","lil","hpa","lin","eco","son","","bba","bpa","bbr","gka","","ngo","sme"
"","","x","C00204","2-Dehydro-3-deoxy-D-gluconate;","C00577","D-Glyceraldehyde","4.2.1.-","<Lyases; Carbon-oxygen lyases; Hydro-lyases>","map00030","Pentose phosphate pathway","cte","cli","tdn","aae","hth","nam","bbr","ssp","mxa","","hpa","lin","eco","son","ama","","bpa","bbr","gka","lpf","ngo","sme"
"","","x","C05125","2-(alpha-Hydroxyethyl)thiamine diphosphate;","C06010","(S)-2-Acetolactate;","2.2.1.6","acetolactate synthase;","map00290","Valine, leucine and isoleucine biosynthesis","cte","cli","tdn","aae","hth","nam","bbr","ssp","mxa","lil","","lin","eco","son","","","bpa","bbr","gka","","ngo","sme"
"","","x","C04272","(R)-2,3-Dihydroxy-3-methylbutanoate;","C06010","(S)-2-Acetolactate;","1.1.1.86","ketol-acid reductoisomerase;","map00290","Valine, leucine and isoleucine biosynthesis","cte","cli","tdn","aae","hth","nam","bbr","ssp","","lil","hpa","lin","eco","son","ama","","bpa","bbr","gka","","ngo","sme"
"","","x","C00141","3-Methyl-2-oxobutanoic acid;","C04272","(R)-2,3-Dihydroxy-3-methylbutanoate;","4.2.1.9","dihydroxy-acid dehydratase;","map00290","Valine, leucine and isoleucine biosynthesis","cte","cli","tdn","aae","hth","nam","bbr","ssp","","lil","","lin","eco","son","","","bpa","bbr","gka","","ngo","sme"
"","","x","C00141","3-Methyl-2-oxobutanoic acid;","C02504","(2S)-2-Isopropylmalate;","2.3.3.13","2-isopropylmalate synthase;","map00290","Valine, leucine and isoleucine biosynthesis","cte","cli","tdn","aae","hth","nam","bbr","ssp","mxa","lil","","lin","eco","son","","","bpa","bbr","gka","","ngo","sme"
"","","x","C00141","3-Methyl-2-oxobutanoic acid;","C00183","L-Valine;","2.6.1.42","branched-chain-amino-acid transaminase;","map00280; map00290; map00770; map00966","Valine, leucine and isoleucine degradation; Valine, leucine and isoleucine biosynthesis; Pantothenate and CoA biosynthesis; Glucosinolate biosynthesis","cte","cli","tdn","aae","hth","nam","bbr","ssp","mxa","lil","hpa","lin","eco","son","","bba","bpa","bbr","gka","","ngo","sme"
"","","x","C02504","(2S)-2-Isopropylmalate;","C04411","(2R,3S)-3-Isopropylmalate;","4.2.1.33","3-isopropylmalate dehydratase;","map00290","Valine, leucine and isoleucine biosynthesis","cte","cli","tdn","aae","hth","nam","bbr","ssp","","lil","","lin","eco","son","","","bpa","bbr","gka","","ngo","sme"
"","","x","C04236","(2S)-2-Isopropyl-3-oxosuccinate;","C04411","(2R,3S)-3-Isopropylmalate;","1.1.1.85","3-isopropylmalate dehydrogenase;","map00290","Valine, leucine and isoleucine biosynthesis","cte","cli","tdn","aae","hth","nam","bbr","ssp","mxa","lil","","lin","eco","son","","","bpa","bbr","gka","","ngo","sme"
"","","x","C00141","3-Methyl-2-oxobutanoic acid;","C00966","2-Dehydropantoate","2.1.2.11","3-methyl-2-oxobutanoate hydroxymethyltransferase;","map00770","Pantothenate and CoA biosynthesis","cte","cli","tdn","aae","hth","nam","bbr","ssp","mxa","lil","hpa","lin","eco","son","ama","bba","bpa","bbr","gka","lpf","ngo","sme"
"","","x","C11434","2-C-Methyl-D-erythritol 4-phosphate","C11437","1-Deoxy-D-xylulose 5-phosphate","1.1.1.267","1-deoxy-D-xylulose-5-phosphate reductoisomerase;","map00900","Terpenoid backbone biosynthesis","cte","cli","tdn","aae","hth","nam","bbr","","","lil","hpa","lin","eco","son","ama","","bpa","bbr","gka","","ngo","sme"
"","","x","C11434","2-C-Methyl-D-erythritol 4-phosphate","C11435","4-(Cytidine 5'-diphospho)-2-C-methyl-D-erythritol","2.7.7.60","2-C-methyl-D-erythritol 4-phosphate cytidylyltransferase;","map00900","Terpenoid backbone biosynthesis","cte","cli","tdn","aae","hth","nam","bbr","ssp","","lil","hpa","lin","eco","son","ama","","bpa","bbr","gka","","ngo","sme"
"","","x","C11435","4-(Cytidine 5'-diphospho)-2-C-methyl-D-erythritol","C11436","2-Phospho-4-(cytidine 5'-diphospho)-2-C-methyl-D-erythritol","2.7.1.148","4-(cytidine 5'-diphospho)-2-C-methyl-D-erythritol kinase;","map00900","Terpenoid backbone biosynthesis","cte","cli","tdn","aae","hth","nam","bbr","ssp","","lil","hpa","lin","eco","son","ama","","bpa","bbr","gka","","ngo","sme"
"","","x","C01302","1-(2-Carboxyphenylamino)-1-deoxy-D-ribulose 5-phosphate","C04302","N-(5-Phospho-D-ribosyl)anthranilate;","5.3.1.24","phosphoribosylanthranilate isomerase;","map00400","Phenylalanine, tyrosine and tryptophan biosynthesis","cte","cli","tdn","aae","hth","nam","bbr","ssp","mxa","lil","hpa","lin","eco","son","","","bpa","bbr","gka","lpf","ngo","sme"
"","","x","C01302","1-(2-Carboxyphenylamino)-1-deoxy-D-ribulose 5-phosphate","C03506","Indoleglycerol phosphate;","4.1.1.48","indole-3-glycerol-phosphate synthase;","map00400","Phenylalanine, tyrosine and tryptophan biosynthesis","cte","cli","tdn","aae","hth","nam","bbr","ssp","mxa","lil","hpa","lin","eco","son","","","bpa","bbr","gka","lpf","ngo","sme"
"","","x","C00078","L-Tryptophan;","C03506","Indoleglycerol phosphate;","4.2.1.20","tryptophan synthase;","map00400","Phenylalanine, tyrosine and tryptophan biosynthesis","cte","cli","tdn","aae","hth","nam","bbr","ssp","mxa","lil","hpa","lin","eco","son","","","bpa","bbr","gka","lpf","ngo","sme"
"","","x","C00078","L-Tryptophan;","C00463","Indole;","4.2.1.20","tryptophan synthase;","map00400","Phenylalanine, tyrosine and tryptophan biosynthesis","cte","cli","tdn","aae","hth","nam","bbr","ssp","mxa","lil","hpa","lin","eco","son","","","bpa","bbr","gka","lpf","ngo","sme"
"","","x","C00463","Indole;","C03506","Indoleglycerol phosphate;","4.2.1.20","tryptophan synthase;","map00400","Phenylalanine, tyrosine and tryptophan biosynthesis","cte","cli","tdn","aae","hth","nam","bbr","ssp","mxa","lil","hpa","lin","eco","son","","","bpa","bbr","gka","lpf","ngo","sme"
"","","x","C00065","L-Serine;","C00078","L-Tryptophan;","4.2.1.20","tryptophan synthase;","map00260","Glycine, serine and threonine metabolism","cte","cli","tdn","aae","hth","nam","bbr","ssp","mxa","lil","hpa","lin","eco","son","","","bpa","bbr","gka","lpf","ngo","sme"
"","","x","C00065","L-Serine;","C00979","O-Acetyl-L-serine;","2.3.1.30","serine O-acetyltransferase;","map00270; map00920","Cysteine and methionine metabolism; Sulfur metabolism","cte","cli","tdn","","","nam","bbr","ssp","mxa","lil","hpa","lin","eco","son","","bba","bpa","bbr","gka","","ngo","sme"
"","","x","C00065","L-Serine;","C00143","5,10-Methylenetetrahydrofolate;","2.1.2.1","glycine hydroxymethyltransferase;","map00260; map00680","Glycine, serine and threonine metabolism; Methane metabolism","cte","cli","tdn","aae","hth","nam","bbr","ssp","mxa","lil","hpa","lin","eco","son","ama","bba","bpa","bbr","gka","lpf","ngo","sme"
"","","x","C00097","L-Cysteine;","C00979","O-Acetyl-L-serine;","2.5.1.47","cysteine synthase;","map00270; map00920","Cysteine and methionine metabolism; Sulfur metabolism","cte","cli","tdn","aae","hth","nam","bbr","ssp","mxa","lil","hpa","lin","eco","son","","bba","bpa","bbr","gka","lpf","ngo","sme"
"","","x","C00097","L-Cysteine;","C00283","Hydrogen sulfide;","2.5.1.47","cysteine synthase;","map00270; map00920","Cysteine and methionine metabolism; Sulfur metabolism","cte","cli","tdn","aae","hth","nam","bbr","ssp","mxa","lil","hpa","lin","eco","son","","bba","bpa","bbr","gka","lpf","ngo","sme"
"","","x","C00097","L-Cysteine;","C00957","Mercaptopyruvate;","2.6.1.1","aspartate transaminase;","map00270","Cysteine and methionine metabolism","cte","cli","tdn","aae","hth","nam","bbr","","mxa","","hpa","lin","eco","son","ama","bba","bpa","bbr","gka","lpf","ngo","sme"
"","","x","C00037","Glycine;","C00065","L-Serine;","2.1.2.1","glycine hydroxymethyltransferase;","map00260; map00460; map00680","Glycine, serine and threonine metabolism; Cyanoamino acid metabolism; Methane metabolism","cte","cli","tdn","aae","hth","nam","bbr","ssp","mxa","lil","hpa","lin","eco","son","ama","bba","bpa","bbr","gka","lpf","ngo","sme"
"","","x","C00037","Glycine;","C01419","Cys-Gly;","3.4.11.1","leucyl aminopeptidase;","map00480","Glutathione metabolism","cte","cli","tdn","aae","hth","nam","bbr","ssp","mxa","lil","hpa","","eco","son","ama","bba","bpa","bbr","gka","lpf","ngo","sme"
"","","x","C00097","L-Cysteine;","C01419","Cys-Gly;","3.4.11.1","leucyl aminopeptidase;","map00480","Glutathione metabolism","cte","cli","tdn","aae","hth","nam","bbr","ssp","mxa","lil","hpa","","eco","son","ama","bba","bpa","bbr","gka","lpf","ngo","sme"
"","","x","C00097","L-Cysteine;","C00979","O-Acetyl-L-serine;","2.5.1.49","O-acetylhomoserine aminocarboxypropyltransferase;","map00270","Cysteine and methionine metabolism","cte","cli","tdn","","","nam","bbr","ssp","","lil","","lin","","son","","","","bbr","gka","","","sme"
"","","x","C00065","L-Serine;","C01005","O-Phospho-L-serine;","3.1.3.3","phosphoserine phosphatase","map00260","Glycine, serine and threonine metabolism","cte","cli","tdn","","","nam","bbr","","mxa","lil","hpa","lin","eco","son","","","bpa","bbr","","","ngo","sme"
"","","x","C00117","D-Ribose 5-phosphate;","C00199","D-Ribulose 5-phosphate","5.3.1.6","ribose-5-phosphate isomerase;","map00030; map00710","Pentose phosphate pathway; Carbon fixation in photosynthetic organisms","cte","cli","tdn","aae","hth","nam","bbr","ssp","mxa","lil","hpa","lin","eco","son","ama","bba","bpa","bbr","gka","lpf","ngo","sme"
"","","x","C05763","trans-Hexadec-2-enoyl-[acp];","C05764","Hexadecanoyl-[acp];","2.3.1.-","<Transferases; Acyltransferases; Transferring groups other than amino-acyl groups>","map00061","Fatty acid biosynthesis","cte","cli","tdn","aae","hth","nam","bbr","ssp","mxa","lil","hpa","lin","eco","son","","bba","bpa","bbr","gka","lpf","ngo","sme"
"","","x","C03838","5'-Phosphoribosylglycinamide;","C04376","5'-Phosphoribosyl-N-formylglycinamide;","2.1.2.2","phosphoribosylglycinamide formyltransferase;","map00230","Purine metabolism","cte","cli","tdn","aae","hth","nam","bbr","ssp","mxa","lil","","lin","eco","son","ama","bba","bpa","bbr","gka","lpf","ngo","sme"
"","","x","C04376","5'-Phosphoribosyl-N-formylglycinamide;","C04640","2-(Formamido)-N1-(5'-phosphoribosyl)acetamidine;","6.3.5.3","phosphoribosylformylglycinamidine synthase;","map00230","Purine metabolism","cte","cli","tdn","aae","hth","nam","bbr","ssp","mxa","lil","","lin","eco","son","ama","bba","bpa","bbr","gka","lpf","ngo","sme"
"","","x","C03373","Aminoimidazole ribotide;","C04640","2-(Formamido)-N1-(5'-phosphoribosyl)acetamidine;","6.3.3.1","phosphoribosylformylglycinamidine cyclo-ligase;","map00230","Purine metabolism","cte","cli","tdn","aae","hth","nam","bbr","ssp","mxa","lil","","lin","eco","son","ama","bba","bpa","bbr","gka","lpf","ngo","sme"
"","","x","C05761","Tetradecanoyl-[acp];","C05762","3-Oxohexadecanoyl-[acp];","2.3.1.179","beta-ketoacyl-acyl-carrier-protein synthase II;","map00061","Fatty acid biosynthesis","cte","cli","tdn","aae","hth","nam","bbr","ssp","mxa","lil","hpa","lin","eco","son","ama","bba","bpa","bbr","gka","lpf","ngo","sme"
"","","x","C05745","Butyryl-[acp];","C05746","3-Oxohexanoyl-[acp];","2.3.1.-","<Transferases; Acyltransferases; Transferring groups other than amino-acyl groups>","map00061","Fatty acid biosynthesis","cte","cli","tdn","aae","hth","nam","bbr","ssp","mxa","lil","hpa","lin","eco","son","","bba","bpa","bbr","gka","lpf","ngo","sme"
"","","x","C00024","Acetyl-CoA;","C00033","Acetate;","6.2.1.1","acetate---CoA ligase;","map00010; map00620; map00720","Glycolysis / Gluconeogenesis; Pyruvate metabolism; Reductive carboxylate cycle (CO2 fixation)","cte","cli","tdn","aae","hth","nam","bbr","ssp","mxa","lil","hpa","lin","eco","son","","bba","bpa","bbr","gka","lpf","","sme"
"","","x","C04618","(3R)-3-Hydroxybutanoyl-[acyl-carrier protein];","C05744","Acetoacetyl-[acp];","1.1.1.100","3-oxoacyl-[acyl-carrier-protein] reductase;","map00061","Fatty acid biosynthesis","cte","cli","tdn","aae","hth","nam","bbr","ssp","mxa","lil","hpa","lin","eco","son","ama","bba","bpa","bbr","gka","lpf","ngo","sme"

"Subsystem 6","0.002050580997949419","","","","","","","","","","cte","cli","","aae","hth","","","","","","","","","","","","","","","","",""
"","","i","C00075","UTP;","C00105","UMP;","3.6.1.19","nucleoside-triphosphate diphosphatase;","map00240","Pyrimidine metabolism","cte","cli","","aae","hth","","","","","lil","","","eco","son","","bba","","","","","","sme"
"","","s","C04246","But-2-enoyl-[acyl-carrier protein]","C05745","Butyryl-[acp];","1.3.1.9","enoyl-[acyl-carrier-protein] reductase (NADH);","map00061","Fatty acid biosynthesis","cte","cli","tdn","aae","hth","nam","bbr","ssp","","","hpa","lin","eco","","ama","","bpa","bbr","gka","lpf","ngo","sme"
"","","s","C02987","L-Glutamyl-tRNA(Glu)","C03741","(S)-4-Amino-5-oxopentanoate;","1.2.1.70","glutamyl-tRNA reductase","map00860","Porphyrin and chlorophyll metabolism","cte","cli","tdn","aae","hth","nam","bbr","ssp","mxa","lil","hpa","lin","eco","son","","bba","bpa","bbr","gka","lpf","ngo",""
"","","x","C00015","UDP;","C00075","UTP;","2.7.4.6","nucleoside-diphosphate kinase;","map00240","Pyrimidine metabolism","cte","cli","tdn","aae","hth","nam","bbr","ssp","mxa","lil","hpa","lin","eco","son","ama","bba","bpa","bbr","gka","lpf","ngo","sme"
"","","x","C04246","But-2-enoyl-[acyl-carrier protein]","C04618","(3R)-3-Hydroxybutanoyl-[acyl-carrier protein];","4.2.1.-","<Lyases; Carbon-oxygen lyases; Hydro-lyases>","map00061","Fatty acid biosynthesis","cte","cli","tdn","aae","hth","nam","bbr","ssp","mxa","","hpa","lin","eco","son","ama","","bpa","bbr","gka","lpf","ngo","sme"
"","","x","C00063","CTP;","C00075","UTP;","6.3.4.2","CTP synthase;","map00240","Pyrimidine metabolism","cte","cli","tdn","aae","hth","nam","bbr","ssp","mxa","lil","hpa","lin","eco","son","ama","bba","bpa","bbr","gka","lpf","ngo","sme"
"","","x","C04618","(3R)-3-Hydroxybutanoyl-[acyl-carrier protein];","C05744","Acetoacetyl-[acp];","2.3.1.-","<Transferases; Acyltransferases; Transferring groups other than amino-acyl groups>","map00061","Fatty acid biosynthesis","cte","cli","tdn","aae","hth","nam","bbr","ssp","mxa","lil","hpa","lin","eco","son","","bba","bpa","bbr","gka","lpf","ngo","sme"
"","","x","C03939","Acetyl-[acyl-carrier protein]","C05744","Acetoacetyl-[acp];","2.3.1.-","<Transferases; Acyltransferases; Transferring groups other than amino-acyl groups>","map00061","Fatty acid biosynthesis","cte","cli","tdn","aae","hth","nam","bbr","ssp","mxa","lil","hpa","lin","eco","son","","bba","bpa","bbr","gka","lpf","ngo","sme"
"","","x","C00024","Acetyl-CoA;","C03939","Acetyl-[acyl-carrier protein]","2.3.1.-","<Transferases; Acyltransferases; Transferring groups other than amino-acyl groups>","map00061","Fatty acid biosynthesis","cte","cli","tdn","aae","hth","nam","bbr","ssp","mxa","lil","hpa","lin","eco","son","","bba","bpa","bbr","gka","lpf","ngo","sme"
"","","x","C00024","Acetyl-CoA;","C00158","Citrate;","2.3.3.1","citrate (Si)-synthase;","map00020; map00630","Citrate cycle (TCA cycle); Glyoxylate and dicarboxylate metabolism","cte","cli","tdn","aae","hth","","bbr","ssp","mxa","lil","hpa","lin","eco","son","ama","bba","bpa","bbr","gka","lpf","ngo","sme"
"","","x","C00158","Citrate;","C00417","cis-Aconitate;","4.2.1.3","aconitate hydratase;","map00020; map00630; map00720","Citrate cycle (TCA cycle); Glyoxylate and dicarboxylate metabolism; Reductive carboxylate cycle (CO2 fixation)","cte","cli","tdn","aae","hth","nam","bbr","ssp","mxa","lil","hpa","lin","eco","son","ama","bba","bpa","bbr","gka","lpf","ngo","sme"
"","","x","C00022","Pyruvate;","C00024","Acetyl-CoA;","1.8.1.4","dihydrolipoyl dehydrogenase;","map00010; map00020; map00620","Glycolysis / Gluconeogenesis; Citrate cycle (TCA cycle); Pyruvate metabolism","cte","cli","","aae","hth","nam","bbr","ssp","mxa","lil","","lin","eco","son","ama","bba","bpa","bbr","gka","lpf","ngo","sme"
"","","x","C00022","Pyruvate;","C00036","Oxaloacetate;","6.4.1.1","pyruvate carboxylase;","map00020; map00620","Citrate cycle (TCA cycle); Pyruvate metabolism","cte","cli","tdn","aae","hth","","bbr","ssp","mxa","","","lin","","","","bba","bpa","bbr","gka","lpf","","sme"
"","","x","C00022","Pyruvate;","C00204","2-Dehydro-3-deoxy-D-gluconate;","4.2.1.-","<Lyases; Carbon-oxygen lyases; Hydro-lyases>","map00030; map00040","Pentose phosphate pathway; Pentose and glucuronate interconversions","cte","cli","tdn","aae","hth","nam","bbr","ssp","mxa","","hpa","lin","eco","son","ama","","bpa","bbr","gka","lpf","ngo","sme"
"","","x","C00024","Acetyl-CoA;","C03939","Acetyl-[acyl-carrier protein]","2.3.1.180","beta-ketoacyl-acyl-carrier-protein synthase III;","map00061","Fatty acid biosynthesis","cte","cli","tdn","aae","hth","nam","bbr","ssp","mxa","lil","hpa","lin","eco","son","ama","bba","bpa","bbr","gka","lpf","ngo","sme"
"","","x","C00024","Acetyl-CoA;","C00083","Malonyl-CoA;","6.4.1.2","acetyl-CoA carboxylase;","map00061; map00253; map00620; map00640","Fatty acid biosynthesis; Tetracycline biosynthesis; Pyruvate metabolism; Propanoate metabolism","cte","cli","tdn","aae","hth","nam","bbr","ssp","mxa","","hpa","lin","eco","","","bba","bpa","bbr","gka","lpf","ngo","sme"
"","","x","C04246","But-2-enoyl-[acyl-carrier protein]","C04618","(3R)-3-Hydroxybutanoyl-[acyl-carrier protein];","2.3.1.-","<Transferases; Acyltransferases; Transferring groups other than amino-acyl groups>","map00061","Fatty acid biosynthesis","cte","cli","tdn","aae","hth","nam","bbr","ssp","mxa","lil","hpa","lin","eco","son","","bba","bpa","bbr","gka","lpf","ngo","sme"
"","","x","C00036","Oxaloacetate;","C00049","L-Aspartate;","2.6.1.1","aspartate transaminase;","map00250; map00710","Alanine, aspartate and glutamate metabolism; Carbon fixation in photosynthetic organisms","cte","cli","tdn","aae","hth","nam","bbr","","mxa","","hpa","lin","eco","son","ama","bba","bpa","bbr","gka","lpf","ngo","sme"
"","","x","C00049","L-Aspartate;","C00099","beta-Alanine;","4.1.1.11","aspartate 1-decarboxylase;","map00410; map00770","beta-Alanine metabolism; Pantothenate and CoA biosynthesis","cte","cli","tdn","aae","hth","nam","bbr","ssp","mxa","lil","hpa","lin","eco","","","bba","bpa","bbr","gka","lpf","ngo",""
"","","x","C00049","L-Aspartate;","C05840","Iminoaspartate;","1.4.3.16","L-aspartate oxidase;","map00760","Nicotinate and nicotinamide metabolism","cte","cli","tdn","aae","hth","nam","","","mxa","lil","","lin","eco","son","","bba","","","gka","lpf","ngo","sme"
"","","x","C00063","CTP;","C00112","CDP;","2.7.4.6","nucleoside-diphosphate kinase;","map00240","Pyrimidine metabolism","cte","cli","tdn","aae","hth","nam","bbr","ssp","mxa","lil","hpa","lin","eco","son","ama","bba","bpa","bbr","gka","lpf","ngo","sme"
"","","x","C01209","Malonyl-[acyl-carrier protein]","C05744","Acetoacetyl-[acp];","2.3.1.-","<Transferases; Acyltransferases; Transferring groups other than amino-acyl groups>","map00061","Fatty acid biosynthesis","cte","cli","tdn","aae","hth","nam","bbr","ssp","mxa","lil","hpa","lin","eco","son","","bba","bpa","bbr","gka","lpf","ngo","sme"
"","","x","C01209","Malonyl-[acyl-carrier protein]","C05750","3-Oxooctanoyl-[acp];","2.3.1.-","<Transferases; Acyltransferases; Transferring groups other than amino-acyl groups>","map00061","Fatty acid biosynthesis","cte","cli","tdn","aae","hth","nam","bbr","ssp","mxa","lil","hpa","lin","eco","son","","bba","bpa","bbr","gka","lpf","ngo","sme"
"","","x","C01209","Malonyl-[acyl-carrier protein]","C05753","3-Oxodecanoyl-[acp];","2.3.1.-","<Transferases; Acyltransferases; Transferring groups other than amino-acyl groups>","map00061","Fatty acid biosynthesis","cte","cli","tdn","aae","hth","nam","bbr","ssp","mxa","lil","hpa","lin","eco","son","","bba","bpa","bbr","gka","lpf","ngo","sme"
"","","x","C05752","Octanoyl-[acp];","C05753","3-Oxodecanoyl-[acp];","2.3.1.179","beta-ketoacyl-acyl-carrier-protein synthase II;","map00061","Fatty acid biosynthesis","cte","cli","tdn","aae","hth","nam","bbr","ssp","mxa","lil","hpa","lin","eco","son","ama","bba","bpa","bbr","gka","lpf","ngo","sme"
"","","x","C01209","Malonyl-[acyl-carrier protein]","C05753","3-Oxodecanoyl-[acp];","2.3.1.179","beta-ketoacyl-acyl-carrier-protein synthase II;","map00061","Fatty acid biosynthesis","cte","cli","tdn","aae","hth","nam","bbr","ssp","mxa","lil","hpa","lin","eco","son","ama","bba","bpa","bbr","gka","lpf","ngo","sme"
"","","x","C04620","(3R)-3-Hydroxyoctanoyl-[acyl-carrier protein];","C05750","3-Oxooctanoyl-[acp];","2.3.1.-","<Transferases; Acyltransferases; Transferring groups other than amino-acyl groups>","map00061","Fatty acid biosynthesis","cte","cli","tdn","aae","hth","nam","bbr","ssp","mxa","lil","hpa","lin","eco","son","","bba","bpa","bbr","gka","lpf","ngo","sme"
"","","x","C04620","(3R)-3-Hydroxyoctanoyl-[acyl-carrier protein];","C05751","trans-Oct-2-enoyl-[acp];","2.3.1.-","<Transferases; Acyltransferases; Transferring groups other than amino-acyl groups>","map00061","Fatty acid biosynthesis","cte","cli","tdn","aae","hth","nam","bbr","ssp","mxa","lil","hpa","lin","eco","son","","bba","bpa","bbr","gka","lpf","ngo","sme"
"","","x","C00049","L-Aspartate;","C03082","4-Phospho-L-aspartate;","2.7.2.4","aspartate kinase;","map00260; map00270; map00300","Glycine, serine and threonine metabolism; Cysteine and methionine metabolism; Lysine biosynthesis","cte","cli","tdn","aae","hth","nam","bbr","ssp","mxa","lil","hpa","lin","eco","son","ama","bba","bpa","bbr","gka","lpf","ngo","sme"
"","","x","C00441","L-Aspartate 4-semialdehyde;","C03082","4-Phospho-L-aspartate;","1.2.1.11","aspartate-semialdehyde dehydrogenase;","map00260; map00270; map00300","Glycine, serine and threonine metabolism; Cysteine and methionine metabolism; Lysine biosynthesis","cte","cli","tdn","aae","hth","nam","bbr","ssp","mxa","lil","hpa","lin","eco","son","ama","bba","bpa","bbr","gka","lpf","ngo","sme"
"","","x","C00441","L-Aspartate 4-semialdehyde;","C03340","L-2,3-Dihydrodipicolinate;","4.2.1.52","dihydrodipicolinate synthase;","map00300","Lysine biosynthesis","cte","cli","tdn","aae","hth","nam","bbr","ssp","mxa","lil","hpa","lin","eco","son","ama","bba","bpa","bbr","gka","lpf","ngo","sme"
"","","x","C01209","Malonyl-[acyl-carrier protein]","C05759","3-Oxotetradecanoyl-[acp];","2.3.1.179","beta-ketoacyl-acyl-carrier-protein synthase II;","map00061","Fatty acid biosynthesis","cte","cli","tdn","aae","hth","nam","bbr","ssp","mxa","lil","hpa","lin","eco","son","ama","bba","bpa","bbr","gka","lpf","ngo","sme"
"","","x","C04688","(3R)-3-Hydroxytetradecanoyl-[acyl-carrier protein];","C05759","3-Oxotetradecanoyl-[acp];","2.3.1.-","<Transferases; Acyltransferases; Transferring groups other than amino-acyl groups>","map00061","Fatty acid biosynthesis","cte","cli","tdn","aae","hth","nam","bbr","ssp","mxa","lil","hpa","lin","eco","son","","bba","bpa","bbr","gka","lpf","ngo","sme"
"","","x","C00025","L-Glutamate;","C00049","L-Aspartate;","2.6.1.1","aspartate transaminase;","map00250; map00330","Alanine, aspartate and glutamate metabolism; Arginine and proline metabolism","cte","cli","tdn","aae","hth","nam","bbr","","mxa","","hpa","lin","eco","son","ama","bba","bpa","bbr","gka","lpf","ngo","sme"
"","","x","C00025","L-Glutamate;","C00217","D-Glutamate;","5.1.1.3","glutamate racemase","map00471","D-Glutamine and D-glutamate metabolism","cte","cli","tdn","aae","hth","nam","","ssp","mxa","lil","hpa","lin","eco","son","","bba","","","gka","lpf","ngo","sme"
"","","x","C00025","L-Glutamate;","C00026","2-Oxoglutarate;","2.6.1.1","aspartate transaminase;","map00250","Alanine, aspartate and glutamate metabolism","cte","cli","tdn","aae","hth","nam","bbr","","mxa","","hpa","lin","eco","son","ama","bba","bpa","bbr","gka","lpf","ngo","sme"
"","","x","C05223","Dodecanoyl-[acyl-carrier protein];","C05759","3-Oxotetradecanoyl-[acp];","2.3.1.179","beta-ketoacyl-acyl-carrier-protein synthase II;","map00061","Fatty acid biosynthesis","cte","cli","tdn","aae","hth","nam","bbr","ssp","mxa","lil","hpa","lin","eco","son","ama","bba","bpa","bbr","gka","lpf","ngo","sme"
"","","x","C05749","Hexanoyl-[acp];","C05750","3-Oxooctanoyl-[acp];","2.3.1.179","beta-ketoacyl-acyl-carrier-protein synthase II;","map00061","Fatty acid biosynthesis","cte","cli","tdn","aae","hth","nam","bbr","ssp","mxa","lil","hpa","lin","eco","son","ama","bba","bpa","bbr","gka","lpf","ngo","sme"
"","","x","C05748","trans-Hex-2-enoyl-[acp];","C05749","Hexanoyl-[acp];","2.3.1.-","<Transferases; Acyltransferases; Transferring groups other than amino-acyl groups>","map00061","Fatty acid biosynthesis","cte","cli","tdn","aae","hth","nam","bbr","ssp","mxa","lil","hpa","lin","eco","son","","bba","bpa","bbr","gka","lpf","ngo","sme"
"","","x","C01209","Malonyl-[acyl-carrier protein]","C05759","3-Oxotetradecanoyl-[acp];","2.3.1.-","<Transferases; Acyltransferases; Transferring groups other than amino-acyl groups>","map00061","Fatty acid biosynthesis","cte","cli","tdn","aae","hth","nam","bbr","ssp","mxa","lil","hpa","lin","eco","son","","bba","bpa","bbr","gka","lpf","ngo","sme"
"","","x","C00055","CMP;","C00112","CDP;","2.7.4.14","cytidylate kinase;","map00240","Pyrimidine metabolism","cte","cli","","aae","hth","","bbr","ssp","mxa","lil","","lin","eco","son","ama","bba","bpa","bbr","gka","lpf","ngo","sme"
"","","x","C05748","trans-Hex-2-enoyl-[acp];","C05749","Hexanoyl-[acp];","1.3.1.9","enoyl-[acyl-carrier-protein] reductase (NADH);","map00061","Fatty acid biosynthesis","cte","cli","tdn","aae","hth","nam","bbr","ssp","","","hpa","lin","eco","","ama","","bpa","bbr","gka","lpf","ngo","sme"
"","","x","C00015","UDP;","C00105","UMP;","2.7.4.14","cytidylate kinase;","map00240","Pyrimidine metabolism","cte","cli","","aae","hth","","bbr","ssp","mxa","lil","","lin","eco","son","ama","bba","bpa","bbr","gka","lpf","ngo","sme"
"","","x","C03939","Acetyl-[acyl-carrier protein]","C05744","Acetoacetyl-[acp];","2.3.1.179","beta-ketoacyl-acyl-carrier-protein synthase II;","map00061","Fatty acid biosynthesis","cte","cli","tdn","aae","hth","nam","bbr","ssp","mxa","lil","hpa","lin","eco","son","ama","bba","bpa","bbr","gka","lpf","ngo","sme"
"","","x","C03939","Acetyl-[acyl-carrier protein]","C05744","Acetoacetyl-[acp];","2.3.1.180","beta-ketoacyl-acyl-carrier-protein synthase III;","map00061","Fatty acid biosynthesis","cte","cli","tdn","aae","hth","nam","bbr","ssp","mxa","lil","hpa","lin","eco","son","ama","bba","bpa","bbr","gka","lpf","ngo","sme"
"","","x","C01209","Malonyl-[acyl-carrier protein]","C05756","3-Oxododecanoyl-[acp];","2.3.1.179","beta-ketoacyl-acyl-carrier-protein synthase II;","map00061","Fatty acid biosynthesis","cte","cli","tdn","aae","hth","nam","bbr","ssp","mxa","lil","hpa","lin","eco","son","ama","bba","bpa","bbr","gka","lpf","ngo","sme"
"","","x","C05755","Decanoyl-[acp];","C05756","3-Oxododecanoyl-[acp];","2.3.1.179","beta-ketoacyl-acyl-carrier-protein synthase II;","map00061","Fatty acid biosynthesis","cte","cli","tdn","aae","hth","nam","bbr","ssp","mxa","lil","hpa","lin","eco","son","ama","bba","bpa","bbr","gka","lpf","ngo","sme"
"","","x","C05754","trans-Dec-2-enoyl-[acp];","C05755","Decanoyl-[acp];","2.3.1.-","<Transferases; Acyltransferases; Transferring groups other than amino-acyl groups>","map00061","Fatty acid biosynthesis","cte","cli","tdn","aae","hth","nam","bbr","ssp","mxa","lil","hpa","lin","eco","son","","bba","bpa","bbr","gka","lpf","ngo","sme"
"","","x","C05756","3-Oxododecanoyl-[acp];","C05757","(R)-3-Hydroxydodecanoyl-[acp];","2.3.1.-","<Transferases; Acyltransferases; Transferring groups other than amino-acyl groups>","map00061","Fatty acid biosynthesis","cte","cli","tdn","aae","hth","nam","bbr","ssp","mxa","lil","hpa","lin","eco","son","","bba","bpa","bbr","gka","lpf","ngo","sme"
"","","x","C05757","(R)-3-Hydroxydodecanoyl-[acp];","C05758","trans-Dodec-2-enoyl-[acp];","2.3.1.-","<Transferases; Acyltransferases; Transferring groups other than amino-acyl groups>","map00061","Fatty acid biosynthesis","cte","cli","tdn","aae","hth","nam","bbr","ssp","mxa","lil","hpa","lin","eco","son","","bba","bpa","bbr","gka","lpf","ngo","sme"
"","","x","C05757","(R)-3-Hydroxydodecanoyl-[acp];","C05758","trans-Dodec-2-enoyl-[acp];","4.2.1.-","<Lyases; Carbon-oxygen lyases; Hydro-lyases>","map00061","Fatty acid biosynthesis","cte","cli","tdn","aae","hth","nam","bbr","ssp","mxa","","hpa","lin","eco","son","ama","","bpa","bbr","gka","lpf","ngo","sme"
"","","x","C05749","Hexanoyl-[acp];","C05750","3-Oxooctanoyl-[acp];","2.3.1.-","<Transferases; Acyltransferases; Transferring groups other than amino-acyl groups>","map00061","Fatty acid biosynthesis","cte","cli","tdn","aae","hth","nam","bbr","ssp","mxa","lil","hpa","lin","eco","son","","bba","bpa","bbr","gka","lpf","ngo","sme"
"","","x","C00024","Acetyl-CoA;","C00083","Malonyl-CoA;","6.3.4.14","biotin carboxylase;","map00061","Fatty acid biosynthesis","cte","cli","tdn","aae","hth","nam","bbr","ssp","mxa","lil","hpa","lin","eco","","","bba","bpa","bbr","gka","lpf","ngo","sme"
"","","x","C00083","Malonyl-CoA;","C01209","Malonyl-[acyl-carrier protein]","2.3.1.39","[acyl-carrier-protein] S-malonyltransferase;","map00061","Fatty acid biosynthesis","cte","cli","tdn","aae","hth","nam","bbr","ssp","mxa","","hpa","lin","eco","son","ama","bba","bpa","bbr","gka","lpf","ngo","sme"
"","","x","C01209","Malonyl-[acyl-carrier protein]","C05746","3-Oxohexanoyl-[acp];","2.3.1.-","<Transferases; Acyltransferases; Transferring groups other than amino-acyl groups>","map00061","Fatty acid biosynthesis","cte","cli","tdn","aae","hth","nam","bbr","ssp","mxa","lil","hpa","lin","eco","son","","bba","bpa","bbr","gka","lpf","ngo","sme"
"","","x","C05746","3-Oxohexanoyl-[acp];","C05747","(R)-3-Hydroxyhexanoyl-[acp];","1.1.1.100","3-oxoacyl-[acyl-carrier-protein] reductase;","map00061","Fatty acid biosynthesis","cte","cli","tdn","aae","hth","nam","bbr","ssp","mxa","lil","hpa","lin","eco","son","ama","bba","bpa","bbr","gka","lpf","ngo","sme"
"","","x","C05755","Decanoyl-[acp];","C05756","3-Oxododecanoyl-[acp];","2.3.1.-","<Transferases; Acyltransferases; Transferring groups other than amino-acyl groups>","map00061","Fatty acid biosynthesis","cte","cli","tdn","aae","hth","nam","bbr","ssp","mxa","lil","hpa","lin","eco","son","","bba","bpa","bbr","gka","lpf","ngo","sme"
"","","x","C04246","But-2-enoyl-[acyl-carrier protein]","C05745","Butyryl-[acp];","2.3.1.-","<Transferases; Acyltransferases; Transferring groups other than amino-acyl groups>","map00061","Fatty acid biosynthesis","cte","cli","tdn","aae","hth","nam","bbr","ssp","mxa","lil","hpa","lin","eco","son","","bba","bpa","bbr","gka","lpf","ngo","sme"
"","","x","C00025","L-Glutamate;","C00624","N-Acetyl-L-glutamate;","2.3.1.1","amino-acid N-acetyltransferase;","map00330","Arginine and proline metabolism","cte","cli","tdn","aae","hth","nam","bbr","ssp","","lil","","lin","eco","son","","","bpa","bbr","gka","","ngo","sme"
"","","x","C00624","N-Acetyl-L-glutamate;","C04133","N-Acetyl-L-glutamate 5-phosphate;","2.7.2.8","acetylglutamate kinase;","map00330","Arginine and proline metabolism","cte","cli","tdn","aae","hth","nam","bbr","ssp","mxa","lil","","lin","eco","son","ama","","bpa","bbr","gka","","ngo","sme"
"","","x","C05747","(R)-3-Hydroxyhexanoyl-[acp];","C05748","trans-Hex-2-enoyl-[acp];","2.3.1.-","<Transferases; Acyltransferases; Transferring groups other than amino-acyl groups>","map00061","Fatty acid biosynthesis","cte","cli","tdn","aae","hth","nam","bbr","ssp","mxa","lil","hpa","lin","eco","son","","bba","bpa","bbr","gka","lpf","ngo","sme"
"","","x","C00026","2-Oxoglutarate;","C00311","Isocitrate;","1.1.1.42","isocitrate dehydrogenase (NADP+);","map00020; map00720","Citrate cycle (TCA cycle); Reductive carboxylate cycle (CO2 fixation)","cte","cli","tdn","aae","hth","nam","bbr","ssp","mxa","lil","hpa","lin","eco","son","ama","bba","bpa","bbr","","lpf","ngo","sme"
"","","x","C00036","Oxaloacetate;","C00149","(S)-Malate;","1.1.1.37","malate dehydrogenase;","map00020; map00620; map00630; map00710; map00720","Citrate cycle (TCA cycle); Pyruvate metabolism; Glyoxylate and dicarboxylate metabolism; Carbon fixation in photosynthetic organisms; Reductive carboxylate cycle (CO2 fixation)","cte","cli","tdn","aae","hth","nam","bbr","ssp","mxa","lil","","","eco","son","ama","bba","bpa","bbr","gka","lpf","","sme"
"","","x","C00122","Fumarate;","C00149","(S)-Malate;","4.2.1.2","fumarate hydratase;","map00020; map00720","Citrate cycle (TCA cycle); Reductive carboxylate cycle (CO2 fixation)","cte","cli","tdn","aae","hth","nam","bbr","ssp","mxa","lil","hpa","lin","eco","son","ama","bba","bpa","bbr","gka","lpf","ngo","sme"
"","","x","C00099","beta-Alanine;","C00864","Pantothenate;","6.3.2.1","pantoate---beta-alanine ligase;","map00410; map00770","beta-Alanine metabolism; Pantothenate and CoA biosynthesis","cte","cli","tdn","aae","hth","nam","bbr","ssp","mxa","lil","hpa","lin","eco","son","ama","bba","bpa","bbr","gka","lpf","ngo","sme"
"","","x","C00522","(R)-Pantoate;","C00864","Pantothenate;","6.3.2.1","pantoate---beta-alanine ligase;","map00770","Pantothenate and CoA biosynthesis","cte","cli","tdn","aae","hth","nam","bbr","ssp","mxa","lil","hpa","lin","eco","son","ama","bba","bpa","bbr","gka","lpf","ngo","sme"
"","","x","C01209","Malonyl-[acyl-carrier protein]","C05746","3-Oxohexanoyl-[acp];","2.3.1.179","beta-ketoacyl-acyl-carrier-protein synthase II;","map00061","Fatty acid biosynthesis","cte","cli","tdn","aae","hth","nam","bbr","ssp","mxa","lil","hpa","lin","eco","son","ama","bba","bpa","bbr","gka","lpf","ngo","sme"
"","","x","C04688","(3R)-3-Hydroxytetradecanoyl-[acyl-carrier protein];","C05760","trans-Tetradec-2-enoyl-[acp];","2.3.1.-","<Transferases; Acyltransferases; Transferring groups other than amino-acyl groups>","map00061","Fatty acid biosynthesis","cte","cli","tdn","aae","hth","nam","bbr","ssp","mxa","lil","hpa","lin","eco","son","","bba","bpa","bbr","gka","lpf","ngo","sme"
"","","x","C05760","trans-Tetradec-2-enoyl-[acp];","C05761","Tetradecanoyl-[acp];","2.3.1.-","<Transferases; Acyltransferases; Transferring groups other than amino-acyl groups>","map00061","Fatty acid biosynthesis","cte","cli","tdn","aae","hth","nam","bbr","ssp","mxa","lil","hpa","lin","eco","son","","bba","bpa","bbr","gka","lpf","ngo","sme"
"","","x","C05751","trans-Oct-2-enoyl-[acp];","C05752","Octanoyl-[acp];","2.3.1.-","<Transferases; Acyltransferases; Transferring groups other than amino-acyl groups>","map00061","Fatty acid biosynthesis","cte","cli","tdn","aae","hth","nam","bbr","ssp","mxa","lil","hpa","lin","eco","son","","bba","bpa","bbr","gka","lpf","ngo","sme"
"","","x","C00022","Pyruvate;","C11437","1-Deoxy-D-xylulose 5-phosphate","2.2.1.7","1-deoxy-D-xylulose-5-phosphate synthase;","map00900","Terpenoid backbone biosynthesis","cte","cli","tdn","aae","hth","nam","bbr","","mxa","lil","hpa","lin","eco","son","","","bpa","bbr","gka","","ngo","sme"
"","","x","C04620","(3R)-3-Hydroxyoctanoyl-[acyl-carrier protein];","C05751","trans-Oct-2-enoyl-[acp];","4.2.1.-","<Lyases; Carbon-oxygen lyases; Hydro-lyases>","map00061","Fatty acid biosynthesis","cte","cli","tdn","aae","hth","nam","bbr","ssp","mxa","","hpa","lin","eco","son","ama","","bpa","bbr","gka","lpf","ngo","sme"
"","","x","C00022","Pyruvate;","C05125","2-(alpha-Hydroxyethyl)thiamine diphosphate;","2.2.1.6","acetolactate synthase;","map00290; map00650","Valine, leucine and isoleucine biosynthesis; Butanoate metabolism","cte","cli","tdn","aae","hth","nam","bbr","ssp","mxa","lil","","lin","eco","son","","","bpa","bbr","gka","","ngo","sme"
"","","x","C05125","2-(alpha-Hydroxyethyl)thiamine diphosphate;","C06006","(S)-2-Aceto-2-hydroxybutanoate;","2.2.1.6","acetolactate synthase;","map00290","Valine, leucine and isoleucine biosynthesis","cte","cli","tdn","aae","hth","nam","bbr","ssp","mxa","lil","","lin","eco","son","","","bpa","bbr","gka","","ngo","sme"
"","","x","C06006","(S)-2-Aceto-2-hydroxybutanoate;","C06007","(R)-2,3-Dihydroxy-3-methylpentanoate;","1.1.1.86","ketol-acid reductoisomerase;","map00290","Valine, leucine and isoleucine biosynthesis","cte","cli","tdn","aae","hth","nam","bbr","ssp","","lil","hpa","lin","eco","son","ama","","bpa","bbr","gka","","ngo","sme"
"","","x","C00671","(S)-3-Methyl-2-oxopentanoic acid;","C06007","(R)-2,3-Dihydroxy-3-methylpentanoate;","4.2.1.9","dihydroxy-acid dehydratase;","map00290","Valine, leucine and isoleucine biosynthesis","cte","cli","tdn","aae","hth","nam","bbr","ssp","","lil","","lin","eco","son","","","bpa","bbr","gka","","ngo","sme"
"","","x","C00109","2-Oxobutanoate;","C06006","(S)-2-Aceto-2-hydroxybutanoate;","2.2.1.6","acetolactate synthase;","map00290","Valine, leucine and isoleucine biosynthesis","cte","cli","tdn","aae","hth","nam","bbr","ssp","mxa","lil","","lin","eco","son","","","bpa","bbr","gka","","ngo","sme"
"","","x","C00407","L-Isoleucine;","C00671","(S)-3-Methyl-2-oxopentanoic acid;","2.6.1.42","branched-chain-amino-acid transaminase;","map00280; map00290; map00966","Valine, leucine and isoleucine degradation; Valine, leucine and isoleucine biosynthesis; Glucosinolate biosynthesis","cte","cli","tdn","aae","hth","nam","bbr","ssp","mxa","lil","hpa","lin","eco","son","","bba","bpa","bbr","gka","","ngo","sme"
"","","x","C04688","(3R)-3-Hydroxytetradecanoyl-[acyl-carrier protein];","C05760","trans-Tetradec-2-enoyl-[acp];","4.2.1.-","<Lyases; Carbon-oxygen lyases; Hydro-lyases>","map00061","Fatty acid biosynthesis","cte","cli","tdn","aae","hth","nam","bbr","ssp","mxa","","hpa","lin","eco","son","ama","","bpa","bbr","gka","lpf","ngo","sme"
"","","x","C01209","Malonyl-[acyl-carrier protein]","C05744","Acetoacetyl-[acp];","2.3.1.179","beta-ketoacyl-acyl-carrier-protein synthase II;","map00061","Fatty acid biosynthesis","cte","cli","tdn","aae","hth","nam","bbr","ssp","mxa","lil","hpa","lin","eco","son","ama","bba","bpa","bbr","gka","lpf","ngo","sme"
"","","x","C05752","Octanoyl-[acp];","C16239","Lipoyl-[acp];","2.8.1.8","lipoyl synthase;","map00785","Lipoic acid metabolism","cte","cli","","aae","hth","nam","bbr","ssp","mxa","lil","","","eco","son","ama","","bpa","bbr","gka","lpf","ngo","sme"
"","","x","C00204","2-Dehydro-3-deoxy-D-gluconate;","C00577","D-Glyceraldehyde","4.2.1.-","<Lyases; Carbon-oxygen lyases; Hydro-lyases>","map00030","Pentose phosphate pathway","cte","cli","tdn","aae","hth","nam","bbr","ssp","mxa","","hpa","lin","eco","son","ama","","bpa","bbr","gka","lpf","ngo","sme"
"","","x","C00049","L-Aspartate;","C03406","N-(L-Arginino)succinate;","6.3.4.5","argininosuccinate synthase;","map00250; map00330","Alanine, aspartate and glutamate metabolism; Arginine and proline metabolism","cte","cli","tdn","aae","hth","nam","bbr","ssp","mxa","lil","","lin","eco","son","","","bpa","bbr","gka","lpf","ngo","sme"
"","","x","C00864","Pantothenate;","C03492","D-4'-Phosphopantothenate;","2.7.1.33","pantothenate kinase;","map00770","Pantothenate and CoA biosynthesis","cte","cli","tdn","aae","hth","nam","bbr","ssp","mxa","lil","hpa","lin","eco","son","ama","bba","","bbr","gka","lpf","ngo","sme"
"","","x","C01209","Malonyl-[acyl-carrier protein]","C05756","3-Oxododecanoyl-[acp];","2.3.1.-","<Transferases; Acyltransferases; Transferring groups other than amino-acyl groups>","map00061","Fatty acid biosynthesis","cte","cli","tdn","aae","hth","nam","bbr","ssp","mxa","lil","hpa","lin","eco","son","","bba","bpa","bbr","gka","lpf","ngo","sme"
"","","x","C01209","Malonyl-[acyl-carrier protein]","C05750","3-Oxooctanoyl-[acp];","2.3.1.179","beta-ketoacyl-acyl-carrier-protein synthase II;","map00061","Fatty acid biosynthesis","cte","cli","tdn","aae","hth","nam","bbr","ssp","mxa","lil","hpa","lin","eco","son","ama","bba","bpa","bbr","gka","lpf","ngo","sme"
"","","x","C03492","D-4'-Phosphopantothenate;","C04352","(R)-4'-Phosphopantothenoyl-L-cysteine;","6.3.2.5","phosphopantothenate---cysteine ligase;","map00770","Pantothenate and CoA biosynthesis","cte","cli","tdn","aae","hth","nam","bbr","ssp","mxa","","hpa","lin","eco","son","ama","","bpa","bbr","gka","lpf","ngo","sme"
"","","x","C05125","2-(alpha-Hydroxyethyl)thiamine diphosphate;","C06010","(S)-2-Acetolactate;","2.2.1.6","acetolactate synthase;","map00290","Valine, leucine and isoleucine biosynthesis","cte","cli","tdn","aae","hth","nam","bbr","ssp","mxa","lil","","lin","eco","son","","","bpa","bbr","gka","","ngo","sme"
"","","x","C04272","(R)-2,3-Dihydroxy-3-methylbutanoate;","C06010","(S)-2-Acetolactate;","1.1.1.86","ketol-acid reductoisomerase;","map00290","Valine, leucine and isoleucine biosynthesis","cte","cli","tdn","aae","hth","nam","bbr","ssp","","lil","hpa","lin","eco","son","ama","","bpa","bbr","gka","","ngo","sme"
"","","x","C00141","3-Methyl-2-oxobutanoic acid;","C04272","(R)-2,3-Dihydroxy-3-methylbutanoate;","4.2.1.9","dihydroxy-acid dehydratase;","map00290","Valine, leucine and isoleucine biosynthesis","cte","cli","tdn","aae","hth","nam","bbr","ssp","","lil","","lin","eco","son","","","bpa","bbr","gka","","ngo","sme"
"","","x","C00141","3-Methyl-2-oxobutanoic acid;","C02504","(2S)-2-Isopropylmalate;","2.3.3.13","2-isopropylmalate synthase;","map00290","Valine, leucine and isoleucine biosynthesis","cte","cli","tdn","aae","hth","nam","bbr","ssp","mxa","lil","","lin","eco","son","","","bpa","bbr","gka","","ngo","sme"
"","","x","C00141","3-Methyl-2-oxobutanoic acid;","C00183","L-Valine;","2.6.1.42","branched-chain-amino-acid transaminase;","map00280; map00290; map00770; map00966","Valine, leucine and isoleucine degradation; Valine, leucine and isoleucine biosynthesis; Pantothenate and CoA biosynthesis; Glucosinolate biosynthesis","cte","cli","tdn","aae","hth","nam","bbr","ssp","mxa","lil","hpa","lin","eco","son","","bba","bpa","bbr","gka","","ngo","sme"
"","","x","C00042","Succinate;","C00122","Fumarate;","1.3.99.1","succinate dehydrogenase;","map00020; map00190; map00632; map00650; map00720","Citrate cycle (TCA cycle); Oxidative phosphorylation; Benzoate degradation via CoA ligation; Butanoate metabolism; Reductive carboxylate cycle (CO2 fixation)","cte","cli","tdn","aae","hth","nam","bbr","ssp","mxa","lil","hpa","lin","eco","son","ama","bba","bpa","bbr","gka","lpf","ngo","sme"
"","","x","C00042","Succinate;","C00091","Succinyl-CoA;","6.2.1.5","succinate---CoA ligase (ADP-forming);","map00020; map00640; map00720","Citrate cycle (TCA cycle); Propanoate metabolism; Reductive carboxylate cycle (CO2 fixation)","cte","cli","tdn","aae","hth","nam","bbr","ssp","mxa","lil","","","eco","son","ama","bba","bpa","bbr","gka","lpf","ngo","sme"
"","","x","C05754","trans-Dec-2-enoyl-[acp];","C05755","Decanoyl-[acp];","1.3.1.9","enoyl-[acyl-carrier-protein] reductase (NADH);","map00061","Fatty acid biosynthesis","cte","cli","tdn","aae","hth","nam","bbr","ssp","","","hpa","lin","eco","","ama","","bpa","bbr","gka","lpf","ngo","sme"
"","","x","C00036","Oxaloacetate;","C00158","Citrate;","2.3.3.1","citrate (Si)-synthase;","map00020; map00630","Citrate cycle (TCA cycle); Glyoxylate and dicarboxylate metabolism","cte","cli","tdn","aae","hth","","bbr","ssp","mxa","lil","hpa","lin","eco","son","ama","bba","bpa","bbr","gka","lpf","ngo","sme"
"","","x","C05760","trans-Tetradec-2-enoyl-[acp];","C05761","Tetradecanoyl-[acp];","1.3.1.9","enoyl-[acyl-carrier-protein] reductase (NADH);","map00061","Fatty acid biosynthesis","cte","cli","tdn","aae","hth","nam","bbr","ssp","","","hpa","lin","eco","","ama","","bpa","bbr","gka","lpf","ngo","sme"
"","","x","C00311","Isocitrate;","C05379","Oxalosuccinate;","1.1.1.42","isocitrate dehydrogenase (NADP+);","map00020","Citrate cycle (TCA cycle)","cte","cli","tdn","aae","hth","nam","bbr","ssp","mxa","lil","hpa","lin","eco","son","ama","bba","bpa","bbr","","lpf","ngo","sme"
"","","x","C00036","Oxaloacetate;","C00049","L-Aspartate;","1.4.3.16","L-aspartate oxidase;","map00250","Alanine, aspartate and glutamate metabolism","cte","cli","tdn","aae","hth","nam","","","mxa","lil","","lin","eco","son","","bba","","","gka","lpf","ngo","sme"
"","","x","C01209","Malonyl-[acyl-carrier protein]","C05744","Acetoacetyl-[acp];","2.3.1.180","beta-ketoacyl-acyl-carrier-protein synthase III;","map00061","Fatty acid biosynthesis","cte","cli","tdn","aae","hth","nam","bbr","ssp","mxa","lil","hpa","lin","eco","son","ama","bba","bpa","bbr","gka","lpf","ngo","sme"
"","","x","C00327","L-Citrulline;","C03406","N-(L-Arginino)succinate;","6.3.4.5","argininosuccinate synthase;","map00330","Arginine and proline metabolism","cte","cli","tdn","aae","hth","nam","bbr","ssp","mxa","lil","","lin","eco","son","","","bpa","bbr","gka","lpf","ngo","sme"
"","","x","C04619","(3R)-3-Hydroxydecanoyl-[acyl-carrier protein];","C05754","trans-Dec-2-enoyl-[acp];","4.2.1.-","<Lyases; Carbon-oxygen lyases; Hydro-lyases>","map00061","Fatty acid biosynthesis","cte","cli","tdn","aae","hth","nam","bbr","ssp","mxa","","hpa","lin","eco","son","ama","","bpa","bbr","gka","lpf","ngo","sme"
"","","x","C05751","trans-Oct-2-enoyl-[acp];","C05752","Octanoyl-[acp];","1.3.1.9","enoyl-[acyl-carrier-protein] reductase (NADH);","map00061","Fatty acid biosynthesis","cte","cli","tdn","aae","hth","nam","bbr","ssp","","","hpa","lin","eco","","ama","","bpa","bbr","gka","lpf","ngo","sme"
"","","x","C01209","Malonyl-[acyl-carrier protein]","C05762","3-Oxohexadecanoyl-[acp];","2.3.1.-","<Transferases; Acyltransferases; Transferring groups other than amino-acyl groups>","map00061","Fatty acid biosynthesis","cte","cli","tdn","aae","hth","nam","bbr","ssp","mxa","lil","hpa","lin","eco","son","","bba","bpa","bbr","gka","lpf","ngo","sme"
"","","x","C04633","(3R)-3-Hydroxypalmitoyl-[acyl-carrier protein];","C05762","3-Oxohexadecanoyl-[acp];","2.3.1.-","<Transferases; Acyltransferases; Transferring groups other than amino-acyl groups>","map00061","Fatty acid biosynthesis","cte","cli","tdn","aae","hth","nam","bbr","ssp","mxa","lil","hpa","lin","eco","son","","bba","bpa","bbr","gka","lpf","ngo","sme"
"","","x","C04633","(3R)-3-Hydroxypalmitoyl-[acyl-carrier protein];","C05763","trans-Hexadec-2-enoyl-[acp];","4.2.1.-","<Lyases; Carbon-oxygen lyases; Hydro-lyases>","map00061","Fatty acid biosynthesis","cte","cli","tdn","aae","hth","nam","bbr","ssp","mxa","","hpa","lin","eco","son","ama","","bpa","bbr","gka","lpf","ngo","sme"
"","","x","C05763","trans-Hexadec-2-enoyl-[acp];","C05764","Hexadecanoyl-[acp];","1.3.1.9","enoyl-[acyl-carrier-protein] reductase (NADH);","map00061","Fatty acid biosynthesis","cte","cli","tdn","aae","hth","nam","bbr","ssp","","","hpa","lin","eco","","ama","","bpa","bbr","gka","lpf","ngo","sme"
"","","x","C04633","(3R)-3-Hydroxypalmitoyl-[acyl-carrier protein];","C05763","trans-Hexadec-2-enoyl-[acp];","2.3.1.-","<Transferases; Acyltransferases; Transferring groups other than amino-acyl groups>","map00061","Fatty acid biosynthesis","cte","cli","tdn","aae","hth","nam","bbr","ssp","mxa","lil","hpa","lin","eco","son","","bba","bpa","bbr","gka","lpf","ngo","sme"
"","","x","C00105","UMP;","C01103","Orotidine 5'-phosphate;","4.1.1.23","orotidine-5'-phosphate decarboxylase;","map00240","Pyrimidine metabolism","cte","cli","tdn","aae","hth","nam","bbr","ssp","mxa","lil","hpa","lin","eco","son","ama","bba","bpa","bbr","gka","lpf","ngo","sme"
"","","x","C02504","(2S)-2-Isopropylmalate;","C04411","(2R,3S)-3-Isopropylmalate;","4.2.1.33","3-isopropylmalate dehydratase;","map00290","Valine, leucine and isoleucine biosynthesis","cte","cli","tdn","aae","hth","nam","bbr","ssp","","lil","","lin","eco","son","","","bpa","bbr","gka","","ngo","sme"
"","","x","C04236","(2S)-2-Isopropyl-3-oxosuccinate;","C04411","(2R,3S)-3-Isopropylmalate;","1.1.1.85","3-isopropylmalate dehydrogenase;","map00290","Valine, leucine and isoleucine biosynthesis","cte","cli","tdn","aae","hth","nam","bbr","ssp","mxa","lil","","lin","eco","son","","","bpa","bbr","gka","","ngo","sme"
"","","x","C00141","3-Methyl-2-oxobutanoic acid;","C00966","2-Dehydropantoate","2.1.2.11","3-methyl-2-oxobutanoate hydroxymethyltransferase;","map00770","Pantothenate and CoA biosynthesis","cte","cli","tdn","aae","hth","nam","bbr","ssp","mxa","lil","hpa","lin","eco","son","ama","bba","bpa","bbr","gka","lpf","ngo","sme"
"","","x","C05746","3-Oxohexanoyl-[acp];","C05747","(R)-3-Hydroxyhexanoyl-[acp];","2.3.1.-","<Transferases; Acyltransferases; Transferring groups other than amino-acyl groups>","map00061","Fatty acid biosynthesis","cte","cli","tdn","aae","hth","nam","bbr","ssp","mxa","lil","hpa","lin","eco","son","","bba","bpa","bbr","gka","lpf","ngo","sme"
"","","x","C04619","(3R)-3-Hydroxydecanoyl-[acyl-carrier protein];","C05753","3-Oxodecanoyl-[acp];","1.1.1.100","3-oxoacyl-[acyl-carrier-protein] reductase;","map00061","Fatty acid biosynthesis","cte","cli","tdn","aae","hth","nam","bbr","ssp","mxa","lil","hpa","lin","eco","son","ama","bba","bpa","bbr","gka","lpf","ngo","sme"
"","","x","C05223","Dodecanoyl-[acyl-carrier protein];","C05758","trans-Dodec-2-enoyl-[acp];","1.3.1.9","enoyl-[acyl-carrier-protein] reductase (NADH);","map00061","Fatty acid biosynthesis","cte","cli","tdn","aae","hth","nam","bbr","ssp","","","hpa","lin","eco","","ama","","bpa","bbr","gka","lpf","ngo","sme"
"","","x","C00025","L-Glutamate;","C03287","L-Glutamyl 5-phosphate;","2.7.2.11","glutamate 5-kinase;","map00330","Arginine and proline metabolism","cte","cli","tdn","aae","hth","nam","bbr","","mxa","lil","","lin","eco","son","","","bpa","bbr","gka","lpf","","sme"
"","","x","C01165","L-Glutamate 5-semialdehyde;","C03287","L-Glutamyl 5-phosphate;","1.2.1.41","glutamate-5-semialdehyde dehydrogenase;","map00330","Arginine and proline metabolism","cte","cli","tdn","aae","hth","nam","bbr","","","lil","","lin","eco","son","","","bpa","bbr","gka","lpf","ngo","sme"
"","","x","C00046","RNA;","C00063","CTP;","2.7.7.6","DNA-directed RNA polymerase;","map00240","Pyrimidine metabolism","cte","cli","tdn","aae","hth","nam","bbr","ssp","mxa","lil","hpa","lin","eco","son","ama","bba","bpa","bbr","gka","lpf","ngo","sme"
"","","x","C00002","ATP;","C00046","RNA;","2.7.7.6","DNA-directed RNA polymerase;","map00230","Purine metabolism","cte","cli","tdn","aae","hth","nam","bbr","ssp","mxa","lil","hpa","lin","eco","son","ama","bba","bpa","bbr","gka","lpf","ngo","sme"
"","","x","C00044","GTP;","C00046","RNA;","2.7.7.6","DNA-directed RNA polymerase;","map00230","Purine metabolism","cte","cli","tdn","aae","hth","nam","bbr","ssp","mxa","lil","hpa","lin","eco","son","ama","bba","bpa","bbr","gka","lpf","ngo","sme"
"","","x","C00044","GTP;","C01304","2,5-Diamino-6-(5'-phosphoribosylamino)-4-pyrimidineone","3.5.4.25","GTP cyclohydrolase II;","map00740","Riboflavin metabolism","cte","cli","tdn","aae","hth","nam","bbr","ssp","mxa","lil","hpa","","eco","son","ama","bba","bpa","bbr","gka","lpf","ngo","sme"
"","","x","C00035","GDP;","C00044","GTP;","2.7.4.6","nucleoside-diphosphate kinase;","map00230","Purine metabolism","cte","cli","tdn","aae","hth","nam","bbr","ssp","mxa","lil","hpa","lin","eco","son","ama","bba","bpa","bbr","gka","lpf","ngo","sme"
"","","x","C00035","GDP;","C00361","dGDP;","1.17.4.1","ribonucleoside-diphosphate reductase;","map00230","Purine metabolism","cte","cli","tdn","aae","hth","nam","bbr","ssp","mxa","lil","hpa","lin","eco","son","ama","bba","bpa","bbr","gka","lpf","ngo","sme"
"","","x","C00035","GDP;","C00144","GMP;","2.7.4.8","guanylate kinase;","map00230","Purine metabolism","cte","cli","tdn","aae","hth","nam","bbr","ssp","mxa","lil","hpa","lin","eco","son","ama","bba","bpa","bbr","gka","lpf","ngo","sme"
"","","x","C00144","GMP;","C00387","Guanosine","3.1.3.5","5'-nucleotidase;","map00230","Purine metabolism","cte","cli","tdn","aae","hth","nam","bbr","","mxa","lil","hpa","","eco","son","ama","","bpa","bbr","gka","lpf","ngo","sme"
"","","x","C00286","dGTP;","C00361","dGDP;","2.7.4.6","nucleoside-diphosphate kinase;","map00230","Purine metabolism","cte","cli","tdn","aae","hth","nam","bbr","ssp","mxa","lil","hpa","lin","eco","son","ama","bba","bpa","bbr","gka","lpf","ngo","sme"
"","","x","C00039","DNA;","C00286","dGTP;","2.7.7.7","DNA-directed DNA polymerase;","map00230","Purine metabolism","cte","cli","tdn","aae","hth","nam","bbr","ssp","mxa","lil","hpa","lin","eco","son","ama","bba","bpa","bbr","gka","lpf","ngo","sme"
"","","x","C00039","DNA;","C00458","dCTP;","2.7.7.7","DNA-directed DNA polymerase;","map00240","Pyrimidine metabolism","cte","cli","tdn","aae","hth","nam","bbr","ssp","mxa","lil","hpa","lin","eco","son","ama","bba","bpa","bbr","gka","lpf","ngo","sme"
"","","x","C00458","dCTP;","C00705","dCDP;","2.7.4.6","nucleoside-diphosphate kinase;","map00240","Pyrimidine metabolism","cte","cli","tdn","aae","hth","nam","bbr","ssp","mxa","lil","hpa","lin","eco","son","ama","bba","bpa","bbr","gka","lpf","ngo","sme"
"","","x","C00239","dCMP;","C00705","dCDP;","2.7.4.14","cytidylate kinase;","map00240","Pyrimidine metabolism","cte","cli","","aae","hth","","bbr","ssp","mxa","lil","","lin","eco","son","ama","bba","bpa","bbr","gka","lpf","ngo","sme"
"","","x","C00039","DNA;","C00459","dTTP;","2.7.7.7","DNA-directed DNA polymerase;","map00240","Pyrimidine metabolism","cte","cli","tdn","aae","hth","nam","bbr","ssp","mxa","lil","hpa","lin","eco","son","ama","bba","bpa","bbr","gka","lpf","ngo","sme"
"","","x","C00363","dTDP;","C00459","dTTP;","2.7.4.6","nucleoside-diphosphate kinase;","map00240","Pyrimidine metabolism","cte","cli","tdn","aae","hth","nam","bbr","ssp","mxa","lil","hpa","lin","eco","son","ama","bba","bpa","bbr","gka","lpf","ngo","sme"
"","","x","C00363","dTDP;","C00364","dTMP;","2.7.4.9","dTMP kinase;","map00240","Pyrimidine metabolism","cte","cli","tdn","aae","hth","nam","bbr","ssp","mxa","lil","hpa","lin","eco","son","ama","bba","bpa","bbr","gka","lpf","ngo","sme"
"","","x","C01209","Malonyl-[acyl-carrier protein]","C05762","3-Oxohexadecanoyl-[acp];","2.3.1.179","beta-ketoacyl-acyl-carrier-protein synthase II;","map00061","Fatty acid biosynthesis","cte","cli","tdn","aae","hth","nam","bbr","ssp","mxa","lil","hpa","lin","eco","son","ama","bba","bpa","bbr","gka","lpf","ngo","sme"
"","","x","C04619","(3R)-3-Hydroxydecanoyl-[acyl-carrier protein];","C05754","trans-Dec-2-enoyl-[acp];","2.3.1.-","<Transferases; Acyltransferases; Transferring groups other than amino-acyl groups>","map00061","Fatty acid biosynthesis","cte","cli","tdn","aae","hth","nam","bbr","ssp","mxa","lil","hpa","lin","eco","son","","bba","bpa","bbr","gka","lpf","ngo","sme"
"","","x","C00025","L-Glutamate;","C00026","2-Oxoglutarate;","1.4.1.13","glutamate synthase (NADPH);","map00250","Alanine, aspartate and glutamate metabolism","cte","cli","tdn","aae","hth","nam","bbr","ssp","mxa","lil","","lin","eco","son","","","bpa","bbr","gka","","","sme"
"","","x","C03340","L-2,3-Dihydrodipicolinate;","C03972","2,3,4,5-Tetrahydrodipicolinate;","1.3.1.26","dihydrodipicolinate reductase;","map00300","Lysine biosynthesis","cte","cli","tdn","aae","hth","nam","bbr","ssp","mxa","lil","hpa","lin","eco","son","ama","bba","bpa","bbr","gka","lpf","ngo","sme"
"","","x","C00039","DNA;","C00131","dATP;","2.7.7.7","DNA-directed DNA polymerase;","map00230","Purine metabolism","cte","cli","tdn","aae","hth","nam","bbr","ssp","mxa","lil","hpa","lin","eco","son","ama","bba","bpa","bbr","gka","lpf","ngo","sme"
"","","x","C00119","5-Phospho-alpha-D-ribose 1-diphosphate;","C01103","Orotidine 5'-phosphate;","2.4.2.10","orotate phosphoribosyltransferase;","map00240","Pyrimidine metabolism","cte","cli","tdn","aae","hth","nam","bbr","ssp","mxa","lil","hpa","lin","eco","son","ama","bba","bpa","bbr","gka","lpf","ngo","sme"
"","","x","C00119","5-Phospho-alpha-D-ribose 1-diphosphate;","C03090","5-Phosphoribosylamine;","2.4.2.14","amidophosphoribosyltransferase;","map00230","Purine metabolism","cte","cli","tdn","aae","hth","nam","bbr","ssp","mxa","lil","","lin","eco","son","ama","bba","bpa","bbr","gka","lpf","ngo","sme"
"","","x","C00119","5-Phospho-alpha-D-ribose 1-diphosphate;","C02739","1-(5-Phospho-D-ribosyl)-ATP;","2.4.2.17","ATP phosphoribosyltransferase;","map00340","Histidine metabolism","cte","cli","tdn","aae","hth","nam","bbr","ssp","mxa","lil","","lin","eco","son","","","bpa","bbr","gka","lpf","ngo","sme"
"","","x","C00117","D-Ribose 5-phosphate;","C00119","5-Phospho-alpha-D-ribose 1-diphosphate;","2.7.6.1","ribose-phosphate diphosphokinase;","map00030; map00230","Pentose phosphate pathway; Purine metabolism","cte","cli","tdn","aae","hth","nam","bbr","ssp","mxa","lil","hpa","lin","eco","son","ama","bba","bpa","bbr","gka","lpf","ngo","sme"
"","","x","C03090","5-Phosphoribosylamine;","C03838","5'-Phosphoribosylglycinamide;","6.3.4.13","phosphoribosylamine---glycine ligase;","map00230","Purine metabolism","cte","cli","tdn","aae","hth","nam","bbr","ssp","mxa","lil","hpa","lin","eco","son","ama","bba","bpa","bbr","gka","lpf","ngo","sme"
"","","x","C00117","D-Ribose 5-phosphate;","C00118","D-Glyceraldehyde 3-phosphate;","2.2.1.1","transketolase;","map00030; map00710","Pentose phosphate pathway; Carbon fixation in photosynthetic organisms","cte","cli","tdn","aae","hth","nam","bbr","ssp","mxa","lil","hpa","lin","eco","son","ama","bba","bpa","bbr","gka","lpf","ngo","sme"
"","","x","C00118","D-Glyceraldehyde 3-phosphate;","C00231","D-Xylulose 5-phosphate","2.2.1.1","transketolase;","map00030; map00710","Pentose phosphate pathway; Carbon fixation in photosynthetic organisms","cte","cli","tdn","aae","hth","nam","bbr","ssp","mxa","lil","hpa","lin","eco","son","ama","bba","bpa","bbr","gka","lpf","ngo","sme"
"","","x","C00199","D-Ribulose 5-phosphate","C00231","D-Xylulose 5-phosphate","5.1.3.1","ribulose-phosphate 3-epimerase;","map00030; map00040; map00710","Pentose phosphate pathway; Pentose and glucuronate interconversions; Carbon fixation in photosynthetic organisms","cte","cli","tdn","aae","hth","nam","bbr","ssp","mxa","lil","hpa","lin","eco","son","ama","bba","bpa","bbr","gka","lpf","ngo","sme"
"","","x","C00118","D-Glyceraldehyde 3-phosphate;","C05345","beta-D-Fructose 6-phosphate","2.2.1.2","transaldolase;","map00030","Pentose phosphate pathway","cte","cli","tdn","aae","hth","nam","bbr","ssp","mxa","lil","hpa","lin","eco","son","ama","bba","bpa","bbr","gka","","ngo","sme"
"","","x","C00668","alpha-D-Glucose 6-phosphate","C05345","beta-D-Fructose 6-phosphate","5.3.1.9","glucose-6-phosphate isomerase;","map00010; map00030; map00500; map00520","Glycolysis / Gluconeogenesis; Pentose phosphate pathway; Starch and sucrose metabolism; Amino sugar and nucleotide sugar metabolism","cte","cli","tdn","aae","hth","nam","bbr","ssp","mxa","lil","hpa","lin","eco","son","","bba","bpa","bbr","gka","lpf","ngo","sme"
"","","x","C00231","D-Xylulose 5-phosphate","C05345","beta-D-Fructose 6-phosphate","2.2.1.1","transketolase;","map00030","Pentose phosphate pathway","cte","cli","tdn","aae","hth","nam","bbr","ssp","mxa","lil","hpa","lin","eco","son","ama","bba","bpa","bbr","gka","lpf","ngo","sme"
"","","x","C00118","D-Glyceraldehyde 3-phosphate;","C00236","3-Phospho-D-glyceroyl phosphate;","1.2.1.12","glyceraldehyde-3-phosphate dehydrogenase (phosphorylating);","map00010","Glycolysis / Gluconeogenesis","cte","cli","tdn","aae","hth","nam","bbr","ssp","mxa","lil","hpa","lin","eco","son","ama","bba","bpa","bbr","gka","lpf","ngo","sme"
"","","x","C00231","D-Xylulose 5-phosphate","C05382","Sedoheptulose 7-phosphate;","2.2.1.1","transketolase;","map00030; map00710","Pentose phosphate pathway; Carbon fixation in photosynthetic organisms","cte","cli","tdn","aae","hth","nam","bbr","ssp","mxa","lil","hpa","lin","eco","son","ama","bba","bpa","bbr","gka","lpf","ngo","sme"
"","","x","C00279","D-Erythrose 4-phosphate","C05382","Sedoheptulose 7-phosphate;","2.2.1.2","transaldolase;","map00030","Pentose phosphate pathway","cte","cli","tdn","aae","hth","nam","bbr","ssp","mxa","lil","hpa","lin","eco","son","ama","bba","bpa","bbr","gka","","ngo","sme"
"","","x","C00118","D-Glyceraldehyde 3-phosphate;","C00279","D-Erythrose 4-phosphate","2.2.1.1","transketolase;","map00030; map00710","Pentose phosphate pathway; Carbon fixation in photosynthetic organisms","cte","cli","tdn","aae","hth","nam","bbr","ssp","mxa","lil","hpa","lin","eco","son","ama","bba","bpa","bbr","gka","lpf","ngo","sme"
"","","x","C00668","alpha-D-Glucose 6-phosphate","C01172","beta-D-Glucose 6-phosphate","5.3.1.9","glucose-6-phosphate isomerase;","map00010; map00030; map00500","Glycolysis / Gluconeogenesis; Pentose phosphate pathway; Starch and sucrose metabolism","cte","cli","tdn","aae","hth","nam","bbr","ssp","mxa","lil","hpa","lin","eco","son","","bba","bpa","bbr","gka","lpf","ngo","sme"
"","","x","C00199","D-Ribulose 5-phosphate","C00345","6-Phospho-D-gluconate","1.1.1.44","phosphogluconate dehydrogenase (decarboxylating);","map00030","Pentose phosphate pathway","cte","cli","","aae","hth","","","ssp","mxa","","","lin","eco","son","","","","","gka","","ngo","sme"
"","","x","C00118","D-Glyceraldehyde 3-phosphate;","C00279","D-Erythrose 4-phosphate","2.2.1.2","transaldolase;","map00030","Pentose phosphate pathway","cte","cli","tdn","aae","hth","nam","bbr","ssp","mxa","lil","hpa","lin","eco","son","ama","bba","bpa","bbr","gka","","ngo","sme"
"","","x","C00197","3-Phospho-D-glycerate;","C00236","3-Phospho-D-glyceroyl phosphate;","2.7.2.3","phosphoglycerate kinase;","map00010; map00710","Glycolysis / Gluconeogenesis; Carbon fixation in photosynthetic organisms","cte","cli","tdn","aae","hth","nam","bbr","ssp","mxa","lil","hpa","lin","eco","son","ama","bba","bpa","bbr","gka","lpf","ngo","sme"
"","","x","C00197","3-Phospho-D-glycerate;","C00631","2-Phospho-D-glycerate;","5.4.2.1","phosphoglycerate mutase;","map00010","Glycolysis / Gluconeogenesis","cte","cli","tdn","aae","hth","nam","bbr","ssp","mxa","lil","hpa","lin","eco","son","ama","bba","bpa","bbr","gka","lpf","ngo","sme"
"","","x","C01172","beta-D-Glucose 6-phosphate","C05345","beta-D-Fructose 6-phosphate","5.3.1.9","glucose-6-phosphate isomerase;","map00010; map00030; map00500","Glycolysis / Gluconeogenesis; Pentose phosphate pathway; Starch and sucrose metabolism","cte","cli","tdn","aae","hth","nam","bbr","ssp","mxa","lil","hpa","lin","eco","son","","bba","bpa","bbr","gka","lpf","ngo","sme"
"","","x","C00118","D-Glyceraldehyde 3-phosphate;","C05378","beta-D-Fructose 1,6-bisphosphate","4.1.2.13","fructose-bisphosphate aldolase;","map00010; map00030; map00051","Glycolysis / Gluconeogenesis; Pentose phosphate pathway; Fructose and mannose metabolism","cte","cli","tdn","aae","hth","nam","bbr","ssp","mxa","lil","hpa","lin","eco","son","ama","bba","bpa","bbr","gka","lpf","ngo","sme"
"","","x","C00275","D-Mannose 6-phosphate","C05345","beta-D-Fructose 6-phosphate","5.3.1.8","mannose-6-phosphate isomerase;","map00051; map00520","Fructose and mannose metabolism; Amino sugar and nucleotide sugar metabolism","cte","cli","","aae","hth","","bbr","ssp","","lil","","lin","eco","","","bba","bpa","bbr","gka","","","sme"
"","","x","C04633","(3R)-3-Hydroxypalmitoyl-[acyl-carrier protein];","C05762","3-Oxohexadecanoyl-[acp];","1.1.1.100","3-oxoacyl-[acyl-carrier-protein] reductase;","map00061","Fatty acid biosynthesis","cte","cli","tdn","aae","hth","nam","bbr","ssp","mxa","lil","hpa","lin","eco","son","ama","bba","bpa","bbr","gka","lpf","ngo","sme"
"","","x","C00263","L-Homoserine;","C00441","L-Aspartate 4-semialdehyde;","1.1.1.3","homoserine dehydrogenase;","map00260; map00270; map00300","Glycine, serine and threonine metabolism; Cysteine and methionine metabolism; Lysine biosynthesis","cte","cli","tdn","aae","hth","nam","bbr","ssp","mxa","lil","hpa","lin","eco","son","","","bpa","bbr","gka","","ngo","sme"
"","","x","C00122","Fumarate;","C03406","N-(L-Arginino)succinate;","4.3.2.1","argininosuccinate lyase;","map00250; map00330","Alanine, aspartate and glutamate metabolism; Arginine and proline metabolism","cte","cli","tdn","aae","hth","nam","bbr","ssp","mxa","lil","","lin","eco","son","","","bpa","bbr","gka","lpf","ngo","sme"
"","","x","C00361","dGDP;","C00362","dGMP;","2.7.4.8","guanylate kinase;","map00230","Purine metabolism","cte","cli","tdn","aae","hth","nam","bbr","ssp","mxa","lil","hpa","lin","eco","son","ama","bba","bpa","bbr","gka","lpf","ngo","sme"
"","","x","C00330","Deoxyguanosine;","C00362","dGMP;","3.1.3.5","5'-nucleotidase;","map00230","Purine metabolism","cte","cli","tdn","aae","hth","nam","bbr","","mxa","lil","hpa","","eco","son","ama","","bpa","bbr","gka","lpf","ngo","sme"
"","","x","C01172","beta-D-Glucose 6-phosphate","C01236","D-Glucono-1,5-lactone 6-phosphate;","1.1.1.49","glucose-6-phosphate dehydrogenase;","map00030","Pentose phosphate pathway","cte","cli","","aae","hth","","","ssp","mxa","","hpa","lin","eco","son","","","","","gka","lpf","ngo","sme"
"","","x","C05756","3-Oxododecanoyl-[acp];","C05757","(R)-3-Hydroxydodecanoyl-[acp];","1.1.1.100","3-oxoacyl-[acyl-carrier-protein] reductase;","map00061","Fatty acid biosynthesis","cte","cli","tdn","aae","hth","nam","bbr","ssp","mxa","lil","hpa","lin","eco","son","ama","bba","bpa","bbr","gka","lpf","ngo","sme"
"","","x","C00025","L-Glutamate;","C02987","L-Glutamyl-tRNA(Glu)","6.1.1.17","glutamate---tRNA ligase;","map00860; map00970","Porphyrin and chlorophyll metabolism; Aminoacyl-tRNA biosynthesis","cte","cli","tdn","aae","hth","nam","bbr","","mxa","lil","hpa","","eco","","ama","bba","bpa","bbr","","lpf","ngo","sme"
"","","x","C00352","D-Glucosamine 6-phosphate;","C05345","beta-D-Fructose 6-phosphate","3.5.1.-","<Hydrolases; Acting on carbon-nitrogen bonds, other than peptide bonds; In linear amides>","map00520","Amino sugar and nucleotide sugar metabolism","cte","cli","tdn","aae","hth","nam","bbr","ssp","mxa","lil","hpa","lin","eco","son","","bba","bpa","bbr","gka","lpf","ngo","sme"
"","","x","C00131","dATP;","C00206","dADP;","2.7.4.6","nucleoside-diphosphate kinase;","map00230","Purine metabolism","cte","cli","tdn","aae","hth","nam","bbr","ssp","mxa","lil","hpa","lin","eco","son","ama","bba","bpa","bbr","gka","lpf","ngo","sme"
"","","x","C00206","dADP;","C00360","dAMP;","2.7.4.3","adenylate kinase;","map00230","Purine metabolism","cte","cli","tdn","aae","hth","nam","bbr","ssp","mxa","lil","hpa","lin","eco","son","ama","bba","bpa","bbr","gka","lpf","ngo","sme"
"","","x","C00360","dAMP;","C00559","Deoxyadenosine;","3.1.3.5","5'-nucleotidase;","map00230","Purine metabolism","cte","cli","tdn","aae","hth","nam","bbr","","mxa","lil","hpa","","eco","son","ama","","bpa","bbr","gka","lpf","ngo","sme"
"","","x","C05745","Butyryl-[acp];","C05746","3-Oxohexanoyl-[acp];","2.3.1.179","beta-ketoacyl-acyl-carrier-protein synthase II;","map00061","Fatty acid biosynthesis","cte","cli","tdn","aae","hth","nam","bbr","ssp","mxa","lil","hpa","lin","eco","son","ama","bba","bpa","bbr","gka","lpf","ngo","sme"
"","","x","C01268","5-Amino-6-(5'-phosphoribosylamino)uracil;","C01304","2,5-Diamino-6-(5'-phosphoribosylamino)-4-pyrimidineone","3.5.4.26","diaminohydroxyphosphoribosylaminopyrimidine deaminase","map00740","Riboflavin metabolism","cte","cli","tdn","aae","hth","nam","bbr","ssp","mxa","lil","hpa","","eco","son","ama","bba","bpa","bbr","gka","lpf","ngo","sme"
"","","x","C01268","5-Amino-6-(5'-phosphoribosylamino)uracil;","C04454","5-Amino-6-(5'-phosphoribitylamino)uracil;","1.1.1.193","5-amino-6-(5-phosphoribosylamino)uracil reductase;","map00740","Riboflavin metabolism","cte","cli","tdn","aae","hth","nam","bbr","ssp","mxa","lil","hpa","","eco","son","ama","bba","bpa","bbr","gka","lpf","ngo","sme"
"","","x","C05752","Octanoyl-[acp];","C05753","3-Oxodecanoyl-[acp];","2.3.1.-","<Transferases; Acyltransferases; Transferring groups other than amino-acyl groups>","map00061","Fatty acid biosynthesis","cte","cli","tdn","aae","hth","nam","bbr","ssp","mxa","lil","hpa","lin","eco","son","","bba","bpa","bbr","gka","lpf","ngo","sme"
"","","x","C00279","D-Erythrose 4-phosphate","C05345","beta-D-Fructose 6-phosphate","2.2.1.1","transketolase;","map00030","Pentose phosphate pathway","cte","cli","tdn","aae","hth","nam","bbr","ssp","mxa","lil","hpa","lin","eco","son","ama","bba","bpa","bbr","gka","lpf","ngo","sme"
"","","x","C05345","beta-D-Fructose 6-phosphate","C05382","Sedoheptulose 7-phosphate;","2.2.1.2","transaldolase;","map00030","Pentose phosphate pathway","cte","cli","tdn","aae","hth","nam","bbr","ssp","mxa","lil","hpa","lin","eco","son","ama","bba","bpa","bbr","gka","","ngo","sme"
"","","x","C00144","GMP;","C00655","Xanthosine 5'-phosphate;","6.3.5.2","GMP synthase (glutamine-hydrolysing);","map00230","Purine metabolism","cte","cli","tdn","aae","hth","nam","bbr","ssp","mxa","lil","hpa","lin","eco","son","ama","bba","bpa","bbr","gka","lpf","ngo","sme"
"","","x","C00130","IMP;","C00655","Xanthosine 5'-phosphate;","1.1.1.205","IMP dehydrogenase;","map00230","Purine metabolism","cte","cli","tdn","aae","hth","nam","bbr","ssp","mxa","lil","hpa","lin","eco","son","ama","bba","bpa","bbr","gka","lpf","ngo","sme"
"","","x","C00130","IMP;","C04734","1-(5'-Phosphoribosyl)-5-formamido-4-imidazolecarboxamide;","3.5.4.10","IMP cyclohydrolase;","map00230","Purine metabolism","cte","cli","tdn","aae","hth","nam","bbr","ssp","mxa","lil","","lin","eco","son","ama","bba","bpa","bbr","gka","lpf","ngo","sme"
"","","x","C04677","1-(5'-Phosphoribosyl)-5-amino-4-imidazolecarboxamide;","C04734","1-(5'-Phosphoribosyl)-5-formamido-4-imidazolecarboxamide;","6.3.4.-","<Ligases; Forming carbon-nitrogen bonds; Other carbon--nitrogen ligases>","map00230","Purine metabolism","cte","cli","tdn","aae","hth","nam","bbr","ssp","mxa","lil","hpa","lin","eco","son","ama","bba","bpa","bbr","gka","lpf","ngo","sme"
"","","x","C04677","1-(5'-Phosphoribosyl)-5-amino-4-imidazolecarboxamide;","C04823","1-(5'-Phosphoribosyl)-5-amino-4-(N-succinocarboxamide)-imidazole;","4.3.2.2","adenylosuccinate lyase;","map00230","Purine metabolism","cte","cli","tdn","aae","hth","nam","bbr","ssp","mxa","lil","hpa","lin","eco","son","ama","bba","bpa","bbr","gka","lpf","ngo","sme"
"","","x","C04751","1-(5-Phospho-D-ribosyl)-5-amino-4-imidazolecarboxylate;","C04823","1-(5'-Phosphoribosyl)-5-amino-4-(N-succinocarboxamide)-imidazole;","6.3.2.6","phosphoribosylaminoimidazolesuccinocarboxamide synthase;","map00230","Purine metabolism","cte","cli","tdn","aae","hth","nam","bbr","ssp","mxa","lil","","lin","eco","son","ama","bba","bpa","bbr","gka","lpf","ngo","sme"
"","","x","C04751","1-(5-Phospho-D-ribosyl)-5-amino-4-imidazolecarboxylate;","C15667","5-Carboxyamino-1-(5-phospho-D-ribosyl)imidazole","5.4.99.18","5-(carboxyamino)imidazole ribonucleotide mutase;","map00230","Purine metabolism","cte","cli","tdn","aae","hth","nam","bbr","ssp","mxa","lil","","lin","eco","son","ama","bba","bpa","bbr","gka","lpf","ngo","sme"
"","","x","C00130","IMP;","C04734","1-(5'-Phosphoribosyl)-5-formamido-4-imidazolecarboxamide;","2.1.2.3","phosphoribosylaminoimidazolecarboxamide formyltransferase;","map00230","Purine metabolism","cte","cli","tdn","aae","hth","nam","bbr","ssp","mxa","lil","","lin","eco","son","ama","bba","bpa","bbr","gka","lpf","ngo","sme"
"","","x","C00130","IMP;","C03794","N6-(1,2-Dicarboxyethyl)-AMP;","6.3.4.4","adenylosuccinate synthase;","map00230","Purine metabolism","cte","cli","tdn","aae","hth","nam","bbr","ssp","mxa","lil","hpa","lin","eco","son","ama","bba","bpa","bbr","gka","lpf","ngo","sme"
"","","x","C00020","AMP;","C03794","N6-(1,2-Dicarboxyethyl)-AMP;","4.3.2.2","adenylosuccinate lyase;","map00230","Purine metabolism","cte","cli","tdn","aae","hth","nam","bbr","ssp","mxa","lil","hpa","lin","eco","son","ama","bba","bpa","bbr","gka","lpf","ngo","sme"
"","","x","C00020","AMP;","C00212","Adenosine","3.1.3.5","5'-nucleotidase;","map00230","Purine metabolism","cte","cli","tdn","aae","hth","nam","bbr","","mxa","lil","hpa","","eco","son","ama","","bpa","bbr","gka","lpf","ngo","sme"
"","","x","C04677","1-(5'-Phosphoribosyl)-5-amino-4-imidazolecarboxamide;","C04734","1-(5'-Phosphoribosyl)-5-formamido-4-imidazolecarboxamide;","2.1.2.3","phosphoribosylaminoimidazolecarboxamide formyltransferase;","map00230","Purine metabolism","cte","cli","tdn","aae","hth","nam","bbr","ssp","mxa","lil","","lin","eco","son","ama","bba","bpa","bbr","gka","lpf","ngo","sme"
"","","x","C00655","Xanthosine 5'-phosphate;","C01762","Xanthosine","3.1.3.5","5'-nucleotidase;","map00230","Purine metabolism","cte","cli","tdn","aae","hth","nam","bbr","","mxa","lil","hpa","","eco","son","ama","","bpa","bbr","gka","lpf","ngo","sme"
"","","x","C05223","Dodecanoyl-[acyl-carrier protein];","C05758","trans-Dodec-2-enoyl-[acp];","2.3.1.-","<Transferases; Acyltransferases; Transferring groups other than amino-acyl groups>","map00061","Fatty acid biosynthesis","cte","cli","tdn","aae","hth","nam","bbr","ssp","mxa","lil","hpa","lin","eco","son","","bba","bpa","bbr","gka","lpf","ngo","sme"
"","","x","C00430","5-Aminolevulinate;","C03741","(S)-4-Amino-5-oxopentanoate;","5.4.3.8","glutamate-1-semialdehyde 2,1-aminomutase;","map00860","Porphyrin and chlorophyll metabolism","cte","cli","tdn","aae","hth","nam","bbr","ssp","mxa","lil","hpa","lin","eco","son","","bba","bpa","bbr","gka","lpf","ngo","sme"
"","","x","C00430","5-Aminolevulinate;","C00931","Porphobilinogen","4.2.1.24","porphobilinogen synthase;","map00860","Porphyrin and chlorophyll metabolism","cte","cli","tdn","aae","hth","nam","bbr","ssp","mxa","lil","hpa","lin","eco","son","ama","bba","bpa","bbr","gka","lpf","ngo","sme"
"","","x","C00931","Porphobilinogen","C01024","Hydroxymethylbilane","2.5.1.61","hydroxymethylbilane synthase;","map00860","Porphyrin and chlorophyll metabolism","cte","cli","tdn","aae","hth","nam","bbr","ssp","mxa","lil","hpa","lin","eco","son","ama","bba","bpa","bbr","gka","lpf","ngo","sme"
"","","x","C01024","Hydroxymethylbilane","C01051","Uroporphyrinogen III","4.2.1.75","uroporphyrinogen-III synthase;","map00860","Porphyrin and chlorophyll metabolism","cte","cli","tdn","aae","hth","nam","bbr","ssp","mxa","","hpa","lin","eco","son","ama","","bpa","bbr","gka","lpf","ngo","sme"
"","","x","C01051","Uroporphyrinogen III","C03263","Coproporphyrinogen III","4.1.1.37","uroporphyrinogen decarboxylase;","map00860","Porphyrin and chlorophyll metabolism","cte","cli","tdn","aae","hth","nam","bbr","ssp","mxa","lil","hpa","lin","eco","son","ama","bba","bpa","bbr","gka","lpf","ngo","sme"
"","","x","C01051","Uroporphyrinogen III","C02463","Precorrin 2;","2.1.1.107","uroporphyrinogen-III C-methyltransferase;","map00860","Porphyrin and chlorophyll metabolism","cte","cli","tdn","aae","hth","","bbr","ssp","mxa","lil","","lin","eco","son","","","bpa","bbr","gka","lpf","ngo","sme"
"","","x","C00046","RNA;","C00075","UTP;","2.7.7.6","DNA-directed RNA polymerase;","map00240","Pyrimidine metabolism","cte","cli","tdn","aae","hth","nam","bbr","ssp","mxa","lil","hpa","lin","eco","son","ama","bba","bpa","bbr","gka","lpf","ngo","sme"
"","","x","C00025","L-Glutamate;","C00026","2-Oxoglutarate;","1.4.1.14","glutamate synthase (NADH);","map00250","Alanine, aspartate and glutamate metabolism","cte","cli","tdn","aae","hth","nam","bbr","ssp","mxa","lil","","lin","eco","son","","","bpa","bbr","gka","","","sme"
"","","x","C00074","Phosphoenolpyruvate;","C00631","2-Phospho-D-glycerate;","4.2.1.11","phosphopyruvate hydratase;","map00010","Glycolysis / Gluconeogenesis","cte","cli","tdn","aae","hth","nam","bbr","ssp","mxa","lil","hpa","lin","eco","son","ama","bba","bpa","bbr","gka","lpf","ngo","sme"
"","","x","C00026","2-Oxoglutarate;","C05379","Oxalosuccinate;","1.1.1.42","isocitrate dehydrogenase (NADP+);","map00020","Citrate cycle (TCA cycle)","cte","cli","tdn","aae","hth","nam","bbr","ssp","mxa","lil","hpa","lin","eco","son","ama","bba","bpa","bbr","","lpf","ngo","sme"
"","","x","C00263","L-Homoserine;","C01102","O-Phospho-L-homoserine","2.7.1.39","homoserine kinase;","map00260","Glycine, serine and threonine metabolism","cte","cli","tdn","aae","hth","nam","bbr","ssp","mxa","lil","hpa","lin","eco","son","","bba","bpa","bbr","gka","","ngo","sme"
"","","x","C00188","L-Threonine;","C01102","O-Phospho-L-homoserine","4.2.3.1","threonine synthase;","map00260","Glycine, serine and threonine metabolism","cte","cli","tdn","aae","hth","nam","bbr","ssp","mxa","lil","hpa","lin","eco","son","","","bpa","bbr","gka","lpf","ngo","sme"
"","","x","C00002","ATP;","C00008","ADP;","2.7.4.6","nucleoside-diphosphate kinase;","map00230","Purine metabolism","cte","cli","tdn","aae","hth","nam","bbr","ssp","mxa","lil","hpa","lin","eco","son","ama","bba","bpa","bbr","gka","lpf","ngo","sme"
"","","x","C01250","N-Acetyl-L-glutamate 5-semialdehyde;","C04133","N-Acetyl-L-glutamate 5-phosphate;","1.2.1.38","N-acetyl-gamma-glutamyl-phosphate reductase;","map00330","Arginine and proline metabolism","cte","cli","tdn","aae","hth","nam","bbr","ssp","mxa","lil","","lin","eco","son","","","bpa","bbr","gka","","ngo","sme"
"","","x","C00025","L-Glutamate;","C00064","L-Glutamine;","6.3.1.2","glutamate---ammonia ligase;","map00250; map00330; map00910","Alanine, aspartate and glutamate metabolism; Arginine and proline metabolism; Nitrogen metabolism","cte","cli","tdn","aae","hth","nam","bbr","ssp","mxa","lil","hpa","lin","eco","son","ama","bba","bpa","bbr","gka","lpf","ngo","sme"
"","","x","C00064","L-Glutamine;","C00169","Carbamoyl phosphate","6.3.5.5","carbamoyl-phosphate synthase (glutamine-hydrolysing);","map00240; map00250","Pyrimidine metabolism; Alanine, aspartate and glutamate metabolism","cte","cli","tdn","aae","hth","nam","bbr","ssp","mxa","lil","hpa","lin","eco","son","ama","bba","bpa","bbr","gka","lpf","ngo","sme"
"","","x","C00169","Carbamoyl phosphate","C00438","N-Carbamoyl-L-aspartate","2.1.3.2","aspartate carbamoyltransferase;","map00240; map00250","Pyrimidine metabolism; Alanine, aspartate and glutamate metabolism","cte","cli","tdn","aae","hth","nam","bbr","ssp","mxa","lil","hpa","lin","eco","son","ama","bba","bpa","bbr","gka","lpf","ngo","sme"
"","","x","C00337","(S)-Dihydroorotate;","C00438","N-Carbamoyl-L-aspartate","3.5.2.3","dihydroorotase;","map00240","Pyrimidine metabolism","cte","cli","tdn","aae","hth","nam","bbr","ssp","mxa","lil","hpa","lin","eco","son","ama","bba","bpa","bbr","gka","lpf","ngo","sme"
"","","x","C00311","Isocitrate;","C00417","cis-Aconitate;","4.2.1.3","aconitate hydratase;","map00020; map00630; map00720","Citrate cycle (TCA cycle); Glyoxylate and dicarboxylate metabolism; Reductive carboxylate cycle (CO2 fixation)","cte","cli","tdn","aae","hth","nam","bbr","ssp","mxa","lil","hpa","lin","eco","son","ama","bba","bpa","bbr","gka","lpf","ngo","sme"
"","","x","C00111","Glycerone phosphate;","C00118","D-Glyceraldehyde 3-phosphate;","5.3.1.1","triose-phosphate isomerase;","map00010; map00051; map00562; map00710","Glycolysis / Gluconeogenesis; Fructose and mannose metabolism; Inositol phosphate metabolism; Carbon fixation in photosynthetic organisms","cte","cli","tdn","aae","hth","nam","bbr","ssp","mxa","lil","hpa","lin","eco","son","ama","bba","bpa","bbr","gka","lpf","ngo","sme"
"","","x","C00111","Glycerone phosphate;","C01094","D-Fructose 1-phosphate","4.1.2.13","fructose-bisphosphate aldolase;","map00051","Fructose and mannose metabolism","cte","cli","tdn","aae","hth","nam","bbr","ssp","mxa","lil","hpa","lin","eco","son","ama","bba","bpa","bbr","gka","lpf","ngo","sme"
"","","x","C00117","D-Ribose 5-phosphate;","C05382","Sedoheptulose 7-phosphate;","2.2.1.1","transketolase;","map00030; map00710","Pentose phosphate pathway; Carbon fixation in photosynthetic organisms","cte","cli","tdn","aae","hth","nam","bbr","ssp","mxa","lil","hpa","lin","eco","son","ama","bba","bpa","bbr","gka","lpf","ngo","sme"
"","","x","C05761","Tetradecanoyl-[acp];","C05762","3-Oxohexadecanoyl-[acp];","2.3.1.-","<Transferases; Acyltransferases; Transferring groups other than amino-acyl groups>","map00061","Fatty acid biosynthesis","cte","cli","tdn","aae","hth","nam","bbr","ssp","mxa","lil","hpa","lin","eco","son","","bba","bpa","bbr","gka","lpf","ngo","sme"
"","","x","C00008","ADP;","C00020","AMP;","2.7.4.3","adenylate kinase;","map00230","Purine metabolism","cte","cli","tdn","aae","hth","nam","bbr","ssp","mxa","lil","hpa","lin","eco","son","ama","bba","bpa","bbr","gka","lpf","ngo","sme"
"","","x","C00111","Glycerone phosphate;","C05378","beta-D-Fructose 1,6-bisphosphate","4.1.2.13","fructose-bisphosphate aldolase;","map00010; map00051","Glycolysis / Gluconeogenesis; Fructose and mannose metabolism","cte","cli","tdn","aae","hth","nam","bbr","ssp","mxa","lil","hpa","lin","eco","son","ama","bba","bpa","bbr","gka","lpf","ngo","sme"
"","","x","C11434","2-C-Methyl-D-erythritol 4-phosphate","C11437","1-Deoxy-D-xylulose 5-phosphate","1.1.1.267","1-deoxy-D-xylulose-5-phosphate reductoisomerase;","map00900","Terpenoid backbone biosynthesis","cte","cli","tdn","aae","hth","nam","bbr","","","lil","hpa","lin","eco","son","ama","","bpa","bbr","gka","","ngo","sme"
"","","x","C11434","2-C-Methyl-D-erythritol 4-phosphate","C11435","4-(Cytidine 5'-diphospho)-2-C-methyl-D-erythritol","2.7.7.60","2-C-methyl-D-erythritol 4-phosphate cytidylyltransferase;","map00900","Terpenoid backbone biosynthesis","cte","cli","tdn","aae","hth","nam","bbr","ssp","","lil","hpa","lin","eco","son","ama","","bpa","bbr","gka","","ngo","sme"
"","","x","C11435","4-(Cytidine 5'-diphospho)-2-C-methyl-D-erythritol","C11436","2-Phospho-4-(cytidine 5'-diphospho)-2-C-methyl-D-erythritol","2.7.1.148","4-(cytidine 5'-diphospho)-2-C-methyl-D-erythritol kinase;","map00900","Terpenoid backbone biosynthesis","cte","cli","tdn","aae","hth","nam","bbr","ssp","","lil","hpa","lin","eco","son","ama","","bpa","bbr","gka","","ngo","sme"
"","","x","C04619","(3R)-3-Hydroxydecanoyl-[acyl-carrier protein];","C05753","3-Oxodecanoyl-[acp];","2.3.1.-","<Transferases; Acyltransferases; Transferring groups other than amino-acyl groups>","map00061","Fatty acid biosynthesis","cte","cli","tdn","aae","hth","nam","bbr","ssp","mxa","lil","hpa","lin","eco","son","","bba","bpa","bbr","gka","lpf","ngo","sme"
"","","x","C00352","D-Glucosamine 6-phosphate;","C05345","beta-D-Fructose 6-phosphate","2.6.1.16","glutamine---fructose-6-phosphate transaminase (isomerizing);","map00520","Amino sugar and nucleotide sugar metabolism","cte","cli","tdn","aae","hth","nam","bbr","ssp","mxa","lil","hpa","lin","eco","son","ama","bba","bpa","bbr","gka","lpf","ngo","sme"
"","","x","C00044","GTP;","C05922","Formamidopyrimidine nucleoside triphosphate","3.5.4.16","GTP cyclohydrolase I;","map00790","Folate biosynthesis","cte","cli","tdn","aae","hth","nam","","","mxa","lil","hpa","lin","eco","son","ama","bba","","","gka","lpf","","sme"
"","","x","C05922","Formamidopyrimidine nucleoside triphosphate","C05923","2,5-Diaminopyrimidine nucleoside triphosphate","3.5.4.16","GTP cyclohydrolase I;","map00790","Folate biosynthesis","cte","cli","tdn","aae","hth","nam","","","mxa","lil","hpa","lin","eco","son","ama","bba","","","gka","lpf","","sme"
"","","x","C05923","2,5-Diaminopyrimidine nucleoside triphosphate","C06148","2,5-Diamino-6-(5'-triphosphoryl-3',4'-trihydroxy-2'-oxopentyl)-","3.5.4.16","GTP cyclohydrolase I;","map00790","Folate biosynthesis","cte","cli","tdn","aae","hth","nam","","","mxa","lil","hpa","lin","eco","son","ama","bba","","","gka","lpf","","sme"
"","","x","C04895","2-Amino-4-hydroxy-6-(erythro-1,2,3-trihydroxypropyl)dihydropteridine","C06148","2,5-Diamino-6-(5'-triphosphoryl-3',4'-trihydroxy-2'-oxopentyl)-","3.5.4.16","GTP cyclohydrolase I;","map00790","Folate biosynthesis","cte","cli","tdn","aae","hth","nam","","","mxa","lil","hpa","lin","eco","son","ama","bba","","","gka","lpf","","sme"
"","","x","C03684","6-Pyruvoyltetrahydropterin;","C04895","2-Amino-4-hydroxy-6-(erythro-1,2,3-trihydroxypropyl)dihydropteridine","4.2.3.12","6-pyruvoyltetrahydropterin synthase;","map00790","Folate biosynthesis","cte","cli","","aae","hth","nam","bbr","ssp","mxa","lil","hpa","","eco","","","bba","bpa","bbr","gka","lpf","ngo","sme"
"","","x","C01134","Pantetheine 4'-phosphate;","C04352","(R)-4'-Phosphopantothenoyl-L-cysteine;","4.1.1.36","phosphopantothenoylcysteine decarboxylase;","map00770","Pantothenate and CoA biosynthesis","cte","cli","tdn","aae","hth","nam","bbr","ssp","mxa","lil","hpa","lin","eco","son","ama","","bpa","bbr","gka","lpf","ngo","sme"
"","","x","C00882","Dephospho-CoA;","C01134","Pantetheine 4'-phosphate;","2.7.7.3","pantetheine-phosphate adenylyltransferase;","map00770","Pantothenate and CoA biosynthesis","cte","cli","tdn","aae","hth","nam","bbr","ssp","mxa","lil","hpa","lin","eco","son","ama","bba","bpa","bbr","gka","lpf","ngo","sme"
"","","x","C00010","CoA;","C00882","Dephospho-CoA;","2.7.1.24","dephospho-CoA kinase;","map00770","Pantothenate and CoA biosynthesis","cte","cli","tdn","aae","hth","nam","bbr","ssp","mxa","lil","hpa","lin","eco","son","ama","bba","bpa","bbr","gka","lpf","ngo","sme"
"","","x","C00062","L-Arginine;","C03406","N-(L-Arginino)succinate;","4.3.2.1","argininosuccinate lyase;","map00330","Arginine and proline metabolism","cte","cli","tdn","aae","hth","nam","bbr","ssp","mxa","lil","","lin","eco","son","","","bpa","bbr","gka","lpf","ngo","sme"
"","","x","C00112","CDP;","C00705","dCDP;","1.17.4.1","ribonucleoside-diphosphate reductase;","map00240","Pyrimidine metabolism","cte","cli","tdn","aae","hth","nam","bbr","ssp","mxa","lil","hpa","lin","eco","son","ama","bba","bpa","bbr","gka","lpf","ngo","sme"
"","","x","C04620","(3R)-3-Hydroxyoctanoyl-[acyl-carrier protein];","C05750","3-Oxooctanoyl-[acp];","1.1.1.100","3-oxoacyl-[acyl-carrier-protein] reductase;","map00061","Fatty acid biosynthesis","cte","cli","tdn","aae","hth","nam","bbr","ssp","mxa","lil","hpa","lin","eco","son","ama","bba","bpa","bbr","gka","lpf","ngo","sme"
"","","x","C05747","(R)-3-Hydroxyhexanoyl-[acp];","C05748","trans-Hex-2-enoyl-[acp];","4.2.1.-","<Lyases; Carbon-oxygen lyases; Hydro-lyases>","map00061","Fatty acid biosynthesis","cte","cli","tdn","aae","hth","nam","bbr","ssp","mxa","","hpa","lin","eco","son","ama","","bpa","bbr","gka","lpf","ngo","sme"
"","","x","C00295","Orotate;","C00337","(S)-Dihydroorotate;","1.3.3.1","dihydroorotate oxidase;","map00240","Pyrimidine metabolism","cte","cli","tdn","aae","hth","nam","bbr","ssp","mxa","lil","hpa","lin","eco","son","ama","bba","bpa","bbr","gka","lpf","ngo","sme"
"","","x","C05223","Dodecanoyl-[acyl-carrier protein];","C05759","3-Oxotetradecanoyl-[acp];","2.3.1.-","<Transferases; Acyltransferases; Transferring groups other than amino-acyl groups>","map00061","Fatty acid biosynthesis","cte","cli","tdn","aae","hth","nam","bbr","ssp","mxa","lil","hpa","lin","eco","son","","bba","bpa","bbr","gka","lpf","ngo","sme"
"","","x","C00249","Hexadecanoic acid;","C05764","Hexadecanoyl-[acp];","2.3.1.-","<Transferases; Acyltransferases; Transferring groups other than amino-acyl groups>","map00061; map01040","Fatty acid biosynthesis; Biosynthesis of unsaturated fatty acids","cte","cli","tdn","aae","hth","nam","bbr","ssp","mxa","lil","hpa","lin","eco","son","","bba","bpa","bbr","gka","lpf","ngo","sme"
"","","x","C00118","D-Glyceraldehyde 3-phosphate;","C11437","1-Deoxy-D-xylulose 5-phosphate","2.2.1.7","1-deoxy-D-xylulose-5-phosphate synthase;","map00900","Terpenoid backbone biosynthesis","cte","cli","tdn","aae","hth","nam","bbr","","mxa","lil","hpa","lin","eco","son","","","bpa","bbr","gka","","ngo","sme"
"","","x","C00117","D-Ribose 5-phosphate;","C00199","D-Ribulose 5-phosphate","5.3.1.6","ribose-5-phosphate isomerase;","map00030; map00710","Pentose phosphate pathway; Carbon fixation in photosynthetic organisms","cte","cli","tdn","aae","hth","nam","bbr","ssp","mxa","lil","hpa","lin","eco","son","ama","bba","bpa","bbr","gka","lpf","ngo","sme"
"","","x","C00130","IMP;","C00294","Inosine","3.1.3.5","5'-nucleotidase;","map00230","Purine metabolism","cte","cli","tdn","aae","hth","nam","bbr","","mxa","lil","hpa","","eco","son","ama","","bpa","bbr","gka","lpf","ngo","sme"
"","","x","C00295","Orotate;","C01103","Orotidine 5'-phosphate;","2.4.2.10","orotate phosphoribosyltransferase;","map00240","Pyrimidine metabolism","cte","cli","tdn","aae","hth","nam","bbr","ssp","mxa","lil","hpa","lin","eco","son","ama","bba","bpa","bbr","gka","lpf","ngo","sme"
"","","x","C05763","trans-Hexadec-2-enoyl-[acp];","C05764","Hexadecanoyl-[acp];","2.3.1.-","<Transferases; Acyltransferases; Transferring groups other than amino-acyl groups>","map00061","Fatty acid biosynthesis","cte","cli","tdn","aae","hth","nam","bbr","ssp","mxa","lil","hpa","lin","eco","son","","bba","bpa","bbr","gka","lpf","ngo","sme"
"","","x","C00385","Xanthine","C01762","Xanthosine","2.4.2.-","<Transferases; Glycosyltransferases; Pentosyltransferases>","map00230","Purine metabolism","cte","cli","tdn","aae","hth","nam","bbr","ssp","mxa","lil","","lin","eco","son","","bba","bpa","bbr","gka","lpf","ngo","sme"
"","","x","C00008","ADP;","C00206","dADP;","1.17.4.1","ribonucleoside-diphosphate reductase;","map00230","Purine metabolism","cte","cli","tdn","aae","hth","nam","bbr","ssp","mxa","lil","hpa","lin","eco","son","ama","bba","bpa","bbr","gka","lpf","ngo","sme"
"","","x","C03838","5'-Phosphoribosylglycinamide;","C04376","5'-Phosphoribosyl-N-formylglycinamide;","2.1.2.2","phosphoribosylglycinamide formyltransferase;","map00230","Purine metabolism","cte","cli","tdn","aae","hth","nam","bbr","ssp","mxa","lil","","lin","eco","son","ama","bba","bpa","bbr","gka","lpf","ngo","sme"
"","","x","C04376","5'-Phosphoribosyl-N-formylglycinamide;","C04640","2-(Formamido)-N1-(5'-phosphoribosyl)acetamidine;","6.3.5.3","phosphoribosylformylglycinamidine synthase;","map00230","Purine metabolism","cte","cli","tdn","aae","hth","nam","bbr","ssp","mxa","lil","","lin","eco","son","ama","bba","bpa","bbr","gka","lpf","ngo","sme"
"","","x","C03373","Aminoimidazole ribotide;","C04640","2-(Formamido)-N1-(5'-phosphoribosyl)acetamidine;","6.3.3.1","phosphoribosylformylglycinamidine cyclo-ligase;","map00230","Purine metabolism","cte","cli","tdn","aae","hth","nam","bbr","ssp","mxa","lil","","lin","eco","son","ama","bba","bpa","bbr","gka","lpf","ngo","sme"
"","","x","C05761","Tetradecanoyl-[acp];","C05762","3-Oxohexadecanoyl-[acp];","2.3.1.179","beta-ketoacyl-acyl-carrier-protein synthase II;","map00061","Fatty acid biosynthesis","cte","cli","tdn","aae","hth","nam","bbr","ssp","mxa","lil","hpa","lin","eco","son","ama","bba","bpa","bbr","gka","lpf","ngo","sme"
"","","x","C05745","Butyryl-[acp];","C05746","3-Oxohexanoyl-[acp];","2.3.1.-","<Transferases; Acyltransferases; Transferring groups other than amino-acyl groups>","map00061","Fatty acid biosynthesis","cte","cli","tdn","aae","hth","nam","bbr","ssp","mxa","lil","hpa","lin","eco","son","","bba","bpa","bbr","gka","lpf","ngo","sme"
"","","x","C00024","Acetyl-CoA;","C00033","Acetate;","6.2.1.1","acetate---CoA ligase;","map00010; map00620; map00720","Glycolysis / Gluconeogenesis; Pyruvate metabolism; Reductive carboxylate cycle (CO2 fixation)","cte","cli","tdn","aae","hth","nam","bbr","ssp","mxa","lil","hpa","lin","eco","son","","bba","bpa","bbr","gka","lpf","","sme"
"","","x","C04618","(3R)-3-Hydroxybutanoyl-[acyl-carrier protein];","C05744","Acetoacetyl-[acp];","1.1.1.100","3-oxoacyl-[acyl-carrier-protein] reductase;","map00061","Fatty acid biosynthesis","cte","cli","tdn","aae","hth","nam","bbr","ssp","mxa","lil","hpa","lin","eco","son","ama","bba","bpa","bbr","gka","lpf","ngo","sme"

"Subsystem 7","0.002050580997949419","","","","","","","","","","cte","","","aae","hth","nam","","","","","","","","","","","","","","","",""
"","","i","C00109","2-Oxobutanoate;","C06006","(S)-2-Aceto-2-hydroxybutanoate;","2.2.1.6","acetolactate synthase;","map00290","Valine, leucine and isoleucine biosynthesis","cte","cli","tdn","aae","hth","nam","bbr","ssp","mxa","lil","","lin","eco","son","","","bpa","bbr","gka","","ngo","sme"
"","","s","C00169","Carbamoyl phosphate","C00327","L-Citrulline;","2.1.3.3","ornithine carbamoyltransferase;","map00330","Arginine and proline metabolism","cte","","","aae","hth","nam","","ssp","","","","","eco","son","","","","","gka","lpf","ngo","sme"
"","","s","C11436","2-Phospho-4-(cytidine 5'-diphospho)-2-C-methyl-D-erythritol","C11453","2-C-Methyl-D-erythritol 2,4-cyclodiphosphate;","4.6.1.12","2-C-methyl-D-erythritol 2,4-cyclodiphosphate synthase;","map00900","Terpenoid backbone biosynthesis","cte","","tdn","aae","hth","nam","bbr","","","lil","hpa","lin","eco","son","ama","","bpa","bbr","gka","","ngo","sme"
"","","s","C05763","trans-Hexadec-2-enoyl-[acp];","C05764","Hexadecanoyl-[acp];","1.3.1.9","enoyl-[acyl-carrier-protein] reductase (NADH);","map00061","Fatty acid biosynthesis","cte","cli","tdn","aae","hth","nam","bbr","ssp","","","hpa","lin","eco","","ama","","bpa","bbr","gka","lpf","ngo","sme"
"","","x","C04633","(3R)-3-Hydroxypalmitoyl-[acyl-carrier protein];","C05763","trans-Hexadec-2-enoyl-[acp];","4.2.1.-","<Lyases; Carbon-oxygen lyases; Hydro-lyases>","map00061","Fatty acid biosynthesis","cte","cli","tdn","aae","hth","nam","bbr","ssp","mxa","","hpa","lin","eco","son","ama","","bpa","bbr","gka","lpf","ngo","sme"
"","","x","C04633","(3R)-3-Hydroxypalmitoyl-[acyl-carrier protein];","C05762","3-Oxohexadecanoyl-[acp];","2.3.1.-","<Transferases; Acyltransferases; Transferring groups other than amino-acyl groups>","map00061","Fatty acid biosynthesis","cte","cli","tdn","aae","hth","nam","bbr","ssp","mxa","lil","hpa","lin","eco","son","","bba","bpa","bbr","gka","lpf","ngo","sme"
"","","x","C00327","L-Citrulline;","C03406","N-(L-Arginino)succinate;","6.3.4.5","argininosuccinate synthase;","map00330","Arginine and proline metabolism","cte","cli","tdn","aae","hth","nam","bbr","ssp","mxa","lil","","lin","eco","son","","","bpa","bbr","gka","lpf","ngo","sme"
"","","x","C01209","Malonyl-[acyl-carrier protein]","C05762","3-Oxohexadecanoyl-[acp];","2.3.1.-","<Transferases; Acyltransferases; Transferring groups other than amino-acyl groups>","map00061","Fatty acid biosynthesis","cte","cli","tdn","aae","hth","nam","bbr","ssp","mxa","lil","hpa","lin","eco","son","","bba","bpa","bbr","gka","lpf","ngo","sme"
"","","x","C01209","Malonyl-[acyl-carrier protein]","C05750","3-Oxooctanoyl-[acp];","2.3.1.-","<Transferases; Acyltransferases; Transferring groups other than amino-acyl groups>","map00061","Fatty acid biosynthesis","cte","cli","tdn","aae","hth","nam","bbr","ssp","mxa","lil","hpa","lin","eco","son","","bba","bpa","bbr","gka","lpf","ngo","sme"
"","","x","C01209","Malonyl-[acyl-carrier protein]","C05753","3-Oxodecanoyl-[acp];","2.3.1.-","<Transferases; Acyltransferases; Transferring groups other than amino-acyl groups>","map00061","Fatty acid biosynthesis","cte","cli","tdn","aae","hth","nam","bbr","ssp","mxa","lil","hpa","lin","eco","son","","bba","bpa","bbr","gka","lpf","ngo","sme"
"","","x","C05752","Octanoyl-[acp];","C05753","3-Oxodecanoyl-[acp];","2.3.1.179","beta-ketoacyl-acyl-carrier-protein synthase II;","map00061","Fatty acid biosynthesis","cte","cli","tdn","aae","hth","nam","bbr","ssp","mxa","lil","hpa","lin","eco","son","ama","bba","bpa","bbr","gka","lpf","ngo","sme"
"","","x","C05125","2-(alpha-Hydroxyethyl)thiamine diphosphate;","C06006","(S)-2-Aceto-2-hydroxybutanoate;","2.2.1.6","acetolactate synthase;","map00290","Valine, leucine and isoleucine biosynthesis","cte","cli","tdn","aae","hth","nam","bbr","ssp","mxa","lil","","lin","eco","son","","","bpa","bbr","gka","","ngo","sme"
"","","x","C01209","Malonyl-[acyl-carrier protein]","C05744","Acetoacetyl-[acp];","2.3.1.-","<Transferases; Acyltransferases; Transferring groups other than amino-acyl groups>","map00061","Fatty acid biosynthesis","cte","cli","tdn","aae","hth","nam","bbr","ssp","mxa","lil","hpa","lin","eco","son","","bba","bpa","bbr","gka","lpf","ngo","sme"
"","","x","C03939","Acetyl-[acyl-carrier protein]","C05744","Acetoacetyl-[acp];","2.3.1.-","<Transferases; Acyltransferases; Transferring groups other than amino-acyl groups>","map00061","Fatty acid biosynthesis","cte","cli","tdn","aae","hth","nam","bbr","ssp","mxa","lil","hpa","lin","eco","son","","bba","bpa","bbr","gka","lpf","ngo","sme"
"","","x","C00024","Acetyl-CoA;","C03939","Acetyl-[acyl-carrier protein]","2.3.1.-","<Transferases; Acyltransferases; Transferring groups other than amino-acyl groups>","map00061","Fatty acid biosynthesis","cte","cli","tdn","aae","hth","nam","bbr","ssp","mxa","lil","hpa","lin","eco","son","","bba","bpa","bbr","gka","lpf","ngo","sme"
"","","x","C00024","Acetyl-CoA;","C00033","Acetate;","6.2.1.1","acetate---CoA ligase;","map00010; map00620; map00720","Glycolysis / Gluconeogenesis; Pyruvate metabolism; Reductive carboxylate cycle (CO2 fixation)","cte","cli","tdn","aae","hth","nam","bbr","ssp","mxa","lil","hpa","lin","eco","son","","bba","bpa","bbr","gka","lpf","","sme"
"","","x","C00024","Acetyl-CoA;","C03939","Acetyl-[acyl-carrier protein]","2.3.1.180","beta-ketoacyl-acyl-carrier-protein synthase III;","map00061","Fatty acid biosynthesis","cte","cli","tdn","aae","hth","nam","bbr","ssp","mxa","lil","hpa","lin","eco","son","ama","bba","bpa","bbr","gka","lpf","ngo","sme"
"","","x","C00024","Acetyl-CoA;","C00083","Malonyl-CoA;","6.4.1.2","acetyl-CoA carboxylase;","map00061; map00253; map00620; map00640","Fatty acid biosynthesis; Tetracycline biosynthesis; Pyruvate metabolism; Propanoate metabolism","cte","cli","tdn","aae","hth","nam","bbr","ssp","mxa","","hpa","lin","eco","","","bba","bpa","bbr","gka","lpf","ngo","sme"
"","","x","C01209","Malonyl-[acyl-carrier protein]","C05753","3-Oxodecanoyl-[acp];","2.3.1.179","beta-ketoacyl-acyl-carrier-protein synthase II;","map00061","Fatty acid biosynthesis","cte","cli","tdn","aae","hth","nam","bbr","ssp","mxa","lil","hpa","lin","eco","son","ama","bba","bpa","bbr","gka","lpf","ngo","sme"
"","","x","C04620","(3R)-3-Hydroxyoctanoyl-[acyl-carrier protein];","C05750","3-Oxooctanoyl-[acp];","2.3.1.-","<Transferases; Acyltransferases; Transferring groups other than amino-acyl groups>","map00061","Fatty acid biosynthesis","cte","cli","tdn","aae","hth","nam","bbr","ssp","mxa","lil","hpa","lin","eco","son","","bba","bpa","bbr","gka","lpf","ngo","sme"
"","","x","C04620","(3R)-3-Hydroxyoctanoyl-[acyl-carrier protein];","C05751","trans-Oct-2-enoyl-[acp];","2.3.1.-","<Transferases; Acyltransferases; Transferring groups other than amino-acyl groups>","map00061","Fatty acid biosynthesis","cte","cli","tdn","aae","hth","nam","bbr","ssp","mxa","lil","hpa","lin","eco","son","","bba","bpa","bbr","gka","lpf","ngo","sme"
"","","x","C01209","Malonyl-[acyl-carrier protein]","C05759","3-Oxotetradecanoyl-[acp];","2.3.1.179","beta-ketoacyl-acyl-carrier-protein synthase II;","map00061","Fatty acid biosynthesis","cte","cli","tdn","aae","hth","nam","bbr","ssp","mxa","lil","hpa","lin","eco","son","ama","bba","bpa","bbr","gka","lpf","ngo","sme"
"","","x","C04688","(3R)-3-Hydroxytetradecanoyl-[acyl-carrier protein];","C05759","3-Oxotetradecanoyl-[acp];","2.3.1.-","<Transferases; Acyltransferases; Transferring groups other than amino-acyl groups>","map00061","Fatty acid biosynthesis","cte","cli","tdn","aae","hth","nam","bbr","ssp","mxa","lil","hpa","lin","eco","son","","bba","bpa","bbr","gka","lpf","ngo","sme"
"","","x","C05223","Dodecanoyl-[acyl-carrier protein];","C05759","3-Oxotetradecanoyl-[acp];","2.3.1.179","beta-ketoacyl-acyl-carrier-protein synthase II;","map00061","Fatty acid biosynthesis","cte","cli","tdn","aae","hth","nam","bbr","ssp","mxa","lil","hpa","lin","eco","son","ama","bba","bpa","bbr","gka","lpf","ngo","sme"
"","","x","C05749","Hexanoyl-[acp];","C05750","3-Oxooctanoyl-[acp];","2.3.1.179","beta-ketoacyl-acyl-carrier-protein synthase II;","map00061","Fatty acid biosynthesis","cte","cli","tdn","aae","hth","nam","bbr","ssp","mxa","lil","hpa","lin","eco","son","ama","bba","bpa","bbr","gka","lpf","ngo","sme"
"","","x","C05748","trans-Hex-2-enoyl-[acp];","C05749","Hexanoyl-[acp];","2.3.1.-","<Transferases; Acyltransferases; Transferring groups other than amino-acyl groups>","map00061","Fatty acid biosynthesis","cte","cli","tdn","aae","hth","nam","bbr","ssp","mxa","lil","hpa","lin","eco","son","","bba","bpa","bbr","gka","lpf","ngo","sme"
"","","x","C01209","Malonyl-[acyl-carrier protein]","C05759","3-Oxotetradecanoyl-[acp];","2.3.1.-","<Transferases; Acyltransferases; Transferring groups other than amino-acyl groups>","map00061","Fatty acid biosynthesis","cte","cli","tdn","aae","hth","nam","bbr","ssp","mxa","lil","hpa","lin","eco","son","","bba","bpa","bbr","gka","lpf","ngo","sme"
"","","x","C05748","trans-Hex-2-enoyl-[acp];","C05749","Hexanoyl-[acp];","1.3.1.9","enoyl-[acyl-carrier-protein] reductase (NADH);","map00061","Fatty acid biosynthesis","cte","cli","tdn","aae","hth","nam","bbr","ssp","","","hpa","lin","eco","","ama","","bpa","bbr","gka","lpf","ngo","sme"
"","","x","C03939","Acetyl-[acyl-carrier protein]","C05744","Acetoacetyl-[acp];","2.3.1.179","beta-ketoacyl-acyl-carrier-protein synthase II;","map00061","Fatty acid biosynthesis","cte","cli","tdn","aae","hth","nam","bbr","ssp","mxa","lil","hpa","lin","eco","son","ama","bba","bpa","bbr","gka","lpf","ngo","sme"
"","","x","C03939","Acetyl-[acyl-carrier protein]","C05744","Acetoacetyl-[acp];","2.3.1.180","beta-ketoacyl-acyl-carrier-protein synthase III;","map00061","Fatty acid biosynthesis","cte","cli","tdn","aae","hth","nam","bbr","ssp","mxa","lil","hpa","lin","eco","son","ama","bba","bpa","bbr","gka","lpf","ngo","sme"
"","","x","C06006","(S)-2-Aceto-2-hydroxybutanoate;","C06007","(R)-2,3-Dihydroxy-3-methylpentanoate;","1.1.1.86","ketol-acid reductoisomerase;","map00290","Valine, leucine and isoleucine biosynthesis","cte","cli","tdn","aae","hth","nam","bbr","ssp","","lil","hpa","lin","eco","son","ama","","bpa","bbr","gka","","ngo","sme"
"","","x","C00077","L-Ornithine;","C00327","L-Citrulline;","2.1.3.3","ornithine carbamoyltransferase;","map00330","Arginine and proline metabolism","cte","","","aae","hth","nam","","ssp","","","","","eco","son","","","","","gka","lpf","ngo","sme"
"","","x","C00077","L-Ornithine;","C00437","N-Acetylornithine;","2.3.1.35","glutamate N-acetyltransferase;","map00330","Arginine and proline metabolism","cte","cli","tdn","aae","hth","nam","bbr","ssp","","lil","","lin","","","","","bpa","bbr","gka","","ngo","sme"
"","","x","C00671","(S)-3-Methyl-2-oxopentanoic acid;","C06007","(R)-2,3-Dihydroxy-3-methylpentanoate;","4.2.1.9","dihydroxy-acid dehydratase;","map00290","Valine, leucine and isoleucine biosynthesis","cte","cli","tdn","aae","hth","nam","bbr","ssp","","lil","","lin","eco","son","","","bpa","bbr","gka","","ngo","sme"
"","","x","C01209","Malonyl-[acyl-carrier protein]","C05756","3-Oxododecanoyl-[acp];","2.3.1.179","beta-ketoacyl-acyl-carrier-protein synthase II;","map00061","Fatty acid biosynthesis","cte","cli","tdn","aae","hth","nam","bbr","ssp","mxa","lil","hpa","lin","eco","son","ama","bba","bpa","bbr","gka","lpf","ngo","sme"
"","","x","C05755","Decanoyl-[acp];","C05756","3-Oxododecanoyl-[acp];","2.3.1.179","beta-ketoacyl-acyl-carrier-protein synthase II;","map00061","Fatty acid biosynthesis","cte","cli","tdn","aae","hth","nam","bbr","ssp","mxa","lil","hpa","lin","eco","son","ama","bba","bpa","bbr","gka","lpf","ngo","sme"
"","","x","C05754","trans-Dec-2-enoyl-[acp];","C05755","Decanoyl-[acp];","2.3.1.-","<Transferases; Acyltransferases; Transferring groups other than amino-acyl groups>","map00061","Fatty acid biosynthesis","cte","cli","tdn","aae","hth","nam","bbr","ssp","mxa","lil","hpa","lin","eco","son","","bba","bpa","bbr","gka","lpf","ngo","sme"
"","","x","C05756","3-Oxododecanoyl-[acp];","C05757","(R)-3-Hydroxydodecanoyl-[acp];","2.3.1.-","<Transferases; Acyltransferases; Transferring groups other than amino-acyl groups>","map00061","Fatty acid biosynthesis","cte","cli","tdn","aae","hth","nam","bbr","ssp","mxa","lil","hpa","lin","eco","son","","bba","bpa","bbr","gka","lpf","ngo","sme"
"","","x","C05757","(R)-3-Hydroxydodecanoyl-[acp];","C05758","trans-Dodec-2-enoyl-[acp];","2.3.1.-","<Transferases; Acyltransferases; Transferring groups other than amino-acyl groups>","map00061","Fatty acid biosynthesis","cte","cli","tdn","aae","hth","nam","bbr","ssp","mxa","lil","hpa","lin","eco","son","","bba","bpa","bbr","gka","lpf","ngo","sme"
"","","x","C05757","(R)-3-Hydroxydodecanoyl-[acp];","C05758","trans-Dodec-2-enoyl-[acp];","4.2.1.-","<Lyases; Carbon-oxygen lyases; Hydro-lyases>","map00061","Fatty acid biosynthesis","cte","cli","tdn","aae","hth","nam","bbr","ssp","mxa","","hpa","lin","eco","son","ama","","bpa","bbr","gka","lpf","ngo","sme"
"","","x","C05749","Hexanoyl-[acp];","C05750","3-Oxooctanoyl-[acp];","2.3.1.-","<Transferases; Acyltransferases; Transferring groups other than amino-acyl groups>","map00061","Fatty acid biosynthesis","cte","cli","tdn","aae","hth","nam","bbr","ssp","mxa","lil","hpa","lin","eco","son","","bba","bpa","bbr","gka","lpf","ngo","sme"
"","","x","C04633","(3R)-3-Hydroxypalmitoyl-[acyl-carrier protein];","C05763","trans-Hexadec-2-enoyl-[acp];","2.3.1.-","<Transferases; Acyltransferases; Transferring groups other than amino-acyl groups>","map00061","Fatty acid biosynthesis","cte","cli","tdn","aae","hth","nam","bbr","ssp","mxa","lil","hpa","lin","eco","son","","bba","bpa","bbr","gka","lpf","ngo","sme"
"","","x","C00024","Acetyl-CoA;","C00083","Malonyl-CoA;","6.3.4.14","biotin carboxylase;","map00061","Fatty acid biosynthesis","cte","cli","tdn","aae","hth","nam","bbr","ssp","mxa","lil","hpa","lin","eco","","","bba","bpa","bbr","gka","lpf","ngo","sme"
"","","x","C00083","Malonyl-CoA;","C01209","Malonyl-[acyl-carrier protein]","2.3.1.39","[acyl-carrier-protein] S-malonyltransferase;","map00061","Fatty acid biosynthesis","cte","cli","tdn","aae","hth","nam","bbr","ssp","mxa","","hpa","lin","eco","son","ama","bba","bpa","bbr","gka","lpf","ngo","sme"
"","","x","C01209","Malonyl-[acyl-carrier protein]","C05746","3-Oxohexanoyl-[acp];","2.3.1.-","<Transferases; Acyltransferases; Transferring groups other than amino-acyl groups>","map00061","Fatty acid biosynthesis","cte","cli","tdn","aae","hth","nam","bbr","ssp","mxa","lil","hpa","lin","eco","son","","bba","bpa","bbr","gka","lpf","ngo","sme"
"","","x","C05746","3-Oxohexanoyl-[acp];","C05747","(R)-3-Hydroxyhexanoyl-[acp];","1.1.1.100","3-oxoacyl-[acyl-carrier-protein] reductase;","map00061","Fatty acid biosynthesis","cte","cli","tdn","aae","hth","nam","bbr","ssp","mxa","lil","hpa","lin","eco","son","ama","bba","bpa","bbr","gka","lpf","ngo","sme"
"","","x","C05755","Decanoyl-[acp];","C05756","3-Oxododecanoyl-[acp];","2.3.1.-","<Transferases; Acyltransferases; Transferring groups other than amino-acyl groups>","map00061","Fatty acid biosynthesis","cte","cli","tdn","aae","hth","nam","bbr","ssp","mxa","lil","hpa","lin","eco","son","","bba","bpa","bbr","gka","lpf","ngo","sme"
"","","x","C11453","2-C-Methyl-D-erythritol 2,4-cyclodiphosphate;","C11811","1-Hydroxy-2-methyl-2-butenyl 4-diphosphate;","1.17.7.1","(E)-4-hydroxy-3-methylbut-2-enyl-diphosphate synthase;","map00900","Terpenoid backbone biosynthesis","cte","cli","tdn","aae","hth","nam","bbr","","","lil","hpa","","eco","son","ama","","bpa","bbr","gka","","ngo","sme"
"","","x","C05747","(R)-3-Hydroxyhexanoyl-[acp];","C05748","trans-Hex-2-enoyl-[acp];","2.3.1.-","<Transferases; Acyltransferases; Transferring groups other than amino-acyl groups>","map00061","Fatty acid biosynthesis","cte","cli","tdn","aae","hth","nam","bbr","ssp","mxa","lil","hpa","lin","eco","son","","bba","bpa","bbr","gka","lpf","ngo","sme"
"","","x","C00407","L-Isoleucine;","C00671","(S)-3-Methyl-2-oxopentanoic acid;","2.6.1.42","branched-chain-amino-acid transaminase;","map00280; map00290; map00966","Valine, leucine and isoleucine degradation; Valine, leucine and isoleucine biosynthesis; Glucosinolate biosynthesis","cte","cli","tdn","aae","hth","nam","bbr","ssp","mxa","lil","hpa","lin","eco","son","","bba","bpa","bbr","gka","","ngo","sme"
"","","x","C01209","Malonyl-[acyl-carrier protein]","C05746","3-Oxohexanoyl-[acp];","2.3.1.179","beta-ketoacyl-acyl-carrier-protein synthase II;","map00061","Fatty acid biosynthesis","cte","cli","tdn","aae","hth","nam","bbr","ssp","mxa","lil","hpa","lin","eco","son","ama","bba","bpa","bbr","gka","lpf","ngo","sme"
"","","x","C04688","(3R)-3-Hydroxytetradecanoyl-[acyl-carrier protein];","C05760","trans-Tetradec-2-enoyl-[acp];","2.3.1.-","<Transferases; Acyltransferases; Transferring groups other than amino-acyl groups>","map00061","Fatty acid biosynthesis","cte","cli","tdn","aae","hth","nam","bbr","ssp","mxa","lil","hpa","lin","eco","son","","bba","bpa","bbr","gka","lpf","ngo","sme"
"","","x","C05760","trans-Tetradec-2-enoyl-[acp];","C05761","Tetradecanoyl-[acp];","2.3.1.-","<Transferases; Acyltransferases; Transferring groups other than amino-acyl groups>","map00061","Fatty acid biosynthesis","cte","cli","tdn","aae","hth","nam","bbr","ssp","mxa","lil","hpa","lin","eco","son","","bba","bpa","bbr","gka","lpf","ngo","sme"
"","","x","C05751","trans-Oct-2-enoyl-[acp];","C05752","Octanoyl-[acp];","2.3.1.-","<Transferases; Acyltransferases; Transferring groups other than amino-acyl groups>","map00061","Fatty acid biosynthesis","cte","cli","tdn","aae","hth","nam","bbr","ssp","mxa","lil","hpa","lin","eco","son","","bba","bpa","bbr","gka","lpf","ngo","sme"
"","","x","C11435","4-(Cytidine 5'-diphospho)-2-C-methyl-D-erythritol","C11436","2-Phospho-4-(cytidine 5'-diphospho)-2-C-methyl-D-erythritol","2.7.1.148","4-(cytidine 5'-diphospho)-2-C-methyl-D-erythritol kinase;","map00900","Terpenoid backbone biosynthesis","cte","cli","tdn","aae","hth","nam","bbr","ssp","","lil","hpa","lin","eco","son","ama","","bpa","bbr","gka","","ngo","sme"
"","","x","C11434","2-C-Methyl-D-erythritol 4-phosphate","C11435","4-(Cytidine 5'-diphospho)-2-C-methyl-D-erythritol","2.7.7.60","2-C-methyl-D-erythritol 4-phosphate cytidylyltransferase;","map00900","Terpenoid backbone biosynthesis","cte","cli","tdn","aae","hth","nam","bbr","ssp","","lil","hpa","lin","eco","son","ama","","bpa","bbr","gka","","ngo","sme"
"","","x","C04620","(3R)-3-Hydroxyoctanoyl-[acyl-carrier protein];","C05751","trans-Oct-2-enoyl-[acp];","4.2.1.-","<Lyases; Carbon-oxygen lyases; Hydro-lyases>","map00061","Fatty acid biosynthesis","cte","cli","tdn","aae","hth","nam","bbr","ssp","mxa","","hpa","lin","eco","son","ama","","bpa","bbr","gka","lpf","ngo","sme"
"","","x","C00022","Pyruvate;","C05125","2-(alpha-Hydroxyethyl)thiamine diphosphate;","2.2.1.6","acetolactate synthase;","map00290; map00650","Valine, leucine and isoleucine biosynthesis; Butanoate metabolism","cte","cli","tdn","aae","hth","nam","bbr","ssp","mxa","lil","","lin","eco","son","","","bpa","bbr","gka","","ngo","sme"
"","","x","C00022","Pyruvate;","C00204","2-Dehydro-3-deoxy-D-gluconate;","4.2.1.-","<Lyases; Carbon-oxygen lyases; Hydro-lyases>","map00030; map00040","Pentose phosphate pathway; Pentose and glucuronate interconversions","cte","cli","tdn","aae","hth","nam","bbr","ssp","mxa","","hpa","lin","eco","son","ama","","bpa","bbr","gka","lpf","ngo","sme"
"","","x","C00022","Pyruvate;","C11437","1-Deoxy-D-xylulose 5-phosphate","2.2.1.7","1-deoxy-D-xylulose-5-phosphate synthase;","map00900","Terpenoid backbone biosynthesis","cte","cli","tdn","aae","hth","nam","bbr","","mxa","lil","hpa","lin","eco","son","","","bpa","bbr","gka","","ngo","sme"
"","","x","C04688","(3R)-3-Hydroxytetradecanoyl-[acyl-carrier protein];","C05760","trans-Tetradec-2-enoyl-[acp];","4.2.1.-","<Lyases; Carbon-oxygen lyases; Hydro-lyases>","map00061","Fatty acid biosynthesis","cte","cli","tdn","aae","hth","nam","bbr","ssp","mxa","","hpa","lin","eco","son","ama","","bpa","bbr","gka","lpf","ngo","sme"
"","","x","C01209","Malonyl-[acyl-carrier protein]","C05744","Acetoacetyl-[acp];","2.3.1.179","beta-ketoacyl-acyl-carrier-protein synthase II;","map00061","Fatty acid biosynthesis","cte","cli","tdn","aae","hth","nam","bbr","ssp","mxa","lil","hpa","lin","eco","son","ama","bba","bpa","bbr","gka","lpf","ngo","sme"
"","","x","C00204","2-Dehydro-3-deoxy-D-gluconate;","C00577","D-Glyceraldehyde","4.2.1.-","<Lyases; Carbon-oxygen lyases; Hydro-lyases>","map00030","Pentose phosphate pathway","cte","cli","tdn","aae","hth","nam","bbr","ssp","mxa","","hpa","lin","eco","son","ama","","bpa","bbr","gka","lpf","ngo","sme"
"","","x","C05752","Octanoyl-[acp];","C16239","Lipoyl-[acp];","2.8.1.8","lipoyl synthase;","map00785","Lipoic acid metabolism","cte","cli","","aae","hth","nam","bbr","ssp","mxa","lil","","","eco","son","ama","","bpa","bbr","gka","lpf","ngo","sme"
"","","x","C00049","L-Aspartate;","C03406","N-(L-Arginino)succinate;","6.3.4.5","argininosuccinate synthase;","map00250; map00330","Alanine, aspartate and glutamate metabolism; Arginine and proline metabolism","cte","cli","tdn","aae","hth","nam","bbr","ssp","mxa","lil","","lin","eco","son","","","bpa","bbr","gka","lpf","ngo","sme"
"","","x","C00049","L-Aspartate;","C00099","beta-Alanine;","4.1.1.11","aspartate 1-decarboxylase;","map00410; map00770","beta-Alanine metabolism; Pantothenate and CoA biosynthesis","cte","cli","tdn","aae","hth","nam","bbr","ssp","mxa","lil","hpa","lin","eco","","","bba","bpa","bbr","gka","lpf","ngo",""
"","","x","C00049","L-Aspartate;","C05840","Iminoaspartate;","1.4.3.16","L-aspartate oxidase;","map00760","Nicotinate and nicotinamide metabolism","cte","cli","tdn","aae","hth","nam","","","mxa","lil","","lin","eco","son","","bba","","","gka","lpf","ngo","sme"
"","","x","C00036","Oxaloacetate;","C00049","L-Aspartate;","2.6.1.1","aspartate transaminase;","map00250; map00710","Alanine, aspartate and glutamate metabolism; Carbon fixation in photosynthetic organisms","cte","cli","tdn","aae","hth","nam","bbr","","mxa","","hpa","lin","eco","son","ama","bba","bpa","bbr","gka","lpf","ngo","sme"
"","","x","C00049","L-Aspartate;","C03082","4-Phospho-L-aspartate;","2.7.2.4","aspartate kinase;","map00260; map00270; map00300","Glycine, serine and threonine metabolism; Cysteine and methionine metabolism; Lysine biosynthesis","cte","cli","tdn","aae","hth","nam","bbr","ssp","mxa","lil","hpa","lin","eco","son","ama","bba","bpa","bbr","gka","lpf","ngo","sme"
"","","x","C00441","L-Aspartate 4-semialdehyde;","C03082","4-Phospho-L-aspartate;","1.2.1.11","aspartate-semialdehyde dehydrogenase;","map00260; map00270; map00300","Glycine, serine and threonine metabolism; Cysteine and methionine metabolism; Lysine biosynthesis","cte","cli","tdn","aae","hth","nam","bbr","ssp","mxa","lil","hpa","lin","eco","son","ama","bba","bpa","bbr","gka","lpf","ngo","sme"
"","","x","C00441","L-Aspartate 4-semialdehyde;","C03340","L-2,3-Dihydrodipicolinate;","4.2.1.52","dihydrodipicolinate synthase;","map00300","Lysine biosynthesis","cte","cli","tdn","aae","hth","nam","bbr","ssp","mxa","lil","hpa","lin","eco","son","ama","bba","bpa","bbr","gka","lpf","ngo","sme"
"","","x","C00025","L-Glutamate;","C00049","L-Aspartate;","2.6.1.1","aspartate transaminase;","map00250; map00330","Alanine, aspartate and glutamate metabolism; Arginine and proline metabolism","cte","cli","tdn","aae","hth","nam","bbr","","mxa","","hpa","lin","eco","son","ama","bba","bpa","bbr","gka","lpf","ngo","sme"
"","","x","C00025","L-Glutamate;","C02987","L-Glutamyl-tRNA(Glu)","6.1.1.17","glutamate---tRNA ligase;","map00860; map00970","Porphyrin and chlorophyll metabolism; Aminoacyl-tRNA biosynthesis","cte","cli","tdn","aae","hth","nam","bbr","","mxa","lil","hpa","","eco","","ama","bba","bpa","bbr","","lpf","ngo","sme"
"","","x","C00025","L-Glutamate;","C00217","D-Glutamate;","5.1.1.3","glutamate racemase","map00471","D-Glutamine and D-glutamate metabolism","cte","cli","tdn","aae","hth","nam","","ssp","mxa","lil","hpa","lin","eco","son","","bba","","","gka","lpf","ngo","sme"
"","","x","C00025","L-Glutamate;","C00026","2-Oxoglutarate;","2.6.1.1","aspartate transaminase;","map00250","Alanine, aspartate and glutamate metabolism","cte","cli","tdn","aae","hth","nam","bbr","","mxa","","hpa","lin","eco","son","ama","bba","bpa","bbr","gka","lpf","ngo","sme"
"","","x","C00025","L-Glutamate;","C00624","N-Acetyl-L-glutamate;","2.3.1.1","amino-acid N-acetyltransferase;","map00330","Arginine and proline metabolism","cte","cli","tdn","aae","hth","nam","bbr","ssp","","lil","","lin","eco","son","","","bpa","bbr","gka","","ngo","sme"
"","","x","C00624","N-Acetyl-L-glutamate;","C04133","N-Acetyl-L-glutamate 5-phosphate;","2.7.2.8","acetylglutamate kinase;","map00330","Arginine and proline metabolism","cte","cli","tdn","aae","hth","nam","bbr","ssp","mxa","lil","","lin","eco","son","ama","","bpa","bbr","gka","","ngo","sme"
"","","x","C00026","2-Oxoglutarate;","C00311","Isocitrate;","1.1.1.42","isocitrate dehydrogenase (NADP+);","map00020; map00720","Citrate cycle (TCA cycle); Reductive carboxylate cycle (CO2 fixation)","cte","cli","tdn","aae","hth","nam","bbr","ssp","mxa","lil","hpa","lin","eco","son","ama","bba","bpa","bbr","","lpf","ngo","sme"
"","","x","C00036","Oxaloacetate;","C00149","(S)-Malate;","1.1.1.37","malate dehydrogenase;","map00020; map00620; map00630; map00710; map00720","Citrate cycle (TCA cycle); Pyruvate metabolism; Glyoxylate and dicarboxylate metabolism; Carbon fixation in photosynthetic organisms; Reductive carboxylate cycle (CO2 fixation)","cte","cli","tdn","aae","hth","nam","bbr","ssp","mxa","lil","","","eco","son","ama","bba","bpa","bbr","gka","lpf","","sme"
"","","x","C00122","Fumarate;","C00149","(S)-Malate;","4.2.1.2","fumarate hydratase;","map00020; map00720","Citrate cycle (TCA cycle); Reductive carboxylate cycle (CO2 fixation)","cte","cli","tdn","aae","hth","nam","bbr","ssp","mxa","lil","hpa","lin","eco","son","ama","bba","bpa","bbr","gka","lpf","ngo","sme"
"","","x","C00099","beta-Alanine;","C00864","Pantothenate;","6.3.2.1","pantoate---beta-alanine ligase;","map00410; map00770","beta-Alanine metabolism; Pantothenate and CoA biosynthesis","cte","cli","tdn","aae","hth","nam","bbr","ssp","mxa","lil","hpa","lin","eco","son","ama","bba","bpa","bbr","gka","lpf","ngo","sme"
"","","x","C00522","(R)-Pantoate;","C00864","Pantothenate;","6.3.2.1","pantoate---beta-alanine ligase;","map00770","Pantothenate and CoA biosynthesis","cte","cli","tdn","aae","hth","nam","bbr","ssp","mxa","lil","hpa","lin","eco","son","ama","bba","bpa","bbr","gka","lpf","ngo","sme"
"","","x","C00864","Pantothenate;","C03492","D-4'-Phosphopantothenate;","2.7.1.33","pantothenate kinase;","map00770","Pantothenate and CoA biosynthesis","cte","cli","tdn","aae","hth","nam","bbr","ssp","mxa","lil","hpa","lin","eco","son","ama","bba","","bbr","gka","lpf","ngo","sme"
"","","x","C01209","Malonyl-[acyl-carrier protein]","C05756","3-Oxododecanoyl-[acp];","2.3.1.-","<Transferases; Acyltransferases; Transferring groups other than amino-acyl groups>","map00061","Fatty acid biosynthesis","cte","cli","tdn","aae","hth","nam","bbr","ssp","mxa","lil","hpa","lin","eco","son","","bba","bpa","bbr","gka","lpf","ngo","sme"
"","","x","C01209","Malonyl-[acyl-carrier protein]","C05750","3-Oxooctanoyl-[acp];","2.3.1.179","beta-ketoacyl-acyl-carrier-protein synthase II;","map00061","Fatty acid biosynthesis","cte","cli","tdn","aae","hth","nam","bbr","ssp","mxa","lil","hpa","lin","eco","son","ama","bba","bpa","bbr","gka","lpf","ngo","sme"
"","","x","C03492","D-4'-Phosphopantothenate;","C04352","(R)-4'-Phosphopantothenoyl-L-cysteine;","6.3.2.5","phosphopantothenate---cysteine ligase;","map00770","Pantothenate and CoA biosynthesis","cte","cli","tdn","aae","hth","nam","bbr","ssp","mxa","","hpa","lin","eco","son","ama","","bpa","bbr","gka","lpf","ngo","sme"
"","","x","C05125","2-(alpha-Hydroxyethyl)thiamine diphosphate;","C06010","(S)-2-Acetolactate;","2.2.1.6","acetolactate synthase;","map00290","Valine, leucine and isoleucine biosynthesis","cte","cli","tdn","aae","hth","nam","bbr","ssp","mxa","lil","","lin","eco","son","","","bpa","bbr","gka","","ngo","sme"
"","","x","C04272","(R)-2,3-Dihydroxy-3-methylbutanoate;","C06010","(S)-2-Acetolactate;","1.1.1.86","ketol-acid reductoisomerase;","map00290","Valine, leucine and isoleucine biosynthesis","cte","cli","tdn","aae","hth","nam","bbr","ssp","","lil","hpa","lin","eco","son","ama","","bpa","bbr","gka","","ngo","sme"
"","","x","C00141","3-Methyl-2-oxobutanoic acid;","C04272","(R)-2,3-Dihydroxy-3-methylbutanoate;","4.2.1.9","dihydroxy-acid dehydratase;","map00290","Valine, leucine and isoleucine biosynthesis","cte","cli","tdn","aae","hth","nam","bbr","ssp","","lil","","lin","eco","son","","","bpa","bbr","gka","","ngo","sme"
"","","x","C00141","3-Methyl-2-oxobutanoic acid;","C02504","(2S)-2-Isopropylmalate;","2.3.3.13","2-isopropylmalate synthase;","map00290","Valine, leucine and isoleucine biosynthesis","cte","cli","tdn","aae","hth","nam","bbr","ssp","mxa","lil","","lin","eco","son","","","bpa","bbr","gka","","ngo","sme"
"","","x","C00141","3-Methyl-2-oxobutanoic acid;","C00183","L-Valine;","2.6.1.42","branched-chain-amino-acid transaminase;","map00280; map00290; map00770; map00966","Valine, leucine and isoleucine degradation; Valine, leucine and isoleucine biosynthesis; Pantothenate and CoA biosynthesis; Glucosinolate biosynthesis","cte","cli","tdn","aae","hth","nam","bbr","ssp","mxa","lil","hpa","lin","eco","son","","bba","bpa","bbr","gka","","ngo","sme"
"","","x","C00022","Pyruvate;","C00024","Acetyl-CoA;","1.8.1.4","dihydrolipoyl dehydrogenase;","map00010; map00020; map00620","Glycolysis / Gluconeogenesis; Citrate cycle (TCA cycle); Pyruvate metabolism","cte","cli","","aae","hth","nam","bbr","ssp","mxa","lil","","lin","eco","son","ama","bba","bpa","bbr","gka","lpf","ngo","sme"
"","","x","C00042","Succinate;","C00122","Fumarate;","1.3.99.1","succinate dehydrogenase;","map00020; map00190; map00632; map00650; map00720","Citrate cycle (TCA cycle); Oxidative phosphorylation; Benzoate degradation via CoA ligation; Butanoate metabolism; Reductive carboxylate cycle (CO2 fixation)","cte","cli","tdn","aae","hth","nam","bbr","ssp","mxa","lil","hpa","lin","eco","son","ama","bba","bpa","bbr","gka","lpf","ngo","sme"
"","","x","C00042","Succinate;","C00091","Succinyl-CoA;","6.2.1.5","succinate---CoA ligase (ADP-forming);","map00020; map00640; map00720","Citrate cycle (TCA cycle); Propanoate metabolism; Reductive carboxylate cycle (CO2 fixation)","cte","cli","tdn","aae","hth","nam","bbr","ssp","mxa","lil","","","eco","son","ama","bba","bpa","bbr","gka","lpf","ngo","sme"
"","","x","C05754","trans-Dec-2-enoyl-[acp];","C05755","Decanoyl-[acp];","1.3.1.9","enoyl-[acyl-carrier-protein] reductase (NADH);","map00061","Fatty acid biosynthesis","cte","cli","tdn","aae","hth","nam","bbr","ssp","","","hpa","lin","eco","","ama","","bpa","bbr","gka","lpf","ngo","sme"
"","","x","C05760","trans-Tetradec-2-enoyl-[acp];","C05761","Tetradecanoyl-[acp];","1.3.1.9","enoyl-[acyl-carrier-protein] reductase (NADH);","map00061","Fatty acid biosynthesis","cte","cli","tdn","aae","hth","nam","bbr","ssp","","","hpa","lin","eco","","ama","","bpa","bbr","gka","lpf","ngo","sme"
"","","x","C00311","Isocitrate;","C05379","Oxalosuccinate;","1.1.1.42","isocitrate dehydrogenase (NADP+);","map00020","Citrate cycle (TCA cycle)","cte","cli","tdn","aae","hth","nam","bbr","ssp","mxa","lil","hpa","lin","eco","son","ama","bba","bpa","bbr","","lpf","ngo","sme"
"","","x","C00036","Oxaloacetate;","C00049","L-Aspartate;","1.4.3.16","L-aspartate oxidase;","map00250","Alanine, aspartate and glutamate metabolism","cte","cli","tdn","aae","hth","nam","","","mxa","lil","","lin","eco","son","","bba","","","gka","lpf","ngo","sme"
"","","x","C01209","Malonyl-[acyl-carrier protein]","C05744","Acetoacetyl-[acp];","2.3.1.180","beta-ketoacyl-acyl-carrier-protein synthase III;","map00061","Fatty acid biosynthesis","cte","cli","tdn","aae","hth","nam","bbr","ssp","mxa","lil","hpa","lin","eco","son","ama","bba","bpa","bbr","gka","lpf","ngo","sme"
"","","x","C04619","(3R)-3-Hydroxydecanoyl-[acyl-carrier protein];","C05754","trans-Dec-2-enoyl-[acp];","4.2.1.-","<Lyases; Carbon-oxygen lyases; Hydro-lyases>","map00061","Fatty acid biosynthesis","cte","cli","tdn","aae","hth","nam","bbr","ssp","mxa","","hpa","lin","eco","son","ama","","bpa","bbr","gka","lpf","ngo","sme"
"","","x","C05751","trans-Oct-2-enoyl-[acp];","C05752","Octanoyl-[acp];","1.3.1.9","enoyl-[acyl-carrier-protein] reductase (NADH);","map00061","Fatty acid biosynthesis","cte","cli","tdn","aae","hth","nam","bbr","ssp","","","hpa","lin","eco","","ama","","bpa","bbr","gka","lpf","ngo","sme"
"","","x","C00169","Carbamoyl phosphate","C00438","N-Carbamoyl-L-aspartate","2.1.3.2","aspartate carbamoyltransferase;","map00240; map00250","Pyrimidine metabolism; Alanine, aspartate and glutamate metabolism","cte","cli","tdn","aae","hth","nam","bbr","ssp","mxa","lil","hpa","lin","eco","son","ama","bba","bpa","bbr","gka","lpf","ngo","sme"
"","","x","C02504","(2S)-2-Isopropylmalate;","C04411","(2R,3S)-3-Isopropylmalate;","4.2.1.33","3-isopropylmalate dehydratase;","map00290","Valine, leucine and isoleucine biosynthesis","cte","cli","tdn","aae","hth","nam","bbr","ssp","","lil","","lin","eco","son","","","bpa","bbr","gka","","ngo","sme"
"","","x","C04236","(2S)-2-Isopropyl-3-oxosuccinate;","C04411","(2R,3S)-3-Isopropylmalate;","1.1.1.85","3-isopropylmalate dehydrogenase;","map00290","Valine, leucine and isoleucine biosynthesis","cte","cli","tdn","aae","hth","nam","bbr","ssp","mxa","lil","","lin","eco","son","","","bpa","bbr","gka","","ngo","sme"
"","","x","C00141","3-Methyl-2-oxobutanoic acid;","C00966","2-Dehydropantoate","2.1.2.11","3-methyl-2-oxobutanoate hydroxymethyltransferase;","map00770","Pantothenate and CoA biosynthesis","cte","cli","tdn","aae","hth","nam","bbr","ssp","mxa","lil","hpa","lin","eco","son","ama","bba","bpa","bbr","gka","lpf","ngo","sme"
"","","x","C05746","3-Oxohexanoyl-[acp];","C05747","(R)-3-Hydroxyhexanoyl-[acp];","2.3.1.-","<Transferases; Acyltransferases; Transferring groups other than amino-acyl groups>","map00061","Fatty acid biosynthesis","cte","cli","tdn","aae","hth","nam","bbr","ssp","mxa","lil","hpa","lin","eco","son","","bba","bpa","bbr","gka","lpf","ngo","sme"
"","","x","C00337","(S)-Dihydroorotate;","C00438","N-Carbamoyl-L-aspartate","3.5.2.3","dihydroorotase;","map00240","Pyrimidine metabolism","cte","cli","tdn","aae","hth","nam","bbr","ssp","mxa","lil","hpa","lin","eco","son","ama","bba","bpa","bbr","gka","lpf","ngo","sme"
"","","x","C04619","(3R)-3-Hydroxydecanoyl-[acyl-carrier protein];","C05753","3-Oxodecanoyl-[acp];","1.1.1.100","3-oxoacyl-[acyl-carrier-protein] reductase;","map00061","Fatty acid biosynthesis","cte","cli","tdn","aae","hth","nam","bbr","ssp","mxa","lil","hpa","lin","eco","son","ama","bba","bpa","bbr","gka","lpf","ngo","sme"
"","","x","C00025","L-Glutamate;","C03287","L-Glutamyl 5-phosphate;","2.7.2.11","glutamate 5-kinase;","map00330","Arginine and proline metabolism","cte","cli","tdn","aae","hth","nam","bbr","","mxa","lil","","lin","eco","son","","","bpa","bbr","gka","lpf","","sme"
"","","x","C01165","L-Glutamate 5-semialdehyde;","C03287","L-Glutamyl 5-phosphate;","1.2.1.41","glutamate-5-semialdehyde dehydrogenase;","map00330","Arginine and proline metabolism","cte","cli","tdn","aae","hth","nam","bbr","","","lil","","lin","eco","son","","","bpa","bbr","gka","lpf","ngo","sme"
"","","x","C05223","Dodecanoyl-[acyl-carrier protein];","C05758","trans-Dodec-2-enoyl-[acp];","1.3.1.9","enoyl-[acyl-carrier-protein] reductase (NADH);","map00061","Fatty acid biosynthesis","cte","cli","tdn","aae","hth","nam","bbr","ssp","","","hpa","lin","eco","","ama","","bpa","bbr","gka","lpf","ngo","sme"
"","","x","C00129","Isopentenyl diphosphate;","C11811","1-Hydroxy-2-methyl-2-butenyl 4-diphosphate;","1.17.1.2","4-hydroxy-3-methylbut-2-enyl diphosphate reductase;","map00900","Terpenoid backbone biosynthesis","cte","cli","tdn","aae","hth","nam","bbr","","","lil","hpa","","eco","son","ama","","bpa","bbr","gka","","ngo","sme"
"","","x","C00129","Isopentenyl diphosphate;","C00341","Geranyl diphosphate","2.5.1.10","geranyltranstransferase;","map00900","Terpenoid backbone biosynthesis","cte","","tdn","aae","hth","nam","bbr","ssp","","lil","hpa","lin","eco","son","ama","bba","bpa","bbr","gka","lpf","ngo","sme"
"","","x","C00235","Dimethylallyl diphosphate;","C00341","Geranyl diphosphate","2.5.1.10","geranyltranstransferase;","map00900","Terpenoid backbone biosynthesis","cte","","tdn","aae","hth","nam","bbr","ssp","","lil","hpa","lin","eco","son","ama","bba","bpa","bbr","gka","lpf","ngo","sme"
"","","x","C00235","Dimethylallyl diphosphate;","C04432","tRNA containing 6-isopentenyladenosine","2.5.1.75","tRNA dimethylallyltransferase;","map00908","Zeatin biosynthesis","cte","cli","tdn","aae","hth","nam","bbr","ssp","mxa","lil","hpa","lin","eco","son","ama","bba","bpa","bbr","gka","lpf","ngo","sme"
"","","x","C00341","Geranyl diphosphate","C00448","trans,trans-Farnesyl diphosphate;","2.5.1.10","geranyltranstransferase;","map00900","Terpenoid backbone biosynthesis","cte","","tdn","aae","hth","nam","bbr","ssp","","lil","hpa","lin","eco","son","ama","bba","bpa","bbr","gka","lpf","ngo","sme"
"","","x","C01209","Malonyl-[acyl-carrier protein]","C05762","3-Oxohexadecanoyl-[acp];","2.3.1.179","beta-ketoacyl-acyl-carrier-protein synthase II;","map00061","Fatty acid biosynthesis","cte","cli","tdn","aae","hth","nam","bbr","ssp","mxa","lil","hpa","lin","eco","son","ama","bba","bpa","bbr","gka","lpf","ngo","sme"
"","","x","C00025","L-Glutamate;","C00026","2-Oxoglutarate;","1.4.1.13","glutamate synthase (NADPH);","map00250","Alanine, aspartate and glutamate metabolism","cte","cli","tdn","aae","hth","nam","bbr","ssp","mxa","lil","","lin","eco","son","","","bpa","bbr","gka","","","sme"
"","","x","C03340","L-2,3-Dihydrodipicolinate;","C03972","2,3,4,5-Tetrahydrodipicolinate;","1.3.1.26","dihydrodipicolinate reductase;","map00300","Lysine biosynthesis","cte","cli","tdn","aae","hth","nam","bbr","ssp","mxa","lil","hpa","lin","eco","son","ama","bba","bpa","bbr","gka","lpf","ngo","sme"
"","","x","C04619","(3R)-3-Hydroxydecanoyl-[acyl-carrier protein];","C05754","trans-Dec-2-enoyl-[acp];","2.3.1.-","<Transferases; Acyltransferases; Transferring groups other than amino-acyl groups>","map00061","Fatty acid biosynthesis","cte","cli","tdn","aae","hth","nam","bbr","ssp","mxa","lil","hpa","lin","eco","son","","bba","bpa","bbr","gka","lpf","ngo","sme"
"","","x","C00263","L-Homoserine;","C00441","L-Aspartate 4-semialdehyde;","1.1.1.3","homoserine dehydrogenase;","map00260; map00270; map00300","Glycine, serine and threonine metabolism; Cysteine and methionine metabolism; Lysine biosynthesis","cte","cli","tdn","aae","hth","nam","bbr","ssp","mxa","lil","hpa","lin","eco","son","","","bpa","bbr","gka","","ngo","sme"
"","","x","C04633","(3R)-3-Hydroxypalmitoyl-[acyl-carrier protein];","C05762","3-Oxohexadecanoyl-[acp];","1.1.1.100","3-oxoacyl-[acyl-carrier-protein] reductase;","map00061","Fatty acid biosynthesis","cte","cli","tdn","aae","hth","nam","bbr","ssp","mxa","lil","hpa","lin","eco","son","ama","bba","bpa","bbr","gka","lpf","ngo","sme"
"","","x","C00129","Isopentenyl diphosphate;","C00448","trans,trans-Farnesyl diphosphate;","2.5.1.10","geranyltranstransferase;","map00900","Terpenoid backbone biosynthesis","cte","","tdn","aae","hth","nam","bbr","ssp","","lil","hpa","lin","eco","son","ama","bba","bpa","bbr","gka","lpf","ngo","sme"
"","","x","C00122","Fumarate;","C03406","N-(L-Arginino)succinate;","4.3.2.1","argininosuccinate lyase;","map00250; map00330","Alanine, aspartate and glutamate metabolism; Arginine and proline metabolism","cte","cli","tdn","aae","hth","nam","bbr","ssp","mxa","lil","","lin","eco","son","","","bpa","bbr","gka","lpf","ngo","sme"
"","","x","C02987","L-Glutamyl-tRNA(Glu)","C03741","(S)-4-Amino-5-oxopentanoate;","1.2.1.70","glutamyl-tRNA reductase","map00860","Porphyrin and chlorophyll metabolism","cte","cli","tdn","aae","hth","nam","bbr","ssp","mxa","lil","hpa","lin","eco","son","","bba","bpa","bbr","gka","lpf","ngo",""
"","","x","C05756","3-Oxododecanoyl-[acp];","C05757","(R)-3-Hydroxydodecanoyl-[acp];","1.1.1.100","3-oxoacyl-[acyl-carrier-protein] reductase;","map00061","Fatty acid biosynthesis","cte","cli","tdn","aae","hth","nam","bbr","ssp","mxa","lil","hpa","lin","eco","son","ama","bba","bpa","bbr","gka","lpf","ngo","sme"
"","","x","C04618","(3R)-3-Hydroxybutanoyl-[acyl-carrier protein];","C05744","Acetoacetyl-[acp];","2.3.1.-","<Transferases; Acyltransferases; Transferring groups other than amino-acyl groups>","map00061","Fatty acid biosynthesis","cte","cli","tdn","aae","hth","nam","bbr","ssp","mxa","lil","hpa","lin","eco","son","","bba","bpa","bbr","gka","lpf","ngo","sme"
"","","x","C04246","But-2-enoyl-[acyl-carrier protein]","C04618","(3R)-3-Hydroxybutanoyl-[acyl-carrier protein];","2.3.1.-","<Transferases; Acyltransferases; Transferring groups other than amino-acyl groups>","map00061","Fatty acid biosynthesis","cte","cli","tdn","aae","hth","nam","bbr","ssp","mxa","lil","hpa","lin","eco","son","","bba","bpa","bbr","gka","lpf","ngo","sme"
"","","x","C04246","But-2-enoyl-[acyl-carrier protein]","C05745","Butyryl-[acp];","2.3.1.-","<Transferases; Acyltransferases; Transferring groups other than amino-acyl groups>","map00061","Fatty acid biosynthesis","cte","cli","tdn","aae","hth","nam","bbr","ssp","mxa","lil","hpa","lin","eco","son","","bba","bpa","bbr","gka","lpf","ngo","sme"
"","","x","C04246","But-2-enoyl-[acyl-carrier protein]","C05745","Butyryl-[acp];","1.3.1.9","enoyl-[acyl-carrier-protein] reductase (NADH);","map00061","Fatty acid biosynthesis","cte","cli","tdn","aae","hth","nam","bbr","ssp","","","hpa","lin","eco","","ama","","bpa","bbr","gka","lpf","ngo","sme"
"","","x","C04246","But-2-enoyl-[acyl-carrier protein]","C04618","(3R)-3-Hydroxybutanoyl-[acyl-carrier protein];","4.2.1.-","<Lyases; Carbon-oxygen lyases; Hydro-lyases>","map00061","Fatty acid biosynthesis","cte","cli","tdn","aae","hth","nam","bbr","ssp","mxa","","hpa","lin","eco","son","ama","","bpa","bbr","gka","lpf","ngo","sme"
"","","x","C00064","L-Glutamine;","C00169","Carbamoyl phosphate","6.3.5.5","carbamoyl-phosphate synthase (glutamine-hydrolysing);","map00240; map00250","Pyrimidine metabolism; Alanine, aspartate and glutamate metabolism","cte","cli","tdn","aae","hth","nam","bbr","ssp","mxa","lil","hpa","lin","eco","son","ama","bba","bpa","bbr","gka","lpf","ngo","sme"
"","","x","C05745","Butyryl-[acp];","C05746","3-Oxohexanoyl-[acp];","2.3.1.179","beta-ketoacyl-acyl-carrier-protein synthase II;","map00061","Fatty acid biosynthesis","cte","cli","tdn","aae","hth","nam","bbr","ssp","mxa","lil","hpa","lin","eco","son","ama","bba","bpa","bbr","gka","lpf","ngo","sme"
"","","x","C05752","Octanoyl-[acp];","C05753","3-Oxodecanoyl-[acp];","2.3.1.-","<Transferases; Acyltransferases; Transferring groups other than amino-acyl groups>","map00061","Fatty acid biosynthesis","cte","cli","tdn","aae","hth","nam","bbr","ssp","mxa","lil","hpa","lin","eco","son","","bba","bpa","bbr","gka","lpf","ngo","sme"
"","","x","C00430","5-Aminolevulinate;","C03741","(S)-4-Amino-5-oxopentanoate;","5.4.3.8","glutamate-1-semialdehyde 2,1-aminomutase;","map00860","Porphyrin and chlorophyll metabolism","cte","cli","tdn","aae","hth","nam","bbr","ssp","mxa","lil","hpa","lin","eco","son","","bba","bpa","bbr","gka","lpf","ngo","sme"
"","","x","C00430","5-Aminolevulinate;","C00931","Porphobilinogen","4.2.1.24","porphobilinogen synthase;","map00860","Porphyrin and chlorophyll metabolism","cte","cli","tdn","aae","hth","nam","bbr","ssp","mxa","lil","hpa","lin","eco","son","ama","bba","bpa","bbr","gka","lpf","ngo","sme"
"","","x","C00931","Porphobilinogen","C01024","Hydroxymethylbilane","2.5.1.61","hydroxymethylbilane synthase;","map00860","Porphyrin and chlorophyll metabolism","cte","cli","tdn","aae","hth","nam","bbr","ssp","mxa","lil","hpa","lin","eco","son","ama","bba","bpa","bbr","gka","lpf","ngo","sme"
"","","x","C01024","Hydroxymethylbilane","C01051","Uroporphyrinogen III","4.2.1.75","uroporphyrinogen-III synthase;","map00860","Porphyrin and chlorophyll metabolism","cte","cli","tdn","aae","hth","nam","bbr","ssp","mxa","","hpa","lin","eco","son","ama","","bpa","bbr","gka","lpf","ngo","sme"
"","","x","C01051","Uroporphyrinogen III","C03263","Coproporphyrinogen III","4.1.1.37","uroporphyrinogen decarboxylase;","map00860","Porphyrin and chlorophyll metabolism","cte","cli","tdn","aae","hth","nam","bbr","ssp","mxa","lil","hpa","lin","eco","son","ama","bba","bpa","bbr","gka","lpf","ngo","sme"
"","","x","C05223","Dodecanoyl-[acyl-carrier protein];","C05758","trans-Dodec-2-enoyl-[acp];","2.3.1.-","<Transferases; Acyltransferases; Transferring groups other than amino-acyl groups>","map00061","Fatty acid biosynthesis","cte","cli","tdn","aae","hth","nam","bbr","ssp","mxa","lil","hpa","lin","eco","son","","bba","bpa","bbr","gka","lpf","ngo","sme"
"","","x","C00025","L-Glutamate;","C00026","2-Oxoglutarate;","1.4.1.14","glutamate synthase (NADH);","map00250","Alanine, aspartate and glutamate metabolism","cte","cli","tdn","aae","hth","nam","bbr","ssp","mxa","lil","","lin","eco","son","","","bpa","bbr","gka","","","sme"
"","","x","C00026","2-Oxoglutarate;","C05379","Oxalosuccinate;","1.1.1.42","isocitrate dehydrogenase (NADP+);","map00020","Citrate cycle (TCA cycle)","cte","cli","tdn","aae","hth","nam","bbr","ssp","mxa","lil","hpa","lin","eco","son","ama","bba","bpa","bbr","","lpf","ngo","sme"
"","","x","C00263","L-Homoserine;","C01102","O-Phospho-L-homoserine","2.7.1.39","homoserine kinase;","map00260","Glycine, serine and threonine metabolism","cte","cli","tdn","aae","hth","nam","bbr","ssp","mxa","lil","hpa","lin","eco","son","","bba","bpa","bbr","gka","","ngo","sme"
"","","x","C00188","L-Threonine;","C01102","O-Phospho-L-homoserine","4.2.3.1","threonine synthase;","map00260","Glycine, serine and threonine metabolism","cte","cli","tdn","aae","hth","nam","bbr","ssp","mxa","lil","hpa","lin","eco","son","","","bpa","bbr","gka","lpf","ngo","sme"
"","","x","C01250","N-Acetyl-L-glutamate 5-semialdehyde;","C04133","N-Acetyl-L-glutamate 5-phosphate;","1.2.1.38","N-acetyl-gamma-glutamyl-phosphate reductase;","map00330","Arginine and proline metabolism","cte","cli","tdn","aae","hth","nam","bbr","ssp","mxa","lil","","lin","eco","son","","","bpa","bbr","gka","","ngo","sme"
"","","x","C00025","L-Glutamate;","C00064","L-Glutamine;","6.3.1.2","glutamate---ammonia ligase;","map00250; map00330; map00910","Alanine, aspartate and glutamate metabolism; Arginine and proline metabolism; Nitrogen metabolism","cte","cli","tdn","aae","hth","nam","bbr","ssp","mxa","lil","hpa","lin","eco","son","ama","bba","bpa","bbr","gka","lpf","ngo","sme"
"","","x","C00311","Isocitrate;","C00417","cis-Aconitate;","4.2.1.3","aconitate hydratase;","map00020; map00630; map00720","Citrate cycle (TCA cycle); Glyoxylate and dicarboxylate metabolism; Reductive carboxylate cycle (CO2 fixation)","cte","cli","tdn","aae","hth","nam","bbr","ssp","mxa","lil","hpa","lin","eco","son","ama","bba","bpa","bbr","gka","lpf","ngo","sme"
"","","x","C00158","Citrate;","C00417","cis-Aconitate;","4.2.1.3","aconitate hydratase;","map00020; map00630; map00720","Citrate cycle (TCA cycle); Glyoxylate and dicarboxylate metabolism; Reductive carboxylate cycle (CO2 fixation)","cte","cli","tdn","aae","hth","nam","bbr","ssp","mxa","lil","hpa","lin","eco","son","ama","bba","bpa","bbr","gka","lpf","ngo","sme"
"","","x","C05761","Tetradecanoyl-[acp];","C05762","3-Oxohexadecanoyl-[acp];","2.3.1.-","<Transferases; Acyltransferases; Transferring groups other than amino-acyl groups>","map00061","Fatty acid biosynthesis","cte","cli","tdn","aae","hth","nam","bbr","ssp","mxa","lil","hpa","lin","eco","son","","bba","bpa","bbr","gka","lpf","ngo","sme"
"","","x","C11434","2-C-Methyl-D-erythritol 4-phosphate","C11437","1-Deoxy-D-xylulose 5-phosphate","1.1.1.267","1-deoxy-D-xylulose-5-phosphate reductoisomerase;","map00900","Terpenoid backbone biosynthesis","cte","cli","tdn","aae","hth","nam","bbr","","","lil","hpa","lin","eco","son","ama","","bpa","bbr","gka","","ngo","sme"
"","","x","C04619","(3R)-3-Hydroxydecanoyl-[acyl-carrier protein];","C05753","3-Oxodecanoyl-[acp];","2.3.1.-","<Transferases; Acyltransferases; Transferring groups other than amino-acyl groups>","map00061","Fatty acid biosynthesis","cte","cli","tdn","aae","hth","nam","bbr","ssp","mxa","lil","hpa","lin","eco","son","","bba","bpa","bbr","gka","lpf","ngo","sme"
"","","x","C01134","Pantetheine 4'-phosphate;","C04352","(R)-4'-Phosphopantothenoyl-L-cysteine;","4.1.1.36","phosphopantothenoylcysteine decarboxylase;","map00770","Pantothenate and CoA biosynthesis","cte","cli","tdn","aae","hth","nam","bbr","ssp","mxa","lil","hpa","lin","eco","son","ama","","bpa","bbr","gka","lpf","ngo","sme"
"","","x","C00882","Dephospho-CoA;","C01134","Pantetheine 4'-phosphate;","2.7.7.3","pantetheine-phosphate adenylyltransferase;","map00770","Pantothenate and CoA biosynthesis","cte","cli","tdn","aae","hth","nam","bbr","ssp","mxa","lil","hpa","lin","eco","son","ama","bba","bpa","bbr","gka","lpf","ngo","sme"
"","","x","C00010","CoA;","C00882","Dephospho-CoA;","2.7.1.24","dephospho-CoA kinase;","map00770","Pantothenate and CoA biosynthesis","cte","cli","tdn","aae","hth","nam","bbr","ssp","mxa","lil","hpa","lin","eco","son","ama","bba","bpa","bbr","gka","lpf","ngo","sme"
"","","x","C00062","L-Arginine;","C03406","N-(L-Arginino)succinate;","4.3.2.1","argininosuccinate lyase;","map00330","Arginine and proline metabolism","cte","cli","tdn","aae","hth","nam","bbr","ssp","mxa","lil","","lin","eco","son","","","bpa","bbr","gka","lpf","ngo","sme"
"","","x","C04620","(3R)-3-Hydroxyoctanoyl-[acyl-carrier protein];","C05750","3-Oxooctanoyl-[acp];","1.1.1.100","3-oxoacyl-[acyl-carrier-protein] reductase;","map00061","Fatty acid biosynthesis","cte","cli","tdn","aae","hth","nam","bbr","ssp","mxa","lil","hpa","lin","eco","son","ama","bba","bpa","bbr","gka","lpf","ngo","sme"
[truncated: 1,244,148 more chars]
