# Supplementary material for: NIBBS-Search for Fast and Accurate Prediction of Phenotype-Biased Metabolic Systems
Source: PLoS Comput Biol. 2012 May 10;8(5):e1002490. doi: 10.1371/journal.pcbi.1002490 (PMC3349732; doi:10.1371/journal.pcbi.1002490)
Supplement: Table S19 — Comparison of NIBBS-Search seed generation algorithm to other seed generation algorithms for the dark fermentation, hydrogen production phenotype. This file consists a comparative analysis between the enzymes identified for dark fermenatation, hydrogen production phenotype by NIBBS to the enzymes identified for the same target phenotype by T-Test and Mutual information. (XLS) [file pcbi.1002490.s019.xls]

## Sheet: Abbreviations
dHvnH	Dark Fermentation Vs Non Hydrogen
dHvlH	Dark Fermentation Vs Light Fermentation
dHvbpH	Dark Fermentataion Vs Biophotolysis

## Sheet: dHvnH_comparison
EC Number	Enzyme Name	In T-Test	In PRPFinder	Mutual Information	T-Test P-Value	PRPFinder P-Value	Mutual Information Score(Threshold: 0.3414)	PRPFinder Edge Type	PRPFinder Subsystem Name		T-Test Positive Mean	T-Test Negative Mean
1.1.-.-	<Oxidoreductases; Acting on the CH-OH group of donors>		TRUE			0.296618		i	Subsystem 114
1.1.1.1	alcohol dehydrogenase;		TRUE			0.421053		i	Subsystem 141
1.1.1.133	dTDP-4-dehydrorhamnose reductase;		TRUE			0.0180599		s	Subsystem 29
1.1.1.14	L-iditol 2-dehydrogenase;		TRUE			0.163743		i	Subsystem 91
1.1.1.18	inositol 2-dehydrogenase;	TRUE	TRUE		0.0209376	0.00481596		i	Subsystem 15		0.875	0
1.1.1.267	1-deoxy-D-xylulose-5-phosphate reductoisomerase;		TRUE			0.0577915		i	Subsystem 45
1.1.1.27	L-lactate dehydrogenase;		TRUE			0.00103199		s	Subsystem 4
1.1.1.271	GDP-L-fucose synthase;		TRUE			0.163743		i	Subsystem 88
1.1.1.42	isocitrate dehydrogenase (NADP+);		TRUE			0.163743		s	Subsystem 80
1.1.1.49	glucose-6-phosphate dehydrogenase;		TRUE			0.0577915		s	Subsystem 53
1.1.1.57	fructuronate reductase;	TRUE	TRUE		0.0491737	0.0577915		i	Subsystem 50		0.625	0
1.1.1.58	tagaturonate reductase;	TRUE			0.0479448						0.75	0
1.1.1.6	glycerol dehydrogenase;		TRUE			0.0180599		i	Subsystem 26
1.1.3.15	(S)-2-hydroxy-acid oxidase;		TRUE			0.0710354		i	Subsystem 59
1.14.14.1	unspecific monooxygenase;		TRUE			0.421053		i	Subsystem 158
1.17.1.2	4-hydroxy-3-methylbut-2-enyl diphosphate reductase;		TRUE			0.0180599		s	Subsystem 23
1.17.4.2	ribonucleoside-triphosphate reductase;		TRUE			0.00654918		s	Subsystem 19
1.17.7.1	(E)-4-hydroxy-3-methylbut-2-enyl-diphosphate synthase;		TRUE			1.32307e-05		s	Subsystem 2
1.18.6.1	nitrogenase		TRUE			0.165635		i	Subsystem 95
1.2.1.10	acetaldehyde dehydrogenase (acetylating);		TRUE			0.00481596		s	Subsystem 11
1.2.1.38	N-acetyl-gamma-glutamyl-phosphate reductase;		TRUE			0.0577915		s	Subsystem 39
1.2.1.9	glyceraldehyde-3-phosphate dehydrogenase (NADP+);		TRUE			0.163743		i	Subsystem 81
1.2.4.4	3-methyl-2-oxobutanoate dehydrogenase		TRUE			0.163743		i	Subsystem 75
1.2.7.1	pyruvate synthase;		TRUE			0.0577915		i	Subsystem 52
1.2.7.3	2-oxoglutarate synthase;		TRUE			0.0180599		i	Subsystem 24
1.2.7.5	aldehyde ferredoxin oxidoreductase;		TRUE			0.163743		i	Subsystem 74
1.3.1.-	<Oxidoreductases; Acting on the CH-CH group of donors; With NAD+ or NADP+ as acceptor>		TRUE			0.254942		i	Subsystem 110
1.3.1.12	prephenate dehydrogenase;		TRUE			0.421053		s	Subsystem 138
1.3.1.54	precorrin-6A reductase;		TRUE			0.0577915		i	Subsystem 51
1.3.1.76	precorrin-2 dehydrogenase;		TRUE			0.163743		s	Subsystem 74
1.3.1.9	enoyl-[acyl-carrier-protein] reductase (NADH);		TRUE			0.163743		i	Subsystem 72
1.3.99.-	<Oxidoreductases; Acting on the CH-CH group of donors; With other acceptors>		TRUE			0.421053		i	Subsystem 135
1.3.99.2	butyryl-CoA dehydrogenase;		TRUE			0.176987		i	Subsystem 107
1.4.1.2	glutamate dehydrogenase;		TRUE			0.421053		s	Subsystem 135
1.4.1.4	glutamate dehydrogenase (NADP+);		TRUE			0.0180599		s	Subsystem 25
1.4.3.16	L-aspartate oxidase;	TRUE	TRUE		0.0424297	0.00103199		i	Subsystem 8		1	0.454545
1.4.3.4	monoamine oxidase;		TRUE			0.421053		s	Subsystem 141
1.8.1.4	dihydrolipoyl dehydrogenase;		TRUE			0.0577915		s	Subsystem 53
1.8.99.2	adenylyl-sulfate reductase;		TRUE			0.335913		i	Subsystem 124
2.-.-.-	<Transferases>		TRUE			0.321637		i	Subsystem 117
2.1.1.10	homocysteine S-methyltransferase;		TRUE			0.0577915		s	Subsystem 40
2.1.1.107	uroporphyrinogen-III C-methyltransferase;		TRUE			0.163743		i	Subsystem 83
2.1.1.130	precorrin-2 C20-methyltransferase		TRUE			0.163743		s	Subsystem 83
2.1.1.131	precorrin-3B C17-methyltransferase;		TRUE			0.176987		i	Subsystem 106
2.1.1.151	cobalt-factor II C20-methyltransferase;		TRUE			0.335913		i	Subsystem 123
2.1.1.37	DNA (cytosine-5-)-methyltransferase;		TRUE			0.163743		s	Subsystem 81
2.1.2.11	3-methyl-2-oxobutanoate hydroxymethyltransferase;		TRUE			0.163743		i	Subsystem 84
2.1.3.3	ornithine carbamoyltransferase;	TRUE	TRUE		0.0406404	0.00103199		i	Subsystem 5		1.625	0.636364
2.2.1.1	transketolase;	TRUE	TRUE		0.0371437	0.163743		s	Subsystem 75		3.5	1.63636
2.2.1.7	1-deoxy-D-xylulose-5-phosphate synthase;		TRUE			0.00481596		s	Subsystem 11
2.3.1.15	glycerol-3-phosphate O-acyltransferase;		TRUE			0.321637		i	Subsystem 116
2.3.1.179	beta-ketoacyl-acyl-carrier-protein synthase II;		TRUE			0.0397317		i	Subsystem 35
2.3.1.180	beta-ketoacyl-acyl-carrier-protein synthase III;		TRUE			0.163743		i	Subsystem 79
2.3.1.19	phosphate butyryltransferase;		TRUE			0.0710354		i	Subsystem 60
2.3.1.30	serine O-acetyltransferase;		TRUE			0.0180599		i	Subsystem 25
2.3.1.35	glutamate N-acetyltransferase;		TRUE			0.0180599		s	Subsystem 22
2.3.1.46	homoserine O-succinyltransferase;		TRUE			0.00481596		s	Subsystem 14
2.3.1.54	formate C-acetyltransferase;		TRUE			0.0577915		s	Subsystem 42
2.4.1.-	<Transferases; Glycosyltransferases; Hexosyltransferases>		TRUE			0.054894		s	Subsystem 36
2.4.1.18	1,4-alpha-glucan branching enzyme;		TRUE			0.163743		s	Subsystem 75
2.4.1.21	starch synthase;		TRUE			0.037112		i	Subsystem 34
2.4.1.46	monogalactosyldiacylglycerol synthase;		TRUE			0.421053		i	Subsystem 149
2.4.1.8	maltose phosphorylase		TRUE			0.163743		s	Subsystem 84
2.4.1.83	dolichyl-phosphate beta-D-mannosyltransferase;		TRUE			0.375645		i	Subsystem 126
2.4.2.1	purine-nucleoside phosphorylase;	TRUE	TRUE		0.00336537	0.00218306		i	Subsystem 9		1.75	0.545455
2.4.2.19	nicotinate-nucleotide diphosphorylase (carboxylating);		TRUE			0.00654918		i	Subsystem 17
2.4.2.2	pyrimidine-nucleoside phosphorylase;		TRUE			0.0180599		i	Subsystem 23
2.4.2.28	S-methyl-5'-thioadenosine phosphorylase;		TRUE			0.163743		i	Subsystem 93
2.4.2.3	uridine phosphorylase;		TRUE			0.163743		s	Subsystem 83
2.4.2.4	thymidine phosphorylase;		TRUE			0.176987		i	Subsystem 108
2.4.2.7	adenine phosphoribosyltransferase;		TRUE			0.00218306		s	Subsystem 9
2.4.2.8	hypoxanthine phosphoribosyltransferase;	TRUE			0.0447244						1.375	0.909091
2.4.2.9	uracil phosphoribosyltransferase;		TRUE			0.00218306		s	Subsystem 10
2.5.1.1	dimethylallyltranstransferase;		TRUE			0.0577915		i	Subsystem 53
2.5.1.10	geranyltranstransferase;		TRUE			0.321637		i	Subsystem 118
2.5.1.16	spermidine synthase;	TRUE		TRUE	0.0144238		0.4173				1.125	0.363636
2.5.1.19	3-phosphoshikimate 1-carboxyvinyltransferase;		TRUE			0.0577915		i	Subsystem 42
2.5.1.3	thiamine-phosphate diphosphorylase;		TRUE			0.425697		i	Subsystem 159
2.5.1.47	cysteine synthase;		TRUE			0.0799		i	Subsystem 65
2.5.1.48	cystathionine gamma-synthase;		TRUE			0.163743		s	Subsystem 82
2.5.1.49	O-acetylhomoserine aminocarboxypropyltransferase;		TRUE			0.163743		s	Subsystem 82
2.5.1.72	quinolinate synthase;	TRUE			0.00393452						1.125	0.454545
2.5.1.9	riboflavin synthase;		TRUE			0.0851393		i	Subsystem 68
2.6.1.1	aspartate transaminase;		TRUE			0.170279		i	Subsystem 99
2.6.1.19	4-aminobutyrate transaminase;		TRUE			0.0180599		s	Subsystem 21
2.6.1.21	D-amino-acid transaminase;		TRUE			0.163743		i	Subsystem 77
2.6.1.37	2-aminoethylphosphonate---pyruvate transaminase;		TRUE			0.421053		s	Subsystem 133
2.6.1.62	adenosylmethionine---8-amino-7-oxononanoate transaminase;		TRUE			0.254942		i	Subsystem 111
2.7.1.107	diacylglycerol kinase;		TRUE			0.0180599		s	Subsystem 26
2.7.1.11	6-phosphofructokinase;	TRUE	TRUE		0.00177207	1.32307e-05		s	Subsystem 2		2.25	0.545455
2.7.1.113	deoxyguanosine kinase;		TRUE			0.421053		s	Subsystem 136
2.7.1.12	gluconokinase;		TRUE			0.421053		s	Subsystem 134
2.7.1.16	ribulokinase;		TRUE			0.0577915		s	Subsystem 44
2.7.1.2	glucokinase;	TRUE	TRUE		0.0067588	0.000158768		s	Subsystem 3		1.25	0.545455
2.7.1.21	thymidine kinase;	TRUE	TRUE		0.0430978	0.054894		i	Subsystem 37		0.875	0.272727
2.7.1.31	glycerate kinase;		TRUE			0.26677		i	Subsystem 113
2.7.1.4	fructokinase;	TRUE			0.00640987						1.5	0.636364
2.7.1.40	pyruvate kinase;		TRUE			0.163743		s	Subsystem 78
2.7.1.45	2-dehydro-3-deoxygluconokinase;	TRUE		TRUE	0.00314287		0.3456				1.5	0.0909091
2.7.1.48	uridine kinase;	TRUE			0.00331455						1.5	0.363636
2.7.1.6	galactokinase;	TRUE	TRUE		0.0424297	0.067397		i	Subsystem 54		1	0.454545
2.7.1.71	shikimate kinase;		TRUE			0.163743		i	Subsystem 80
2.7.1.89	thiamine kinase;		TRUE			0.421053		i	Subsystem 146
2.7.1.92	5-dehydro-2-deoxygluconokinase;		TRUE			0.0577915		i	Subsystem 47
2.7.2.7	butyrate kinase	TRUE	TRUE		0.0360701	0.0237358		i	Subsystem 32		1.125	0.0909091
2.7.4.14	cytidylate kinase;		TRUE			0.321637		i	Subsystem 122
2.7.4.6	nucleoside-diphosphate kinase;		TRUE			0.0577915		s	Subsystem 41
2.7.6.2	thiamine diphosphokinase;	TRUE	TRUE		0.00528422	0.0148845		i	Subsystem 20		0.875	0.272727
2.7.6.3	2-amino-4-hydroxy-6-hydroxymethyldihydropteridine diphosphokinase;		TRUE			0.170279		i	Subsystem 98
2.7.7.12	UDP-glucose---hexose-1-phosphate uridylyltransferase;		TRUE			0.0180599		i	Subsystem 29
2.7.7.13	mannose-1-phosphate guanylyltransferase;		TRUE			0.163743		i	Subsystem 85
2.7.7.18	nicotinate-nucleotide adenylyltransferase;		TRUE			0.00654918		s	Subsystem 17
2.7.7.27	glucose-1-phosphate adenylyltransferase;		TRUE			0.037112		s	Subsystem 34
2.7.7.3	pantetheine-phosphate adenylyltransferase;		TRUE			0.170279		i	Subsystem 100
2.7.7.4	sulfate adenylyltransferase;		TRUE			0.336628		i	Subsystem 125
2.7.8.-	<Transferases; Transferring phosphorus-containing groups; Transferases for other substituted phosphate groups>		TRUE			0.394975		s	Subsystem 132
2.7.8.20	phosphatidylglycerol---membrane-oligosaccharide		TRUE			0.421053		i	Subsystem 155
2.7.8.8	CDP-diacylglycerol---serine O-phosphatidyltransferase;		TRUE			0.394975		i	Subsystem 132
2.7.9.1	pyruvate, phosphate dikinase;		TRUE			0.143804		i	Subsystem 70
2.8.1.6	biotin synthase	TRUE	TRUE		0.0126326	0.0851393		i	Subsystem 69		2	1
2.8.3.8	acetate CoA-transferase;		TRUE			0.375645		i	Subsystem 128
3.1.1.11	pectinesterase;		TRUE			0.421053		i	Subsystem 156
3.1.3.15	histidinol-phosphatase;	TRUE	TRUE		0.0118784	0.00654918		i	Subsystem 18		1.625	0.363636
3.1.3.25	inositol-phosphate phosphatase;		TRUE			0.421053		s	Subsystem 137
3.1.3.73	alpha-ribazole phosphatase;	TRUE	TRUE		0.0355043	0.0237358		i	Subsystem 31		0.75	0.0909091
3.2.1.1	alpha-amylase;		TRUE			0.0710354		i	Subsystem 62
3.2.1.20	alpha-glucosidase;		TRUE			0.00481596		s	Subsystem 11
3.2.1.23	beta-galactosidase;		TRUE			0.0799		i	Subsystem 64
3.2.1.26	beta-fructofuranosidase;		TRUE			0.0180599		s	Subsystem 22
3.2.1.31	beta-glucuronidase;		TRUE			0.163743		i	Subsystem 90
3.2.1.35	hyaluronoglucosaminidase;		TRUE			0.421053		i	Subsystem 157
3.2.1.37	xylan 1,4-beta-xylosidase;	TRUE	TRUE		0.0355043	0.0237358		i	Subsystem 33		0.75	0.0909091
3.2.1.45	glucosylceramidase;		TRUE			0.163743		i	Subsystem 92
3.2.1.52	beta-N-acetylhexosaminidase;		TRUE			0.067397		s	Subsystem 55
3.2.1.67	galacturan 1,4-alpha-galacturonidase;		TRUE			0.421053		i	Subsystem 150
3.2.2.1	purine nucleosidase;		TRUE			0.163743		s	Subsystem 76
3.4.13.3	Xaa-His dipeptidase;		TRUE			0.163743		s	Subsystem 79
3.5.1.14	aminoacylase;		TRUE			0.163743		s	Subsystem 80
3.5.1.2	glutaminase;		TRUE			0.163743		i	Subsystem 76
3.5.2.17	hydroxyisourate hydrolase;		TRUE			0.421053		s	Subsystem 140
3.5.2.2	dihydropyrimidinase;		TRUE			0.163743		i	Subsystem 87
3.5.2.5	allantoinase		TRUE			0.375645		i	Subsystem 131
3.5.3.1	arginase;		TRUE			0.421053		s	Subsystem 135
3.5.3.11	agmatinase;		TRUE			0.0577915		i	Subsystem 40
3.5.3.19	ureidoglycolate hydrolase		TRUE			0.421053		s	Subsystem 139
3.5.4.1	cytosine deaminase;		TRUE			0.163743		s	Subsystem 79
3.5.4.12	dCMP deaminase;	TRUE	TRUE		0.0518595	0.0577915		i	Subsystem 46		0.875	0.454545
3.5.4.13	dCTP deaminase;		TRUE			0.163743		s	Subsystem 78
3.5.4.16	GTP cyclohydrolase I;		TRUE			0.0577915		i	Subsystem 41
3.5.4.2	adenine deaminase;	TRUE	TRUE		0.0439839	0.00481596		i	Subsystem 12		1	0.181818
3.5.4.25	GTP cyclohydrolase II;		TRUE			0.00627133		i	Subsystem 16
3.5.4.26	diaminohydroxyphosphoribosylaminopyrimidine deaminase		TRUE			0.00654918		i	Subsystem 19
3.5.4.5	cytidine deaminase;	TRUE			0.00013509						1.5	0.272727
3.5.99.6	glucosamine-6-phosphate deaminase;		TRUE			0.0180599		s	Subsystem 25
3.6.1.31	phosphoribosyl-ATP diphosphatase;		TRUE			0.0180599		s	Subsystem 21
3.7.1.-	<Hydrolases; Acting on carbon-carbon bonds; In ketonic substances>		TRUE			0.0710354		i	Subsystem 61
3.8.1.2	(S)-2-haloacid dehalogenase;		TRUE			0.375645		i	Subsystem 129
4.-.-.-	<Lyases>		TRUE			0.054894		i	Subsystem 38
4.1.1.-	<Lyases; Carbon-carbon lyases; Carboxy-lyases>		TRUE			0.421053		i	Subsystem 140
4.1.1.1	pyruvate decarboxylase;		TRUE			0.421053		i	Subsystem 138
4.1.1.11	aspartate 1-decarboxylase;		TRUE			0.00103199		s	Subsystem 5
4.1.1.15	glutamate decarboxylase;		TRUE			0.421053		s	Subsystem 134
4.1.1.18	lysine decarboxylase;		TRUE			0.176987		i	Subsystem 101
4.1.1.19	arginine decarboxylase;		TRUE			0.163743		s	Subsystem 72
4.1.1.2	oxalate decarboxylase;		TRUE			0.421053		i	Subsystem 152
4.1.1.22	histidine decarboxylase;		TRUE			0.375645		i	Subsystem 127
4.1.1.3	oxaloacetate decarboxylase;		TRUE			0.421053		i	Subsystem 139
4.1.1.36	phosphopantothenoylcysteine decarboxylase;		TRUE			0.170279		s	Subsystem 100
4.1.1.4	acetoacetate decarboxylase;		TRUE			0.375645		i	Subsystem 130
4.1.1.48	indole-3-glycerol-phosphate synthase;		TRUE			0.0577915		s	Subsystem 42
4.1.1.49	phosphoenolpyruvate carboxykinase (ATP);		TRUE			0.163743		s	Subsystem 72
4.1.1.50	adenosylmethionine decarboxylase;	TRUE	TRUE	TRUE	4.2657e-05	1.32307e-05	0.6806	i	Subsystem 1		1.125	0
4.1.2.-	<Lyases; Carbon-carbon lyases; Aldehyde-lyases>		TRUE			0.0577915		s	Subsystem 46
4.1.2.14	2-dehydro-3-deoxy-phosphogluconate aldolase;	TRUE	TRUE		0.0103351	0.00103199		s	Subsystem 5		1.5	0.363636
4.1.2.25	dihydroneopterin aldolase;		TRUE			0.0237358		s	Subsystem 30
4.1.3.16	4-hydroxy-2-oxoglutarate aldolase;	TRUE			0.0103351						1.5	0.363636
4.2.1.-	<Lyases; Carbon-oxygen lyases; Hydro-lyases>		TRUE			0.0851393		i	Subsystem 67
4.2.1.44	myo-inosose-2 dehydratase;		TRUE			0.0577915		i	Subsystem 49
4.2.1.51	prephenate dehydratase;		TRUE			0.0799		s	Subsystem 65
4.2.1.7	altronate dehydratase;		TRUE			0.00481596		i	Subsystem 14
4.2.1.75	uroporphyrinogen-III synthase;		TRUE			0.26677		i	Subsystem 112
4.2.1.8	mannonate dehydratase;	TRUE		TRUE	0.0112014		0.3869				1.25	0
4.2.1.80	2-oxopent-4-enoate hydratase;		TRUE			0.421053		i	Subsystem 145
4.3.1.1	aspartate ammonia-lyase;	TRUE	TRUE		0.0484984	0.0180599		s	Subsystem 24		1.375	0.454545
4.4.1.16	selenocysteine lyase;		TRUE			0.163743		s	Subsystem 77
5.-.-.-	<Isomerases>		TRUE			0.321637		i	Subsystem 121
5.1.1.7	diaminopimelate epimerase		TRUE			0.176987		s	Subsystem 101
5.1.3.14	UDP-N-acetylglucosamine 2-epimerase;		TRUE			0.00481596		i	Subsystem 13
5.1.3.4	L-ribulose-5-phosphate 4-epimerase;		TRUE			0.00103199		i	Subsystem 4
5.1.3.7	UDP-N-acetylglucosamine 4-epimerase;		TRUE			0.421053		i	Subsystem 148
5.1.99.1	methylmalonyl-CoA epimerase;		TRUE			0.421053		i	Subsystem 147
5.3.1.-	<Isomerases; Intramolecular oxidoreductases; Interconverting aldoses and ketoses>		TRUE			0.0180599		i	Subsystem 27
5.3.1.12	glucuronate isomerase;	TRUE	TRUE	TRUE	0.0148421	0.00103199	0.3869	i	Subsystem 7		1.125	0
5.3.1.22	hydroxypyruvate isomerase		TRUE			0.421053		s	Subsystem 134
5.3.1.23	S-methyl-5-thioribose-1-phosphate isomerase;		TRUE			0.165635		i	Subsystem 94
5.3.1.4	L-arabinose isomerase;	TRUE	TRUE		0.0439839	0.067397		i	Subsystem 57		1	0.181818
5.3.1.5	xylose isomerase;		TRUE			0.00481596		s	Subsystem 13
5.3.1.8	mannose-6-phosphate isomerase;		TRUE			1.32307e-05		i	Subsystem 2
5.4.2.9	phosphoenolpyruvate mutase;		TRUE			0.421053		i	Subsystem 133
5.5.1.4	inositol-3-phosphate synthase;		TRUE			0.421053		i	Subsystem 137
6.-.-.-	null		TRUE			0.067397		i	Subsystem 56
6.1.1.18	glutamine---tRNA ligase;		TRUE			0.421053		i	Subsystem 136
6.1.1.24	glutamate---tRNAGln ligase;		TRUE			0.0577915		s	Subsystem 45
6.3.1.1	aspartate---ammonia ligase;		TRUE			0.0577915		s	Subsystem 43
6.3.1.10	adenosylcobinamide-phosphate synthase;		TRUE			0.0710354		i	Subsystem 63
6.3.1.5	NAD+ synthase;		TRUE			0.421053		s	Subsystem 142
6.3.2.2	glutamate---cysteine ligase;		TRUE			0.163743		s	Subsystem 77
6.3.3.2	5-formyltetrahydrofolate cyclo-ligase;		TRUE			0.0237358		i	Subsystem 30
6.3.3.3	dethiobiotin synthase;		TRUE			0.208264		i	Subsystem 109
6.3.4.18	5-(carboxyamino)imidazole ribonucleotide synthase;		TRUE			0.163743		s	Subsystem 73
6.3.4.3	formate---tetrahydrofolate ligase;		TRUE			0.425697		i	Subsystem 160
6.3.5.1	NAD+ synthase (glutamine-hydrolysing);		TRUE			0.421053		i	Subsystem 142
6.3.5.4	asparagine synthase (glutamine-hydrolysing);		TRUE			0.00103199		s	Subsystem 8
6.3.5.7	glutaminyl-tRNA synthase (glutamine-hydrolysing);		TRUE			0.163743		s	Subsystem 73
6.4.1.3	propionyl-CoA carboxylase;		TRUE			0.296618		i	Subsystem 115
2.3.1.-	omega-hydroxypalmitate O-feruloyl transferase; hydroxycinnamoyl-CoA omega-hydroxypalmitic acid O-hydroxycinnamoyltransferase; HHT			TRUE			0.3869
4.2.3.3	methylglyoxal synthase; methylglyoxal synthetase; glycerone-phosphate phospho-lyase			TRUE			0.5154

## Sheet: dHvlH_comparison
EC Number	Enzyme Name	In T-Test	In PRPFinder	Mutual Information	PRPFinder P-Value	T-Test P-Value	Mutual Information Score( Threshold:0.4248)	PRPFinder Edge Type	PRPFinder Subsystem Name	T-Test Positive Mean	T-Test Negative Mean
1.1.-.-	<Oxidoreductases; Acting on the CH-OH group of donors>		TRUE		0.0979021			i	Subsystem 47
1.1.1.-	<Oxidoreductases; Acting on the CH-OH group of donors; With NAD+ or NADP+ as acceptor>		TRUE		0.179487			i	Subsystem 59
1.1.1.14	L-iditol 2-dehydrogenase;		TRUE		0.358974			i	Subsystem 91
1.1.1.157	3-hydroxybutyryl-CoA dehydrogenase;		TRUE		0.195804			s	Subsystem 63
1.1.1.18	inositol 2-dehydrogenase;		TRUE		0.179487			i	Subsystem 55
1.1.1.267	1-deoxy-D-xylulose-5-phosphate reductoisomerase;		TRUE		0.0979021			i	Subsystem 37
1.1.1.27	L-lactate dehydrogenase;		TRUE		0.004662			s	Subsystem 3
1.1.1.41	isocitrate dehydrogenase (NAD+);		TRUE		0.358974			i	Subsystem 86
1.1.1.44	phosphogluconate dehydrogenase (decarboxylating);		TRUE		0.0979021			s	Subsystem 36
1.1.1.57	fructuronate reductase;		TRUE		0.358974			i	Subsystem 84
1.1.1.6	glycerol dehydrogenase;		TRUE		0.043512			i	Subsystem 29
1.1.1.60	2-hydroxy-3-oxopropionate reductase;		TRUE		0.358974			i	Subsystem 95
1.17.1.2	4-hydroxy-3-methylbut-2-enyl diphosphate reductase;		TRUE		0.358974			i	Subsystem 83
1.17.4.2	ribonucleoside-triphosphate reductase;		TRUE		0.034965			i	Subsystem 17
1.17.7.1	(E)-4-hydroxy-3-methylbut-2-enyl-diphosphate synthase;		TRUE		0.0979021			i	Subsystem 36
1.2.1.10	acetaldehyde dehydrogenase (acetylating);		TRUE		0.016317			i	Subsystem 11
1.2.1.70	glutamyl-tRNA reductase		TRUE		0.031857			i	Subsystem 13
1.2.1.9	glyceraldehyde-3-phosphate dehydrogenase (NADP+);		TRUE		0.358974			i	Subsystem 89
1.2.4.4	3-methyl-2-oxobutanoate dehydrogenase		TRUE		0.358974			s	Subsystem 83
1.2.7.1	pyruvate synthase;		TRUE		0.195804			i	Subsystem 69
1.2.7.3	2-oxoglutarate synthase;		TRUE		0.195804			i	Subsystem 72
1.3.1.-	<Oxidoreductases; Acting on the CH-CH group of donors; With NAD+ or NADP+ as acceptor>		TRUE		0.179487			i	Subsystem 56
1.3.1.12	prephenate dehydrogenase;		TRUE		0.358974			s	Subsystem 83
1.3.3.4	protoporphyrinogen oxidase;		TRUE		0.358974			i	Subsystem 81
1.3.99.2	butyryl-CoA dehydrogenase;		TRUE		0.48951			i	Subsystem 115
1.4.1.4	glutamate dehydrogenase (NADP+);		TRUE		0.043512			i	Subsystem 22
1.5.1.3	dihydrofolate reductase;		TRUE		0.118881			i	Subsystem 49
1.8.99.2	adenylyl-sulfate reductase;		TRUE		0.195804			i	Subsystem 71
2.1.1.10	homocysteine S-methyltransferase;		TRUE		0.195804			i	Subsystem 63
2.1.1.37	DNA (cytosine-5-)-methyltransferase;		TRUE		0.0979021			s	Subsystem 37
2.1.1.45	thymidylate synthase;		TRUE		0.0979021			s	Subsystem 39
2.1.3.3	ornithine carbamoyltransferase;		TRUE		0.004662			i	Subsystem 4
2.3.1.15	glycerol-3-phosphate O-acyltransferase;		TRUE		0.384615			i	Subsystem 104
2.3.1.16	acetyl-CoA C-acyltransferase;		TRUE		0.358974			i	Subsystem 80
2.3.1.19	phosphate butyryltransferase;		TRUE		0.0979021			i	Subsystem 48
2.4.1.-	<Transferases; Glycosyltransferases; Hexosyltransferases>		TRUE		0.016317			s	Subsystem 12
2.4.1.157	1,2-diacylglycerol 3-glucosyltransferase;		TRUE		0.358974			i	Subsystem 96
2.4.1.21	starch synthase;		TRUE		0.0979021			s	Subsystem 41
2.4.1.8	maltose phosphorylase		TRUE		0.358974			i	Subsystem 87
2.4.2.1	purine-nucleoside phosphorylase;		TRUE		0.128205			i	Subsystem 51
2.4.2.11	nicotinate phosphoribosyltransferase;		TRUE		0.128205			s	Subsystem 50
2.4.2.19	nicotinate-nucleotide diphosphorylase (carboxylating);		TRUE		0.128205			i	Subsystem 50
2.4.2.2	pyrimidine-nucleoside phosphorylase;		TRUE		0.0979021			i	Subsystem 43
2.4.2.4	thymidine phosphorylase;		TRUE		0.48951			i	Subsystem 116
2.4.2.9	uracil phosphoribosyltransferase;		TRUE		0.00699301			s	Subsystem 9
2.5.1.15	dihydropteroate synthase;		TRUE		0.384615			i	Subsystem 106
2.5.1.16	spermidine synthase;		TRUE		0.00699301			i	Subsystem 8
2.5.1.48	cystathionine gamma-synthase;		TRUE		0.195804			s	Subsystem 62
2.6.1.62	adenosylmethionine---8-amino-7-oxononanoate transaminase;		TRUE		0.412587			i	Subsystem 108
2.7.1.12	gluconokinase;		TRUE		0.195804			i	Subsystem 60
2.7.1.16	ribulokinase;		TRUE		0.195804			i	Subsystem 66
2.7.1.17	xylulokinase;		TRUE		0.195804			s	Subsystem 60
2.7.1.2	glucokinase;		TRUE		0.043512			s	Subsystem 18
2.7.1.21	thymidine kinase;		TRUE		0.0979021			i	Subsystem 39
2.7.1.31	glycerate kinase;		TRUE	TRUE	0.004662	0.4583		i	Subsystem 7
2.7.1.39	homoserine kinase;		TRUE		0.016317			s	Subsystem 10
2.7.1.4	fructokinase;		TRUE		0.000777001			s	Subsystem 1
2.7.1.45	2-dehydro-3-deoxygluconokinase;		TRUE		0.004662			s	Subsystem 5
2.7.1.48	uridine kinase;	TRUE	TRUE		0.004662	0.00250083		i	Subsystem 5	1.5	0.2
2.7.1.50	hydroxyethylthiazole kinase;		TRUE		0.358974			i	Subsystem 82
2.7.1.92	5-dehydro-2-deoxygluconokinase;		TRUE		0.48951			i	Subsystem 111
2.7.2.7	butyrate kinase		TRUE		0.043512			i	Subsystem 26
2.7.4.16	thiamine-phosphate kinase;		TRUE		0.358974			s	Subsystem 82
2.7.6.2	thiamine diphosphokinase;		TRUE		0.031857			i	Subsystem 14
2.7.7.10	UTP---hexose-1-phosphate uridylyltransferase;		TRUE		0.358974			i	Subsystem 99
2.7.7.12	UDP-glucose---hexose-1-phosphate uridylyltransferase;		TRUE		0.179487			i	Subsystem 53
2.7.7.63	lipoate---protein ligase;		TRUE		0.48951			i	Subsystem 109
2.7.7.9	UTP---glucose-1-phosphate uridylyltransferase;		TRUE		0.0979021			s	Subsystem 42
2.7.8.-	<Transferases; Transferring phosphorus-containing groups; Transferases for other substituted phosphate groups>		TRUE		0.0862471			i	Subsystem 34
2.7.8.8	CDP-diacylglycerol---serine O-phosphatidyltransferase;		TRUE		0.043512			s	Subsystem 20
2.8.1.6	biotin synthase	TRUE	TRUE		0.128205	0.00167766		i	Subsystem 52	2	0.6
3.1.3.15	histidinol-phosphatase;	TRUE	TRUE	TRUE	0.000777001	0.00342386	0.6663	i	Subsystem 2	1.625	0
3.1.3.73	alpha-ribazole phosphatase;		TRUE		0.043512			i	Subsystem 24
3.1.4.3	phospholipase C;		TRUE		0.195804			i	Subsystem 70
3.2.1.23	beta-galactosidase;	TRUE	TRUE		0.031857	0.000956126		i	Subsystem 16	2.375	0.2
3.2.1.26	beta-fructofuranosidase;		TRUE		0.043512			i	Subsystem 23
3.2.1.31	beta-glucuronidase;		TRUE		0.358974			i	Subsystem 102
3.2.1.37	xylan 1,4-beta-xylosidase;		TRUE		0.043512			i	Subsystem 27
3.2.1.45	glucosylceramidase;		TRUE		0.358974			i	Subsystem 93
3.2.2.1	purine nucleosidase;		TRUE		0.358974			s	Subsystem 85
3.2.2.9	adenosylhomocysteine nucleosidase;		TRUE		0.0862471			i	Subsystem 35
3.4.13.3	Xaa-His dipeptidase;		TRUE		0.0979021			i	Subsystem 45
3.5.1.1	asparaginase;		TRUE		0.195804			s	Subsystem 64
3.5.1.14	aminoacylase;		TRUE		0.358974			i	Subsystem 100
3.5.2.5	allantoinase		TRUE		0.358974			i	Subsystem 98
3.5.3.11	agmatinase;		TRUE		0.195804			s	Subsystem 62
3.5.4.1	cytosine deaminase;		TRUE		0.358974			i	Subsystem 79
3.5.4.12	dCMP deaminase;	TRUE	TRUE	TRUE	0.004662	0.000211555	0.4583	i	Subsystem 6	0.875	0
3.5.4.16	GTP cyclohydrolase I;		TRUE		0.358974			s	Subsystem 84
3.5.4.2	adenine deaminase;		TRUE		0.0979021			s	Subsystem 38
3.5.4.5	cytidine deaminase;		TRUE		0.00699301			i	Subsystem 9
3.5.99.6	glucosamine-6-phosphate deaminase;		TRUE		0.043512			i	Subsystem 25
3.7.1.-	<Hydrolases; Acting on carbon-carbon bonds; In ketonic substances>		TRUE		0.315462			i	Subsystem 78
4.1.1.11	aspartate 1-decarboxylase;		TRUE		0.004662			s	Subsystem 4
4.1.1.12	aspartate 4-decarboxylase;		TRUE		0.358974			i	Subsystem 97
4.1.1.15	glutamate decarboxylase;		TRUE		0.358974			i	Subsystem 94
4.1.1.18	lysine decarboxylase;		TRUE		0.195804			i	Subsystem 67
4.1.1.22	histidine decarboxylase;		TRUE		0.358974			i	Subsystem 88
4.1.1.31	phosphoenolpyruvate carboxylase;		TRUE		0.358974			s	Subsystem 79
4.1.1.4	acetoacetate decarboxylase;		TRUE		0.358974			i	Subsystem 92
4.1.1.49	phosphoenolpyruvate carboxykinase (ATP);		TRUE		0.358974			s	Subsystem 80
4.1.2.13	fructose-bisphosphate aldolase;		TRUE		0.384615			i	Subsystem 107
4.2.1.44	myo-inosose-2 dehydratase;		TRUE		0.48951			i	Subsystem 113
4.2.1.8	mannonate dehydratase;		TRUE		0.016317			i	Subsystem 10
4.2.3.12	6-pyruvoyltetrahydropterin synthase;		TRUE		0.0979021			i	Subsystem 38
4.3.1.17	L-serine ammonia-lyase;		TRUE		0.0979021			s	Subsystem 40
4.6.1.12	2-C-methyl-D-erythritol 2,4-cyclodiphosphate synthase;		TRUE		0.004662			s	Subsystem 3
4.99.1.1	ferrochelatase;		TRUE		0.358974			s	Subsystem 81
4.99.1.3	sirohydrochlorin cobaltochelatase;		TRUE		0.48951			i	Subsystem 117
5.1.1.7	diaminopimelate epimerase		TRUE		0.384615			i	Subsystem 103
5.1.3.14	UDP-N-acetylglucosamine 2-epimerase;		TRUE		0.004662			i	Subsystem 3
5.3.1.-	<Isomerases; Intramolecular oxidoreductases; Interconverting aldoses and ketoses>		TRUE		0.315462			i	Subsystem 77
5.3.1.12	glucuronate isomerase;		TRUE		0.0862471			i	Subsystem 33
5.3.1.4	L-arabinose isomerase;		TRUE		0.043512			i	Subsystem 28
5.3.1.5	xylose isomerase;		TRUE		0.195804			i	Subsystem 61
5.3.1.8	mannose-6-phosphate isomerase;		TRUE		0.000777001			i	Subsystem 1
5.4.2.10	phosphoglucosamine mutase		TRUE		0.000777001			s	Subsystem 1
5.4.3.8	glutamate-1-semialdehyde 2,1-aminomutase;		TRUE		0.031857			s	Subsystem 13
6.-.-.-	null		TRUE		0.043512			i	Subsystem 21
6.1.1.18	glutamine---tRNA ligase;		TRUE		0.195804			i	Subsystem 64
6.1.1.24	glutamate---tRNAGln ligase;		TRUE		0.195804			i	Subsystem 65
6.3.1.1	aspartate---ammonia ligase;		TRUE		0.195804			i	Subsystem 68
6.3.2.17	tetrahydrofolate synthase;		TRUE		0.043512			s	Subsystem 19
6.3.3.3	dethiobiotin synthase;		TRUE		0.249417			i	Subsystem 74
6.3.4.3	formate---tetrahydrofolate ligase;		TRUE		0.314685			i	Subsystem 75
6.3.5.1	NAD+ synthase (glutamine-hydrolysing);		TRUE		0.249417			i	Subsystem 73
6.4.1.1	pyruvate carboxylase;		TRUE		0.195804			s	Subsystem 72
1.9.3.1	cytochrome-c oxidase; cytochrome oxidase; cytochrome a3; cytochrome aa3; Warburg's respiratory enzyme; indophenol oxidase; indophenolase; complex IV (mitochondrial electron transport); ferrocytochrome c oxidase; NADH cytochrome c oxidase			TRUE			0.4583
2.7.1.19	phosphoribulokinase; phosphopentokinase; ribulose-5-phosphate kinase; phosphopentokinase; phosphoribulokinase (phosphorylating); 5-phosphoribulose kinase; ribulose phosphate kinase; PKK; PRuK; PRK			TRUE			0.4583
3.6.1.19	nucleoside-triphosphate diphosphatase; nucleoside-triphosphate pyrophosphatase			TRUE			0.4583
3.6.3.41	heme-transporting ATPase			TRUE			0.4583
4.1.3.34	citryl-CoA lyase; (3S)-citryl-CoA oxaloacetate-lyase			TRUE			0.4583
4.1.3.4	hydroxymethylglutaryl-CoA lyase; hydroxymethylglutaryl coenzyme A-cleaving enzyme; hydroxymethylglutaryl coenzyme A lyase; 3-hydroxy-3-methylglutaryl coenzyme A lyase; 3-hydroxy-3-methylglutaryl CoA cleaving enzyme; 3-hydroxy-3-methylglutaryl-CoA lyase; (S)-3-hydroxy-3-methylglutaryl-CoA acetoacetate-lyase			TRUE			0.4583
4.1.3.6	citrate (pro-3S)-lyase; citrase; citratase; citritase; citridesmolase; citrate aldolase; citric aldolase; citrate lyase; citrate oxaloacetate-lyase; citrate oxaloacetate-lyase [(pro-3S)-CH2COO-->acetate]			TRUE			0.4583
5.1.3.4	L-ribulose-5-phosphate 4-epimerase; phosphoribulose isomerase; ribulose phosphate 4-epimerase; L-ribulose-phosphate 4-epimerase; L-ribulose 5-phosphate 4-epimerase; AraD; L-Ru5P			TRUE			0.4583
5.4.99.2	methylmalonyl-CoA mutase; methylmalonyl-CoA CoA-carbonyl mutase; methylmalonyl coenzyme A mutase; methylmalonyl coenzyme A carbonylmutase; (S)-methylmalonyl-CoA mutase; (R)-2-methyl-3-oxopropanoyl-CoA CoA-carbonylmutase [incorrect]			TRUE			0.4583
6.2.1.17	propionate---CoA ligase; propionyl-CoA synthetase			TRUE			0.4583

## Sheet: dHvbpH_comparison
EC Number	Enzyme Name	In T-Test	In PRPFinder	Mutual Information	T-Test P-Value	PRPFinder P-Value	Mutual Information Score(Threshold: 0.4539)	PRPFinder Edge Type	PRPFinder Subsystem Name	T-Test Positive Mean	T-Test Negative Mean
1.1.1.-	<Oxidoreductases; Acting on the CH-OH group of donors; With NAD+ or NADP+ as acceptor>		TRUE			0.0707071		i	Subsystem 49
1.1.1.158	UDP-N-acetylmuramate dehydrogenase;		TRUE			0.0909091		i	Subsystem 54
1.1.1.18	inositol 2-dehydrogenase;		TRUE			0.272727		i	Subsystem 111
1.1.1.27	L-lactate dehydrogenase;	TRUE	TRUE		0.00526569	0.010101		i	Subsystem 13	1.25	0
1.1.1.35	3-hydroxyacyl-CoA dehydrogenase;		TRUE			0.424242		i	Subsystem 164
1.1.1.57	fructuronate reductase;	TRUE	TRUE		0.0491737	0.254545		i	Subsystem 99	0.625	0
1.1.1.58	tagaturonate reductase;	TRUE	TRUE		0.0479448	0.141414		i	Subsystem 69	0.75	0
1.1.1.81	hydroxypyruvate reductase;		TRUE			0.424242		i	Subsystem 156
1.17.4.1	ribonucleoside-diphosphate reductase;		TRUE			0.010101		s	Subsystem 14
1.17.4.2	ribonucleoside-triphosphate reductase;	TRUE	TRUE		0.000135648	0.0020202		i	Subsystem 3	1.375	0
1.2.1.10	acetaldehyde dehydrogenase (acetylating);	TRUE			0.0203432					1.375	0
1.2.1.16	succinate-semialdehyde dehydrogenase [NAD(P)+];		TRUE			0.424242		s	Subsystem 131
1.2.1.9	glyceraldehyde-3-phosphate dehydrogenase (NADP+);		TRUE			0.424242		i	Subsystem 138
1.2.4.4	3-methyl-2-oxobutanoate dehydrogenase		TRUE			0.424242		s	Subsystem 133
1.2.7.3	2-oxoglutarate synthase;	TRUE	TRUE		0.0385083	0.0707071		i	Subsystem 38	2.75	0
1.2.7.5	aldehyde ferredoxin oxidoreductase;		TRUE			0.424242		i	Subsystem 139
1.3.1.12	prephenate dehydrogenase;		TRUE			0.141414		i	Subsystem 57
1.3.1.76	precorrin-2 dehydrogenase;	TRUE			0.0491737					0.625	0
1.3.3.1	dihydroorotate oxidase;		TRUE			0.0020202		s	Subsystem 1
1.3.99.-	<Oxidoreductases; Acting on the CH-CH group of donors; With other acceptors>		TRUE			0.254545		i	Subsystem 104
1.3.99.2	butyryl-CoA dehydrogenase;		TRUE			0.254545		i	Subsystem 105
1.4.1.13	glutamate synthase (NADPH);	TRUE	TRUE		0.00023398	0.0020202		i	Subsystem 1	2.875	0.25
1.4.1.14	glutamate synthase (NADH);	TRUE	TRUE		0.00023398	0.010101		i	Subsystem 5	2.875	0.25
1.5.1.2	pyrroline-5-carboxylate reductase;		TRUE			0.333333		i	Subsystem 126
1.5.1.3	dihydrofolate reductase;		TRUE			0.0666667		i	Subsystem 27
1.5.1.5	methylenetetrahydrofolate dehydrogenase (NADP+);		TRUE			0.333333		i	Subsystem 113
1.8.99.2	adenylyl-sulfate reductase;		TRUE			0.254545		i	Subsystem 109
2.-.-.-	<Transferases>		TRUE			0.333333		i	Subsystem 116
2.1.1.10	homocysteine S-methyltransferase;	TRUE	TRUE		0.0411562	0.141414		i	Subsystem 70	0.875	0
2.1.1.14	5-methyltetrahydropteroyltriglutamate---homocysteine	TRUE	TRUE		0.0199421	0.0707071		i	Subsystem 48	0.75	0
2.1.2.11	3-methyl-2-oxobutanoate hydroxymethyltransferase;		TRUE			0.010101		s	Subsystem 7
2.1.2.2	phosphoribosylglycinamide formyltransferase;		TRUE			0.333333		i	Subsystem 122
2.2.1.1	transketolase;	TRUE			0.0459405					3.5	1.75
2.3.1.117	2,3,4,5-tetrahydropyridine-2,6-dicarboxylate N-succinyltransferase;	TRUE	TRUE		0.0199421	0.0707071		i	Subsystem 47	0.75	0
2.3.1.19	phosphate butyryltransferase;	TRUE	TRUE		0.0331455	0.141414		i	Subsystem 64	0.5	0
2.3.1.46	homoserine O-succinyltransferase;	TRUE	TRUE		0.00619752	0.030303		i	Subsystem 22	0.875	0
2.3.1.51	1-acylglycerol-3-phosphate O-acyltransferase;		TRUE			0.406061		s	Subsystem 127
2.3.1.54	formate C-acetyltransferase;		TRUE			0.030303		i	Subsystem 25
2.3.1.57	diamine N-acetyltransferase;		TRUE			0.254545		i	Subsystem 93
2.3.1.9	acetyl-CoA C-acetyltransferase;		TRUE			0.0707071		i	Subsystem 33
2.4.2.-	<Transferases; Glycosyltransferases; Pentosyltransferases>		TRUE			0.424242		i	Subsystem 133
2.4.2.1	purine-nucleoside phosphorylase;	TRUE	TRUE		0.000211555	0.0020202		i	Subsystem 2	1.75	0
2.4.2.11	nicotinate phosphoribosyltransferase;		TRUE			0.151515		i	Subsystem 74
2.4.2.2	pyrimidine-nucleoside phosphorylase;	TRUE	TRUE		0.0331455	0.141414		i	Subsystem 61	0.5	0
2.4.2.21	nicotinate-nucleotide---dimethylbenzimidazole	TRUE			0.0199421					0.75	0
2.4.2.22	xanthine phosphoribosyltransferase;	TRUE	TRUE		0.0209376	0.0707071		i	Subsystem 39	0.875	0
2.4.2.3	uridine phosphorylase;		TRUE			0.254545		i	Subsystem 98
2.4.2.4	thymidine phosphorylase;		TRUE			0.254545		i	Subsystem 108
2.4.2.8	hypoxanthine phosphoribosyltransferase;	TRUE			0.000135648					1.375	0
2.5.1.10	geranyltranstransferase;		TRUE			0.0909091		i	Subsystem 53
2.5.1.15	dihydropteroate synthase;		TRUE			0.333333		i	Subsystem 117
2.5.1.16	spermidine synthase;		TRUE			0.0181818		i	Subsystem 16
2.5.1.48	cystathionine gamma-synthase;		TRUE			0.141414		s	Subsystem 55
2.5.1.49	O-acetylhomoserine aminocarboxypropyltransferase;		TRUE			0.254545		i	Subsystem 80
2.5.1.56	N-acetylneuraminate synthase;		TRUE			0.424242		i	Subsystem 141
2.5.1.7	UDP-N-acetylglucosamine 1-carboxyvinyltransferase;	TRUE	TRUE		0.00577196	0.141414		i	Subsystem 55	2.125	0.75
2.5.1.75	tRNA dimethylallyltransferase;		TRUE			0.0909091		s	Subsystem 53
2.6.1.-	<Transferases; Transferring nitrogenous groups; Transaminases>		TRUE			0.236364		i	Subsystem 79
2.6.1.17	succinyldiaminopimelate transaminase;		TRUE			0.424242		i	Subsystem 165
2.6.1.21	D-amino-acid transaminase;		TRUE			0.254545		i	Subsystem 106
2.6.1.42	branched-chain-amino-acid transaminase;		TRUE			0.0181818		i	Subsystem 15
2.6.1.62	adenosylmethionine---8-amino-7-oxononanoate transaminase;		TRUE			0.0707071		i	Subsystem 34
2.7.-.-	<Transferases; Transferring phosphorus-containing groups>		TRUE			0.424242		i	Subsystem 140
2.7.1.11	6-phosphofructokinase;	TRUE	TRUE		0.0535629	0.030303		s	Subsystem 18	2.25	1
2.7.1.16	ribulokinase;		TRUE			0.254545		i	Subsystem 88
2.7.1.17	xylulokinase;		TRUE			0.030303		i	Subsystem 20
2.7.1.21	thymidine kinase;		TRUE			0.151515		i	Subsystem 75
2.7.1.26	riboflavin kinase;		TRUE			0.333333		i	Subsystem 114
2.7.1.30	glycerol kinase;		TRUE			0.406061		i	Subsystem 127
2.7.1.31	glycerate kinase;		TRUE			0.0666667		i	Subsystem 30
2.7.1.35	pyridoxal kinase;		TRUE			0.424242		i	Subsystem 160
2.7.1.4	fructokinase;	TRUE			0.0506375					1.5	0.75
2.7.1.45	2-dehydro-3-deoxygluconokinase;	TRUE		TRUE	0.002536		0.6792			1.5	0
2.7.1.48	uridine kinase;		TRUE			0.0181818		i	Subsystem 17
2.7.1.49	hydroxymethylpyrimidine kinase;		TRUE			0.0707071		i	Subsystem 35
2.7.1.50	hydroxyethylthiazole kinase;		TRUE			0.0707071		s	Subsystem 35
2.7.1.69	protein-Npi-phosphohistidine---sugar phosphotransferase;	TRUE	TRUE		0.0356913	0.030303		i	Subsystem 18	25.375	0.25
2.7.1.92	5-dehydro-2-deoxygluconokinase;		TRUE			0.254545		i	Subsystem 86
2.7.2.1	acetate kinase;		TRUE			0.333333		i	Subsystem 121
2.7.2.7	butyrate kinase	TRUE	TRUE		0.0255547	0.0707071		i	Subsystem 44	1.125	0
2.7.4.7	phosphomethylpyrimidine kinase;		TRUE			0.236364		i	Subsystem 78
2.7.6.2	thiamine diphosphokinase;	TRUE	TRUE		0.000211555	0.010101		i	Subsystem 10	0.875	0
2.7.7.10	UTP---hexose-1-phosphate uridylyltransferase;		TRUE			0.424242		i	Subsystem 163
2.7.7.12	UDP-glucose---hexose-1-phosphate uridylyltransferase;	TRUE	TRUE	TRUE	0.0209376	0.0707071	0.6792	i	Subsystem 36	0.875	0
2.7.8.-	<Transferases; Transferring phosphorus-containing groups; Transferases for other substituted phosphate groups>		TRUE			0.406061		i	Subsystem 130
2.7.8.13	phospho-N-acetylmuramoyl-pentapeptide-transferase;		TRUE			0.333333		i	Subsystem 115
2.7.8.5	CDP-diacylglycerol---glycerol-3-phosphate 3-phosphatidyltransferase;	TRUE			0.0112014					1.625	1
2.7.8.8	CDP-diacylglycerol---serine O-phosphatidyltransferase;	TRUE	TRUE		0.0209376	0.0707071		i	Subsystem 41	0.875	0
2.7.9.1	pyruvate, phosphate dikinase;		TRUE			0.272727		i	Subsystem 112
2.8.1.6	biotin synthase	TRUE			0.00113378					2	1
2.8.3.8	acetate CoA-transferase;		TRUE			0.424242		i	Subsystem 148
2.9.1.1	L-seryl-tRNASec selenium transferase;		TRUE			0.424242		i	Subsystem 137
3.1.3.1	alkaline phosphatase;	TRUE	TRUE		0.0491737	0.141414		i	Subsystem 66	0.625	0
3.1.3.15	histidinol-phosphatase;	TRUE	TRUE		0.00342386	0.0020202		i	Subsystem 4	1.625	0
3.1.3.73	alpha-ribazole phosphatase;	TRUE	TRUE		0.0199421	0.0707071		i	Subsystem 40	0.75	0
3.1.4.3	phospholipase C;		TRUE			0.254545		i	Subsystem 107
3.2.1.1	alpha-amylase;		TRUE			0.424242		i	Subsystem 162
3.2.1.20	alpha-glucosidase;		TRUE			0.141414		s	Subsystem 58
3.2.1.23	beta-galactosidase;	TRUE	TRUE		0.00147159	0.0666667		i	Subsystem 31	2.375	0.25
3.2.1.26	beta-fructofuranosidase;		TRUE			0.0707071		i	Subsystem 32
3.2.1.31	beta-glucuronidase;		TRUE			0.424242		i	Subsystem 166
3.2.1.37	xylan 1,4-beta-xylosidase;	TRUE	TRUE		0.0199421	0.0707071		i	Subsystem 45	0.75	0
3.2.1.45	glucosylceramidase;		TRUE			0.424242		i	Subsystem 155
3.2.2.9	adenosylhomocysteine nucleosidase;	TRUE	TRUE		0.00724699	0.030303		i	Subsystem 26	1	0
3.4.-.-	<Hydrolases; Acting on peptide bonds (peptidases)>		TRUE			0.333333		i	Subsystem 118
3.4.13.3	Xaa-His dipeptidase;	TRUE	TRUE		0.0479448	0.141414		i	Subsystem 67	0.75	0
3.5.1.-	<Hydrolases; Acting on carbon-nitrogen bonds, other than peptide bonds; In linear amides>		TRUE			0.0707071		s	Subsystem 32
3.5.1.18	succinyl-diaminopimelate desuccinylase;	TRUE	TRUE		0.00619752	0.030303		i	Subsystem 21	0.875	0
3.5.1.19	nicotinamidase;		TRUE			0.424242		i	Subsystem 147
3.5.1.24	choloylglycine hydrolase;		TRUE			0.424242		i	Subsystem 144
3.5.3.1	arginase;		TRUE			0.424242		i	Subsystem 134
3.5.3.19	ureidoglycolate hydrolase		TRUE			0.424242		i	Subsystem 136
3.5.3.6	arginine deiminase;		TRUE			0.424242		i	Subsystem 158
3.5.4.12	dCMP deaminase;		TRUE			0.141414		i	Subsystem 58
3.5.4.13	dCTP deaminase;		TRUE			0.141414		s	Subsystem 59
3.5.4.2	adenine deaminase;	TRUE			0.0184515					1	0
3.5.4.3	guanine deaminase;		TRUE			0.141414		i	Subsystem 73
3.5.4.5	cytidine deaminase;	TRUE	TRUE		0.00612784	0.010101		i	Subsystem 9	1.5	0.25
3.6.1.15	nucleoside-triphosphatase;		TRUE			0.333333		i	Subsystem 119
3.6.1.23	dUTP diphosphatase;	TRUE	TRUE		0.0488265	0.141414		i	Subsystem 59	1.125	0.25
3.7.1.-	<Hydrolases; Acting on carbon-carbon bonds; In ketonic substances>		TRUE			0.141414		i	Subsystem 68
3.8.1.2	(S)-2-haloacid dehalogenase;		TRUE			0.424242		i	Subsystem 151
4.1.1.11	aspartate 1-decarboxylase;		TRUE			0.010101		s	Subsystem 5
4.1.1.12	aspartate 4-decarboxylase;		TRUE			0.424242		i	Subsystem 161
4.1.1.15	glutamate decarboxylase;		TRUE			0.424242		i	Subsystem 157
4.1.1.17	ornithine decarboxylase;		TRUE			0.424242		s	Subsystem 132
4.1.1.3	oxaloacetate decarboxylase;		TRUE			0.254545		i	Subsystem 87
4.1.1.32	phosphoenolpyruvate carboxykinase (GTP);		TRUE			0.424242		i	Subsystem 149
4.1.1.36	phosphopantothenoylcysteine decarboxylase;		TRUE			0.030303		s	Subsystem 19
4.1.1.4	acetoacetate decarboxylase;		TRUE			0.424242		i	Subsystem 153
4.1.1.49	phosphoenolpyruvate carboxykinase (ATP);		TRUE			0.424242		i	Subsystem 131
4.1.1.50	adenosylmethionine decarboxylase;	TRUE	TRUE		0.0293579	0.010101		i	Subsystem 6	1.125	0.25
4.1.2.14	2-dehydro-3-deoxy-phosphogluconate aldolase;		TRUE			0.010101		s	Subsystem 9
4.1.2.5	threonine aldolase;		TRUE			0.424242		i	Subsystem 132
4.2.1.7	altronate dehydratase;	TRUE	TRUE		0.0209376	0.0707071		i	Subsystem 50	0.875	0
4.2.1.8	mannonate dehydratase;	TRUE			0.0112014					1.25	0
4.3.1.1	aspartate ammonia-lyase;	TRUE	TRUE		0.031661	0.030303		s	Subsystem 20	1.375	0.25
4.3.1.17	L-serine ammonia-lyase;	TRUE			0.0275569					2.125	0
4.3.2.2	adenylosuccinate lyase;		TRUE			0.010101		i	Subsystem 14
4.4.1.8	cystathionine beta-lyase;	TRUE			0.0524917					1.625	0.25
4.99.1.3	sirohydrochlorin cobaltochelatase;		TRUE			0.254545		i	Subsystem 110
4.99.1.4	sirohydrochlorin ferrochelatase;	TRUE	TRUE		0.0479448	0.141414		i	Subsystem 60	0.75	0
5.-.-.-	<Isomerases>		TRUE			0.333333		i	Subsystem 124
5.1.3.14	UDP-N-acetylglucosamine 2-epimerase;		TRUE			0.0707071		s	Subsystem 33
5.1.3.4	L-ribulose-5-phosphate 4-epimerase;	TRUE		TRUE	0.0305745	0.6792				1.75	0
5.3.1.-	<Isomerases; Intramolecular oxidoreductases; Interconverting aldoses and ketoses>		TRUE			0.141414		i	Subsystem 65
5.3.1.12	glucuronate isomerase;	TRUE	TRUE		0.0148421	0.030303		i	Subsystem 24	1.125	0
5.3.1.4	L-arabinose isomerase;	TRUE	TRUE		0.0184515	0.0707071		i	Subsystem 51	1	0
5.3.1.5	xylose isomerase;	TRUE	TRUE		0.0199421	0.0707071		i	Subsystem 37	0.75	0
5.4.2.2	phosphoglucomutase;		TRUE			0.141414		s	Subsystem 57
6.1.1.18	glutamine---tRNA ligase;	TRUE	TRUE		0.0491737	0.141414		i	Subsystem 71	0.625	0
6.1.1.24	glutamate---tRNAGln ligase;		TRUE			0.254545		i	Subsystem 81
6.2.1.-	<Ligases; Forming carbon-sulfur bonds; Acid--thiol ligases>		TRUE			0.254545		i	Subsystem 92
6.3.1.1	aspartate---ammonia ligase;		TRUE			0.254545		i	Subsystem 100
6.3.2.2	glutamate---cysteine ligase;		TRUE			0.141414		s	Subsystem 56
6.3.3.3	dethiobiotin synthase;		TRUE			0.0707071		s	Subsystem 34
6.3.4.3	formate---tetrahydrofolate ligase;	TRUE	TRUE		0.000211555	0.010101		i	Subsystem 12	0.875	0
6.3.5.1	NAD+ synthase (glutamine-hydrolysing);		TRUE			0.151515		s	Subsystem 74
6.3.5.4	asparagine synthase (glutamine-hydrolysing);		TRUE			0.030303		i	Subsystem 19
6.3.5.5	carbamoyl-phosphate synthase (glutamine-hydrolysing);	TRUE			0.00660266					3.125	2
6.4.1.1	pyruvate carboxylase;		TRUE			0.254545		s	Subsystem 80
6.4.1.3	propionyl-CoA carboxylase;	TRUE	TRUE		0.0491737	0.141414		i	Subsystem 72	0.625	0
2.7.1.56	1-phosphofructokinase; fructose-1-phosphate kinase; 1-phosphofructokinase (phosphorylating); D-fructose-1-phosphate kinase; fructose 1-phosphate kinase; phosphofructokinase 1			TRUE			0.6792
3.1.21.2	deoxyribonuclease IV (phage-T4-induced); endodeoxyribonuclease IV (phage T4-induced); E. coli endonuclease IV; endodeoxyribonuclease; redoxyendonuclease; deoxriboendonuclease; Escherichia coli endonuclease II; endonuclease II; DNA-adenine-transferase			TRUE			0.6792
