# Supplementary material for: NIBBS-Search for Fast and Accurate Prediction of Phenotype-Biased Metabolic Systems
Source: PLoS Comput Biol. 2012 May 10;8(5):e1002490. doi: 10.1371/journal.pcbi.1002490 (PMC3349732; doi:10.1371/journal.pcbi.1002490)
Supplement: Text S1 — Systematic validation. This file contains the result of the experiments relating to the accuracy evalutaion of NIBBS-Search. (BZ2) [file pcbi.1002490.s022.bz2 › Supplement S20- Systematic Validation/Artificial.xlsx]

## Sheet: Artificial
Pathway	NIBBS	Subsystem Size	N/w	Pathway-size
Argnine	48	483	1371	72	1.83549e-08	1.83549e-08
Cystine	36	483	1371	48	1.03874e-08	1.03874e-08
FattyAcid	12	483	1371	17	0.00245402	0.00245402
Peptidoglycan	10	483	1371	15	0.00980121	0.00980121
Purine	47	483	1371	64	1.6399e-10	1.6399e-10
Pyrimidine	30	483	1371	39	7.17423e-08	7.17423e-08
Pyruvate	27	483	1371	35	3.04861e-07	3.04861e-07
Leucine	8	483	1371	10	0.00436246	0.00436246
VitaminB6	8	483	1371	12	0.0203284	0.0203284
Alanine	27	483	1371	34	1.0575e-07	1.0575e-07
Glycine	34	483	1371	48	2.74028e-07	2.74028e-07
Histidine	20	483	1371	24	1.32395e-06	1.32395e-06
Lysine	16	483	1371	23	0.000603733	0.000603733
