# Supplementary material for: NIBBS-Search for Fast and Accurate Prediction of Phenotype-Biased Metabolic Systems
Source: PLoS Comput Biol. 2012 May 10;8(5):e1002490. doi: 10.1371/journal.pcbi.1002490 (PMC3349732; doi:10.1371/journal.pcbi.1002490)
Supplement: Text S1 — Systematic validation. This file contains the result of the experiments relating to the accuracy evalutaion of NIBBS-Search. (BZ2) [file pcbi.1002490.s022.bz2 › Supplement S20- Systematic Validation/Orgs-al-vit.txt]

aae	Aquifex aeolicus
ace	Acidothermus cellulolyticus
aci	Acinetobacter sp. ADP1
ade	Anaeromyxobacter dehalogenans 2CP-C
ana	Anabaena sp. PCC7120
ava	Anabaena variabilis
bad	Bifidobacterium adolescentis
bba	Bdellovibrio bacteriovorus
bbr	Bordetella bronchiseptica
bca	Bacillus cereus ATCC 10987
bfr	Bacteroides fragilis YCH46
bfs	Bacteroides fragilis NCTC9343
bli	Bacillus licheniformis ATCC 14580
blo	Bifidobacterium longum NCC2705
bmi	Brucella melitensis ATCC 23457
bpa	Bordetella parapertussis
bps	Burkholderia pseudomallei K96243
bpt	Bordetella petrii
bqu	Bartonella quintana
bth	Bacteroides thetaiotaomicron
bvi	Burkholderia vietnamiensis
cac	Clostridium acetobutylicum ATCC 824
cau	Chloroflexus aurantiacus
cbe	Clostridium beijerinckii
cbo	Clostridium botulinum A ATCC 3502
cce	Clostridium cellulolyticum
ccr	Caulobacter crescentus CB15
cdf	Clostridium difficile 630
cdi	Corynebacterium diphtheriae
cgl	Corynebacterium glutamicum ATCC 13032 (Kyowa Hakko)
chu	Cytophaga hutchinsonii
chy	Carboxydothermus hydrogenoformans
cli	Chlorobium limicola
cno	Clostridium novyi
cpe	Clostridium perfringens 13
cpf	Clostridium perfringens ATCC 13124
cpr	Clostridium perfringens SM101
csc	Caldicellulosiruptor saccharolyticus
ctc	Clostridium tetani E88
cte	Chlorobaculum tepidum
cth	Clostridium thermocellum
cvi	Chromobacterium violaceum
dae	Desulfotomaculum acetoxidans
dal	Desulfatibacillum alkenivorans
dar	Dechloromonas aromatica
dat	Desulfobacterium autotrophicum
dde	Desulfovibrio desulfuricans G20
dps	Desulfotalea psychrophila
dra	Deinococcus radiodurans
drm	Desulfotomaculum reducens
dsy	Desulfitobacterium hafniense Y51
dvl	Desulfovibrio vulgaris DP4
dvu	Desulfovibrio vulgaris Hildenborough
eat	Exiguobacterium sp. AT1b
eba	Aromatoleum aromaticum EbN1
eco	Escherichia coli K-12 MG1655
eli	Erythrobacter litoralis
gfo	Gramella forsetii
gka	Geobacillus kaustophilus
gme	Geobacter metallireducens
gox	Gluconobacter oxydans
gsu	Geobacter sulfurreducens
har	Herminiimonas arsenicoxydans
hhe	Helicobacter hepaticus
hth	Hydrogenobacter thermophilus
jan	Jannaschia sp. CCS1
jde	Jonesia denitrificans
kko	Kangiella koreensis
kpn	Klebsiella pneumoniae
lca	Lactobacillus casei ATCC 334
lil	Leptospira interrogans serovar lai
lin	Listeria innocua
lmo	Listeria monocytogenes EGD-e
lpn	Legionella pneumophila Philadelphia 1
lwe	Listeria welshimeri SLCC5334
lxx	Leifsonia xyli xyli CTCB07
mbo	Mycobacterium bovis AF2122/97
mca	Methylococcus capsulatus
mlo	Mesorhizobium loti
mlu	Micrococcus luteus
mpa	Mycobacterium avium paratuberculosis
msu	Mannheimia succiniciproducens
mta	Moorella thermoacetica
mtu	Mycobacterium tuberculosis H37Rv
mxa	Myxococcus xanthus
nam	Nautilia profundicola
naz	Anabaena azollae 0708
neu	Nitrosomonas europaea
nfa	Nocardia farcinica
ngo	Neisseria gonorrhoeae FA 1090
oih	Oceanobacillus iheyensis
pac	Propionibacterium acnes KPA171202
pae	Pseudomonas aeruginosa PAO1
pca	Pelobacter carbinolicus
pgi	Porphyromonas gingivalis W83
pin	Psychromonas ingrahamii
plt	Pelodictyon luteolum
ppd	Pelobacter propionicus
rcp	Rhodobacter capsulatus
rpa	Rhodopseudomonas palustris CGA009
rru	Rhodospirillum rubrum
rsa	Renibacterium salmoninarum
rsk	Rhodobacter sphaeroides KD131
rso	Ralstonia solanacearum GMI1000
sab	Staphylococcus aureus RF122
sat	Syntrophus aciditrophicus
saz	Shewanella amazonensis
sbl	Shewanella baltica OS155
sco	Streptomyces coelicolor
sdn	Shewanella denitrificans
sfu	Syntrophobacter fumaroxidans
sma	Streptomyces avermitilis
sme	Sinorhizobium meliloti 1021
son	Shewanella oneidensis
spc	Shewanella putrefaciens
sru	Salinibacter ruber
ssp	Staphylococcus saprophyticus
ssu	Streptococcus suis 05ZYH33
stc	Streptococcus thermophilus CNRZ1066
stl	Streptococcus thermophilus LMG18311
swo	Syntrophomonas wolfei
tbd	Thiobacillus denitrificans
tcx	Thiomicrospira crunogena
tdn	Sulfurimonas denitrificans
tfu	Thermobifida fusca
tma	Thermotoga maritima
tmz	Thauera sp. MZ1T
tna	Thermotoga neapolitana
tte	Thermoanaerobacter tengcongensis
vco	Vibrio cholerae O395
zmo	Zymomonas mobilis
