# Supplementary material for: NIBBS-Search for Fast and Accurate Prediction of Phenotype-Biased Metabolic Systems
Source: PLoS Comput Biol. 2012 May 10;8(5):e1002490. doi: 10.1371/journal.pcbi.1002490 (PMC3349732; doi:10.1371/journal.pcbi.1002490)
Supplement: Text S1 — Systematic validation. This file contains the result of the experiments relating to the accuracy evalutaion of NIBBS-Search. (BZ2) [file pcbi.1002490.s022.bz2 › Supplement S20- Systematic Validation/Pathways.txt]

- peptidoglycan biosynthesis
- purine synthesis
- pyrimidine synthesis
- fatty acid synthesis
- pyruvate metabolism
- alanine, aspartate, and glutamate synthesis
- lysine synthesis
- arginine and proline synthesis
- histidine
- cysteine and methionine synthesis
- leucine synthesis
-glycine, serine, and threonine metabolism
- vitamin B6
