# Supplementary material for: NIBBS-Search for Fast and Accurate Prediction of Phenotype-Biased Metabolic Systems
Source: PLoS Comput Biol. 2012 May 10;8(5):e1002490. doi: 10.1371/journal.pcbi.1002490 (PMC3349732; doi:10.1371/journal.pcbi.1002490)
Supplement: Text S2 — Parameter evaluation. This file contains the results of the experiments performed to analyze the effects of input parameters on the results. (BZ2) [file pcbi.1002490.s023.bz2]

Archive with 92 entries (81 files):
- Text S2 - Parameter Evaluation
- Text S2 - Parameter Evaluation/Analysis
- Text S2 - Parameter Evaluation/Analysis/alpha
- Text S2 - Parameter Evaluation/Analysis/alpha/ec-with-names
- Text S2 - Parameter Evaluation/Analysis/alpha/ec-with-names/alanine-aspartate.txt
- Text S2 - Parameter Evaluation/Analysis/alpha/ec-with-names/Argnine-proline.txt
- Text S2 - Parameter Evaluation/Analysis/alpha/ec-with-names/Cystine.txt
- Text S2 - Parameter Evaluation/Analysis/alpha/ec-with-names/FattyAcidBiosynthesis.txt
- Text S2 - Parameter Evaluation/Analysis/alpha/ec-with-names/glycine-serine-and-threonine-metabolism.txt
- Text S2 - Parameter Evaluation/Analysis/alpha/ec-with-names/histidine.txt
- Text S2 - Parameter Evaluation/Analysis/alpha/ec-with-names/list.txt
- Text S2 - Parameter Evaluation/Analysis/alpha/ec-with-names/lysine-biosynthesis.txt
- Text S2 - Parameter Evaluation/Analysis/alpha/ec-with-names/New folder
- Text S2 - Parameter Evaluation/Analysis/alpha/ec-with-names/Peptidoglycan.txt
- Text S2 - Parameter Evaluation/Analysis/alpha/ec-with-names/Purine.txt
- Text S2 - Parameter Evaluation/Analysis/alpha/ec-with-names/Pyrimidine.txt
- Text S2 - Parameter Evaluation/Analysis/alpha/ec-with-names/Pyruvate.txt
- Text S2 - Parameter Evaluation/Analysis/alpha/ec-with-names/Valine-leucine-isoleucine.txt
- Text S2 - Parameter Evaluation/Analysis/alpha/ec-with-names/VitaminB6.txt
- Text S2 - Parameter Evaluation/Analysis/alpha/identify-common-edited.bat
- Text S2 - Parameter Evaluation/Analysis/alpha/identify-common.bat
- Text S2 - Parameter Evaluation/Analysis/alpha/IdentifyCommonEnzymes.py
- Text S2 - Parameter Evaluation/Analysis/alpha/input
- Text S2 - Parameter Evaluation/Analysis/alpha/input/Alpha_0.1.txt
- Text S2 - Parameter Evaluation/Analysis/alpha/input/Alpha_0.2.txt
- Text S2 - Parameter Evaluation/Analysis/alpha/input/Alpha_0.3.txt
- Text S2 - Parameter Evaluation/Analysis/alpha/input/Alpha_0.4.txt
- Text S2 - Parameter Evaluation/Analysis/alpha/input/Alpha_0.5.txt
- Text S2 - Parameter Evaluation/Analysis/alpha/input/Alpha_0.6.txt
- Text S2 - Parameter Evaluation/Analysis/alpha/input/Alpha_0.7.txt
- Text S2 - Parameter Evaluation/Analysis/alpha/input/Alpha_0.8.txt
- Text S2 - Parameter Evaluation/Analysis/alpha/input/Alpha_0.9.txt
- Text S2 - Parameter Evaluation/Analysis/alpha/input/Alpha_1.0.txt
- Text S2 - Parameter Evaluation/Analysis/alpha/output
- Text S2 - Parameter Evaluation/Analysis/alpha/output/Alpha.xlsx
- Text S2 - Parameter Evaluation/Analysis/alpha/output/output-list-alpha-0.1.txt
- Text S2 - Parameter Evaluation/Analysis/alpha/output/output-list-alpha-0.2.txt
- Text S2 - Parameter Evaluation/Analysis/alpha/output/output-list-alpha-0.3.txt
- Text S2 - Parameter Evaluation/Analysis/alpha/output/output-list-alpha-0.4.txt
- Text S2 - Parameter Evaluation/Analysis/alpha/output/output-list-alpha-0.5.txt
- Text S2 - Parameter Evaluation/Analysis/alpha/output/output-list-alpha-0.6.txt
- Text S2 - Parameter Evaluation/Analysis/alpha/output/output-list-alpha-0.7.txt
- Text S2 - Parameter Evaluation/Analysis/alpha/output/output-list-alpha-0.8.txt
- Text S2 - Parameter Evaluation/Analysis/alpha/output/output-list-alpha-0.9.txt
- Text S2 - Parameter Evaluation/Analysis/alpha/output/output-list-alpha-1.0.txt
- Text S2 - Parameter Evaluation/Analysis/alpha/output-list-alpha-1.0.txt
- Text S2 - Parameter Evaluation/Analysis/bias
- Text S2 - Parameter Evaluation/Analysis/bias/identify-common.bat
- Text S2 - Parameter Evaluation/Analysis/kappa
- Text S2 - Parameter Evaluation/Analysis/kappa/identify-common.bat
- Text S2 - Parameter Evaluation/Analysis/kappa/input
- Text S2 - Parameter Evaluation/Analysis/kappa/input/Kappa-1.txt
- Text S2 - Parameter Evaluation/Analysis/kappa/input/Kappa-10.txt
- Text S2 - Parameter Evaluation/Analysis/kappa/input/Kappa-100.txt
- Text S2 - Parameter Evaluation/Analysis/kappa/input/Kappa-2.txt
- Text S2 - Parameter Evaluation/Analysis/kappa/input/Kappa-20.txt
- Text S2 - Parameter Evaluation/Analysis/kappa/input/Kappa-3.txt
- Text S2 - Parameter Evaluation/Analysis/kappa/input/Kappa-30.txt
- Text S2 - Parameter Evaluation/Analysis/kappa/input/Kappa-4.txt
- Text S2 - Parameter Evaluation/Analysis/kappa/input/Kappa-40.txt
- Text S2 - Parameter Evaluation/Analysis/kappa/input/Kappa-5.txt
- Text S2 - Parameter Evaluation/Analysis/kappa/input/Kappa-50.txt
- Text S2 - Parameter Evaluation/Analysis/kappa/input/Kappa-6.txt
- Text S2 - Parameter Evaluation/Analysis/kappa/input/Kappa-60.txt
- Text S2 - Parameter Evaluation/Analysis/kappa/input/Kappa-7.txt
- Text S2 - Parameter Evaluation/Analysis/kappa/input/Kappa-70.txt
- Text S2 - Parameter Evaluation/Analysis/kappa/input/Kappa-8.txt
- Text S2 - Parameter Evaluation/Analysis/kappa/input/Kappa-80.txt
- Text S2 - Parameter Evaluation/Analysis/kappa/input/Kappa-9.txt
- Text S2 - Parameter Evaluation/Analysis/kappa/input/Kappa-90.txt
- Text S2 - Parameter Evaluation/Analysis/kappa/output
- Text S2 - Parameter Evaluation/Analysis/kappa/output/Kappa.xlsx
- Text S2 - Parameter Evaluation/Analysis/kappa/output/output-list-Kappa-1.txt
- Text S2 - Parameter Evaluation/Analysis/kappa/output/output-list-Kappa-10.txt
- Text S2 - Parameter Evaluation/Analysis/kappa/output/output-list-Kappa-100.txt
- Text S2 - Parameter Evaluation/Analysis/kappa/output/output-list-Kappa-2.txt
- Text S2 - Parameter Evaluation/Analysis/kappa/output/output-list-Kappa-20.txt
- Text S2 - Parameter Evaluation/Analysis/kappa/output/output-list-Kappa-3.txt
- Text S2 - Parameter Evaluation/Analysis/kappa/output/output-list-Kappa-30.txt
- Text S2 - Parameter Evaluation/Analysis/kappa/output/output-list-Kappa-4.txt
- Text S2 - Parameter Evaluation/Analysis/kappa/output/output-list-Kappa-40.txt
- Text S2 - Parameter Evaluation/Analysis/kappa/output/output-list-Kappa-5.txt
- Text S2 - Parameter Evaluation/Analysis/kappa/output/output-list-Kappa-50.txt
- Text S2 - Parameter Evaluation/Analysis/kappa/output/output-list-Kappa-6.txt
- Text S2 - Parameter Evaluation/Analysis/kappa/output/output-list-Kappa-60.txt
- Text S2 - Parameter Evaluation/Analysis/kappa/output/output-list-Kappa-7.txt
- Text S2 - Parameter Evaluation/Analysis/kappa/output/output-list-Kappa-70.txt
- Text S2 - Parameter Evaluation/Analysis/kappa/output/output-list-Kappa-8.txt
- Text S2 - Parameter Evaluation/Analysis/kappa/output/output-list-Kappa-80.txt
- Text S2 - Parameter Evaluation/Analysis/kappa/output/output-list-Kappa-9.txt
- Text S2 - Parameter Evaluation/Analysis/kappa/output/output-list-Kappa-90.txt
- Text S2 - Parameter Evaluation/Analysis/kappa/output/~$Kappa.xlsx
