# Supplementary material for: NIBBS-Search for Fast and Accurate Prediction of Phenotype-Biased Metabolic Systems
Source: PLoS Comput Biol. 2012 May 10;8(5):e1002490. doi: 10.1371/journal.pcbi.1002490 (PMC3349732; doi:10.1371/journal.pcbi.1002490)
Supplement: Text S2 — Parameter evaluation. This file contains the results of the experiments performed to analyze the effects of input parameters on the results. (BZ2) [file pcbi.1002490.s023.bz2 › Text S2 - Parameter Evaluation/Analysis/alpha/ec-with-names/alanine-aspartate.txt]

AL	1.2.1.16
AL	1.2.1.24
AL	1.4.1.1
AL	1.4.1.13
AL	1.4.1.14
AL	1.4.1.2
AL	1.4.1.3
AL	1.4.1.4
AL	1.4.3.1
AL	1.4.3.15
AL	1.4.3.16
AL	1.4.3.2
AL	1.5.1.12
AL	2.1.3.2
AL	2.3.1.17
AL	2.4.2.14
AL	2.6.1.1
AL	2.6.1.12
AL	2.6.1.14
AL	2.6.1.15
AL	2.6.1.16
AL	2.6.1.19
AL	2.6.1.2
AL	2.6.1.44
AL	3.5.1.1
AL	3.5.1.15
AL	3.5.1.2
AL	3.5.1.3
AL	3.5.1.38
AL	3.5.1.7
AL	4.1.1.12
AL	4.1.1.15
AL	4.3.1.1
AL	4.3.2.1
AL	4.3.2.2
AL	5.1.1.13
AL	6.3.1.1
AL	6.3.1.2
AL	6.3.4.16
AL	6.3.4.4
AL	6.3.4.5
AL	6.3.5.4
AL	6.3.5.5
