# Supplementary material for: NIBBS-Search for Fast and Accurate Prediction of Phenotype-Biased Metabolic Systems
Source: PLoS Comput Biol. 2012 May 10;8(5):e1002490. doi: 10.1371/journal.pcbi.1002490 (PMC3349732; doi:10.1371/journal.pcbi.1002490)
Supplement: Text S2 — Parameter evaluation. This file contains the results of the experiments performed to analyze the effects of input parameters on the results. (BZ2) [file pcbi.1002490.s023.bz2 › Text S2 - Parameter Evaluation/Analysis/alpha/ec-with-names/Argnine-proline.txt]

AR	1.1.1.104
AR	1.13.12.1
AR	1.14.11.2
AR	1.14.13.39
AR	1.2.1.-
AR	1.2.1.19
AR	1.2.1.3
AR	1.2.1.38
AR	1.2.1.41
AR	1.2.1.54
AR	1.2.1.71
AR	1.21.4.1
AR	1.4.1.12
AR	1.4.1.2
AR	1.4.1.3
AR	1.4.1.4
AR	1.4.3.-
AR	1.4.3.10
AR	1.4.3.22
AR	1.4.3.3
AR	1.4.3.4
AR	1.5.-.-
AR	1.5.1.1
AR	1.5.1.11
AR	1.5.1.12
AR	1.5.1.19
AR	1.5.1.2
AR	1.5.99.6
AR	1.5.99.8
AR	2.1.1.2
AR	2.1.3.11
AR	2.1.3.3
AR	2.1.3.9
AR	2.1.4.1
AR	2.3.1.-
AR	2.3.1.1
AR	2.3.1.109
AR	2.3.1.35
AR	2.3.1.57
AR	2.3.1.64
AR	2.5.1.16
AR	2.5.1.22
AR	2.6.1.-
AR	2.6.1.1
AR	2.6.1.11
AR	2.6.1.13
AR	2.6.1.21
AR	2.6.1.23
AR	2.6.1.29
AR	2.6.1.81
AR	2.6.1.82
AR	2.6.1.84
AR	2.7.2.11
AR	2.7.2.2
AR	2.7.2.8
AR	2.7.3.1
AR	2.7.3.2
AR	2.7.3.3
AR	3.4.11.5
AR	3.4.13.18
AR	3.4.13.20
AR	3.5.1.14
AR	3.5.1.16
AR	3.5.1.2
AR	3.5.1.38
AR	3.5.1.4
AR	3.5.1.5
AR	3.5.1.53
AR	3.5.1.54
AR	3.5.1.59
AR	3.5.1.62
AR	3.5.1.63
AR	3.5.1.94
AR	3.5.1.96
AR	3.5.2.10
AR	3.5.2.14
AR	3.5.3.1
AR	3.5.3.11
AR	3.5.3.12
AR	3.5.3.23
AR	3.5.3.3
AR	3.5.3.6
AR	3.5.3.7
AR	3.5.4.1
AR	3.5.4.21
AR	3.5.4.22
AR	4.1.1.-
AR	4.1.1.17
AR	4.1.1.19
AR	4.1.1.3
AR	4.1.1.50
AR	4.1.1.75
AR	4.1.2.14
AR	4.1.3.16
AR	4.3.1.12
AR	4.3.2.1
AR	5.1.1.4
AR	5.1.1.8
AR	6.3.1.11
AR	6.3.1.2
AR	6.3.2.11
AR	6.3.4.16
AR	6.3.4.5
AR	6.3.4.6
