# Supplementary material for: NIBBS-Search for Fast and Accurate Prediction of Phenotype-Biased Metabolic Systems
Source: PLoS Comput Biol. 2012 May 10;8(5):e1002490. doi: 10.1371/journal.pcbi.1002490 (PMC3349732; doi:10.1371/journal.pcbi.1002490)
Supplement: Text S2 — Parameter evaluation. This file contains the results of the experiments performed to analyze the effects of input parameters on the results. (BZ2) [file pcbi.1002490.s023.bz2 › Text S2 - Parameter Evaluation/Analysis/alpha/ec-with-names/Cystine.txt]

CY	1.1.1.27
CY	1.1.1.272
CY	1.1.1.3
CY	1.13.11.20
CY	1.13.11.53
CY	1.13.11.54
CY	1.14.17.4
CY	1.2.1.11
CY	1.4.1.-
CY	1.4.3.2
CY	1.8.1.10
CY	1.8.1.6
CY	1.8.4.1
CY	1.8.4.13
CY	1.8.4.14
CY	1.8.4.3
CY	1.8.4.4
CY	2.1.1.10
CY	2.1.1.13
CY	2.1.1.14
CY	2.1.1.37
CY	2.1.1.5
CY	2.3.1.30
CY	2.3.1.31
CY	2.3.1.46
CY	2.4.2.28
CY	2.5.1.-
CY	2.5.1.16
CY	2.5.1.22
CY	2.5.1.47
CY	2.5.1.48
CY	2.5.1.49
CY	2.5.1.6
CY	2.5.1.65
CY	2.6.1.-
CY	2.6.1.1
CY	2.6.1.3
CY	2.6.1.5
CY	2.6.1.57
CY	2.7.1.100
CY	2.7.2.4
CY	2.8.1.2
CY	3.1.3.77
CY	3.2.2.16
CY	3.2.2.9
CY	3.3.1.1
CY	3.4.13.12
CY	3.5.1.31
CY	4.1.1.12
CY	4.1.1.50
CY	4.2.1.109
CY	4.2.1.22
CY	4.3.1.17
CY	4.4.1.1
CY	4.4.1.10
CY	4.4.1.11
CY	4.4.1.14
CY	4.4.1.15
CY	4.4.1.21
CY	4.4.1.24
CY	4.4.1.25
CY	4.4.1.8
CY	5.1.1.10
CY	5.3.1.23
