# Supplementary material for: NIBBS-Search for Fast and Accurate Prediction of Phenotype-Biased Metabolic Systems
Source: PLoS Comput Biol. 2012 May 10;8(5):e1002490. doi: 10.1371/journal.pcbi.1002490 (PMC3349732; doi:10.1371/journal.pcbi.1002490)
Supplement: Text S2 — Parameter evaluation. This file contains the results of the experiments performed to analyze the effects of input parameters on the results. (BZ2) [file pcbi.1002490.s023.bz2 › Text S2 - Parameter Evaluation/Analysis/alpha/ec-with-names/FattyAcidBiosynthesis.txt]

FA	1.1.1.100
FA	1.14.19.2
FA	1.3.1.-
FA	1.3.1.9
FA	2.3.1.-
FA	2.3.1.179
FA	2.3.1.180
FA	2.3.1.39
FA	2.3.1.41
FA	2.3.1.85
FA	2.3.1.86
FA	3.1.2.-
FA	3.1.2.14
FA	3.1.2.21
FA	4.2.1.-
FA	4.2.1.58
FA	4.2.1.60
FA	4.2.1.61
FA	6.3.4.14
FA	6.4.1.2
