# Supplementary material for: NIBBS-Search for Fast and Accurate Prediction of Phenotype-Biased Metabolic Systems
Source: PLoS Comput Biol. 2012 May 10;8(5):e1002490. doi: 10.1371/journal.pcbi.1002490 (PMC3349732; doi:10.1371/journal.pcbi.1002490)
Supplement: Text S2 — Parameter evaluation. This file contains the results of the experiments performed to analyze the effects of input parameters on the results. (BZ2) [file pcbi.1002490.s023.bz2 › Text S2 - Parameter Evaluation/Analysis/alpha/ec-with-names/glycine-serine-and-threonine-metabolism.txt]

GL	1.1.1.-
GL	1.1.1.1
GL	1.1.1.103
GL	1.1.1.29
GL	1.1.1.3
GL	1.1.1.75
GL	1.1.1.81
GL	1.1.1.95
GL	1.1.3.17
GL	1.1.99.1
GL	1.14.11.-
GL	1.14.15.7
GL	1.2.1.-
GL	1.2.1.11
GL	1.2.1.8
GL	1.4.2.1
GL	1.4.3.21
GL	1.4.3.3
GL	1.4.3.4
GL	1.4.4.2
GL	1.5.3.1
GL	1.5.99.1
GL	1.5.99.2
GL	1.8.1.4
GL	2.1.1.2
GL	2.1.1.20
GL	2.1.1.5
GL	2.1.2.1
GL	2.1.2.10
GL	2.1.4.1
GL	2.3.1.178
GL	2.3.1.29
GL	2.3.1.37
GL	2.6.1.-
GL	2.6.1.4
GL	2.6.1.44
GL	2.6.1.45
GL	2.6.1.51
GL	2.6.1.52
GL	2.6.1.76
GL	2.7.1.165
GL	2.7.1.31
GL	2.7.1.39
GL	2.7.2.4
GL	2.7.3.5
GL	2.7.8.8
GL	3.1.3.3
GL	3.1.3.38
GL	3.5.1.-
GL	3.5.3.3
GL	4.1.1.86
GL	4.1.2.5
GL	4.2.1.108
GL	4.2.1.20
GL	4.2.1.22
GL	4.2.3.1
GL	4.3.1.17
GL	4.3.1.18
GL	4.3.1.19
GL	4.4.1.1
GL	5.1.1.10
GL	5.1.1.18
GL	5.4.2.1
