# Supplementary material for: NIBBS-Search for Fast and Accurate Prediction of Phenotype-Biased Metabolic Systems
Source: PLoS Comput Biol. 2012 May 10;8(5):e1002490. doi: 10.1371/journal.pcbi.1002490 (PMC3349732; doi:10.1371/journal.pcbi.1002490)
Supplement: Text S2 — Parameter evaluation. This file contains the results of the experiments performed to analyze the effects of input parameters on the results. (BZ2) [file pcbi.1002490.s023.bz2 › Text S2 - Parameter Evaluation/Analysis/alpha/ec-with-names/histidine.txt]

HI	1.1.1.23
HI	1.14.13.-
HI	1.14.13.5
HI	1.2.1.3
HI	1.2.1.5
HI	1.4.3.22
HI	1.4.3.4
HI	2.1.1.-
HI	2.1.1.22
HI	2.1.1.8
HI	2.1.2.5
HI	2.3.1.-
HI	2.4.2.17
HI	2.6.1.38
HI	2.6.1.9
HI	3.1.3.15
HI	3.4.13.18
HI	3.4.13.20
HI	3.4.13.5
HI	3.5.1.15
HI	3.5.1.68
HI	3.5.1.8
HI	3.5.2.-
HI	3.5.2.7
HI	3.5.3.13
HI	3.5.3.5
HI	3.5.3.8
HI	3.5.4.19
HI	3.6.1.31
HI	4.1.1.22
HI	4.1.1.28
HI	4.2.1.19
HI	4.2.1.49
HI	4.3.1.3
HI	5.3.1.16
HI	6.3.2.11
HI	6.3.4.8
