# Supplementary material for: NIBBS-Search for Fast and Accurate Prediction of Phenotype-Biased Metabolic Systems
Source: PLoS Comput Biol. 2012 May 10;8(5):e1002490. doi: 10.1371/journal.pcbi.1002490 (PMC3349732; doi:10.1371/journal.pcbi.1002490)
Supplement: Text S2 — Parameter evaluation. This file contains the results of the experiments performed to analyze the effects of input parameters on the results. (BZ2) [file pcbi.1002490.s023.bz2 › Text S2 - Parameter Evaluation/Analysis/alpha/ec-with-names/list.txt]

Argnine-proline.txt
Cystine.txt
FattyAcidBiosynthesis.txt
Peptidoglycan.txt
Purine.txt
Pyrimidine.txt
Pyruvate.txt
Valine-leucine-isoleucine.txt
VitaminB6.txt
alanine-aspartate.txt
glycine-serine-and-threonine-metabolism.txt
histidine.txt
list.txt
lysine-biosynthesis.txt
