# Supplementary material for: NIBBS-Search for Fast and Accurate Prediction of Phenotype-Biased Metabolic Systems
Source: PLoS Comput Biol. 2012 May 10;8(5):e1002490. doi: 10.1371/journal.pcbi.1002490 (PMC3349732; doi:10.1371/journal.pcbi.1002490)
Supplement: Text S2 — Parameter evaluation. This file contains the results of the experiments performed to analyze the effects of input parameters on the results. (BZ2) [file pcbi.1002490.s023.bz2 › Text S2 - Parameter Evaluation/Analysis/alpha/ec-with-names/lysine-biosynthesis.txt]

LY	1.1.1.286
LY	1.1.1.3
LY	1.1.1.87
LY	1.2.1.-
LY	1.2.1.11
LY	1.2.1.31
LY	1.3.1.26
LY	1.4.1.16
LY	1.5.1.10
LY	1.5.1.7
LY	2.3.1.117
LY	2.3.1.89
LY	2.3.3.14
LY	2.6.1.-
LY	2.6.1.17
LY	2.6.1.39
LY	2.6.1.57
LY	2.6.1.83
LY	2.7.2.-
LY	2.7.2.4
LY	3.5.1.18
LY	3.5.1.47
LY	4.1.1.20
LY	4.2.1.114
LY	4.2.1.36
LY	4.2.1.52
LY	5.1.1.7
LY	6.3.2.-
LY	6.3.2.10
LY	6.3.2.13
