# Supplementary material for: NIBBS-Search for Fast and Accurate Prediction of Phenotype-Biased Metabolic Systems
Source: PLoS Comput Biol. 2012 May 10;8(5):e1002490. doi: 10.1371/journal.pcbi.1002490 (PMC3349732; doi:10.1371/journal.pcbi.1002490)
Supplement: Text S2 — Parameter evaluation. This file contains the results of the experiments performed to analyze the effects of input parameters on the results. (BZ2) [file pcbi.1002490.s023.bz2 › Text S2 - Parameter Evaluation/Analysis/alpha/ec-with-names/Peptidoglycan.txt]

PE	1.1.1.158
PE	2.3.2.-
PE	2.3.2.10
PE	2.3.2.16
PE	2.3.2.17
PE	2.3.2.18
PE	2.4.1.-
PE	2.4.1.129
PE	2.4.1.227
PE	2.5.1.7
PE	2.7.1.66
PE	2.7.8.13
PE	3.4.-.-
PE	3.4.16.4
PE	3.6.1.27
PE	6.3.2.10
PE	6.3.2.13
PE	6.3.2.4
PE	6.3.2.7
PE	6.3.2.8
PE	6.3.2.9
