# Supplementary material for: NIBBS-Search for Fast and Accurate Prediction of Phenotype-Biased Metabolic Systems
Source: PLoS Comput Biol. 2012 May 10;8(5):e1002490. doi: 10.1371/journal.pcbi.1002490 (PMC3349732; doi:10.1371/journal.pcbi.1002490)
Supplement: Text S2 — Parameter evaluation. This file contains the results of the experiments performed to analyze the effects of input parameters on the results. (BZ2) [file pcbi.1002490.s023.bz2 › Text S2 - Parameter Evaluation/Analysis/alpha/ec-with-names/Pyruvate.txt]

PV	1.1.1.21
PV	1.1.1.27
PV	1.1.1.28
PV	1.1.1.37
PV	1.1.1.38
PV	1.1.1.39
PV	1.1.1.40
PV	1.1.1.77
PV	1.1.1.78
PV	1.1.1.79
PV	1.1.1.82
PV	1.1.2.3
PV	1.1.2.4
PV	1.1.2.5
PV	1.1.3.3
PV	1.1.5.4
PV	1.1.99.7
PV	1.13.12.4
PV	1.2.1.10
PV	1.2.1.22
PV	1.2.1.23
PV	1.2.1.3
PV	1.2.1.49
PV	1.2.3.3
PV	1.2.3.6
PV	1.2.4.1
PV	1.2.5.1
PV	1.2.7.1
PV	1.2.99.3
PV	1.2.99.6
PV	1.8.1.4
PV	2.3.1.12
PV	2.3.1.54
PV	2.3.1.8
PV	2.3.1.9
PV	2.3.3.13
PV	2.3.3.14
PV	2.3.3.6
PV	2.3.3.9
PV	2.7.1.40
PV	2.7.2.1
PV	2.7.2.12
PV	2.7.9.1
PV	2.7.9.2
PV	2.8.3.1
PV	3.1.2.1
PV	3.1.2.6
PV	3.6.1.7
PV	4.1.1.-
PV	4.1.1.3
PV	4.1.1.31
PV	4.1.1.32
PV	4.1.1.38
PV	4.1.1.49
PV	4.1.1.78
PV	4.1.2.36
PV	4.1.3.-
PV	4.2.3.3
PV	4.4.1.5
PV	5.1.2.1
PV	6.2.1.1
PV	6.2.1.13
PV	6.4.1.1
PV	6.4.1.2
