# Supplementary material for: NIBBS-Search for Fast and Accurate Prediction of Phenotype-Biased Metabolic Systems
Source: PLoS Comput Biol. 2012 May 10;8(5):e1002490. doi: 10.1371/journal.pcbi.1002490 (PMC3349732; doi:10.1371/journal.pcbi.1002490)
Supplement: Text S2 — Parameter evaluation. This file contains the results of the experiments performed to analyze the effects of input parameters on the results. (BZ2) [file pcbi.1002490.s023.bz2 › Text S2 - Parameter Evaluation/Analysis/alpha/ec-with-names/Valine-leucine-isoleucine.txt]

LE	1.1.1.85
LE	1.1.1.86
LE	1.2.4.1
LE	1.4.1.9
LE	2.2.1.6
LE	2.3.1.182
LE	2.3.3.13
LE	2.6.1.42
LE	2.6.1.6
LE	2.6.1.66
LE	4.2.1.33
LE	4.2.1.35
LE	4.2.1.9
LE	4.3.1.19
LE	5.4.99.3
