# Supplementary material for: NIBBS-Search for Fast and Accurate Prediction of Phenotype-Biased Metabolic Systems
Source: PLoS Comput Biol. 2012 May 10;8(5):e1002490. doi: 10.1371/journal.pcbi.1002490 (PMC3349732; doi:10.1371/journal.pcbi.1002490)
Supplement: Text S2 — Parameter evaluation. This file contains the results of the experiments performed to analyze the effects of input parameters on the results. (BZ2) [file pcbi.1002490.s023.bz2 › Text S2 - Parameter Evaluation/Analysis/alpha/ec-with-names/VitaminB6.txt]

VI	1.1.1.107
VI	1.1.1.262
VI	1.1.1.290
VI	1.1.1.65
VI	1.1.3.12
VI	1.1.99.9
VI	1.14.12.4
VI	1.14.12.5
VI	1.2.1.72
VI	1.2.3.1
VI	1.2.3.8
VI	1.4.3.5
VI	2.6.-.-
VI	2.6.1.30
VI	2.6.1.31
VI	2.6.1.52
VI	2.6.1.54
VI	2.6.99.2
VI	2.7.1.35
VI	3.1.1.27
VI	3.1.3.74
VI	3.5.1.29
VI	3.5.1.66
VI	4.-.-.-
VI	4.1.1.51
VI	4.2.3.1
