# Supplementary material for: NIBBS-Search for Fast and Accurate Prediction of Phenotype-Biased Metabolic Systems
Source: PLoS Comput Biol. 2012 May 10;8(5):e1002490. doi: 10.1371/journal.pcbi.1002490 (PMC3349732; doi:10.1371/journal.pcbi.1002490)
Supplement: Text S2 — Parameter evaluation. This file contains the results of the experiments performed to analyze the effects of input parameters on the results. (BZ2) [file pcbi.1002490.s023.bz2 › Text S2 - Parameter Evaluation/Analysis/alpha/identify-common-edited.bat]

python IdentifyCommonEnzymes.py input\Alpha_1.0.txt ec-with-names\Argnine-proline.txt output-list-alpha-1.0.txt Argnine
python IdentifyCommonEnzymes.py input\Alpha_1.0.txt ec-with-names\Cystine.txt output-list-alpha-1.0.txt Cystine
python IdentifyCommonEnzymes.py input\Alpha_1.0.txt ec-with-names\FattyAcidBiosynthesis.txt output-list-alpha-1.0.txt FattyAcid
python IdentifyCommonEnzymes.py input\Alpha_1.0.txt ec-with-names\Peptidoglycan.txt output-list-alpha-1.0.txt Peptidoglycan
python IdentifyCommonEnzymes.py input\Alpha_1.0.txt ec-with-names\Purine.txt output-list-alpha-1.0.txt Purine
python IdentifyCommonEnzymes.py input\Alpha_1.0.txt ec-with-names\Pyrimidine.txt output-list-alpha-1.0.txt Pyrimidine
python IdentifyCommonEnzymes.py input\Alpha_1.0.txt ec-with-names\Pyruvate.txt output-list-alpha-1.0.txt Pyruvate
python IdentifyCommonEnzymes.py input\Alpha_1.0.txt ec-with-names\Valine-leucine-isoleucine.txt output-list-alpha-1.0.txt Leucine
python IdentifyCommonEnzymes.py input\Alpha_1.0.txt ec-with-names\VitaminB6.txt output-list-alpha-1.0.txt VitaminB6
python IdentifyCommonEnzymes.py input\Alpha_1.0.txt ec-with-names\alanine-aspartate.txt output-list-alpha-1.0.txt Alanine
python IdentifyCommonEnzymes.py input\Alpha_1.0.txt ec-with-names\glycine-serine-and-threonine-metabolism.txt output-list-alpha-1.0.txt Glycine
python IdentifyCommonEnzymes.py input\Alpha_1.0.txt ec-with-names\histidine.txt output-list-alpha-1.0.txt Histidine
python IdentifyCommonEnzymes.py input\Alpha_1.0.txt ec-with-names\lysine-biosynthesis.txt output-list-alpha-1.0.txt Lysine
