# Supplementary material for: NIBBS-Search for Fast and Accurate Prediction of Phenotype-Biased Metabolic Systems
Source: PLoS Comput Biol. 2012 May 10;8(5):e1002490. doi: 10.1371/journal.pcbi.1002490 (PMC3349732; doi:10.1371/journal.pcbi.1002490)
Supplement: Text S2 — Parameter evaluation. This file contains the results of the experiments performed to analyze the effects of input parameters on the results. (BZ2) [file pcbi.1002490.s023.bz2 › Text S2 - Parameter Evaluation/Analysis/alpha/IdentifyCommonEnzymes.py]

import sys
fileA = file(sys.argv[1],"r")# file containing the main n/w
fileB = file(sys.argv[2],"r")# file containing the second n/w
outputfile = file(sys.argv[3],"a")
orgName = sys.argv[4]
dictA={}
for line in fileA:
    line =line.strip()
    dictA[line]=True
dictB={}
for line in fileB:
    line =line.strip()
    column=line.split("\t")
    dictB[column[1]]=True
print(len(dictA.keys()))
print(len(dictB.keys()))
intersect = [item for item in dictA.keys() if dictB.has_key(item)]

length = len(intersect)
outputfile.write(orgName+"\t"+str(length)+"\n")
outputfile.close()
    
                     
