# Supplementary material for: NIBBS-Search for Fast and Accurate Prediction of Phenotype-Biased Metabolic Systems
Source: PLoS Comput Biol. 2012 May 10;8(5):e1002490. doi: 10.1371/journal.pcbi.1002490 (PMC3349732; doi:10.1371/journal.pcbi.1002490)
Supplement: Text S2 — Parameter evaluation. This file contains the results of the experiments performed to analyze the effects of input parameters on the results. (BZ2) [file pcbi.1002490.s023.bz2 › Text S2 - Parameter Evaluation/Analysis/alpha/input/Alpha_0.8.txt]

1.1.-.-
1.1.1.-
1.1.1.1
1.1.1.100
1.1.1.133
1.1.1.157
1.1.1.158
1.1.1.169
1.1.1.193
1.1.1.205
1.1.1.215
1.1.1.22
1.1.1.23
1.1.1.25
1.1.1.262
1.1.1.267
1.1.1.27
1.1.1.271
1.1.1.29
1.1.1.290
1.1.1.3
1.1.1.30
1.1.1.35
1.1.1.37
1.1.1.40
1.1.1.42
1.1.1.44
1.1.1.49
1.1.1.79
1.1.1.81
1.1.1.85
1.1.1.95
1.1.2.3
1.1.3.15
1.11.1.15
1.13.11.11
1.13.11.27
1.13.11.5
1.13.11.53
1.13.11.54
1.14.13.-
1.14.13.39
1.14.16.1
1.17.1.2
1.17.1.4
1.17.4.1
1.17.4.2
1.17.7.1
1.18.6.1
1.2.1.-
1.2.1.10
1.2.1.11
1.2.1.12
1.2.1.16
1.2.1.2
1.2.1.3
1.2.1.38
1.2.1.41
1.2.1.70
1.2.1.72
1.2.1.9
1.2.4.1
1.2.4.2
1.2.7.1
1.2.7.5
1.3.1.-
1.3.1.12
1.3.1.26
1.3.1.9
1.3.3.3
1.3.99.-
1.3.99.1
1.3.99.3
1.3.99.7
1.4.1.1
1.4.1.13
1.4.1.14
1.4.1.2
1.4.1.3
1.4.1.4
1.4.1.9
1.4.3.-
1.4.3.16
1.4.3.4
1.4.3.5
1.4.4.2
1.5.1.12
1.5.1.2
1.5.1.20
1.5.1.5
1.5.1.7
1.5.3.1
1.5.99.8
1.8.1.2
1.8.1.4
1.8.4.8
1.8.7.1
1.8.98.1
1.8.99.2
2.1.1.-
2.1.1.10
2.1.1.107
2.1.1.13
2.1.1.130
2.1.1.14
2.1.1.151
2.1.1.37
2.1.1.45
2.1.2.1
2.1.2.10
2.1.2.11
2.1.2.2
2.1.2.3
2.1.2.5
2.1.3.2
2.1.3.3
2.2.1.1
2.2.1.2
2.2.1.6
2.2.1.7
2.2.1.9
2.3.1.-
2.3.1.1
2.3.1.117
2.3.1.12
2.3.1.129
2.3.1.15
2.3.1.157
2.3.1.168
2.3.1.178
2.3.1.179
2.3.1.180
2.3.1.181
2.3.1.19
2.3.1.30
2.3.1.31
2.3.1.35
2.3.1.37
2.3.1.39
2.3.1.41
2.3.1.46
2.3.1.51
2.3.1.54
2.3.1.57
2.3.1.61
2.3.1.8
2.3.1.9
2.3.2.2
2.3.3.1
2.3.3.13
2.3.3.14
2.3.3.9
2.4.1.-
2.4.1.12
2.4.1.157
2.4.1.18
2.4.1.21
2.4.1.227
2.4.1.83
2.4.2.-
2.4.2.1
2.4.2.10
2.4.2.11
2.4.2.14
2.4.2.17
2.4.2.18
2.4.2.19
2.4.2.2
2.4.2.21
2.4.2.22
2.4.2.28
2.4.2.3
2.4.2.4
2.4.2.7
2.4.2.8
2.4.2.9
2.5.1.-
2.5.1.1
2.5.1.10
2.5.1.15
2.5.1.16
2.5.1.19
2.5.1.21
2.5.1.3
2.5.1.47
2.5.1.48
2.5.1.49
2.5.1.54
2.5.1.6
2.5.1.61
2.5.1.7
2.5.1.75
2.6.1.-
2.6.1.1
2.6.1.11
2.6.1.13
2.6.1.16
2.6.1.17
2.6.1.19
2.6.1.21
2.6.1.42
2.6.1.45
2.6.1.52
2.6.1.57
2.6.1.62
2.6.1.76
2.6.1.9
2.6.99.2
2.7.-.-
2.7.1.100
2.7.1.107
2.7.1.11
2.7.1.113
2.7.1.12
2.7.1.148
2.7.1.156
2.7.1.16
2.7.1.17
2.7.1.2
2.7.1.20
2.7.1.21
2.7.1.24
2.7.1.25
2.7.1.30
2.7.1.33
2.7.1.35
2.7.1.39
2.7.1.4
2.7.1.40
2.7.1.45
2.7.1.48
2.7.1.49
2.7.1.50
2.7.1.6
2.7.1.69
2.7.1.71
2.7.2.1
2.7.2.11
2.7.2.3
2.7.2.4
2.7.2.7
2.7.2.8
2.7.4.14
2.7.4.22
2.7.4.3
2.7.4.6
2.7.4.7
2.7.4.8
2.7.4.9
2.7.6.1
2.7.6.2
2.7.6.3
2.7.7.12
2.7.7.13
2.7.7.18
2.7.7.22
2.7.7.23
2.7.7.24
2.7.7.27
2.7.7.3
2.7.7.4
2.7.7.41
2.7.7.6
2.7.7.60
2.7.7.62
2.7.7.7
2.7.7.9
2.7.8.-
2.7.8.13
2.7.8.26
2.7.8.5
2.7.8.8
2.7.9.1
2.8.1.2
2.8.1.6
2.8.1.8
2.8.3.6
2.8.3.8
3.1.1.24
3.1.1.3
3.1.1.31
3.1.2.-
3.1.2.14
3.1.3.-
3.1.3.1
3.1.3.11
3.1.3.15
3.1.3.18
3.1.3.27
3.1.3.3
3.1.3.5
3.1.3.73
3.1.3.77
3.2.1.20
3.2.1.21
3.2.1.23
3.2.1.26
3.2.1.3
3.2.1.35
3.2.1.4
3.2.2.1
3.2.2.9
3.3.1.1
3.4.-.-
3.4.11.1
3.4.11.2
3.4.13.-
3.5.1.-
3.5.1.1
3.5.1.14
3.5.1.16
3.5.1.18
3.5.1.2
3.5.1.24
3.5.1.5
3.5.1.53
3.5.1.54
3.5.2.14
3.5.2.17
3.5.2.2
3.5.2.3
3.5.2.5
3.5.2.7
3.5.3.1
3.5.3.11
3.5.3.12
3.5.3.19
3.5.3.6
3.5.3.8
3.5.4.1
3.5.4.10
3.5.4.12
3.5.4.13
3.5.4.16
3.5.4.19
3.5.4.2
3.5.4.25
3.5.4.26
3.5.4.3
3.5.4.4
3.5.4.5
3.5.4.9
3.5.5.1
3.5.99.6
3.6.1.15
3.6.1.19
3.6.1.23
3.6.1.31
3.7.1.2
3.7.1.3
3.8.1.-
3.8.1.2
4.1.1.-
4.1.1.11
4.1.1.12
4.1.1.15
4.1.1.17
4.1.1.19
4.1.1.2
4.1.1.20
4.1.1.22
4.1.1.23
4.1.1.28
4.1.1.3
4.1.1.31
4.1.1.32
4.1.1.36
4.1.1.37
4.1.1.48
4.1.1.49
4.1.1.50
4.1.1.55
4.1.1.65
4.1.1.82
4.1.2.-
4.1.2.13
4.1.2.14
4.1.2.20
4.1.2.25
4.1.2.5
4.1.3.1
4.1.3.27
4.1.3.36
4.1.3.39
4.1.3.4
4.1.3.40
4.1.99.12
4.2.1.-
4.2.1.10
4.2.1.108
4.2.1.109
4.2.1.11
4.2.1.113
4.2.1.17
4.2.1.18
4.2.1.19
4.2.1.2
4.2.1.20
4.2.1.22
4.2.1.24
4.2.1.3
4.2.1.46
4.2.1.47
4.2.1.49
4.2.1.51
4.2.1.52
4.2.1.60
4.2.1.75
4.2.1.8
4.2.1.9
4.2.3.1
4.2.3.12
4.2.3.4
4.2.3.5
4.2.99.20
4.3.1.1
4.3.1.17
4.3.1.19
4.3.1.2
4.3.1.3
4.3.2.1
4.3.2.2
4.4.1.1
4.4.1.16
4.4.1.8
4.6.1.12
4.99.1.3
5.1.1.1
5.1.1.3
5.1.1.4
5.1.1.7
5.1.3.1
5.1.3.13
5.1.3.14
5.1.3.2
5.1.3.4
5.3.1.1
5.3.1.16
5.3.1.23
5.3.1.24
5.3.1.4
5.3.1.5
5.3.1.6
5.3.1.8
5.3.1.9
5.3.2.-
5.3.3.4
5.4.2.1
5.4.2.10
5.4.2.2
5.4.2.8
5.4.2.9
5.4.3.8
5.4.4.2
5.4.99.18
5.4.99.5
6.-.-.-
6.1.1.17
6.1.1.18
6.1.1.24
6.2.1.-
6.2.1.1
6.2.1.26
6.2.1.3
6.2.1.5
6.3.1.1
6.3.1.10
6.3.1.2
6.3.2.1
6.3.2.10
6.3.2.17
6.3.2.2
6.3.2.3
6.3.2.4
6.3.2.5
6.3.2.6
6.3.2.8
6.3.2.9
6.3.3.1
6.3.3.2
6.3.3.3
6.3.4.-
6.3.4.13
6.3.4.15
6.3.4.18
6.3.4.2
6.3.4.3
6.3.4.4
6.3.4.5
6.3.5.10
6.3.5.2
6.3.5.3
6.3.5.4
6.3.5.5
6.3.5.7
6.4.1.1
6.4.1.4
