# Supplementary material for: NIBBS-Search for Fast and Accurate Prediction of Phenotype-Biased Metabolic Systems
Source: PLoS Comput Biol. 2012 May 10;8(5):e1002490. doi: 10.1371/journal.pcbi.1002490 (PMC3349732; doi:10.1371/journal.pcbi.1002490)
Supplement: Text S2 — Parameter evaluation. This file contains the results of the experiments performed to analyze the effects of input parameters on the results. (BZ2) [file pcbi.1002490.s023.bz2 › Text S2 - Parameter Evaluation/Analysis/alpha/output/Alpha.xlsx]

## Sheet: Alpha=0.1
		Subsystem Size	N/w	Pathway-size
Argnine	34	440	1371	72	0.00225137
Cystine	26	440	1371	48	0.000679424
FattyAcid	10	440	1371	17	0.0146254
Peptidoglycan	10	440	1371	15	0.00484435
Purine	42	440	1371	64	1.37626e-08
Pyrimidine	28	440	1371	39	2.42677e-07
Pyruvate	24	440	1371	35	6.49073e-06
Leucine	8	440	1371	10	0.00226144
VitaminB6	7	440	1371	12	0.0396877
Alanine	24	440	1371	34	2.96135e-06
Glycine	27	440	1371	48	0.00025186
Histidine	16	440	1371	24	0.000379737
Lysine	14	440	1371	23	0.00289957

## Sheet: Alpha=0.2
			N/w	Pathway-size
Argnine	38	437	1371	72	7.9847e-05
Cystine	26	437	1371	48	0.000607697
FattyAcid	10	437	1371	17	0.0139604
Peptidoglycan	10	437	1371	15	0.00459425
Purine	45	437	1371	64	9.50505e-11
Pyrimidine	28	437	1371	39	2.06354e-07
Pyruvate	25	437	1371	35	1.11745e-06
Leucine	8	437	1371	10	0.00215387
VitaminB6	6	437	1371	12	0.0966495
Alanine	25	437	1371	34	4.61475e-07
Glycine	27	437	1371	48	0.000222904
Histidine	17	437	1371	24	7.4503e-05
Lysine	15	437	1371	23	0.000742364

## Sheet: Alpha=0.3
			N/w	Pathway-size
Argnine	45	454	1371	72	1.08061e-07
Cystine	26	454	1371	48	0.00112117
FattyAcid	10	454	1371	17	0.0180434
Peptidoglycan	10	454	1371	15	0.00616146
Purine	45	454	1371	64	4.07597e-10
Pyrimidine	28	454	1371	39	5.07153e-07
Pyruvate	26	454	1371	35	4.50205e-07
Leucine	8	454	1371	10	0.00282426
VitaminB6	7	454	1371	12	0.0458723
Alanine	26	454	1371	34	1.70276e-07
Glycine	27	454	1371	48	0.00043638
Histidine	19	454	1371	24	3.57093e-06
Lysine	16	454	1371	23	0.000276412

## Sheet: Alpha=0.4
			N/w	Pathway-size
Argnine	46	473	1371	72	1.21902e-07
Cystine	34	473	1371	48	1.53557e-07
FattyAcid	10	473	1371	17	0.0235647
Peptidoglycan	10	473	1371	15	0.00839313
Purine	46	473	1371	64	3.80706e-10
Pyrimidine	30	473	1371	39	4.15468e-08
Pyruvate	27	473	1371	35	1.86599e-07
Leucine	8	473	1371	10	0.0037691
VitaminB6	7	473	1371	12	0.0551361
Alanine	27	473	1371	34	6.40009e-08
Glycine	29	473	1371	48	0.000116265
Histidine	19	473	1371	24	7.11652e-06
Lysine	16	473	1371	23	0.000464832

## Sheet: Alpha=0.5
			N/w	Pathway-size
Argnine	46	473	1371	72	1.21902e-07
Cystine	34	473	1371	48	1.53557e-07
FattyAcid	11	473	1371	17	0.00778364
Peptidoglycan	10	473	1371	15	0.00839313
Purine	47	473	1371	64	7.06669e-11
Pyrimidine	30	473	1371	39	4.15468e-08
Pyruvate	27	473	1371	35	1.86599e-07
Leucine	8	473	1371	10	0.0037691
VitaminB6	7	473	1371	12	0.0551361
Alanine	27	473	1371	34	6.40009e-08
Glycine	30	473	1371	48	3.71518e-05
Histidine	19	473	1371	24	7.11652e-06
Lysine	16	473	1371	23	0.000464832

## Sheet: Alpha=0.6
			N/w	Pathway-size
Argnine	47	471	1371	72	2.82994e-08
Cystine	35	471	1371	48	2.68935e-08
FattyAcid	11	471	1371	17	0.0075255
Peptidoglycan	10	471	1371	15	0.00813178
Purine	47	471	1371	64	5.95366e-11
Pyrimidine	30	471	1371	39	3.71787e-08
Pyruvate	27	471	1371	35	1.68874e-07
Leucine	8	471	1371	10	0.0036588
VitaminB6	7	471	1371	12	0.0541145
Alanine	27	471	1371	34	5.77915e-08
Glycine	31	471	1371	48	9.83897e-06
Histidine	19	471	1371	24	6.62919e-06
Lysine	16	471	1371	23	0.000440717

## Sheet: Alpha=0.7
			N/w	Pathway-size
Argnine	48	484	1371	72	1.98249e-08
Cystine	36	484	1371	48	1.10705e-08
FattyAcid	11	484	1371	17	0.00933184
Peptidoglycan	10	484	1371	15	0.00995163
Purine	47	484	1371	64	1.7815e-10
Pyrimidine	30	484	1371	39	7.57078e-08
Pyruvate	27	484	1371	35	3.19964e-07
Leucine	8	484	1371	10	0.00442579
VitaminB6	8	484	1371	12	0.020577
Alanine	27	484	1371	34	1.11115e-07
Glycine	34	484	1371	48	2.90085e-07
Histidine	20	484	1371	24	1.3748e-06
Lysine	16	484	1371	23	0.000619452

## Sheet: Alpha=0.8
			N/w	Pathway-size
Argnine	48	497	1371	72	5.27377e-08
Cystine	36	497	1371	48	2.49272e-08
FattyAcid	12	497	1371	17	0.00320554
Peptidoglycan	10	497	1371	15	0.0120765
Purine	47	497	1371	64	5.11557e-10
Pyrimidine	30	497	1371	39	1.50361e-07
Pyruvate	27	497	1371	35	5.92848e-07
Leucine	8	497	1371	10	0.00532
VitaminB6	8	497	1371	12	0.0240127
Alanine	27	497	1371	34	2.08967e-07
Glycine	34	497	1371	48	5.9877e-07
Histidine	20	497	1371	24	2.2251e-06
Lysine	16	497	1371	23	0.000859058

## Sheet: Alpha=0.9
			N/w	Pathway-size
Argnine	48	488	1371	72	2.69112e-08
Cystine	36	488	1371	48	1.42566e-08
FattyAcid	12	488	1371	17	0.00270321
Peptidoglycan	10	488	1371	15	0.0105715
Purine	47	488	1371	64	2.47519e-10
Pyrimidine	30	488	1371	39	9.37482e-08
Pyruvate	27	488	1371	35	3.87726e-07
Leucine	8	488	1371	10	0.00468669
VitaminB6	8	488	1371	12	0.0215934
Alanine	27	488	1371	34	1.35261e-07
Glycine	34	488	1371	48	3.63663e-07
Histidine	20	488	1371	24	1.59698e-06
Lysine	16	488	1371	23	0.000685983

## Sheet: Alpha=1.0
			N/w	Pathway-size
Argnine	48	483	1371	72	1.83549e-08
Cystine	36	483	1371	48	1.03874e-08
FattyAcid	12	483	1371	17	0.00245402
Peptidoglycan	10	483	1371	15	0.00980121
Purine	47	483	1371	64	1.6399e-10
Pyrimidine	30	483	1371	39	7.17423e-08
Pyruvate	27	483	1371	35	3.04861e-07
Leucine	8	483	1371	10	0.00436246
VitaminB6	8	483	1371	12	0.0203284
Alanine	27	483	1371	34	1.0575e-07
Glycine	34	483	1371	48	2.74028e-07
Histidine	20	483	1371	24	1.32395e-06
Lysine	16	483	1371	23	0.000603733
