# Supplementary material for: NIBBS-Search for Fast and Accurate Prediction of Phenotype-Biased Metabolic Systems
Source: PLoS Comput Biol. 2012 May 10;8(5):e1002490. doi: 10.1371/journal.pcbi.1002490 (PMC3349732; doi:10.1371/journal.pcbi.1002490)
Supplement: Text S2 — Parameter evaluation. This file contains the results of the experiments performed to analyze the effects of input parameters on the results. (BZ2) [file pcbi.1002490.s023.bz2 › Text S2 - Parameter Evaluation/Analysis/alpha/output/output-list-alpha-0.2.txt]

Argnine	38
Cystine	26
FattyAcid	10
Peptidoglycan	10
Purine	45
Pyrimidine	28
Pyruvate	25
Leucine	8
VitaminB6	6
Alanine	25
Glycine	27
Histidine	17
Lysine	15
