# Supplementary material for: NIBBS-Search for Fast and Accurate Prediction of Phenotype-Biased Metabolic Systems
Source: PLoS Comput Biol. 2012 May 10;8(5):e1002490. doi: 10.1371/journal.pcbi.1002490 (PMC3349732; doi:10.1371/journal.pcbi.1002490)
Supplement: Text S2 — Parameter evaluation. This file contains the results of the experiments performed to analyze the effects of input parameters on the results. (BZ2) [file pcbi.1002490.s023.bz2 › Text S2 - Parameter Evaluation/Analysis/alpha/output/output-list-alpha-0.6.txt]

Argnine	47
Cystine	35
FattyAcid	11
Peptidoglycan	10
Purine	47
Pyrimidine	30
Pyruvate	27
Leucine	8
VitaminB6	7
Alanine	27
Glycine	31
Histidine	19
Lysine	16
