# Supplementary material for: NIBBS-Search for Fast and Accurate Prediction of Phenotype-Biased Metabolic Systems
Source: PLoS Comput Biol. 2012 May 10;8(5):e1002490. doi: 10.1371/journal.pcbi.1002490 (PMC3349732; doi:10.1371/journal.pcbi.1002490)
Supplement: Text S2 — Parameter evaluation. This file contains the results of the experiments performed to analyze the effects of input parameters on the results. (BZ2) [file pcbi.1002490.s023.bz2 › Text S2 - Parameter Evaluation/Analysis/bias/identify-common.bat]

python IdentifyCommonEnzymes.py Bias_1.0.txt ec-with-names\Argnine-proline.txt output-list-Bias-1.0.txt Argnine
python IdentifyCommonEnzymes.py Bias_1.0.txt ec-with-names\Cystine.txt output-list-Bias-1.0.txt Cystine
python IdentifyCommonEnzymes.py Bias_1.0.txt ec-with-names\FattyAcidBiosynthesis.txt output-list-Bias-1.0.txt FattyAcid
python IdentifyCommonEnzymes.py Bias_1.0.txt ec-with-names\Peptidoglycan.txt output-list-Bias-1.0.txt Peptidoglycan
python IdentifyCommonEnzymes.py Bias_1.0.txt ec-with-names\Purine.txt output-list-Bias-1.0.txt Purine
python IdentifyCommonEnzymes.py Bias_1.0.txt ec-with-names\Pyrimidine.txt output-list-Bias-1.0.txt Pyrimidine
python IdentifyCommonEnzymes.py Bias_1.0.txt ec-with-names\Pyruvate.txt output-list-Bias-1.0.txt Pyruvate
python IdentifyCommonEnzymes.py Bias_1.0.txt ec-with-names\Valine-leucine-isoleucine.txt output-list-Bias-1.0.txt Leucine
python IdentifyCommonEnzymes.py Bias_1.0.txt ec-with-names\VitaminB6.txt output-list-Bias-1.0.txt VitaminB6
python IdentifyCommonEnzymes.py Bias_1.0.txt ec-with-names\alanine-aspartate.txt output-list-Bias-1.0.txt Alanine
python IdentifyCommonEnzymes.py Bias_1.0.txt ec-with-names\glycine-serine-and-threonine-metabolism.txt output-list-Bias-1.0.txt Glycine
python IdentifyCommonEnzymes.py Bias_1.0.txt ec-with-names\histidine.txt output-list-Bias-1.0.txt Histidine
python IdentifyCommonEnzymes.py Bias_1.0.txt ec-with-names\lysine-biosynthesis.txt output-list-Bias-1.0.txt Lysine
python IdentifyCommonEnzymes.py Bias_0.1.txt ec-with-names\Argnine-proline.txt output-list-Bias-0.1.txt Argnine
python IdentifyCommonEnzymes.py Bias_0.1.txt ec-with-names\Cystine.txt output-list-Bias-0.1.txt Cystine
python IdentifyCommonEnzymes.py Bias_0.1.txt ec-with-names\FattyAcidBiosynthesis.txt output-list-Bias-0.1.txt FattyAcid
python IdentifyCommonEnzymes.py Bias_0.1.txt ec-with-names\Peptidoglycan.txt output-list-Bias-0.1.txt Peptidoglycan
python IdentifyCommonEnzymes.py Bias_0.1.txt ec-with-names\Purine.txt output-list-Bias-0.1.txt Purine
python IdentifyCommonEnzymes.py Bias_0.1.txt ec-with-names\Pyrimidine.txt output-list-Bias-0.1.txt Pyrimidine
python IdentifyCommonEnzymes.py Bias_0.1.txt ec-with-names\Pyruvate.txt output-list-Bias-0.1.txt Pyruvate
python IdentifyCommonEnzymes.py Bias_0.1.txt ec-with-names\Valine-leucine-isoleucine.txt output-list-Bias-0.1.txt Leucine
python IdentifyCommonEnzymes.py Bias_0.1.txt ec-with-names\VitaminB6.txt output-list-Bias-0.1.txt VitaminB6
python IdentifyCommonEnzymes.py Bias_0.1.txt ec-with-names\alanine-aspartate.txt output-list-Bias-0.1.txt Alanine
python IdentifyCommonEnzymes.py Bias_0.1.txt ec-with-names\glycine-serine-and-threonine-metabolism.txt output-list-Bias-0.1.txt Glycine
python IdentifyCommonEnzymes.py Bias_0.1.txt ec-with-names\histidine.txt output-list-Bias-0.1.txt Histidine
python IdentifyCommonEnzymes.py Bias_0.1.txt ec-with-names\lysine-biosynthesis.txt output-list-Bias-0.1.txt Lysine
python IdentifyCommonEnzymes.py Bias_0.2.txt ec-with-names\Argnine-proline.txt output-list-Bias-0.2.txt Argnine
python IdentifyCommonEnzymes.py Bias_0.2.txt ec-with-names\Cystine.txt output-list-Bias-0.2.txt Cystine
python IdentifyCommonEnzymes.py Bias_0.2.txt ec-with-names\FattyAcidBiosynthesis.txt output-list-Bias-0.2.txt FattyAcid
python IdentifyCommonEnzymes.py Bias_0.2.txt ec-with-names\Peptidoglycan.txt output-list-Bias-0.2.txt Peptidoglycan
python IdentifyCommonEnzymes.py Bias_0.2.txt ec-with-names\Purine.txt output-list-Bias-0.2.txt Purine
python IdentifyCommonEnzymes.py Bias_0.2.txt ec-with-names\Pyrimidine.txt output-list-Bias-0.2.txt Pyrimidine
python IdentifyCommonEnzymes.py Bias_0.2.txt ec-with-names\Pyruvate.txt output-list-Bias-0.2.txt Pyruvate
python IdentifyCommonEnzymes.py Bias_0.2.txt ec-with-names\Valine-leucine-isoleucine.txt output-list-Bias-0.2.txt Leucine
python IdentifyCommonEnzymes.py Bias_0.2.txt ec-with-names\VitaminB6.txt output-list-Bias-0.2.txt VitaminB6
python IdentifyCommonEnzymes.py Bias_0.2.txt ec-with-names\alanine-aspartate.txt output-list-Bias-0.2.txt Alanine
python IdentifyCommonEnzymes.py Bias_0.2.txt ec-with-names\glycine-serine-and-threonine-metabolism.txt output-list-Bias-0.2.txt Glycine
python IdentifyCommonEnzymes.py Bias_0.2.txt ec-with-names\histidine.txt output-list-Bias-0.2.txt Histidine
python IdentifyCommonEnzymes.py Bias_0.2.txt ec-with-names\lysine-biosynthesis.txt output-list-Bias-0.2.txt Lysine
python IdentifyCommonEnzymes.py Bias_0.3.txt ec-with-names\Argnine-proline.txt output-list-Bias-0.3.txt Argnine
python IdentifyCommonEnzymes.py Bias_0.3.txt ec-with-names\Cystine.txt output-list-Bias-0.3.txt Cystine
python IdentifyCommonEnzymes.py Bias_0.3.txt ec-with-names\FattyAcidBiosynthesis.txt output-list-Bias-0.3.txt FattyAcid
python IdentifyCommonEnzymes.py Bias_0.3.txt ec-with-names\Peptidoglycan.txt output-list-Bias-0.3.txt Peptidoglycan
python IdentifyCommonEnzymes.py Bias_0.3.txt ec-with-names\Purine.txt output-list-Bias-0.3.txt Purine
python IdentifyCommonEnzymes.py Bias_0.3.txt ec-with-names\Pyrimidine.txt output-list-Bias-0.3.txt Pyrimidine
python IdentifyCommonEnzymes.py Bias_0.3.txt ec-with-names\Pyruvate.txt output-list-Bias-0.3.txt Pyruvate
python IdentifyCommonEnzymes.py Bias_0.3.txt ec-with-names\Valine-leucine-isoleucine.txt output-list-Bias-0.3.txt Leucine
python IdentifyCommonEnzymes.py Bias_0.3.txt ec-with-names\VitaminB6.txt output-list-Bias-0.3.txt VitaminB6
python IdentifyCommonEnzymes.py Bias_0.3.txt ec-with-names\alanine-aspartate.txt output-list-Bias-0.3.txt Alanine
python IdentifyCommonEnzymes.py Bias_0.3.txt ec-with-names\glycine-serine-and-threonine-metabolism.txt output-list-Bias-0.3.txt Glycine
python IdentifyCommonEnzymes.py Bias_0.3.txt ec-with-names\histidine.txt output-list-Bias-0.3.txt Histidine
python IdentifyCommonEnzymes.py Bias_0.3.txt ec-with-names\lysine-biosynthesis.txt output-list-Bias-0.3.txt Lysine
python IdentifyCommonEnzymes.py Bias_0.4.txt ec-with-names\Argnine-proline.txt output-list-Bias-0.4.txt Argnine
python IdentifyCommonEnzymes.py Bias_0.4.txt ec-with-names\Cystine.txt output-list-Bias-0.4.txt Cystine
python IdentifyCommonEnzymes.py Bias_0.4.txt ec-with-names\FattyAcidBiosynthesis.txt output-list-Bias-0.4.txt FattyAcid
python IdentifyCommonEnzymes.py Bias_0.4.txt ec-with-names\Peptidoglycan.txt output-list-Bias-0.4.txt Peptidoglycan
python IdentifyCommonEnzymes.py Bias_0.4.txt ec-with-names\Purine.txt output-list-Bias-0.4.txt Purine
python IdentifyCommonEnzymes.py Bias_0.4.txt ec-with-names\Pyrimidine.txt output-list-Bias-0.4.txt Pyrimidine
python IdentifyCommonEnzymes.py Bias_0.4.txt ec-with-names\Pyruvate.txt output-list-Bias-0.4.txt Pyruvate
python IdentifyCommonEnzymes.py Bias_0.4.txt ec-with-names\Valine-leucine-isoleucine.txt output-list-Bias-0.4.txt Leucine
python IdentifyCommonEnzymes.py Bias_0.4.txt ec-with-names\VitaminB6.txt output-list-Bias-0.4.txt VitaminB6
python IdentifyCommonEnzymes.py Bias_0.4.txt ec-with-names\alanine-aspartate.txt output-list-Bias-0.4.txt Alanine
python IdentifyCommonEnzymes.py Bias_0.4.txt ec-with-names\glycine-serine-and-threonine-metabolism.txt output-list-Bias-0.4.txt Glycine
python IdentifyCommonEnzymes.py Bias_0.4.txt ec-with-names\histidine.txt output-list-Bias-0.4.txt Histidine
python IdentifyCommonEnzymes.py Bias_0.4.txt ec-with-names\lysine-biosynthesis.txt output-list-Bias-0.4.txt Lysine
python IdentifyCommonEnzymes.py Bias_0.5.txt ec-with-names\Argnine-proline.txt output-list-Bias-0.5.txt Argnine
python IdentifyCommonEnzymes.py Bias_0.5.txt ec-with-names\Cystine.txt output-list-Bias-0.5.txt Cystine
python IdentifyCommonEnzymes.py Bias_0.5.txt ec-with-names\FattyAcidBiosynthesis.txt output-list-Bias-0.5.txt FattyAcid
python IdentifyCommonEnzymes.py Bias_0.5.txt ec-with-names\Peptidoglycan.txt output-list-Bias-0.5.txt Peptidoglycan
python IdentifyCommonEnzymes.py Bias_0.5.txt ec-with-names\Purine.txt output-list-Bias-0.5.txt Purine
python IdentifyCommonEnzymes.py Bias_0.5.txt ec-with-names\Pyrimidine.txt output-list-Bias-0.5.txt Pyrimidine
python IdentifyCommonEnzymes.py Bias_0.5.txt ec-with-names\Pyruvate.txt output-list-Bias-0.5.txt Pyruvate
python IdentifyCommonEnzymes.py Bias_0.5.txt ec-with-names\Valine-leucine-isoleucine.txt output-list-Bias-0.5.txt Leucine
python IdentifyCommonEnzymes.py Bias_0.5.txt ec-with-names\VitaminB6.txt output-list-Bias-0.5.txt VitaminB6
python IdentifyCommonEnzymes.py Bias_0.5.txt ec-with-names\alanine-aspartate.txt output-list-Bias-0.5.txt Alanine
python IdentifyCommonEnzymes.py Bias_0.5.txt ec-with-names\glycine-serine-and-threonine-metabolism.txt output-list-Bias-0.5.txt Glycine
python IdentifyCommonEnzymes.py Bias_0.5.txt ec-with-names\histidine.txt output-list-Bias-0.5.txt Histidine
python IdentifyCommonEnzymes.py Bias_0.5.txt ec-with-names\lysine-biosynthesis.txt output-list-Bias-0.5.txt Lysine
python IdentifyCommonEnzymes.py Bias_0.6.txt ec-with-names\Argnine-proline.txt output-list-Bias-0.6.txt Argnine
python IdentifyCommonEnzymes.py Bias_0.6.txt ec-with-names\Cystine.txt output-list-Bias-0.6.txt Cystine
python IdentifyCommonEnzymes.py Bias_0.6.txt ec-with-names\FattyAcidBiosynthesis.txt output-list-Bias-0.6.txt FattyAcid
python IdentifyCommonEnzymes.py Bias_0.6.txt ec-with-names\Peptidoglycan.txt output-list-Bias-0.6.txt Peptidoglycan
python IdentifyCommonEnzymes.py Bias_0.6.txt ec-with-names\Purine.txt output-list-Bias-0.6.txt Purine
python IdentifyCommonEnzymes.py Bias_0.6.txt ec-with-names\Pyrimidine.txt output-list-Bias-0.6.txt Pyrimidine
python IdentifyCommonEnzymes.py Bias_0.6.txt ec-with-names\Pyruvate.txt output-list-Bias-0.6.txt Pyruvate
python IdentifyCommonEnzymes.py Bias_0.6.txt ec-with-names\Valine-leucine-isoleucine.txt output-list-Bias-0.6.txt Leucine
python IdentifyCommonEnzymes.py Bias_0.6.txt ec-with-names\VitaminB6.txt output-list-Bias-0.6.txt VitaminB6
python IdentifyCommonEnzymes.py Bias_0.6.txt ec-with-names\alanine-aspartate.txt output-list-Bias-0.6.txt Alanine
python IdentifyCommonEnzymes.py Bias_0.6.txt ec-with-names\glycine-serine-and-threonine-metabolism.txt output-list-Bias-0.6.txt Glycine
python IdentifyCommonEnzymes.py Bias_0.6.txt ec-with-names\histidine.txt output-list-Bias-0.6.txt Histidine
python IdentifyCommonEnzymes.py Bias_0.6.txt ec-with-names\lysine-biosynthesis.txt output-list-Bias-0.6.txt Lysine
python IdentifyCommonEnzymes.py Bias_0.7.txt ec-with-names\Argnine-proline.txt output-list-Bias-0.7.txt Argnine
python IdentifyCommonEnzymes.py Bias_0.7.txt ec-with-names\Cystine.txt output-list-Bias-0.7.txt Cystine
python IdentifyCommonEnzymes.py Bias_0.7.txt ec-with-names\FattyAcidBiosynthesis.txt output-list-Bias-0.7.txt FattyAcid
python IdentifyCommonEnzymes.py Bias_0.7.txt ec-with-names\Peptidoglycan.txt output-list-Bias-0.7.txt Peptidoglycan
python IdentifyCommonEnzymes.py Bias_0.7.txt ec-with-names\Purine.txt output-list-Bias-0.7.txt Purine
python IdentifyCommonEnzymes.py Bias_0.7.txt ec-with-names\Pyrimidine.txt output-list-Bias-0.7.txt Pyrimidine
python IdentifyCommonEnzymes.py Bias_0.7.txt ec-with-names\Pyruvate.txt output-list-Bias-0.7.txt Pyruvate
python IdentifyCommonEnzymes.py Bias_0.7.txt ec-with-names\Valine-leucine-isoleucine.txt output-list-Bias-0.7.txt Leucine
python IdentifyCommonEnzymes.py Bias_0.7.txt ec-with-names\VitaminB6.txt output-list-Bias-0.7.txt VitaminB6
python IdentifyCommonEnzymes.py Bias_0.7.txt ec-with-names\alanine-aspartate.txt output-list-Bias-0.7.txt Alanine
python IdentifyCommonEnzymes.py Bias_0.7.txt ec-with-names\glycine-serine-and-threonine-metabolism.txt output-list-Bias-0.7.txt Glycine
python IdentifyCommonEnzymes.py Bias_0.7.txt ec-with-names\histidine.txt output-list-Bias-0.7.txt Histidine
python IdentifyCommonEnzymes.py Bias_0.7.txt ec-with-names\lysine-biosynthesis.txt output-list-Bias-0.7.txt Lysine
python IdentifyCommonEnzymes.py Bias_0.8.txt ec-with-names\Argnine-proline.txt output-list-Bias-0.8.txt Argnine
python IdentifyCommonEnzymes.py Bias_0.8.txt ec-with-names\Cystine.txt output-list-Bias-0.8.txt Cystine
python IdentifyCommonEnzymes.py Bias_0.8.txt ec-with-names\FattyAcidBiosynthesis.txt output-list-Bias-0.8.txt FattyAcid
python IdentifyCommonEnzymes.py Bias_0.8.txt ec-with-names\Peptidoglycan.txt output-list-Bias-0.8.txt Peptidoglycan
python IdentifyCommonEnzymes.py Bias_0.8.txt ec-with-names\Purine.txt output-list-Bias-0.8.txt Purine
python IdentifyCommonEnzymes.py Bias_0.8.txt ec-with-names\Pyrimidine.txt output-list-Bias-0.8.txt Pyrimidine
python IdentifyCommonEnzymes.py Bias_0.8.txt ec-with-names\Pyruvate.txt output-list-Bias-0.8.txt Pyruvate
python IdentifyCommonEnzymes.py Bias_0.8.txt ec-with-names\Valine-leucine-isoleucine.txt output-list-Bias-0.8.txt Leucine
python IdentifyCommonEnzymes.py Bias_0.8.txt ec-with-names\VitaminB6.txt output-list-Bias-0.8.txt VitaminB6
python IdentifyCommonEnzymes.py Bias_0.8.txt ec-with-names\alanine-aspartate.txt output-list-Bias-0.8.txt Alanine
python IdentifyCommonEnzymes.py Bias_0.8.txt ec-with-names\glycine-serine-and-threonine-metabolism.txt output-list-Bias-0.8.txt Glycine
python IdentifyCommonEnzymes.py Bias_0.8.txt ec-with-names\histidine.txt output-list-Bias-0.8.txt Histidine
python IdentifyCommonEnzymes.py Bias_0.8.txt ec-with-names\lysine-biosynthesis.txt output-list-Bias-0.8.txt Lysine
python IdentifyCommonEnzymes.py Bias_0.9.txt ec-with-names\Argnine-proline.txt output-list-Bias-0.9.txt Argnine
python IdentifyCommonEnzymes.py Bias_0.9.txt ec-with-names\Cystine.txt output-list-Bias-0.9.txt Cystine
python IdentifyCommonEnzymes.py Bias_0.9.txt ec-with-names\FattyAcidBiosynthesis.txt output-list-Bias-0.9.txt FattyAcid
python IdentifyCommonEnzymes.py Bias_0.9.txt ec-with-names\Peptidoglycan.txt output-list-Bias-0.9.txt Peptidoglycan
python IdentifyCommonEnzymes.py Bias_0.9.txt ec-with-names\Purine.txt output-list-Bias-0.9.txt Purine
python IdentifyCommonEnzymes.py Bias_0.9.txt ec-with-names\Pyrimidine.txt output-list-Bias-0.9.txt Pyrimidine
python IdentifyCommonEnzymes.py Bias_0.9.txt ec-with-names\Pyruvate.txt output-list-Bias-0.9.txt Pyruvate
python IdentifyCommonEnzymes.py Bias_0.9.txt ec-with-names\Valine-leucine-isoleucine.txt output-list-Bias-0.9.txt Leucine
python IdentifyCommonEnzymes.py Bias_0.9.txt ec-with-names\VitaminB6.txt output-list-Bias-0.9.txt VitaminB6
python IdentifyCommonEnzymes.py Bias_0.9.txt ec-with-names\alanine-aspartate.txt output-list-Bias-0.9.txt Alanine
python IdentifyCommonEnzymes.py Bias_0.9.txt ec-with-names\glycine-serine-and-threonine-metabolism.txt output-list-Bias-0.9.txt Glycine
python IdentifyCommonEnzymes.py Bias_0.9.txt ec-with-names\histidine.txt output-list-Bias-0.9.txt Histidine
python IdentifyCommonEnzymes.py Bias_0.9.txt ec-with-names\lysine-biosynthesis.txt output-list-Bias-0.9.txt Lysine
