# Supplementary material for: NIBBS-Search for Fast and Accurate Prediction of Phenotype-Biased Metabolic Systems
Source: PLoS Comput Biol. 2012 May 10;8(5):e1002490. doi: 10.1371/journal.pcbi.1002490 (PMC3349732; doi:10.1371/journal.pcbi.1002490)
Supplement: Text S2 — Parameter evaluation. This file contains the results of the experiments performed to analyze the effects of input parameters on the results. (BZ2) [file pcbi.1002490.s023.bz2 › Text S2 - Parameter Evaluation/Analysis/kappa/identify-common.bat]

python IdentifyCommonEnzymes.py Kappa-1.txt ec-with-names\Argnine-proline.txt output-list-Kappa-1.txt Argnine
python IdentifyCommonEnzymes.py Kappa-1.txt ec-with-names\Cystine.txt output-list-Kappa-1.txt Cystine
python IdentifyCommonEnzymes.py Kappa-1.txt ec-with-names\FattyAcidBiosynthesis.txt output-list-Kappa-1.txt FattyAcid
python IdentifyCommonEnzymes.py Kappa-1.txt ec-with-names\Peptidoglycan.txt output-list-Kappa-1.txt Peptidoglycan
python IdentifyCommonEnzymes.py Kappa-1.txt ec-with-names\Purine.txt output-list-Kappa-1.txt Purine
python IdentifyCommonEnzymes.py Kappa-1.txt ec-with-names\Pyrimidine.txt output-list-Kappa-1.txt Pyrimidine
python IdentifyCommonEnzymes.py Kappa-1.txt ec-with-names\Pyruvate.txt output-list-Kappa-1.txt Pyruvate
python IdentifyCommonEnzymes.py Kappa-1.txt ec-with-names\Valine-leucine-isoleucine.txt output-list-Kappa-1.txt Leucine
python IdentifyCommonEnzymes.py Kappa-1.txt ec-with-names\VitaminB6.txt output-list-Kappa-1.txt VitaminB6
python IdentifyCommonEnzymes.py Kappa-1.txt ec-with-names\alanine-aspartate.txt output-list-Kappa-1.txt Alanine
python IdentifyCommonEnzymes.py Kappa-1.txt ec-with-names\glycine-serine-and-threonine-metabolism.txt output-list-Kappa-1.txt Glycine
python IdentifyCommonEnzymes.py Kappa-1.txt ec-with-names\histidine.txt output-list-Kappa-1.txt Histidine
python IdentifyCommonEnzymes.py Kappa-1.txt ec-with-names\lysine-biosynthesis.txt output-list-Kappa-1.txt Lysine
python IdentifyCommonEnzymes.py Kappa-2.txt ec-with-names\Argnine-proline.txt output-list-Kappa-2.txt Argnine
python IdentifyCommonEnzymes.py Kappa-2.txt ec-with-names\Cystine.txt output-list-Kappa-2.txt Cystine
python IdentifyCommonEnzymes.py Kappa-2.txt ec-with-names\FattyAcidBiosynthesis.txt output-list-Kappa-2.txt FattyAcid
python IdentifyCommonEnzymes.py Kappa-2.txt ec-with-names\Peptidoglycan.txt output-list-Kappa-2.txt Peptidoglycan
python IdentifyCommonEnzymes.py Kappa-2.txt ec-with-names\Purine.txt output-list-Kappa-2.txt Purine
python IdentifyCommonEnzymes.py Kappa-2.txt ec-with-names\Pyrimidine.txt output-list-Kappa-2.txt Pyrimidine
python IdentifyCommonEnzymes.py Kappa-2.txt ec-with-names\Pyruvate.txt output-list-Kappa-2.txt Pyruvate
python IdentifyCommonEnzymes.py Kappa-2.txt ec-with-names\Valine-leucine-isoleucine.txt output-list-Kappa-2.txt Leucine
python IdentifyCommonEnzymes.py Kappa-2.txt ec-with-names\VitaminB6.txt output-list-Kappa-2.txt VitaminB6
python IdentifyCommonEnzymes.py Kappa-2.txt ec-with-names\alanine-aspartate.txt output-list-Kappa-2.txt Alanine
python IdentifyCommonEnzymes.py Kappa-2.txt ec-with-names\glycine-serine-and-threonine-metabolism.txt output-list-Kappa-2.txt Glycine
python IdentifyCommonEnzymes.py Kappa-2.txt ec-with-names\histidine.txt output-list-Kappa-2.txt Histidine
python IdentifyCommonEnzymes.py Kappa-2.txt ec-with-names\lysine-biosynthesis.txt output-list-Kappa-2.txt Lysine
python IdentifyCommonEnzymes.py Kappa-3.txt ec-with-names\Argnine-proline.txt output-list-Kappa-3.txt Argnine
python IdentifyCommonEnzymes.py Kappa-3.txt ec-with-names\Cystine.txt output-list-Kappa-3.txt Cystine
python IdentifyCommonEnzymes.py Kappa-3.txt ec-with-names\FattyAcidBiosynthesis.txt output-list-Kappa-3.txt FattyAcid
python IdentifyCommonEnzymes.py Kappa-3.txt ec-with-names\Peptidoglycan.txt output-list-Kappa-3.txt Peptidoglycan
python IdentifyCommonEnzymes.py Kappa-3.txt ec-with-names\Purine.txt output-list-Kappa-3.txt Purine
python IdentifyCommonEnzymes.py Kappa-3.txt ec-with-names\Pyrimidine.txt output-list-Kappa-3.txt Pyrimidine
python IdentifyCommonEnzymes.py Kappa-3.txt ec-with-names\Pyruvate.txt output-list-Kappa-3.txt Pyruvate
python IdentifyCommonEnzymes.py Kappa-3.txt ec-with-names\Valine-leucine-isoleucine.txt output-list-Kappa-3.txt Leucine
python IdentifyCommonEnzymes.py Kappa-3.txt ec-with-names\VitaminB6.txt output-list-Kappa-3.txt VitaminB6
python IdentifyCommonEnzymes.py Kappa-3.txt ec-with-names\alanine-aspartate.txt output-list-Kappa-3.txt Alanine
python IdentifyCommonEnzymes.py Kappa-3.txt ec-with-names\glycine-serine-and-threonine-metabolism.txt output-list-Kappa-3.txt Glycine
python IdentifyCommonEnzymes.py Kappa-3.txt ec-with-names\histidine.txt output-list-Kappa-3.txt Histidine
python IdentifyCommonEnzymes.py Kappa-3.txt ec-with-names\lysine-biosynthesis.txt output-list-Kappa-3.txt Lysine
python IdentifyCommonEnzymes.py Kappa-4.txt ec-with-names\Argnine-proline.txt output-list-Kappa-4.txt Argnine
python IdentifyCommonEnzymes.py Kappa-4.txt ec-with-names\Cystine.txt output-list-Kappa-4.txt Cystine
python IdentifyCommonEnzymes.py Kappa-4.txt ec-with-names\FattyAcidBiosynthesis.txt output-list-Kappa-4.txt FattyAcid
python IdentifyCommonEnzymes.py Kappa-4.txt ec-with-names\Peptidoglycan.txt output-list-Kappa-4.txt Peptidoglycan
python IdentifyCommonEnzymes.py Kappa-4.txt ec-with-names\Purine.txt output-list-Kappa-4.txt Purine
python IdentifyCommonEnzymes.py Kappa-4.txt ec-with-names\Pyrimidine.txt output-list-Kappa-4.txt Pyrimidine
python IdentifyCommonEnzymes.py Kappa-4.txt ec-with-names\Pyruvate.txt output-list-Kappa-4.txt Pyruvate
python IdentifyCommonEnzymes.py Kappa-4.txt ec-with-names\Valine-leucine-isoleucine.txt output-list-Kappa-4.txt Leucine
python IdentifyCommonEnzymes.py Kappa-4.txt ec-with-names\VitaminB6.txt output-list-Kappa-4.txt VitaminB6
python IdentifyCommonEnzymes.py Kappa-4.txt ec-with-names\alanine-aspartate.txt output-list-Kappa-4.txt Alanine
python IdentifyCommonEnzymes.py Kappa-4.txt ec-with-names\glycine-serine-and-threonine-metabolism.txt output-list-Kappa-4.txt Glycine
python IdentifyCommonEnzymes.py Kappa-4.txt ec-with-names\histidine.txt output-list-Kappa-4.txt Histidine
python IdentifyCommonEnzymes.py Kappa-4.txt ec-with-names\lysine-biosynthesis.txt output-list-Kappa-4.txt Lysine
python IdentifyCommonEnzymes.py Kappa-5.txt ec-with-names\Argnine-proline.txt output-list-Kappa-5.txt Argnine
python IdentifyCommonEnzymes.py Kappa-5.txt ec-with-names\Cystine.txt output-list-Kappa-5.txt Cystine
python IdentifyCommonEnzymes.py Kappa-5.txt ec-with-names\FattyAcidBiosynthesis.txt output-list-Kappa-5.txt FattyAcid
python IdentifyCommonEnzymes.py Kappa-5.txt ec-with-names\Peptidoglycan.txt output-list-Kappa-5.txt Peptidoglycan
python IdentifyCommonEnzymes.py Kappa-5.txt ec-with-names\Purine.txt output-list-Kappa-5.txt Purine
python IdentifyCommonEnzymes.py Kappa-5.txt ec-with-names\Pyrimidine.txt output-list-Kappa-5.txt Pyrimidine
python IdentifyCommonEnzymes.py Kappa-5.txt ec-with-names\Pyruvate.txt output-list-Kappa-5.txt Pyruvate
python IdentifyCommonEnzymes.py Kappa-5.txt ec-with-names\Valine-leucine-isoleucine.txt output-list-Kappa-5.txt Leucine
python IdentifyCommonEnzymes.py Kappa-5.txt ec-with-names\VitaminB6.txt output-list-Kappa-5.txt VitaminB6
python IdentifyCommonEnzymes.py Kappa-5.txt ec-with-names\alanine-aspartate.txt output-list-Kappa-5.txt Alanine
python IdentifyCommonEnzymes.py Kappa-5.txt ec-with-names\glycine-serine-and-threonine-metabolism.txt output-list-Kappa-5.txt Glycine
python IdentifyCommonEnzymes.py Kappa-5.txt ec-with-names\histidine.txt output-list-Kappa-5.txt Histidine
python IdentifyCommonEnzymes.py Kappa-5.txt ec-with-names\lysine-biosynthesis.txt output-list-Kappa-5.txt Lysine
python IdentifyCommonEnzymes.py Kappa-6.txt ec-with-names\Argnine-proline.txt output-list-Kappa-6.txt Argnine
python IdentifyCommonEnzymes.py Kappa-6.txt ec-with-names\Cystine.txt output-list-Kappa-6.txt Cystine
python IdentifyCommonEnzymes.py Kappa-6.txt ec-with-names\FattyAcidBiosynthesis.txt output-list-Kappa-6.txt FattyAcid
python IdentifyCommonEnzymes.py Kappa-6.txt ec-with-names\Peptidoglycan.txt output-list-Kappa-6.txt Peptidoglycan
python IdentifyCommonEnzymes.py Kappa-6.txt ec-with-names\Purine.txt output-list-Kappa-6.txt Purine
python IdentifyCommonEnzymes.py Kappa-6.txt ec-with-names\Pyrimidine.txt output-list-Kappa-6.txt Pyrimidine
python IdentifyCommonEnzymes.py Kappa-6.txt ec-with-names\Pyruvate.txt output-list-Kappa-6.txt Pyruvate
python IdentifyCommonEnzymes.py Kappa-6.txt ec-with-names\Valine-leucine-isoleucine.txt output-list-Kappa-6.txt Leucine
python IdentifyCommonEnzymes.py Kappa-6.txt ec-with-names\VitaminB6.txt output-list-Kappa-6.txt VitaminB6
python IdentifyCommonEnzymes.py Kappa-6.txt ec-with-names\alanine-aspartate.txt output-list-Kappa-6.txt Alanine
python IdentifyCommonEnzymes.py Kappa-6.txt ec-with-names\glycine-serine-and-threonine-metabolism.txt output-list-Kappa-6.txt Glycine
python IdentifyCommonEnzymes.py Kappa-6.txt ec-with-names\histidine.txt output-list-Kappa-6.txt Histidine
python IdentifyCommonEnzymes.py Kappa-6.txt ec-with-names\lysine-biosynthesis.txt output-list-Kappa-6.txt Lysine
python IdentifyCommonEnzymes.py Kappa-7.txt ec-with-names\Argnine-proline.txt output-list-Kappa-7.txt Argnine
python IdentifyCommonEnzymes.py Kappa-7.txt ec-with-names\Cystine.txt output-list-Kappa-7.txt Cystine
python IdentifyCommonEnzymes.py Kappa-7.txt ec-with-names\FattyAcidBiosynthesis.txt output-list-Kappa-7.txt FattyAcid
python IdentifyCommonEnzymes.py Kappa-7.txt ec-with-names\Peptidoglycan.txt output-list-Kappa-7.txt Peptidoglycan
python IdentifyCommonEnzymes.py Kappa-7.txt ec-with-names\Purine.txt output-list-Kappa-7.txt Purine
python IdentifyCommonEnzymes.py Kappa-7.txt ec-with-names\Pyrimidine.txt output-list-Kappa-7.txt Pyrimidine
python IdentifyCommonEnzymes.py Kappa-7.txt ec-with-names\Pyruvate.txt output-list-Kappa-7.txt Pyruvate
python IdentifyCommonEnzymes.py Kappa-7.txt ec-with-names\Valine-leucine-isoleucine.txt output-list-Kappa-7.txt Leucine
python IdentifyCommonEnzymes.py Kappa-7.txt ec-with-names\VitaminB6.txt output-list-Kappa-7.txt VitaminB6
python IdentifyCommonEnzymes.py Kappa-7.txt ec-with-names\alanine-aspartate.txt output-list-Kappa-7.txt Alanine
python IdentifyCommonEnzymes.py Kappa-7.txt ec-with-names\glycine-serine-and-threonine-metabolism.txt output-list-Kappa-7.txt Glycine
python IdentifyCommonEnzymes.py Kappa-7.txt ec-with-names\histidine.txt output-list-Kappa-7.txt Histidine
python IdentifyCommonEnzymes.py Kappa-7.txt ec-with-names\lysine-biosynthesis.txt output-list-Kappa-7.txt Lysine
python IdentifyCommonEnzymes.py Kappa-8.txt ec-with-names\Argnine-proline.txt output-list-Kappa-8.txt Argnine
python IdentifyCommonEnzymes.py Kappa-8.txt ec-with-names\Cystine.txt output-list-Kappa-8.txt Cystine
python IdentifyCommonEnzymes.py Kappa-8.txt ec-with-names\FattyAcidBiosynthesis.txt output-list-Kappa-8.txt FattyAcid
python IdentifyCommonEnzymes.py Kappa-8.txt ec-with-names\Peptidoglycan.txt output-list-Kappa-8.txt Peptidoglycan
python IdentifyCommonEnzymes.py Kappa-8.txt ec-with-names\Purine.txt output-list-Kappa-8.txt Purine
python IdentifyCommonEnzymes.py Kappa-8.txt ec-with-names\Pyrimidine.txt output-list-Kappa-8.txt Pyrimidine
python IdentifyCommonEnzymes.py Kappa-8.txt ec-with-names\Pyruvate.txt output-list-Kappa-8.txt Pyruvate
python IdentifyCommonEnzymes.py Kappa-8.txt ec-with-names\Valine-leucine-isoleucine.txt output-list-Kappa-8.txt Leucine
python IdentifyCommonEnzymes.py Kappa-8.txt ec-with-names\VitaminB6.txt output-list-Kappa-8.txt VitaminB6
python IdentifyCommonEnzymes.py Kappa-8.txt ec-with-names\alanine-aspartate.txt output-list-Kappa-8.txt Alanine
python IdentifyCommonEnzymes.py Kappa-8.txt ec-with-names\glycine-serine-and-threonine-metabolism.txt output-list-Kappa-8.txt Glycine
python IdentifyCommonEnzymes.py Kappa-8.txt ec-with-names\histidine.txt output-list-Kappa-8.txt Histidine
python IdentifyCommonEnzymes.py Kappa-8.txt ec-with-names\lysine-biosynthesis.txt output-list-Kappa-8.txt Lysine
python IdentifyCommonEnzymes.py Kappa-9.txt ec-with-names\Argnine-proline.txt output-list-Kappa-9.txt Argnine
python IdentifyCommonEnzymes.py Kappa-9.txt ec-with-names\Cystine.txt output-list-Kappa-9.txt Cystine
python IdentifyCommonEnzymes.py Kappa-9.txt ec-with-names\FattyAcidBiosynthesis.txt output-list-Kappa-9.txt FattyAcid
python IdentifyCommonEnzymes.py Kappa-9.txt ec-with-names\Peptidoglycan.txt output-list-Kappa-9.txt Peptidoglycan
python IdentifyCommonEnzymes.py Kappa-9.txt ec-with-names\Purine.txt output-list-Kappa-9.txt Purine
python IdentifyCommonEnzymes.py Kappa-9.txt ec-with-names\Pyrimidine.txt output-list-Kappa-9.txt Pyrimidine
python IdentifyCommonEnzymes.py Kappa-9.txt ec-with-names\Pyruvate.txt output-list-Kappa-9.txt Pyruvate
python IdentifyCommonEnzymes.py Kappa-9.txt ec-with-names\Valine-leucine-isoleucine.txt output-list-Kappa-9.txt Leucine
python IdentifyCommonEnzymes.py Kappa-9.txt ec-with-names\VitaminB6.txt output-list-Kappa-9.txt VitaminB6
python IdentifyCommonEnzymes.py Kappa-9.txt ec-with-names\alanine-aspartate.txt output-list-Kappa-9.txt Alanine
python IdentifyCommonEnzymes.py Kappa-9.txt ec-with-names\glycine-serine-and-threonine-metabolism.txt output-list-Kappa-9.txt Glycine
python IdentifyCommonEnzymes.py Kappa-9.txt ec-with-names\histidine.txt output-list-Kappa-9.txt Histidine
python IdentifyCommonEnzymes.py Kappa-9.txt ec-with-names\lysine-biosynthesis.txt output-list-Kappa-9.txt Lysine
python IdentifyCommonEnzymes.py Kappa-10.txt ec-with-names\Argnine-proline.txt output-list-Kappa-10.txt Argnine
python IdentifyCommonEnzymes.py Kappa-10.txt ec-with-names\Cystine.txt output-list-Kappa-10.txt Cystine
python IdentifyCommonEnzymes.py Kappa-10.txt ec-with-names\FattyAcidBiosynthesis.txt output-list-Kappa-10.txt FattyAcid
python IdentifyCommonEnzymes.py Kappa-10.txt ec-with-names\Peptidoglycan.txt output-list-Kappa-10.txt Peptidoglycan
python IdentifyCommonEnzymes.py Kappa-10.txt ec-with-names\Purine.txt output-list-Kappa-10.txt Purine
python IdentifyCommonEnzymes.py Kappa-10.txt ec-with-names\Pyrimidine.txt output-list-Kappa-10.txt Pyrimidine
python IdentifyCommonEnzymes.py Kappa-10.txt ec-with-names\Pyruvate.txt output-list-Kappa-10.txt Pyruvate
python IdentifyCommonEnzymes.py Kappa-10.txt ec-with-names\Valine-leucine-isoleucine.txt output-list-Kappa-10.txt Leucine
python IdentifyCommonEnzymes.py Kappa-10.txt ec-with-names\VitaminB6.txt output-list-Kappa-10.txt VitaminB6
python IdentifyCommonEnzymes.py Kappa-10.txt ec-with-names\alanine-aspartate.txt output-list-Kappa-10.txt Alanine
python IdentifyCommonEnzymes.py Kappa-10.txt ec-with-names\glycine-serine-and-threonine-metabolism.txt output-list-Kappa-10.txt Glycine
python IdentifyCommonEnzymes.py Kappa-10.txt ec-with-names\histidine.txt output-list-Kappa-10.txt Histidine
python IdentifyCommonEnzymes.py Kappa-10.txt ec-with-names\lysine-biosynthesis.txt output-list-Kappa-10.txt Lysine
python IdentifyCommonEnzymes.py Kappa-20.txt ec-with-names\Argnine-proline.txt output-list-Kappa-20.txt Argnine
python IdentifyCommonEnzymes.py Kappa-20.txt ec-with-names\Cystine.txt output-list-Kappa-20.txt Cystine
python IdentifyCommonEnzymes.py Kappa-20.txt ec-with-names\FattyAcidBiosynthesis.txt output-list-Kappa-20.txt FattyAcid
python IdentifyCommonEnzymes.py Kappa-20.txt ec-with-names\Peptidoglycan.txt output-list-Kappa-20.txt Peptidoglycan
python IdentifyCommonEnzymes.py Kappa-20.txt ec-with-names\Purine.txt output-list-Kappa-20.txt Purine
python IdentifyCommonEnzymes.py Kappa-20.txt ec-with-names\Pyrimidine.txt output-list-Kappa-20.txt Pyrimidine
python IdentifyCommonEnzymes.py Kappa-20.txt ec-with-names\Pyruvate.txt output-list-Kappa-20.txt Pyruvate
python IdentifyCommonEnzymes.py Kappa-20.txt ec-with-names\Valine-leucine-isoleucine.txt output-list-Kappa-20.txt Leucine
python IdentifyCommonEnzymes.py Kappa-20.txt ec-with-names\VitaminB6.txt output-list-Kappa-20.txt VitaminB6
python IdentifyCommonEnzymes.py Kappa-20.txt ec-with-names\alanine-aspartate.txt output-list-Kappa-20.txt Alanine
python IdentifyCommonEnzymes.py Kappa-20.txt ec-with-names\glycine-serine-and-threonine-metabolism.txt output-list-Kappa-20.txt Glycine
python IdentifyCommonEnzymes.py Kappa-20.txt ec-with-names\histidine.txt output-list-Kappa-20.txt Histidine
python IdentifyCommonEnzymes.py Kappa-20.txt ec-with-names\lysine-biosynthesis.txt output-list-Kappa-20.txt Lysine
python IdentifyCommonEnzymes.py Kappa-30.txt ec-with-names\Argnine-proline.txt output-list-Kappa-300.txt Argnine
python IdentifyCommonEnzymes.py Kappa-30.txt ec-with-names\Cystine.txt output-list-Kappa-300.txt Cystine
python IdentifyCommonEnzymes.py Kappa-30.txt ec-with-names\FattyAcidBiosynthesis.txt output-list-Kappa-300.txt FattyAcid
python IdentifyCommonEnzymes.py Kappa-30.txt ec-with-names\Peptidoglycan.txt output-list-Kappa-300.txt Peptidoglycan
python IdentifyCommonEnzymes.py Kappa-30.txt ec-with-names\Purine.txt output-list-Kappa-300.txt Purine
python IdentifyCommonEnzymes.py Kappa-30.txt ec-with-names\Pyrimidine.txt output-list-Kappa-300.txt Pyrimidine
python IdentifyCommonEnzymes.py Kappa-30.txt ec-with-names\Pyruvate.txt output-list-Kappa-300.txt Pyruvate
python IdentifyCommonEnzymes.py Kappa-30.txt ec-with-names\Valine-leucine-isoleucine.txt output-list-Kappa-300.txt Leucine
python IdentifyCommonEnzymes.py Kappa-30.txt ec-with-names\VitaminB6.txt output-list-Kappa-300.txt VitaminB6
python IdentifyCommonEnzymes.py Kappa-30.txt ec-with-names\alanine-aspartate.txt output-list-Kappa-300.txt Alanine
python IdentifyCommonEnzymes.py Kappa-30.txt ec-with-names\glycine-serine-and-threonine-metabolism.txt output-list-Kappa-300.txt Glycine
python IdentifyCommonEnzymes.py Kappa-30.txt ec-with-names\histidine.txt output-list-Kappa-300.txt Histidine
python IdentifyCommonEnzymes.py Kappa-30.txt ec-with-names\lysine-biosynthesis.txt output-list-Kappa-300.txt Lysine
python IdentifyCommonEnzymes.py Kappa-40.txt ec-with-names\Argnine-proline.txt output-list-Kappa-40.txt Argnine
python IdentifyCommonEnzymes.py Kappa-40.txt ec-with-names\Cystine.txt output-list-Kappa-40.txt Cystine
python IdentifyCommonEnzymes.py Kappa-40.txt ec-with-names\FattyAcidBiosynthesis.txt output-list-Kappa-40.txt FattyAcid
python IdentifyCommonEnzymes.py Kappa-40.txt ec-with-names\Peptidoglycan.txt output-list-Kappa-40.txt Peptidoglycan
python IdentifyCommonEnzymes.py Kappa-40.txt ec-with-names\Purine.txt output-list-Kappa-40.txt Purine
python IdentifyCommonEnzymes.py Kappa-40.txt ec-with-names\Pyrimidine.txt output-list-Kappa-40.txt Pyrimidine
python IdentifyCommonEnzymes.py Kappa-40.txt ec-with-names\Pyruvate.txt output-list-Kappa-40.txt Pyruvate
python IdentifyCommonEnzymes.py Kappa-40.txt ec-with-names\Valine-leucine-isoleucine.txt output-list-Kappa-40.txt Leucine
python IdentifyCommonEnzymes.py Kappa-40.txt ec-with-names\VitaminB6.txt output-list-Kappa-40.txt VitaminB6
python IdentifyCommonEnzymes.py Kappa-40.txt ec-with-names\alanine-aspartate.txt output-list-Kappa-40.txt Alanine
python IdentifyCommonEnzymes.py Kappa-40.txt ec-with-names\glycine-serine-and-threonine-metabolism.txt output-list-Kappa-40.txt Glycine
python IdentifyCommonEnzymes.py Kappa-40.txt ec-with-names\histidine.txt output-list-Kappa-40.txt Histidine
python IdentifyCommonEnzymes.py Kappa-40.txt ec-with-names\lysine-biosynthesis.txt output-list-Kappa-40.txt Lysine
python IdentifyCommonEnzymes.py Kappa-50.txt ec-with-names\Argnine-proline.txt output-list-Kappa-50.txt Argnine
python IdentifyCommonEnzymes.py Kappa-50.txt ec-with-names\Cystine.txt output-list-Kappa-50.txt Cystine
python IdentifyCommonEnzymes.py Kappa-50.txt ec-with-names\FattyAcidBiosynthesis.txt output-list-Kappa-50.txt FattyAcid
python IdentifyCommonEnzymes.py Kappa-50.txt ec-with-names\Peptidoglycan.txt output-list-Kappa-50.txt Peptidoglycan
python IdentifyCommonEnzymes.py Kappa-50.txt ec-with-names\Purine.txt output-list-Kappa-50.txt Purine
python IdentifyCommonEnzymes.py Kappa-50.txt ec-with-names\Pyrimidine.txt output-list-Kappa-50.txt Pyrimidine
python IdentifyCommonEnzymes.py Kappa-50.txt ec-with-names\Pyruvate.txt output-list-Kappa-50.txt Pyruvate
python IdentifyCommonEnzymes.py Kappa-50.txt ec-with-names\Valine-leucine-isoleucine.txt output-list-Kappa-50.txt Leucine
python IdentifyCommonEnzymes.py Kappa-50.txt ec-with-names\VitaminB6.txt output-list-Kappa-50.txt VitaminB6
python IdentifyCommonEnzymes.py Kappa-50.txt ec-with-names\alanine-aspartate.txt output-list-Kappa-50.txt Alanine
python IdentifyCommonEnzymes.py Kappa-50.txt ec-with-names\glycine-serine-and-threonine-metabolism.txt output-list-Kappa-50.txt Glycine
python IdentifyCommonEnzymes.py Kappa-50.txt ec-with-names\histidine.txt output-list-Kappa-50.txt Histidine
python IdentifyCommonEnzymes.py Kappa-50.txt ec-with-names\lysine-biosynthesis.txt output-list-Kappa-50.txt Lysine
python IdentifyCommonEnzymes.py Kappa-60.txt ec-with-names\Argnine-proline.txt output-list-Kappa-60.txt Argnine
python IdentifyCommonEnzymes.py Kappa-60.txt ec-with-names\Cystine.txt output-list-Kappa-60.txt Cystine
python IdentifyCommonEnzymes.py Kappa-60.txt ec-with-names\FattyAcidBiosynthesis.txt output-list-Kappa-60.txt FattyAcid
python IdentifyCommonEnzymes.py Kappa-60.txt ec-with-names\Peptidoglycan.txt output-list-Kappa-60.txt Peptidoglycan
python IdentifyCommonEnzymes.py Kappa-60.txt ec-with-names\Purine.txt output-list-Kappa-60.txt Purine
python IdentifyCommonEnzymes.py Kappa-60.txt ec-with-names\Pyrimidine.txt output-list-Kappa-60.txt Pyrimidine
python IdentifyCommonEnzymes.py Kappa-60.txt ec-with-names\Pyruvate.txt output-list-Kappa-60.txt Pyruvate
python IdentifyCommonEnzymes.py Kappa-60.txt ec-with-names\Valine-leucine-isoleucine.txt output-list-Kappa-60.txt Leucine
python IdentifyCommonEnzymes.py Kappa-60.txt ec-with-names\VitaminB6.txt output-list-Kappa-60.txt VitaminB6
python IdentifyCommonEnzymes.py Kappa-60.txt ec-with-names\alanine-aspartate.txt output-list-Kappa-60.txt Alanine
python IdentifyCommonEnzymes.py Kappa-60.txt ec-with-names\glycine-serine-and-threonine-metabolism.txt output-list-Kappa-60.txt Glycine
python IdentifyCommonEnzymes.py Kappa-60.txt ec-with-names\histidine.txt output-list-Kappa-60.txt Histidine
python IdentifyCommonEnzymes.py Kappa-60.txt ec-with-names\lysine-biosynthesis.txt output-list-Kappa-60.txt Lysine
python IdentifyCommonEnzymes.py Kappa-70.txt ec-with-names\Argnine-proline.txt output-list-Kappa-70.txt Argnine
python IdentifyCommonEnzymes.py Kappa-70.txt ec-with-names\Cystine.txt output-list-Kappa-70.txt Cystine
python IdentifyCommonEnzymes.py Kappa-70.txt ec-with-names\FattyAcidBiosynthesis.txt output-list-Kappa-70.txt FattyAcid
python IdentifyCommonEnzymes.py Kappa-70.txt ec-with-names\Peptidoglycan.txt output-list-Kappa-70.txt Peptidoglycan
python IdentifyCommonEnzymes.py Kappa-70.txt ec-with-names\Purine.txt output-list-Kappa-70.txt Purine
python IdentifyCommonEnzymes.py Kappa-70.txt ec-with-names\Pyrimidine.txt output-list-Kappa-70.txt Pyrimidine
python IdentifyCommonEnzymes.py Kappa-70.txt ec-with-names\Pyruvate.txt output-list-Kappa-70.txt Pyruvate
python IdentifyCommonEnzymes.py Kappa-70.txt ec-with-names\Valine-leucine-isoleucine.txt output-list-Kappa-70.txt Leucine
python IdentifyCommonEnzymes.py Kappa-70.txt ec-with-names\VitaminB6.txt output-list-Kappa-70.txt VitaminB6
python IdentifyCommonEnzymes.py Kappa-70.txt ec-with-names\alanine-aspartate.txt output-list-Kappa-70.txt Alanine
python IdentifyCommonEnzymes.py Kappa-70.txt ec-with-names\glycine-serine-and-threonine-metabolism.txt output-list-Kappa-70.txt Glycine
python IdentifyCommonEnzymes.py Kappa-70.txt ec-with-names\histidine.txt output-list-Kappa-70.txt Histidine
python IdentifyCommonEnzymes.py Kappa-70.txt ec-with-names\lysine-biosynthesis.txt output-list-Kappa-70.txt Lysine
python IdentifyCommonEnzymes.py Kappa-80.txt ec-with-names\Argnine-proline.txt output-list-Kappa-80.txt Argnine
python IdentifyCommonEnzymes.py Kappa-80.txt ec-with-names\Cystine.txt output-list-Kappa-80.txt Cystine
python IdentifyCommonEnzymes.py Kappa-80.txt ec-with-names\FattyAcidBiosynthesis.txt output-list-Kappa-80.txt FattyAcid
python IdentifyCommonEnzymes.py Kappa-80.txt ec-with-names\Peptidoglycan.txt output-list-Kappa-80.txt Peptidoglycan
python IdentifyCommonEnzymes.py Kappa-80.txt ec-with-names\Purine.txt output-list-Kappa-80.txt Purine
python IdentifyCommonEnzymes.py Kappa-80.txt ec-with-names\Pyrimidine.txt output-list-Kappa-80.txt Pyrimidine
python IdentifyCommonEnzymes.py Kappa-80.txt ec-with-names\Pyruvate.txt output-list-Kappa-80.txt Pyruvate
python IdentifyCommonEnzymes.py Kappa-80.txt ec-with-names\Valine-leucine-isoleucine.txt output-list-Kappa-80.txt Leucine
python IdentifyCommonEnzymes.py Kappa-80.txt ec-with-names\VitaminB6.txt output-list-Kappa-80.txt VitaminB6
python IdentifyCommonEnzymes.py Kappa-80.txt ec-with-names\alanine-aspartate.txt output-list-Kappa-80.txt Alanine
python IdentifyCommonEnzymes.py Kappa-80.txt ec-with-names\glycine-serine-and-threonine-metabolism.txt output-list-Kappa-80.txt Glycine
python IdentifyCommonEnzymes.py Kappa-80.txt ec-with-names\histidine.txt output-list-Kappa-80.txt Histidine
python IdentifyCommonEnzymes.py Kappa-80.txt ec-with-names\lysine-biosynthesis.txt output-list-Kappa-80.txt Lysine
python IdentifyCommonEnzymes.py Kappa-90.txt ec-with-names\Argnine-proline.txt output-list-Kappa-90.txt Argnine
python IdentifyCommonEnzymes.py Kappa-90.txt ec-with-names\Cystine.txt output-list-Kappa-90.txt Cystine
python IdentifyCommonEnzymes.py Kappa-90.txt ec-with-names\FattyAcidBiosynthesis.txt output-list-Kappa-90.txt FattyAcid
python IdentifyCommonEnzymes.py Kappa-90.txt ec-with-names\Peptidoglycan.txt output-list-Kappa-90.txt Peptidoglycan
python IdentifyCommonEnzymes.py Kappa-90.txt ec-with-names\Purine.txt output-list-Kappa-90.txt Purine
python IdentifyCommonEnzymes.py Kappa-90.txt ec-with-names\Pyrimidine.txt output-list-Kappa-90.txt Pyrimidine
python IdentifyCommonEnzymes.py Kappa-90.txt ec-with-names\Pyruvate.txt output-list-Kappa-90.txt Pyruvate
python IdentifyCommonEnzymes.py Kappa-90.txt ec-with-names\Valine-leucine-isoleucine.txt output-list-Kappa-90.txt Leucine
python IdentifyCommonEnzymes.py Kappa-90.txt ec-with-names\VitaminB6.txt output-list-Kappa-90.txt VitaminB6
python IdentifyCommonEnzymes.py Kappa-90.txt ec-with-names\alanine-aspartate.txt output-list-Kappa-90.txt Alanine
python IdentifyCommonEnzymes.py Kappa-90.txt ec-with-names\glycine-serine-and-threonine-metabolism.txt output-list-Kappa-90.txt Glycine
python IdentifyCommonEnzymes.py Kappa-90.txt ec-with-names\histidine.txt output-list-Kappa-90.txt Histidine
python IdentifyCommonEnzymes.py Kappa-90.txt ec-with-names\lysine-biosynthesis.txt output-list-Kappa-90.txt Lysine
python IdentifyCommonEnzymes.py Kappa-100.txt ec-with-names\Argnine-proline.txt output-list-Kappa-100.txt Argnine
python IdentifyCommonEnzymes.py Kappa-100.txt ec-with-names\Cystine.txt output-list-Kappa-100.txt Cystine
python IdentifyCommonEnzymes.py Kappa-100.txt ec-with-names\FattyAcidBiosynthesis.txt output-list-Kappa-100.txt FattyAcid
python IdentifyCommonEnzymes.py Kappa-100.txt ec-with-names\Peptidoglycan.txt output-list-Kappa-100.txt Peptidoglycan
python IdentifyCommonEnzymes.py Kappa-100.txt ec-with-names\Purine.txt output-list-Kappa-100.txt Purine
python IdentifyCommonEnzymes.py Kappa-100.txt ec-with-names\Pyrimidine.txt output-list-Kappa-100.txt Pyrimidine
python IdentifyCommonEnzymes.py Kappa-100.txt ec-with-names\Pyruvate.txt output-list-Kappa-100.txt Pyruvate
python IdentifyCommonEnzymes.py Kappa-100.txt ec-with-names\Valine-leucine-isoleucine.txt output-list-Kappa-100.txt Leucine
python IdentifyCommonEnzymes.py Kappa-100.txt ec-with-names\VitaminB6.txt output-list-Kappa-100.txt VitaminB6
python IdentifyCommonEnzymes.py Kappa-100.txt ec-with-names\alanine-aspartate.txt output-list-Kappa-100.txt Alanine
python IdentifyCommonEnzymes.py Kappa-100.txt ec-with-names\glycine-serine-and-threonine-metabolism.txt output-list-Kappa-100.txt Glycine
python IdentifyCommonEnzymes.py Kappa-100.txt ec-with-names\histidine.txt output-list-Kappa-100.txt Histidine
python IdentifyCommonEnzymes.py Kappa-100.txt ec-with-names\lysine-biosynthesis.txt output-list-Kappa-100.txt Lysine
