# Supplementary material for: NIBBS-Search for Fast and Accurate Prediction of Phenotype-Biased Metabolic Systems
Source: PLoS Comput Biol. 2012 May 10;8(5):e1002490. doi: 10.1371/journal.pcbi.1002490 (PMC3349732; doi:10.1371/journal.pcbi.1002490)
Supplement: Text S2 — Parameter evaluation. This file contains the results of the experiments performed to analyze the effects of input parameters on the results. (BZ2) [file pcbi.1002490.s023.bz2 › Text S2 - Parameter Evaluation/Analysis/kappa/output/Kappa.xlsx]

## Sheet: Kappa=1
Pathway	NIBBS	Subsystem Size	N/w	Pathway-size
Argnine	48	422	1371	72	9.83522e-11		13
Cystine	36	422	1371	48	1.47073e-10
FattyAcid	12	422	1371	17	0.000663922
Peptidoglycan	10	422	1371	15	0.00349608
Purine	47	422	1371	64	6.35085e-13
Pyrimidine	30	422	1371	39	1.98801e-09
Pyruvate	27	422	1371	35	1.2167e-08
Leucine	8	422	1371	10	0.00167769
VitaminB6	8	422	1371	12	0.008932
Alanine	27	422	1371	34	3.94717e-09
Glycine	34	422	1371	48	5.9471e-09
Histidine	20	422	1371	24	1.09484e-07
Lysine	16	422	1371	23	0.000106995

## Sheet: Kappa=2
Pathway	NIBBS	Subsystem Size	N/w	Pathway-size
Argnine	48	483	1371	72	1.83549e-08		13
Cystine	36	483	1371	48	1.03874e-08
FattyAcid	12	483	1371	17	0.00245402
Peptidoglycan	10	483	1371	15	0.00980121
Purine	47	483	1371	64	1.6399e-10
Pyrimidine	30	483	1371	39	7.17423e-08
Pyruvate	27	483	1371	35	3.04861e-07
Leucine	8	483	1371	10	0.00436246
VitaminB6	8	483	1371	12	0.0203284
Alanine	27	483	1371	34	1.0575e-07
Glycine	34	483	1371	48	2.74028e-07
Histidine	20	483	1371	24	1.32395e-06
Lysine	16	483	1371	23	0.000603733

## Sheet: Kappa=3
Pathway	NIBBS	Subsystem Size	N/w	Pathway-size
Argnine	48	479	1371	72	1.34519e-08		13
Cystine	36	479	1371	48	8.03677e-09
FattyAcid	12	479	1371	17	0.00226891
Peptidoglycan	10	479	1371	15	0.00921727
Purine	47	479	1371	64	1.17456e-10
Pyrimidine	30	479	1371	39	5.77653e-08
Pyruvate	27	479	1371	35	2.50916e-07
Leucine	8	479	1371	10	0.00411654
VitaminB6	8	479	1371	12	0.0193562
Alanine	27	479	1371	34	8.6644e-08
Glycine	34	479	1371	48	2.17826e-07
Histidine	20	479	1371	24	1.13761e-06
Lysine	16	479	1371	23	0.000544312

## Sheet: Kappa=4
Pathway	NIBBS	Subsystem Size	N/w	Pathway-size
Argnine	48	483	1371	72	1.83549e-08		13
Cystine	36	483	1371	48	1.03874e-08
FattyAcid	12	483	1371	17	0.00245402
Peptidoglycan	10	483	1371	15	0.00980121
Purine	47	483	1371	64	1.6399e-10
Pyrimidine	30	483	1371	39	7.17423e-08
Pyruvate	27	483	1371	35	3.04861e-07
Leucine	8	483	1371	10	0.00436246
VitaminB6	8	483	1371	12	0.0203284
Alanine	27	483	1371	34	1.0575e-07
Glycine	34	483	1371	48	2.74028e-07
Histidine	20	483	1371	24	1.32395e-06
Lysine	16	483	1371	23	0.000603733

## Sheet: Kappa=5
		Subsystem Size	N/w	Pathway-size
Argnine	48	480	1371	72	1.45444e-08	0	13
Cystine	36	480	1371	48	8.57151e-09
FattyAcid	12	480	1371	17	0.00231404
Peptidoglycan	10	480	1371	15	0.00936062
Purine	47	480	1371	64	1.27724e-10
Pyrimidine	30	480	1371	39	6.09946e-08
Pyruvate	27	480	1371	35	2.63487e-07
Leucine	8	480	1371	10	0.00417692
VitaminB6	8	480	1371	12	0.019596
Alanine	27	480	1371	34	9.10877e-08
Glycine	34	480	1371	48	2.30752e-07
Histidine	20	480	1371	24	1.18175e-06
Lysine	16	480	1371	23	0.000558663

## Sheet: Kappa=6
		Subsystem Size	N/w	Pathway-size
Argnine	48	480	1371	72	1.45444e-08		13
Cystine	36	480	1371	48	8.57151e-09
FattyAcid	12	480	1371	17	0.00231404
Peptidoglycan	10	480	1371	15	0.00936062
Purine	47	480	1371	64	1.27724e-10
Pyrimidine	30	480	1371	39	6.09946e-08
Pyruvate	27	480	1371	35	2.63487e-07
Leucine	8	480	1371	10	0.00417692
VitaminB6	8	480	1371	12	0.019596
Alanine	27	480	1371	34	9.10877e-08
Glycine	34	480	1371	48	2.30752e-07
Histidine	20	480	1371	24	1.18175e-06
Lysine	16	480	1371	23	0.000558663

## Sheet: Kappa=7
		Subsystem Size	N/w	Pathway-size
Argnine	48	480	1371	72	1.45444e-08		13
Cystine	36	480	1371	48	8.57151e-09
FattyAcid	12	480	1371	17	0.00231404
Peptidoglycan	10	480	1371	15	0.00936062
Purine	47	480	1371	64	1.27724e-10
Pyrimidine	30	480	1371	39	6.09946e-08
Pyruvate	27	480	1371	35	2.63487e-07
Leucine	8	480	1371	10	0.00417692
VitaminB6	8	480	1371	12	0.019596
Alanine	27	480	1371	34	9.10877e-08
Glycine	34	480	1371	48	2.30752e-07
Histidine	20	480	1371	24	1.18175e-06
Lysine	16	480	1371	23	0.000558663

## Sheet: Kappa=8
		Subsystem Size	N/w	Pathway-size
Argnine	48	480	1371	72	1.45444e-08		13
Cystine	36	480	1371	48	8.57151e-09
FattyAcid	12	480	1371	17	0.00231404
Peptidoglycan	10	480	1371	15	0.00936062
Purine	47	480	1371	64	1.27724e-10
Pyrimidine	30	480	1371	39	6.09946e-08
Pyruvate	27	480	1371	35	2.63487e-07
Leucine	8	480	1371	10	0.00417692
VitaminB6	8	480	1371	12	0.019596
Alanine	27	480	1371	34	9.10877e-08
Glycine	34	480	1371	48	2.30752e-07
Histidine	20	480	1371	24	1.18175e-06
Lysine	16	480	1371	23	0.000558663

## Sheet: Kappa=9
		Subsystem Size	N/w	Pathway-size
Argnine	48	480	1371	72	1.45444e-08		13
Cystine	36	480	1371	48	8.57151e-09
FattyAcid	12	480	1371	17	0.00231404
Peptidoglycan	10	480	1371	15	0.00936062
Purine	47	480	1371	64	1.27724e-10
Pyrimidine	30	480	1371	39	6.09946e-08
Pyruvate	27	480	1371	35	2.63487e-07
Leucine	8	480	1371	10	0.00417692
VitaminB6	8	480	1371	12	0.019596
Alanine	27	480	1371	34	9.10877e-08
Glycine	34	480	1371	48	2.30752e-07
Histidine	20	480	1371	24	1.18175e-06
Lysine	16	480	1371	23	0.000558663

## Sheet: Kappa=10
		Subsystem Size	N/w	Pathway-size
Argnine	50	604	1371	72	4.89753e-06		12
Cystine	36	604	1371	48	7.27676e-06
FattyAcid	12	604	1371	17	0.0177074
Peptidoglycan	11	604	1371	15	0.015862
Purine	49	604	1371	64	4.95294e-08
Pyrimidine	31	604	1371	39	4.13064e-06
Pyruvate	30	604	1371	35	2.73259e-07
Leucine	9	604	1371	10	0.00340435
VitaminB6	8	604	1371	12	0.0683879
Alanine	27	604	1371	34	1.83713e-05
Glycine	36	604	1371	48	7.27676e-06
Histidine	21	604	1371	24	1.01618e-05
Lysine	16	604	1371	23	0.00811654

[truncated: 9 more sheets: Kappa=20, Kappa=30, Kappa=40, Kappa=50, Kappa=60, Kappa=70, Kappa=80, Kappa=90, Kappa=100]
